# Supplementary material for: Stimulus duration encoding occurs early in the moth olfactory pathway
Source: Commun Biol. 2024 Oct 3;7:1252. doi: 10.1038/s42003-024-06921-z (PMC11449909; doi:10.1038/s42003-024-06921-z)
Supplement: Supplementary file 3 — Supplementary Data 1 [file 42003_2024_6921_MOESM3_ESM.zip › Fig 2/B/5000ms.csv]

t(s)	neuron 0	neuron 1	neuron 2	neuron 3	neuron 4	neuron 5	neuron 6	neuron 7	neuron 8	neuron 9	neuron 10	neuron 11	neuron 12	neuron 13	neuron 14	neuron 15	neuron 16	neuron 17	neuron 18	neuron 19	neuron 20	neuron 21	neuron 22	mean
-1.0	0.0	2.380108801498739e-133	6.302890380466795e-102	0.0	0.0	1.3857797372896204e-152	0.0	0.0	0.0	0.0	107.03584873834093	0.0	6.999139233524275e-251	0.0	0.0	0.0	0.0	0.0	0.0	0.0	0.0	0.0	0.0	4.65373255384091
-0.991991991991992	0.0	3.213144865620616e-151	2.505697095843804e-87	0.0	0.0	1.1902903531144892e-171	0.0	0.0	0.0	0.0	96.69389584791423	0.0	3.891127630848918e-275	0.0	0.0	0.0	0.0	0.0	0.0	0.0	0.0	0.0	0.0	4.204082428170184
-0.983983983983984	0.0	3.3361302720230826e-170	7.661196190454585e-74	0.0	0.0	7.863046057212032e-192	5.670515673802119e-304	0.0	0.0	0.0	17.467508637062295	0.0	1.663740229154479e-300	0.0	0.0	0.0	0.0	0.0	0.0	0.0	0.0	0.0	0.0	0.759456897263578
-0.975975975975976	0.0	2.6640041340184905e-190	1.8015395349509317e-61	0.0	0.0	3.9949185022656005e-213	1.867158183603709e-278	0.0	0.0	0.0	0.28749568849073537	0.0	0.0	0.0	0.0	0.0	0.0	0.0	0.0	0.0	0.0	0.0	0.0	0.01249981254307545
-0.967967967967968	0.0	1.6360854659430063e-211	3.2581435064567055e-50	0.0	0.0	1.5610047593542404e-235	4.728450734064687e-254	0.0	0.0	0.0	0.001509381021585686	0.0	0.0	0.0	0.0	0.0	0.0	0.0	0.0	0.0	0.0	0.0	0.0	6.56252618080733e-05
-0.95995995995996	0.0	7.727807185433659e-234	4.531853058053346e-40	0.0	0.0	4.6911544218002285e-259	9.209495143607134e-231	0.0	0.0	0.0	0.6101575321245724	0.0	0.0	0.0	0.0	0.0	0.0	0.0	0.0	0.0	0.0	0.0	0.0	0.026528588353242278
-0.9519519519519519	0.0	2.8072802303487157e-257	4.847977874914374e-31	0.0	0.0	2.7326700954353974e-257	1.3795326281727899e-208	0.0	0.0	0.0	25.118016154690437	0.0	0.0	0.0	0.0	0.0	0.0	0.0	0.0	0.0	0.0	0.0	0.0	1.0920876588995843
-0.943943943943944	0.0	7.843221059612399e-282	3.9886381358547887e-23	0.0	0.0	7.53183503964478e-234	1.5893052899914906e-187	0.0	0.0	0.0	79.52577658887354	0.0	0.0	0.0	0.0	0.0	0.0	0.0	0.0	0.0	0.0	0.0	0.0	3.4576424603858062
-0.9359359359359359	0.0	1.6853198765760641e-307	2.523875013781919e-16	0.0	0.0	1.596590694953696e-211	1.4081920232857842e-167	0.0	0.0	0.0	19.36465218628953	0.0	0.0	0.0	0.0	0.0	0.0	0.0	0.0	0.0	0.0	0.0	0.0	0.8419413994038926
-0.9279279279279279	0.0	0.0	1.2282598334926013e-10	0.0	0.0	2.6029485672701547e-190	9.59611910400531e-149	0.0	0.0	0.0	0.36265250508948327	0.0	0.0	0.0	0.0	0.0	0.0	0.0	0.0	0.0	0.0	0.0	0.0	0.01576750022662214
-0.91991991991992	0.0	0.0	4.5971836576415564e-06	0.0	0.0	3.2637492008026915e-170	5.029311995881161e-131	0.0	0.0	0.0	0.0005223370853910516	0.0	0.0	0.0	0.0	0.0	0.0	0.0	0.0	0.0	0.0	0.0	0.0	2.291018561081275e-05
-0.9119119119119119	0.0	0.0	0.013233437094890152	0.0	0.0	3.147365419960942e-151	2.0272192679076554e-114	0.0	0.0	0.0	5.786157349692958e-08	0.0	0.0	0.0	0.0	0.0	0.0	0.0	0.0	0.0	0.0	0.0	0.0	0.0005753693459332021
-0.9039039039039038	0.0	0.0	2.929764141266009	0.0	0.0	2.3343004734033017e-133	6.2845194015265845e-99	0.0	0.0	0.0	4.929567489951093e-13	0.0	0.0	0.0	0.0	0.0	0.0	0.0	0.0	0.0	0.0	0.0	0.0	0.1273810496202827
-0.8958958958958959	0.0	0.0	49.88521631682729	0.0	0.0	1.331513414167418e-116	1.4983822373691592e-84	0.0	0.0	0.0	3.2300302728921153e-19	0.0	0.0	0.0	0.0	0.0	0.0	0.0	0.0	0.0	0.0	0.0	0.0	2.168922448557708
-0.8878878878878879	0.0	0.0	65.32663064636841	0.0	0.0	5.841354086100072e-101	2.7475927357813734e-71	0.0	0.0	0.0	1.6277344954934646e-26	0.0	0.0	0.0	0.0	0.0	0.0	0.0	0.0	0.0	0.0	0.0	0.0	2.84028828897254
-0.8798798798798799	0.0	0.0	6.579423735991085	0.0	0.0	1.970882431230069e-86	3.8749071610797965e-59	0.0	0.0	0.0	6.308698037616382e-35	0.0	0.0	0.0	0.0	0.0	0.0	0.0	0.0	0.0	0.0	0.0	0.0	0.2860619015648298
-0.8718718718718719	0.0	0.0	0.050964134607745015	0.0	0.0	5.1143106288231575e-73	4.202903732986829e-48	0.0	0.0	0.0	1.8805076856302968e-44	0.0	0.0	0.0	0.0	0.0	0.0	0.0	0.0	0.0	0.0	0.0	0.0	0.0022158319394671748
-0.8638638638638638	0.0	0.0	3.0361320036859186e-05	0.0	0.0	1.0206872393110904e-60	3.5060393198767926e-38	0.0	0.0	0.0	4.3111157508601676e-55	0.0	0.0	0.0	0.0	0.0	0.0	0.0	0.0	0.0	0.0	0.0	0.0	1.320057392906921e-06
-0.8558558558558559	0.0	0.0	1.3910919711930646e-09	0.0	0.0	1.5666697822827406e-49	2.249382545334718e-29	0.0	0.0	0.0	7.601222638597817e-67	0.0	0.0	0.0	0.0	0.0	0.0	0.0	0.0	0.0	0.0	0.0	0.0	6.048225961708976e-11
-0.8478478478478478	0.0	0.0	4.901965350797187e-15	0.0	0.0	1.8494451140827007e-39	1.1099133062585164e-21	0.0	0.0	0.0	1.0307573052866185e-79	0.0	0.0	0.0	0.0	0.0	0.0	0.0	0.0	0.0	0.0	0.0	0.0	2.1312897655263013e-16
-0.8398398398398399	0.0	0.0	1.3285069446400736e-21	0.0	0.0	1.6791311810971286e-30	4.212054617362212e-15	0.0	0.0	0.0	1.075000307625869e-93	0.0	0.0	0.0	0.0	0.0	0.0	0.0	0.0	0.0	0.0	0.0	0.0	1.8313286721170253e-16
-0.8318318318318318	0.0	0.0	2.769087119962012e-29	0.0	0.0	1.1724842143977683e-22	1.2293573212125494e-09	0.0	0.0	0.0	8.622634041788386e-109	0.0	0.0	0.0	0.0	0.0	0.0	0.0	0.0	0.0	0.0	0.0	0.0	5.34503183135942e-11
-0.8238238238238238	0.0	0.0	4.4390354049830894e-38	0.0	0.0	6.296635897758284e-16	2.759571113295685e-05	0.0	0.0	0.0	5.319251428825168e-125	0.0	0.0	0.0	0.0	0.0	0.0	0.0	0.0	0.0	0.0	0.0	0.0	1.1998135275472398e-06
-0.8158158158158157	0.0	0.0	5.472928784150266e-48	0.0	0.0	2.600694602844392e-10	0.04764188458811827	0.0	0.0	0.0	2.52371484434891e-142	0.0	0.0	0.0	0.0	0.0	0.0	0.0	0.0	0.0	0.0	0.0	0.0	0.0020713862977472927
-0.8078078078078078	0.0	0.0	5.189555773578682e-59	0.0	0.0	8.261317826913211e-06	6.3284303622771	0.0	0.0	0.0	9.20893153736544e-161	0.0	0.0	0.0	0.0	0.0	0.0	1.2117488864371124e-307	0.0	0.0	0.0	0.0	0.0	0.2751495053736925
-0.7997997997997999	1.9088e-319	1.03635e-319	3.78459812057229e-71	4.434e-320	1.797e-320	0.020183129344569554	65.687100066692	2.93114e-319	3.12773e-319	3.1665e-320	2.5843861507823584e-180	8.74e-320	4.9718e-319	8.604e-320	7.293e-320	9.3803e-320	1.23096e-319	5.718868108548102e-282	1.94415e-319	3.3685e-320	2.03407e-319	2.0163e-319	2.33515e-319	2.856838399827677
-0.7917917917917918	8.30925147e-316	4.0041874e-316	2.1226996762782225e-84	1.8031872e-316	5.841725e-317	3.7923365788720353	83.75247580990599	1.19795192e-315	1.21936747e-315	1.3744825e-316	5.578080334718045e-201	3.1025581e-316	2.000648053e-315	3.5055755e-316	3.08151115e-316	3.9260039e-316	5.15818467e-316	2.075805847132754e-257	7.32203197e-316	1.1567948e-316	7.7824485e-316	8.4412594e-316	9.6104858e-316	3.806296190816436
-0.7837837837837838	3.49734886871e-312	1.50208364703e-312	9.156648366484648e-99	7.42077366337e-313	1.8211100453e-313	54.803014175928986	79.92919417681964	4.710334225447e-312	4.55917047899e-312	6.00780804606e-313	9.259580739873204e-223	1.07832376667e-312	7.80525533409e-312	1.378977547756e-312	1.243858676364e-312	1.58471928222e-312	2.12964969936e-312	5.79485508603429e-234	2.6655129983e-312	3.8189244886e-313	2.87814552754e-312	3.424698116446e-312	3.813123932653e-312	5.857922102293418
-0.7757757757757757	1.4239466862825003e-308	5.484021062031015e-309	3.0378317619100798e-114	3.075523182784087e-309	5.4306948932549e-310	60.90896426454948	13.775493676822098	1.7812275013126696e-308	1.6349656876579323e-308	2.611270274155085e-309	1.182162231081159e-245	3.698420109524785e-309	2.952327470391013e-308	5.222141674414985e-309	4.791409879996557e-309	6.176264440683155e-309	8.659598837671003e-309	1.2441639906405195e-211	9.416340755502423e-309	1.2182889437993e-309	1.0304619537402827e-308	1.346432788122394e-308	1.4603046569349096e-308	3.247150345277025
-0.7677677677677678	5.604749646665647e-305	1.9529488659980474e-305	7.751220635539018e-131	1.2714917692889567e-305	1.5495409810754664e-306	5.2063958179316	0.18948711124384762	6.479351663830616e-305	5.622024337424875e-305	1.1153385523950419e-305	1.1607589360261535e-269	1.26187441852711e-305	1.0827455730162454e-304	1.902710915236586e-305	1.7621204780958914e-305	2.3246809790405987e-305	3.457049218546893e-305	2.054432487041141e-190	3.2433729064799086e-305	3.787270525935038e-306	3.575416653049998e-305	5.126014759588638e-305	5.402130601406988e-305	0.23460360561632382
-0.7597597597597597	2.1312673194559097e-301	6.799062393038616e-302	1.5210926870662714e-148	5.185448789121248e-302	4.232941193174785e-303	0.034227276954884575	0.0002006584278758728	2.2678143858243825e-301	1.853635806469732e-301	4.6371883801758956e-302	8.765693127969144e-295	4.309997338591846e-302	3.850243699560407e-301	6.671322231310084e-302	6.19140684722566e-302	8.452911806244198e-302	1.349831236516222e-301	2.6090675250656316e-170	1.0954226375187197e-301	1.1626116037304676e-302	1.2030619138300842e-301	1.8884981583980506e-301	1.9316947978501684e-301	0.0014968667557721934
-0.7517517517517518	7.82440627756344e-298	2.3185117407425877e-298	2.2957281336051946e-167	2.0647682703160064e-298	1.1087235630015798e-299	1.7305602116974946e-05	1.6342759697939864e-08	7.6398781921138405e-298	5.86179370466387e-298	1.863960559921658e-298	5.119633601210587e-298	1.4774043030234873e-298	1.327575095459823e-297	2.253238676055274e-298	2.0805821817910254e-298	2.9701830497628163e-298	5.134627846901754e-298	2.5483434733260436e-151	3.64932300642489e-298	3.589914865549128e-299	3.926459292628026e-298	6.729062614450714e-298	6.680115210138898e-298	7.531280381162125e-07
-0.7437437437437437	2.771583052429389e-294	7.753526137299659e-295	2.6647988558855885e-187	7.961715999497601e-295	2.7946244156607277e-296	6.72946096795325e-10	1.0237003937349941e-13	2.4780853572737873e-294	1.779294009743696e-294	7.210814742532072e-295	1.7596705856948233e-294	5.071606155334786e-295	4.438586388737233e-294	7.344645679649762e-295	6.6975107567325235e-295	1.0086836963032214e-294	1.8958558302159724e-294	1.9142991468342043e-133	1.2053233498157775e-294	1.1380483647936055e-295	1.242581518851799e-294	2.3180893140639126e-294	2.234697936201484e-294	2.9262976818899937e-11
-0.7357357357357357	9.467438280843352e-291	2.5434525506419845e-291	2.3789625686093096e-208	2.9552845353466447e-291	6.836732983871144e-293	2.01257948449967e-15	4.9317329511056587e-20	7.741805036210745e-291	5.191916079518134e-291	2.6770818711966668e-291	5.928436708720384e-291	1.7328554271979483e-291	1.4389667419452362e-290	2.3167433767734443e-291	2.0700926427960373e-291	3.310358410330183e-291	6.773393299224304e-291	1.105963634905809e-116	3.958604929661056e-291	3.758904095244997e-292	3.8097858722582425e-291	7.71929771739152e-291	7.231635338921458e-291	8.750560007952961e-17
-0.7277277277277278	3.1172837569090515e-287	8.177926573176076e-288	1.6333903408653844e-230	1.0516368249060569e-287	1.6542119628049268e-289	4.629189964266449e-22	1.8272813953296874e-27	2.33021712294875e-287	1.4601155995650066e-287	9.522231164927925e-288	1.954269429381084e-287	5.845589369283809e-288	4.5236376735605725e-287	7.095960085968512e-288	6.163927419137693e-288	1.04946248247929e-287	2.3356838509173062e-287	4.914180308833098e-101	1.292630694729973e-287	1.2946514339055487e-288	1.130282540701452e-287	2.4851123045805257e-287	2.2630763736789678e-287	2.0126992335132187e-23
-0.7197197197197197	9.890697882947812e-284	2.5731101939692133e-284	8.625247304084536e-254	3.5778422054893375e-284	4.1068999011754567e-286	8.189099788964231e-30	5.2070351777399225e-36	6.759117331500411e-284	3.973754883595275e-284	3.2421117271902336e-284	6.287924249543181e-284	1.9312534668221346e-284	1.3790372856173392e-283	2.118498350422626e-284	1.7761499871652707e-284	3.211608934394542e-284	7.758675905773606e-284	1.6793473228728427e-86	4.1828790672274946e-284	4.585763292081006e-285	3.239769040343443e-284	7.737596245243874e-284	6.844597908746868e-284	3.5604804330432217e-31
-0.7117117117117118	3.023545069329335e-280	7.906229011130624e-281	3.5252613753023754e-278	1.1616986101612114e-280	1.1054851171337627e-282	4.981785577177869e-35	1.1411816764115539e-45	1.889781098710195e-280	1.0529324990084024e-280	1.0562795280490521e-280	1.9693076577946813e-280	6.207137033026129e-281	4.077088946850117e-280	6.187774199434243e-281	4.981468931524045e-281	9.478040895192477e-281	2.479201778585174e-280	4.413764567362136e-73	1.3338828900877342e-280	1.6354802042859082e-281	8.956572672172178e-281	2.33158068058987e-280	1.9990798820592718e-280	2.1659937292573857e-36
-0.7037037037037037	8.905300634888578e-277	2.3673405397511476e-277	6.624012021512955e-277	3.595709148791295e-277	3.382192608922933e-279	1.3233457635028423e-26	1.9235269101926382e-56	5.093703591763151e-277	2.7388862551968717e-277	3.293192064253845e-277	8.877491561940546e-264	1.931581853764108e-277	1.1691335138216716e-276	1.7733181106705006e-277	1.3689542948399896e-277	2.694292823899863e-277	7.61305426053977e-277	8.921892792159029e-61	4.1642863382152087e-277	5.756100777631519e-278	2.384053840736215e-277	6.805799429624637e-277	5.633038707830587e-277	5.753677232621053e-28
-0.6956956956956957	2.5275728857777976e-273	6.895412146259853e-274	1.8897298785041025e-273	1.0601664976377762e-273	1.1728288323404211e-275	2.7041947773992604e-19	2.493566426727282e-68	1.3238327821569264e-273	7.064356711635902e-274	9.829136565146226e-274	4.874625465229293e-240	5.803166518155532e-274	3.2523185065289976e-273	4.99347293734574e-274	3.710943175236815e-274	7.367865136256767e-274	2.245177702987908e-273	1.3870241905075269e-49	1.264622983542692e-273	1.9694539586484742e-274	6.099741118274014e-274	1.926507928443344e-273	1.529986845804086e-273	1.1757368597388088e-20
-0.6876876876876876	6.915778786159193e-270	1.951378230917324e-270	5.1875139424307575e-270	2.9761555577307587e-270	4.38086773720515e-272	4.2499302922393324e-13	2.4861241726504886e-81	3.318381847107126e-270	1.8251912293780658e-270	2.810515130870728e-270	2.0585974782207535e-217	1.6812572401625836e-270	8.778774644554238e-270	1.3809869298763364e-270	9.975838721010968e-271	1.935698642276691e-270	6.3566425638621505e-270	1.6584037433699743e-39	3.7152858204103024e-270	6.487331753251675e-271	1.497825978947462e-270	5.294660572145562e-270	4.002564337394946e-270	1.8477957792344924e-14
-0.6796796796796797	1.8251449769638743e-266	5.3624030823992234e-267	1.3716688706761406e-266	7.952350546777357e-267	1.6664433150333395e-268	5.1369441331641576e-08	1.9063554890617177e-95	8.026475547262383e-267	4.759513276262228e-267	7.70700135363518e-267	6.686222407527254e-196	4.6978748615838316e-267	2.2998612475994358e-266	3.7425272946915055e-267	2.6658324982529015e-267	4.87961756078127e-267	1.7275294360963143e-266	1.5250205713598163e-30	1.0513928915172533e-266	2.0453586585500766e-267	3.52512458599802e-267	1.4143914366386926e-266	1.00812901680167e-266	2.233453970940938e-09
-0.6716716716716717	4.64920228201333e-263	1.4309459191303214e-263	3.498173626811861e-263	2.0221180194890327e-263	6.22168386011836e-265	0.0004775370554001874	1.1242532740359491e-110	1.8750429865351846e-263	1.25548259886737e-263	2.029669723703098e-263	1.6702035393420604e-175	1.267672750501418e-263	5.849550339690191e-263	9.902962192268027e-264	7.072313397240592e-264	1.1789537876775716e-263	4.506689883510817e-263	1.0785501247853506e-22	2.8570745773234056e-263	6.1525796063408855e-264	7.942186274776368e-264	3.675902397030687e-263	2.445011661583482e-263	2.0762480669573367e-05
-0.6636636636636637	1.1440465837814937e-259	3.709506075337619e-260	8.618679198157711e-260	4.892505716897021e-260	2.236992889740765e-261	0.34141964814662196	5.099218614191144e-127	4.236750583521395e-260	3.336851311327112e-260	5.14254382810381e-260	3.2087595881482407e-156	3.309878785917563e-260	1.444852359061792e-259	2.5477141334286188e-260	1.8538938342354762e-260	2.7275693333574387e-260	1.128776938130151e-259	5.866568736899282e-16	7.439601318505347e-260	1.7629131650200483e-260	1.711301961844299e-260	9.299669515962771e-260	5.7152767879215994e-260	0.014844332528114025
-0.6556556556556556	2.7219537678123014e-256	9.347181933427092e-257	2.0553439252168873e-256	1.1262451762877262e-256	7.678582368903896e-258	18.773668393576088	1.7787802579364354e-144	9.281188879990317e-257	8.859984307301445e-257	1.2562231417445543e-256	4.74115504566947e-138	8.381912122022246e-257	3.466729744384899e-256	6.346078788144395e-257	4.769142958764156e-257	6.03904206985749e-257	2.715364472517899e-256	2.454184406937185e-10	1.8539808966647237e-256	4.808818976913978e-257	3.523514403913446e-257	2.2904824625603226e-256	1.2901941129982827e-256	0.8162464519052829
-0.6476476476476476	6.267160803674754e-253	2.2902950043937087e-253	4.7546443117608163e-253	2.4665465847504833e-253	2.5068733517589774e-254	79.39423588564306	4.7722168376326155e-163	1.9778148609824443e-253	2.3262952259555124e-253	2.9657092035335145e-253	5.387785971090951e-121	2.0635726664091228e-253	8.08170850472039e-253	1.5249693719276865e-253	1.1951629904122942e-253	1.2794687380208088e-253	6.276843131489678e-253	7.896041460225256e-06	4.419216008894466e-253	1.2489360403183369e-253	6.927814859307177e-254	5.489940214291636e-253	2.82220978014409e-253	3.451923642681936
-0.6396396396396397	1.3974869728988807e-249	5.4568550292512073e-250	1.0694018313881007e-249	5.1391722025892186e-250	7.772554210019196e-251	25.823077748627927	9.84684803203839e-183	4.118185304141661e-250	5.983369716480412e-250	6.783233258489229e-250	4.708859268650205e-105	4.948539346835806e-250	1.8307527822429347e-249	3.52563342540043e-250	2.8981015020355084e-250	2.5956466962868843e-250	1.395259884562818e-249	0.019538483227711317	1.0075749884704985e-249	3.090674175443314e-250	1.3000374637048624e-250	1.2793844328215941e-249	6.011104147920593e-250	1.12359201008068
-0.6316316316316316	3.019638330712831e-246	1.2635093469435092e-246	2.3438013462236513e-246	1.0187265102296556e-246	2.2874222586552492e-247	0.6459609002344925	1.5626204402624483e-203	8.422495916089996e-247	1.496467702558632e-246	1.5065505495805702e-246	3.16519365027087e-90	1.157224724102086e-246	4.0301021049575176e-246	7.829248911354402e-247	6.762186339345335e-247	5.051567410885072e-247	2.985248164501022e-246	3.718360316994329	2.1984989037793108e-246	7.29699578584798e-247	2.3274724785913982e-247	2.895071238629454e-246	1.2544945362860678e-246	0.18975309640125312
-0.6236236236236237	6.324234123216122e-243	2.8397867073939693e-243	5.015133364372632e-243	1.9214670273483608e-243	6.389056219701428e-244	0.0012427496747407904	1.9071680612891373e-225	1.7010518118429982e-243	3.6205312215994563e-243	3.254888800625112e-243	1.6363042533613188e-76	2.639577673731567e-243	8.620633256784078e-243	1.669233367120613e-243	1.5118169858067982e-243	9.467131012342545e-244	6.155432997632491e-243	54.4241049446906	4.59525561925951e-243	1.646837095825572e-243	3.974566751011315e-244	6.351045328253472e-243	2.583244395406941e-243	2.3663194649724058
-0.6156156156156156	1.283720010411262e-239	6.185032224104276e-240	1.0490431766058108e-239	3.449414756656507e-240	1.6938331451272847e-240	1.8388245100981642e-07	6.03980230454769e-241	3.407627982338422e-240	8.444967110887556e-240	6.846933142182965e-240	6.505894725275032e-64	5.868471045035677e-240	1.7916108446285128e-239	3.41987654406306e-240	3.2284873103555917e-240	1.7200536234010896e-240	1.2251681833663159e-239	61.26470095849579	9.213381513154255e-240	3.562160985176765e-240	6.474596700192228e-241	1.3483073151685891e-239	5.282132615544241e-240	2.663682658364271
-0.6076076076076076	2.5243413976981615e-236	1.3028952450416535e-236	2.146219576714834e-236	5.897683334500635e-237	4.262999366627237e-237	2.0925512744360934e-12	9.411804742769976e-238	6.78689754307541e-237	1.895214964012027e-236	1.402198266151576e-236	1.9894324725936507e-52	1.2699675544941489e-236	3.617052740806017e-236	6.748746543747379e-237	6.570973327184702e-237	3.0623370590079017e-237	2.358845480122085e-236	5.304061357516263	1.774991973791902e-236	7.409599088891224e-237	1.0068853519020976e-237	2.7650202211987003e-236	1.0768237933901982e-236	0.23061136337036328
-0.5995995995995996	4.805138528849458e-233	2.6493916544550524e-233	4.29300931494904e-233	9.617549545151766e-234	1.0187007439451212e-233	1.8314334064636604e-18	1.4972633532632927e-234	1.3435285148389444e-233	4.087416947054049e-233	2.7922597235309853e-233	4.6787578863889875e-42	2.670517109108078e-233	7.092434472113003e-233	1.2878839666189293e-233	1.2727002166098881e-233	5.423479100686589e-234	4.404620820520866e-233	0.035317175172431485	3.2923180283752868e-233	1.488164155801082e-233	1.4982516857608546e-234	5.467644870682994e-233	2.189288510827286e-233	0.001535529355323108
-0.5915915915915916	8.845109690175031e-230	5.191730727559117e-230	8.385633927491046e-230	1.500423510761395e-230	2.3117341166141766e-230	1.2327793577515068e-25	2.5418452508981726e-231	2.6363496823558667e-230	8.466341572607405e-230	5.395429868122686e-230	8.462742773268531e-33	5.447475761110294e-230	1.3505278578569857e-229	2.3899527299464177e-230	2.3433203671181293e-230	9.721688507677564e-231	8.001928676128353e-230	1.8089458508970153e-05	5.8920745200331805e-230	2.8988493758726654e-230	2.145778860718898e-231	1.0408057830403524e-229	4.422994185577824e-230	7.864981960421806e-07
-0.5835835835835836	1.5727037767860068e-226	9.791725078194096e-227	1.5966068165107334e-226	2.2533781374145754e-227	4.982562815755903e-227	6.38202901761717e-34	4.7647317885229085e-228	5.106755361173331e-227	1.6836538675472115e-226	1.0089361093907864e-226	1.1772559871562006e-24	1.0763930292092105e-226	2.4971868741403936e-226	4.342332167889265e-227	4.09859285758686e-227	1.789008155999803e-227	1.4194227419749713e-226	6.120812079193109e-05	1.019637956182021e-226	5.500924590959023e-227	2.999357454776794e-228	1.9043619318981303e-226	8.822495709213957e-227	2.6612226431274388e-06
-0.5755755755755756	2.6980923341023884e-223	1.776223582292326e-223	2.9565089461144416e-223	3.297537279462125e-224	1.0200970769050618e-223	2.5410393705508485e-43	9.820887213222776e-225	9.722862823644238e-224	3.2139179072072676e-223	1.820669092468807e-223	1.259533937251454e-17	2.0581288940851814e-223	4.483914200875984e-223	7.780222876624443e-224	6.806495716851333e-224	3.3946632984768735e-224	2.4675358030253942e-223	0.0833622112528105	1.7097995965341932e-223	1.0206216018746058e-223	4.214444459319404e-225	3.3447717622338747e-223	1.7244643704303805e-223	0.0036244439675135005
-0.5675675675675675	4.462130945817787e-220	3.09914458751322e-220	5.3118671054179255e-220	4.804143569741546e-221	1.9839846476730583e-220	7.781139694588359e-54	2.1394664593720191e-221	1.8130405490442586e-220	5.888163006094015e-220	3.162022653596236e-220	1.0364015132760842e-11	3.80558616480894e-220	7.819882203093326e-220	1.3830238296557832e-220	1.0728879391835767e-220	6.589320378069895e-221	4.217769580889165e-220	8.731998636837158	2.783499509448491e-220	1.855429713700918e-220	6.26397580726406e-222	5.633113640534913e-220	3.279439217694596e-220	0.3796521146455444
-0.5595595595595595	7.110385991724558e-217	5.205169453405488e-217	9.238328328413557e-217	7.194739225027373e-218	3.665734018453416e-217	1.8325432331632723e-65	4.707816127069163e-218	3.3035448523670337e-217	1.0352215445711454e-216	5.2735665643799436e-217	6.55881531179574e-07	6.8024032204528726e-217	1.3250157510692522e-216	2.447375988982109e-217	1.6048355656579162e-217	1.2874493229664012e-217	7.10491468384427e-217	70.34565715583737	4.406623839651598e-217	3.3055546802820738e-217	1.043125166961315e-218	9.089713255709288e-217	6.032023391892675e-217	3.058506861379083
-0.5515515515515516	1.0919164466146228e-213	8.428463641090996e-214	1.552008090318096e-213	1.1461817914255388e-214	6.434464622682649e-214	3.319284248438391e-78	1.0133345491801257e-214	5.8753901034371546e-214	1.7464130425512415e-213	8.4331617023476e-214	0.003192287255238295	1.1751342134147246e-213	2.182338033235671e-213	4.310121949350639e-214	2.2776647797461297e-214	2.4881028399057244e-214	1.1803065461637495e-213	43.58530823747287	6.793949638138742e-214	5.760645505628959e-214	1.9841908229124454e-215	1.4047391095316128e-213	1.0683987202033e-213	1.8951521967273093
-0.5435435435435436	1.617841217431973e-210	1.3187099337021742e-210	2.513906189316376e-210	1.9749903641268777e-211	1.0729664985573296e-210	4.956396263239533e-78	2.095751130232721e-211	1.0197059624692673e-210	2.826756701328193e-210	1.2922626219458488e-210	1.1949719883175935	1.9613482245173147e-210	3.495867750799095e-210	7.526683000843519e-211	3.0669014609534886e-211	4.688884754919091e-211	1.9315247372129213e-210	2.0769313941804444	1.0214520128104497e-210	9.787833989671681e-211	4.1412984674790526e-212	2.0794510178530302e-210	1.816820073146765e-210	0.14225666880426252
-0.5355355355355356	2.3185597893362947e-207	1.999033545035941e-207	3.9202122432947866e-207	3.6285821327292205e-208	1.699717998516169e-207	2.645953043129192e-65	4.128635748072228e-208	1.7271828290744657e-207	4.389920537517177e-207	1.8983796404652452e-207	34.402712385578475	3.1609567647332847e-207	5.450037098824283e-207	1.295740808128387e-207	3.918024066141152e-208	8.53305180065805e-208	3.1050752915452833e-207	0.007611730075937918	1.4994944856373593e-207	1.614924398973128e-207	8.913840609652232e-209	2.95135358764902e-207	2.960837264357707e-207	1.4961010485067134
-0.5275275275275275	3.2273939686256965e-204	2.944598990062483e-204	5.87899276583506e-204	6.86697718471093e-205	2.5579984266168626e-204	1.0863691971227423e-53	7.718575685380103e-205	2.8548783770020984e-204	6.541842896760736e-204	2.6781967242823115e-204	76.17401429296378	4.914645239322383e-204	8.274274494769959e-204	2.1849745278193153e-204	4.749793553130779e-205	1.4908167579058379e-204	4.884658790361878e-204	2.1454767173748195e-06	2.1518832365049973e-204	2.5773944353627275e-204	1.8891522687206863e-205	4.024671277109458e-204	4.620347304870559e-204	3.311913758193065
-0.5195195195195195	4.389840170615081e-201	4.2260639882693314e-201	8.473572983154494e-201	1.2934574328764815e-201	3.657865863944469e-201	3.4304567825756716e-43	1.3677928557392985e-201	4.6018749587943476e-201	9.356969892365088e-201	3.640190207866188e-201	12.97179869068491	7.362909277520527e-201	1.2239823883216344e-200	3.587944152345958e-201	5.467533589323999e-202	2.4927388742647082e-201	7.48755958369742e-201	4.65096885757057e-11	3.0216629783857262e-201	3.966554067460615e-201	3.8441107290439386e-202	5.2929674320737215e-201	6.903553003233419e-201	0.5639912474231052
-0.5115115115115115	5.878514818937343e-198	5.921450547255641e-198	1.1738044845510066e-197	2.3674598186731075e-198	4.972164322867185e-198	8.331163552791352e-34	2.297859187104362e-198	7.223971284953643e-198	1.2851816865606502e-197	4.789625426045797e-198	0.1698919323935714	1.5842205463667685e-190	1.7647187497292822e-197	5.710307408623626e-198	5.986318092240874e-199	3.983698167379467e-198	1.1138891166108155e-197	7.754293871847976e-17	4.153327200286521e-198	5.87487748988551e-198	7.421433445058723e-199	6.752421939927489e-198	9.883224951582766e-198	0.007386605756242238
-0.5035035035035035	7.81100613599118e-195	8.108427329489313e-195	1.5638933447168627e-194	4.152214540341923e-195	6.430606270347779e-195	1.5561038138412869e-25	3.663025025422163e-195	1.1021144643174987e-194	1.696272133507018e-194	6.138365960340643e-195	0.0001711293539529754	2.0403017225940684e-170	2.4799739862677334e-194	8.777056387857503e-195	6.262087987118895e-196	6.083577725908607e-195	1.6027564506313708e-194	9.943065009691015e-24	5.58550625541858e-195	8.36946286101609e-195	1.352217413062945e-195	8.424429857500625e-195	1.3575128274523248e-194	7.440406693607625e-06
-0.49549549549549554	1.0361789497907495e-191	1.0849056490894549e-191	2.0073047004284814e-191	6.92631032420642e-192	7.927102716362548e-192	2.2353764569112082e-18	5.5483375582247415e-192	1.6301567620537198e-191	2.1535987446952125e-191	7.715987465926814e-192	1.3257311604403024e-08	2.0209351554401346e-151	3.395965832586467e-191	1.2996096027268355e-191	6.328387883817193e-193	8.881543732310753e-192	2.224878341419724e-191	9.805675132816477e-32	7.338076083816473e-192	1.147963434751245e-191	2.31991810322701e-192	1.0380837634890888e-191	1.7927151405594473e-191	5.764048524625391e-10
-0.4874874874874875	1.3755171431829807e-188	1.4166997596106466e-188	2.48881269549579e-188	1.0946744754310871e-188	9.34339726139833e-189	2.4696873477273474e-12	7.998479417281526e-189	2.33178452104929e-188	2.6337481033964853e-188	9.575859464168602e-189	7.898881824149094e-14	1.539534976689027e-133	1.1343862959851002e-187	1.850447579818581e-188	6.337745615650704e-190	1.240592421572617e-188	2.974552123210664e-188	7.437276388658383e-41	9.394421247006543e-189	1.519700168615473e-188	3.74400833344712e-189	1.2759036038550042e-188	2.282575843400733e-188	1.1081200721603645e-13
-0.47947947947947944	1.822703686667878e-185	1.8021233073735095e-185	2.9923898083111874e-185	1.6359845396506236e-185	1.0585619356972981e-185	2.0985169422921394e-07	1.0993678700158045e-185	3.2180588531862386e-185	3.108488531948239e-185	1.1790150870905076e-185	3.6195532250307846e-20	9.01998759219134e-117	6.322796408792503e-168	2.5304100695489122e-185	6.607490051040071e-187	1.6596117569851938e-185	3.826682669470835e-185	4.338399492425177e-51	1.1683736594689135e-185	1.9489958845249364e-185	5.681506409035845e-186	1.5751994831163015e-185	2.8119838681840218e-185	9.123986705619571e-09
-0.4714714714714715	2.3951948995294828e-182	2.2284525123353938e-182	3.505931594823861e-182	2.3096175213360495e-182	1.1622539507509004e-182	0.001371393799476087	1.443176136426249e-182	4.2767582165070346e-182	3.5499828814147154e-182	1.4431914322651455e-182	1.2756264534400377e-27	4.064447506816216e-101	4.511404522206824e-149	3.320135917669654e-182	7.665823377961738e-184	2.1283622445088002e-182	4.736048207622517e-182	1.946365323874758e-62	1.407253640499122e-182	2.4324343632726968e-182	8.105890409874559e-183	1.9563856423336356e-182	3.3652593674082945e-182	5.9625817368525517e-05
-0.46346346346346345	3.094824338953478e-179	2.6736424098627754e-179	4.02434327983215e-179	3.0783717486267066e-179	1.2508855043143404e-179	0.6892727067726563	1.812102295039635e-179	5.465845337005247e-179	3.937000481884014e-179	1.754872191805403e-179	3.45757226046021e-36	1.4085630657073503e-86	2.4756744915902894e-131	4.1770845929696104e-179	1.028179328417765e-180	2.6188321584802086e-179	5.6409992236881186e-179	6.715809608066021e-75	1.6375531927518203e-179	2.967201078515997e-179	1.087366037269904e-179	2.433543891324154e-179	3.928444922125191e-179	0.02996837855533288
-0.4554554554554555	3.899117830841839e-176	3.107774524986745e-176	4.5489001961210734e-176	3.872332219194514e-176	1.337796757688486e-176	26.64398504574808	2.178679258831593e-176	6.712771098875858e-176	4.260467883640781e-176	2.113672468913896e-176	7.207725066105518e-46	3.75431123198082e-73	1.0448513591082842e-114	5.036343243307385e-176	1.5444585123645966e-177	3.0933821941123917e-176	6.471293357536139e-176	1.7821801042596762e-88	1.8390606525008365e-176	3.548760596027043e-176	1.3718264105234648e-176	3.0061186572579937e-176	4.4889979262376395e-176	1.1584341324238296
-0.44744744744744747	4.757306118692157e-173	3.496643118824939e-173	5.082212185695045e-173	4.5961769340604035e-173	1.4398611880188064e-173	79.21117931065558	2.5093465621356114e-173	7.921771193345802e-173	4.526292272407493e-173	2.5123073147039284e-173	1.1555915520915778e-56	7.695971447421138e-61	3.391522329735143e-99	5.81707037216384e-173	2.424502661943197e-174	3.5082886933711706e-173	7.15841383395539e-173	3.6373408938844274e-103	1.995092563583531e-173	4.164699483602168e-173	1.6285831287333662e-173	3.653062378497735e-173	5.0322920558544044e-173	3.4439643178545905
-0.4394394394394394	5.59409811576442e-170	3.806691481178354e-170	5.620286253779541e-170	5.146758858622661e-170	1.5706111200113167e-170	18.111439767922977	2.7683394348160617e-170	8.988788638954853e-170	4.753592447244067e-170	2.9358975101149866e-170	1.4249174431170976e-68	1.2133212994099043e-49	8.466697595423198e-85	6.434201311803059e-170	3.762471560575144e-171	3.819125516167285e-170	7.645876070459328e-170	5.7094676734063e-119	2.097452566122607e-170	4.7866382020559524e-170	1.8212742306289122e-170	4.332444406450377e-170	5.53628360971319e-170	0.787453902953173
-0.4314314314314315	6.3216614194126745e-167	4.0100881792166995e-167	6.144994942955461e-167	5.437181209080257e-167	1.7334713529705238e-167	0.3184921051031745	2.923233952590866e-167	9.82058209107135e-167	4.967603184979547e-167	3.3620474085044263e-167	1.3513076838927846e-81	1.471185358469929e-39	1.6255959728053635e-71	6.813217418070173e-167	5.60105259705039e-168	3.987489753150411e-167	7.897081734831559e-167	6.89265323778538e-136	2.1486619907962083e-167	5.364620777171974e-167	1.9225509178797025e-167	4.987593704586107e-167	5.9675150407866046e-167	0.013847482830572804
-0.42342342342342343	6.856879563168596e-164	4.0888934687362145e-164	6.620652983529936e-164	5.419963963789033e-164	1.9182857441338783e-164	0.0004307484594185958	2.9515881199628696e-164	1.0352358714303833e-163	5.188559684406321e-164	3.7614976186846184e-164	9.855938579975288e-96	1.3719496250518015e-30	2.400437372910942e-59	6.904464149718873e-164	7.893581084307218e-165	3.988119663041173e-164	7.899215801080202e-164	6.39965321065615e-154	2.159877086471554e-164	5.8290243755316e-164	1.922831810715625e-164	5.558055652882534e-164	6.282055025073274e-164	1.8728193887765033e-05
-0.4154154154154154	7.1385320842211e-161	4.037800720351358e-161	6.9970443102455086e-161	5.101019347039394e-161	2.103213450652258e-161	5.8617115127649304e-06	2.847268201337338e-161	1.055818041844595e-160	5.420144202309381e-161	4.099863231481011e-161	5.528673323783279e-111	9.83984223559187e-23	2.7261349058637615e-48	6.693302403594628e-161	1.048214689671439e-161	3.814916463261053e-161	7.663054221601402e-161	9.962113773347262e-161	2.1450323048530724e-161	6.102645114545269e-161	1.834226692698459e-161	5.991488748257226e-161	6.433259745229492e-161	2.548570222941274e-07
-0.40740740740740744	7.138954382154929e-158	3.86534776662378e-158	7.218755446146486e-158	4.538912375731048e-158	2.261589192242262e-158	0.015682798839936927	2.624336885303202e-158	1.0450813425448943e-157	5.642344497897022e-158	4.3415144905250035e-158	2.3851904887498262e-127	5.42771835660461e-16	2.381132189714329e-38	6.203414533589781e-158	1.3108799296642844e-158	3.4840578685710918e-158	7.219684159254181e-158	9.844440959709678e-158	2.113985979911918e-158	6.120820790217773e-158	1.6876005981734825e-158	6.252364888295814e-158	6.3848389765951705e-158	0.000681860819127716
-0.3993993993993994	6.867066640500457e-155	3.5934407573122124e-155	7.238234972371169e-155	3.829284510781836e-155	2.3707390973065135e-155	3.251878176991866	2.3164425630294187e-155	1.0071736021826494e-154	5.812700748044241e-155	4.456083746592938e-155	7.914152367317024e-145	2.3026380219728353e-10	1.599553857307784e-29	5.492447617760326e-155	1.5465630893416511e-155	3.032691350184499e-155	6.615506895915928e-155	9.32751471554578e-155	2.068309755013388e-155	5.852657084913253e-155	1.5234236794069936e-155	6.325125839883331e-155	6.124322597310679e-155	0.14138600770530999
-0.39139139139139134	6.363087060636082e-152	3.2547218732501803e-152	7.0286050830663075e-152	3.079895069454508e-152	2.418614262542038e-152	51.85900285959859	1.9708108206635002e-152	9.475869622245901e-152	5.876796500116897e-152	4.426273509310145e-152	7.421074565486021e-152	7.512997388151549e-06	8.264059350154611e-22	4.641178087707698e-152	1.727041217073876e-152	2.512812649408891e-152	5.906462205787384e-152	8.475281444886891e-152	2.0020497418044897e-152	5.314542479831446e-152	1.3795955790475208e-152	6.212192872545052e-152	5.67074078321675e-152	2.2547395814172164
-0.3833833833833834	5.687920577220411e-149	2.8873725354995733e-149	6.592262273607642e-149	2.3849109503376253e-149	2.405301705392753e-149	63.60529263896064	1.6378678264792485e-149	8.71740534452911e-149	5.784796018177102e-149	4.253785447012892e-149	6.7535665071137454e-149	0.018852979828349995	3.2837280766876916e-15	3.7389183734123715e-149	1.8338278387960672e-149	1.981558730217309e-149	5.151707677530496e-149	7.397672788274773e-149	1.9069084954122717e-149	4.569666431734418e-149	1.2806315908786568e-149	5.929307290850234e-149	5.072306618570741e-149	2.766267200816913
-0.37537537537537535	4.911024821840947e-146	2.5278212885570576e-146	5.962536096142336e-146	1.8065784409145647e-146	2.3393708623824536e-146	5.9998659440476905	1.3593590765176567e-146	7.841954867710731e-146	5.5079590150459115e-146	3.9600110403067373e-146	5.951731271607679e-146	3.6385300547140718	1.003506393627904e-09	2.8686125887744067e-146	1.8618530600468488e-146	1.4905210529752716e-146	4.406733278562183e-146	6.225478258813885e-146	1.7786481268947537e-146	3.7131223944421677e-146	1.23191980502478e-146	5.501033883512887e-146	4.394392515636568e-146	0.4190606956419682
-0.3673673673673674	4.099706811153432e-143	2.2032036053301177e-143	5.197720853571107e-143	1.3688180832758984e-143	2.231799292393e-143	0.04352803254623832	1.1586813235402738e-143	6.8867111662426e-143	5.048956457515989e-143	3.5803355505934604e-143	5.075878535173925e-143	54.007133742304234	2.3585891704993107e-05	2.0948831692633067e-143	1.818241314080964e-143	1.077072335444835e-143	3.7164279409062066e-143	5.081328690923994e-143	1.6208774601100614e-143	2.848280253604879e-143	1.2206040532388884e-143	4.958002898291325e-143	3.702719452044078e-143	2.3500297982931384
-0.35935935935935936	3.3113540448989916e-140	1.9262914702352138e-140	4.369150048098042e-140	1.062480572744621e-140	2.0911369882652072e-140	2.4287103692115065e-05	1.036596371886866e-140	5.886155807989958e-140	4.442480229975651e-140	3.1543138473610525e-140	4.1893859650901997e-140	61.65318119299919	0.04263474356467917	1.4572794788903085e-140	1.7173447058236946e-140	7.598795088544627e-141	3.109538264423483e-140	4.0562943757853166e-140	1.444206916613145e-140	2.0632601302045326e-140	1.222079941180096e-140	4.335657161265673e-140	3.048761734850157e-140	2.682427835811633
-0.3513513513513513	2.5889731257725125e-137	1.695056354287518e-137	3.5469411140523634e-137	8.580845041855735e-138	1.922186156047275e-137	1.042225308866216e-09	9.737285439086084e-138	4.878250989717509e-137	3.7465887146911483e-137	2.716223338839384e-137	3.349434117735872e-137	5.413012753215464	5.927263151588194	9.694291606394639e-138	1.5749920452789517e-137	5.392038122782727e-138	2.5963795280031707e-137	3.198658184751984e-137	1.2617591514745002e-137	1.4152087716062565e-137	1.209241641641566e-137	3.673099750290509e-137	2.4627168651110347e-137	0.49305547416721235
-0.3433433433433434	1.9598076522682772e-134	1.4970726437492656e-134	2.787757154068888e-134	7.201961301978219e-135	1.727952562667522e-134	3.439748595708331e-15	9.389035484120388e-135	3.906362460903311e-134	3.028501312196761e-134	2.289955873030369e-134	2.728762200540514e-134	0.0365512142509443	63.37587397994713	6.231939507885287e-135	1.4047905832904423e-134	4.010610064080603e-135	2.1709282608459495e-134	2.516056704874132e-134	1.0841364129818311e-134	9.258269176442099e-135	1.16112302480492e-134	3.0106869393803066e-134	1.9551229492014659e-134	2.757061964965134
-0.3353353353353353	1.4364573192807496e-131	1.3167037857933193e-131	2.1279169971334087e-131	6.184518850682455e-132	1.5127525592307131e-131	8.731140716736307e-22	9.003160060783734e-132	3.0151045234056884e-131	2.349878984582784e-131	1.8893322680302905e-131	1.0287448115136687e-118	1.898207856210787e-05	52.11622048538229	3.958288213575773e-132	1.2175132259689189e-131	3.234375707607875e-132	1.8167445349557375e-131	1.9872567035044063e-131	9.168282563315438e-132	5.868208145938388e-132	1.0683640166539548e-131	2.3860383103206747e-131	1.524007956098005e-131	2.265923455106994
-0.3273273273273274	1.0196238331518597e-128	1.1418438756422026e-128	1.5828229712778614e-128	5.3278107013039334e-129	1.2841965501040695e-128	1.7044900564810977e-29	8.355354387637215e-129	2.24207548460776e-128	1.7558941400591488e-128	1.5218405360121394e-128	6.296156935503531e-103	7.581670791400701e-10	3.29610518781085	2.5786018030005366e-129	1.0225255030505295e-128	2.8266056657158763e-129	1.5145209287862722e-128	1.5774866237884645e-128	7.61024679071172e-129	3.7093911649078755e-129	9.344164924853378e-129	1.8293765485597471e-128	1.1627135077899853e-128	0.14330892124213115
-0.31931931931931934	7.01479932808322e-126	9.675900608514086e-126	1.1511953531017623e-125	4.532771157013642e-126	1.0530163763331935e-125	2.559158326986594e-38	7.36961486565605e-126	1.609812878265019e-125	1.2703540459369006e-125	1.1925466752826887e-125	2.9636207711547513e-88	2.3289774184956094e-15	0.01603276443136407	1.798560559364592e-126	8.29269963524804e-126	2.5845465121674393e-126	1.2484728213919126e-125	1.2518204694336867e-125	6.16493154543131e-126	2.4379437913215383e-126	7.729024048908316e-126	1.359797561379397e-125	8.647799618667236e-126	0.0006970767144072347
-0.3113113113113113	4.688640658032576e-123	7.960884338658866e-123	8.212892041325424e-123	3.770594011419004e-123	8.311976145356639e-123	2.955146644961595e-48	6.11344877231031e-123	1.1219851422010606e-122	8.968232211798766e-123	9.059307902464432e-123	1.0728744777719934e-74	5.50230716851276e-22	5.997841144056114e-06	1.3707115498510671e-123	6.474093971540567e-123	2.3687146910965997e-123	1.009600159989365e-122	9.834722150828953e-123	4.841708095477189e-123	1.7307280009355887e-123	6.025891218203533e-123	9.838541493831875e-123	6.250803818478508e-123	2.607757019154833e-07
-0.30330330330330335	3.0595148697605572e-120	6.336868231741078e-120	5.765688061798221e-120	3.047262668613706e-120	6.29624159683767e-120	2.6244609646919146e-59	4.7449425623339075e-120	7.65336255239477e-120	6.239353575733255e-120	6.654535300637167e-120	2.9871318813751657e-62	9.997780182544085e-30	1.7256817463693654e-10	1.1171258877984413e-120	4.8558191223396814e-120	2.1094342241862718e-120	7.954901674161414e-120	7.564690440826594e-120	3.6684582761047504e-120	1.3373771086559927e-120	1.314330234954504e-115	6.969019703642615e-120	4.3867545445820016e-120	7.502964114649414e-12
-0.2952952952952953	1.9642329516197983e-117	4.873948880741075e-117	3.9961833654030375e-117	2.3795829738336662e-117	4.562637526720378e-117	1.7925876373309425e-71	3.440635472767481e-117	5.159588449195329e-117	4.3233895003770565e-117	4.721518371052372e-117	6.39645102059098e-51	1.3971451743145484e-38	3.8186130316308297e-16	9.310573045147354e-118	3.49741011017372e-117	1.7949222071939194e-117	5.534607205032327e-115	5.640171210996e-117	2.679198483478872e-117	1.0946325846317764e-117	4.924154599604816e-100	4.865607325537813e-117	2.9945160061000633e-117	1.6602665354916652e-17
-0.28728728728728725	1.2522331194950795e-114	3.622886828281056e-114	2.7432768284668027e-114	1.784648523670769e-114	3.153076649395939e-114	9.502317011327808e-85	2.3354344836527083e-114	3.468067481253748e-114	3.0098371864378563e-114	3.2373490891152508e-114	1.0534233948924934e-40	1.5016153011311676e-48	6.498749455795315e-23	7.636494172787615e-115	2.421617774866406e-114	1.4491274884399068e-114	1.858167428275308e-99	4.046748799823723e-114	1.8948797721290228e-114	9.144416080373728e-115	1.4189028484146433e-85	3.3695690909512044e-114	1.9976787985157545e-114	2.8255432416501368e-24
-0.2792792792792793	7.983944136726239e-112	2.6047601777775586e-111	1.8694910847463405e-111	1.2766372692198808e-111	2.0718234426765085e-111	2.3736361643039497e-73	1.4936338480845927e-111	2.3358608798997963e-111	2.113726285397774e-111	2.1485485278662936e-111	1.3342771182255434e-31	1.2412379166306645e-59	8.50615195167342e-31	6.0341895873829e-112	1.6158870941714584e-111	1.1085072742632824e-111	4.8512962809452245e-85	2.783774256325685e-111	1.3112135136602844e-111	7.598549575820436e-112	3.1445089862593736e-72	2.324041717067771e-111	1.3115022887072685e-111	4.278447421695202e-32
-0.27127127127127126	5.093721212206651e-109	1.8133414619830094e-108	1.2652395415945074e-108	8.648592330570546e-109	1.2917547872947007e-108	5.062591339596118e-61	9.12276235309643e-109	1.5766935983662808e-108	1.4947204068671745e-108	1.3831238042956336e-108	1.2997754092516175e-23	7.890973431472636e-72	8.562797583175794e-40	4.561206217731152e-109	1.0428497719768885e-108	8.047572716646057e-109	9.741143776698983e-72	1.837157233027317e-108	8.997613163192829e-109	6.207310051317619e-109	5.359598026782815e-60	1.5971159617986615e-108	8.540330379292935e-109	5.651197431528772e-25
-0.2632632632632632	3.2274476679390537e-106	1.2236566543622368e-105	8.488285001501546e-106	5.512649679071518e-106	7.643390888591386e-106	8.304448425626104e-50	5.447362150103972e-106	1.063090419963939e-105	1.0577062382417819e-105	8.652011526934563e-106	9.73800050744665e-17	3.8582052470419096e-85	6.629448753414127e-50	3.3035402706990825e-106	6.538587608953761e-106	5.563856888040056e-106	1.5043237314689574e-59	1.1698435396971476e-105	6.191454175269356e-106	4.964784651342208e-106	7.025719321573796e-49	1.0901007641639057e-105	5.552026726817845e-106	4.233913264107239e-18
-0.2552552552552553	2.0063846592142896e-103	8.012854227333166e-103	5.62866870505467e-103	3.289601766343655e-103	4.311507184794517e-103	1.0476782101205016e-39	3.286817004424065e-103	7.133550970115131e-103	7.431811733931149e-103	5.264035286244671e-103	5.611131777514156e-11	1.4512912085080897e-99	3.947465622514246e-61	2.3063317851398194e-103	4.0034593747442866e-103	3.680286029355733e-103	1.786700910950489e-48	7.269804080687867e-103	4.284238724137796e-103	3.875955821151679e-103	7.083184781721944e-39	7.349799300150359e-103	3.61167026114159e-103	2.4396225119626766e-12
-0.24724724724724723	1.2122596039437438e-100	5.097506425430766e-100	3.6832717498742577e-100	1.8336988329868338e-100	2.346267603104937e-100	1.016539431004106e-30	2.0701696669064836e-100	4.754392091784437e-100	5.150592676245014e-100	3.115931397750603e-100	2.486625267602314e-06	2.9197511719322907e-100	1.8077505153574572e-73	1.5635324987796692e-100	2.406867557087196e-100	2.3423017911241214e-100	1.632080626810171e-38	4.4815191628058297e-100	2.9592879584118505e-100	2.9368063715044224e-100	5.492189912925639e-30	4.867729560768092e-100	2.342424009633663e-100	1.0811414206966582e-07
-0.2392392392392393	7.135001527827482e-98	3.154138862836614e-97	2.383239022396481e-97	9.580297633392751e-98	1.259458516977328e-97	7.585771314079532e-23	1.3788238520750058e-97	3.146780051671119e-97	3.505947539231558e-97	1.7966648932793936e-97	0.008475189459217393	1.9112630567377642e-97	6.367043694735104e-87	1.0364023142320734e-97	1.4282030556966148e-97	1.4438924091955932e-97	1.1465963612129631e-29	2.7899928707103647e-97	2.0142928700961542e-97	2.1415901966679303e-97	3.275229369188218e-22	3.1544892201870216e-97	1.5011500987855174e-97	0.00036848649822684315
-0.23123123123123124	4.2016602127611793e-95	1.9011439323924965e-94	1.534163569800632e-94	4.765481946916205e-95	6.88429397742809e-95	4.3536595224995693e-16	9.561790197267069e-95	2.06839932639971e-94	2.3398932388665935e-94	1.0149522977107831e-94	2.221609597238456	1.2524329185472233e-94	3.610567671275742e-94	6.756151615627144e-95	8.40162996214057e-95	8.682217055944031e-95	6.19524816139224e-22	1.777811983745722e-94	1.3353856522575042e-94	1.489268711216535e-94	1.5021631187747369e-15	1.9984602573614956e-94	9.401294203975193e-95	0.09659172161906338
-0.2232232232232232	2.1508044347251976e-83	1.1197837168885394e-91	9.902770491693636e-92	2.349424539168296e-92	3.957189253696865e-92	1.9217124044260083e-10	6.692538780937355e-92	1.348234377396352e-91	1.5317854605995924e-91	5.70247519573577e-92	44.79008803799841	8.133243016957736e-92	2.2490818801716935e-91	4.3539048528695683e-92	4.920026758623015e-92	5.12470867883586e-92	2.57445944301478e-15	1.1638626218477984e-91	8.572291352701213e-92	9.802077128646284e-92	5.298729313406237e-10	1.240999460465635e-91	5.7071126338151746e-92	1.9473951321182807
-0.21521521521521525	3.179456729756021e-70	6.494669786028891e-89	6.439785048345393e-89	1.2325141178971337e-89	2.4358885089390093e-89	6.523819836457884e-06	4.596738295347381e-89	8.688494055308454e-89	9.855149455797888e-89	3.273026964730016e-89	70.2474172196047	5.211165533793122e-89	1.3951302711753913e-88	2.7900460232378075e-89	2.8857777975205253e-89	2.9821412656837078e-89	8.227968120151025e-10	7.780994143457862e-89	5.33406842807073e-89	6.082512028208068e-89	1.4374971149959998e-05	7.597846912954132e-89	3.3600185275006006e-89	3.0542364399660205
-0.2072072072072072	3.614798669920849e-58	3.767368308678019e-86	4.2090795428905246e-86	7.339311972657966e-87	1.603876324895973e-86	0.017033588291017282	3.047650470678768e-86	5.521197500406611e-86	6.251451297507079e-86	1.977979802607512e-86	36.92780877397491	3.2983339273381716e-86	8.643557273921483e-86	1.7917105402468124e-86	1.7144087216196227e-86	1.7169427792669632e-86	2.0224525738993472e-05	5.254658866760735e-86	3.238180207331202e-86	3.562495991077783e-86	0.029995213093084925	4.621766014314614e-86	1.9477617938013023e-86	1.6076025130384675
-0.19919919919919926	3.160781737935469e-47	2.236855146688189e-83	2.7409846641776003e-83	4.899775444454965e-84	1.1156346695113528e-83	3.422860067268191	1.9434928590711554e-83	3.462107329095055e-83	3.927180167963777e-83	1.2746578588216392e-83	80.25760610641281	2.073815122275479e-83	5.367340678107694e-83	1.164255930318612e-83	1.0490977670960513e-83	9.871489025014904e-84	0.038233444040584014	3.5483788960954025e-83	1.9353659410107454e-83	1.982965505044144e-83	4.820992131739369	2.8148409575635396e-83	1.147624867087284e-83	3.8495518151939545
-0.1911911911911912	2.1256125220307096e-37	1.3875207014977913e-80	1.76119759422484e-80	3.387593961817411e-81	8.066830303109958e-81	53.85602932031054	1.20390312777318e-80	2.15558725663282e-80	2.45826820904284e-80	8.607013027335904e-81	55.060691908430776	1.3076267574951765e-80	3.3543952910468165e-80	7.723087966516307e-81	6.725896620401672e-81	5.815001227464068e-81	5.559036996879125	2.3821029108803278e-80	1.149600174002034e-80	1.0620853433332082e-80	61.55075359942163	1.7268254352855123e-80	7.128980396561883e-81	7.653326601088787
-0.18318318318318316	1.0993928065132932e-28	8.9997554496447e-78	1.1122412308477204e-77	2.2560908622028137e-78	5.949277314281371e-78	94.96266391045855	7.426451119642815e-78	1.3485103007016419e-77	1.5464681196684894e-77	5.888630067361954e-78	74.17483058754615	8.38164782455972e-78	2.1197013509617972e-77	5.24739396511422e-78	4.555056699374189e-78	3.668993285815528e-78	62.318910253285175	1.589240073393067e-77	6.854026475706186e-78	5.570175489086525e-78	100.69600798287411	1.0718022521078678e-77	4.739197861804432e-78	14.441409249311475
-0.17517517517517522	4.3732155218049404e-21	5.968052111990516e-75	6.954065034761605e-75	1.4009110815978629e-75	4.382222821138878e-75	82.96806621548613	4.73215601078364e-75	8.607183117050426e-75	9.886786116364376e-75	3.9776534765402863e-75	17.924352182171535	5.548006948182521e-75	1.361047585503686e-74	3.6386599826076183e-75	3.243808583050024e-75	2.571738258810356e-75	65.9677157015087	1.058637236815404e-74	4.151692327823828e-75	2.937423834663652e-75	83.85432971429829	6.762031749058007e-75	3.311294094476663e-75	10.900628861454985
-0.16716716716716717	1.337913603402745e-14	3.9338292900913397e-72	4.392249385899413e-72	8.22424187012933e-73	3.165523678554011e-72	14.27890259801797	3.2147908092061486e-72	5.692508795825049e-72	6.501824326264761e-72	2.6372293905536265e-72	66.63127908747404	3.836036285764152e-72	8.926198461502319e-72	2.562506538661884e-72	2.3977518838769094e-72	1.9832386228596891e-72	79.28075267505565	7.097373512739024e-72	2.5928069051149354e-72	1.6419423740486682e-72	80.83510476286006	4.366598499600926e-72	2.3659183405442854e-72	10.479393005365553
-0.15915915915915912	3.1479980660376582e-09	2.550058417198296e-69	2.8803727993170764e-69	4.971359900673245e-70	2.2206593112267305e-69	0.20190117439977862	2.3372155814822485e-69	3.950605518579629e-69	4.4416996267896306e-69	1.7415635808030517e-69	48.482902986479175	2.770753929972911e-69	6.015546366767795e-69	1.835390646496032e-69	1.8148685956067298e-69	1.6063469855240016e-69	39.3175067219217	4.832584417744712e-69	1.694868258190875e-69	1.0681000976581428e-69	40.880246516676216	2.910860375797749e-69	1.7165565811243812e-69	5.603589452288037
-0.1511511511511512	5.6966566321429276e-05	1.6601724413185956e-66	2.0015142446443158e-66	3.624040593053678e-67	1.5186626948595482e-66	0.00022013883976007982	1.7747264666591317e-66	2.8982210235248027e-66	3.1706274159959685e-66	1.1747587435386386e-66	2.7182204180425322	2.068858220974603e-66	4.1982857825227743e-66	1.34643124065388e-66	1.3979697881741903e-66	1.3135033174415924e-66	57.320107314238285	3.372058125700144e-66	1.1777215427055989e-66	8.676262801729597e-67	1.7742927838599294	2.0149037959319367e-66	1.292587154672182e-66	2.68751728789334
-0.14314314314314314	0.07928386764823706	1.1395127935911467e-63	1.476142454437596e-63	3.406659317287146e-64	1.0333314469230534e-63	1.846192592300595e-08	1.371397742962993e-63	2.2493524913019363e-63	2.377574462284486e-63	8.226912414582519e-64	0.011720898115635363	1.5805113347838637e-63	3.065030397121486e-63	1.0138002484693093e-63	1.1063244352286933e-63	1.0723055269004125e-63	59.7156338425008	2.4365721575207636e-63	8.8629284611346e-64	8.358583260211824e-64	1.3470214783524486	1.4494786190315906e-63	1.0434344363899887e-63	2.65885478717735
-0.1351351351351351	8.486503828618988	8.608470856950954e-61	1.143694101362033e-60	3.648025651636463e-61	7.23313709098968e-61	1.1907982400306271e-13	1.0775981151594374e-60	1.8429593556145867e-60	1.893356495982136e-60	5.976514728848969e-61	3.887015846984815e-06	1.2398651546334546e-60	2.370625859973339e-60	7.77214547005136e-61	9.227539333207548e-61	8.897213703704858e-61	4.893082172227087	1.8533083939813567e-60	7.328329996954412e-61	8.587999089997153e-61	36.209459682296234	1.0887846013300495e-60	9.101986388679405e-61	2.1560456334851423
-0.12712712712712715	69.86376621202587	7.210158256259699e-58	9.313050577918101e-58	3.9298098673512264e-58	5.3980237257929886e-58	5.907158525035826e-20	8.925430999874964e-58	1.602153404081402e-57	1.6297990586494208e-57	4.578317076182807e-58	9.914046015564564e-11	1.0260744422271764e-57	1.9747270180063103e-57	6.066696255648503e-58	8.300420485356747e-58	7.850737422026359e-58	0.6935097288051189	1.523848490071594e-57	6.632348147755278e-58	8.93004125769794e-58	75.18960684997771	8.77563390809e-58	8.335503478444895e-58	6.336820990909035
-0.1191191191191191	44.233843657360694	6.712600942466552e-55	8.235695513139934e-55	4.1435880209874094e-55	4.493809632698173e-55	2.253711229285629e-27	8.24996451475367e-55	1.5100669138261848e-54	1.5462779271278943e-54	4.067464759249133e-55	1.9447543348191757e-16	9.375528696937424e-55	1.8119783518058337e-54	5.059272475426195e-55	8.095580421341659e-55	7.848677155495339e-55	26.14412752091596	1.402061243904815e-54	6.541956230371771e-55	9.444747062815207e-55	12.008058655072922	8.041448565661318e-55	7.725309293231408e-55	3.5820012971021553
-0.11111111111111116	2.2055851638055834	7.295060604948696e-52	8.424229618778062e-52	4.584074338839327e-52	4.5766495763291435e-52	6.612978492830529e-36	8.823844603943577e-52	1.602623207709589e-51	1.6526127432208168e-51	4.7854987241137235e-52	2.933984159755481e-23	9.845951031797454e-52	1.8857272687290438e-51	5.061735889333195e-52	8.725691970249644e-52	9.335714584482764e-52	79.32638591423328	1.4926900996935767e-51	7.314407470341306e-52	1.0378414715622123e-51	0.1474914977991263	8.897289656355144e-52	7.262823279483198e-52	3.551280981558173
-0.10310310310310311	6.63766794994842	9.966776635840086e-49	1.053081406525002e-48	6.400598036651919e-49	6.314300137276696e-49	1.4932190717085374e-45	1.1012022528409815e-48	2.0148394166090738e-48	2.073477640091663e-48	7.318602683475785e-49	3.404316895295339e-31	1.2159502766034024e-48	2.3059166096182322e-48	6.727456531808036e-49	1.1132090037959752e-48	1.342095451673018e-48	18.511458190716123	1.8925383872967626e-48	9.935945605566393e-49	1.2069539980330669e-48	0.0001393286310606975	1.2122882288450902e-48	7.729788612827511e-49	1.0934463247519828
-0.09509509509509506	65.4670135386625	1.7636958114014646e-45	1.6685744310626368e-45	1.3086527812608271e-45	1.1881178580916932e-45	1.6356123171343486e-45	1.6898466353576963e-45	3.209972332130913e-45	3.287407097440354e-45	1.3218562176925992e-45	3.0380119163916135e-40	1.8418570346027796e-45	3.484327079247838e-45	1.1982089246941423e-45	1.788478417814842e-45	2.3880199493480985e-45	0.3322330179811521	2.9622278862832647e-45	1.6824885874531052e-45	1.6149700044078547e-45	1.012262044411498e-08	2.0216961577986845e-45	1.158500316390052e-45	2.8608368072507075
-0.08708708708708712	49.72065266531259	4.0930576070967136e-42	3.63436936739134e-42	3.4630836811677095e-42	3.0893337781044885e-42	4.080940680380565e-42	3.8073509180546054e-42	7.06293994070501e-42	7.190891814414008e-42	3.0978207792153766e-42	1.452670301630754e-35	3.831184618989446e-42	7.12897360685041e-42	2.88266095000363e-42	3.7961114957214044e-42	5.691023623432627e-42	0.0004585895465779922	6.171785343729649e-42	3.6338967776421776e-42	3.2333640000261975e-42	5.656199701246539e-14	4.325718837654396e-42	2.6555880639714037e-42	2.1617874458634447
-0.07907907907907907	2.9042254443203492	1.4350288787502756e-38	1.3066661588938316e-38	9.67016636722721e-39	1.2812995260450406e-38	1.626612695653476e-38	1.560067394020158e-38	2.4462817326986167e-38	2.455634195117252e-38	1.258379961043409e-38	4.494521146662057e-27	1.3345302699599556e-38	2.3051171516965336e-38	1.0381174180362312e-38	1.3422911017114155e-38	2.1026014315512751e-38	4.8683826857540204e-08	2.0195096788085668e-38	1.2175451085404678e-38	1.2616062266069032e-38	2.4307243683274136e-20	1.4406342476503824e-38	9.840370411986913e-39	0.12627067360887723
-0.07107107107107113	0.013046770709549974	1.0915343005871112e-34	1.0291255595569795e-34	2.4782292304883277e-35	1.0474965142354792e-34	1.2301651187259911e-34	1.3612576331315122e-34	1.732983695648202e-34	1.7493215023871222e-34	1.1032777650693734e-34	1.0694959055233496e-19	1.0406571799765405e-34	1.462478619898029e-34	8.199359301774167e-35	1.0871879597146308e-34	1.5344099064285994e-34	3.97488406595417e-13	1.3898324793220015e-34	9.578890704746914e-35	1.0908978410972772e-34	8.033890783783359e-28	1.0640231525285892e-34	8.051303809793125e-35	0.0005672509004324984
-0.06306306306306309	4.5076992505087226e-06	3.271883567410189e-30	2.7053652540175137e-30	5.253130221144756e-32	2.348755799662316e-30	2.6112918298310524e-30	3.6193957105290984e-30	4.415499286384534e-30	4.786774836851491e-30	3.0860449131022162e-30	1.957284798579032e-13	2.9595051700041737e-30	3.2973468902598375e-30	2.5117322988584765e-30	2.6705364646166626e-30	3.5864211681895475e-30	2.4959933393281756e-19	3.040869692293516e-30	3.001162803305881e-30	3.071755324122702e-30	1.911060082877469e-30	2.601928156324199e-30	2.3420882755317573e-30	1.9598693244510661e-07
-0.055055055055055035	1.1978047584187824e-10	4.802531642011807e-25	2.865077690548193e-25	8.517647066661712e-29	1.1529236841286834e-25	2.836454486288361e-25	3.798874195418255e-25	7.667700530695753e-25	8.930425016034992e-25	3.7009407523235384e-25	2.75491446118622e-08	4.697708986689726e-25	7.44431291169133e-25	2.201117254881461e-25	2.5749586354275867e-25	4.8069672874568965e-25	6.095944155767751e-25	2.523612453506205e-25	4.967589162457123e-25	2.6300548451330483e-25	3.0130393817866387e-25	1.740048223999875e-25	2.8917844607660524e-25	1.2029967429436556e-09
-0.0470470470470471	2.4489867732961594e-16	7.817032909863538e-20	3.346090072091118e-20	1.0032255486546683e-25	4.480145327744357e-21	4.0415377194214807e-20	4.40486024965078e-20	2.1507407245815074e-19	2.5389210578858495e-19	5.2416289916730114e-20	0.0002982231911796139	9.511084113768386e-20	2.2785197870867684e-18	1.6316109794271255e-20	2.860442469061231e-20	8.977356628806407e-20	1.1923183130497067e-19	2.4797523766806833e-20	9.861636231547021e-20	2.0979860623669343e-20	4.759943118441528e-20	9.84415663132547e-21	3.7499158010829927e-20	1.2966225703472277e-05
-0.03903903903903905	8.386488277872585e-15	4.651975449139373e-15	1.515613350543479e-15	8.319065299794735e-23	7.880335669649523e-17	2.1326880437309464e-15	1.9901793723204387e-15	2.057946191410587e-14	2.461738846359744e-14	2.797008695393023e-15	0.24828695724577712	6.735087792232029e-15	1.401681932199761e-12	4.92676313037325e-16	1.2340915777277124e-15	6.0747021176638345e-15	8.302590497903486e-15	9.976233271341175e-16	6.8106454474874484e-15	6.922367532040723e-16	2.60642894288985e-15	2.381072422153244e-16	1.79930433730205e-15	0.010795085097707893
-0.031031031031030998	1.577709039554891e-10	7.367565319506115e-11	1.9844716477616145e-11	4.7684724183140364e-20	5.257264927398463e-13	3.0796166790761876e-11	2.6118811703652537e-11	4.4608294711863435e-10	5.397125746657451e-10	4.097806287413983e-11	15.898113680531349	1.1920558079593862e-10	8.446314468349853e-08	4.85682884163572e-12	1.5566590019755222e-11	1.0477310716671271e-10	1.457126017373782e-10	1.20719260644465e-11	1.1858096554063643e-10	7.311225690868228e-12	3.838740396315606e-11	2.0053938399662406e-12	2.4398566051968304e-11	0.6912223376922987
-0.02302302302302306	6.592120923834906e-07	2.8462019452312345e-07	6.960781351953071e-08	1.869068410695914e-17	1.2550474386955146e-09	1.134171136229647e-07	9.183373157391931e-08	1.984356644359244e-06	2.4130820792373748e-06	1.522092638609435e-07	78.29183845594439	4.848541195890973e-07	0.0004883820962540068	1.4613460630236879e-08	5.3509979024447585e-08	4.213368967037699e-07	5.907672472605173e-07	4.06354110990066e-08	4.787824286179344e-07	2.288932443279771e-08	1.427111938908072e-07	5.512387617047677e-09	8.709803783245828e-08	3.404014563058483
-0.01501501501501501	0.0005991791416597547	0.00026143031936184475	6.398077105596274e-05	4.977570493321861e-15	1.0496650928407652e-06	0.00010448336589515065	8.43727350842547e-05	0.0017655341705280609	0.002141197390175832	0.00014012968219897652	29.653288371317828	0.0004428215553837161	0.2706746490724997	1.3119972415692301e-05	4.9112019007217173e-05	0.0003853849618196983	0.0005394405267793204	3.720946396660093e-05	0.00043765518279707176	2.0716755787313975e-05	0.0001314578928700097	4.834360899447674e-06	8.014003403060036e-05	1.301359403059006
-0.00700700700700696	0.1185392448945005	0.05700771017520505	0.015360105806628485	8.971743744163738e-13	0.0003055088022291142	0.02402255367005162	0.020185477147234652	0.3153740736112369	0.3787687290590942	0.0319020270309481	0.9503512874199715	0.09079869151256677	14.399225498884098	0.003496294463306971	0.011995522841510215	0.08013195741991036	0.11095335193293983	0.009232369309546073	0.09055799298332236	0.005392003837696105	0.029948959157204788	0.0013443908332613766	0.018951775745775435	0.7288628489799625
0.0010010010010010895	5.211414114322026	3.008001814419892	0.9732692286411332	1.0919739591099166e-10	0.030999485566672133	1.3936759485652	1.273973019945103	11.713070044198806	13.877538763996913	1.8210046522368002	3.940262661525515	4.26815505496733	75.20891501729595	0.27834471271012085	0.7867635645358646	3.86903627093935	5.263789973947685	0.6260212899567907	4.3347300712784955	0.40686791413204254	1.7075561428291584	0.11907092165899079	1.1648961084281382	6.142493772878573
0.009009009009008917	54.343236937357375	40.68775251282797	16.85793147304103	8.96371049134633e-09	1.108842290990875	21.173785773954002	22.084125233407033	100.33513948505583	117.58825411310357	27.235306380004236	42.95665698501618	49.07076351752728	65.8444435682394	6.772676730308703	14.284592449876783	46.343482029000256	61.670119872648854	11.958770526356792	51.197420715372445	9.15319864252425	25.282018055913362	3.4188924561695977	19.301972562059547	35.159538361726916
0.017017017017016967	162.6943571693339	164.18748722045916	88.16599325591788	4.960262065465849e-07	14.38061702835474	94.03695949343594	116.68319355904218	259.84640503916347	304.39998693791944	120.81771306563492	136.46706864827615	164.98237613083984	130.7793813371144	53.35413800246187	78.22165709100484	164.66302175465364	212.28089358174705	70.30035267448984	176.50125504116562	65.96589764764936	107.74931572369732	33.265910916212654	95.28756166482847	122.39267580345343
0.025025025025025016	221.91838478272894	275.952990420774	179.93072628566281	1.8507877378152597e-05	72.22164574100734	163.77753593868403	240.41930030576904	339.53573847280023	398.9040487489954	217.4544563487107	200.59240167077058	241.776425485275	245.50341124123665	156.25551995375199	162.37599972617488	254.7596015909244	311.9652693613157	160.55311563966	257.3935434343251	180.8077318801268	173.88168962273664	121.67545551805824	179.61992700134323	206.83804076863947
0.033033033033033066	239.52139743874037	301.3829256420288	223.0070106173528	0.00046606358140656304	162.65244513505473	187.35425386842766	294.53681974634134	359.258626967839	412.81383453064575	257.1042216600636	223.9893461189933	252.9372326803188	296.79501101477314	226.18642784432578	200.31498517003394	276.15783213557194	319.6339396015814	218.04488149459584	266.21477866326023	260.7724177723968	176.65088242270514	208.3177005004812	200.55075373953537	241.92166047081074
0.041041041041041115	242.74415127779304	282.7927547797266	232.31994032781395	0.007935146045056539	214.1398049735041	202.91494201234116	306.0141122540622	360.2882179477459	395.1540212319385	263.841375952224	222.59813386710277	245.23636717974622	272.348951772155	235.6874112165895	219.74477453322336	280.93680192046077	300.24807305116497	250.9043605111172	259.53326722648234	281.01745873748024	166.03509279392705	234.22055811007246	199.02863070511108	246.4242233707751
0.04904904904904894	231.93873915615725	254.38090521175116	225.245569160305	0.09162417351931744	220.91275863251204	213.17969297420044	302.9647186712214	350.49626298980814	369.2375127300684	256.7439552338884	210.79889120322395	235.4788279060903	235.68223524269175	220.11578791935938	230.89980719652456	289.60307196956893	276.2100772615924	266.44799044294484	239.48541929210106	268.0396280025565	153.7889872524477	229.646380302589	195.6931205148783	238.13399841043477
0.05705705705705699	217.12952420054975	227.44842341867104	213.7916375223369	0.7210273301018617	211.31759998400872	218.94160393658305	292.34428906290054	334.37481910256287	344.4823572975126	242.72658013426187	200.30159082080078	220.49816326348406	231.79925779908035	191.05433945074816	228.07357341022382	292.58352527409903	255.06407962838392	264.8945045004428	210.56837311283778	240.7734167271744	134.13630644412024	217.79141160690045	178.89699102961947	224.77014761119145
0.06506506506506504	204.69082261139542	204.8876833671469	200.1680331445271	3.897673539056784	200.5651034293118	228.0719851042649	274.09880135621825	315.45842614738245	321.3533991188853	219.5591703907659	190.3628664540529	200.91403258631863	248.6475545053646	157.95381179573192	216.07707953668898	285.854364616081	239.08206087862231	255.90796576834015	184.36378171967624	213.28085465619466	110.19311191215976	203.2675893715252	156.90901746179242	210.24196475963055
0.07307307307307309	191.70691240387828	187.41014483444704	183.30004019660393	14.656721332359098	190.23533174324103	230.98713212819172	248.36860302450813	298.6814749306166	299.7766069707172	195.38128237084396	177.43145916858603	181.57045761723543	259.73146432039414	131.81714353273904	199.26997850188238	272.75191466134896	224.7188996349349	243.53180694202473	164.3488216540596	190.67537656046713	89.3017958641605	186.37620559906375	139.08433543557123	195.70060475773366
0.08108108108108114	176.84572484922222	172.18616856876716	164.47287755684428	39.109336443923596	176.04414475989853	218.55659378864635	218.70018879019096	284.29101771646754	280.0706040734375	176.4897551784681	165.4727944436341	163.53884888051812	257.3367904061353	116.52338643114929	177.8191220693757	256.5132683463655	206.92645366671036	228.4241981338759	146.541680883787	171.68121784745114	70.8009863200135	168.6924210302258	124.86474899242566	180.952275181632
0.08908908908908897	163.19512721585753	155.91300952435833	146.5395685647114	76.3374832548516	156.76461499545178	196.03401052221358	189.69408123644007	269.28428277615694	263.98802043123777	157.16326544698944	158.7276017534987	147.58565617863263	248.3198938609696	110.83239852204989	153.06932888039293	239.20742767617244	186.01322632474697	214.40360113190903	129.5930156628505	153.08901410621718	58.972413036421386	153.4098390405816	111.55178905481361	166.94298561728368
0.09709709709709702	152.5635787355026	142.70124050554645	132.14503185843287	113.79273207451527	135.47451812261565	172.76432262429356	163.71005416964482	254.13753301220376	252.81383352527212	132.53412179835718	152.95013957494393	135.26649303331916	238.37835264168575	109.33238548800175	130.09591073905304	221.95524364955097	168.01850146492228	204.66666875756533	117.23573834661077	133.75783528258378	62.535185764349386	142.72730896577272	98.33108231610143	155.1255570630802
0.10510510510510507	144.29465333571594	137.54101868509846	122.27072354222987	136.57503448624885	117.01297656986713	152.5146678612297	140.14529296852118	241.23397511892549	244.66864419804315	108.15803301155725	143.99909656487608	126.07292740936379	229.25922776081146	105.65038948014379	115.68541035973143	205.30595775775748	158.2477894283087	198.14985197092298	112.58724662627226	114.86771084491471	78.0882507302751	137.15176147320258	90.083228487275	146.06799429005616
0.11311311311311312	137.3649792154698	136.60496255613876	115.33950503587671	138.9686116274626	103.40475403340915	134.85318746519084	119.24536669805856	229.84682504911535	235.61187698465238	92.48893601881385	134.85884083206398	118.81802821606378	221.72475823320494	98.39739570047229	113.2129831792396	189.48310609923277	155.72716373115534	193.33358313988896	114.08058662416975	97.47256100223157	91.18972104375838	135.57294323104088	88.77468956692344	138.97284196885366
0.12112112112112117	131.409705209694	132.34635218991784	109.66661110930244	124.45107377652349	92.94896850074933	120.26329076068943	104.54849446493236	217.64020535742097	223.3627096731159	87.5768510661257	129.53049566024055	113.79256309323428	216.63290014964122	89.96654138312947	118.12234892575108	174.46486925066415	155.09645251558436	190.04272041648164	116.38842535603138	84.22943291048531	91.76122873905412	135.42452392299668	87.07052779098579	132.46683879229354
0.12912912912912922	126.27289546216838	122.72477010280016	105.16612095291916	100.46304298303737	83.51306598489808	110.23975226028911	98.7297540990478	204.55123786671575	209.14026062028393	88.492510789237	127.62360986350734	111.46827526606975	213.75553356560323	81.8684059556709	120.57605664712187	160.35223580004475	151.99812966754894	187.19886216728844	114.99114482737107	80.21620944221637	80.76700478091566	133.9516349060558	77.78272361578041	125.73231467941704
0.13713713713713704	120.85098675998155	110.42608112837158	101.78145665097767	75.48928513282834	73.94056302361908	103.36769030090726	99.26199150897638	192.60692077973906	196.1755249359567	88.05009846630566	126.19689297808361	111.01792569245589	211.56602313455588	74.03635388798577	114.67522091076596	147.2926070776358	145.82431679183185	182.8929675016675	108.693660925019	87.71717036164867	65.915484277816	129.2312227999863	63.97742120429375	118.73860287962654
0.1451451451451451	114.01910074339274	97.6743155892387	98.30486904740535	56.73467609268408	63.53615219553114	95.23216330651984	100.9385254407853	183.3982464040509	186.93544150316788	81.60612160659956	123.05336656366211	110.8684578930035	208.680382678098	66.09981771766603	103.34717127764948	134.71729962308962	138.5371500014933	176.46711255751575	98.43106816855905	101.8152679983729	54.49114621532614	120.6977034819678	55.162413657671735	111.77165085928047
0.15315315315315314	106.5946077543633	85.6905525708012	93.48980833232247	47.322975014453675	52.94764793742795	82.71539359818675	100.57669902638658	176.6550290437434	181.41461249448304	69.2953009111282	117.52428579867761	109.64424736641654	204.6839169744086	58.01169925519133	93.86375443345928	121.52690450200357	131.9837493902428	168.7686493376993	86.71253211350698	113.709541646599	48.48423269148738	109.55458591802507	56.741788070685026	105.1266310513782
0.1611611611611612	100.69922489967163	76.28057837323519	87.78736097106882	45.494923537068715	44.81379329003913	66.45192468879588	97.57747794620948	170.94810816618119	177.54895673847997	54.887666093898666	109.96066867045268	106.5727433645613	199.88230289222625	50.7191231612724	90.34547059035758	107.51474952206645	126.849330841865	160.83934538189683	77.34657989828851	117.8871971898394	45.10760476223553	98.07571615584946	66.34649372974685	99.12771047240464
0.16916916916916924	97.54030660118018	71.0129829837411	83.40328996824758	46.96042926019523	41.516375098904305	49.5623242735923	92.3871721372286	165.42159185732464	173.03587746666665	42.99262703145722	101.49837433408322	101.96426556091542	194.91778911717705	46.3089205011249	90.82978797469674	94.05201727288184	123.30822754868525	153.27882992472036	72.65144046464694	114.91991985847383	41.1354623177083	88.29067849138092	77.90986291206231	94.12602404161281
0.17717717717717707	96.80725830907039	69.49323672010065	82.2478046038067	47.97445277811768	42.64475493090984	35.523101172008566	86.37131701827961	160.39430154125418	166.86314807555388	36.74160383005307	93.74754577790073	97.34402115152479	190.43729239865584	46.49153093347612	90.41342533527713	83.1259248381578	121.49196536594759	146.6578475524132	71.0877518195657	108.3207119796144	36.04056619594266	81.48924020555864	86.23350198724248	90.34531758784486
0.18518518518518512	97.70536140582072	69.4586647768003	84.08765314272492	46.503928318453255	45.65562835576309	26.87814457578772	81.82609821809771	156.2105988742161	159.54296618391137	36.538361357160454	88.04322614409726	94.46592934634329	186.7225303021352	50.75943693415053	86.23516315121907	75.87692217189422	121.28243908302314	141.7789995363292	69.03267287148535	100.33031937760592	31.665612055953883	78.31809180341037	88.58244916463927	87.71744335439226
0.19319319319319317	99.71859146504526	68.48875921891667	86.88892811893656	41.87689481124896	48.50479303724258	24.568701303815924	80.42478411812179	152.11502943763247	152.3084883980877	40.14161810780199	84.86014461405753	93.92376498548843	183.55837376832167	56.41015353453263	79.32405454169094	71.91628824767159	122.06605370864943	139.1720887917113	64.49735924063582	90.68361585935588	30.028019360821617	78.53618068786722	84.68268836739371	85.85632059674121
0.20120120120120122	102.41032350145406	65.73664377776369	88.50302553234214	34.527719780693154	50.984263516039235	27.881700078855587	81.60533142598682	146.67904930687146	146.06840407130167	44.25818541465764	83.84431846333115	94.69312004745417	180.52111770446618	60.42884260425934	72.51295889838444	69.71165877852799	122.7964073902884	138.51500202067675	58.41339714721093	78.29252419387902	31.471812790302316	80.71928659150096	76.39461572074876	84.21607429378243
0.20920920920920927	105.00757083863235	62.483315169357745	87.86220812066115	25.97293956024415	53.914803617608136	35.25433745708495	82.8991385450328	139.1339227841848	140.84402459003334	46.64759069986913	84.18813299271419	94.90164144679703	177.380090775709	61.33501049962876	67.48542653284908	67.50656880212944	122.36776577074862	138.7593128965552	52.90684027405551	63.406674285146195	34.30855234169868	82.82180263976643	66.78565649693732	82.35536204945406
0.21721721721721732	106.46334824542713	61.08697448288762	85.17667575390472	18.30250443731163	57.67174829813738	45.367104358239224	81.8018064312484	130.0472063365336	136.00263797313232	47.12627914782838	84.91315594479346	93.0219848860908	174.1966647468508	59.56597452081714	63.8107702359072	64.03582310486192	120.0968870258482	138.794733365084	49.21783941866158	48.21693611428939	35.94723207467784	83.42600828593122	58.597780098395916	80.12556849073307
0.22522522522522515	105.85208106369986	63.01053152694706	81.59944743575333	13.229675674039314	61.49566773338894	57.52582898975271	77.3573788380529	120.82730776028653	130.97470654526913	46.90660719756278	85.00461797348878	88.60875301890938	171.11243286811782	56.530628617671624	60.075931127462624	58.73636532844123	115.96216344602044	137.9660436331434	47.22463083328024	35.70478301237303	34.53188139027059	82.48456675115851	53.03686532794324	77.64169113447973
0.2332332332332332	102.60200486095269	67.48927031517493	78.6592849415625	11.37944375967243	63.888698869316364	71.08782710254788	70.44155656369857	112.78409137804707	125.79523406156594	47.15257170587082	83.6415193799736	82.32081821230366	168.15019508373348	53.371361732355034	55.376267814575606	51.70382374343927	110.48064514584257	136.1249307082831	46.2653181140584	27.983041342421878	29.894283154437776	80.91018534028608	49.632868582838746	75.09283660491123
0.24124124124124124	96.45292551308708	71.95620113590682	77.53961073790131	12.208138968327116	63.54308372379924	84.7216712536627	63.029600546015764	106.60004634821757	121.06005820686383	48.00997975056977	80.596901716867	75.46055999454146	165.23506999859214	50.36785694095519	49.81342952376847	43.6761367338334	104.44772267763244	133.39650287020123	45.964813563096186	25.442277938832696	23.36963052403264	79.61701797740685	47.018176646864255	72.58814840395543
0.2492492492492493	87.4140974315948	73.83624642959097	78.46337952018358	14.415624616056077	60.06872961043193	96.42176569316337	57.14537068575711	102.3880088607339	117.434243488689	48.65599174789343	76.48796593515871	69.35046265637612	162.3383335562157	47.21935324753795	44.06283233469634	35.9376993498421	98.73709545312069	129.91220807017007	46.360358011086056	27.081776333464354	16.89179748765185	78.95272446241295	43.96579156020859	70.15399376269721
0.25725725725725734	75.88565929385734	72.23944486942702	80.55914226515054	16.53460503105356	54.119027833347495	104.34097915242404	53.98108902399223	99.96298556477059	115.17106366366164	48.042526678961224	72.5237308447615	64.81179878436741	159.5490523902918	43.706730514123976	38.80885973978928	29.899123815599953	94.13235242048799	125.6307061963598	47.548379729774084	31.469788781573254	12.069615699149331	78.78377632332389	40.1152407479649	67.82111649409622
0.26526526526526517	62.78821121206683	68.35503388517536	82.32975549587493	17.47825087377783	46.98757395601498	107.65327043452496	53.473370585916825	98.9633909088982	113.98025425282536	45.67632995725964	69.84296858978549	61.95350775639021	157.0190396249229	40.04587391699992	34.52472193862264	26.465257682468632	91.13611378193183	120.32167882533035	49.39830614621974	37.50441308417602	9.687781358591216	78.86308428276224	36.092760589603785	65.67569344087565
0.2732732732732732	49.47957965814433	64.49732564001017	82.44458284711459	16.908601414423458	40.01883283036926	106.70720742806279	54.46531181608477	98.79796814280806	113.23300538726066	41.97377665629663	68.92780668320202	60.32781796840186	154.86646408434984	36.71010964676982	31.500266932020317	25.646221770652236	89.84009491011128	113.74469189969277	51.57797359300206	44.520037076588785	9.679610135604682	79.08099791111117	33.03146931973353	63.82520668486152
0.28128128128128127	37.4376670949263	62.681556076203975	80.37944279880288	15.305904596778355	34.172014027264154	102.49096446419385	55.33238581657805	98.64591225086632	112.26201686758245	38.08425636118393	69.48542184992365	59.28579113368697	153.12462019507115	34.047114215040736	29.866764398499736	26.708048739924987	89.96607316994168	105.92301929999134	53.73122663066683	51.88241440660153	11.383044436954197	79.4840834294279	31.816404027499093	62.325919403809145
0.2892892892892893	27.868730564954006	63.69333281461681	76.56385974316528	13.701609832917047	29.91558257519442	96.00436637872245	54.72455698155548	97.67607009977544	110.55124069224155	35.3505230501269	70.7716300428693	58.275057586954006	151.75145190281688	32.08792471362589	29.56187785515439	28.693046822897283	91.05590502628748	97.3216935370562	55.55388188041738	58.586249813885324	13.87911994422556	80.14141600150636	32.54381379424808	61.14230181109623
0.29729729729729737	21.413818021128026	67.04128508548717	72.0248530769908	13.201701221280679	27.4133293315974	88.0231903718353	52.07794045850018	95.38956977979008	107.78029828449546	34.71919410784229	72.02776531090629	56.95378747019318	150.6707598914319	30.628953795408087	30.336372639545097	30.88537617226842	92.67404767383985	88.81041535806685	56.72374039260354	63.28804748271769	16.312112834512387	80.98306817664873	34.511229932660235	60.1691676899891
0.3053053053053052	18.04510841252927	71.53341420512307	67.80143381939135	14.532044238169123	26.785372289766897	79.24522855174118	47.74220606423479	91.82594191995418	103.80195450101351	36.4065813085828	72.7341802424594	55.19023210747677	149.8109091364475	29.41044950413246	31.860079436818822	32.94600033869753	94.50419329329401	81.4416686018387	56.85577731439576	64.79113493255883	18.155421304094155	81.72221514994222	36.66777040245901	59.296057264135705
0.31331331331331325	17.16669391532096	75.94406697997562	64.48494342593396	17.789007912803182	28.204715697310963	70.48745323450545	42.76440221625277	87.47385788273064	98.6283077140156	39.951313617949204	72.62377978408651	53.07181162555336	149.11647629863046	28.225943589109285	33.857471778396686	34.75722010606341	96.32038095155717	76.1515647608059	55.63162075972573	62.61315465386759	19.37044976414662	81.92591156364936	38.17540960306623	58.46678077545464
0.3213213213213213	17.876738994563613	79.39394021644573	62.10674025947913	22.442620714517087	31.751430264398703	62.669405907959	38.46193797307375	82.97560613610604	92.44494113950887	44.54477054852911	71.59220570458224	50.94340959118411	148.52754408580145	26.936198567590107	36.16419423820868	36.19835901326263	97.89202971028314	73.47377055337135	53.039053802450084	57.216967260307605	20.38133133915697	81.21050953057345	38.74298793704345	57.69507362993028
0.32932932932932935	19.296561336476916	81.39446801757653	60.35480675504714	27.53598716781166	37.16041748027004	56.576287844090615	35.93636528222968	78.86108771673128	85.63057949579729	49.39494119190743	69.65093801447335	49.38132661342339	147.94837748540408	25.442555792742027	38.67432857044281	37.035005615181994	98.903698702456	73.33278074340696	49.50031569235415	49.76857109728194	21.839272131109844	79.45130508266084	38.612556224865756	57.02967539364095
0.3373373373373374	20.842776594993616	81.72495701152113	58.91195231354586	31.990940449239016	43.68578242103689	52.57674320460986	35.67595725679151	75.47550634429356	78.7480880915916	53.9292231932645	66.95303995016943	49.01811757919867	147.2405836109605	23.670428786723786	41.242296347882025	36.959728885921166	98.94778670776984	74.99484580990408	45.73460584872673	41.62593167730148	24.26420634085722	76.88138335971061	38.30131468579991	56.495486803122304
0.3453453453453452	22.340603153363233	80.31787923839823	57.682958614152774	34.92545456117743	50.20981704381751	50.477961219712405	37.373663254500194	73.07232551653811	72.47872662465905	57.799713380067956	63.82281481311598	50.25310062021872	146.25781384929078	21.585143496873815	43.622372261794425	35.71675932418108	97.60360345349841	77.24697852347948	42.41873930744137	33.89358864284845	27.736340005226335	74.02248047896254	38.29601001330388	56.05021075637488
0.35335335335335327	23.95117845268304	77.21797182050389	56.80629942887428	35.88652882641687	55.548267717070495	49.60074934857599	40.029025170140045	71.91172373191235	67.49079228604148	60.783827338125725	60.72050790067279	52.99833604478789	144.9036871858308	19.239225361531922	45.481124247132925	33.2263105062809	94.57079700300548	78.7882723035515	39.87258598117155	27.25339465322136	31.792588311900012	71.48531628388982	38.853523465501205	55.583131885600984
0.3613613613613613	25.97505616686033	72.59025764088322	56.50918212553994	34.924509858717045	58.78778375435913	49.04635240211639	42.306241122355864	72.23157574892001	64.26638181875553	62.69992900291079	58.13847134976623	56.618676123362924	143.17496238689756	16.82607313573797	46.46710171107131	29.656814892220517	89.80016833851106	78.69053409083644	37.969898089992576	22.054875105298404	35.57369088414599	69.73668669223994	39.958134596837894	54.956667697319006
0.36936936936936937	28.644926812209686	66.7340046127121	56.94120617696295	32.50005471276699	59.49952960486081	48.05150122642076	43.01673367190038	74.09467742360937	62.943249828798294	63.40098506348907	56.47778727507284	60.11935431099743	141.16434364005477	14.69723516914098	46.30276408694104	25.42543645009275	83.56817874229736	76.7215243249194	36.30363580123237	18.500611899610277	38.141702888532016	68.93365728098273	41.40167333528354	54.06890323212556
0.3773773773773774	32.00404955120873	60.08080435836051	58.08468791730391	29.29278183958334	57.76691794314803	46.29578704613952	41.5353092919261	77.23659030601645	63.23942465122797	62.831569223287914	55.95640974808749	62.49405322643839	139.02696640036152	13.31157503768963	44.86492805860438	21.126600113031948	76.46371970459313	73.38531892018156	34.467628036021324	16.763763952423364	38.817608948348976	68.88498165561361	42.91851132191362	52.90652118484834
0.38538538538538547	35.900140720447084	53.16927532496267	59.754422131846134	26.01379639973623	54.06415126502355	44.039405338238	37.98461936877263	81.05023636933544	64.50365668070928	61.08678192388697	56.57139634545622	63.065641065144476	136.93458448123982	13.124028892974318	42.2245276816697	17.40617229514205	69.28454796441783	69.67881510854308	32.27094935747566	16.975284789615277	37.40058715527823	69.14176939962776	44.31005773601695	51.56325425198085
0.3933933933933933	40.056884183097345	46.58877086704969	61.64610987275216	23.288712114992492	49.06922329783083	42.03177024484267	33.12829629609471	84.74879201014788	65.88575376717357	58.415252215813126	58.11389405216883	61.673581248931995	135.03877689304636	14.458400459882213	38.626571158460074	14.817644193379278	62.869792611554516	66.69225553611818	29.78338696567863	19.12220926314069	34.201099226447134	69.16780626277217	45.51152730336526	50.21463087151043
0.40140140140140135	44.15876585431316	40.889751729337036	63.39625399945318	21.608263404964873	43.486007055873486	41.223871724502956	28.04416389990768	87.62662571970884	66.5733354950088	55.15100841081232	60.22757267617886	58.65736202102486	133.4480303160445	17.414333956491358	34.41470530050972	13.70439770461415	57.91829274026522	65.22562598322264	27.236144324921288	22.944554827726318	29.90425173576078	68.514351704348	46.58049764772824	49.05861601011818
0.4094094094094094	47.904708255696946	36.47878422463885	64.64598255125337	21.298956255036373	37.91596504380629	42.39804687350951	23.734647432579163	89.27617003561033	66.01780709271911	51.60933758126556	62.49812529973475	54.686481255912284	132.21128261042568	21.834930626812476	29.93345588212329	14.140609675680567	54.84983084301107	65.55265096273342	24.878812411873955	27.904037212513956	25.33832066223716	66.93383732638915	47.62229463489431	48.24630759784599
0.41741741741741745	51.025032638480106	33.53634048119089	65.11557490966469	22.47586469644369	32.79142478142722	45.858798194729125	20.83214445664886	89.6512950848152	64.07939838369003	48.00604129909922	64.55383656020815	50.53877782193873	131.30202826187278	27.33198979229579	25.45374400589628	15.939129468790997	53.74968105357644	67.38520206495755	22.88554877673208	33.25297865044572	21.239038071292104	64.40445469128883	48.70005877720827	47.83079925750839
0.4254254254254255	53.28377300907002	31.994352985241555	64.68346888713027	24.984363336120484	28.367678802323148	51.29661535160646	19.486186716978708	88.9629276248824	61.051514277516134	44.44262985315015	66.14947966404065	46.91655442745777	130.60749199980376	33.34994150148945	21.1515140534004	18.71229592975431	54.401763559549295	70.01707429207423	21.340361350445306	38.1855153948985	18.080109290841076	61.0820593161593	49.78538951687083	47.753611353947996
0.4334334334334333	54.491824707685346	31.584355762379165	63.44236179064876	28.37451637930266	24.761645172527242	57.86408912851198	19.426881061377024	87.48405343358029	57.56425700407285	40.95625864343929	67.20776104092745	44.339321997082116	129.93474433979864	39.24906406095253	17.135752183874608	21.960782950672343	56.38096480464344	72.57737937125977	20.27136748038507	42.02026979270851	16.003974867906837	57.22405674986196	50.777816770775864	47.87102171714668
0.4414414414414414	54.542266610067074	31.93390585461876	61.700043043621626	31.952373610569666	22.01339166558428	64.42458158036374	20.134657159078284	85.37642418816984	54.402099827020415	37.59490908264602	67.80660399324545	43.10260751281179	129.04248133698772	44.39438564560729	13.495146648649708	25.166073096081814	59.16021468395667	74.30304192898161	19.685682255342932	44.350339506982216	14.851836595541482	53.129942682231174	51.57419271737039	48.00596527067521
0.4494494494494494	53.46022333184056	32.67092164687989	59.910791323738955	34.91879890922249	20.138478502163963	69.8779488949808	21.030545991230778	82.62089860875017	52.29172681924491	34.470132726252956	68.1198196896954	43.271402606168856	127.69556331127549	48.24074913132986	10.329468227287798	27.868707117108322	62.198380171332104	74.7455755463834	19.578652901183084	45.10694164830666	14.267051163347197	49.119317592798204	52.135735000647635	48.00294916787693
0.4574574574574575	51.445358940331104	33.50081537266358	58.552706319917746	36.56232415498308	19.144159996514162	73.45098902034714	21.624234492829522	79.06692687134186	51.71863936097452	31.761179799835684	68.33415340623175	44.686739985784534	125.72727947620345	50.405147708184	7.750093988317608	29.722513929051946	64.99975943813595	73.85671022444528	19.924355216295826	44.516309947024354	13.832487744644306	45.5369195785628	52.50435982704401	47.76626803476801
0.4654654654654655	48.88072516960258	34.240984208786166	57.99000634673796	36.4434356216815	19.003299944399938	74.86340259227212	21.59478519141258	74.55629734990885	52.81647699747375	29.675016004284362	68.57232632628073	46.986561708289095	123.08878701392564	50.71688192124108	5.857030892696854	30.52264046019569	67.15641998413703	71.94191476826465	20.670391537380688	42.97330405601725	13.199740767097987	42.75401135852279	52.75664600229873	47.27222114012643
0.47347347347347357	46.289742184069205	34.816275414517825	58.36656395889444	34.50738148611636	19.60569859825302	74.33129909603251	20.810153963109045	69.05031886725102	55.34768370797744	28.385877941685205	68.8486373940422	49.65535899383528	119.86859377343916	49.23691165358959	4.711271781202682	30.211265424690946	68.38840639711815	69.5147371118638	21.751628729008633	40.88861999554376	12.175962556966306	41.13710057650325	52.92637259446282	46.5576461826162
0.4814814814814814	44.242201633766086	35.22856915472498	59.56656703316961	31.089262141308193	20.72146282237473	72.4288019687556	19.30693435253845	62.70213220963372	58.76800810118403	27.97962722367206	69.07193075889762	52.11043442050645	116.27520981665477	46.24126484533582	4.317519719407749	28.867877919255466	68.58479418057433	67.11209646024191	23.1173479062499	38.57173333401328	10.750976971210237	40.97647262548691	52.94712282198359	45.69471080091067
0.48948948948948945	43.23293438190934	35.51463593678571	61.25512010006582	26.815105508272577	22.006023623001106	69.87173788913331	17.252190906819436	55.851658539817315	62.34912830690739	28.41970772978424	69.09297615906159	53.81232222311933	112.58882010998363	42.16948109093933	4.621003947222935	26.690026080258022	67.8319894892615	65.13337817965248	24.752542023770502	36.18669847642683	9.06825480316029	42.395313808814976	52.65438339278137	44.76371446551952
0.4974974974974975	43.571649546367745	35.704582841681436	62.983929672005814	22.437600137372325	23.055111395266277	67.30148119755754	14.901590092249826	48.958034545062375	65.32700765921808	29.54240497197301	68.77527905859931	54.36901017276342	109.09820716474147	37.5465791641982	5.513636170182323	23.96677277977245	66.40752338556338	63.747840359635894	26.67603984193634	33.77827995882733	7.36066908707228	45.27871665048733	51.8522172451182	43.83278969989793
0.5055055055055055	45.320498276307575	35.79182808537348	64.32459747503621	18.661071180660382	23.493125088086654	65.13170605621265	12.559617424814615	42.506357246462535	67.04607477780705	31.082316102643112	68.05796209429403	53.601374038388485	106.04324445052173	32.89373607502722	6.843903881060506	21.043925582110038	64.7243695270773	62.88608991975704	28.912085874573926	31.334520212060948	5.879186677064714	49.25981803339089	50.41424889111012	42.94833291173223
0.5135135135135136	48.297194278599086	35.72342879406589	64.98321171391606	16.003544980810805	23.062817417574095	63.48833854055283	10.542815016152982	36.9261788517924	67.07592737201684	32.722255806194646	66.98267766125706	51.552182411675346	103.57949260747438	28.646328781343275	8.429238030896311	18.2802766310672	63.229625012632226	62.30362172403726	31.447420825782164	28.84421965472176	4.838060120910837	53.77854961520432	48.37089737415224	42.13514361838391
0.5215215215215214	52.135585543836854	35.414137238045925	64.8587897109854	14.721824076061774	21.684300793631465	62.23957910892177	9.145955852224793	32.54340984987101	65.28431161922475	34.15425392728662	65.67321889606002	48.44352982671978	101.7715439665466	25.096646144901843	10.073431244631308	15.997881906008896	62.28251239355652	61.68560834109715	34.194023553207025	26.323438921825062	4.387574923489466	58.19832445211559	45.94136325076437	41.4022280670006
0.5295295295295295	56.375581812045084	34.77897072679665	64.03108778755755	14.801339866349817	19.464906810185443	61.08982773583144	8.61160509714119	29.566430632539102	61.856953550727795	35.133272622574175	64.27899044345364	44.604861999630515	100.61039124758675	22.37240090889323	11.591070663449631	14.434361449604024	62.0492615274915	60.755823842058206	36.97598191630363	23.810339395284835	4.611986405520992	61.942446206206895	43.494032822334304	40.74964893345941
0.5375375375375375	60.54923409925619	33.77125797891516	62.690511097974934	15.996670010291533	16.660702915302018	59.70166191361391	9.103538140528364	28.092418279989282	57.26232894830191	35.50758484930272	62.91059891915296	40.398527120024085	100.04235741809656	20.452707241732632	12.83613139035701	13.707923667929528	62.45014444084675	59.35830354673859	39.550049761357805	21.34608133212488	5.541960775762745	64.6056502110018	41.44938118760213	40.17329240200885
0.5455455455455456	64.2397566508874	32.41078590599737	61.043076709138546	17.903978516508456	13.606792875832426	57.81074874944114	10.683973311305962	28.116801429315707	52.167922169802594	35.2202012567831	61.59887933096881	36.1631284241015	99.99590402363228	19.213149732725352	13.726443698034076	13.804270983977203	63.1775936680264	57.494234243038974	41.65748066727818	18.962273506352748	7.169748934181931	66.00835570487581	40.161483728270134	39.66682540089027
0.5535535535535536	67.10798609985646	30.791504024746086	59.22925856989558	20.049219928303543	10.641032733518493	55.30566570062128	13.295104287901646	29.535850873796235	47.32273586262311	34.289108654552166	60.29631794737776	32.183240705752404	100.3973056691912	18.484156524012608	14.253884240728457	14.589139531188206	63.78090473822501	55.31269243357582	43.093222783998094	16.68491387599588	9.459561112785774	66.1847781083796	39.81974523854405	39.22205781067693
0.5615615615615615	68.89625428191773	29.067495862028448	57.28634350817402	21.97939195252154	8.04321224435549	52.25577741137043	16.748061839526617	32.14338288006347	43.4268994997152	32.78253815239516	58.91861663490047	28.683491818352426	101.17344218354975	18.104781121644027	14.473908386769734	15.84327867593984	63.791807899243864	53.06644494912448	43.77045447502635	14.550411091589014	12.35132415643046	65.31991820246125	40.40133015780631	38.82950292977852
0.5695695695695695	69.4259464267008	27.424395075353566	55.1648072693709	23.344735091938748	6.002005080141836	48.884503719920346	20.726102868004297	35.630648381385186	41.01178039765982	30.80414899262946	57.40488283105662	25.838450573423252	102.24602169892883	17.958096255762104	14.476123928196563	17.310953204518356	62.85359537547949	51.04990298783475	43.75668608029409	12.620610181484968	15.759994116030631	63.665081588447954	41.68381833267401	38.48014306335811
0.5775775775775776	68.6010961841124	26.0470350184201	52.788237697832855	23.958487103851397	4.61020185332532	45.5004508523607	24.810505378541276	39.60007971828172	40.352472351267686	28.49332113726192	55.76692318867538	23.787165772856007	103.52409216808834	17.983010195710804	14.34604648479762	18.750427951373865	60.81746323943559	49.53576831940762	43.26440187031624	10.984708569700464	19.57380861086877	61.46281143202606	43.306631842111464	38.16804986698363
0.5855855855855856	66.4205333173368	25.09228998622415	50.131062259512056	23.82140263105171	3.879743358425408	42.410849520864424	28.534464207410732	43.599111908294745	41.428959303080475	26.03410891506813	54.1044967502085	22.641808148715366	104.90063070680515	18.166576450850034	14.13257532036376	19.97576090936016	57.781596434539395	48.72260461000957	42.59380166637126	9.744091940733878	23.65420960338853	58.9019147110638	44.85693811061008	37.89258829436035
0.5935935935935936	62.9917825934414	24.671349609298126	47.283373695364325	23.10386856681233	3.7645491391720713	39.84586295364824	31.46180526824215	47.17283320255178	43.943102055574975	23.659737013227954	52.58000008588426	22.483419368837993	106.25586821522425	18.52661678860502	13.833681263361639	20.8826726704539	54.06647182247437	48.7004460559531	42.042926196599105	8.985625429189334	27.83923704460379	56.10783009008055	45.95420730351415	37.659011584004986
0.6016016016016015	58.53598991075299	24.841433635637053	44.47804759429663	22.088865926662226	4.181040173647799	37.91628594445942	33.276474435917955	49.927133948195774	47.38711441067662	21.641032271445493	51.36424832071237	23.34393850329879	107.46677007685638	19.094512289785545	13.405193691983165	21.455714816019047	50.137928066720136	49.437277173164055	41.81396431175975	8.754674263419844	31.951868221680428	53.16000682024549	46.31503768593767	37.477154456229336
0.6096096096096095	53.375746356388404	25.605097873183595	42.06901907470032	21.090553446836328	5.0214702992813285	36.61308008874425	33.86054177948984	51.589561504092664	51.14774179462784	20.255118694721407	50.5763661853185	25.180900401320674	108.42005494198197	19.903316093828252	12.788051226540615	21.75797084427643	46.502486283956586	50.786013542490146	41.94748366765149	9.039112631052372	35.81464198152359	50.12106078204447	45.79060276255842	37.35895618506998
0.6176176176176176	47.9043471055552	26.91552278200768	40.465798540015484	20.37087715224281	6.1608395803779565	35.84108700090022	33.33740571718201	52.05415183390276	54.62212900997668	19.740213142520936	50.241170278282056	27.856603117851645	109.02554844788965	20.98036594411917	11.942339532203668	21.907283361267304	43.60398260699272	52.509127359468316	42.30692875317539	9.77095523891013	39.27077106934722	47.06319679461385	44.37764149456998	37.3160124288423
0.6256256256256256	42.54178408248265	28.686985353389964	40.042676999394274	20.07689842767088	7.461884443298219	35.46803633869554	32.064468268186246	51.39910348610244	57.319273997377095	20.248740914885403	50.278244720671736	31.13428415774107	109.2270478525906	22.340090784595457	10.87478169021468	22.04447794486567	41.74639576800447	54.3161583657745	42.61792949288112	10.845691823881973	42.20907140711338	44.08322603351705	42.20773419802451	37.358042893537345
0.6336336336336337	37.68654532591411	30.809761142153427	41.04782208320785	20.21434449313175	8.783269451965145	35.36788370690352	30.573322050295257	49.8717274991921	58.92618546716539	21.81203319957283	50.523571648555745	34.698939259330125	109.00860246139023	23.973547013498195	9.65020549119613	22.299669531633633	41.0571857849937	55.90824477949045	42.54833331576133	12.153449757597791	44.58617886415911	41.30442520152148	39.519593190024736	37.49238437907191
0.6416416416416417	33.67226520894089	33.16768362281736	43.53636305655217	20.661206793212003	9.993857630707717	35.44424559302012	29.47023785317636	47.84247154624435	59.328949878472805	24.326234874111755	50.77320619651125	38.20158404929131	108.39491753356133	25.835378910330228	8.384529125288333	22.762833792660174	41.49262473712139	57.02364340886131	41.80275013660434	13.612320220856123	46.436929262765176	38.86818425846071	36.61812505234437	37.72393664095267
0.6496496496496496	30.7356673552754	35.655122593102774	47.34387641935873	21.21345873277017	10.992085327587368	35.630961956040174	29.320098056345227	45.737136410250606	58.592116823937154	27.563066370793	50.833087500247615	41.316707175818095	107.44556299814067	27.833384447757133	7.2236060214220466	23.46430941342813	42.87573506384973	57.478686553805176	40.2035540961538	15.193219136865677	47.86493919388251	36.91973459930386	33.824569852842245	38.054812439085964
0.6576576576576576	28.9990185465574	38.18917350761064	52.105385789842515	21.646941025821647	11.725783840796872	35.87697522806165	30.539800457734458	43.96155799350466	56.910540564723256	31.203119255988653	50.560295187471375	43.79725912577398	106.24395791458844	29.82764356178131	6.31619007000482	24.36934300103195	44.95137153376341	57.19915018192739	37.73781407833606	16.927611412706682	49.01128462073299	35.591243174190694	31.424524702049066	38.483303685869565
0.6656656656656657	28.46779043786219	40.71311365944084	57.31361466414788	21.777058916936234	12.205878731050673	36.12766118252879	33.322763645363274	42.83443069158876	54.552565148227046	34.88484821580958	49.8867558349295	45.511941824387335	104.88353856117078	31.64389994277655	5.789446433483503	25.38794426263724	47.442356477019366	56.23725493659977	34.56220611442985	18.893964560512085	50.00799180494762	34.98417672869041	29.623435364090675	39.00237557124479
0.6736736736736737	29.042570239045837	43.188981080178095	62.401789463697845	21.500919083224748	12.508116081500946	36.31351734842057	37.60721774010289	42.541279248669916	51.81122567149902	38.259766842557596	48.82330792869797	46.45540637377598	103.45454079009745	33.100564139482145	5.732738358129521	26.397599731349864	50.09422062481337	54.76989321953305	30.970361180475894	21.18499949586844	50.93087553276178	35.15257736232491	28.51970550093733	39.59835534944109
0.6816816816816818	30.54290186997274	45.580261298167464	66.83251902574793	20.813176984901908	12.760104832697444	36.3516430545305	43.090895980068744	43.11693113565998	48.972740121708384	41.04347098818557	47.44742503841273	46.73063699989237	102.0347746138326	34.0429144097137	6.191681792628554	27.2729338076014	52.701938073755834	53.07517530812831	27.33545628648486	23.864096528992434	51.768892675343736	36.08988529220951	28.102345557662545	40.250556594621706
0.6896896896896896	32.73922270457608	47.82936404093236	70.17535411999579	19.79483441347495	13.115346913698922	36.15900044168275	49.28609432846645	44.457114579304566	46.3025398379428	43.05291219042913	45.88054155285087	46.51085425696316	100.68635053860923	34.37455316005742	7.17132260114013	27.91456093789423	55.11807203913639	51.48785384718554	24.04376187624317	26.923631639644306	52.422585390813744	37.72309564898794	28.273457230322855	40.93227931697185
0.6976976976976976	35.38760665645285	49.83758007072229	72.16038415123268	18.581319957798364	13.719901831262666	35.671836460368056	55.602911965493426	46.3538625431733	44.04209626794202	44.22286437162355	44.26109214039849	45.99295637518376	99.45792695003036	34.07648708374341	8.645527832208213	28.2699666561777	57.246556449393935	50.33940653652854	21.433146189593042	30.25886102520793	52.733816290975085	39.91788143931408	28.88812324366382	41.61313532558641
0.7057057057057057	38.261395401746874	51.456122808934445	72.70172382826651	17.32077840314773	14.6794751732609	34.864133214284855	61.444878838127565	48.54538854196028	42.407132022608955	44.598685719161864	42.71819816476412	45.354788082788325	98.38967973144064	33.20811844085407	10.56914757639032	28.34208088909829	59.02913892500577	49.89394441850899	19.746228683164897	33.66752759619483	52.53722119130353	42.496068845780236	29.798573752350197	42.262192619528
0.7137137137137137	41.17466390336436	52.49475960043907	71.8910357309775	16.13475983617617	16.034405618050066	33.759193063159124	66.29996151138926	50.769359365968995	41.57969573891501	44.307710239874964	41.34959013931302	44.72515473430164	97.51697552001274	31.890263031696808	12.88960942036973	28.185101657288506	60.431978395029915	50.2942940142056	19.103019133637428	36.87833080721581	51.715753855011975	45.26298373143547	30.888321148091293	42.85117044330106
0.7217217217217218	43.99477733811279	52.74960373187814	69.96599785088837	15.091470585600087	17.747608580879945	32.431186897177824	69.8112088308442	52.8088743431115	41.69152933746653	43.516735000553155	40.20647474277907	44.17039471406787	96.86932699765552	30.275756275038674	15.554914936243474	27.890566518102162	61.43809785728525	51.53164283575001	19.493801044904703	39.602780291992005	50.24171610154636	48.038254668931806	32.08599225030056	43.356900510048256
0.7297297297297298	46.64417825035118	52.04533071598662	67.26141610711139	14.197263276090318	19.70708621658232	30.996364913302234	71.81523739516322	54.52267663772216	42.80183142042446	42.38658194502423	39.28755231272041	43.69651506482049	96.46345818125263	28.51638814017507	18.515545384062055	27.56850431918296	62.04789020277582	53.446690708263645	20.790150649408975	41.59742340156811	48.19078809492658	50.68151604298102	33.35639535994178	43.76246890173207
0.7377377377377377	49.09377563078764	50.28166371905105	64.1517852230739	13.406519039725334	21.741369752734133	29.595818007342203	72.3431229589206	55.85482057231815	44.87674667728417	41.03533140311503	38.54370947641218	43.26272650287026	96.2922634939854	26.735017339434634	21.718924370259938	27.32842281445365	62.285744094837376	55.76190848302783	22.770155783993868	42.719468460909845	45.7267399162227	53.10531718264395	34.674933318789854	44.056794966182345
0.7457457457457457	51.351074504902755	47.47155574858275	60.994085839518284	12.645124474444769	23.64409426300307	28.37296997449157	71.58601983841906	56.82364963527974	47.77931383230045	39.51912404940461	37.893497708645555	42.80104492367139	96.31381990111552	25.00916735747862	25.097109151555543	27.26341736583756	62.20752635776249	58.13616087763186	25.15278833468143	42.95984939663436	43.0642686963473	55.2713561828646	35.99749661773503	44.23280500140471
0.7537537537537538	53.445562529797186	43.76009606772059	58.07887454434927	11.83971309425897	25.203063415736878	27.449553976654656	69.83523598778206	57.4946152292909	51.276817005292614	37.83413887575549	37.2472536510374	42.23703654029872	96.44537304067897	23.36846145099186	28.55104509693607	27.438770692668527	61.902442827566546	60.22749740963359	27.635843334585992	42.44367921285045	40.423088291563175	57.171597844849515	37.239193822317915	44.284737127939884
0.7617617617617618	55.412735123652034	39.418253820422954	55.59631453928658	10.94439833718673	26.229342250730404	26.903932597579292	67.41164013686031	57.945071403386486	55.06805956653033	35.93716133693182	36.53514010101947	41.50801567428885	96.56603303453018	21.804385770415067	31.937131432352732	27.884924825180185	61.484345307609615	61.74902561765285	29.931980277204246	41.39715045717826	37.98659474843084	58.80089471130175	38.27142220734369	44.20538927291629
0.7697697697697699	57.277556103515394	34.81232015808058	53.62151825540996	9.958687201139359	26.58259588883262	26.755374101086325	64.60077723656501	58.23073994835911	58.827280252624035	33.777063897604364	35.73245871883391	40.57637432489369	96.52925753162079	20.28818360453537	35.06279961698223	28.594089027535347	61.071462791754335	62.506325100938476	31.79833951486447	40.0895292493778	35.87422121420507	60.13056756038141	38.93958312794567	43.9842219316124
0.7777777777777777	59.03864985507655	30.356007865485214	52.12036313440316	8.933697232592383	26.189673030388768	26.95725205949876	61.60753451206451	58.362627935126575	62.255967771950715	31.327080752254396	34.87528229728846	39.43684378220077	96.18310246433282	18.791613318531873	37.696384903289776	29.519944270175724	60.75842076940557	62.41117975091328	33.056909204628795	38.76601828580853	34.13059057522871	61.092070091441734	39.09613085564929	43.6071019442494
0.7857857857857857	60.655752460510826	26.455747462550374	50.97316700777283	7.967397766897131	25.054224499283443	27.40099880640178	58.5383763203452	58.30011601939692	65.13047467952609	28.608504990636174	34.06126381622975	38.11729767710569	95.39382399596025	17.305661907875173	39.59274883517183	30.580506798153095	60.58837726508563	61.47316362386315	33.60489727129915	37.589740573960334	32.729451513653544	61.57660691111655	38.63845336803321	43.05811972047079
0.7937937937937938	62.0439053888605	23.460008961600096	50.0101222076253	7.19216995778869	23.256105780104264	27.93102265566165	55.4116823197565	57.961648344601016	67.33339919993335	25.699787119657426	33.43411180272623	36.67336289648315	94.06751188130329	15.853573713791743	40.53095323314943	31.66470465673112	60.53449317259721	59.775757081803306	33.416191150281065	36.60819653747592	31.587713956691413	61.45162885192368	37.53994206290015	42.32339099710637
0.8018018018018018	63.077543959602274	21.620926793940736	49.050243471246475	6.758874359308901	20.940612492294143	28.36888485537954	52.189617995523726	57.25010476880239	68.8605212689072	22.72961872278224	33.15466006786134	35.17782965537946	92.16520591966463	14.496186077092126	40.35562698062089	32.64320063483827	60.49804401716104	57.44604993175483	32.53599865918285	35.752258085006645	30.584745973141416	60.59016694000296	35.8654161566086	41.39618859939577
0.8098098098098099	63.60565524489297	21.07241025469227	47.935567801873795	6.820888934497234	18.299195727609813	28.54317968600856	48.82011826526748	56.08652444094526	69.80169875691894	19.856921210144833	33.36532057871266	33.7067518008865	89.70895808760633	13.329175928870619	39.01135338455751	33.383316072399964	60.32580790169731	54.62661892531329	31.07076429030313	34.866433815967476	29.583407950060153	58.905463469609344	33.76729298051731	40.282296761276214
0.8178178178178177	63.47611679399264	21.824805187943817	46.554546967617576	7.51989608059313	15.544858730351876	28.3201914866	45.27617791579751	54.443987395952206	70.30152034964941	17.24357836142316	34.15674229282715	32.325072980503876	86.77873220639663	12.473200770415938	36.560485100117745	33.766726083113156	59.84353900516729	51.45556621003034	29.174753382085992	33.76067475500735	28.450743498155457	56.38214291578064	31.4644100218177	39.00428123875393
0.8258258258258258	62.564388014995416	23.773198980305683	44.85226432518485	8.973483484733794	12.886437493983403	27.62987798339237	41.58190436781804	52.373347259849965	70.5112387808966	15.026765406755018	35.54503379104473	31.075229112725477	83.50202518913946	12.058944252294685	33.179027852644786	33.70731853116852	58.897401756272	48.05708309145651	27.03393302444211	32.26887141987952	27.07694472334768	53.096270143308594	29.20942163725752	37.603496114039
0.8338338338338338	60.80014389421393	26.715123975075986	42.82898107109542	11.263671880116641	10.50600096127886	26.482246448706288	37.81980782446991	50.01403524380936	70.54565051152322	13.296987455324013	37.46507225351841	29.971993593707573	80.039086400818	12.209659482813274	29.13118350582911	33.16577266005035	57.392868538476264	44.54138389230099	24.84755933136106	30.298684076024983	25.391080961962892	49.219461603275995	27.252363043930536	36.13907906998623
0.8418418418418419	58.18586166512446	30.373551836362495	40.53122030895679	14.42564040634686	8.542593121422293	24.970717112581774	34.11988439934517	47.58601587196494	70.45647909332308	12.085998269831133	39.781094373798254	29.00555054384848	76.56651381511027	13.02388537208514	24.728767068608217	32.157481241632105	55.32144410477614	41.010325204566946	22.808421610545185	27.861160600709567	23.371677352259645	45.00582296783708	25.807448697800446	34.68380674081898
0.8498498498498499	54.80357915300975	34.422112790396724	38.04029927442072	18.436991792651355	7.083810397236118	23.261342417498224	30.636239888182274	45.3627066325325	70.22828094637309	11.3662917318227	42.311278579635726	28.15252543751355	73.26117107069126	14.560621758668402	20.285197013406947	30.751593434743697	52.76916126022611	37.564003011727465	21.083692602429718	25.07511415497531	21.050272874811107	40.7639738445155	25.02824038551583	33.317326106651464
0.8578578578578577	50.80913312143759	38.51075423655546	35.4619512436294	23.209273698446534	6.164866481005062	21.569323271099222	27.519762164099696	43.62866189864842	69.79587040638856	11.06141256421453	44.859727310078014	27.39209160142964	70.28538675226565	16.828536491309354	16.074187914239392	29.060966341839446	49.90571137388622	34.30419164546846	19.799145865760167	22.148176563090832	18.506991034015677	36.81911077816128	24.99389568043298	32.11778819293485
0.8658658658658658	46.41603669335926	42.29105075169444	32.91828330893931	28.58440582881384	5.773446408306829	20.12660481005004	24.895060170557006	42.62932326153814	69.07605974117244	11.064316019427956	47.248055695213836	26.722242284756195	67.77379753427998	19.779980173325406	12.300874188998915	27.22507831714974	46.95769560624721	31.33231791062499	19.02951253989645	19.341705652663265	15.858792951011187	33.47158591385117	25.706951273541932	31.15318161023563
0.8738738738738738	41.87293146587011	45.44081637783056	30.5410396143393	34.33859960304719	5.858133967056271	19.14596484342422	22.847022345297354	42.522389167612765	68.00296989308046	11.259661869842718	49.33987173516833	26.170741950132015	65.82221107732362	23.30994053832626	9.088994977418789	25.389706864416464	44.1725510287366	28.74207916056969	18.796727244099998	16.929057713992556	13.242868638556518	30.958747677258422	27.10131032198021	30.473666872842628
0.8818818818818819	37.43897995449331	47.687518317917245	28.464048785692096	40.195163812923994	6.338471053363817	18.78762016281922	21.418226540624918	43.340752339702625	66.5561109472798	11.545398371627481	51.054209909820095	25.79654337002715	64.4793374037693	27.25971801638872	6.483464491599935	23.68778260146094	41.78070799027278	26.608996574518244	19.076038972999214	15.15605218336521	10.79883336987904	29.425911090957065	29.057844788446012	30.10598830651948
0.8898898898898899	33.3609052627078	48.82940983010561	26.813245882433378	45.845610781070334	7.11541839054562	19.133898689566607	20.614663949788998	44.975246750456	64.77352915932184	11.849339299111234	52.36735542917469	25.68027523465153	63.742734028920026	31.425031968394396	4.4644084422734815	22.22508954879477	39.962707418038235	24.980434046779198	19.808091053261062	14.209672817846783	8.653525492551433	28.910549262340854	31.424282034577644	30.05067064229181
0.897897897897898	29.854167170128164	48.75258392493437	25.694390251955518	50.9764000511394	8.081667439652344	20.17611218421763	20.415091690951932	47.18187121596354	62.747345975397856	12.137618589868335	53.30529718227708	25.905843274125047	63.560358219898006	35.56831992276508	2.967229118635321	21.072702986289656	38.826049852161056	23.869546219471104	20.913803314635658	14.197592785465496	6.911182075948434	29.3414767267053	34.03584291634269	30.282282308214302
0.9059059059059058	27.089487689000443	47.44165850518986	25.180595349133895	55.297230574828205	9.131558223266328	21.815715046470242	20.77930364551397	49.6134195157398	60.60433542191199	12.41372875136082	53.93048182067097	26.53805500964916	63.83846480423824	39.43495638108239	1.9034502420881265	20.265947592107906	38.394244657445036	23.255352500437084	22.308638278338623	15.138302119407657	5.649972288459192	30.5523486561382	36.7334704888285	30.752639893969846
0.9139139139139139	25.18489314616194	44.9818684592003	25.302993259598082	58.56652208069014	10.170213086057053	23.879503252825607	21.65235323292677	51.870569089798124	58.47826192801819	12.708950908864507	54.32646709937027	27.602486151834917	64.45533279150541	42.772822993053005	1.1784686045908215	19.808022779469283	38.60844807498679	23.089187114002737	23.913578608018483	16.960202529687837	4.923923389469654	32.30665630903632	39.37738712980532	31.396483131259632
0.9219219219219219	24.202694876788247	41.55114326137136	26.04762047643151	60.61066327997701	11.121105268850833	26.146338030791647	22.964323625384676	53.56354498617508	56.482498468931816	13.066892290884903	54.58296823171323	29.073146678727653	65.27886701712184	45.3540656565973	0.7041896373610593	19.675832602239783	39.340469169925186	23.305868208870947	25.66148422428469	19.508018128499497	4.767803632297404	34.32991666105282	41.85495107000894	32.13888719496902
0.92992992992993	24.15035489863989	37.40222203002793	27.35995764305895	61.33533401819122	11.930996480375416	28.380988196059878	24.627522221118944	54.37335149591717	54.69065392211366	13.526093492196916	54.782457971958245	30.87117556903292	66.18503993996784	46.99709487333284	0.40622334610140876	19.826053166416614	40.414767492724366	23.836701733133648	27.49888287265654	22.555654551353534	5.201934581828317	36.34413797502165	44.08304141261273	32.90350608190612
0.937937937937938	24.983963863302698	32.83665985597856	29.156151917001655	60.729039089983715	12.571308911483246	30.36946364261893	26.534167139547748	54.10169015676773	53.12998215571008	14.104938590599476	54.98863226883734	32.87464683326596	67.07382584452962	47.58617242209117	0.2264917654253858	20.2006670962715	41.636237142522305	24.621219424581604	29.384234909631783	25.8253886901603	6.234283965122084	38.0998959363901	46.00616830790315	33.620662170857656
0.9459459459459458	26.613139161835605	28.174185995944434	31.337787503897818	58.860262751775416	13.035643830800435	31.949904110973886	28.557461092313687	52.70097440464721	51.788214012823516	14.792345128844282	55.236990427522365	34.93666034156583	67.87984948935636	47.08557648016949	0.12265256264913232	20.732412208205695	42.81997330535719	25.61527863299119	31.284128425497077	29.013313565249952	7.858346687059453	39.40228815281732	47.59198696778037	34.23432066261207
0.9539539539539539	28.906565865020507	23.721770214094644	33.806022947837334	55.870017842262044	13.334146705284061	33.033827105994334	30.557673557793773	50.27974265478121	50.63040746162409	15.546162857716888	55.52830361125479	36.90708673928441	68.57621624300202	45.545586592120685	0.06578303312711706	21.3511947219	43.8188658358638	26.794434189844633	33.16880133147715	31.820062986598685	10.046884388589337	40.128340058938605	48.825880995032435	34.70712077997577
0.9619619619619619	31.698076076565705	19.746638032682736	36.47137795181543	51.961114219092885	13.486367240313504	33.614271265656534	32.39306965394125	47.083379626158944	49.61962692964831	16.299311753924307	55.82632454014735	38.653041426734916	69.17149830944808	43.098467153321124	0.03749544276916542	21.992200667980768	44.54488726371659	28.152802521622775	35.00808923435632	33.9842674132747	12.74313452971637	40.23479195359546	49.705918252692136	35.022876150398936
0.96996996996997	34.79385770119194	16.45639416844759	39.25720161298144	47.38465640239776	13.514753750066344	33.759803385277394	33.93388269143065	43.45440781454883	48.73450667503133	16.971942600833714	56.061168187249415	40.074244909180834	69.70118686052625	39.94414558372499	0.027266849375306216	22.605352148878268	44.980512441196694	29.698530222926077	36.76857037969423	35.31457396229029	15.852233418302234	39.75637128808295	50.238976182101254	35.1862843145972
0.977977977977978	37.981768729342946	13.987741994940485	42.097165164521364	42.423662094401934	13.440692243908224	33.595993292134786	35.07650532655612	39.77987545098108	47.97817035541559	17.48671318824095	56.13908452095987	41.11133764929344	70.21578090939516	36.327091298591	0.030404029516905514	23.164420735950365	45.177945608419634	31.44724935745133	38.412396996527036	35.71511328469754	19.23604860816593	38.79555137531374	50.43834654161163	35.21995907636248
0.9859859859859861	41.04353406571063	12.403577289243847	44.92909649478819	37.37367226465116	13.28407392305475	33.278228385845246	35.754875917705895	36.43502415200482	47.376058903130236	17.783846336618087	55.95797583795073	41.74724024657147	70.76796814112143	32.5076064262546	0.0467938423190227	23.673184971823655	45.24571497891133	33.41463655388433	39.89801605928152	35.19952591279849	22.71425904486993	37.50544733304434	50.32273715831001	35.1592649669519
0.9939939939939939	43.76977037464624	11.696990171421504	47.68840642752139	32.52086406463292	13.06606365272743	32.961158265998115	35.94661252983199	33.732335090479324	46.96395238648453	17.83295749345279	55.42644758656078	42.003161347408316	71.40113070044906	28.731934266254846	0.08041870476360223	24.166006814061532	45.32449827212591	35.60869992556404	41.18261514260572	33.89018938874906	26.073401747231987	36.06799003263574	49.91629818968807	35.04573489457804
1.0020020020020022	45.97657264923081	11.800193168670825	50.30400427334739	28.11920663236229	12.813528564561643	32.77037930776843	35.67258241257771	31.883450198900782	46.77066346167021	17.639525025741968	54.48300182066633	41.93151179015669	72.14084347994014	25.20596962997466	0.13951874428111463	24.701245562738766	45.55633583943915	38.022069599120954	42.225689515123676	32.00180570824803	29.08393921756376	34.66991047400178	49.24910868597983	34.92004590269857
1.01001001001001	47.5212824399002	12.596551516057312	52.69823872693719	24.36915905199436	12.562925235303286	32.78121877351986	34.990003935485056	30.978815524897016	46.80152447493094	17.245060016818226	53.11162245265198	41.60777888015668	72.99030190391255	22.076786945811644	0.23721923928002914	25.34775520208859	46.053115826044206	40.62462336551674	42.99275316164175	29.811398827766496	31.523551623565822	33.47933787356861	48.35748980736234	34.81558760022656
1.0180180180180178	48.314544916512325	13.934416092730492	54.79066936190912	21.400873578448575	12.361579646539466	33.00791550946138	33.98056500213764	30.98677000785664	47.02839304984795	16.721250300470683	51.35058436336984	41.122624276119616	73.92986857989972	19.424771986861554	0.3923842182203534	26.166745779026964	46.87084009736305	43.35725378771933	43.45811677281071	27.61932351903836	33.20325436976697	32.625857344334335	47.28360632714866	34.753574299460595
1.026026026026026	48.32614604608168	15.641954335243245	56.50408616206177	19.264613771572677	12.265165752851699	33.404492453118905	32.736130079025436	31.77074491982716	47.38964009364836	16.159392176153332	49.29263765694088	40.57451175578524	74.92027180128383	17.26713553510648	0.6303923873564621	27.19286823364967	47.99535615196681	46.128222871329925	43.6059757291058	25.707517766765545	33.991988370997475	32.18655136174693	46.07409034380617	34.74042981545328
1.034034034034034	47.583345462166506	17.54234678968509	57.77064233000141	17.930166539636282	12.33146495208606	33.87655284771811	31.345162178133915	33.12066800903269	47.80024848859028	15.65713415736549	47.07636010808953	40.0624531869976	75.90849926706251	15.57142348651622	0.9834691697585372	28.418988125669596	49.342971715662756	48.813932325110876	43.42975301077621	24.301636579191047	33.83529164009277	32.1797849860299	44.777806439131034	34.767830512804544
1.0420420420420422	46.1620920484077	19.468504138016964	58.53634852726304	17.29566405101771	12.611709293376864	34.30142627786512	29.88285142938197	34.792855403059576	48.16887046787433	15.304853415182341	44.869999768084604	39.6782464397167	76.83515438594318	14.275779047664598	1.490176871803447	29.788540392628075	50.77607321385663	51.2656650589629	42.93047335580906	23.54289355425367	32.76457938512546	32.56733960695713	43.443235258058145	34.81536223436127
1.05005005005005	44.173068147320045	21.276044693041218	58.763206390238146	17.204764555003038	13.141568238326526	34.552790369768985	28.40709490005473	36.551766278354826	48.41654937874049	15.173842162005235	42.85024495223711	39.497919838880804	77.64199387906422	13.311551094161615	2.193702469655027	31.197754802419144	52.130320573288174	53.322767060438615	42.11552946088291	23.473662457676006	30.89523298043644	33.26415423337673	42.1161231215511	34.855289218996575
1.0580580580580579	41.74546554275111	22.852984236970084	58.429421234675864	17.469866781565816	13.93392526419653	34.525282961652906	26.961060070240606	38.207035512885234	48.49147109440014	15.307944776416003	41.178956922342906	39.572834599765805	78.27851970167538	12.623608835550016	3.138723346841444	32.50784586056371	53.24712843221735	54.831041883498614	40.99921267123232	24.0385392523163	28.41372792556814	34.15369775805554	40.837936465904754	34.8585317883168
1.0660660660660661	39.01152254429223	24.124736046090195	57.52892133194945	17.898150866158	14.975056048252906	34.15480548205487	25.581397704490932	39.64015738424558	48.375598807197235	15.719485365348422	39.981036557998046	39.921722733401175	78.70679841168963	12.184433352147652	4.366886646837542	33.56504359365914	54.00380007734276	55.66336051150482	39.60571451441674	25.10004365931784	25.55593605264261	35.106171938352155	39.64530786468433	34.8006994562641
1.074074074074074	36.09423380491425	25.05372657785355	56.071526419383765	18.316847484547875	16.224920459767226	33.43119094453529	24.309656728723112	40.816958491770144	48.08176750665433	16.389459107867253	39.32638637287053	40.52550570666275	78.90405531375839	11.999518468162655	5.911279456078463	34.22464174768525	54.334308440021026	55.73832675656673	37.9741547285609	26.46582028308851	22.580092571550598	35.9965277397104	38.57022459417851	34.66700563934398
1.0820820820820822	33.099600349329144	25.634070123240416	54.08455746827997	18.594258801204482	17.621353964941704	32.40149488593683	23.203487728340946	41.7843592824174	47.642793793152144	17.27125498552702	39.21845918894443	41.32677692533222	78.86297501677628	12.10348203361494	7.790620985498488	34.374427273595266	54.236217979583564	55.032820553182326	36.16398768582521	27.92240477028527	19.73847453420628	36.71968466724989	37.64039859491911	34.455128764842755
1.09009009009009	30.11369520022764	25.8829589196785	51.615738340702734	18.653664510141628	19.087268569594553	31.16402153664454	22.344065895472927	42.652554524725396	47.09640078376706	18.29681250030134	39.59117447946931	42.23523306329483	78.5899911044133	12.548159239574973	10.004166562030253	33.95305953838239	53.76295199359759	53.58551570337944	34.25838066990462	29.269624301374094	17.25157964785749	37.20121197720808	36.87921780951409	34.17554116831551
1.0980980980980979	27.2039601880114	25.83127217654561	48.73631880754156	18.47827731744994	20.539669460771293	29.85487820459887	21.83687467669442	43.56622125762487	46.470611717401404	19.384153013761875	40.31501832990673	43.13920174526963	78.10213887986438	13.385454307175133	12.528366499341697	32.96008011014093	53.004488827211844	51.49069506057592	32.36320371307126	30.34970874320609	15.287723737580086	37.40278677905713	36.304927030291694	33.84939263404755
1.1061061061061062	24.423626890032406	25.516039560589327	45.542826015988766	18.106747464031983	21.899305167237607	28.62995117395066	21.80440679259711	44.67023474681452	45.773613437856184	20.44557633545535	41.21194454076443	43.92200715581757	77.42325133644603	14.64860931429788	15.316102594026924	31.455960914222626	52.0625035212925	48.884148512478454	30.60019307874413	31.066277249072144	13.94981684742032	37.322700942723685	35.929093366370225	33.50456247644482
1.114114114114114	21.81792219504137	24.976703183926013	42.15593577791865	17.620178031861872	23.099925958672856	27.645490537399954	22.371135387945763	46.076256754512436	44.99033965993891	21.396256830609573	42.07738005027421	44.48060747169947	76.58036307787899	16.335699594037266	18.298845178378286	29.552547483690514	51.02711931052937	45.92482028583391	29.094401041355116	31.390413791393474	13.269957312710567	36.9923453158046	35.754776035084674	33.17084435941296
1.1221221221221223	19.43066576277333	24.255791125583006	38.71561959240353	17.122974188193048	24.09625023601167	27.040022324799793	23.64288941100793	47.83625303272403	44.085895179792495	22.16325061044754	42.70643047995676	44.74308816829474	75.6011066274158	18.398618520630368	21.391446629449646	27.396022116928695	49.96149536813834	42.77657504173576	27.957748308343366	31.353692650276795	13.211615154189872	36.46989016277594	35.77497460031156	32.87531805618192
1.13013013013013	17.309908504435093	23.403060622549187	35.37273134953928	16.720867398382353	24.869748880870354	26.919366526826504	25.684162473405358	49.927547339248264	43.014168087466885	22.694847287208642	42.92055677318899	44.68146069583081	74.51261520560024	20.739719475300152	24.498699861945788	25.145762365367155	48.897783348705495	39.59382513020484	27.27182139733756	31.030696562530522	13.678611462615352	35.83236503770023	35.97182596020176	32.63878920636786
1.138138138138138	15.511385641032199	22.48088946581327	32.27819688840083	16.499924348954405	25.431309975871844	27.34554661308311	28.497617379571043	52.25173378244849	41.72903346725896	22.969739114091986	42.59078692898657	44.31688810198895	73.34201101145607	23.216862623956185	27.522441680166164	22.952988652099936	47.844386120202934	36.513131329729056	27.073598737207842	30.51564675692559	14.529745777367262	35.167150297160575	36.316750533884026	32.47381587946335
1.1461461461461462	14.09880976872584	21.56809889896397	29.57162088993407	16.510153541385357	25.819906654592657	28.329696725711756	32.00997681588219	54.64714104274057	40.195530224550424	23.004798359814988	41.6540419892129	43.71584024816605	72.11805305100468	25.65612687196937	30.368001528266404	20.94282034431409	46.80104505798053	33.65089962976758	27.347387176285658	29.898709642904397	15.597623389622	34.56365822245553	36.77148921313823	32.384409969016914
1.154154154154154	13.140459245297503	20.759666509495197	27.371221286161862	16.756467946026458	26.09673894201656	29.828875297304354	36.06761573241245	56.91212415744476	38.399042326977835	22.859647705314945	40.12031770389169	42.9775024197989	70.87309416520017	27.87014919767834	32.94918419141725	19.20239285967314	45.77606845706125	31.1056304563315	28.025025517635466	29.247125598938467	16.70987503647669	34.105786431537325	37.289884728471826	32.36712590924191
1.1621621621621623	12.70212881483479	20.160848476123363	25.766534051343765	17.1983887363235	26.335037432303604	31.746893640406043	40.443630692431775	58.834723790823595	36.351416971386534	22.63599973140848	38.070032544627345	42.21463482314444	69.6443108330775	29.67916287558448	35.191582059215044	17.776270729756906	44.79959751401041	28.96229642376547	28.994704654962103	28.59467258071054	17.710546846498698	33.865587434658686	37.8203925374505	32.41301713890642
1.17017017017017	12.837234192815648	19.875766005503646	24.81449096122785	17.75823185136538	26.606708875522546	33.93958564361845	44.856212096151516	60.2234593442132	34.093722962117646	22.470150432366626	35.64249227650867	41.531580298414084	68.47332006869767	30.931467177974984	37.03459519571973	16.668855881142104	43.92823191179835	27.29643465888746	30.11700671242481	27.94063037611087	18.479104891002674	33.898487855529225	38.309556897840466	32.50988376378059
1.178178178178178	13.575568875509562	19.992093144064686	24.5385739659168	18.335919973706208	26.968004160175813	36.2250458688735	48.99612999987324	60.93425315305644	31.695797050545796	22.518067735303873	33.01779206648258	41.00387413607468	67.40377114216696	31.520313589083596	38.432857340322	15.852187484515824	43.23910320014864	26.176216724588357	31.24538633794346	27.25703574518906	18.94445775365152	34.24027075227156	38.706850970065325	32.6443291812839
1.1861861861861862	14.912738735778655	20.5646979419279	24.930112742379197	18.82732669906315	27.44704261427345	38.39901495015883	52.55944410470807	60.88954762842886	29.25286861765773	22.934036551357494	30.395323076103132	40.66370485775904	66.47715754857522	31.394958786167678	39.357696603836615	15.276743141751618	42.814723077141	25.661711162844426	32.24757403840069	26.501259603495605	19.09183641415691	34.9058855495182	38.97114787683135	32.803328361839775
1.194194194194194	16.802498709615726	21.60164242087471	25.950623248611517	19.142446348131244	28.036027204460773	40.25476614484691	55.28051253375664	60.08726928091611	26.879563968882945	23.84546080062301	27.972250519946847	40.49430932713438	65.72771576257637	30.56473009295648	39.79884847245544	14.882722631559183	42.7226866042179	25.80141660733299	33.02435360318865	25.630194627059183	18.961338586695156	35.88998219814631	39.0785720797845	32.97521442494665
1.2022022022022023	19.1539856952043	23.05572500767141	27.534399869889675	19.21983160954358	28.6902096764036	41.6057390708006	56.9602404782149	58.599067714728626	24.701657285547746	25.327766602047564	25.924908504358246	40.434498068782226	65.1776400852996	29.09613201243525	39.76609107787757	14.609784699490508	42.99581156855403	26.626720617365397	33.5227596629487	24.612662334302684	18.638315766083718	37.16890779773259	39.030677561698944	33.15015359856441
1.2102102102102101	21.83516036569589	24.82382376124605	29.591192491022618	19.034631740984423	29.334243356270868	42.30811782326154	57.485337852457405	56.55891060505496	22.846147269262442	27.38402708162861	24.395159680698317	40.39232663030009	64.8338124209027	27.104052032638588	39.290060291318746	14.40410440923512	43.61818011649471	28.145230609122226	33.741755116754746	23.43775285124906	18.237261996303094	38.70378260949641	38.86109133428181	33.3202679324209
1.2182182182182184	24.682712983953188	26.754890571535082	32.009421876939385	18.59900835578396	29.874855468349256	42.27992545765249	56.83599300529199	54.14443111831512	21.430550507037957	29.933697982042453	23.48261953824715	40.26497157571154	64.68682977712301	24.738821934069918	38.42143727795898	14.222609277051273	44.52093237034293	30.334051195594103	33.72965290338647	22.11822939837004	17.882082539127932	40.44420030018426	38.63830971652243	33.479575440460486
1.2262262262262262	27.517431427063226	28.66586338633996	34.66071333816824	17.955380954633203	30.217260499788335	41.5132668292856	55.08147668050594	51.554278838498604	20.552569134528138	32.813663457667225	23.242499216765836	39.96060025848226	64.71245958948869	22.171179724734056	37.228035566992645	14.035020031103443	45.589074151666956	33.134173061803295	33.5737529707865	20.689393388279825	17.686251216142526	42.33207063137534	38.46253739532756	33.6238674673664
1.234234234234234	30.162833062945317	30.363329933872603	37.40638684779961	17.164474295174006	30.281860405696126	40.077171952804164	52.36531404161257	48.98506834612831	20.28135573861607	35.79279935944644	23.687909496981447	39.417730267363744	64.87499568638171	19.577084378408873	35.78991358017682	13.824650543747966	46.67776937689763	36.44722677571384	33.38374930834614	19.204604558898968	17.73623409328416	44.30513420150096	38.455413142076395	33.750565625820606
1.2422422422422423	32.46401842384527	31.667767416530456	40.10595874006671	16.29115091328908	30.017786361842766	38.109941253447374	48.883349949028826	46.6113473061845	20.651385142502974	38.598811335768204	24.794959665341846	38.61829288702832	65.13155097668316	17.123965669332	34.19324212578811	13.588765399918126	47.63436294752782	40.13586048979946	33.271349366218544	17.728907019615555	18.08070209669123	46.29973186509883	38.743007414380514	33.85853107677955
1.2502502502502502	34.30346346095946	32.436772039099985	42.62690664836643	15.391287204770062	29.410709871564055	35.8016768542587	44.858945729690674	44.57134735881347	21.65949502980523	40.95367459194274	26.508946613952475	37.592125483872024	65.436240638489	14.95948250290135	32.5240007190292	13.33878557853879	48.32127762458748	44.02878144914119	33.32917610971392	16.332054889763448	18.72671106204629	48.25252546449715	39.434218058217596	33.94776543408785
1.2582582582582584	35.61095296040182	32.58392300140465	44.85425395746942	14.502451865796006	28.48381041309669	33.369422724393516	40.519543001190655	42.96020367262443	23.26512175792946	42.61211254087544	28.750314608797467	36.41251642997	65.74347929643984	13.203342483242784	30.862516043759317	13.10002951719484	48.63514664087177	47.930948175612215	33.61230787243155	15.081890527587376	19.642551297985474	50.101064602085174	40.59814215531513	34.01895850202065
1.2662662662662663	36.36601099024184	32.09070862334785	46.698247815005814	13.640031995636539	27.292397155686935	31.028666103264715	36.077992187606064	41.83095697394855	25.39331435981842	43.39665439834439	31.419721873008005	35.1842434364315	66.01010822193966	11.942291118631942	29.279429136662362	12.910260574073886	48.51889442236481	51.63851933580177	34.12564967717986	14.038712585462255	20.765729924744512	51.78337848926285	42.24473503027821	34.07289801864099
1.274274274274274	36.59275482934365	31.010084443721667	48.09869339174453	12.799038102505328	25.91399855043553	28.965603211061318	31.720635909576973	41.20218181931989	27.93989093701708	43.22317200925901	34.40225817480661	34.026875006300536	66.19658449992099	11.22805197422849	27.83308828919497	12.816285161315081	47.965472302995806	54.95710883317253	34.81963799893612	13.2510792595364	22.013826362752184	53.237100255312164	44.31284671094972	34.109837740582904
1.2822822822822824	36.34870218005802	29.461488869611603	49.02530986072629	11.960479672354243	24.436441790945647	27.314422368104182	27.602527674978713	41.069779316660956	30.778135817888344	42.112405635790246	37.571397013512495	33.056699884409454	66.26781159375992	11.077791945428672	26.567885313068526	12.868257784159821	47.01397500970425	57.72092737365042	35.59555691653824	12.753394568797606	23.29587060444417	54.39891170488438	46.66857645973054	34.12898910257421
1.2902902902902902	35.71028547410987	27.618275105821997	49.474535155929935	11.100268262463745	22.946445978298797	26.14295128550355	23.84872062738316	41.419619404419706	33.76664070223165	40.185542811153475	40.79348055070678	32.370471795236014	66.1942542121296	11.476580324384177	25.51290148174602	13.112078383629921	45.740352387640634	59.80979800573599	36.32011898090811	12.565512007506806	24.522370076264295	55.205210619319246	49.115070132084924	34.12832538106993
1.2982982982982985	34.75835486922386	25.689356733608243	49.46416497925272	10.198272173656711	21.520669313506517	25.44854399825509	20.55955575732381	42.237559227098174	36.75811756057814	37.64487234111771	43.93338181680413	32.03335728546183	65.95375539680518	12.381283547214052	24.680470168732636	13.58106446567228	44.24556030438405	61.161035878877904	36.847214614084024	12.69435314769847	25.61293992218518	55.594751064641116	51.41281439777104	34.10484560712839
1.3063063063063063	33.56665819381411	23.89733268094054	49.02772989983664	9.245434313770408	20.220250714629337	25.16433980573267	17.817448050352283	43.514013463187794	39.60910477390705	34.743250581584775	46.86154633692257	32.07232986307927	65.53405947042484	13.725371541195493	24.06477717392178	14.288654257295729	42.64373825164117	61.77385518159935	37.04323123114613	13.137150441708686	26.501382311920583	55.51356216289354	53.30759767800886	34.055339929544076
1.3143143143143141	32.1952759391952	22.455476610438083	48.210402691850206	8.247623923669414	19.088974392776507	25.174343285675167	15.692799693643506	45.24163115347256	42.19036566716937	31.74800488010952	49.46205298810008	32.4750792244077	64.93560085811768	15.42419455346541	23.641156693029647	15.224012847621788	41.05210828441746	61.705210492509806	36.8114591512859	13.885466706991116	27.138734324422856	54.9217890056586	54.561974579141676	33.97755382378996
1.3223223223223224	30.6895619053326	21.5458357585914	47.06751050576368	7.2258654757185425	18.15449488345109	25.334453800713536	14.2472376893442	47.406457944219504	44.39745435523561	28.90558772596452	51.640846168545934	33.19357068334945	64.17380707791563	17.380409708582757	23.367027140408055	16.351972118378225	39.58317253154785	61.057545893776656	36.111094377369746	14.9287877190148	27.49507757677952	53.80139503079322	54.98550795071997	33.87150756615289
1.3303303303303302	29.083697594134822	21.30039794602519	45.665632718155344	6.213492108446587	17.431688434970038	25.495830754197073	13.533201227778884	49.974796277544826	46.160503570514734	26.412711246664387	53.333029730494545	34.150863374258044	63.28009270803519	19.489375402720544	23.185267860171983	17.617810920551577	38.33886252141788	59.960473445674836	34.967275876003676	16.256412995123025	27.56074022136665	52.16314023630049	54.45932199865264	33.7406356160523
1.3383383383383385	27.406896884779993	21.78694342730896	44.08515174019413	5.25138227657833	16.92710920633853	25.52690837754484	13.589815689193408	52.87934026252237	47.451928687535215	24.398057608297908	54.50813905573418	35.249713681162	62.300913808429954	21.644458352899488	23.03026114133852	18.956204829518622	37.40584441199743	58.54958592160158	33.47028255195754	17.85669625260319	27.347042056186645	50.051096830315004	52.95148037949858	33.59240232319724
1.3463463463463463	25.68985812267396	23.000839440827704	42.42235545839814	4.3826457449547185	16.6436095909064	25.330928044014946	14.43584480961021	56.00867291868936	48.290591473518845	22.91641191160597	55.17258378550111	36.38176952824157	61.29464780494955	23.74227369048471	22.835993612166853	20.30256905945807	36.85127474878357	56.946156356240614	31.76409518982645	19.71338968978708	26.88616768726266	47.54327263438268	50.52119089740666	33.4381366173779
1.3543543543543541	23.969323451666938	24.863643912128516	40.78902293083548	3.6479450723407085	16.584312776235336	24.856879361006857	16.061212142090017	59.20370104733881	48.74112309617861	21.954718901921638	55.36887278846546	37.43663334044537	60.32654251523807	25.687867792379677	22.54482561658929	21.604308864095696	36.71878528301582	55.241260730513744	30.02653666909115	21.799755915766482	26.229364919948555	44.74762856039955	47.311555687135304	33.291992233688134
1.3623623623623624	22.28944030798455	27.22891272898164	39.30793055447789	3.082190703769132	16.755239283951788	24.103003867499236	18.419056121799635	62.26316963218169	48.90758854572342	21.44759291583787	55.17166814215221	38.31053484476972	59.4624042512295	27.399742757412934	22.1151010629519	22.82940801271539	37.02507607556704	53.486927239940854	28.44469964171678	24.07195638235175	25.442658930174204	41.79371437620926	43.53224279241678	33.1691417031224
1.3703703703703702	20.699746216862348	29.895010693171344	38.10376318728405	2.7128037576439366	17.166003184410766	23.113268796217934	21.420465219234675	64.95839538555111	48.92142832679099	21.29853512526515	54.68106842851292	38.91463149998119	58.76196000222323	28.814432996823932	21.52587682920618	23.970386849424532	37.757925927259606	51.69547915368134	27.190048891129447	26.46372104327534	24.599713582298552	38.82105153322179	39.43479766390269	33.083500621451
1.3783783783783785	19.25067026146693	32.62401273202937	37.29021541814941	2.559268490797214	17.828177368518876	21.968246638926814	24.93386628796842	67.05529025160581	48.924525541291096	21.40266565334445	54.01375221465761	39.18294177126284	58.27287920149973	29.89014060675277	20.777706146422183	25.042808953481316	38.876498592483784	49.84662479587897	26.39734274148934	28.884254941556488	23.772257922489917	35.966024308871916	35.2841616004908	33.045405758323305
1.3863863863863863	17.98815465687416	35.16501863897172	36.95526477551596	2.6334145577425967	18.751249813513862	20.772490268161707	28.790462807002825	68.34012034594774	49.049171366573106	21.66711002496337	53.29273420036037	39.07962133284515	58.02628558044354	30.608805789490155	19.8894266419638	26.078904984821694	40.314500406463374	47.9004142754889	26.150465936710443	31.220712164035934	23.019385743423495	33.349255859362756	31.33023709691844	33.05970466380848
1.3943943943943942	16.949162033930644	37.27952166728643	37.147366296743904	2.939822707211035	19.936567974311007	19.64070750549286	32.796147167974624	68.64464105982732	49.39748034765594	22.026101710801285	52.63654431539292	38.604834427243574	58.03428728142589	30.976017903808156	18.89196413278341	27.118126637121815	41.98614941238964	45.81322340426235	26.476690705951196	33.34551917669016	22.377723428737383	31.06523154892502	27.78305784423567	33.12464733435662
1.4024024024024024	16.159432049329837	38.76602659779554	37.865450459767274	3.4759089836957995	21.37022596663511	18.684828965230984	36.74904389304796	67.86641429496417	50.02328320434525	22.4491131839658	52.14867769119328	37.798053616968986	58.289685586926815	31.01841042619951	17.820933240572632	28.197186735323417	43.79425782739278	43.55360221667388	27.349163515697708	35.1276503982412	21.854680575594653	29.175397087640565	24.794388493539152	33.23181804394532
1.4104104104104103	15.634034706282131	39.481042262411236	39.055064630636444	4.231531045609759	23.016345912687168	18.003512567507006	40.460493595118066	65.9811472601574	50.91956498202937	22.9416353169738	51.90819726038163	36.73746140579264	58.76766886548509	30.778612717872356	16.710058440582046	29.342168225339698	45.63922457328672	41.115135824547714	28.695933655084936	36.445985678050874	21.426617245926916	27.705281863823412	22.44755211980114	33.36714218066902
1.4184184184184185	15.380302552586409	39.35394206560055	40.611909937533106	5.188271245485651	24.812470911338174	17.674871568751026	43.77616678705064	63.045489860692385	52.01403326068508	23.539361864941014	51.96238074706827	35.53438811968125	59.42901852870671	30.308364327735696	15.587092177453219	30.564589687019282	47.42753086130388	38.524261375329445	30.41289242695396	37.20238230450076	21.042833081920957	26.64555782762118	20.75613057927201	33.51279313474917
1.4264264264264264	15.40190832529048	38.39395899014821	42.39264442909325	6.318786629132342	26.668687956876806	17.752415466272623	46.59343141441129	59.190482586889445	53.174386187320586	24.297355502698395	52.32224304281083	34.32243784254887	60.22418289852425	29.66089176451278	14.473096158330268	31.862106393219786	49.07847230362944	35.84203402603052	32.37772835489289	37.33219104612883	20.635032249666374	25.956465687152225	19.671055729232624	33.64965195586143
1.4344344344344346	15.702432675018507	36.68862587566933	44.23145951813867	7.586709056301123	28.471588052673948	18.2635276714201	48.87134081362023	54.607365052905344	54.223401407235826	25.27622227922431	52.961582113912655	33.242008515552925	61.0975266468191	28.883948961959074	13.38493975819523	33.223162097611166	50.52828680292235	33.15989592715611	34.46240475538084	36.81057150882769	20.130674868327954	25.574767033012762	19.094625102188417	33.75987245626407
1.4424424424424425	16.28686014092615	34.39408937844134	45.95988028779441	8.94750742142245	30.09331342532424	19.209421546835742	50.63073727000474	49.52845287120064	54.962298716178545	26.527435313291583	53.81986287006121	32.422050547181975	61.99113653798511	28.014913648104546	12.339959274782673	34.63378477740741	51.73142185261217	30.590390405521365	36.542558866988756	35.653902967795354	19.467723978314144	25.422286334091055	18.89921744774	33.829095907826336
1.4504504504504503	17.160021532592584	31.718707778329776	47.4266976046632	10.350513680190662	31.40490515299783	20.565511073388727	51.94382360219243	44.20614653970216	55.19924863340676	28.07981381124567	54.808784266357016	31.961814244245307	62.84774488647583	27.078973098759693	11.361159540720228	36.08415424499812	52.659278592855465	28.25438277201558	38.50333386939795	33.91656233449947	18.607972337943906	25.415125357467765	18.948009809874804	33.847942815840035
1.4584584584584586	18.321903573685127	28.902024984385132	48.51499502575989	11.742027543179251	32.29217586073792	22.28150701996538	52.91475868311722	38.892894531497184	54.7787472165482	29.92888074127448	55.821838651185516	31.915726954009134	63.61259239871775	26.090781619078673	10.48124423103173	37.572701953902786	53.29724039749608	26.26668626888165	40.242187867402684	31.68410060382448	17.546454284894978	25.472699184847016	19.114849682266698	33.8125660555517
1.4664664664664664	19.76072600478061	26.191518302925278	49.153840043323534	13.069132409533442	32.67162152552567	24.281198488488158	53.65485859443935	33.824260589453495	53.607145365662944	32.03046585209047	56.74568116415753	32.28425599300386	64.23434627441628	25.05917249627071	9.744106586106493	39.10626782021939	53.64104960097813	24.722082496849477	41.669928577808555	29.06424719594063	16.315304430986416	25.52581957447708	19.30063689179143	33.72424635996647
1.4744744744744747	21.445483845214866	23.819466996466044	49.32321243337696	14.283654606956457	32.50363026941918	26.462601141696194	54.25730779038617	29.20636518668589	51.67006480884872	34.29951522829233	57.47180946793185	33.01266964645204	64.66545578752985	23.9937536397099	9.203057283884208	40.69599541645518	53.69359737402741	23.683614064186415	42.711458096402986	26.177194826459502	14.981571633099076	25.52313557268238	19.444115597643645	33.588205683209004
1.4824824824824825	23.320063161552007	21.981983130397758	49.051921230118815	15.34563216234438	31.800524910724857	28.699696637324134	54.77653073709437	25.208094387334725	49.03871733891889	36.6145942057376	57.90701530772109	33.998198240702195	64.86249829813255	22.91170255367744	8.915817646669137	42.34986325056073	53.46295084703963	23.174737437948053	43.30747018782956	23.146362639627124	13.639635205673493	25.435357186360655	19.525819164745936	33.41196460296675
1.4904904904904903	25.30095583573814	20.821822947504835	48.4093811405567	16.22574393617356	30.627755982086942	30.84712836030686	55.21643928606366	21.957746479924182	45.8640343374081	38.82799127611157	57.981349667215454	35.1045366742442	64.78708837912987	21.84294406780852	8.936984450375116	44.06370314471623	52.96201745621553	23.176458751160663	43.417734483251785	20.09045218874477	12.399741126795323	25.256867039625483	19.564948399538665	33.203644583073746
1.4984984984984986	27.28003046094364	20.416178182886608	47.492980669423886	16.906361775307182	29.097701261070824	32.74883778550737	55.52985887021949	19.543288516114806	42.35962641661611	40.78063635168243	57.65289169766777	36.181272475304525	64.40776878783316	20.83219392503406	9.309156189439502	45.81302069740295	52.209735697767144	23.629937634801475	43.025817591685126	17.117238618449903	11.374627999436752	25.004585482102307	19.610046574823	32.97059972441391
1.5065065065065064	29.132874843836014	20.770297167146285	46.413253946787805	17.381173600806154	27.35680734344697	34.25076531909805	55.62900942791432	18.015122678284825	38.776487854968344	42.32028763197693	56.90928793604666	37.084967721874875	63.70299797194356	19.937027448059695	10.054150838148283	47.547826210564615	51.233202386465386	24.444269306416146	42.14434359818057	14.319261300612936	10.666230310866052	24.7142867929636	19.725285970709784	32.718661635092076
1.5145145145145147	30.73209808359899	21.81749499044512	45.279134337656394	17.6536150080956	25.56797768474443	35.21660610927603	55.40456666693286	17.390178387160873	35.37364966472137	43.32073797629436	55.76663919278194	37.69843899312199	62.66496427262388	19.222035149032113	11.16575072053623	49.19207235029324	50.069816497851626	25.508333923633494	40.819371216062066	11.771408376715407	10.354130019724014	24.43492482717538	19.974832544589816	32.45212073882901
1.5225225225225225	31.9638910571126	23.42580844951282	44.185274684299934	17.734573660764404	23.890939918580518	35.54452454342023	54.749114252159	17.65620750012205	32.38942654606877	43.69931273639686	54.26667355601242	37.945273659109155	61.30359146946756	18.750046963938	12.605219353873993	50.64835061550488	48.76842748947404	26.70487978826908	39.13228475592703	9.530290659295874	10.48693714576749	24.221844804317595	20.407988108466817	32.17438616164613
1.5305305305305303	32.745313639308065	25.411141680843663	43.20288084641443	17.639943166007733	22.46365149667495	35.18202664205883	53.58009406898832	18.77534255678632	30.01745186719732	43.429843796746304	52.473147740485395	37.79764577923457	59.64985572050355	18.572125112428374	14.300491061605966	51.80744580771995	47.38865598884855	27.92455296338696	37.19780584755967	7.635217035238461	11.077271103509963	24.129951140163655	21.047581276123463	31.889105927731936
1.5385385385385386	33.03938251885417	27.55617038457887	42.37485834850441	17.388575469548872	21.387566174054793	34.13611118298094	51.85777418168668	20.68627903256416	28.39050271846973	42.548716866336036	50.468081346719025	37.276795792793905	57.7574848457428	18.718367796794787	16.149474247425612	52.56140149039302	45.9979717689652	29.077543424997664	35.157300233920104	6.11047642922158	12.100585860585765	24.207898180169053	21.883436954519635	31.60142414129681
1.5465465465465464	32.86517572721652	29.633540489130667	41.715436592712074	17.001017605001536	20.71883640574072	32.47643882762894	49.59510575031193	23.30486337819001	27.573483530740596	41.15250311902166	48.347892278585476	36.44682225703937	55.7022823930854	19.191445557687548	18.027370958402027	52.81807521449558	44.666666631828406	30.100950159822634	33.16738050122501	4.96849569054383	13.497756578809357	24.49413827673206	22.8718257466703	31.31902189872268
1.5545545545545547	32.30084897432215	31.431118844588262	41.213889149854325	16.49915497323795	20.466420866163165	30.3304461049172	46.858241222016375	26.523386526944304	27.565230673856878	39.38698222780671	46.21899097619897	35.403443106576375	53.57867932521438	19.964234405444707	19.797349301814062	52.514855542809194	43.46140450577238	30.960822157570746	31.38474278423104	4.2133082690747905	15.181085775022936	25.015225397237003	23.940756483043312	31.052635547552928
1.5625625625625625	31.478566172084964	32.77641150104188	40.84154095564549	15.906580649116645	20.596823523768045	27.87080154636452	43.758452242415075	30.209426781813427	28.30737372604782	37.42881831784258	44.19213175721854	34.25995227938131	51.49358622792008	20.98204832462565	21.32338377066024	51.62929904131633	42.43842145833109	31.64893886350793	29.949045036645277	3.8436846073969786	17.043134972512973	25.78622259599591	25.000017402409128	30.81585485887226
1.5705705705705704	30.571679927372404	33.55696428723309	40.56093658151963	15.249246308329093	21.044056339343125	25.29699895566922	40.43776898920241	34.20553361924098	29.697602054842218	35.46248414587238	42.37495202878698	33.1326795699182	49.5580940830891	22.169018125142234	22.483690928952775	50.18489120880157	41.63757946127647	32.175500212599616	28.966254533458123	3.855289279519515	18.9675083799825	26.812537903121488	25.954159840854118	30.62414898974467
1.5785785785785786	29.775799628972177	33.73376033967229	40.33582039626534	14.555802933668346	21.722611301157762	22.813888772292454	37.05155803141242	38.33124385006671	31.604458375271456	33.65596901036451	40.86265223096872	32.12792704181034	47.877949971708134	23.437345961318396	23.183020824273612	48.2508635888877	41.0783192304862	32.559733392265294	28.495109912277925	4.241368842903354	20.84042564269925	28.09216813053323	26.7162636781701	30.49322004728025
1.5865865865865865	29.286397786106303	33.34538463343649	40.14044742053232	13.857064919947279	22.540898089837444	20.610366127718045	33.75135840877057	42.38874321230027	33.88117917779756	32.13914610023403	39.72752993279058	31.33175515035666	46.54394193014438	24.69767710663625	23.362174042801882	45.9359014616485	40.75816353071686	32.82077884084738	28.539069551496052	4.99173376919816	22.561692301722683	29.617280729259914	27.220364843407243	30.436915176856818
1.5945945945945947	29.276132510361276	32.50195702851081	39.96673140154518	13.184244073746505	23.41279787183184	18.841228183210433	30.67069961877387	46.17287770556738	36.37695369120158	30.988320021325627	39.00882948358303	30.803306788208356	45.623335553605564	25.86877124837688	23.003502117705672	43.376522453021394	40.65391347042596	32.970998801103875	29.04535885997156	6.090141497217273	24.053608486737613	31.374346729688167	27.430823952972187	30.465017458638787
1.6026026026026026	29.87501554813162	31.36934136583499	39.827897998356356	12.565960638205837	24.265634965727504	17.614495179652653	27.915573230459486	49.48524992181275	38.94501765212071	30.219462933824005	38.704839159852725	30.5717468712431	45.15333280738672	26.885002735186355	22.131752969593634	40.72175471496227	40.72520181499293	33.01311435784396	29.91159719392707	7.510555033091943	25.26653388235916	33.34258635226553	27.347566716203108	30.581271045349318
1.6106106106106104	31.155967819098475	30.145643936244365	39.757700941382716	12.024456173606964	25.04381031579404	16.985463059880136	25.56003221308797	52.15100657282554	41.44795285216016	29.791145623381684	38.76917273697751	30.636458454929087	45.13722812452682	27.70084046251027	20.810328217415844	38.116355710140034	40.919739514641265	32.941515160335356	30.999189371704148	9.213070025416869	26.180280645204956	35.491144512788345	27.00688147326184	30.781973213796274
1.6186186186186187	33.12732803019177	29.033240352824777	39.80489791300372	11.571787342064297	25.708346275458464	16.95764756304698	23.646340876946326	54.035926030939805	43.7611947970024	29.616448155956544	39.11266253256265	30.969899672059825	45.543594166428775	28.292156022831417	19.13368567405687	35.68507451689488	41.17947040875178	32.74698051802611	32.15147163161615	11.140502687148421	26.80118764850337	37.77597104201314	26.47815529881208	31.055389963353935
1.6266266266266265	35.73273623959886	28.210295368696936	40.0235233596835	11.206954821173584	26.233427412371825	17.489783318169362	22.188399413075306	55.06085284783874	45.77593237584552	29.58151947304023	39.611368515471824	31.522451833377776	46.30851058878098	28.654787712815075	17.21711934067596	33.52030583766195	41.446912456317285	32.423192514896876	33.21376661916853	13.216657701487769	27.15551519163942	40.13765459406629	25.857430843142907	31.382134712130277
1.6346346346346348	38.857739580546564	27.805847596061437	40.46040763483586	10.914844987487664	26.601506189676	18.507285699314938	21.176904822288314	55.2106197714339	47.40232327734803	29.56726691099663	40.12008978241791	32.22860628056219	47.34059932304814	28.801118436448753	15.185395272795136	31.674917217662195	41.671129409439104	31.973033228672872	34.052213977192565	15.347124328582634	27.280517561871925	42.50134843398833	25.25889368761249	31.736510148273194
1.6426426426426426	42.34165709363685	27.882016704894596	41.142177328728394	10.667531255881467	26.798594038786327	19.916131605397112	20.584849417633727	54.53540233557377	48.57337834506469	29.470144291882846	40.489712007368574	33.013875385154115	48.52845849486715	28.75548207872218	13.161691550106127	30.161138949447402	41.81294243247428	31.412830438457146	34.56856554334743	17.42309195265255	27.215027383072506	44.779451117531096	24.805355332927235	32.08867413406989
1.6506506506506504	45.99280879738517	28.425850459215	42.06440760815835	10.427971210609584	26.81101378040222	21.616981858798837	20.37237635653328	53.14382380318363	49.24919507714111	29.21829043523728	40.58596838150086	33.801830683090735	49.74996989038748	28.54907128398425	11.258024224498765	28.95534951122633	41.84908140296678	30.773384690440395	34.708985637125664	19.328183489081724	26.991491477938165	46.877004799288244	24.618557188811575	32.40737487160893
1.6586586586586587	49.605176460061735	29.35192914455995	43.18550176679121	10.155577041989707	26.62428601427069	23.51753494187232	20.490546178349934	51.18875534535496	49.42066318612667	28.78030285229628	40.30687726078566	34.52067044268098	50.882850080246186	28.214814170378514	9.56792633259039	28.007573822190075	41.774974205816065	30.0975728165112	34.466071585252855	20.947759434480062	26.631086000938694	48.69906156225467	24.809813016256097	32.66292711574152
1.6666666666666665	52.974844935128125	30.515290637089723	44.42717098238223	9.812682031261016	26.22415189407128	25.541529314705116	20.884063609028196	48.848236546536015	49.11148840974813	28.165502125686043	39.596284671020626	35.108737536333244	51.81568748925085	27.782547629198653	8.16169329347015	27.25374177273997	41.605826344831485	29.435296220797312	33.87453346416395	22.179648889910535	26.142860185174985	50.15875931781779	25.471263952303328	32.83008005446299
1.6746746746746748	55.91503515221068	31.732748192087197	45.68215542231852	9.37070058385774	25.599182772708314	27.633436291340836	21.493355656028992	46.30489924045055	48.377456097803616	27.416312779256547	38.45152458318318	35.51849623921972	52.458550393896175	27.27480681319925	7.08411732849136	26.62838368477383	41.37563811818106	28.837244588677073	33.00197840052624	22.94491740648021	25.52695441477647	51.184689739692615	26.66793335318944	32.89045727184129
1.6826826826826826	58.26902161918637	32.80945415131275	46.82829927218457	8.814845425608237	24.744117353076376	29.758616929573474	22.25652311214126	43.727470872276676	47.30225501323884	26.59496620967271	36.92408986911341	35.71866613660854	52.75209825624114	26.703650544815666	6.354376050511877	26.0755301626796	41.1339233107168	28.349178225701962	31.936845265386356	23.19716197528063	24.781009484818874	51.72636170450439	28.43085663140928	32.83431815548086
1.6906906906906904	59.92058767900813	33.56679651619449	47.74661163171193	8.14660338102613	23.66303226441197	31.899440466967185	23.11160807761353	41.257319539686705	45.98979893137141	25.767771324522776	35.11322880827194	35.694494607301614	52.67405028791364	26.06905213985085	5.967639765318911	25.55609324714979	40.94016631451086	28.008138258659955	30.775663540310592	22.928964571968436	23.90814189341993	51.757074041336864	30.751763561771362	32.66148003696952
1.6986986986986987	60.8018277326056	33.86752943399389	48.33988432923247	7.383687210697265	22.371638815118377	34.04845779418474	23.99937747984711	39.001746494437164	44.55367528001635	24.990477551551127	33.15339301765258	35.44647109120548	52.24194232503558	25.359381065957717	5.897994101687391	25.050800417379342	40.856449575028364	27.841276924779017	29.61152380211204	22.1745169151827	22.924477574103577	51.274135990910544	33.57999203668161	32.381332911278264
1.7067067067067065	60.89805481679447	33.63448216785373	48.54809341416607	6.557737670115582	20.898299663403243	36.20009220892394	24.866497658304425	37.03415445122435	43.10497121154945	24.297735802278318	31.197327065343547	34.98805875229064	51.511397158296745	24.554296557856162	6.1023787510938305	24.558648590819793	40.9391042282881	27.867093900718626	28.525094531127714	21.007977901651074	21.864303799095918	50.296917331072365	36.822387901915924	32.011961110181915
1.7147147147147148	60.249394050564874	32.86021356735384	48.35731643284098	5.710506333254675	19.28365935032123	38.34240227995109	25.668665982494986	35.39970865894046	41.74015661916439	23.698502194149658	29.397197048175883	34.343153200868	50.56965438710346	23.629966845781926	6.525343890627803	24.09165727795994	41.2305588534777	28.0980623127359	27.578879541597853	19.537732407192404	20.781400157322754	48.86352413031811	40.3468084477865	31.57845495521672
1.7227227227227226	58.94847674273264	31.606425143356223	47.800174720240165	4.8895002278461055	17.579000284617774	40.45030430693458	26.373068725777415	34.12401431424884	40.53085441254838	23.177734652521174	27.886423922097297	33.54391920731673	49.524796028395016	22.566007586631205	7.104458753264357	23.667287367150028	41.75267574795196	28.543191056026586	26.814832593103173	17.897266355383888	19.745926061543138	47.02692488450263	43.98948193862066	31.110554131861296
1.730730730730731	57.13365174725097	29.993574087016796	46.94758145693735	4.144068601386305	15.843543116586071	42.48128855694959	26.959522992575675	33.22189221437407	39.51715526906112	22.703280868197307	26.764772806119698	32.6294102693085	48.49184360617666	21.353053952764736	7.77614090273102	23.300181080534145	42.50271722940742	29.209143794356685	26.255013897698117	16.233758553033347	18.837183769336914	44.85114248761526	47.5659447901497	30.639820263024664
1.7387387387387387	54.97741771763239	28.18265304227421	45.89343346904197	3.5226802315574584	14.140930246532276	44.374226998529124	27.419861479437543	32.703613581436265	38.705639084241454	22.235793972273935	26.088753825688876	31.645011208189203	47.57753575193408	19.999601220175926	8.481525070383654	22.99486375103694	43.452694605315514	30.099099811202965	25.90469685091462	14.6956603844839	18.1334297586004	42.40780266213796	50.88470118763166	30.19659243089793
1.7467467467467466	52.6703837898412	26.352255952857316	44.735393432917995	3.0717488313585535	12.535114648406262	46.05144375014345	27.75549819035984	32.57685557692731	38.0725078675144	21.73906675404996	25.868570897676136	30.642371668733844	46.86597119048126	18.536771497450477	9.1718147779153	22.740773857495036	44.55230139672536	31.20941582674083	25.75717176520683	13.420493388989547	17.700492909446105	39.77303503144617	53.76226457794848	29.8070311991579
1.7547547547547548	50.401905468645765	24.674631427654056	43.55572167484289	2.8359139569941356	11.085874339974136	47.42385548120382	27.97357637565995	32.84392748257523	37.57133744351083	21.18840026143893	26.071827133866137	29.679234282512123	46.40731394833111	17.01999789235791	9.812440464861737	22.51052563707101	45.73503644903221	32.52504314819262	25.799395411034872	12.523898080540246	17.581169728146495	37.02457180887251	56.03796022281251	29.49058948348397
1.7627627627627627	48.33942992912228	23.294353773176894	42.40605870145583	2.8592757776441284	9.844214158031452	48.39869081664947	28.082513554087246	33.49518402883175	37.1440940848036	20.5753951351812	26.633120844978595	28.81848692840742	46.21137327247566	15.527173831264797	10.385361641730777	22.26173833812662	46.92659743853022	34.01527012758429	26.017575038759112	12.090702144144814	17.787193416019775	34.238921084522566	57.58685247326419	29.258242458208382
1.770770770770771	46.6092713964681	22.312562725870386	41.29916733454295	3.186794418657431	8.8479976279217	48.889036691459275	28.08798980823876	34.50066952763747	36.73343376554303	19.90861930742508	27.46772816061953	28.125906103997877	46.24714165799235	14.153443399497943	10.889039991892197	21.942167681485188	48.05425905204225	35.63148099844035	26.401769341219953	12.16852854517714	18.295089210348458	31.48866426903874	58.3294047516207	29.1117463377016
1.7787787787787788	45.28178205797532	21.77859477804516	40.20914510742697	3.864947909244561	8.118242173653991	48.82420930628664	27.99038748866921	35.802665159844125	36.294070585556256	19.210657063961737	28.486938186982538	27.666367690921508	46.44842562735194	13.00334866052776	11.33596268233189	21.497327745971454	49.055791981732156	37.3081922184197	26.94868411549583	12.764288339359267	19.04656220105079	28.84013731792951	58.23692437141763	29.044071859571996
1.7867867867867866	44.363532044005986	21.689485037639724	39.07986712085814	4.940814687375252	7.656567024264288	48.15971735534099	27.784374586248255	37.31179351645034	35.80124306008627	18.512812591632034	29.612406023255925	27.498697981547142	46.72470730034693	12.181386098676088	11.748040764814451	20.879373565725995	49.886542738977575	38.9677685043337	27.66208507075825	13.843802278887523	19.953358961959175	26.351883685866166	57.33239540931937	29.0409850177552
1.7947947947947949	43.79815298747254	21.996515654305412	37.83980350053434	6.458997248793941	7.444264458080228	46.88543441991367	27.460807525905683	38.908662530428145	35.25497327703477	17.84906583760849	30.78716023672202	27.669722495360514	46.97551336463189	11.782116550905712	12.15063784767517	20.055795990572967	50.523568741061645	40.52819430040988	28.55065560289507	15.334722706497159	20.905921903221415	24.074227265323806	55.68686105059017	29.083555456345415
1.8028028028028027	43.4760875593154	22.61695486065344	36.42020113845374	8.456200787732431	7.443347642513786	45.030618120683265	27.01055125542682	40.45184394137443	34.67973294092951	17.250742478776626	31.981593784439504	28.208356296091626	47.105999786647864	11.88085838355475	12.566284321900964	19.01650645615523	50.966178226758664	41.91239809932522	29.623643812055114	17.132807227706838	21.784693113521303	22.05008801814643	53.411996847915525	29.151203700003407
1.810810810810811	43.25191144729063	23.448531513069625	34.7731252138476	10.953773545982376	7.599712788016596	42.664690234710214	26.429331012514215	41.79153757771142	34.120055738487025	16.742876383810867	33.193743758981896	29.120709868338007	47.04128832447093	12.525760711439647	13.00921741798699	17.77816351790323	51.2328105704559	43.05716436581628	30.885161404535857	19.11135981834892	22.472654729068463	20.316811376304504	50.64986013364601	29.22479354142336
1.8188188188188188	42.9665068213574	24.384092042132462	32.886060936847954	13.949035355633775	7.8482661336790605	39.893251994393225	25.722463639356327	42.78689670918481	33.633324528339465	16.342605537707474	34.44422972054093	30.38713463240993	46.737343238925575	13.73180188662244	13.481729258420156	16.385065223820384	51.35483358764249	43.9197557687493	32.328377797903435	21.133278593620023	22.867613595784913	18.908421998026107	47.5609817019917	29.289263943612582
1.8268268268268266	42.470488286118844	25.324257441091575	30.790568774997848	17.406683125999116	8.119555968477023	36.84958861232309	24.90832156915993	43.324001817398454	33.281256304070745	16.05935503930749	35.767160368622136	31.961906020848534	46.186802898625956	15.477061646259262	13.97294099902988	14.906502976063054	51.368425933919276	44.48097048873234	33.93097266845913	23.064674559368758	22.89282996580042	17.857476097723996	44.311986168254535	29.33538207524571
1.834834834834835	41.64511519762566	26.186615386400213	28.56364924312133	21.251873277796502	8.347178235521739	33.68276105725676	24.019638820371632	43.33111229624875	33.12148562202358	15.896174635951747	37.198952831738424	33.775867703197186	45.41906124915488	17.70149842115569	14.460140427070579	13.431019191031533	51.30613219988922	44.74428519838851	35.653009349577665	24.78856049100377	22.50482924737295	17.1956749993265	41.06381276336677	29.360367297590937
1.8428428428428427	40.417496396547115	26.910864055137843	26.321744535667992	25.366652526474557	8.47505324556023	30.54408057795886	23.10219748451364	42.788202010492796	33.20022374136172	15.851474440846617	38.76722906884838	35.74188875456149	44.4948626281581	20.30840326576002	14.912335798070224	12.058417913786604	51.18981217319723	44.73170541238312	37.4379002141878	26.216800635535012	21.69759681643862	16.95264696981404	37.96140035229105	29.36734734859101
1.850850850850851	38.76805668601851	27.460167557786885	24.20844297802306	29.591176191860107	8.46364737751208	27.57411102882999	22.210933013375527	41.728832568909674	33.54644926157448	15.920510645361778	40.48174637453435	37.76249072763795	43.49655188314421	23.16864543936888	15.29529320541242	10.890573655541136	51.02648588277123	44.477684045984596	39.216470263690596	27.298499543032918	20.502805887452798	17.15275316042989	35.125448459218035	29.363816340759612
1.8588588588588588	36.7297105081705	27.819612699192085	22.377788117594108	33.73060130104649	8.29435437531786	24.8922223278448	21.40397194874642	40.2339178993002	34.167675911294296	16.09622115860703	42.32876471158949	39.738578510108	42.51575555101004	26.127715678550143	15.577105491014162	10.022062953074927	50.80801231522138	44.02278323883871	40.913455568965155	28.023373160877576	18.986219672190234	17.810307254158843	32.64661787721808	29.359427314344806
1.8668668668668666	34.37964856642291	27.992963978778345	20.975551311748593	37.56771936317776	7.971534410761816	22.59012786291661	20.735496047109283	38.41855670177708	35.04717940160417	16.36929080971179	44.26950261133574	41.577958909166384	41.64055894517134	29.015377673780637	15.73330813444192	9.531462493884698	50.51473264424551	43.408586212561495	42.45526770787203	28.419373508689343	17.240876093426877	18.924067934979824	30.582327158939187	29.363542107934926
1.874874874874875	31.82579461651405	27.998878105694736	20.12091804207349	40.8804199140912	7.522076540127336	20.729916244513657	20.248566881155007	36.4144936391468	36.14266080461814	16.727553678648242	46.24256270619802	43.202336602987394	40.94416107625243	31.657458956763474	15.75069121838216	9.473913281295737	50.122333460996416	42.67479951652031	43.77763132194736	28.544811779857536	15.378030932679325	20.472136845858298	28.956153557676583	29.382969553217286
1.8828828828828827	29.19064126602056	27.867427533304145	19.890837162894197	43.462125941631705	6.9927182066266305	19.346069746976056	19.969116142224426	34.35160492927065	37.386571973234076	17.154979943991204	48.169575175507674	44.55177153290332	40.47658069457704	33.888989405823075	15.629211309485617	9.875340076916993	49.61044813797557	41.85871247482395	44.8317938230309	28.476244939706664	13.517036486471637	22.408398964442114	27.75975490269071	29.420258729153435
1.890890890890891	26.595265822580796	27.637322600199884	20.308882186761185	45.14261487644957	6.445638753658144	18.450116172889462	19.902189180447674	32.34190304807499	38.68855260361016	17.63055441819511	49.96291386946087	45.586125433980676	40.26035606306778	35.567594788379495	15.381731101879184	10.728601863644498	48.97109567981315	40.996435217423866	45.58836331737347	28.2942285405252	11.775330875925354	24.66138316730329	26.957167623686583	29.472798574144793
1.8988988988988988	24.145922424440045	27.353762164632577	21.339952221756153	45.80631097802232	5.952980858950819	18.036109416627667	20.0312150441981	30.468900890175163	39.940458475446164	18.12736483993897	51.53421413313486	46.283702433583514	40.2904615173272	36.58584752950366	15.031661223087568	11.991837227001001	48.215059491594126	40.124830030243416	46.038341950555015	28.069494851833806	10.259518285396094	27.135977783576642	26.491267882708268	29.53283441972753
1.9069069069069067	21.92485152980628	27.066509340236593	22.891541244620498	45.40531503833176	5.590926528652478	18.085187999498203	20.320583940252984	28.78392323607208	41.02420362483032	18.61220757479402	52.80252575479545	46.637930662352886	40.53798712894827	36.88122886242182	14.608908422819217	13.589305909053307	47.374730792655654	39.28291306878057	46.19145607813252	27.852075717102668	9.058192401502357	29.717933657760348	26.292069744680337	29.588369924265244
1.914914914914915	19.98602507344583	26.827655515787775	24.82164313334583	43.965130351088106	5.433796048905875	18.567990726576472	20.72120423057205	27.309394083864284	41.822120156802214	19.045992555856753	53.701190374440834	46.65336162867312	40.9565987903699	36.442500482353005	14.14481125603501	15.415027557384773	46.50267768620296	38.5117543789143	46.07232996168024	27.665352295106793	8.236788945876013	32.28065346706261	26.28635379656392	29.6247979346482
1.9229229229229228	18.35563196733388	26.688612344114688	26.952646294441433	41.58214053170854	5.548424158298472	19.444554997292297	21.178096740444193	26.04762042646315	42.22889348475697	19.38517109414134	54.18285283400773	46.342350318047394	41.49047918759952	35.31161927004682	13.666930567653454	17.339396899352515	45.66607600597662	37.85245337293547	45.71533764057387	27.506088556406418	7.834449515189864	34.69349214950409	26.40787685315265	29.627008487367018
1.930930930930931	17.036348085112806	26.696113886687485	29.089840419083362	38.41318995402124	5.9888906274920615	20.662244625899472	21.638609768792485	24.9924760766331	42.16355724862677	19.584294394233105	54.22233138750467	45.72347995321236	42.082367827770156	33.5808185360884	13.194619606866016	19.21866767858121	44.93795659742317	37.342442804268984	45.159077920259286	27.350381527510404	7.862712077326027	36.83070961194333	26.60714805271994	29.58166428991547
1.9389389389389389	16.013927262292817	26.88734370524262	31.04248773926689	34.658855526110244	6.791621551626546	22.152995202293436	22.059646737894955	24.140904125831007	41.57972522355157	19.599625538856206	53.8173444225239	44.822177837150434	42.68045797375484	31.385055526168625	12.736198909366868	20.906766681068774	44.38681991061045	37.01097224128825	44.4413663771565	27.164359674862908	8.305834640838436	38.58029069826689	26.85953962345237	29.479318136064148
1.9469469469469471	15.264449042308351	27.28464090181367	32.644922186327314	30.54293299616593	7.970968893976402	23.831526583763164	22.412481154976984	23.501390327923986	40.47232110876332	19.393492026137277	52.98731072325125	43.673193690906295	43.243231923245204	28.890599715066482	12.288299784974285	22.26841082755287	44.066441988428295	36.874960773249086	43.59546102898376	26.91758336623584	9.122667551015029	39.85200299584407	27.1704197786542	29.316074320415783
1.954954954954955	14.760673584605222	27.890512049254124	33.77496456753718	26.291114064298053	9.515594626843694	25.59606071717878	22.684287201126622	23.097427928379688	38.87955511935822	18.938831281800997	51.77060861727445	42.32389164570073	43.74176694146394	26.281017099780566	11.83754931959173	23.192084271127527	44.007623426006354	36.936381339365035	42.64797448479103	26.596592324032674	10.250127908771411	40.584215312504405	27.576132168026742	29.09456460864432
1.9629629629629628	14.476347837626975	28.68382919899296	34.36717921118263	22.111733777117504	11.386248877197923	27.33253085636501	22.87632379914666	22.96526803192555	36.87968950370883	18.22321854556438	50.22079620960709	40.836846627430155	44.15955052317716	23.74211199030453	11.364319519819832	23.60122131929595	44.213261064973935	37.18194604989609	41.618613665236936	26.215972158663472	11.608391237253393	40.74908831008616	28.14004896953248	28.82411031670024
1.970970970970971	14.3878991325383	29.61809528771148	34.419167134053495	18.18087391146286	13.515718612548847	28.922418625589376	22.999568641259394	23.14661570624432	34.58305186581718	17.251639666874084	48.40234939046492	39.29017694458295	44.49032124482385	21.44746754846457	10.847849605900377	23.462026675262365	44.65754327568162	37.585215223780004	40.52156842106502	25.82466768217473	13.107818382924867	40.35576087166563	28.94358330384811	28.520060745858185
1.978978978978979	14.473624873494732	30.62249512879139	33.99010706602192	14.633172368913144	15.811714826885064	30.253420846383644	23.069262879825413	23.67807411546083	32.12058382360372	16.047413306755654	46.38644886365995	37.77442756541602	44.734810579768066	19.546066756074083	10.271770429409898	22.78676551325072	45.2893943008195	38.11054833470288	39.36808714190181	25.50598654466803	14.657355494638331	39.45112843226216	30.072881549578018	28.202414814881955
1.9869869869869872	14.711101644287925	31.60613179921447	33.19193516643932	11.558624719328055	18.16318499970837	31.231354669685928	23.100091074540792	24.579813632529458	29.63076770890231	14.650962965476673	44.247231092771855	36.38557068874728	44.89742152339185	18.15310679543761	9.628982487207711	21.632007195785597	46.039627914942166	38.71777644079478	38.16957850561249	25.370704643643602	16.173732759776293	38.117812780658994	31.60278351918843	27.893926292524874
1.994994994994995	15.07396158239095	32.46540798795845	32.17465775037756	9.004690301988656	20.44998428579887	31.791242649038622	23.103485045233974	25.846033435482532	27.246941392499075	13.116527585079819	42.05872118799158	35.21464507582069	44.983792724576794	17.3446098269044	8.924982684852829	20.09207504627724	46.830705366193676	39.36628579949572	36.94050547494685	25.54377485263372	17.59036132659666	36.469029596203306	33.58035576756789	27.617946815039556
2.003003003003003	15.529322822037221	33.09400963052959	31.108088497951755	6.982305594224028	22.555105648150214	31.90548391049128	23.087850475833335	27.439317335190065	25.08677097837696	11.507289067570884	39.89242777273331	34.33549184609811	44.9998659583951	17.155873925519376	8.179061491629017	18.288676314197883	47.587596184603186	40.01744134477469	35.7004115961279	26.146213449879273	18.864539345839912	34.64031407288636	36.010690123470205	27.396267277674333
2.011011011011011	16.03698107355693	33.39446777569632	30.162636894207367	5.474059265453377	24.37792653783132	31.58742086918453	23.061557145971538	29.29011533197883	23.245076654723547	9.88969210181461	37.81536404328752	33.79273731713662	44.95256888243829	17.583297436046685	7.423217738250229	16.358211412784797	48.248061707489455	40.63489063932972	34.4746289340234	27.274652108047924	19.9815644072986	32.778459353847744	38.84758412879346	27.24718138083447
2.019019019019019	16.5510118136178	33.289907721080674	29.491611373582387	4.442807910799786	25.846386152182106	30.889368666923446	23.037582382325937	31.301533700566264	21.790443461836862	8.327866843127936	35.88813485954969	33.59244580707438	44.851670865403726	18.58873294052147	6.699060132203329	14.438493746468987	48.77074832554729	41.18309104719036	33.293514491652715	28.98165903001852	20.95468416014126	31.02849482091236	41.99113893768789	27.183929964800658
2.027027027027027	17.023804506070608	32.73442635965771	29.21692800554649	3.839345877137162	26.925850742191574	29.89513477578644	23.038036601468512	33.35862653550511	20.765276110733634	6.879011580324926	34.16274768742123	33.697627492600105	44.711924049021725	20.105339248024784	6.053291319695912	12.656530657989848	49.139793935313435	41.62513762631112	32.190375640711025	31.260127501158557	21.82047643133965	29.51997846238342	45.293288728001066	27.21361216845191
2.035035035035035	17.411900655431193	31.720621935555325	29.4193162140983	3.6082744852817212	27.622762952206276	28.708033859103505	23.096638031955063	35.340641406345576	20.188347678539966	5.5903708976502955	32.67997648945493	34.030057796128716	44.55440762897132	22.043919018925354	5.5325468313431	11.118675490315919	49.36518796567371	41.92138462999625	31.1984990048954	34.03471567435501	22.630110872218335	28.354184197943166	48.570982545315154	27.336589402682762
2.043043043043043	17.682490826063358	30.283138221183158	30.13330320495436	3.691813411917643	27.981990984452906	27.43621554182581	23.257611183302135	37.13428779839577	20.05857140751606	4.498112789951099	31.466393312286804	34.47877248745626	44.40613301955134	24.298933736553057	5.17837846466148	9.903964326535167	49.478814942108556	42.03028615771889	30.34783550315591	37.16247222853824	23.437809414086136	27.593836727946286	51.625415000149964	27.546373073491758
2.051051051051051	17.81916535571172	28.497625659185253	31.346622011282154	4.031835434838295	28.077949468831548	26.177621874542755	23.57037098969626	38.646082287466896	20.358743298090513	3.628042232854234	30.531500225547664	34.91435754552994	44.2974296965941	26.753720437048198	5.0230601491948175	9.060918436292736	49.52684827813361	41.91231413942844	29.66189809928807	40.44346291590192	24.288475818031195	27.256837409599463	54.26460700902538	27.82997777270066
2.059059059059059	17.825573262963783	26.475167582630057	33.00332495137045	4.570787506750742	28.00080878405098	25.00698602872484	24.08049745085886	39.81211451676284	21.05832616783663	2.9977631009756327	29.86564121348567	35.207006604228425	44.25730426990106	29.284816782066883	5.086705692203509	8.607626725820056	49.55981394996288	41.5368848705969	29.15531978682315	43.64059266987685	25.20673025839264	27.3149518713785	56.325994682476285	28.168727770875556
2.067067067067067	17.726014998487297	24.352848956602827	35.00979376046902	5.252327055328178	27.840153904991197	23.966954307960375	24.818607090441866	40.60406482486358	22.11486532564618	2.6196703780262065	29.43945632168642	35.24551105855008	44.30766168215788	31.76564596637135	5.3759726707406985	8.534583318531917	49.6220812712699	40.89119752116814	28.832347690302218	46.506163798977425	26.189381347761312	27.6977703447275	57.695627791764736	28.539508755948965
2.075075075075075	17.56259917903285	22.281642320523833	37.242933307946025	6.022436690163611	27.669042368501206	23.064714795309534	25.789498729009303	41.0308734370385	23.47419110916521	2.5040482825198107	29.20550564038472	34.95405370108488	44.4577866746675	34.070042922406614	5.884418779937397	8.80956015428674	49.742659166127225	39.98905902425632	28.686372466006276	48.81134760814972	27.202731722938097	28.301522821556688	58.32112362230432	28.916441935796364
2.083083083083083	17.38930200581309	20.413067742893368	39.559988373264176	6.831510277706259	27.5313914111933	22.274570246727947	26.964186480587482	41.136021180274035	25.070022532718006	2.661568341052187	29.10234515616215	34.3039673632196	44.70063459117875	36.076165352702496	6.594388462822361	9.383724592287757	49.928940058171335	38.877389670312255	28.70045373941251	50.37398946463752	28.18518952150771	29.001663426477897	58.216558788707744	29.272914729557822
2.091091091091091	17.263927951042977	18.886118573831144	41.809512100448856	7.637493814633542	27.434989361331745	21.545871252740522	28.277060853172465	40.99087771653583	26.8238279695714	3.1046057978876394	29.060849091965466	33.31844634440173	45.01219665470255	37.671210863964696	7.480137094606833	10.198233022169635	50.16447557793312	37.638299693723795	28.8487182366249	51.080239062608264	29.054660263160812	29.66764457568037	57.45880351573504	29.58383475602058
2.099099099099099	17.23943685293049	17.815755657403685	43.842971996009496	8.409709070686292	27.35131608330087	20.814818346590396	29.629515067727375	40.68498273958485	28.645780446210335	3.8469940095670077	29.012059560505143	32.06940155018184	45.354533365641814	38.7570803849603	8.511746177834832	11.190611802717246	50.41109914678744	36.385368978076905	29.098467049823807	50.896457296810866	29.719344848585468	30.17805345319164	56.176151390402296	29.827898055457844
2.1071071071071072	17.356269011866996	17.283927412470042	45.526308899565535	9.13259296812376	27.222022524952944	20.018020813804924	30.90013747026631	40.31444262909358	30.43739852127653	4.902083769554891	28.89543596514533	30.6669968847056	45.68217454011716	39.25675244560025	9.659257693079967	12.300358018231941	50.61489208682169	35.25387608430078	29.412807481760698	49.86955494295557	30.090043821736774	30.434301087394307	54.53122103147364	29.989603308882568
2.115115115115115	17.63712025291024	17.333663672949815	46.75053755662334	9.808350841692624	26.970656923821508	19.105482413657647	31.960272645533543	39.96984219934287	32.09607764369275	6.279239997008937	28.6661855858158	29.243637776179785	45.95070304423187	39.120753788441974	10.896387342965285	13.473348485605076	50.71479728462253	34.385946214950806	29.753601712259584	48.116033827219745	30.091950269774024	30.3713090448074	52.70081498386057	30.060726674259467
2.123123123123123	18.0851200891768	17.96640761061792	47.440305027697775	10.45751891074144	26.517303477384974	18.05090373038492	32.69266931880359	39.725167239132844	33.52130333786075	7.979167799158466	28.30044372218664	27.935076440730985	46.12571507323724	38.33282715143731	12.203201524674633	14.664832870002124	50.65226230207727	33.91264301046018	30.084494047990738	45.80207646410572	29.674185995369598	29.964067219804043	50.85562626040909	30.04101385319326
2.131131131131131	18.68564610798226	19.14245798958525	47.55931617112542	11.116686254248345	25.793395521185747	16.857787934512253	33.01028093752823	39.629174021539775	34.62199445887765	9.988690951616038	27.79742777568591	26.861700697039986	46.19016167656569	36.91378831519906	13.567288534713633	15.840993406805069	50.38022042387454	33.935695129228954	30.373754284062294	43.11860316317686	28.81589428406038	29.22946062888027	49.14240727296383	29.937948953932935
2.139139139139139	19.411219085006238	20.7842198456509	47.11176663339641	11.833108923187119	24.754129376002908	15.560671814740402	32.872181634747605	39.70039234788782	35.324208757484556	12.275784125275313	27.17823770801863	26.112931136709726	46.14838503451164	34.92267480532201	14.983219086913305	16.979251715610467	49.86998683319733	34.51170766999936	30.596679227664744	40.25593365597571	27.52839571135122	28.22330992271415	47.67057730732317	29.76560749385612
2.1471471471471473	20.22824324317891	22.78189045199475	46.139400795787665	12.656573705583929	23.386557551163378	14.221691631192337	32.29400288997369	39.9264957439711	35.578361542434585	14.785758400860734	26.481590485038527	25.737014233767972	46.02589333465354	32.45460922256725	16.450433283549422	18.067652272873765	49.11517083724821	35.6413597694123	30.737343092421035	37.38240486814332	25.85358527117666	27.03308204868339	46.50441572342704	29.54276219126537
2.155155155155155	21.10394742223887	25.00119286049105	44.71446859978799	13.629511496580651	21.712401632938708	12.923448576120306	31.351172211058163	40.26814488779035	35.36513168717511	17.43948909988235	25.757319050524533	25.73750007060218	45.864880536866636	29.635269661092085	17.97003373891752	19.103712479828875	48.132342068053504	37.26533140483932	30.78957516406172	34.63010422069651	23.859277932214432	25.767165805582977	45.6611452258751	29.290546340574732
2.163163163163163	22.01185460390838	27.29275334113452	42.92956212963618	14.776879685592354	19.785667325505308	11.75962156133619	30.174357187700934	40.66668963613924	34.69931574895296	20.1344314955315	25.058820101548694	26.076520726332163	45.71644425335364	26.61237798469419	19.541215501176207	20.093078943910783	46.958781999687005	39.26769461082395	30.757142019516397	32.089094674087505	21.632528797570462	24.54194817894512	45.1144884070247	29.030055170178624
2.171171171171171	22.934482964210456	29.502654782830426	40.88590778415305	16.09760316427589	17.68604547017471	10.824921473829127	28.937671389353692	41.0544291659416	33.6310120087435	22.74888270413929	24.435734040813927	26.683846209795604	45.631152075171954	23.545070849351873	21.15814586172336	21.048178539449268	45.648072042379674	41.486426778081324	30.653182852280203	29.809583085249624	19.272053137183615	23.468154167253	44.80275043276253	28.78025917300643
2.179179179179179	23.86268672687865	31.483569025014013	38.68201734987288	17.55930105497467	15.509677854207595	10.205810195559687	27.841188076069265	41.365629028043045	32.24367110362467	25.14952940110581	23.927984282008552	27.469781712683737	45.64989712061927	20.592312921064032	22.807988257648518	21.9868466665047	44.264445707622485	43.72972150331269	30.498961517014237	27.809880124854477	16.880783238049613	22.63800827481237	44.64014460785508	28.556514597799996
2.1871871871871873	24.791917317997036	33.10569991248576	36.40455539468907	19.09761170003798	13.359074905241492	9.97300707934791	27.089995370529397	41.54631297492671	30.648763099507587	27.20181386013855	23.56194978945404	28.339432329007757	45.79682543035062	17.901594966208833	24.470470828216772	22.930725363066358	42.87676892055454	45.79601491020843	30.32195923273896	26.087074133117003	14.559377956515759	22.114721780962803	44.52989708325866	28.369807145154873
2.195195195195195	25.716509985571808	34.26661268797937	34.122838461475766	20.620715459018445	11.333805425930327	10.176299844959065	26.8723481560402	41.561064234885606	28.97711368647476	28.78212932736901	23.3490898763077	29.205783955809334	46.075584905244895	15.599035805869056	26.11901224948615	23.90312652401366	41.5527803041138	47.49519770081587	30.153275951890055	24.627256115421346	12.401205091663524	21.925591868689168	44.37759677480468	28.22669453886233
2.203203203203203	26.62366380083934	34.89895752669278	31.88761867284578	22.018763986427274	9.523125085294845	10.841691977337874	27.339434376158415	41.39567541334923	27.367367181276926	29.790416608479706	23.286887717742516	29.999438405808316	46.46939481710231	13.78173175894942	27.72304425787938	24.926104889723263	40.35393301589906	48.66838592396727	30.024299047257347	23.412828710280888	10.488996519905852	22.059615181437948	44.10327494983896	28.129767383673688
2.2112112112112112	27.488927274374277	34.97517956561167	29.733882614318563	23.177022463188216	8.001107350023558	11.970552536281385	28.588936208300932	41.05537023179171	25.95251325292911	30.161477717993225	23.3616144331609	30.673621363685367	46.94465490442096	12.512854422546559	29.250913352375655	26.01669287538638	39.330944542517074	49.20387414259641	29.962692876270513	22.42565627268149	8.89307172796393	22.469990348160145	43.65082034314401	28.078363948683574
2.219219219219219	28.27467510877758	34.50857457229535	27.686528687933073	23.990797622631725	6.824237975876025	13.540240302102942	30.65401682407209	40.55929471280669	24.845891752502773	29.87332925992563	23.55219029483221	31.20410439144915	47.45717101989684	11.81967031935466	30.672664845933042	27.182573137969445	38.520058813598226	49.04744986178432	29.98798007441779	21.646201440755682	7.670770764370594	23.081260811386503	42.993599650177465	28.069273141080426
2.2272272272272273	28.93233536861721	33.55047909133617	25.767183084818853	24.379814322875607	6.03096253358798	15.50565933672964	33.49869265071752	39.93281244328856	24.128452813801086	28.95122168759359	23.83434770928919	31.584745698670325	47.95967977623968	11.694397778769394	31.962114677238613	28.417817501072175	37.94007422214434	48.20602632340655	30.107280902022737	21.049971665698155	6.86656416629833	23.800207708771904	42.13559500611741	28.097236368221957
2.235235235235235	29.408182150371026	32.18390798871656	24.000227973136678	24.299711477031654	5.642421951620211	17.801335954244564	37.01984078161921	39.19962931770039	23.839175600101747	27.4665222010376	24.184366696827425	31.82024167317192	48.409246368831	12.097637572816353	33.09784924946464	29.699591123478783	37.59034526220424	46.74444031650307	30.312046605734277	20.60328150850047	6.512244370790625	24.529038152042304	41.10798583170816	28.155185657724044
2.2432432432432434	29.6515917856974	30.51446863779463	22.416395583521943	23.74876484839354	5.663602501810499	20.343830891646228	41.055408818687106	38.375784490931	23.97034478493839	25.530407131262827	24.581825218141862	31.918203239356625	48.7732643069378	12.963985738423995	34.06308189090911	30.98680492667684	37.45013124012915	44.77613477882321	30.576734283248303	20.260392068790605	6.626671732341689	25.1790259408551	39.96182609842856	28.2342904755542
2.2512512512512513	29.624012286061323	28.659779816505264	21.052960575897668	22.76873083910872	6.084334164712126	23.034545730700366	45.39779595364195	37.467058258777	24.468818105313886	23.283096901569643	25.011045131682877	31.882711047664685	49.03313884429935	14.209314548331463	34.84455729750504	32.221533315304114	37.47973699258312	42.44917929368247	30.860215084751673	19.96356163497195	7.214751563483221	25.682632509223033	38.75817129872486	28.323986138891122
2.259259259259259	29.306685991973747	26.738815728173535	19.950469885977583	21.439690148901235	6.879916247303651	25.76317882488015	49.8109083856442	36.470471681422175	25.2435450277307	20.880042082683108	25.461180390593135	31.711048156519244	49.185205135126644	15.739059278905458	35.43087856358384	33.333597032845915	37.62378903780967	39.92957771244472	31.110250892779582	19.646623141455873	8.26563121589541	26.00231328043739	37.557528546104	28.412191582138743
2.2672672672672673	28.705443933959405	24.862535597959592	19.146854996856025	19.869762122605074	8.011523035969203	28.412172277983597	54.049101557861306	35.37949616559438	26.178555310457515	18.476905415102205	25.92514823637717	31.39445805305383	49.238933953323034	17.456681434493234	35.81071662448046	34.24811143252941	37.81669634141927	37.38401627132437	31.270688721074062	19.241670378230307	9.750469784683691	26.134695347521	36.410685680346596	28.485883594487156
2.275275275275275	27.851573583436252	23.126855365316583	18.67044805894539	18.18137275200325	9.42683209569258	30.862428122441283	57.8761366335173	34.19161322107604	27.14962908585177	16.215309243336932	26.397808009495073	30.922723759633445	49.212936100947566	19.271346680131032	35.97136011758205	34.89514513922245	37.98990968088625	34.96411208911077	31.29027779208926	18.687567330039023	11.620461771719478	26.109535184157526	35.3527301570161	28.53209182494119
2.2832832832832834	26.79865890829902	21.60853061838676	18.533702297400087	16.49624923590262	11.061433372251253	33.00035158444708	61.08240827028594	32.916208693887114	28.04210787992725	14.211126871881147	26.873910742650438	30.29135539993119	49.129626725598655	21.103841390784787	35.897999046486156	35.22007815789371	38.08012914982752	32.793869446075696	31.13143559038214	17.938506587430282	13.805993839909858	25.983714690190638	34.401404249336714	28.539245336920263
2.2912912912912913	25.61616323642878	20.36394880772548	18.7292332792826	14.921411446111863	12.841475543100362	34.72593595429775	63.49902412550095	31.58061736397578	28.766994042399393	12.546649298606402	27.346352011867495	29.50944674039004	49.00960323744622	22.889933808572586	35.574029095780546	35.19293615358342	38.03725453164223	30.961509344459845	30.77708169103703	16.970829779727197	16.217799935134018	25.83135816756103	33.55997815193002	28.49867677158961
2.299299299299299	24.381152855551182	19.430292405818253	19.22920412021669	13.538145699181353	14.687706326262852	35.961211737611755	65.00777982708915	30.232498395759528	29.272713275857356	11.267355362191195	27.805157304675983	28.605989202975337	48.86679747465378	24.580795630662685	34.98252440690215	34.81500304328741	37.83075050800035	29.51619122488847	30.23393586019437	15.786751409827726	18.750717058523634	25.731791419427836	32.8237645556373	28.40600996109549
2.3073073073073074	23.169805657126815	18.828146395982507	19.98823227543237	12.395358406372777	16.520646962517034	36.65804541032609	65.54659659333267	28.937534835660443	29.550661389426843	10.383363478690839	28.237436989830787	27.6326822820803	48.7052852374262	26.14069085550555	34.10885647385663	34.121393594120974	37.45327339258389	28.469481096465902	29.531414279939632	14.414354536607577	21.290158024162054	25.75738375777853	32.18849596693727	28.26214338661581
2.315315315315315	22.05019125566554	18.564467794690493	20.94911994479272	11.507940828721253	18.266232889160282	36.80409645096384	65.11048282117642	27.77251857174545	29.633780488411205	9.875040530486281	28.628315015259034	26.661999261262483	48.51830825665696	27.542782131039406	32.94424029576072	33.17893235671588	36.920862529167536	27.80081873177245	28.71628526001067	12.90404838178068	23.720802945488252	25.963242042881955	31.658267311990734	28.073598960678268
2.3233233233233235	21.07733290277199	18.634947632532878	22.05003364105704	10.859970990391897	19.860987394651357	36.42580295312916	63.74846830787686	26.814954606331042	29.588678345414735	9.701751419473284	28.962621991805207	25.78029734323373	48.28964816980223	28.76441856374962	31.48978544071846	32.07949602870124	36.26964081259706	27.46576936934386	27.844293096942728	11.322386929325608	25.93641395135979	26.380274695108927	31.250758367840213	27.852118824093864
2.3313313313313313	20.290926112985233	19.025152079934774	23.231458753259442	10.41186347467977	21.25577514799047	35.587586676038	61.5571950976877	26.131146735337257	29.502948808992823	9.812384712795843	29.2270022903017	25.076874294533994	47.99706845301037	29.783473295409202	29.760456636957382	30.929759523530414	35.54964200767068	27.405570680156877	26.970732610886596	9.744585908352402	27.84925972208557	27.012412108493418	30.99801846084317	27.61353450399709
2.339339339339339	19.71547276090486	19.710343870204802	24.441410335067573	10.110051823304762	22.41744110288754	34.38699823086201	58.67193113855984	25.765123567017824	29.470132707336077	10.156100183335479	29.41204316267759	24.630825275400586	47.61718536839146	30.577081765642166	27.78825317210092	29.838877893943653	34.816921210936584	27.556441884767473	26.14222956434673	8.247167785829513	29.397529704603798	27.837924897353847	30.942110785034092	27.37606948654388
2.3473473473473474	19.36213908968049	20.654427097131563	25.6379474528923	9.89751286459739	23.328123039405423	32.94615118110407	55.255743607832684	25.73064441365712	29.575028191210972	10.691721737212507	29.514083378912332	24.49813537264039	47.130899455017094	31.123497623522987	25.623939008113993	28.905924237867072	34.12537671577197	27.85731773735977	25.391661715131736	6.901926045759325	30.549381479568698	28.814017352950213	31.126153625880264	27.158337061879152
2.3553553553553552	19.23144218569328	21.808880890632636	26.788856290939663	9.72343877339849	23.982600455049454	31.40037819175154	51.48749695223271	26.00792214113899	29.881788164586712	11.394354776383784	29.536461054386468	24.701525946492005	46.52844102613704	31.406870476678076	23.3368114015002	28.208851593559405	33.51965712207748	28.255076134209492	24.73731577426446	5.771922214781619	31.302860940051033	29.883362136962226	31.582475137567076	26.97733868610755
2.3633633633633635	19.315917343513593	23.11272503230113	27.869203439068713	9.55061467139629	24.384535404174546	29.88545278759993	47.54929766804491	26.54575420475746	30.42652188804252	12.25814950942061	29.490065189325957	25.225131261807903	45.81315250678668	31.423799013718913	21.012264883014595	27.796397190081258	33.03017704445056	28.706873856866206	24.186237903287864	4.909647358152176	31.681733006228114	30.981086746981784	32.3204347951519	26.846746639311895
2.3713713713713713	19.6021615916779	24.494426002974375	28.858070965406004	9.359517758699004	24.542713294828726	28.5248780462345	43.61404003909641	27.268675574760543	31.215128682251105	13.294655980898074	29.393125113588365	26.015200596796983	45.0033222468851	31.18980137734425	18.74723688923367	27.683801955468414	32.670728633647975	29.179787234424225	23.740604897302056	4.356937665426542	31.728070110608332	32.04092995381778	33.31674768315016	26.775676621500892
2.379379379379379	20.071994028737787	25.876219871966658	29.735983972543817	9.148742356402666	24.4683138070444	27.418643176839698	39.833816309312624	28.087773378999728	32.226054428153084	14.52688731653792	29.270198992366755	26.986878128342823	44.13166474731004	30.743600355226807	16.643940905240218	27.85260410437997	32.43861070794347	29.64845736995906	23.405123454663574	4.145850974830222	31.493069498202377	32.99976918268756	34.51079200128758	26.76804300299908
2.3873873873873874	20.70282202667931	27.180697310710208	30.48426086678007	8.931980188460617	24.173848033887975	26.63455353272138	36.33009377128599	28.913139648253328	33.416784833795845	15.979948309013782	29.150332739326625	28.035944848730924	43.24237672187227	30.147449986321064	14.802536947224128	28.254200278488455	32.31675646934297	30.09176147133743	23.19317366246011	4.2995623985493605	31.027860701661808	33.80032277939557	35.80644964931196	26.82247205111353
2.3953953953953953	21.467569779054198	28.338825567690254	31.08683014300193	8.732347547380346	23.673806127554297	26.202851732468893	33.18664697622072	29.665718708288583	34.73232909502714	17.669780408482673	29.064399127174585	29.05345992814667	42.38605392740651	29.48257789821685	13.313516098329552	28.81643290374293	32.27712846734082	30.489611688841322	23.129723844242	4.832443639700608	30.375963726657215	34.39237984461085	37.0807258582273	26.932657523382883
2.4034034034034035	22.33465694085862	29.2980515338787	31.53416468926062	8.575260674852993	22.9864573691132	26.114467626849052	30.446175326535133	30.286560192569052	36.1137841189977	19.592081525924876	29.041731562877796	29.94071581215981	41.61309420828647	28.839979293986794	12.250578120565304	29.452194840457476	32.284688630627755	30.820816422664045	23.249870607413538	5.748821043111072	29.568611490281505	34.733261739591406	38.19800809122298	27.088001385308075
2.4114114114114114	23.268489351065746	30.028888258324187	31.82815561985629	8.481252108625156	22.135826809131082	26.322924310337502	28.111271278878124	30.742139371083457	37.505303253201376	21.71364659521909	29.106343023471876	30.62193296956279	40.96649453514449	28.30797529766773	11.664682012878869	30.068939587762202	32.30147979298753	31.06257961238982	23.59298105942568	7.04038723826077	28.62348565086759	34.78829986970281	39.027667543043584	27.27439761516903
2.419419419419419	24.230754829517167	30.528512291843928	31.986243758573274	8.460065008689062	21.152777347432792	26.749692057259285	26.149924334047665	31.025285901512632	38.85835302942165	23.968152279154666	29.273227741163627	31.05265685524849	40.47512488857248	27.958831927453137	11.579788515168595	30.578020983097453	32.29065070293008	31.191756647727335	24.193544227413028	8.682765042642927	27.546703478932937	34.53193413953416	39.46203177935736	27.475078163769293
2.4274274274274275	25.182550239639408	30.820376404409977	32.04312080690799	8.507073899581178	20.074387400482134	27.292582126449787	24.505110658054477	31.152154304990397	40.132899696917555	26.257761534122135	29.545404223252103	31.22274970009763	40.148584215675044	27.837094104420576	11.99062975602589	30.90292649250722	32.22048091035402	31.18754278670834	25.070694053325212	10.63217021031367	26.33729655726126	33.94967747298566	39.43169864307896	27.67152026945916
2.4354354354354353	26.087071581529848	30.949569566389716	32.048832887492146	8.602614944309627	18.941350776644	27.836553960360586	23.107345421847608	31.15636503625124	41.295962428427806	28.460929471675485	29.91238726910854	31.153970089386387	39.974586901867596	27.95202806127538	12.862659154538402	30.98568133413174	32.06851124200538	31.034939724028742	26.21874517564102	12.823376971957474	24.993051500993772	33.04077571945648	38.915705326038385	27.844478893276413
2.4434434434434436	26.912359192032916	30.974473058739328	32.06303897702007	8.714255071581983	17.793767498567146	28.266043091258503	21.888511535882984	31.081795576920417	42.3186308199955	30.445619625095965	30.350616614280696	30.893145660265162	39.919498997192676	28.27575149039812	14.134161456131297	30.79096021350204	31.825727761516255	30.728190231757704	27.600910390519875	15.17017058257406	23.5164792150805	31.82104122361618	37.94506036175498	27.975226462855844
2.4514514514514514	27.633481194831315	30.955991457273225	32.14624591547806	8.801491249175774	16.66624052245899	28.477625806863802	20.794960177535536	30.975458013422614	43.17302026201692	32.086020293320736	30.82602292321776	30.502642760523425	39.93218728520475	28.74746694039327	15.72033488753918	30.307724589105227	31.500434744717463	30.273403949257606	29.147709202928063	17.56913914325822	21.919815026210173	30.32514119804805	36.59934675341889	28.047039317226044
2.4594594594594597	28.23360818867299	30.946129847626153	32.34975935733208	8.821949245190638	15.583475315380124	28.391598058200895	19.797892342815764	30.881525056987908	43.830632954904765	33.280029510717746	31.298449937781353	30.050087424273347	39.95083782188595	29.282982162089603	17.518993049550733	29.548479527210493	31.121106254542962	29.689788621211655	30.76060806856861	19.90704695810008	20.22825322662869	28.607615978112904	34.99724438704047	28.04687362151417
2.4674674674674675	28.703682350482264	30.977851658635252	32.70659100769439	8.737921979407853	14.55751423118944	27.960968248812463	18.899390966246248	30.83701069822687	44.26318963497793	33.96445619726054	31.727199454122818	29.599084960015514	39.91193265242877	29.78768639495828	19.41738379413671	28.546486750221792	30.737276181165647	29.009188316555676	32.320394252052026	22.07125205400736	18.48099481078975	26.74207210220949	33.28267685318289	27.967052415164343
2.4754754754754753	29.0407619465326	31.05796396354504	33.22549327381871	8.522088433896274	13.587350655645972	27.176541368378412	18.13311883555478	30.86906397993227	44.44627848213266	34.12516857358426	32.07666184874752	29.202131765067634	39.76022195162119	30.17057115704055	21.29951103490091	27.35145304929963	30.41754203802695	28.27394012774893	33.69891368546776	23.96184978259842	16.73005452132843	24.818287070295693	31.60873336877908	27.806682648432332
2.4834834834834836	29.245528783420838	31.164285085001577	33.88965454900067	8.161475428221555	12.66107902255964	26.067242445334017	17.559509691940637	30.993462233700654	44.36530156145525	33.80028148760361	32.320943009709985	28.89620477832846	39.45834283886832	30.356838645815312	23.05330485350031	26.02431784696195	30.244082198868735	27.533328910647594	34.77227502824132	25.503636717939205	15.037076623074853	22.93730444459053	30.12153433989147	27.572478718464193
2.4914914914914914	29.3197604366533	31.247649306467842	34.66053684015055	7.659111911465995	11.760119188391652	24.69554182885951	17.256113055553957	31.21378699246529	44.022406026604074	33.075748923900015	32.446629150219444	28.700862933426464	38.99472975330166	30.29709920195965	24.577038444396884	24.631785097785553	30.30369296676125	26.83910410344749	35.43351515344484	26.655764800715648	13.468622070240817	21.204918961379402	28.945880639072904	27.278713816811493
2.4994994994994997	29.264682491911923	31.238520105983394	35.48613691124633	7.03329179418884	10.86457822815797	23.148670553063422	17.30446928563948	31.520925016990557	43.442584334649126	32.07414947276574	32.45328622792529	28.61826872054571	38.38862084047438	29.97197730783457	25.784537051492176	23.24119000359948	30.676124284726562	26.2406104401575	35.60300645973835	27.417190753093845	12.09051172847474	19.72419615002717	28.17399280083308	26.946153085370412
2.5075075075075075	29.080966451134966	31.057247575933655	36.31190376309504	6.314807092256743	9.958597943762422	21.52706598184703	17.77538592393526	31.892860545788714	42.67706772801323	30.93871007179129	32.35184034245538	28.634414586847484	37.691263183405916	29.391911421130853	26.60893390273833	21.916174877350958	31.42125061661827	25.78008735080119	35.23544806449465	27.826705251952927	10.961854770188339	18.587806200313036	27.858060215936863	26.60001582007794
2.5155155155155153	28.770734264914175	30.626435928555058	37.091907211608905	5.542848644871308	9.034618231845409	19.93198110182522	18.714702403207387	32.29506336830386	41.802561701353845	29.815427756012244	32.161468601681115	28.720992585758648	36.9828293160437	28.5928243811713	27.004947664823522	20.713487148159714	32.567157036959465	25.488636484762043	34.32295957595261	27.95731694165364	10.129377003589703	17.870966786789754	28.006806086296717	26.267219575049534
2.5235235235235236	28.3413528917851	29.883573059990553	37.797775041535324	4.760436911889187	8.095815915028727	18.45429528033475	20.131557542849723	32.68198445587643	40.915694602242624	28.836343533028266	31.905907786751417	28.837665740769758	36.365054040042345	27.62897929134126	26.949826181951934	19.68102056045494	34.1013831824323	25.383270889525207	32.89442810443776	27.905844184773738	9.622607496116421	17.6256935811346	28.58590143676826	25.973322248306985
2.5315315315315314	27.810191743592902	28.79206418791382	38.42340965303268	4.010221505533621	7.156444537208362	17.166244835175483	21.990840274029722	33.00015442320807	40.12307744032216	28.106568272136805	31.610089602264114	28.934834104968413	35.95015582328902	26.564621700689397	26.44318041351916	18.85701310046894	35.967261714754585	25.465360792231014	31.011728728330965	27.779475628613806	9.450394986945843	17.87687543227518	29.52184199268179	25.73965438666025
2.5395395395395397	27.209036126586835	27.3491024202045	38.98443367157691	3.3312981530841537	6.24026817589664	16.117119839910796	24.210961746964177	33.19312998117193	39.52835680953935	27.696685743967105	31.29775492482657	28.957196728011446	35.847174886417925	25.46593575846383	25.50591298487816	18.270113522220502	38.06653314566	25.720682457129595	28.763691882313367	27.68158105323595	9.599114482870519	18.620459646061075	30.70879963788134	25.581101903429246
2.5475475475475475	26.586646553696934	25.589343281631518	39.51247464302238	2.7573910738346092	5.37763391224759	15.33310848187849	26.66740559686476	33.20811969345604	39.218349861214634	27.640914461945822	30.9902846199548	28.848407172008343	36.14736616306613	24.394483213972347	24.17835811734812	17.939865685836168	40.26834556096103	26.121148756966	26.25873794147555	27.69907047191959	10.032791802792213	19.82379213013547	32.01791563642046	25.50486760141952
2.5555555555555554	26.008115615897687	23.58402317585647	40.04551960259272	2.316409071923088	4.601893462843413	14.82061608479601	29.20177282578051	33.003663557567485	39.2506221080031	27.940207247159943	30.70655534077926	28.556897512262125	36.91062968943664	23.402773894184556	22.517650595087368	17.87707997636991	42.423571620632885	26.628140837477595	23.616994995679498	27.893132051955636	10.695221597413775	21.42794549930477	33.30845649121498	25.51034316757476
2.5635635635635636	25.550205921723975	21.43584119026307	40.6164116411507	2.031076004679653	3.945855622463402	14.57173785083668	31.635326381710854	32.55737003004754	39.64465858180202	28.56859121673569	30.4633243259678	28.04257170216505	38.15503801812366	22.532072914179274	20.594290699131253	18.083607271509003	44.38234878740028	27.197167421219618	20.962534059853674	28.294376586351426	11.513986504803793	23.351713558698002	34.440166633574535	25.590011866277866
2.5715715715715715	25.292668829060556	19.270478700439924	41.24195604935568	1.9201171894148474	3.4387731166167486	14.570260079900608	33.78544882969104	31.872526074212185	40.37815308515942	29.48068875603739	30.27555559341923	27.2836611573607	39.85125222709933	21.81210212692324	18.487908037566356	18.551227599720793	46.01210087673216	27.783369348186397	18.416163021154368	28.90250723725699	12.406109908517779	25.496864893498802	35.28601868704441	25.731126583668217
2.5795795795795797	25.306482406493593	17.22596471304707	41.914987983212384	1.999387205709228	3.104119289335249	14.796653010043471	35.48303853210648	30.98243214385566	41.389050127120505	30.618554756946438	30.156231688240215	26.2827223493354	41.922990804946465	21.262017408554442	16.282350784794456	19.259698287545614	47.21317750895224	28.347200743371552	16.089059487680064	29.689855504293458	13.284905835617485	27.754225647988946	35.74440856242509	25.917804990505022
2.5875875875875876	25.64080284120194	15.441168829804493	42.60116712846136	2.282362407146266	2.958176709244381	15.2309532927901	36.58874849093544	29.951558851014497	42.58300873445282	31.91660938441207	30.115484888597646	25.0706404955966	44.25380138140574	20.891963799045776	14.06040058201339	20.174410963964906	47.92968155506549	28.85950658618684	14.077409685926156	30.607650032327637	14.067444942510953	30.010181436751655	35.74972020850259	26.133167531624295
2.5955955955955954	26.310991777289196	14.044549084745753	43.241336408934714	2.779583368099695	3.0093064463726025	15.853091922781001	37.00614393357545	28.873018093697528	43.84509633970692	33.30431772270558	30.15921524959774	23.707633961428783	46.6993407793724	20.704604008534947	11.89857592735439	21.24447597269772	48.15394524989475	29.305227550781865	12.458151853228713	31.593771681583547	14.681955179674466	32.15322370877304	35.28015320401972	26.361204757602195
2.6036036036036037	27.29020581773981	13.143987733429592	43.759197953284826	3.4968914768608266	3.2577221172384254	16.640938470376156	36.69029871717189	27.862313899505857	45.053900341261745	34.70710124828541	30.28761904951472	22.280616603141	49.1034052064931	20.696224935550116	9.862576457914175	22.40226166201622	47.924264497724636	29.685121866846558	11.285885115996166	32.58093113690781	15.074437356925682	34.08019371706188	34.36181556221608	26.588170041020113
2.6116116116116115	28.50664321826876	12.818232019000561	44.07302756822377	4.43261904515604	3.6956446863197985	17.566938765039417	35.650996537920555	27.0478160810997	46.095942054927725	36.04652775711499	30.4941439811262	20.89680135288662	51.315282567711634	20.857278731613224	8.003897515501148	23.56536120805263	47.316660208603786	30.015188358184478	10.590985498172795	33.50453125178964	15.21381092514985	35.70188728447816	33.068358321647096	26.803416301651676
2.6196196196196198	29.847675053094957	13.110225989388287	44.10936033564332	5.574211322601248	4.307817608646027	18.594592027983957	33.95044229982171	26.558826582283377	46.87831323087164	37.24098112808651	30.765292692682454	19.674016323286573	53.20577944014752	21.17244040955497	6.358004969372526	24.641598633874743	46.432371107342746	30.323852300612803	10.378960372557628	34.30976950742586	15.095015988632111	36.947682349583225	31.51585644361978	26.999699396396267
2.6276276276276276	31.17089051641738	14.022533472238845	43.81617898499169	6.8950215548134794	5.0724569046691705	19.676077829822265	31.69609620512011	26.512442524633755	47.33780357606044	38.20775579663149	31.08145614263947	18.72874659467305	54.67956083230388	21.620413314395506	4.944236220383742	25.53706233385218	45.38332891073001	30.6473547674189	10.631065301190691	34.95766869816038	14.739675649167697	37.76885955563037	29.85317484482762	27.173037414381398
2.6356356356356354	32.320788257799386	15.515103121214754	43.17319734773613	8.352165709427302	5.96274263716318	20.752105355648126	29.0298017685073	27.000628778202575	47.44538805253737	38.86697005466989	31.418662400246937	18.163319234680664	55.68216689038408	22.17376599337762	3.767339467641927	26.166398353178707	44.27795961868684	31.024078472343643	11.306196358362815	35.429666647528975	14.194150978115324	38.14033040691612	28.248623802060003	27.322241291583897
2.6436436436436437	33.14871423886738	17.50574016758835	42.19734419465592	9.886301232564916	6.948897426449691	21.754580466510507	26.114706398867693	28.07896794474029	47.20570588547208	39.14703984588929	31.75087854065262	18.05385522175728	56.20107066908463	22.799048025875646	2.820338430752634	26.46389346809332	43.20933272988876	31.48868039801667	12.3440473403074	35.7302270079872	13.525075975413584	38.060588777185394	26.874215886553348	27.44822827274672
2.6516516516516515	33.53292656107548	19.873712902357262	40.94242513065903	11.423978610790096	8.000751120952438	22.61207493650847	23.121536983757462	29.758434787672236	46.65197562861949	38.99090341081667	32.05238394939215	18.44059337680956	56.261192480387855	23.4573399952488	2.0882582261472473	26.39342324962623	42.247060823387066	32.06685680669518	13.669473192568342	35.886805528087045	12.812716470190905	37.54986529439862	25.889201990673474	27.5532126720357
2.65965965965966	33.39552540504114	22.4668247649988	39.493008928364524	12.882818161729283	9.09050247153368	23.25746014172136	20.215615156270097	32.001238973092136	45.83752157200977	38.3618878071	32.29977395716988	19.32195217926934	55.91617050764895	24.105285738685893	1.5521889995514224	25.955277463564205	41.43359049759335	32.77136312840325	15.197918804661828	35.94658007438568	12.142731010713312	36.6466749515542	25.424720723618545	27.63985353994264
2.6676676676676676	32.71346760179386	25.111962889026106	37.953644190084134	14.179244475480688	10.19522742896089	23.636552981857236	17.545646104991256	34.721316348545805	44.825604345872314	37.248120649757965	32.473326773471875	20.653263342448493	55.23724374499616	24.696570118587896	1.1931895544467332	25.18825661149263	40.784773848302095	33.59961652636323	16.841653706778192	35.969723962412985	11.597102621747622	35.40317119773735	25.571307248836288	27.710434185825733
2.6756756756756754	31.521901434915833	27.628608370442166	36.43535322078758	15.237963706025036	11.298621259809943	23.716310657276406	15.234887539486163	37.789482740422955	43.67944569881987	35.66467703959846	32.55770218277835	22.35053304605291	54.301762152346505	25.18376276995759	0.9956168401537472	24.16620126499312	40.29398533082797	34.53291126203257	18.516407856200676	36.01965074442566	11.245140642173766	33.879907689954436	26.370674285306354	27.766152510208173
2.6836836836836837	29.909402041515143	29.84416587341324	35.04180263732158	16.00191183137604	12.391547094476374	23.491062944989597	13.374902782413468	41.04268540239987	42.45416233535221	33.65310364859733	32.54214775393165	24.29892674244775	53.183125061217424	25.520445631742017	0.9495754537047231	22.989115447642106	39.93862304663133	35.53705787345276	20.147854985920567	36.151439892226506	11.135507044215286	32.140714430011194	27.812636638235123	27.80660506927101
2.6916916916916915	28.006085236234853	31.609406852195313	33.857522615722374	16.441145231084555	13.471201733262902	22.98550186966946	12.021805506751855	44.296300072882275	41.191803976082184	31.278442714889795	32.420493182130016	26.36501216369954	51.943459603073094	25.66355921702497	1.0522869015426315	21.770064738304963	39.6876333450962	36.56416447849686	21.677272694701838	36.40033661780243	11.290188708235352	30.24838305479873	29.837372974647327	27.829541021231723
2.6996996996997	25.96674606277201	32.8120031369344	32.94004832194905	16.55916136565946	14.539052404302613	22.25362846340536	11.19475681802469	47.35811684668932	39.91993907381222	28.624268926592688	32.19118357886117	28.411226635528422	50.629719119409295	25.57591136941801	1.3082681994957392	20.619852527311547	39.50871771221549	37.55531103633152	23.065662925282144	36.77256426695903	11.701205442068446	28.261714048625258	32.342503743815456	27.830937479367968
2.7077077077077076	23.951885233337713	33.38619426735946	32.31699997804234	16.395440385466372	15.598052774971322	21.373509842179537	10.876474325023198	50.042584817523895	38.65342559173966	25.786480531736494	31.857458359867806	30.31065640018147	49.27323833556272	25.228770206481077	1.728286580551198	19.631933469750155	39.37409472398069	38.44397658992271	24.2956799556251	37.24052678490323	12.33060800804086	26.2342220050179	35.19382633132317	27.805405456460356
2.7157157157157155	22.109636198997993	33.31712807021542	31.98809291713294	16.023535781227764	16.6499003833765	20.43841742350938	11.015609271723868	52.184034028222335	37.39834299042115	22.866638349127136	31.427588024060235	31.96011019775173	47.8922307624967	24.604404243043675	2.327136274471241	18.87002251256091	39.26405581164568	39.16018803722103	25.370909442705475	37.74378241499236	13.113987148624334	24.214466230040387	38.23809888455885	27.74688327817944
2.7237237237237237	20.561198713006686	32.63926745874258	31.93110149714095	15.5447082720561	17.69315429813116	19.545570578666315	11.530964104449364	53.64789743895817	36.15670956071487	19.965554879320482	30.9149201428179	33.289683121310325	46.49631898476885	23.698352272749478	3.1203814439258406	18.360406637127692	39.168015456119676	39.63539036700315	26.312371686412185	38.19606832247942	13.967307048101759	22.247635266954738	41.31608859861762	27.649524615198924
2.7317317317317316	19.391546432209417	31.429288776343267	32.11009814059146	15.077761503722174	18.722845536712267	18.784174775163866	12.31757625305495	54.339315121589095	34.93064620678382	17.177656859908307	30.337430216216458	34.26753010260544	45.09197891870662	22.521134659197273	4.120335012069672	18.09015720834596	39.08324239516179	39.80794749847549	27.1525535906803	38.49740832334133	14.796439328426773	20.377735384480985	44.274236905180345	27.50865387604205
2.73973973973974	18.646107552456744	29.794868164275137	32.48399122951249	14.746279380067447	19.731810388299397	18.22462271595329	13.254623712899612	54.208818905838434	33.72504208865729	14.586436327325806	29.716556510630877	34.89932708477113	43.68775663972251	21.099092076434044	5.3316883502824055	18.011428976934067	39.01188521927614	39.62897671938631	27.927740615279742	38.54925657902794	15.508369953213412	18.64957778652131	46.973718273423245	27.321651097834295
2.7477477477477477	18.333044623456136	27.861426741005246	33.01353493926137	14.6647996336656	20.71345728442554	17.910573932973314	14.21489789703076	53.25500598597429	32.548393884744414	12.261111895365016	29.075303502921845	35.22276080827949	42.29826444628149	19.474083582288895	6.747344491852994	18.051003305337943	38.95719139293068	39.06795925386844	28.669827470076235	38.26999541202307	16.022753909789834	17.10976915171641	49.29629179757041	27.08864327577562
2.755755755755756	18.429882763328308	25.759118428526133	33.66551803328119	14.925556089161258	21.665187907710777	17.85515813775743	15.075276969947366	51.52420943126028	31.412131038758723	10.254469614405295	28.43586303969286	35.29819149085263	40.94625063446015	17.70189809892673	8.345096194583807	18.12337075532489	38.91990274608921	38.11735206846284	29.39902775369855	37.608071804552516	16.282366832173455	15.806095176709684	51.147027258278605	26.81291401164968
2.7637637637637638	18.89269156555895	23.612049968551503	34.41361112855963	15.58730262164608	22.591384704004604	18.041839306603887	15.727302967595612	49.10721140901413	30.329205801211018	8.60175256848325	27.81723692129559	35.19721654771309	39.662420333201325	15.849411296936818	10.085785701938654	18.145100711575644	38.895674525392025	36.79535247315517	30.11888647565732	36.550616405047414	16.261088807939718	14.785020908121759	52.45457511482139	26.500988620174983
2.7717717717717716	19.66587099633053	21.53100615862254	35.23617322862444	16.667447832958548	23.50485942071275	18.429660919043815	16.086725777574394	46.13309930273653	29.31288241471522	7.320422608345553	27.233463209450814	34.99111011045472	38.48310463992125	13.990712347543933	11.91345460893707	18.048104383829507	38.87404515819672	35.14610471428128	30.81467950931378	35.126374305110424	15.968353265441866	14.087455423744942	53.17001175843579	26.162396612796798
2.77977977977978	20.69080209010574	19.610006202218287	36.112002869392555	18.138343969886524	24.42596083672957	18.96182461602472	16.10082284051282	42.76050427263773	28.376471277697956	6.41062381633619	26.692995340160397	34.74097691490976	37.44626516214827	12.202582937040543	13.757737076824357	17.78968056520891	38.83906607528453	33.236992281320774	31.455685581102095	33.40291783310804	15.44945796994247	13.743359558885034	53.265356006111084	25.80914939537341
2.7877877877877877	21.91211343128099	17.92608348852933	37.01542853967433	19.92814055059193	25.379101160436804	19.57598655753149	15.75248758994225	39.16670962227067	27.53429959655787	5.856228016530554	26.19955121923638	34.490979624963984	36.58661472271129	10.559793406132469	15.538401216480311	17.357882241733424	38.77129933376595	31.153166382954954	32.0010441262933	31.479117480622982	14.78168416838547	13.766124392112634	52.73262854296699	25.454994148335057
2.795795795795796	23.280961218293704	16.54099170419828	37.912202901009245	21.926168576873167	26.387137605334747	20.214402305419995	15.060489768449692	35.535433634703324	26.8036511376558	5.626422531649514	25.754385503133868	34.26529193101596	35.930780374317884	9.13066893225105	17.171568477585307	16.771630058395367	38.65061307934914	28.989999737525764	32.40813504037817	29.47449278134375	14.06670562716152	14.147836678702918	51.58389673185878	25.114515927678568
2.803803803803804	24.755390542547733	15.50325298134166	38.757412201981275	23.992386234749144	27.464657142826614	20.832162793019897	14.075869045604772	32.04438565657994	26.206934107939055	5.6778839750839	25.359531994254073	34.06866058984961	35.49340646289086	7.973281932594738	18.57682430233591	16.075953930167035	38.45911760300155	26.844584069361865	32.6418271048989	27.517251066994778	13.420202344563608	14.856525034918926	49.85224524243101	24.802162885214646
2.8118118118118116	26.298417362070087	14.84912814305646	39.49611990627392	25.9700090013488	28.611590192176664	21.402214219565984	12.87500727048836	28.853851342470417	25.773104886778267	5.957635676395836	25.021224949033225	33.88980099195444	35.274901149562886	7.132480430705614	19.684254836371586	15.333582679245342	38.18369108858384	24.807590141078375	32.68270331754483	25.732591344049084	12.95986592291504	15.836237498435365	47.593177894628006	24.53126870629271
2.81981981981982	27.87485316190304	14.601639861487499	40.06685592623514	27.700091732839653	29.808616760347192	21.91654310311209	11.550402448202723	26.09749269131026	25.537461921212504	6.406676792470973	24.752540131953655	33.706441507618486	35.26120964536024	6.637814692492985	20.440453847244523	14.61466474759005	37.81778370213954	22.956721164095228	32.53256312958061	24.232358733191447	12.793079572836183	17.010372050667574	44.88569376341162	24.313144829882752
2.8278278278278277	29.448036217866644	14.767559924570163	40.407472371745996	29.036567409137895	31.01551218962798	22.383681493187648	10.20043675449556	23.876223186397336	25.53930271165694	6.964376567204011	24.57436364151853	33.49074226419792	35.42561494894432	6.502321540376618	20.812743671194717	13.986590983048231	37.362459991958964	21.35263366947795	32.21608874440447	23.10658787386244	13.005499909342214	18.288141586591728	41.83223599874351	24.156312767371816
2.835835835835836	30.977527780041203	15.33307608326775	40.46242601906012	29.86012644152544	32.17298999076317	22.82337694730271	8.919447352481578	22.25549208082686	25.817493089836628	7.573449549328942	24.51410602329978	33.21403051643615	35.732195540149796	6.722093873166443	20.791196336175382	13.505683617296311	36.826837857938415	20.03766791697417	31.778398792753418	22.417054721550716	13.651608487668344	19.573504082769	38.55686464346329	24.065941206264156
2.843843843843844	32.418514380202275	16.259477553600437	40.1902908699453	30.089387642029124	33.20788687554059	23.259732327524	7.789195880777943	21.26571062162578	26.404568831205236	8.185098843602443	24.602073289866656	32.85022607687139	36.14027825014431	7.276599866529897	20.388441463539355	13.211977551576227	36.2281384193359	19.03716139222217	31.279080049171597	22.1927679886011	14.748088832991202	20.775432446617387	35.20128663245216	24.043539829824887
2.8518518518518516	33.723201201315995	17.480483607273484	39.57027924910354	29.688090845589873	34.04087627504093	23.714267448112622	6.872469254627553	20.90503815612228	27.320415069662005	8.763693660232068	24.8659728228887	32.3778348735027	36.60906583909827	8.129791426336666	19.637610025276793	13.127581885293784	35.59146700341659	18.362655387668244	30.78396250137676	22.427371312104423	16.270652747636372	21.818123570537146	31.918701687074627	24.086939384751805
2.85985985985986	34.84398303512407	18.902709074275695	38.60674108034308	28.667517829773555	34.59544365324962	24.200184626713657	6.209136901197609	21.143462969661787	28.566738651207444	9.29020747881063	25.324529956420076	31.780816232298783	37.10162035132475	9.232105777712135	18.58900829952388	13.258338115228497	34.94925708504708	18.016048382927213	30.35622426111904	23.078600546064433	18.154694983097126	22.649702037158217	28.86572108484866	24.19055619187509
2.8678678678678677	35.73774414811511	20.410231152130915	37.33096729268656	27.08396466402289	34.80669850127984	24.718708202619936	5.814636357787993	21.927141532036263	30.12342899912936	9.763650628021837	25.981487810524417	31.04886428876102	37.58754396195501	10.523467674162823	17.306203592235793	13.597850709797873	34.340124550558976	17.99373637078987	30.04833167431494	24.070105685837984	20.29988337000483	23.248163340534127	26.192851269548118	24.34590372942855
2.875875875875876	36.370360595064305	21.873401524059453	35.8000703797081	25.031749533539273	34.6287403252707	25.25784245793122	5.6806230614657185	23.182285592869565	31.947539363169206	10.199924490159873	26.821271867240696	30.177638042144302	38.04398868368285	11.937310606218858	15.862137389434764	14.132580839792517	33.80680180736519	18.2899733069068	29.895910519594807	25.29597256432691	22.57847165808066	23.62368253533919	24.034207181058495	24.542281927148842
2.883883883883884	36.72042141201156	23.161112859139234	34.09316833544913	22.632831110180437	34.03966934913303	25.793394867783984	5.777414610383087	24.818399349353044	33.975115072630736	10.627897940802391	27.807307924068464	29.169259767142922	38.45498966063964	13.405453877246794	14.33570495127944	14.846625491642746	33.39291659678676	18.898995666494887	29.91407211043595	26.628094402618174	24.846748030364477	23.816914170977164	22.497254696333794	24.767554880560773
2.8918918918918917	36.78136486288524	24.154887806766702	32.305476244295285	20.024526280212537	33.043818446301565	26.29175514058801	6.05785359218308	26.731195599706048	36.12557438615449	11.083004302241514	28.88345396824886	28.03307631838294	38.809481375989705	14.86343585099246	12.809013613283593	15.725039310652146	33.138650850108974	19.81577676585491	30.09617935500033	27.926161619707464	26.958626553192474	23.893444498363582	21.653499553034145	25.00892592583244
2.8998998998999	36.561603834878916	24.762607392873136	30.541148547637807	17.346977751131135	31.671252370914367	26.713758756135626	6.46224979736221	28.80587820791155	38.30792443484906	11.599181633482624	29.978374416959554	26.786373149747835	39.09864476527459	16.25567921761813	11.365312632701418	16.75501820043939	33.07569180515408	21.035521593548832	30.41468900439704	29.049553175488697	28.780008924014414	23.93505172723392	21.531139054712966	25.253636538889886
2.9079079079079078	36.08270139049859	24.929572768144457	28.905779853750325	14.731908009221556	29.97493235074224	27.018982419844715	6.924086445866773	30.921536702480136	40.42784536379486	12.200411940750728	31.01210912997256	25.454564934368232	39.31337977337776	17.53973060819819	10.087414165623771	17.924833405368904	33.222250537598285	22.552140429262707	30.82361272598021	29.869963108493327	30.202271910933945	24.028829383484968	22.110735294313915	25.489547506611792
2.915915915915916	35.37613148721457	24.644946393330915	27.499366372326826	12.293839268382884	28.026129275309216	27.16995114021473	7.376153381201408	32.95712190944484	42.394626899446465	12.893343928827926	31.90371279910063	24.070424898862974	39.44266317198653	18.688840450999223	9.056313942425263	19.220952871952093	33.57913870883239	24.355962645707073	31.262259124267164	30.283319245175495	31.153158062973063	24.255498985391917	23.324889579744546	25.70559758883122
2.923923923923924	34.47949529715461	23.94238631182787	26.410295400999914	10.124440804339288	25.908695774094188	27.135895555401735	7.756705099095117	34.79893554210496	44.12707456872348	13.662432753352814	32.578747500719075	22.672147765327516	39.473335444024734	19.692359437375757	8.349670892123113	20.624201669198527	34.12786193953073	26.430924752997722	31.66012641291107	30.219538452343418	31.60352785541108	24.678365317032704	25.062628870128957	25.892164931139924
2.9319319319319317	33.433164697288944	22.894714153306484	25.71063763982278	8.290095303447226	23.71273022634373	26.89581349056872	8.015166473088167	36.34893914555933	45.557767065670745	14.468680139735334	32.975604688788074	21.300387972377095	39.39150610430994	20.55380359493843	8.039811576956627	22.106023040822144	34.83137721672757	28.751455768866418	31.942958144900548	29.64893159055269	31.56888934564578	25.33434213281139	27.17871807866231	26.041370330051755
2.93993993993994	32.27815487468435	21.603526063280437	25.452747864826126	6.832267217646805	21.52805739395023	26.440634708333054	8.116873237821743	37.53267553348092	46.63537642613001	15.252457986379905	33.050034148663336	19.994753046017163	39.18535253487074	21.28690634607081	8.190986242240546	23.625882473041894	35.637628344500364	31.279336619764386	32.03993493325885	28.58456210476822	31.105316729039824	26.228291787926757	29.507409329906018	26.14735504115663
2.947947947947948	31.055625440281727	20.185537179664905	25.667002432863985	5.769899108227964	19.4378746665896	25.77428527159605	8.046380537416995	38.30537817880078	47.325094075836404	15.940158430766756	32.77773369118773	18.790440624110293	38.84871003438366	21.910421311823292	8.855723247686843	25.130630413310094	36.48534964827921	33.96093525737543	31.891720193176496	27.08045958520228	30.300203671742796	27.331576523766653	31.87932830890323	26.20654207969536
2.955955955955956	29.80788040859363	18.757959723008188	26.360452983538305	5.102906990965416	17.51290176043899	24.913454517661194	7.809018163274373	38.65501301113329	47.60748528001759	16.453683435218608	32.15526077399846	17.715710045809896	38.38460153588913	22.4427437922711	10.070312204480686	26.55626009290942	37.31108525715698	36.72537480115079	31.458673865689626	25.22615813070571	29.259129576500065	28.585222402311157	34.139442313235236	26.217857872432948
2.963963963963964	28.580229757721085	17.425254889183208	27.51624698374425	4.815895816038703	15.80641622259454	23.88594302891387	7.430596861985544	38.601525320872916	47.476285794121345	16.72122405599455	31.19975586033744	16.7906698587505	37.807796650021174	22.897488055805532	11.849686374155326	27.832039481207257	38.056068662407476	39.484303057783414	30.72813822054212	23.138451918499264	28.090789290939185	29.907484513782823	36.16354931530765	26.182862608291703
2.971971971971972	27.42273641004679	16.26918085298782	29.0938103857736	4.881431246786158	14.350614002721658	22.72764461343034	6.9554255898686215	38.19231195009075	46.935739605049136	16.687510009007912	29.947973441764255	16.02750735152021	37.14563865409243	23.28095497575267	14.182243340629231	28.88654073542662	38.67164216314652	42.13391566455582	29.719453596301808	20.95146819521232	26.89230809134296	31.20494212358028	37.87064581958297	26.105723426898734
2.97997997997998	26.39080509700681	15.34329680100546	31.02993608151206	5.262513835271382	13.154744736900687	21.478470507473943	6.443017871394376	37.494697393264524	45.99805468275859	16.321797852881748	28.454932097356583	15.431899288955295	36.43670303583628	23.591986051106662	17.02538730630023	29.654712525095434	39.122270930071885	44.55968392232693	28.485414122327896	18.806143586765266	25.7372417146034	32.38564347029679	39.2289707268058	25.99297059292687
2.987987987987988	25.54379991053845	14.672160222165699	33.24100596593424	5.914225356742276	12.20538468952845	20.177793367403815	5.963985793304784	36.586752360925125	44.681438550120916	15.622294894223485	26.792211570644042	15.005045834160246	35.72728041869112	23.82412865830895	20.302728901402375	30.084904776398318	39.385825927310975	46.64384462769802	27.109275655605543	16.840002337271727	24.668126358582857	33.37237660264932	40.254463357780544	25.85300244075614
2.995995995995996	24.941346686644984	14.254579485966788	35.626550198149026	6.784781255332154	11.469005400653252	18.86018054579362	5.5956095935176595	35.54801083463204	43.0089930157266	14.61639176485121	25.04566051166419	14.745649739538306	35.066117185162874	23.96947757854887	23.903874140933233	30.14470766004739	39.45150620488364	48.27517676273932	25.697128220101163	15.177860905781506	23.694659628165116	34.11397120586817	41.00166939744119	25.69534382270184
3.0040040040040044	24.637559445694045	14.069637400293175	38.074207975949044	7.816377873910255	10.896692428068594	17.55221885567454	5.4174367556643	34.4514816985998	41.008531733550626	13.356850295482994	23.31213729723447	14.651246563931894	34.498207598032245	24.023154069741206	27.687532666784364	29.824626258951874	39.31635366709949	49.36002617435813	24.36630026331446	13.92381780667137	22.79759958350496	34.592706865436085	41.54852921793956	25.529705760690756
3.012012012012012	24.673974167530375	14.083898646467624	40.465931058418946	8.946249858346368	10.43052372081794	16.27106792323015	5.50705483153468	33.357893220523266	38.71317346434239	11.91479769969674	21.694946017914127	14.718539493534957	34.05864227946165	23.987239587003803	31.488278634230507	29.138963450044017	38.981624733626376	49.83308057111181	23.231278458243533	13.154708062238768	21.93745458407024	34.826426390198655	41.97769181628915	25.364932116038087
3.02002002002002	25.072344120523297	14.25828138003874	42.685022391795385	10.108264789921124	10.01081159478162	15.02503935057702	5.93597169985983	32.31251381492592	36.16239483415056	10.370869867663483	20.297846879128212	14.942717765939275	33.7675445380315	23.873129776284802	35.1267569254115	28.123770541502914	38.450243302830025	49.66617337412522	22.389213026524743	12.915146331581074	21.06620166116352	34.86476889984959	42.35774141959013	25.20794644722606
3.028028028028028	25.828570710146693	14.553450787219527	44.62339430981107	11.235215706842094	9.583226180608266	13.81606497265974	6.765404757645342	31.344344002791825	33.403128699536296	8.806040351442663	19.21785567140982	15.316040181974932	33.62697062144941	23.701670445690187	38.42253648824494	26.83225663068157	37.726185953291626	48.873494708216015	21.907293906892537	13.214340789091315	20.13978240287885	34.77992074897345	42.72782155288657	25.06282654697325
3.0360360360360357	26.908906561712502	14.933155172669744	46.18832078704268	12.26177646924718	9.10480744814442	12.643502943344707	8.04178488397075	30.46711586238142	30.490484864612824	7.293556918204568	18.537407367103338	15.82616446920521	33.62034693126611	23.500973586266856	41.20828775865078	25.328511365209994	36.816050149115775	47.51203154416353	21.81406954999331	14.024974648198235	19.1290773815438	34.65326186785041	43.08854991284652	24.930135584467155
3.0440440440440444	28.249231133015385	15.365519345463136	47.30797877422145	13.127906939838686	8.548051672555395	11.508444899503653	9.791939125204967	29.681428120263266	27.48774881700668	5.893044621173048	18.31674628021456	16.454762007520927	33.7146225249918	23.30235222229501	43.34361438039273	23.68068452344194	35.73239154359308	45.67678838703541	22.096171674618795	15.284538257579657	18.02745286048249	34.560076104895536	43.4009440212797	24.806627749416837
3.052052052052052	29.757757112217003	15.822792385727526	47.93522580132112	13.782369243762178	7.902593637296859	10.417602371412514	12.018195114478948	28.97745503450121	24.465462932945258	4.647331561743611	18.587543551340136	17.176885257273156	33.86489443867422	23.13523207943459	44.72678243003288	21.95480658415919	34.49785890748672	43.491225904800444	22.701019961803112	16.89946364545568	16.85371226499745	34.55493556339081	43.593556454433894	24.685421836464723
3.06006006006006	31.321072728915677	16.28031812243548	48.04931441617195	14.185959593158653	7.174426286764682	9.38597851238163	14.693972853271939	28.337894584650865	21.499578910918977	3.582034405354121	19.348694775504768	17.96139501002802	34.02088106785982	23.02211115530969	45.3027954706725	20.21021239551559	33.14884163092115	41.094222777799516	23.545077496404826	18.752204682836815	15.650204124561782	34.660357549458645	43.57645784613381	24.556695930305697
3.068068068068068	32.81302874958579	16.715521175591952	47.65554369148562	14.314071783049938	6.383013664544854	8.437825891018162	17.760692825788084	27.741043544064002	18.668846546869432	2.7075112079652537	20.56502209582093	18.772559096266217	34.13433044622467	22.97461658937498	45.06673674540671	18.49709765766366	31.737346896420565	38.62553207620958	24.526297011376585	20.711013046899588	14.476741924531513	34.860847688034504	43.25942040612567	24.40889829392688
3.0760760760760757	34.105669504911575	17.10750878057764	46.78312687132385	14.15827612788973	5.5569741716717465	7.605766283025779	21.12693364905015	27.164008203711482	16.051729943851896	2.022514375628219	22.16923791812506	19.57274438894232	34.166296210134	22.991475770216738	44.061964514321865	16.856204453750838	30.330137131142152	36.21201541755179	25.538710570304907	22.641643394198788	13.40169949954962	35.10355427883694	42.570897396811546	24.23039516763168
3.0840840840840844	35.08118457080013	17.437558777691827	45.481749119781654	13.726704181754632	4.729179410962872	6.928307226374263	24.670650886553453	26.586043670820192	13.723187967551343	1.5187725151894413	24.06708658791143	20.325958157881956	34.09321591458622	23.058836170437655	42.37348958174766	15.320135031899518	29.004710521958454	33.95681120859305	26.486796725406972	24.419701674817905	12.492033636799237	35.30561911685538	41.474303764870655	24.011392887880255
3.0920920920920922	35.6437103413256	17.69040161971076	43.81735822665347	13.043158765508835	3.93210898255686	6.446253886263703	28.244910928721232	25.99188994364165	11.751613377361766	1.185769418041488	26.145139851931955	21.001852392649127	33.910884502959945	23.152913755056872	40.11755609019364	13.915460060331695	27.842378166876028	31.933033382942554	27.297366876343688	25.941981989413435	11.804007101145967	35.367125839240806	39.97867802034957	23.74589363127046
3.1001001001001	35.72973645550046	17.855909085730527	41.867666716371325	12.14500732373182	3.194144611350971	6.1986418265662735	31.687054691493934	25.374810863140308	10.196113032654344	1.0151180239413884	28.280352452256817	21.579680479215476	33.635708642721276	23.24450195330188	37.428966122820476	12.664700320225398	26.91934049138955	30.182705787699664	27.927223849255626	27.13506201327486	11.37607430893684	35.187540658756475	38.141907121053656	23.43338986223432
3.108108108108108	35.31588842358519	17.930645857060373	39.71767882134602	11.080053002260744	2.537230194430565	6.218805984135264	34.830595323039354	24.73892232389118	9.104171295439237	1.0040878803747921	30.35024429577855	22.051596569032064	33.30301390784419	23.304503678393505	34.44794461585538	11.587432503310104	26.297159299033275	28.72059559278694	28.365659043445113	27.959727545835374	11.224845919218582	34.68290468586924	36.06608373569016	23.079990891202403
3.1161161161161157	34.422997890604336	17.918750484105882	37.455356022952536	9.902699742234198	1.9760340043279905	6.531084717669544	37.518610570537135	24.10037403199814	8.509623425308774	1.1579898888219675	32.242504820785804	22.424642145214793	32.96259998394237	23.30941850759874	31.30829135462446	10.70014294305989	26.0142567615875	27.541640752157218	28.631806114967343	28.410460273563245	11.344400302680269	33.80089441376781	33.8859515597875	22.69871872662163
3.1241241241241244	33.11566701124086	17.831772902389716	35.167379828900195	8.669820196170956	1.5184869582496945	7.148481765465126	39.61704376815601	23.48703820529078	8.430823799282829	1.4912294055636721	33.86292828726858	22.720815811362588	32.67213564836461	23.245672826705995	28.12822781540207	10.014917378399106	26.07999311989494	26.62998908329494	28.767764888549653	28.510130366976433	11.708595226689486	32.53124329948603	31.752510693414294	22.308811664631243
3.1321321321321323	31.496990624208333	17.687354068644257	32.93492622237598	7.436781966273253	1.1673790842839185	8.07141869491565	41.0262625036214	22.936534086763523	8.868951373058035	2.0269116170666814	35.14087141614095	22.974813040828018	32.48929461989056	23.111848600239888	25.00479163507325	9.537478858311843	26.472483961407626	25.967438473895502	28.829066444611136	28.30098442753214	12.275564402816626	30.909836406354113	29.814509944461985	21.93402141185977
3.14014014014014	29.69868593963451	17.506917695346452	30.82945953955336	6.254074720597341	0.9225919483283632	9.287539780270713	41.68945688449187	22.4926343152595	9.806543316859	2.794945272948561	36.03183194588497	23.22936718657055	32.463708320015996	22.918240622114613	22.011976226938945	9.265353144785758	27.14068006495266	25.539346618972303	28.874341578353164	27.83377483958575	12.993331100749531	29.015890049204376	28.200669366516898	21.60005915121457
3.148148148148148	27.86751747266888	17.312782554497975	28.908757263815755	5.164902344874589	0.7835209785825016	10.77239990568485	41.59693312533774	22.20031592363077	11.206541121453075	3.8286742447222135	36.51720621288912	23.528588546815843	32.62982725501513	22.68370427656338	19.20219001597147	9.186979698354705	28.010465781502315	25.336801683344746	28.955940570704886	27.157238470644987	13.805455632651991	26.96279776507404	27.005099113125848	21.331506085127256
3.1561561561561557	26.14948795261412	17.125241598998237	27.21361424764517	4.203966824085826	0.751276158530352	12.490783108313602	40.78596113976879	22.09990973337375	13.01229794727947	5.160196641636381	36.60170829462431	23.91019863186666	33.00164140914615	22.43035244140074	16.61013733010504	9.282386081728228	28.99378757416001	25.354839804577047	29.112792709613473	26.309995824136635	14.65582850257524	24.88424692078825	26.277652006788006	21.148621864511107
3.1641641641641645	24.67368185281716	16.96016502706893	25.76584124584949	3.39749340656039	0.830316245634053	14.398368389850706	39.33643393418988	22.220958863650417	15.149051391746324	6.814714828421772	36.30923809141131	24.397967338522324	33.5699405559908	22.177193927985385	14.257977490145677	9.525655570254878	29.999258918799253	25.587519475368204	29.366133819615897	25.316331296518708	15.492062116684615	22.917910960477357	26.020059588083367	21.064533666767257
3.1721721721721723	23.537808320057383	16.827574322978805	24.568173280217486	2.764358858397059	1.0292504236942719	16.443481598893186	37.36307580925718	22.576516637876157	17.52725286738782	8.804476314323551	35.678110977106186	24.99585093240254	34.30244649331927	21.934142621837854	12.160617884897274	9.888940149847242	30.942427261869447	26.021466016500597	29.71805755054998	24.186383111349326	16.26733453182523	21.1892968928896	26.187842547329858	21.08325588716553
3.18018018018018	22.797351518362994	16.73143645216567	23.606488132207662	2.3180186233500013	1.360624063474102	18.568745023922144	35.00522657092562	23.1586829984304	20.047850230417858	11.12306853118218	34.75648970462335	25.68520335678286	35.14677832251174	21.697861682696246	10.330200404077866	10.347324272502082	31.75399728011443	26.629887303566775	30.152338664374714	22.92025497965376	16.940908058471862	19.7981580793198	26.697293382877977	21.198877723304875
3.188188188188188	22.459810870355952	16.670690881553003	22.854322513281893	2.068812821368147	1.8395962285012533	20.712549582287906	32.41532035917098	23.936166076130817	22.609191170562244	13.74095702329301	33.598622053138364	26.425968984289394	36.03587228305524	21.45060057520389	8.779167027525526	10.883542106230495	32.384765189064424	27.36894734532531	30.636747874002317	21.51471557885821	17.477807157159887	18.809330534215963	27.436364729749645	21.39608125931843
3.1961961961961958	22.484864403699348	16.64129773649869	22.279151805957408	2.0261837969880485	2.4815269091722074	22.810406542415706	29.747111970256448	24.85452148556217	25.114754303173033	16.603144883722397	32.262158996124974	27.16202815798097	36.89520782172444	21.162578838469752	7.521644959627511	11.491472192453902	32.806732740937505	28.177808458056234	31.126145431370276	19.97067751625428	17.84824687923244	18.249037433590587	28.278053464443527	21.651945944683124
3.2042042042042045	22.79051419731136	16.63892317118788	21.849406048660043	2.200365247854217	3.2986311853117147	24.79635419293117	27.144550267194706	25.8394369505382	27.48055814258657	19.629642251070567	30.806501732608165	27.83000671354546	37.651010455586594	20.797695261349443	6.573195701533395	12.177505588258443	33.010677601211285	28.98277142612174	31.565924234193652	18.29963751982416	18.02734607771132	18.10678219779094	29.094796320173682	21.938792716719767
3.2122122122122123	23.264488246559885	16.661780079087478	21.5408774928642	2.6031983058810053	4.296024195144786	26.60466310426338	24.732025820123216	26.80300074067025	29.640973365053075	22.719069897704646	29.291886436074495	28.370074694859277	38.238511288148054	20.321573263503186	5.949183408144373	12.959274875277751	33.001176461818886	29.704981417111913	31.89572545384439	16.52767917944346	17.995467901814003	18.342068139747223	29.772426308626525	22.227657829381105
3.22022022022022	23.77948853891177	16.713122987444695	21.341147277160502	3.2478768874642796	5.467656307623008	28.172071779398724	22.60657170169478	27.652377901120943	31.55184883402	25.755231053301205	27.7788123762984	28.736742743332975	38.60933526767764	19.710377982165806	5.662134812888396	13.86175817706829	32.79054698142764	30.270357812499714	32.053609934649295	14.696344117311934	17.7392623339933	18.8944743816352	30.222340898677075	22.49189091685937
3.228228228228228	24.21038202446846	16.802947539005007	21.250964778037797	4.147600276766913	6.792785862799893	29.440681292459285	20.832480392146383	28.299825554338902	33.19035127701887	28.61596423809791	26.327452715595253	28.90755609704465	38.73715831379657	18.9585991340124	5.718515836259737	14.9113185792197	32.393293066158925	30.619927004345765	31.980920341021548	12.860461746328014	17.253214522468312	19.695180222085348	30.390697144289838	22.710359911207192
3.236236236236236	24.451190991939704	16.948554580680735	21.28211080196806	5.313289271175052	8.233709728252359	30.361457613360816	19.438693658577396	28.67263702308145	34.55161371135806	31.18315270327212	24.99681415534317	28.887928564137038	38.62091662307172	18.084145105861204	6.1153783003662525	16.128684302515943	31.822387593122983	30.718671626701987	31.627881051614736	11.083687833858656	16.541297261955773	20.677916513840938	30.26369710917701	22.869818092401438
3.2442442442442445	24.429777957726603	17.173793509209684	21.452042770842755	6.750677288026334	9.735424145364888	30.898073552488828	18.41918991090088	28.72152430636967	35.64301702742162	33.35252013856647	23.843564677545036	28.711084904682693	38.28507465701903	17.129599874059288	6.837360307652562	17.522121632985865	31.088176100821627	30.561333570367765	30.959619760602553	9.43289069040579	15.61823489765368	21.787538981751275	29.868384295123743	22.966131519895157
3.2522522522522523	24.11842567526953	17.506985696742664	21.77638220692414	8.45719656206147	11.22769269985423	31.03062426673213	17.73640536940196	28.426178788187162	36.47749401728014	35.04185478259832	22.92056577248816	28.433028962370052	37.776763758426995	16.159233373961616	7.854553743888203	19.082050158452272	30.199970439065936	30.1742094478547	29.961893418578924	7.972583378598844	14.509927332173945	22.98492362067306	29.268840971934765	23.004251497544313
3.26026026026026	23.539037738057935	17.977728595668385	22.260877962266253	10.419125110671821	12.62966052669542	30.758627266616298	17.32747447995182	27.79725441960695	37.06747959569425	36.196580811371106	22.275193738149593	28.123414694236477	37.15997897885189	15.25215790009928	9.121750336997273	20.77810411490158	29.16969286139702	29.612696973592424	28.6455215460743	6.760366435716947	13.252741851019364	24.24759350475668	28.55821967697809	22.997012135624836
3.268268268268268	22.76235319284712	18.612968076382067	22.89471403434562	12.609435175860135	13.856720040002683	30.10271074283344	17.112783072221525	26.87467708259891	37.420954892860394	36.792077450005934	21.94752008590773	27.853960109322582	36.50743197900392	14.492716260220826	10.579496174203888	22.55921303128741	28.016392476744343	28.95503105326868	27.048499004814254	5.843923768031908	11.891614815398087	25.566280070190885	27.847581651014934	22.96300235823336
3.276276276276276	21.90128663833742	19.432866375800828	23.6468529167102	14.986693079305278	14.828885393074922	29.104516956341495	17.006039923139884	25.722830164341037	37.54048080024205	36.83272333929011	21.96838164895811	27.686457950681596	35.8910426566711	13.95964031828444	12.157184047090603	24.35675370765406	26.770208942787814	28.29317164706984	25.23502778418512	5.259641108149758	10.47715668099452	26.938362464720935	27.25295031587353	22.923876298248025
3.2842842842842845	21.09917965598705	20.447051174394357	24.46653292529353	17.495221086531014	15.479571369949873	27.824584231310755	16.924843966082	24.423634146110892	37.425330739372946	36.34818707764259	22.3573548879093	27.662438787762976	35.37233635062236	13.715666472748453	13.778087084173487	26.090320007476702	25.47445687765184	27.722114455081574	23.29122852302513	5.032518056073407	9.062162678238204	28.359682844603682	26.882226010222187	22.90150997427236
3.2922922922922924	20.51430152825842	21.651785889838173	25.288182979207647	20.066571077277427	15.763491523381774	26.338279613430135	16.800604854861813	23.068717882615754	37.07602196118384	35.387880189868724	23.120689590214027	27.796165134797118	34.99412529676966	13.79914450877877	15.365828476367657	27.675260443119523	24.184925513346894	27.328991121085757	21.31794184399609	5.176806352918233	7.698050675170715	29.816501307145188	26.823592505401614	22.915385229088475
3.3003003003003	20.302315386385345	23.028455527115224	26.04006376145729	22.6222085883071	15.662449724599199	24.73017642296927	16.58669452397942	21.751752904698147	36.49992334583093	34.014665035564235	24.24935570565006	28.071989438429153	34.77474536133765	14.218792822774555	16.851381116105156	29.03090829525754	22.966137496911973	27.183247900321525	19.421639286268995	5.696758528131379	6.431752592639669	31.279283092552962	27.136774312955776	22.980498746532287
3.308308308308308	20.598609042874727	24.54354965140376	26.655103375346812	25.077190980727423	15.188103591829366	23.087544876351462	16.263871935711165	20.561666346864563	35.71634166505077	32.29885371932914	25.717479561489306	28.446345067598436	34.70578646915769	14.952233046284023	18.179415132064047	30.088397162410317	21.88504366646767	27.32899357463524	17.704872794993122	6.586990670457662	5.30347838431571	32.69962130920407	27.848029848194603	23.105979211859182
3.316316316316316	21.50238187208152	26.15010022103687	27.081863359133628	27.344559899550408	14.381271427698211	21.493795364870813	15.842312975023331	19.577006644877066	34.75961410673534	30.313285499535354	27.481536954579138	28.853908192221052	34.75374044135307	15.948382024782742	19.31276957550846	30.7970997248654	21.00328161502805	27.780333165037955	16.25779097522775	7.832193962969949	4.345578875730671	34.01097425359316	28.949182432004143	23.294476676671483
3.3243243243243246	23.06419836194165	27.790356920775533	27.29347683501451	29.34015387634799	13.307931270117475	20.02274514813452	15.359954999594837	18.861369010731543	33.679210048976046	28.12990728001894	29.480677790626512	29.216886584359354	34.865378257643194	17.13327366975614	20.234077769093535	31.12900272966015	20.369543110363434	28.520179435757733	15.152009397515751	9.406201713424442	3.582499847041094	35.13316805389278	30.400407225876453	23.54228736246364
3.3323323323323324	25.27838646964582	29.399396384284888	27.292775884179836	30.987563817406958	12.052594344651652	18.73445554037631	14.877284304798092	18.459616602046726	32.53653213457858	25.817895554206732	31.63845315430052	29.45602514222224	34.976070115240276	18.418484416334245	20.944107052203737	31.08067371176965	20.013673558874416	29.502669976955854	14.437595294723135	11.270668230229534	3.0315956037927734	35.97993079253147	32.13600577137056	23.840106689422782
3.34034034034034	28.081193533262876	30.909366998008228	27.112591872864968	32.2229748115125	10.710110512627926	17.6731207622937	14.469107173567552	18.394701634665456	31.39882964912868	23.443030165369755	33.86601358517683	29.50178286802603	35.019787310848564	19.711072304824338	21.45708008824087	30.67281869203758	19.943831626565682	30.658922375201097	14.143236778197137	13.373798044898228	2.704402671989955	36.46821470926431	34.07208124148329	24.17426388739372
3.348348348348348	31.35503464113093	32.25413037816002	26.811198230890028	32.99963663906767	9.377107873475092	16.86712242818199	14.214208028727596	18.665151166546572	30.331232992159663	21.06781657266579	36.06659701034108	29.304209729334424	34.939263262525806	20.923816946023624	21.793957805463226	29.9477178107841	20.147417842960788	31.905455094276082	14.278974034262038	15.649655560701458	2.607896731158273	36.52781430877838	36.11491173924874	24.528275079428848
3.356356356356356	34.9385108864497	33.37411197541196	26.463843011856326	33.29167089300666	8.144170695810349	16.330960892868465	14.184074699638451	19.243615493165574	29.38827604947632	18.751778190808423	38.140896942284364	28.840291658523416	34.69478861838252	21.98455785334431	21.975192663853072	28.965018223073617	20.595664084531517	33.15423070988643	14.84033649184555	18.01858092624919	2.745283305637442	36.10982445232834	38.168906294939866	24.88454717449443
3.3643643643643646	38.6411945515984	34.221158540947314	26.152061104059392	33.09686504168884	7.089567849140114	16.068417363830257	14.432030645453791	20.07713341624543	28.606352679500535	16.551398042922298	39.99276234195792	28.117890135460804	34.270368094881604	22.843557614667173	22.014648251728573	27.79644484903189	21.250941848458723	34.32300480949189	15.812482201285025	20.389142989515275	3.1159996441866573	35.19276696043862	40.143289186012886	25.226064267934934
3.3723723723723724	42.26155937870782	34.76309560911107	25.952792712237006	32.43805557859874	6.274949257851782	16.076069126648367	14.984133300563471	21.08981900584935	27.998377453100165	14.519351146766097	41.534667760822025	27.175834533782062	33.676420977512585	23.47804805857394	21.916153925827143	26.51996936989065	22.075192146687925	35.34455844001343	17.17303672666485	22.66188423340585	3.7148078207780193	33.78566431051497	41.957038944753656	25.537890426898304
3.3803803803803802	45.605979138422754	34.987511987613736	25.929196758080234	31.36270901766141	5.743036315911194	16.346234619094556	15.833060906732372	22.188453448027875	27.551554776770185	12.702894553592564	42.69250183114317	26.080189466509683	32.94877270051581	23.893434597734903	21.67355908076034	25.213888132336976	23.037568740306856	36.17350930642392	18.89276266311867	24.73486818194554	4.530099596853762	31.927850925265496	43.542035463468885	25.80833357427352
3.388388388388388	48.50652409408577	34.904146558496734	26.124487487586663	29.94041234911396	5.517033589739195	16.868587436979045	16.935914180450137	23.27099380047809	27.228686334292362	11.141525763898285	43.409409290093244	24.91717447792176	32.144254198005804	24.12101520107636	21.27431395715233	23.9511461350301	24.119510422380245	36.78975328452253	20.93386241909642	26.51074576452737	5.541766279669239	29.68578735713532	44.84475575569139	26.029643745105318
3.396396396396397	50.83541519567885	34.54521243758289	26.559301235482234	28.258202073232116	5.601334942450323	17.630022251788326	18.21641936184161	24.23739050642762	26.972941550097108	9.864240484154003	43.64861768184005	23.783614960847235	31.333697440375428	24.212487110848848	20.70574357614147	22.794153453377465	25.316006373528957	37.19814488324164	23.24646962916531	27.904744582171343	6.719165120740128	27.147506408249534	45.8271193681371	26.19817176640868
3.4044044044044046	52.51445233727044	33.96314239919381	27.23224585431738	26.413974381173354	5.983091291698328	18.61280848941389	19.571474827335383	25.001493306889607	26.715541798687635	8.886882980322897	43.39531657808149	22.776103905869398	30.593415288719033	24.23192658772227	19.96251794933946	21.79030446283066	26.63267511188577	37.42468817567315	25.76453348537105	28.852700976842886	8.019797920278176	24.415534017321242	46.467149292676474	26.3139900616919
3.4124124124124124	53.51844840835439	33.22559833859187	28.12262940881287	24.508570114627865	6.634311517182701	19.791526478047373	20.88139888605788	25.50238645331029	26.385413437265957	8.210161804665935	42.65769204095519	21.980210453491114	29.996347697389226	24.246283421898923	19.053521639682334	20.968434839325532	28.079245192596755	37.51014250730165	28.402674815694528	29.318059594473983	9.389281903101804	21.59918742870709	46.7599543201071	26.380064378332275
3.4204204204204203	53.8725496974751	32.40810161207219	29.194077050706802	22.637430834690793	7.514319742673172	21.12963772218552	22.02269579792465	25.71335822772224	25.91958399237584	7.818885845588649	41.467150955581374	21.461053536250464	29.60395474621088	24.315674851185477	18.006457294636483	20.33651173178733	29.660874549588858	37.50240427551951	31.055580068077944	29.296721018093034	10.763032577670106	18.80708118885425	46.71918200737286	26.40114431844537
3.428428428428428	53.64415241497153	31.58518879135895	30.397883800262125	20.882887405576717	8.57252589470096	22.57671094721134	22.881751569550953	25.646934093627976	25.27295989747204	7.682856529867938	39.87764000251856	21.256361785512176	29.459687680227372	24.484838689912934	16.869035658780472	19.880899920989535	31.369271376762914	37.4491911547227	33.60107677706849	28.818770989572165	12.069812074372253	16.14050567984962	46.378626869175235	26.382590000176744
3.436436436436437	52.93079325974109	30.82142552915334	31.67544562805531	19.308106782436855	9.751534040507028	24.067267943883913	23.367680220101047	25.354956916423724	24.426155378853654	7.75963918446874	37.96384155183492	21.3727895821067	29.584542316210904	24.776976694645803	15.706367800931172	19.567525220331518	33.17565887361653	37.392377994424706	35.90728041674862	27.94648493662546	13.236966273306075	13.688125929432546	45.79324109622886	26.329355807394283
3.4444444444444446	51.84580341301617	30.163784499312207	32.95978337520106	17.95347332165604	10.99059610734862	25.52194079841586	23.422613197238164	24.92347133290056	23.390249133687526	7.99915070138743	35.81798555758916	21.785808462551262	29.974869411742958	25.19088282569324	14.594990635140507	19.345124666049777	35.027247576590014	37.36485044812288	37.84328342943576	26.768530431909355	14.196838686204925	11.522220780794925	45.038532254145615	26.245305697658
3.4524524524524525	50.50363777980734	29.636740061635532	34.17679220923065	16.83576498942811	12.229330242557927	26.85120547296632	23.028061538162337	24.463001288257008	22.20771540523519	8.349676734877047	33.5451003278895	22.443018109792106	30.60234587825694	25.70174553359507	13.614633042031745	19.150524229091417	36.84814429862424	37.39007250530307	39.291986601110736	25.390900703334598	14.893573548426644	9.696478336246674	44.20735950174427	26.13294818859149
3.4604604604604603	49.00665206434118	29.240970138084503	35.247200837989276	15.94999953328382	13.411500146357682	27.96146714868945	22.206533358412518	24.095529335949177	20.949269007369693	8.764618344964004	31.256740154456395	23.270301482872526	31.415836535063306	26.265418592983952	12.839225930801874	18.915555161534172	38.54472052643434	37.48388069634517	40.16306018918355	23.925684568680712	15.289362717232612	8.245208613287085	43.40350059346164	25.993575464251247
3.468468468468468	47.43476554775955	28.955888478977787	36.09018242875486	15.273390938083246	14.488541133618126	28.7628191868848	21.018266437229844	23.939955804613458	19.706914104159207	9.209023251392367	29.06353079615473	24.179950579221533	32.34480627252069	26.8253803690071	12.328713671035748	18.574883379525176	40.014600086603814	37.65750000056282	40.40381913216958	22.47918819047324	15.369188525235195	7.1837438512731016	42.732006475054575	25.827698201752643
3.476476476476477	45.838994733716994	28.74551668644036	36.62912152170636	14.770578525052604	15.422462457603787	29.177464948143225	19.553621343756895	24.097962116966873	18.584011872499374	9.664839147416792	27.06718595708229	25.079750848707153	33.30395694909159	27.32116146800366	12.122958839154997	18.073773625608908	41.15779245299993	37.9205572570353	40.00605916028567	21.14107659387755	15.143276430159355	6.509773475556032	42.28715093956172	25.635610754366404
3.4844844844844847	44.23933884586106	28.566611230086977	36.799332849397786	14.3992291136176	16.187778686276424	29.147635757487564	17.922260476618103	24.642028857981014	17.683599054205843	10.13388238934701	25.352879879023504	25.88203526512237	34.19882178526661	27.69680788936791	12.238536827412588	17.37472214097147	41.88820670527024	38.28299395545819	39.00757508110384	19.976058237579252	14.646774227508288	6.205392656610028	42.13952710754089	25.417914305178893
3.4924924924924925	42.6269889430076	28.37761251863241	36.556761124185456	14.115260665195555	16.77222784594577	28.64187885177278	16.24062400371559	25.606936525477582	17.09643021782829	10.637766057543116	23.982941604649344	26.511871065568613	34.93210386618633	27.908006591282017	12.668618510692827	16.46201164050311	42.143849649519865	38.75519903403555	37.48802046859959	19.019221507833258	13.936568781511737	6.239705614429109	42.32434434554731	25.17586736668099
3.5005005005005003	40.97034952760157	28.146935118283913	35.88610038803974	13.877225563747121	17.17620043833535	27.658811299729923	14.619358408216586	26.985517046370294	16.890243739871387	11.214462178567857	22.992733936488907	26.913767243373808	35.410551943868825	27.926818302244428	13.385569268814375	15.343560690004207	41.8943714138613	39.34625973887087	35.559764177496895	18.27553489704933	13.085570132645099	6.571883925019935	42.83309250011287	24.911507907765856
3.508508508508508	39.223934150507034	27.85934491436437	34.80654478280033	13.649716740658864	17.41099488259363	26.22779656103784	13.152257076942202	28.72884548541805	17.101564995166576	11.911728962506533	22.389311220281833	27.056526268537482	35.55210276390845	27.74346660735035	14.345459849036512	14.04989309268512	41.14514958330834	40.060793099034484	33.355242248979174	17.723365437719604	12.175166846318325	7.154603611015938	43.61040847618395	24.627574680711085
3.516516516516517	37.33886287659243	27.519582180194494	33.37360601192263	13.40591190801941	17.4961885253087	24.4064375861336	11.907974361490135	30.750558107370207	17.730996523773296	12.778224763679049	22.153071515560047	26.936057391743134	35.2928900993542	27.365211660273303	15.493457563331049	12.630541620564152	39.9376625983596	40.89521735664186	31.01282645686937	17.321278237561746	11.286825932285282	7.937752391965944	44.55725075394605	24.32732114882347
3.5245245245245247	35.273498142692375	27.1528722586177	31.67607017634919	13.129476116091947	17.45653053748147	22.275223589717285	10.925338541170177	32.93460709294068	18.742468715812695	13.85364350907245	22.242207370230663	26.57609409030235	34.59356244097941	26.812868752552212	16.769067529804833	11.148614650601855	38.346384047243625	41.83446008727931	28.663345925409626	17.01695177718167	10.493935460048347	8.872211220507676	45.540498321038065	24.014344797961986
3.5325325325325325	33.002754206921985	26.802410628765365	29.828073433426734	12.815984263079221	17.31879919061286	19.93004807282131	10.212586669196362	35.14552239400908	20.066415213548595	15.15952749576888	22.59938884630235	26.026817989290983	33.44422214036858	26.11591178406298	18.11040125547936	9.67450398623919	36.472769236501236	42.849971707412934	26.41911394405272	16.756830572726454	9.854952061520306	9.913397935729362	46.408034064461376	23.6925407431434
3.5405405405405403	30.524831166022246	26.524248531352352	27.957241364068977	12.473847443117005	17.109016891953186	17.473576309875245	9.75034167708857	37.24012604379361	21.60637333767519	16.692451538506194	23.159834770007908	25.361415870181304	31.86726256374132	25.30726521963548	19.457005809741965	8.27974994541926	34.43709326326327	43.89959132207195	24.3667218697296	16.49514088510241	9.408726638101662	11.024160713087408	47.007449376638874	23.36623793696413
3.548548548548548	27.864544689954133	26.380222209362834	26.19064036802492	12.124517780744604	16.85029932797178	15.006544929440208	9.497703823572076	39.07960284582875	23.248154685572207	18.420982467307837	23.859767355984076	24.67062965169804	29.917484671272025	24.418821781188452	20.751208832062552	7.031910870901589	32.36896346890513	44.92941251779386	22.56411521910725	16.201080202236653	9.172567973538522	12.176576150858851	47.20588159421631	23.040505800762727
3.556556556556557	25.072985541057324	26.42968925664268	24.640753413463834	11.801605124053996	16.561464581755438	12.62001474579654	9.400476798734966	40.54085204520492	24.87052189388982	20.287218451058173	24.644202334490533	24.05544365660944	27.679134235104623	23.478460729138117	21.938330541480532	5.990961764126126	30.397313346405642	45.87743536371473	21.041728046263266	15.863302323729792	9.143209422145338	13.352280751379901	46.90826821957929	22.72155011242717
3.5645645645645647	22.223845047614102	26.720904951008364	23.393720464292713	11.548542610377984	16.256385759913737	10.38938962908002	9.400325943156984	41.52612407580149	26.356250808671703	22.21289186105908	25.473091687317027	23.618212362052315	25.2598859953966	22.508950970213704	22.966398147619362	5.20735536352739	28.64063088561025	46.67854398316407	19.80685944428867	15.491202412144698	9.300422930353639	14.541156910325682	46.07149335216658	22.41706893891983
3.5725725725725725	19.407261290069556	27.28292559360657	22.50167581954378	11.41461531140888	15.943972216103095	8.370702906679252	9.443596248899507	41.97009700864853	27.60253080449267	24.109126914561774	26.32500022808703	23.452758574222372	22.7822427576563	21.528688162621712	23.78610795364732	4.721511845053481	27.198107001051575	47.270235448610876	18.850115259983216	15.11291749225234	9.612637538232763	15.738480799595736	44.71246206210445	22.13642474944056
3.5805805805805804	16.72236583179254	28.118968640993767	21.98026073403484	11.449487541969484	15.628627736626422	6.599318486305145	9.488614731931671	41.84378383435431	28.529818328310462	25.888165066848753	27.197757200898764	23.6342282352653	20.373225480340995	20.553817953377393	24.351690257660813	4.564239686691494	26.14231555650737	47.598513705110314	18.15262898512497	14.770367461933414	10.043625830092761	16.94096178276079	42.90896356589555	21.89051072325336
3.588588588588588	14.269775624637282	29.202156352290267	21.811447437438932	11.696750980949817	15.311052656957921	5.0908598024769285	9.510562622447617	41.15498559532707	29.08846338567418	27.47489072336031	28.105876820809627	24.209712089853564	18.153517640235364	19.601006907406884	24.623060917647198	4.757478923241881	25.51394902358553	47.62339636042989	17.69288255217914	14.51204470631565	10.559172369665156	18.14238366392303	40.79314068283334	21.691242079986374
3.596596596596597	12.145074936440876	30.47446121325445	21.95087041075244	12.187361572996604	14.989302743904751	3.843919158309265	9.503401369288206	39.94539240346563	29.262638788691813	28.815943469910444	29.07497258097112	25.190767275508655	16.22733325012162	18.689985524537832	24.569253366729875	5.314809732197763	25.319022121867036	47.32351688157552	17.452201375404126	14.384586475035487	11.132664825154842	19.329720692244333	38.53833285882289	21.550675349008067
3.6046046046046047	10.433927713653095	31.849401464323808	22.338107504352827	12.934035013018125	14.660052756955468	2.8439462088678567	9.478819166679916	38.28483250397897	29.07130071236205	29.88463854634967	30.133860793994835	26.54893692746025	14.674184088374192	17.845026048419648	24.172709019586176	6.241358193153757	25.528811885108492	46.69932862310898	17.418322797403363	14.424391095799923	11.748754318530988	20.480591912618767	36.340879865217445	21.479835528666026
3.6126126126126126	9.208959940076237	33.21858432214511	22.907930178042612	13.927656090471348	14.320005824629028	2.0676752726704275	9.462653960342365	36.2635085928371	28.566101336350172	30.68077072069733	31.305492399222928	28.215145621840378	13.543452491687841	17.094727351410324	23.433664790924126	7.533003627620135	26.082624607507107	45.77445763060109	17.58677184378336	14.650615643830388	12.404584866863068	21.56272051778815	34.399068794094056	21.4873989750189
3.6206206206206204	8.528082331811204	34.46160448536926	23.60052088542216	15.136504548336644	13.967332575954135	1.4875113422286603	9.489654741665888	33.98327099932952	27.826378548264294	31.225475747500568	32.59818077515785	30.083453806741154	12.852288542499327	16.469829158940925	22.37369980649575	9.175080148418601	26.8932721797064	44.59485757540388	17.960084849101598	15.060771654079678	13.108528081082778	22.535708713551184	32.89171970477845	21.57842657399304
3.6286286286286282	8.43360140808289	35.45818202200117	24.369022160583516	16.508645405969926	13.602937332460986	1.075421954611911	9.597681884979378	31.5490118577766	26.951580804328056	31.5524215572058	33.99871761635803	32.01913375337865	12.586916321253126	15.999211850806526	21.037536004949615	11.141000866424907	27.854911503880594	43.225632936297245	18.545181897879846	15.629793283063258	13.876792615167696	23.35499043557809	31.958913685368415	21.753358224278532
3.636636636636637	8.951366281012755	36.10091473714453	25.18343845944423	17.9772620133263	13.231277452355865	0.8060378054213193	9.82246337285457	29.06111513990883	26.051746843086917	31.6974355521877	35.46882317595074	33.87045908312622	12.707020961524654	15.704678734908452	19.492423879034895	13.391361593326065	28.852665309641687	41.74571737638757	19.34939413126936	16.312908187140636	14.728620569013215	23.97737557430526	31.687083321190954	22.007460415372293
3.6446446446446448	10.08933703036552	36.306773469180584	26.030699311310517	19.468144906947682	12.860457459954004	0.658814183570665	10.193806042501853	26.60960193919293	25.236922692167436	31.689034204518546	36.94594322698402	35.48306773308556	13.15254770812968	15.5954768564982	17.82482969554525	15.874069839796675	29.77322243103457	40.24097143374489	20.375792141668065	17.051967578557964	15.6809685201486	24.367246153976133	32.100149845152124	22.330862800175282
3.6526526526526526	11.83529679788309	36.02558299005597	26.91142951928804	20.908113835980924	12.501416778807258	0.6192245004935056	10.733751599998232	24.2702436382591	24.606609970294535	31.542106138486826	38.348726303818964	36.715348040827806	13.85200584312012	15.66370681131191	16.134585244128672	18.52589124178491	30.515441227617167	38.7966007304376	21.618523753489914	17.784209138191663	16.743571955914774	24.502286648622277	33.157665872794475	22.709232112243814
3.6606606606606604	14.153874912304987	35.244216993929705	27.834501280853544	22.232945579353302	12.166228015738305	0.6790380456587011	11.456656438256438	22.102569406470476	24.240436377309695	31.256250443900502	39.58669493312396	37.4530753314235	14.731245439542652	15.881742463057506	14.527069039682996	21.27553585935053	30.999889442401646	37.48998255168237	23.058842475160922	18.45188214929761	17.915128283133487	24.37767232436069	34.76008672478035	23.12502454394669
3.6686686686686683	16.983488065235445	33.98600305667643	28.810670466703655	23.393459541614508	11.865778710247135	0.8357824609190221	12.370682840132547	20.149450507067257	24.191168148071167	30.81916199403597	40.57281125868435	37.62153150824009	15.721662843152957	16.20251049327099	13.104281732720752	24.048073514613375	31.17628505951281	36.38494219313103	24.662393077257452	19.010897788828363	19.181064592573627	24.007900300053794	36.760438533502416	23.559149508097615
3.676676676676677	20.234127432003902	32.305711027418106	29.846517410630273	24.358767257534332	11.607347392936889	1.091522459469843	13.479839989330765	18.437848412810656	24.480923053110136	30.214248417326118	41.236993349452064	37.193582081582086	16.76688573738029	16.563002067219603	11.955818794416782	26.77014002290725	31.027979905901404	35.52822212092597	26.37813892685097	19.43677127625898	20.513060813913935	23.42587890788512	38.98087695354642	23.992791470035296
3.684684684684685	23.78703470859811	30.281279797028052	30.939596459166683	25.116249490649917	11.39271982306718	1.4511172835483157	14.785600621023606	16.980363051004566	25.101013512813186	29.43064398432941	41.53830659129736	36.19264252205171	17.827182740521213	16.890789750060904	11.15073281940252	29.375148925743932	30.57294783397226	34.948397475668216	28.139105525809526	19.726609876154384	21.87024914267518	22.67940322368923	41.232036034467555	24.409094399684477
3.6926926926926926	27.497177745966685	28.003940645587196	32.075276805517674	25.668467849736114	11.2174594084959	1.9201620168138505	16.287281868454972	15.777359597198588	26.015319148838095	28.47318830716563	41.473625374830625	34.69008823166646	18.881124565258457	17.112722328638558	10.73114998553807	31.807619976414912	29.86116399063994	34.65693859144203	29.864920518040602	19.89669213746426	23.20184961773401	21.82562859743705	43.332741026497615	24.794430362407706
3.7007007007007005	31.199069444575038	25.568514392226646	33.22536731021114	26.027809901657022	11.071729045761911	2.502872394599453	17.980785456304616	14.819604970254133	27.166554158420254	27.369890314014974	41.08104783064935	32.797373323323	19.924374925694845	17.164497156782417	10.708305959462148	34.02581505962229	28.968720558915944	34.65066218966739	31.465984710565067	19.976117634624785	24.450931981154092	20.92450442665539	45.12766271462495	25.139051993902914
3.7087087087087083	34.71593574830535	23.065392376595515	34.348361572148555	26.21008343241515	10.942698850936056	3.2002256391908652	19.855843901485834	14.091425736071324	28.48436288118793	26.17489696759062	40.43717932973145	30.653826966996412	20.96587794345258	16.999570581889852	11.061433036665663	36.002137019557004	27.98943119713722	34.91458390245024	32.84901774702974	19.997873743590823	25.558982309821875	20.032272949988307	46.500841035148994	25.437054559538577
3.716716716716717	37.87163146619134	20.57515532173309	35.391052175396645	26.228433392615585	10.818153533920952	4.008696198842196	21.892470506939055	13.574354956048184	29.89393487145713	24.965906691136574	39.648431746259526	28.411688192472575	22.02208814716939	16.595919536870156	11.739679706268593	37.72115822416868	27.024953667418117	35.42425520582561	33.92366377901984	19.989260832453166	26.470949320519036	19.19604871244489	47.38366145185074	25.685719462479177
3.724724724724725	40.50414422972508	18.166102001553178	36.2913101610201	26.088828961446346	10.690547420783481	4.919896184830302	24.05770578762859	13.251065919397169	31.323827634510693	23.83610148702941	38.83751973142512	26.22032405632986	23.110200802706096	15.9595054097868	12.666974950823127	39.17562712795077	26.174563087715498	36.147015417913984	34.60977847955556	19.963790787149062	27.14040800183901	18.45020665722386	47.75672797919726	25.884442272936532
3.7327327327327327	42.47912785928123	15.894328208149654	36.981923395308215	25.787994133252425	10.560549181333412	5.921323629096468	26.303866956515385	13.109150895645008	32.71191878431896	22.881781547919108	38.12716982158974	24.211680950745734	24.24152332544618	15.123846615139737	13.749456559763601	40.361251642749814	25.525638391055956	37.042104769994275	34.84491737237025	19.91637532742108	27.53439543596593	17.814900591237773	47.64599330642902	26.03353124785778
3.7407407407407405	43.70174892803857	13.805556559853855	37.39544006243214	25.314119667218403	10.439137939520892	6.998233303100424	28.56928373861853	13.144088344520874	34.00882673424378	22.187756631757143	37.623528487266675	22.488815654583895	25.41613379079368	14.145765886508421	14.88477343834175	41.271373369200774	25.145726367262352	38.060104247536735	34.59140423358652	19.82291407233752	27.637372070117426	17.296612487855334	47.11431089416359	26.133175082993883
3.7487487487487483	44.12525321823515	11.937740086921066	37.46990358736012	24.650112807839367	10.34756503306344	8.136396555699063	30.781975571815384	13.360656535492298	35.17864860961535	21.813026267540323	37.401773041431326	21.118864580287497	26.61977826258313	13.098012246601952	15.972281351763328	41.892743548139116	25.076788920960386	39.14252523056417	33.84221445640835	19.644442442872293	27.453698525553996	16.89029380155075	46.250116192118625	26.182817864105065
3.756756756756757	43.75505129066281	10.323539469362895	37.15518072222305	23.778633230121493	10.314928161193755	9.325257017241011	32.86601128584956	13.772171364817218	36.19735737924335	21.77929469800163	37.49600368400514	20.13111108607658	27.823581995592825	12.059949054367	16.922941979312718	42.2034505166662	25.331983509191573	40.222449363559875	32.62482999874718	19.335030067365675	27.008058545418763	16.582467429132592	45.1551308270901	26.18106142066274
3.764764764764765	42.64772634321478	8.992034280405148	36.419323580753506	22.687827817796425	10.373618320228818	10.56078510226256	34.74957147460197	14.397269245502587	37.04957762822019	22.06442921946553	37.89472868812603	19.52001590937066	28.986649760382452	11.10776865999286	17.66768003273615	42.17364743021493	25.895109932888246	41.22688544093429	31.00228299512063	18.851856455170577	26.343447556040175	16.354631870503578	43.93280424875409	26.126072695334184
3.7727727727727727	40.90508664034104	7.969369536855394	35.25416037029603	21.376572412514488	10.55337698575967	11.847254802183501	36.37319914401423	15.254468817004959	37.72465392925753	22.602168206065116	38.54231723354282	19.25231796268318	30.06110036657202	10.305710276729217	18.163109729343333	41.769163542326865	26.722677937728065	42.081031346092814	29.07084880936378	18.16550039665674	25.516684072182926	16.186422223468785	42.67873908628388	26.016344949011582
3.7807807807807805	38.66409938852877	7.278359506636438	33.67918005422186	19.858165565914284	10.875034409122001	13.19726072079874	37.69653091866577	16.355311821407803	38.212918178223966	23.28835815811133	39.345878135977486	19.276719479381555	30.998627000034794	9.699537933348804	18.3939223819697	40.9574707648263	27.748382039723094	42.714048677826135	26.95426568483892	17.268531751735683	24.591835255127357	16.058181753208046	41.47373359530384	25.851580572823156
3.7887887887887883	36.084128458728195	6.937299103941448	31.742839291190194	18.161758422567114	11.345118133062956	14.629572595368435	38.702021396994375	17.697354273379574	38.50288299909274	23.992920657438436	40.18629611332547	19.534339571333437	31.75739411172099	9.313133664349687	18.371781050223806	39.714953944563156	28.88958274061774	43.06545277497509	24.79487468562721	16.18094450651772	23.632382788710483	15.95282082043536	40.37948693770958	25.633449523559708
3.796796796796797	33.333246183299806	6.958338515114443	29.520699677003407	16.331267737195365	11.95240176083589	16.164850684933526	39.3947727324302	19.258512322891345	38.57980519181934	24.57580136450643	40.93172739245669	19.968106657610193	32.308033469385826	9.148551877800537	18.131186076274094	38.034116426968275	30.055180628177297	43.09094754530752	22.74257301229011	14.951677566695542	22.693278815930654	15.857034925414487	39.43659608869616	25.366030724045093
3.804804804804805	30.57542793956601	7.345767393209825	27.110261872074393	14.422005721815264	12.66713579518097	17.81973464995487	39.79842400270392	20.994170890439698	38.42575834185747	24.90449704461835	41.4517518822154	20.529561849461192	32.637695114679694	9.189344008223113	17.72331209862535	35.92931478137932	31.154063807621615	42.766579339427494	20.942829993393833	13.656241104473137	21.81415947603521	15.762087827696991	38.664305210726745	25.05584478892956
3.8128128128128127	27.960150682239757	8.094466991097581	24.622910869396332	12.495671403591784	13.443233178720856	19.60025884914714	39.94793616937198	22.838024721137455	38.02109765254336	24.870510310566736	41.63055530451749	21.18210778596261	32.751497907105616	9.406472677164654	17.209133935625264	33.43986740642554	32.10317406505703	42.09043686092636	19.52513516096221	12.391110740193238	21.014848676259504	15.664425263981187	38.06153958212172	24.71150287800502
3.8208208208208205	25.615351481822415	9.188670079210718	22.173905804138847	10.614605786190747	14.223163023301263	21.495825845895187	39.880809980944946	24.70691710575336	37.347031863239195	24.40229277639823	41.37787836373842	21.90046155804887	32.67122183360791	9.765754885955324	16.65316600657139	30.629865201347975	32.83424406881143	41.08168109439473	18.59310398971593	11.265933879099068	20.29391358916436	15.566368351918028	37.608977102329355	24.343093203112947
3.8288288288288284	23.6439707976468	10.60106579216244	19.87172346366186	8.83627734001358	14.944831673318037	23.47500495194714	39.62862240559309	26.509120940960145	36.38893774478924	23.47286878308383	40.6369125704876	22.66682778063836	32.431584010557	10.235552959251127	16.118828508247457	27.58462192831487	33.29844915595988	39.77728639556221	18.21710678804679	10.3946650916654	19.630502399884993	15.477048333259228	37.27214697483193	23.96147638216883
3.836836836836837	22.12356406291807	12.292234314463332	17.808213117505765	7.208839161054717	15.549382453356612	25.484185765200483	39.21068028586435	28.15475770707636	35.14003343599254	22.101264248664393	39.38875052255343	23.464960738968472	32.07484320351067	10.7934011438597	15.665901916116244	24.404306615172803	33.468578319167655	38.22733908914883	18.4298179599128	9.886557766058662	18.989119387290234	15.41359581386602	37.00566876485211	23.577651990981487
3.844844844844845	21.10788342381344	14.210411320399407	16.0509072745236	5.768327906584018	15.98868093481605	27.44964459756696	38.6310988835916	29.56655067230144	33.605028672862645	20.347917340274147	37.65335425484704	24.27370863963791	31.644713959631826	11.430424108897796	15.34988613574334	21.195777001571265	33.33878149653384	36.48994734807154	19.224639628840542	9.837606723083317	18.326495589185836	15.402406908220803	36.758679518050094	23.202298797349933
3.8528528528528527	20.629050580451587	16.291659984192027	14.638480032777425	4.537726439110578	16.231296451870374	29.282969244397115	37.879850279697045	30.688982307640902	31.803364386128457	18.305214644641158	35.4872704087435	25.061741063386254	31.180612936880667	12.152753615377783	15.222515602870905	18.063893240843676	32.92237221858984	34.62672452470905	20.556650358337652	10.32271017846616	17.59939454255224	15.480108973310095	36.481245884646555	22.84550382172265
3.8608608608608606	20.69903637489013	18.46064312713985	13.57982249916039	3.5277633522726615	16.26603469164637	30.889165359705952	36.93748616195468	31.49420834428594	29.771637348917892	16.08499565381406	32.97850800289663	25.784922060799992	30.713120720633917	12.979634900900624	15.332348699941463	15.10359860902854	32.24843236818241	32.699470046093154	22.345626008785885	11.388629042915067	16.77210532558953	15.693689177286782	36.131204362933175	22.51661227129457
3.8688688688688693	21.309615753186268	20.632295074025755	12.856616824745654	2.739039069348421	16.102481042975292	32.17627046928128	35.78252096529	31.98371121472825	27.564798805881534	13.805180818790113	30.239130365866455	26.387243023798128	30.26126903168177	13.938462639738168	15.724336961687378	12.393828049587034	31.358001058630066	30.76821158469435	24.48076137763044	13.047835968822032	15.822518380053825	16.09918812550207	35.68054637692817	22.224080999255328
3.876876876876877	22.430666034454262	22.714737492925167	12.428751107762398	2.1648929886307	15.768514669982258	33.06503535259434	34.40001563160968	32.18551174025088	25.255753468756147	11.577574227943153	27.3962213978357	26.805474521852	29.831920060632463	15.057509779262618	16.437588305245306	9.993910690429505	30.30043295135142	28.89033995123473	26.826906244834667	15.273552310763892	14.746003984812996	16.758449125092753	35.120298104487325	21.97522000620628
3.884884884884885	24.007438986603844	24.613715876690808	12.241528718796484	1.7943748302260707	15.305266070417762	33.49724915631229	32.78979571974725	32.147612691165385	22.93309521196142	9.498431748795108	24.581977468669127	26.976886699203828	29.421157957019542	16.357523246729063	17.501087069287212	7.94266004444084	29.13016632333056	27.120289619354153	29.232297469006173	17.99657653600866	13.556737575829128	17.733674846884256	34.46292510353166	21.775759520435244
3.8928928928928928	25.958054101662555	26.23862603616949	12.233456382052479	1.6147471386856949	14.760427131379096	33.44157075225559	30.97294360214169	31.9290352380885	20.696904323712364	7.642698847356463	21.923742068273086	26.84869411212998	29.017318015564012	17.84358805704734	18.927781931042365	6.2598904209861805	27.90378660316735	25.509154934123224	31.53780461331637	21.10477112581856	12.286548619695191	19.07995634406568	33.74163132194067	21.62926659655104
3.9009009009009006	28.172752196669663	27.509864590435438	12.343466956029575	1.6130993196135768	14.181101349347196	32.89621063400637	28.99562344181101	31.590188484663035	18.65277569478818	6.062070841204214	19.53482017743271	26.38745432373917	28.60507480483894	19.498666881362404	20.708041072152586	4.949739289145619	26.677050186342743	24.103770063064175	33.58754392758067	24.446150228812773	10.981728522149442	20.83643444874008	33.006454500089724	21.536525301479102
3.9089089089089093	30.516314904916452	28.366831885751576	12.516713976818004	1.77686318107672	13.607445258700112	31.888370458003976	26.929796070502174	31.184318173501303	16.904502696340842	4.786364828301394	17.50685967658236	25.58658636667887	28.169914219544033	21.280005092176275	22.803862504546675	4.004963400958751	25.501539688351045	22.945043371556313	35.240366519323494	27.836294274273175	9.698461317772674	23.017221741713193	32.31766104752286	21.495056550213576
3.916916916916917	32.834505806371745	28.775537343137536	12.708487880325352	2.0932510663342905	13.068179737765764	30.470865215151807	24.87083524051475	30.751434585140963	15.546055296907719	3.827228199048214	15.904452318445621	24.47049236634975	27.702325224785124	23.119187388996632	25.145326479623144	3.411328805948307	24.420862343781653	22.06562199129641	36.381285819083956	31.070288748878667	8.497615305225782	25.603532577349718	31.737468793041806	21.498963849282813
3.924924924924925	34.96454166880401	28.73452013295512	12.886241851204995	2.547857900183792	12.578667001317976	28.716720021483983	22.9323874977288	30.31551878543989	14.653621066866354	3.182996124911391	14.76238730040511	23.09439584200585	27.20114846855439	24.92610422080713	27.630561183934216	3.1513190110437757	23.466692987340615	21.487182046017224	36.93152906418796	33.93861772431363	7.4395653595953	28.538536804523517	31.321451321341815	21.539241886302904
3.932932932932933	36.74865677872857	28.27780054113444	13.030069451263955	3.122848399029177	12.141726462016157	26.712689002402794	21.23900445202889	29.88509662316846	14.27850454528897	2.8435441079852	14.085706029439452	21.539817292418142	26.675683509917313	26.596511972802723	30.13000046696674	3.206607152277656	22.65535344869509	21.21774948361203	36.85573911794886	36.24559842978179	6.579543985148314	31.726218019402506	31.111029593633837	21.604586907177872
3.9409409409409406	38.04900831342525	27.473868402291657	13.132164121850343	3.795263870134695	11.750805371541784	24.55258498743285	19.917149997182523	29.456609736735327	14.441609603763242	2.7942115830150014	13.852393979811549	19.906418872306933	26.14635076139698	28.02233062629696	32.49503106947906	3.5590304989908477	21.985851088123418	21.24946111042617	36.16503139221014	37.82822707619884	5.963801633169152	35.03499651933896	31.128226985598083	21.682627286987817
3.9489489489489493	38.761685922895104	26.420272208999165	13.195780109525582	4.536007403696248	11.39464683952132	22.331087554473267	19.08520667737746	29.019537156630335	15.130084937341941	3.01822470036113	14.018251187202239	18.301596186749475	25.643894781833406	29.10339020773333	34.57037519861803	4.190118356777884	21.440255127586706	21.5571160824512	34.91514825476261	38.57291504206332	5.62665450778098	38.30615695730775	31.373406715118232	21.761383135513334
3.956956956956957	38.827555526718406	25.234100327858393	13.23403374397087	5.309988083239359	11.062313859515399	20.13840152662802	18.843134921603543	28.562012721781333	16.29652511424633	3.497442472212657	14.523253416409698	16.82954876223236	25.207274479177258	29.75907381861516	36.20886094658624	5.079509186821212	20.986940673626908	22.097793506921445	33.19976114256398	38.427660076603104	5.588361316079909	41.36633816177257	31.82612622201924	21.83069608726971
3.964964964964965	38.238100993115566	24.039395474538505	13.26861480488008	6.077724279011997	10.747399536751342	18.055865167153534	19.26250977058751	28.075758440418497	17.860914345394598	4.211621880000573	15.298587392613868	15.581561384913746	24.88049635937024	29.938253357420272	37.28671806216341	6.202807673874899	20.58664502077156	22.81175181326831	31.139865453484084	37.40774552986807	5.853726589412819	44.04265339250948	32.4486554865018	21.883364009044552
3.972972972972973	37.03523695060992	22.953150633849337	13.328229700946846	6.798442326342036	10.450489715597085	16.15243364694858	20.377765065905297	27.559462603032344	19.71529191173223	5.13669251550199	16.273532834087305	14.628892878745095	24.70870650999697	29.626093580842227	37.717295230430146	7.52954543788737	20.200605148810627	23.624777522428655	28.870966838248442	35.594000511287305	6.4113750985486915	46.178550725123614	33.191238757929725	21.915772875862253
3.9809809809809806	35.30508026620286	22.07186129679462	13.446473858210307	7.434399631226635	10.17939161091925	14.481923711488232	22.179569191948296	27.020175626980308	21.730911185395104	6.242716128543796	17.381465563733283	14.019082675556684	24.73387611563427	28.846700512491676	37.46118367708942	9.021901100010426	19.799459683979613	24.45208469967273	26.53016305288132	33.12379750351513	7.233748354951156	47.64838245370519	33.99793059788737	21.92792515212251
3.9889889889889893	33.16667795529405	21.46057999925277	13.658890209599429	7.955866449269798	9.947196745241499	13.080985034038617	24.61127107312913	26.472757106312894	23.767457852929695	7.492263914991664	18.564442609915876	13.775781762530166	24.990412730335702	27.661166427412237	36.53115684514231	10.634704212966637	19.37126488821944	25.203743860604646	24.245161076335805	30.176075087156566	8.277988568835967	48.368848267941345	34.81186176696277	21.922893671496478
3.996996996996997	30.757496825869385	21.146039825019255	13.999208810855396	8.345980175067554	9.768777439039079	11.967905844862505	27.56922445797547	25.93777615273574	25.68368955981283	8.839872209391569	19.776060888647635	13.901544165181823	25.501024049402016	26.16123614703217	34.9910470360497	12.317010382393907	18.926990918400747	25.791420104042263	22.12673669516153	26.9525284980896	9.48794004359457	48.3059596463466	35.57908344496669	21.90585014434513
4.005005005005005	28.217937368429794	21.114765351192812	14.495106708532733	8.604593728226206	9.656696747125496	11.142487222265606	30.907485603577758	25.43847404708802	27.348669745701986	10.233047411286234	20.98251207962006	14.38251539921896	26.273162792878814	24.459481878775918	32.948573017411654	14.015228664201727	18.50224199548096	26.13594016717354	20.265271860988715	23.657554652068523	10.79746619623631	47.476839981593955	36.25063094300833	21.882899285308007
4.013013013013013	25.67717073135683	21.316307254537143	15.16415772269631	8.750307242357911	9.61765071434337	10.587259710732415	34.44689532775146	24.997427450539252	28.652614819768246	11.615009785234868	22.16195316984644	15.193721600985052	27.296386942108153	22.677410100312226	30.543062285319046	15.67745967248946	18.15460518159793	26.174940650084157	18.731014874937163	20.47951867341208	12.135131760353545	45.94639865839961	36.78301737190262	21.85997485656806
4.021021021021021	23.242227594224357	21.670973868202612	16.010830245864277	8.820100096924318	9.650425120914804	10.270225716814215	37.98796558380737	24.633438557987446	29.51628667254521	12.929033278602287	23.302458012747543	16.303733373465985	28.540961953756256	20.93323116186791	27.92981540079768	17.258423658345425	17.956835838994053	25.869652344207736	17.576852794483454	17.57547998102731	13.430048928994875	43.81957460856396	37.13786131924328	21.842018961407927
4.029029029029029	20.991581998789144	22.080825616307248	17.025343338421468	8.866335634152096	9.745968055240535	10.149094532627377	41.32640050159238	24.358997669870323	29.89787547186903	14.123905627537122	24.39891277485133	17.677820198984804	29.957987023855086	19.33103519040278	25.263389195005967	18.724177593358135	17.986864647214993	25.209823782534585	16.841881014990793	15.060812560527529	14.618382919141267	41.23034201039341	37.28162673062533	21.832581916882294
4.037037037037037	18.973616469267945	22.44233778419969	18.184882259042812	8.951334168337645	9.88964432174092	10.176682702990792	44.269617071160425	24.178493587089445	29.796459290351454	15.159755721466434	25.44928352899226	19.279231946607595	31.48122636371489	17.952827358210726	22.682227986557766	20.055778132734403	18.31620421187299	24.215926844469227	16.554025560393388	13.004347163033891	15.649731636975355	38.32895650298014	37.186414552194414	21.833869789755852
4.045045045045045	17.209496094579833	22.659056037636958	19.457162239670694	9.140127043986396	10.065174470719677	10.306861645758888	46.65240107824304	24.087246772505637	29.2514118070226	16.013325981546416	26.450735685730077	21.06881031319247	33.03066377337291	16.854334621677296	20.29681404051857	21.251157183524136	18.998629952750353	22.93811700070858	16.730420159352953	11.428911399961228	16.492418488622828	35.268986017534544	36.83238410610982	21.84715851803156
4.053053053053053	15.699279625234771	22.652742628438194	20.805742844323706	9.492341217958568	10.25930422178668	10.500235695278251	48.34990363436212	24.071426662270547	28.33754916763057	16.681745864004153	27.396129857156108	23.003602428972446	34.51759007334175	16.06481078649677	18.18288556141287	22.324724312423957	20.06096096560461	21.451888553032607	17.375043242436238	10.316556257853357	17.13673601805685	32.19554036190933	36.21178206123238	21.873414001792035
4.061061061061061	14.429678079893822	22.37187113955723	22.195998660303264	10.05435848220462	10.466009899026274	10.728696251670446	49.286552084238124	24.10895892914244	27.156326134523198	17.184006321131758	28.271445524016837	25.035405023729048	35.85081278168383	15.590373668503547	16.380397710779313	23.304556071492808	21.497391356201586	19.850880988441467	18.474071909044557	9.617378431481452	17.595386420663015	29.235830712951103	35.333880492908925	21.913924655373417
4.069069069069069	13.381798281678023	21.796783856886776	23.600395397101995	10.852906427720791	10.689084063293588	10.97814859963476	49.4400493985655	24.171568577630296	25.823945337368645	17.55963452695733	29.05466250305618	27.110151176439146	36.94339095495401	15.41984288864562	14.897940346356497	24.2274205383765	23.268201029084075	18.237751360871986	19.990266780216007	9.260662669964868	17.9007712331838	26.49280269346815	34.229570450011856	21.970771699628976
4.077077077077077	12.537470657163396	20.941289011222835	25.001793158334067	11.891057752624587	10.94226163205483	11.249021723046004	48.84035165288649	24.228070922618226	24.457744798664642	17.864485097776775	29.716522816023108	29.16877708667015	37.71918850861112	15.531713325825809	13.721448304948103	25.132253844393766	25.30292952736311	16.71433539770538	21.858241919656997	9.167027567126887	18.099324208594	24.042142571588933	32.95409988200474	22.047023972474086
4.085085085085085	11.883278954215498	19.850874747965506	26.393900426374447	13.147259285262626	11.246576048158168	11.554575236679085	47.564206042035764	24.248868389382817	23.162582334449745	18.16403528184629	30.223374069172234	31.149757801518152	38.1185356497108	15.900846833294326	12.825396304734582	26.052995599631917	27.507368447589307	15.372415032177585	23.98255042793533	9.260306297862567	18.243654517141096	21.93250249686529	31.58658644060185	22.146628115852387
4.093093093093093	11.412054002219783	18.598011694796156	27.778641232886248	14.577531847929471	11.62526375559906	11.917411325027352	45.7263754694685	24.211337216459334	22.019056184695906	18.525018036602507	30.541959997526114	32.9930083950006	38.10239746160972	16.503680232661967	12.1843607347004	27.01185398578316	29.773150949094717	14.286274927014096	26.240090607702214	9.477992528446974	18.383746789937035	20.188377425568518	30.225471255454547	22.274046350268883
4.101101101101101	11.122211458839873	17.27519644435082	29.160916619297012	16.120454547235415	12.097124938631312	12.364885488433593	43.46898126655748	24.10544993345208	21.075236801876937	19.006566193209483	30.645614487409304	34.64444818782249	37.65465487513221	17.321162956619325	11.782889055840286	28.01407634039306	31.98839241900342	13.507893987974448	28.4874908952592	9.779221101096978	18.558732063466973	18.814747387850343	28.97989573316137	22.43374970360494
4.109109109109109	11.015764277544461	15.986469472042371	30.54186238401639	17.704069421406988	12.669666262934829	12.924222049392739	40.95042683575699	23.938675289549405	20.343132327671306	19.652202261847023	30.52091136908122	36.06032486310857	36.78237056702481	18.339151673877968	11.622012509686352	29.04513386316327	34.04781407393689	13.06514719411611	30.573048544999192	10.14944753056971	18.7907183920928	17.802426958464835	27.95788828139103	22.629690713203267
4.117117117117117	11.096029015832373	14.838153050833283	31.912080831027403	19.253515293849617	13.333499056152622	13.618065055392803	38.33513999053096	23.73903961530811	19.80042482392256	20.483947160278255	30.173526657652992	37.210435418095244	35.514193400802306	19.546494267707516	11.721383534641998	30.070899224613253	35.86104871192895	12.96288030180139	32.3517251208921	10.601264190401485	19.081832052695102	17.133078751526885	27.25302424458225	22.86485564219432
4.125125125125125	11.365942836189491	13.929530483861656	33.24637561638017	20.698104715750524	14.059302634542185	14.460974536916831	35.78495384061401	23.55531213658571	19.39720317666857	21.499529948311213	29.631983073196476	38.079633847370765	33.89729984403356	20.931442900907353	12.116796123641542	31.040939827229654	37.358312679207074	13.186264102218468	33.70089575261894	11.171160145663073	19.415022724950255	16.783059234005737	26.93168430513904	23.14094454286966
4.133133133133133	11.827559751895752	13.344152645636523	34.50125020224176	21.97673270159964	14.798212934977725	15.457095078687342	33.452429194116625	23.453625747119666	19.06662290112254	22.6731951331298	28.948135520531824	38.667396988231566	31.993435332110064	22.477291241148972	12.853624757264646	31.894532027986287	38.493213960366646	13.705522896021977	34.53420920526893	11.912487951989904	19.758447818865665	16.725639954936412	27.02307548699772	23.458169105749917
4.141141141141141	12.482805436822856	13.14242197723889	35.61591937533527	23.04092575843855	15.485849626836833	16.59897338547977	31.475913541428604	23.510425545787573	18.73778915549876	23.96000055505942	28.19372876202623	38.98562043554792	29.874672417811077	24.15821742108257	13.977374769493595	32.56851120584847	39.24301918041383	14.481020895862251	34.8111373571479	12.885405282263108	20.072532829403485	16.93160706260257	27.51378593957198	23.815115561608764
4.1491491491491495	13.335077824132247	13.356061424205995	36.51695085779377	23.855413517446653	16.049483589348196	17.86735780154712	29.975738039952105	23.802342898642387	18.348806924049903	25.30288346036882	27.45305193267379	39.055136730880925	27.619435209878194	25.936244880019196	15.522978926644873	33.005707921120454	39.60710221451458	15.467794498821059	34.54053890217615	14.14504388904122	20.318270290397344	17.368676677753996	28.347906817133413	24.20860892298011
4.157157157157157	14.390921291016408	13.985005915772199	37.126028561114175	24.39669272024532	16.417220528838868	19.231802435800265	29.050760706320375	24.394272395055616	17.857938123428696	26.641262862126453	26.81250163815039	38.90162729895535	25.309164275032202	27.76003725767376	17.50464232166189	33.16256923998895	39.604466195992195	16.61890359286696	33.77767000823344	15.729536699707703	20.46509496208796	18.000459521822982	29.432827809390226	24.63353940701227
4.165165165165165	15.660874147750341	14.997129625241175	37.36981575510375	24.650500288623004	16.527668513109298	20.65199283570314	28.774521954804328	25.327427295833424	17.251147941466783	27.919648773974824	26.34857934055494	38.55162600538787	23.02574996833818	29.565954830557857	19.907912405639344	33.01467840454309	39.271150561811766	17.887364670285212	32.61529409876074	17.649717300168415	20.496809669306717	18.78578240824235	30.64988296903967	25.082662163662878
4.173173173173173	17.158729959504967	16.331019979567916	37.19056145499851	24.609296088070185	16.338453658283996	22.079836558411795	29.190588515785183	26.609345062255002	16.544943851944627	29.094714153651662	26.11632085686499	38.02921507340306	20.849600999780556	31.28145121227345	22.685258292253298	32.559261363404374	38.65804797741781	19.22682125448023	31.17059932518028	19.882223479042953	20.414498199215423	19.679004641787547	31.868264941877722	25.546437256498063
4.181181181181181	18.89883096706609	17.90172118786655	36.5559629309096	24.270725517229707	15.832168889899863	23.462433202989523	30.307166209912577	28.20765168933969	15.784191949255083	30.139570180660844	26.140257102887325	37.35384336771147	18.858003008218056	32.83051331509005	25.75585018296624	31.814338391963833	37.829252331665984	20.59140359142283	29.570296202135946	22.36735322664808	20.236032081138823	20.63160501304471	32.96016833287572	26.013014733604283
4.1891891891891895	20.89153419901668	19.609012855565314	35.46686726945782	23.63762701010929	15.018834202303701	24.745987724324625	32.091648441996185	30.048891305347276	15.03539466407961	31.044524126932558	26.40968159136829	36.53950028017478	17.123316466790627	34.14048461662708	29.00953784642777	30.81482453292783	36.860650964956314	21.93536036913789	27.936411354881677	25.01235567312382	19.992491380587317	21.594872639528845	33.81503114865676	26.468471333231392
4.197197197197197	23.137528636109366	21.347408785829032	33.96164258436123	22.719591527568355	13.934602980217264	25.880540716466168	34.46628598339464	32.02297404832402	14.376596383694555	31.814288868012717	26.879291460763053	35.59528529310352	15.710599982531699	35.14931250284788	32.31436037496598	29.60646134326043	35.838169427460365	23.21299186669955	26.374917464878845	27.69997066698223	19.722407140219282	22.523153101159256	34.35100983170873	26.897364824806875
4.205205205205205	25.622100568924807	23.016727439935124	32.11644117619772	21.535536857241464	12.637125449606884	26.82510297922655	37.30646048214754	33.99292531735336	13.885545771999958	32.462314162549376	27.47530581062089	34.52723296144607	14.674426323548815	35.81208453985555	35.52640256538755	28.23884490255074	34.854954652103615	24.37921389995243	24.968566222445336	30.301097727592598	19.465068685035284	23.376903008292892	34.522376551336535	27.283598176319607
4.213213213213213	28.310635942648663	24.5318796590906	30.041070198591	20.116388615563203	11.198536920403455	27.552491709121057	40.44300084004745	35.808784943780864	13.627929333624513	33.00347581106065	28.106143896027305	33.341083624181344	14.05494970395958	36.105722553981984	38.500545090711206	26.758919285747336	34.00687931519727	25.390815300251028	23.774323832213707	32.68965736337225	19.254171042022357	24.124854184254286	34.32224836402216	27.611500327385794
4.221221221221221	31.146555622023268	25.830512489505004	27.870727410527127	18.506864915447572	9.697369367124516	28.052984101638575	43.66955261598656	37.323845815455606	13.647393536324799	33.44667093938332	28.675883809225134	32.04553325922575	13.873618091055961	36.03092195798016	41.10068322662489	25.206117624340855	33.3860566928261	26.208232599180953	22.82487548189483	34.757191291567786	19.112837472484326	24.74486301422633	33.780805452350286	27.866960729843463
4.2292292292292295	34.05250806359633	26.877379813060493	25.75438715793823	16.7655584813953	8.210740966579804	28.335923463979487	46.755244733915816	38.41104403927598	13.958729126140904	33.788863299095254	29.098207117783414	30.655368152845465	14.129220436211973	35.610850043894025	43.20829080083631	23.609911517787666	33.07251944772415	26.797528790679163	22.132962289469837	36.42468061134751	19.05063711604714	25.223424020253365	32.95979386185104	28.03842492833516
4.237237237237237	36.935061947066906	27.664771238490037	23.841066029072064	14.96292705844202	6.8079736608663834	28.428671640584422	49.4619352010155	38.977274629893245	14.545068424143633	34.011809673248166	29.30847772407309	29.193824616814418	14.795134474702602	34.886691428697745	44.728692711286534	21.98998281587187	33.12475221617734	27.13225775021683	21.696964441270232	37.649506473282	19.062756865951275	25.554218410898766	31.94453178139505	28.11758048754175
4.245245245245245	39.69246522821698	28.208955148728887	22.265494640193452	13.177309608175321	5.546391429626617	28.37276636853945	51.564361101459276	38.9737114528598	15.359329412984522	34.082152266719895	29.27201069258086	27.693550497542436	15.81863620836899	33.91074286762461	45.59494442011662	20.35868917511546	33.57027020317299	27.194997775991926	21.506179613235638	38.426385204004525	19.131099258552688	25.736313155640868	30.83479231404542	28.099632523630316
4.253253253253253	42.22440764586419	28.543267877288713	21.13482542674861	11.489537279064868	4.469561417457304	28.217712892912648	52.87078515470412	38.40080758130224	16.329520942047317	33.954903825614046	28.98735962015978	26.19571205030841	17.122924439253676	32.73827647279928	45.76965506159716	18.725072330407063	34.39779141256392	26.978481962870468	21.544613795159044	38.782308866207885	19.226841270770365	25.772642875491673	29.73582352109324	27.98316668355157
4.261261261261261	44.44227694653936	28.709072703355904	20.517898426336117	9.976990974166982	3.607761549299767	28.01337498643777	53.241399152570054	37.307445288798	17.366990368449507	33.57971917483958	28.4844100762797	24.747086179889465	18.612124701574626	31.419679278631445	45.24532190701691	17.099431355018677	35.55265738876881	26.48636353600563	21.79268826252779	38.766753043935985	19.31392125461585	25.669196873146653	28.750446929267056	27.76969610249876
4.2692692692692695	46.278236625254685	28.7461917741611	20.438283462326567	8.708019299198748	2.9800792114276184	27.802289725315106	52.60190617428871	35.78456279769343	18.37632556810275	32.90885957898819	27.817999534851463	23.3953645408133	20.179031836825743	29.994351358202014	44.04372708090119	15.49747434369391	36.93694784397316	25.733676525748315	22.226926818007495	38.439387082428965	19.35298819094489	25.43497940176109	27.972746518304604	27.463058925791874
4.277277277277277	47.691618179456	28.684493883116353	20.8718638349292	7.737487215676665	2.5973212053354167	27.613311157954993	50.95034268737363	33.95436315049235	19.265472365328826	31.90549515871109	27.058499969948887	22.183297733268258	21.71482637775288	28.487491029646403	42.214723676575964	13.943241580520018	38.41519362320926	24.746977451738317	22.81827607113953	37.85799552378713	19.30548182389026	25.082445502988918	27.483434265862968	27.068854498639272
4.285285285285285	48.671586305501215	28.538078355588404	21.749190424904903	7.103943759289271	2.464864730664206	27.45775811044157	48.3561981706087	31.95677675870356	19.954717399606405	30.550984365404258	26.281173182949377	21.142631655873554	23.119566568100762	26.910284505479517	39.83441548598082	12.47029536807826	39.825774736596465	23.564023053596596	23.530107108703085	37.06916687005075	19.137641989865433	24.627871865355903	27.346656229684136	26.594074217435967
4.293293293293293	49.23570613241902	28.302979314523636	22.962290835213842	6.828565347185378	2.584690854053602	27.328748010358595	44.95204874472572	29.93511024229688	20.383494472409627	28.849997502501623	25.556106327852266	20.28894775384339	24.312013897551367	25.263288637667795	37.00244869902146	11.121015344596314	40.99712162610526	22.23272666409628	24.317070219182746	36.103558430068844	18.824318173984587	24.09109032180531	27.607849544022994	26.04700813458637
4.301301301301301	49.424774966168265	27.95863550285747	24.375135881405534	6.915729320529493	2.956082491781157	27.203756046044113	40.91901904505225	28.022738305703303	20.5144352176889	26.832754538994006	24.94020825094553	19.618460586935054	25.237360014482054	23.542123037169198	33.83800256408313	9.944149294709737	41.7668990472185	20.80911758747229	25.12579967365637	34.97639043429102	18.35244708376353	23.494202821185322	28.292289551557303	25.43741353320407
4.3093093093093096	49.294920464472426	27.472672805703937	25.836600570864604	7.354851172937134	3.5747930107759998	27.049797843544262	36.46822160934795	26.332321106807814	20.334604467462665	24.554144335136204	24.47220908094554	19.107545603815417	25.87170033205059	21.74413218456271	30.474148251769623	8.990997675019212	42.001642704577044	19.354148752890193	25.898025572067493	33.69255300418745	17.72400189780985	22.859245197295657	29.404138788594178	24.77684419272339
4.317317317317317	48.90838057368285	26.807972541220455	27.194542878875463	8.12299520052107	4.4308481747571244	26.830141324228666	31.82075731985045	24.948456890514088	19.854325918714114	22.089993857305704	24.170991465171085	18.71531606050084	26.222601069236955	19.87454180508526	27.050524250043004	8.310736054524961	41.614010752493456	17.929449964098204	26.57603253577759	32.25464765662273	16.958130386294435	22.20515505084931	30.926045730419244	24.07898249829509
4.325325325325325	48.32449350464385	25.93065653275337	28.309572419077284	9.18773385990728	5.505480054401506	26.5112157218116	27.188843633026476	23.924044106965447	19.104317904327026	19.5311786611906	24.03701364832082	18.389031200961238	26.325738549050076	17.950834166363688	23.704669376304267	7.945413333589733	40.57500282736948	16.59244413312351	27.109741764481274	30.67169118651474	16.09213629512429	21.544699029004022	32.81954303683824	23.359804128049994
4.333333333333333	47.59223921462891	24.8175603812284	29.067182763025635	10.509768195203318	6.767953200242784	26.068443135202976	22.7602098962418	23.28006355197288	18.13196525579873	16.976542950830012	24.05614659412797	18.071608046479632	26.23822869431593	16.0045343177424	20.562742761167463	7.925134075216676	38.919180913771775	15.391532092827214	27.464135421067535	28.96621213853946	15.180957223882714	20.882131999859922	35.02657579455195	22.637436896431563
4.341341341341341	46.74525920418371	23.4619754394602	29.387149810053483	12.04491625481736	8.173180996460855	25.490038352040326	18.687175612250375	23.00809809187501	16.9974492945106	14.525687288258244	24.204980060954007	17.710129164311304	26.029784367718072	14.080200348293916	17.730631056141945	8.263874736454138	36.74198257495622	14.362203752044273	27.625432011021164	27.178032808376887	14.294872541079393	20.212261176680826	37.472402748917816	21.931639899602615
4.34934934934935	45.799757774940495	21.876849483186216	29.22941900154462	13.745222607996874	9.661004952469968	24.778314182681246	15.080966702068837	23.07472602982228	15.770195784893652	12.272575190801147	24.456560172471722	17.264060927872908	25.773137833427164	12.231989696247318	15.286523128697176	8.956321789489245	34.18944759502204	13.52487631363781	27.604456333606876	25.363969203340254	13.515335254786178	19.521304579248845	40.06986860381784	21.26290796269873
4.357357357357357	44.755184366787255	20.09514484055521	28.59607862140651	15.559136556239503	11.15780478765624	23.94856757139809	12.010993579589996	23.426934766028157	14.52576947356591	10.300632759709623	24.785585390502852	16.711948738619483	25.535192745503522	10.518596850991285	13.27590440111129	9.976063650238286	31.441847383514872	12.884978284401404	27.43605411345367	23.593724284560963	12.929042492274897	18.789547932021314	42.72471365788606	20.65128031513115
4.365365365365365	43.59721573588258	18.16755299193442	27.52940994343743	17.430936911803602	12.580737830450923	23.02608170221358	9.50815533667445	23.997842142454218	13.343043557904904	8.679628053532324	25.17228033890207	16.055617914455077	25.370131073726625	8.997548613316738	11.709622442688126	11.275409495821371	28.69359587263472	12.435341935548054	27.174120462997063	21.94311414731446	12.620608596893668	17.995420444900578	45.34128019577687	20.114986771359295
4.373373373373373	42.30234928623473	16.15816543827037	26.106387249759102	19.299815411254926	13.844425486261406	22.04206649840343	7.570839700535288	24.71220817628763	12.301286020717038	7.4642034851926535	25.604454107242585	15.321322739059307	25.31525672334021	7.719795623814558	10.565272287527696	12.787027307969067	26.132282107723107	12.160443367479317	26.88270415560132	20.486241500323818	12.664445576929557	17.12032040673567	47.82781129492821	19.66909234572135
4.381381381381381	40.843377752321175	14.138943484177943	24.430344645677767	21.09921635866236	14.869398852413095	21.029429416208245	6.172191031064612	25.49140870721263	11.476778101438272	6.693588021756249	26.07759217806475	14.557768891734893	25.38980934257834	6.7253101031625455	9.791723830186044	14.42747238737469	23.91964408502821	12.041573252400083	26.624524775216166	19.288230462903588	13.116649966440184	16.153384642403694	50.10059944024692	19.324302596898807
4.38938938938939	39.19508931668441	12.183894344851586	22.620804918554075	22.757104694734398	15.591189522614517	20.0191313305168	5.267391112197898	26.257694409997946	10.938714450216073	6.391818098876612	26.593181422103612	13.831397672029288	25.59644321001319	6.040083577210766	9.316233529741183	16.10250961439903	22.176842257659974	12.061759313307224	26.44889556769309	18.399717054888296	14.007808132274024	15.095426363966933	52.0865414651625	19.086072668682323
4.397397397397397	37.33965709730339	10.363762979313359	20.802648639784525	24.19774755290632	15.968703528195464	19.037598164020483	4.80006464124805	26.937673197495574	10.744391090082143	6.56779779779156	27.155771128686617	13.21968653670486	25.924640051557656	5.6746124243407685	9.05329621219267	17.713929721366235	20.975605665585405	12.209276757234427	26.38131830378361	17.853621661835266	15.33763464272304	13.961438369784027	53.72412059751975	18.954130293976313
4.405405405405405	35.27128978163823	8.741830254808603	19.09585815974315	25.345329602131837	15.990511816103222	18.10531746847331	4.707379171643506	27.465046218741765	10.934000856288595	7.214735479975609	27.769476091769757	12.803435491185635	26.355082245372465	5.623735574958373	8.91422558320095	19.16735104242572	20.33587069719716	12.47889008539273	26.41682543469862	17.664041365167062	17.07223182621031	12.781320348636784	54.96332475630454	18.922483015307304
4.413413413413413	32.999784336322286	7.371125481368193	17.606975009727282	26.12931486535655	15.677942629370056	17.23644604902656	4.9238474036009725	27.782708800577783	11.525650391744986	8.308860435707656	28.434690685225284	12.659049658225094	26.863982391216723	5.867577873828592	8.816412546870692	20.38032230793409	20.22957483342401	12.870508160946398	26.518511607981747	17.826605495621507	19.144501102308833	11.598777283165948	55.76535535498397	18.979935856718917
4.421421421421422	30.55266176662011	6.293075136167808	16.423149991532682	26.491002459543576	15.08432393994258	16.439066758812615	5.384162967454	27.84439275758091	12.511415650324729	9.807759030494651	29.145693238988137	12.851704156723068	27.426531634960817	6.373342432726216	8.691295040165137	21.289935443852492	20.58944712231707	13.385579900395536	26.621746522755696	18.31947369195751	21.457869329753148	10.468592925814056	56.103045832296395	19.111098597007782
4.42942942942943	27.97561301363877	5.537372252746181	15.609259152150978	26.39031771237524	14.290304336696616	15.715698458652277	6.0255471701654555	27.616054312800955	13.855306832322679	11.649057734568029	29.889599788399035	13.430026376113323	28.018942502793355	7.097744749511189	8.490268413391362	21.859143362852524	21.321058614495147	14.022152202110926	26.643494769276252	19.104343308110384	23.89306416450366	9.452666970570743	55.96263923420612	19.297811975323963
4.4374374374374375	25.331074368785913	5.122699055138069	15.208055842634225	25.811649269537085	13.395762601451354	15.063774094392292	6.790036216516588	27.0771778947028	15.493885235735894	13.750401669149378	30.64682822167409	14.422611687996877	28.618950886410136	7.989940973805085	8.188046842428935	22.081061058867146	22.31612164494643	14.76990211386395	26.495214414613358	20.127276001606685	26.317252013993823	8.615298186835963	55.347024019195295	19.520871491925277
4.445445445445445	22.694913743609895	5.0578844067440984	15.242810964863487	24.767566023562107	12.509292212634683	14.47600535440124	7.6269266350957166	26.222060557691076	17.3399613083053	16.011642761291252	31.392927886525207	15.83636964744555	29.20502790935302	8.994833980951766	7.783316470802517	21.980696217531037	23.465074821756406	15.606534920170835	26.097166542164132	21.319671722162788	28.594521432261985	8.018202252817684	54.27985166710189	19.761880845184503
4.453453453453453	20.151433922202212	5.343120650861188	15.721461378841143	23.299540076385938	11.736544753697768	13.940768328728954	8.495292850792596	25.06098294154631	19.28933952510054	18.319829328913116	32.101383140815656	17.65644254486378	29.754863291424968	10.056628214220853	7.296851493675134	21.613784781296502	24.667335745776157	16.496677723099634	25.391769543455908	22.600106915279444	30.59652440854588	7.71569389968724	52.80936921814058	20.005032377276155
4.461461461461462	17.787148517469326	5.970975659557141	16.64103861107867	21.47530689541245	11.168811355934892	13.44279021163536	9.366192243160096	23.62100699156279	21.230033716131306	20.55702124516656	32.74685835445801	19.847292998840235	30.243860845940947	11.122455911115688	6.767542965608795	21.0626723810654	25.838179123743853	17.393850110961377	24.35389748160496	23.877848365758236	32.21211671558582	7.750369305599482	51.01049502340967	20.238598479600043
4.46946946946947	15.68400314254371	6.927078289533859	17.991155970478523	19.38309722783871	10.87313412062806	12.96443334608195	10.22397884407942	21.946028519551266	23.05285940871143	22.610257947408176	33.308330753034554	22.354540688226887	30.644399982192787	12.14583759986234	6.2469725989992275	20.429463526397377	26.911900885180536	18.245390763857674	22.99666781978726	25.058585320472638	33.35505791436729	8.149527311076133	48.98377183903888	20.45593364431951
4.4774774774774775	13.91284008320137	8.190490834905345	19.755609936943912	17.12353731818482	10.885017590748268	12.487744234127273	11.066132123553867	20.095705364273925	24.66193513899479	24.38234930964673	33.771638643677385	25.10722687517994	30.92645823160644	13.089696196252017	5.793226751471342	19.826941267885726	27.84163154339336	18.9995346702834	21.37212519965497	26.052340828235227	33.96918478986478	8.92248908601041	46.850355150244795	20.6558352681887
4.485485485485485	12.527899738228397	9.733881465008498	21.9116561845932	14.800407697042894	11.2045063989122	11.99719559479865	11.901200324319213	18.142999795165093	25.983498097112868	25.80172356360306	34.131116566764575	28.020356948421963	31.059882862344125	13.928636283583552	5.464594421857803	19.36802540758504	28.596732725781322	19.613339574701893	19.56710273096696	26.78278743919794	34.03086843941184	10.058923833958948	44.74302014051654	20.842189401472893
4.493493493493493	11.563007529837945	11.523660060259852	24.427148442155705	12.511595970924914	11.7960489944528	11.482772921240574	12.74482765282179	16.17029588223344	26.9716246361605	26.82949715390868	34.39015001769251	30.997755859389738	31.01819838321464	14.650234601591883	5.313660816549205	19.15476516325071	29.15904051837093	20.059971669106027	17.695243505759652	27.19652446799172	33.54890878394779	11.528257920086066	42.79409156939671	21.022925326971468
4.501501501501502	11.029835904574854	13.520246500146067	27.256339326940626	10.341460056525914	12.592199754805833	10.942833651816377	13.6142945205296	14.26432197317439	27.609940291031425	27.462291290952784	34.56062351815861	33.935407261887406	30.783419254630978	15.255159352689091	5.382146511899072	19.268018844469132	29.519247961610535	20.334015393225293	15.886566659402208	27.270493389359252	32.56224015296594	13.280222763143819	41.12198018862023	21.208404544459103
4.50950950950951	10.918309511681112	15.678617511698366	30.335592633755066	8.355482940891742	13.500831861130504	10.38607524678383	14.522427173145175	12.510351854248034	27.909127548807824	27.73006192449883	34.66133829451402	36.72548772234849	30.350993968664547	15.756034754796566	5.69670450363169	19.75901526270041	29.674453233630455	20.45391406068773	14.27602630006285	27.01576507345499	31.1358950897793	15.246568093914918	39.81844723018372	21.40945746934827
4.5175175175175175	11.198903609693376	17.949245306701183	33.580435518240876	6.597640870488623	14.415153345328969	9.832029371114603	15.47200145311084	10.986310903496765	27.900847142674376	27.689179376855417	34.71554128595611	39.261233818986554	29.733823059894124	16.175085268081357	6.265810305456925	20.6438767105241	29.627414674429133	20.46124637692192	12.992290710300626	26.476461597940894	29.355631107762395	17.343922632066565	38.93870529613886	21.635338684441937
4.525525525525525	11.826335569023973	20.27950957373398	36.88523732098583	5.0904328267340695	15.225468406953581	9.309744367639304	16.451782944583783	9.75744010047557	27.629399702539533	27.411963599093465	34.74775238112855	41.44260643709763	28.964328783562674	16.540727220468973	7.07787176262503	21.901886483479302	29.387475378397777	20.417135035361923	12.14758469770374	25.72347987291232	27.321535638058332	19.477723842030045	38.496005334404444	21.891888142564948
4.533533533533533	12.74401551289614	22.615631837602123	40.126364141503544	3.8371267740194193	15.831357127801937	8.854671540943917	17.435084182793545	8.872073550774106	27.142898639090692	26.974610043478616	34.780123591386285	43.18248567766125	28.09382307451436	16.883420679101814	8.100722024224948	23.47781550270497	28.972594908462817	20.396520907240415	11.829039972329957	24.843760342137077	25.140865766363103	21.54706989035927	38.46156800153107	22.180158421257453
4.541541541541542	13.888626688201478	24.905134003031616	43.16901604822869	2.825530521712441	16.152823172126933	8.504146460503003	18.381227932285576	8.358899131252912	26.485787288945378	26.445742401939473	34.828628427100874	44.41290040993632	27.188883860754547	17.231240457114094	9.282694969612164	25.288039399918674	28.411581577837456	20.481233867412943	12.091719716473579	23.926833323575	22.920406200008465	23.45028062929932	38.76977755231222	22.495702349547095
4.54954954954955	15.194339133862135	27.099744721917038	45.877240673881374	2.032512823186803	16.13903608895352	8.292162930695559	19.239700267469278	8.225848810883107	25.6941875704909	25.877623639142865	34.8994635621277	45.09062795594974	26.325018158754464	17.605747024144826	10.555465312257455	27.229580266321857	27.745531752777854	20.752745498553388	12.953399663687996	23.051033397836193	20.758749764205806	25.090897662725858	39.32767233463221	22.828623000628607
4.5575575575575575	16.596380570134485	29.158561993831672	48.125975519565195	1.4285653484445466	15.77359365212728	8.244301912227087	19.95621146512804	8.460555591641468	24.794886492841986	25.301401008032435	34.98613085180651	45.2014367839055	25.57844121908578	18.01879654324582	11.838727716214056	29.190722600328254	27.027658756324584	21.285272097747136	14.391295069046167	22.27193091789652	18.73907749798294	26.38380722396086	40.02711401405128	23.164384558503023
4.565565565565565	18.03393208452156	31.051142838676217	49.81352103210897	0.9818636639367934	15.075719918259011	8.373664690340558	20.479502571545613	9.032153109848833	23.807905677456457	24.726828290662773	35.06772245878085	44.76230957164688	25.017208016574866	18.47088065283215	13.046582757687514	31.061601271918864	26.321071264624006	22.139624553510963	16.34113908492359	21.615140722384616	16.92316271250813	27.261129439069204	40.75770818879816	23.485283242287675
4.573573573573573	19.452511072405077	32.76006852184362	50.872661601618915	0.6615000275537041	14.097412856801988	8.678476639150828	20.767636731903526	9.894096800531333	22.75175555879054	24.14594268032237	35.10891408764503	43.82116995859945	24.693098732982666	18.951400836744234	14.095221207529901	32.74321864089689	25.694531048864853	23.35798898719724	18.699209320792164	21.07481316303481	15.347361641185115	27.677479303892305	41.41860999696412	23.77239475727177
4.581581581581582	20.806089684669505	34.282477625511845	51.278753134051186	0.4397714163259772	12.917142332248552	9.141721620757858	20.792713979716687	10.987650370511712	21.649841470420427	23.539416613238313	35.06204580884103	42.45391476487542	24.63554075717814	19.440962135172967	14.911211602670878	34.153724796519704	25.216660708654878	24.959739188087344	21.32792325263565	20.617981648183186	14.021224839655197	27.614170545326687	41.92772889433725	24.007756834330017
4.58958958958959	22.059144699240477	35.63011468850368	51.053457132733605	0.29357542241500406	11.631151858754198	9.732809421266236	20.54338007229864	12.245697348424587	20.536201906499734	22.883928571916623	34.87142222061318	40.75887976014848	24.848471096285607	19.915364413424307	15.439473768229941	35.23141321547054	24.949383013355877	26.938432731304196	24.0653779000975	20.19378502189216	12.929059703839133	27.081916003454236	42.22743780260089	24.176516424902992
4.597597597597598	23.188659297664415	36.827627659427435	50.263361133180034	0.20507497733756747	10.343644687363236	10.410948739338671	20.025036459680837	13.59659209068927	19.458875409656407	22.15895772615549	34.47961205521866	38.84919023833301	25.310492298188173	20.350566387156583	15.64992987997962	35.934599239732755	24.94149999141463	29.260267722231802	26.738674402709524	19.745653812329394	12.03434261190802	26.12159879641556	42.28655559817944	24.268772226708283
4.605605605605605	24.185857958765666	37.90913993260508	49.013402940195064	0.16183738762359218	9.157104158116834	11.129663228686248	19.258150688138585	14.967846504069549	18.47967710511413	21.35183671901659	33.83512660526183	36.84371943398127	25.97807939817068	20.72760981681834	15.541903890481805	36.239183902697405	25.223261725599443	31.864380600468653	29.180123363039293	19.224040704534552	11.286410604179787	24.802770913644327	42.098974337308526	24.28087399645727
4.613613613613613	25.057241204633034	38.91345761256985	47.435722183369	0.15664319179300037	8.163745523073732	11.841787578131767	18.27538980581517	16.28954628999555	17.669909090776617	20.460530830496463	32.9004903412907	34.85756001297798	26.7910893247533	21.03641889790626	15.145588187214164	36.13510154473108	25.802576921622766	34.66535529199185	31.24464035893307	18.597281533346894	10.628466835448519	23.21969567739151	41.679740780864286	24.215999087788113
4.621621621621622	25.824388253720493	39.878560636644416	45.67520699472771	0.18711208639395663	7.43871288202195	12.504317969098134	17.11838866751209	17.497488140866974	17.102376172312834	19.494247091251957	31.65947992324073	32.992983322515684	27.679514418116156	21.277585697222314	14.520270703844595	35.622911583527056	26.66324851107397	37.558139094457175	32.826029283168275	17.858670130254346	10.005707920220022	21.484986512902633	41.05962185922564	24.08391077627474
4.62962962962963	26.522075147872	40.836182757908794	43.87350019504305	0.2552251981425788	7.03523785962642	13.08263395651101	15.834829225074994	18.536105496789414	16.840865899199123	18.47243617288839	30.122278290720416	31.331811769158342	28.57036124253462	21.46169658822894	13.749444653246579	34.71152115833896	27.765345494613868	40.42523189596683	33.869618640705276	17.028687790615418	9.372381334140163	19.721184666676635	40.27918608701466	23.899906153087674
4.637637637637638	27.194523060313298	41.80726063145421	42.15350349976388	0.3667532866725428	6.9816730474317055	13.553798506311706	14.47621802249478	19.361280403370206	16.928837111093827	17.42293243569167	28.327507162583576	29.929971822716258	29.393712880639832	21.606350055122327	12.93332567039363	33.417508230863895	29.047594198057933	43.145603638258144	34.37899243829984	16.152342685238036	8.696808699446384	18.050922817515023	39.383264138179705	23.68307323660489
4.645645645645645	27.889994178671987	42.79883198019071	40.60641678069589	0.5305449089347446	7.280167483687984	13.908813369027833	13.096413007928197	19.94310227076737	17.379344075238485	16.37988217630196	26.340546199272172	28.8147516286989	30.087377341197623	21.731609913897472	12.179608758002736	31.765911432223817	30.431507186314704	45.60440845609311	34.41535167281969	15.292520094432865	7.963813095717314	16.586589957264387	38.416385828950744	23.45408225201438
4.653653653653653	28.65438841858091	43.80264827843638	39.28305365601942	0.7576000626683197	7.9067684654825205	14.153805572631713	11.750670234600722	20.268524865806047	18.168155688493304	15.38182384981425	24.24814493917901	27.98498857975303	30.599930288311885	21.855062585839256	11.59346941820717	29.79183804324857	31.826861473777953	47.70231304756689	34.08922798692041	14.52092434665727	7.1744734876936365	15.420595985553335	37.41950524940232	23.232816283680194
4.661661661661662	29.52483872072584	44.79543513565805	38.190611242933	1.0598622937472753	8.812861658448895	14.310127120933185	10.494825198726526	20.34370690342005	19.231616850855843	14.469943484297142	22.149967068257006	27.414091611758156	30.89231526042858	21.98777146144748	11.26784274011905	27.54195490742995	33.13807289153328	49.36321988054151	33.545609235175334	13.90848354069673	6.343590845685604	14.617392111664667	36.428080155472536	23.036183492171986
4.66966966966967	30.52444542860105	45.74048153945239	37.29531591449873	1.448709007404384	9.928011238870392	14.413284640236967	9.384213005771743	20.19563925236323	20.470098751487672	13.686269425809673	20.148244317172455	27.05549289149019	30.93838277286355	22.132194099808473	11.274922097864204	25.074935153778245	34.27097553059034	50.53936628300131	32.94473367996277	13.516960029454422	5.495595342228193	14.208310246399684	35.471394267878495	22.87643369204298
4.677677677677678	31.659168231703095	46.59013197828959	36.53053347684183	1.9332012631969837	11.16434039498307	14.51053557162633	8.47204166232015	19.872520209498507	21.756998707288684	13.071483040352978	18.337046599994625	26.849854429590934	30.724793469803018	22.28259842063252	11.659641592321751	22.460214750950488	35.13949875997896	51.213181732887584	32.44159077570443	13.393030411429665	4.6597933140419245	14.190033194398708	34.57289885411585	22.76022308008485
4.685685685685685	32.91751204829967	47.28880248712588	35.80915615687339	2.5182565844358136	12.422534515197588	14.656966783219655	7.807111216687238	19.44229960121097	22.9523167312455	12.662125622282295	16.792729446913892	26.733155517573604	30.250598685402007	22.427823388338705	12.435679951498383	19.77487063049127	35.6717441225228	51.395803391963476	32.16734829832803	13.565409055816495	3.865832637097226	14.527108156321034	33.75128059644395	22.68854198370821
4.693693693693693	34.27307520474395	47.776295733170656	35.03848719862818	3.2030076633260003	13.59934048351637	14.909974121887036	7.430960686700946	18.98891797066643	23.919013663774617	12.487226699810211	15.566894163965557	26.64468271562285	29.526611132838145	22.555572574056626	13.58427524592176	17.0989291883907	35.81500903498649	51.12267607114608	32.21546369343473	14.044865417803589	3.14008482665972	15.158399811581859	33.021912982897085	22.657464186327374
4.701701701701702	35.68940159068921	47.991368036566016	34.13552898824809	3.979676231777588	14.596119080757772	15.322313477890237	7.374680535534662	18.606033560312635	24.539798749129652	12.564669828675083	14.682745489363313	26.533955868195026	28.574480367008814	22.656996358113865	15.055884998768102	14.509815173474303	35.539387896102745	50.44709336544814	32.63423953726806	14.826396320586388	2.5033607451337963	16.00680041757302	32.39831029902705	22.659524213723632
4.70970970970971	37.12604335905768	47.87561622961575	33.04058162081874	4.833294856200914	15.327672501715398	15.93426582166641	7.655728770483084	18.38843221374242	24.731822437464213	12.897844004667984	14.135155031143626	26.36576078522292	27.425277333981864	22.73023933151955	16.774474738423265	12.076860354762458	34.83969832679158	49.43279500935854	33.42628137108739	15.892482093262025	1.9700651261661035	16.990951834184315	31.8931904753061	22.685414505506188
4.717717717717718	38.54443425853111	47.37774798433996	31.727357143612984	5.742529281677788	15.730322650315092	16.76586481552718	8.275131661712742	18.42178943801438	24.45701733690546	13.473222807088911	13.89415426122328	26.122714135323246	26.11741963467562	22.781929505992085	18.643982269475316	9.856773592076006	33.73561566225448	48.14678580759002	34.55400951155985	17.216329849018425	1.5486174089449334	18.03728700569062	31.518794147021296	22.725644789937864
4.7257257257257255	39.91218577185554	46.45816966408861	30.208343787517144	6.681687847522105	15.768149638899251	17.81045352821797	9.215445238307911	18.771906632128896	23.7265057206791	14.259438579557093	13.911096684734527	25.80513020196089	24.693931031202833	22.826177929388976	20.556306283094237	7.890755537444723	32.27003352907914	46.65339094832365	35.949355021067916	18.764259161140505	1.2427671572251757	19.09047113459527	31.286228336165742	22.77183432018248
4.733733733733733	41.20476738273749	45.09361621427076	28.53481940941876	7.623774262168228	15.436459558997965	19.030941427111546	10.439812324274	19.474871515860315	22.598458178076022	15.208197902648624	14.1264207901147	25.428344571283088	23.199269149971347	22.881365899085147	22.400035411153933	6.203594469448995	30.50578769717613	45.010253619146745	37.52524481497542	20.496819857427283	1.0533313540228941	20.120403419152133	31.203807831267504	22.81740856781691
4.741741741741742	42.40415652217905	43.281336652312355	26.791613466286236	8.544191017696244	14.761919884850622	20.35993645653276	11.89237839924268	20.529705030746562	21.16986173988561	16.25708064820593	14.477843663892541	25.01801702941935	21.67618357838296	22.965612068475483	24.069095163669353	4.804696994189124	28.52097995970551	43.26657835378776	39.18653436664783	22.368716575351748	0.9798755614894723	21.124371715832904	31.274624797478086	22.85762215853305
4.74974974974975	43.49480978088113	41.04221876547284	25.087364247438746	9.42449317841125	13.799304428635937	21.704412514478125	13.500229132693516	21.894896834857683	19.563628605488457	17.333958565926626	14.907903630962222	24.604225699827175	20.163188412438842	23.092153324489292	25.470558772350387	3.690674518128384	26.403224811079525	41.4635002215083	40.838617294597874	24.328018314208386	1.0219339385253625	22.12370878581716	31.493824892905668	22.888993420483605
4.757757757757758	44.45803718695913	38.4222447485508	23.541547514325092	10.255485967062347	12.625314231847216	22.95480913543055	15.176882867704181	23.489793543105502	17.913163031295408	18.362532519405995	15.369997519597563	24.215330014957754	18.693184692575205	23.265847212766445	26.531032392138286	2.8488839742666174	24.243225318458368	39.636084842331755	42.3928458359882	26.31535702533344	1.179490907939888	23.15527440166621	31.84623050915841	22.908373712733233
4.7657657657657655	45.26637381060671	35.49182876874769	22.269921935887613	11.038995902610969	11.330367630805027	23.997594588684372	16.827216761014725	25.20114079405038	16.346784392270695	19.268363611293797	15.832355915966993	23.872595862698446	17.293539453560257	23.48163021710795	27.201247451887035	2.2612358862536324	22.12817227910802	37.816194423438496	43.7688815688762	28.263829217968382	1.4526067913519618	24.25910773034014	32.304967408509256	22.911954452306038
4.773773773773773	45.87969615131927	32.34286443444536	21.370220856964508	11.787832672482308	10.009492130252355	24.72954861707634	18.353538079866276	26.89429737276791	14.974249791914717	19.9847692106929	16.27970347273439	23.58644048174569	15.987570631603374	23.72517214464357	27.45871838642498	1.9076294450132532	20.135545389917013	36.0353309069565	44.89490689657701	30.10013346453878	1.8402410132104825	25.464446949684024	32.8315984660246	22.894519433341546
4.781781781781782	46.24456195349946	29.08363818864004	20.909904441234005	12.52376723921258	8.753465574429514	25.07152729342625	19.662353070227528	28.427876490053574	13.87709179250246	20.458044482563057	16.712616241889112	23.354887329030145	14.796999022113386	23.975343368904014	27.308499274802152	1.7685252730106518	18.327952478103334	34.32660900453881	45.707073757297394	31.74717763989787	2.3384916254514274	26.77679643049147	33.37797765274621	22.84918172278541
4.78978978978979	46.29759861571275	25.83206658529002	20.9175638063048	13.273718021786868	7.641167117877302	24.979397675104085	20.671260409901556	29.669971208487592	13.10371691843362	20.65160885061533	17.144796580982074	23.16445892103191	13.744625032280448	24.20765186331322	26.78216641813014	1.8263831012139111	16.749636165916346	32.72521609140287	46.14956467162642	33.12806583405437	2.9386103386182287	28.16869688463795	33.889683522949156	22.767722810246568
4.797797797797798	45.972861530700655	22.707927435886823	21.379142974273382	14.0646822993145	6.733780644911739	24.4502196396788	21.315329071923998	30.513806781863366	12.669362793919296	20.548819340114406	17.598644857796238	22.9933274373134	12.856365508879346	24.397643896080165	25.935168600652588	2.0659328029151136	15.425169934032665	31.267053297546454	46.17623269139894	34.17110785710601	3.6252468252467343	29.57628527884385	34.31056920445749	22.641507856732865
4.8058058058058055	45.21213229715704	19.8248434768401	22.239539101758183	14.91820060840777	6.0711385121545085	23.5225438986255	21.552328954824915	30.890696876209688	12.560244923027073	20.154307774988627	18.099634516516836	22.81614632385911	12.161892201077348	24.52342777594029	24.84265994261104	2.4734754564579244	14.360636901708872	29.98566693990127	45.7541131712625	34.81533096395184	4.375402347002398	30.902705563849654	34.587758410712595	22.462818562558482
4.813813813813813	43.976351129475844	17.282744889061238	23.409411419542835	15.845248902659835	5.6701885959043725	22.270730471069943	21.36627295710567	30.778557825769575	12.740660454896995	19.49377771834762	18.670108478577422	22.60966420076351	11.693432835378955	24.566897697444094	23.59391873097813	3.0355934975810697	13.547244646544655	28.90799434763154	44.86836001335168	35.01591808455189	5.1585120985431105	32.02814467759468	34.676368729642405	22.226352278365958
4.821821821821822	42.2559666764252	15.161415607965504	24.77626622854468	16.842402815286935	5.525367410337183	20.794254751276323	20.768893907932636	30.20488133694672	13.161523882523426	18.61225264338432	19.32321016161336	22.358037092978524	11.482753472935647	24.513748805153615	22.28551198827324	3.737757639653251	12.966924443191724	28.049775945236462	43.52755075923957	34.749020285652215	5.9379208922625795	32.82498582541807	34.54334832613357	21.93059873471151
4.82982982982983	40.078046117429736	13.515564669431924	26.2182117225743	17.88993050128255	5.610577336592078	19.20383727625326	19.79889853454034	29.243857638548615	13.768799381079104	17.570824172723544	20.057721501575227	22.056756633920852	11.556823196287684	24.352804608775823	21.01351419815479	4.5633312939298944	12.599070735953436	27.411647260615258	41.76797723736663	34.015451636207786	6.6737796551012165	33.175565597132845	34.17002086568624	21.578826598746222
4.837837837837838	37.50851530836601	12.371702127959114	27.618325616316856	18.952187781157438	5.882467370988159	17.606734226706948	18.51908266805533	28.00813474923618	14.510528745585884	16.44203238465962	20.85456892857993	21.71432442428808	11.933046879149945	24.07537986550848	19.865311307621624	5.4933790025460105	12.427287696313678	26.97687041589434	39.655558829814524	32.84284024747027	7.327104898068277	32.989508669772334	33.55317533855544	21.179481194896283
4.8458458458458455	34.64878020123873	11.726966932608631	28.877462503350483	19.98036151933039	6.284751594061562	16.0935703480216	17.01162048741514	26.636365624039918	15.341562029281802	15.304129842495037	21.67564153323948	21.351209932937458	12.615138463536542	23.675315667805013	18.91175812487301	6.507488524558811	12.444905340022059	26.711390796778716	37.28436348269478	31.285872591842953	7.864463662081168	32.21769960015994	32.70474774029483	20.745894197507305
4.853853853853853	31.62702325444256	11.549955662815755	29.923601777334063	20.917279134478676	6.753315125411895	14.728697531568315	15.372019391765479	25.27814362170477	16.225594132693455	14.234627540874804	22.465325210858246	20.996167750009608	13.590641445316699	23.149989557471187	18.200624250625477	7.585543629809028	12.658154612549186	26.566460024686474	34.77130522972729	29.424347159222183	8.262535740263488	30.860606298480377	31.650282167721144	20.29531479347088
4.861861861861862	28.585445903832	11.783519262444932	30.716472766954404	21.703708715061364	7.221822143681766	13.545325536633863	13.702332313496528	24.07812083183002	17.134609608833635	13.303665353938813	23.154803455033097	20.6805544675708	14.830789417607056	22.502146887518233	17.752279237341785	8.710087543689227	13.086245298358477	26.483545501177904	32.24727260870372	27.35887913954676	8.511720741134155	28.96973842238925	30.426425759652783	19.847370039844808
4.86986986986987	25.665436291422875	12.34940224635336	31.247074174274793	22.28534309872967	7.627455918382488	12.545762560929713	12.104227015049842	23.16105644609213	18.046267413601175	12.567851749104145	23.668754879012553	20.431749002512397	16.292900092712923	21.74198440194178	17.55838169117405	9.868665259164061	13.758115295573527	26.40076807842245	29.845589181179875	25.204295362197573	8.618035291973026	26.64226441951923	29.077727587805782	19.422135106831714
4.877877877877878	22.992945250203544	13.154471669680982	31.53264433399989	22.61951909084189	7.916319437966389	11.706209561064753	10.672433143072192	22.619302752973468	18.940064497950118	12.0652393446601	23.93366251947686	20.26702497927685	17.92491964769243	20.88868979750485	17.583951321372307	11.055401092273682	14.706215773167974	26.259785355830086	27.689197003282654	23.081030375281767	8.602786793070234	24.009957010475453	27.653008294526227	19.038033871549764
4.885885885885886	20.66621431884987	14.098115671228896	31.608428198784633	22.68069836809975	8.047957820723198	10.984840268445426	9.488949087227006	22.503870137187523	19.793271128058954	11.812021254251786	23.886625658475435	20.189174848730737	19.67121279887785	19.970682518626997	17.772676839750282	12.271114513328433	15.958246720769955	26.0119456471049	25.878209315598827	21.105151230335327	8.499878129152465	21.224462990242493	26.201569116522474	18.709796373059707
4.893893893893894	18.747477207794294	15.080203622911753	31.518050679657435	22.463855540133224	7.998478695266841	10.331483826185776	8.618233771737245	22.819783700023542	20.577621417281385	11.801349033252789	23.48340753464038	20.184836213548067	21.4783557692446	19.024100913059492	18.054751754595603	13.521523934115875	17.52815393195961	25.622697696776772	24.479471462772423	19.377943642523377	8.351024383588898	18.441265756490527	24.769521448062523	18.446677910244453
4.901901901901902	17.259487505276727	16.008836130004756	31.30435236971729	21.98519227401265	7.761870740332977	9.69715490818972	8.10347930411043	23.526003503188367	21.257577698784292	12.0044132201112	22.70450890921906	20.225891727411163	23.299628682705738	18.089544117151117	18.356061163752734	14.813504620170349	19.407868571035728	25.073613514518634	23.519516133564697	17.97621548345352	8.199562575634229	15.804610304441677	23.396528700920122	18.25110531120466
4.90990990990991	16.18688621303077	16.80703047258721	31.00219178991259	21.28000515942216	7.349346488209278	9.041922601331533	7.963994680797263	24.539761739329833	21.790691233170616	12.37363854591428	21.558331674841803	20.273638803966232	25.097156680950217	17.2075578230986	18.607280792327714	16.14987021537943	21.561190247266186	24.361876335390047	22.981852847160333	16.94454996381555	8.083825609381313	13.435180598370037	22.113240114475726	18.11787046217951
4.917917917917918	15.48168393469785	17.417536944588925	30.634090576257837	20.39802048107203	6.7868224938456825	8.34009180076796	8.193741031676959	25.7447931706766	22.130194133331628	12.847582196516338	20.0809450674434	20.284818650991262	26.841178092926803	16.41370390722238	18.751467236943505	17.52361684218559	23.92091009198787	23.497587218123176	22.808966607040862	16.290628119133952	8.031169693342148	11.42162024675195	20.93964566227567	18.03394844346958
4.925925925925926	15.071622610291815	17.805189503970187	30.208880686168285	19.396977046707946	6.11093510493471	7.582271372018743	8.76112753005302	27.002612405718068	22.229533350900354	13.356932782598035	18.3325067951884	20.218207058386703	28.50661498761645	15.734172992445256	18.749024172047683	18.912875409833255	26.389806424388077	22.49964044709106	22.908799582281347	15.98443075934332	8.053662581460392	9.816252530853319	19.884491372880298	17.978981195964202
4.933933933933934	14.86996284030111	17.956545360114692	29.722896963769877	18.33557853740477	5.364207289831261	6.774495249624305	9.610259119413687	28.165734828841448	22.048164672020725	13.830918912328075	16.390918382691115	20.040397915789974	30.067826812531436	15.182760534681762	18.579462240410813	20.277860372005655	28.84560643059195	21.391128249030857	23.164932127297575	15.961655036062213	8.146170278902591	8.634739747274454	18.945780418506	17.926434883453318
4.941941941941942	14.785306068626056	17.877004132228826	29.162883002735526	17.26705454092855	4.59008189347317	5.935036729433769	10.663863486653618	29.091562781156647	21.557635273615638	14.203453603563416	14.343706379943512	19.72966786785462	31.492966284301353	14.759685062679633	18.24001284846627	21.560840067820745	31.14947657298069	20.19522535440291	23.44923331879804	16.131106374057186	8.287171719002908	7.8590158639172785	18.112271311550188	17.845402632095244
4.94994994994995	14.730338539872992	17.586026731605656	28.50969269699244	16.234417106896444	3.828500443319176	5.089840544752444	11.82806234152341	29.655584628214445	20.74686115477597	14.418445046335053	12.279342654084868	19.27732299988081	32.73958102491437	14.452293746480823	17.74176194334586	22.68962017910049	33.15715043302922	18.932291680483676	23.63546741681177	16.38524367356077	8.442160770184026	7.442647184774314	17.365791967750106	17.70297586559518
4.957957957957958	14.628774913760463	17.11139593882097	27.742030006897213	15.268098856006226	3.1125497706394114	4.267567481458265	12.99896554914224	29.762582004248173	19.625588804614942	14.433861345905797	10.279214395197265	18.686555756339807	33.75293609772379	14.23730595533851	17.104401162509284	23.584335975453673	34.731471578361706	17.61857928129143	23.612252265001654	16.612565151035923	8.569051190379374	7.317776889313029	16.684126639287598	17.4670429134229
4.965965965965966	14.42017920240604	16.483592295075198	26.83976449220438	14.386100855338295	2.46646457072714	3.495124333245016	14.070772356185188	29.354724027852388	18.225316618564868	14.224309793250802	8.411243301353954	17.969415681201937	34.467987500790144	14.083995991973975	16.350856531604173	24.166647016779066	35.75494636848088	16.266527219520455	23.293877956374182	16.710216318573735	8.624666100468113	7.40291074319167	16.04419677524368	17.109297219582835
4.973973973973974	14.06266790068348	15.731262210958059	25.78665910516042	13.596203327474239	1.9050196273481728	2.7942952887240056	14.944721647473347	28.41574651997837	16.59739209980291	13.78205098397043	6.725791989965755	17.142874964388106	34.81512729566507	13.95766177139303	15.50292351112094	24.369884118977808	36.14087794721315	14.886269674814088	22.627795411424692	16.595145643304374	8.571231110075558	7.610922658661739	15.425233414946439	16.60816340102279
4.981981981981982	13.533712761168953	14.878449994591126	24.572546079438794	12.899349060933217	1.4341251750362756	2.1797743565995273	15.537932725325739	26.970847635225013	14.808507279365243	13.11650019487349	5.254068585659566	16.22506410973076	34.728932450591294	13.822849980930526	14.578660351162227	24.14844216731776	35.84178884943426	13.48774595469937	21.59803753260907	16.212349564235534	8.381827473020113	7.856747271534793	14.811617406762643	15.951298998271534
4.98998998998999	12.8293585267288	13.943826609657329	23.195042134587947	12.293113507776688	1.0522911804888417	1.65859551530153	15.79101409160246	25.082432711242575	12.934278627800879	12.252372357290604	4.0088366670599225	15.23256158029869	34.158394311498206	13.646038892085603	13.591777837465067	23.484804853654495	34.85412783051822	12.082729773749353	20.224380794300075	15.539207098462802	8.043986757750817	8.064269930576279	14.195047352091004	15.1373256061734
4.997997997997998	11.96218577472715	12.941685208068183	21.66082668511942	11.774274221138793	0.7525667295253016	1.2307237750222149	15.673359706116141	22.84234320935104	11.051918413818004	11.226710362770019	2.9869299177504116	14.179220017202411	33.07666972445888	13.397721543476615	12.552749731298611	22.393006432434536	33.218676388733414	10.686190778953234	18.55761597394656	14.585525726697142	7.560971929888906	8.171946612004415	13.575702673271866	14.17650093633797
5.006006006006006	10.958326180299048	11.884100891117132	19.98638436109393	11.339850607136771	0.5245823617720912	0.8904356772410085	15.185320458512994	20.361629322967133	9.233116169880075	10.085106668371735	2.1729007782368037	13.076528615904827	31.488388433028376	13.053999558960747	11.470982100267378	20.917983409437486	31.016583267689924	9.316625613022204	16.671789728000746	13.389589562582486	6.950714740097601	8.136730569566186	12.962128959276507	13.090165131933185
5.014014014014014	9.853816684758142	10.783455978633903	18.198017799718876	10.986496543067878	0.35640317525483967	0.6280839690150589	14.3568936976047	17.75920046641549	7.538137778049821	8.877485687675724	1.543106499974195	11.935086085621428	29.432979738126303	12.597846071655232	10.357205374140522	19.130999611499604	28.36150062464165	7.9952829145313995	14.654627586410879	12.011091821230025	6.24277913428637	7.93598848527696	12.369708008106416	11.908964945030238
5.022022022022022	8.690580662150134	9.654547580115786	16.33093014031841	10.708646930100098	0.236008928225792	0.43188876664240033	13.243124188867519	15.150762608238164	6.011855515163654	7.653850884259046	1.0696298876061827	10.766501361205393	26.9832436452791	12.020131175881652	9.225311223382288	17.12198499716905	25.388795420368407	6.744481475287939	12.597500148713994	10.52223774720612	5.474017968678365	7.567272609630407	11.817787945172066	10.670047469985303
5.03003003003003	7.512345254540765	8.51569857715414	14.427278530893409	10.496200956630513	0.15232604102488298	0.2894950847233279	11.916936242274792	12.639313118103848	4.6820248953753305	6.4604021561486835	0.7236020173243712	9.585001378366961	24.239308084084783	11.320374683639324	8.093104747699813	14.990083232732403	22.243180771616977	5.585418850502949	10.586229565676252	8.998455574930084	4.683735410407261	7.046060482040669	11.32581077601145	9.413582018778392
5.038038038038038	6.360824041359471	7.388615595319891	12.533283887929109	10.332668961710441	0.09582496107332576	0.18915105265254245	10.460503820151487	10.30814120604589	3.559718739916802	5.336384160872383	0.47769123776508493	8.408190858091187	21.318973561174666	10.507068880485154	6.981793133693355	12.83388229670268	19.066285302302916	4.53595071269599	8.69377511323366	7.510042764568691	3.9091467393170416	6.401835348759819	10.909028104541079	8.179077412189681
5.046046046046046	5.272487075977705	6.297083498250588	10.695689463484893	10.194585031328439	0.05875460014115165	0.12046553793687878	8.956433463048944	8.216840252992332	2.6415005752596636	4.311931887131178	0.30770438014663265	7.25670709897117	18.346062690641556	9.59736054148745	5.914381037859185	10.742699689315236	15.98561802233592	3.608784032372263	6.975443322145739	6.115749654190333	3.1817646824868517	5.673099595753355	10.574568455895918	7.001987590832755
5.054054054054054	4.276187492981719	5.26486539030628	8.95802418766915	10.052637753420084	0.0351126653093036	0.07478166110763226	7.479959366273691	6.400363614498613	1.9127227913737297	3.4070462552606005	0.19338420394572173	6.152844339042882	15.438646537127138	8.615927621315675	4.9134012424888915	8.789963074920326	13.10610191497939	2.810395119304704	5.466820909426135	4.85885049228365	2.5250886575762683	4.902037445639394	10.318647972450565	5.911035248204414
5.062062062062062	3.391812916647822	4.313329083286374	7.35719449194219	9.87450028693368	0.02045240575484275	0.04524804369256504	6.0930647905263005	4.870734728518781	1.3512854867180422	2.631681917380436	0.11857008598563464	5.118492796915711	12.69888824411741	7.593022055282084	3.9985245318183567	7.029262560083317	10.504897620401241	2.1408017336822054	4.184212547196031	3.7657764800069935	1.9536945390816116	4.129541881825908	10.125567916287658	4.926545962786312
5.07007007007007	2.62999592284569	3.4593264129428083	5.920880116626645	9.62887944060906	0.011611375623220588	0.026685346459762935	4.84102812649002	3.6207233837727104	0.9312693894829511	1.9867898684453933	0.07091946419693673	4.172883361871886	10.205793823284077	6.561831923481725	3.1845589409117645	5.493160029883448	8.229709613809543	1.594136913864603	3.127049826933977	2.8469809799087673	1.4735775313350992	3.3911962575096735	9.968831410453468	4.059905193945358
5.078078078078078	1.9927780649291313	2.7137325615923626	4.666060135763754	9.28997375159097	0.006425125485975581	0.015339505513647794	3.7514449189942005	2.628658102020408	0.6260169968784911	1.4660550110040813	0.04137751008552606	3.330630585538924	8.011522128353121	5.5554836650894845	2.4801991705522175	4.194419476909321	6.300263072109901	1.15983205913176	2.2815630306715198	2.099437287953311	1.083431388576571	2.7145855786297073	9.814299253645483	3.3140664513486904
5.086086086086086	1.475006275074165	2.080858843143491	3.598786950815212	8.841412640389112	0.0034652790668788414	0.008594355961773026	2.8353920762122278	1.8635586536720399	0.41042870534456644	1.05802001949226	0.02354761968795084	2.6004469414899356	6.141237674466664	4.604104151464755	1.887679341539384	3.1290346368404576	4.712249169605381	0.8241415045067194	1.6249796572176303	1.5100583801921912	0.7764710734772652	2.118057701458202	9.624884275307572	2.684887648975036
5.094094094094094	1.0661715735160981	1.5587441632163155	2.715111735136417	8.27886197904327	0.0018216019200836427	0.004693289710522627	2.090142301761663	1.2899109282857992	0.2624201081114437	0.7482947998357754	0.01307046431694028	1.984711391266244	4.595931297705158	3.732363460007324	1.40327738037504	2.2803020956097795	3.4428159933871054	0.5717334477251436	1.129608950702094	1.0593620999486193	0.5424168164924063	1.6108162271462572	9.365956895478861	2.1629799565521024
5.102102102102102	0.7523874881038626	1.1401593572992221	2.0028931687441527	7.610783836187179	0.0009333131688039334	0.002498057571316782	1.5027314866196653	0.8716184933226314	0.16362284976708713	0.5216054128525823	0.007075809324041039	1.4798749733411967	3.3572773595145597	2.957824192029304	1.0184648427229026	1.6232083755830296	2.4566455635574425	0.38711912056598036	0.7663462801107935	0.7248437999181847	0.36933216885579473	1.1940493565394517	9.010481818052696	1.7357294401631251
5.11011011011011	0.5182444809071348	0.8140564671567024	1.4441233245465237	6.857242491549823	0.00046607946537719164	0.0012959488960949948	1.0537175928035414	0.5748971760296694	0.09949223005614413	0.3635182283326412	0.003735803470034985	1.0775258091858926	2.393473800149093	2.2902621270083756	0.7214165479070429	1.1285309555869056	1.7117789282405025	0.25577066331167664	0.5073354221625157	0.48370936578295676	0.24511610405354217	0.8627064684284836	8.54296419021495	1.3891904437063316
5.118118118118118	0.34835100274323655	0.5671694463811016	1.0173887201120555	6.04704961178924	0.00022685648637896672	0.0006552894402833778	0.720607471575082	0.37008563606864775	0.059013095056856	0.2617618088214702	0.0019235262982562227	0.765844969371913	1.6650976246173688	1.7319413095925809	0.49859060003912686	0.7662457979931369	1.1645780206185736	0.16486403116746243	0.327717032838613	0.3148155973405383	0.15855997005161365	0.6075277783863301	7.961536793141538	1.1096326952144087
5.126126126126126	0.2284605246959094	0.38551126418420306	0.7001388262676215	5.213844594652386	0.00010762200778959051	0.0003229519984321971	0.48061706173533625	0.23249730948427216	0.03418408705296135	0.2071407807879242	0.0009658359959635744	0.5311684321028011	1.1302393048962796	1.2786696138749896	0.3361435178528609	0.5080386623360919	0.7734816625811688	0.1036571279178805	0.20653833292947382	0.1998259047498526	0.09997230654681052	0.41699438428121655	7.277903649476676	0.8846271199308219
5.134134134134134	0.14616723807952564	0.2555904425498797	0.4705334615050946	4.391851903843127	4.976335299130023e-05	0.00015513223584612707	0.31262200664858647	0.14252674917780578	0.019425356115930718	0.19407984045675908	0.0004729182845853	0.35941471762562516	0.7484758666436061	0.9213606373741917	0.22103059189644964	0.32889592116355904	0.5014664403814338	0.06356409792516526	0.12698943013371689	0.12369825673846312	0.061436796440908326	0.2789680332248696	6.515276435653312	0.7036544364109317
5.142142142142142	0.09121705799176143	0.16526065699882736	0.3087550919801448	3.612031839517383	2.2427291919195824e-05	7.26315351645043e-05	0.19831416705991434	0.08525113350085473	0.011011527559323274	0.22084798506673914	0.00022580512999944094	0.2372176783273795	0.4835315025569399	0.6477969216463004	0.14173170516456574	0.20788004437514912	0.31732095480801215	0.03801155873767892	0.07616758101431595	0.07467654988407334	0.0367992441352405	0.1819023656701035	5.7048016529771335	0.5582977427360402
5.15015015015015	0.05551876657424821	0.10419792979565418	0.19777654526332844	2.899173842990688	9.851507519971063e-06	3.3144186974164375e-05	0.12268614513012903	0.049750229749301565	0.006591266174681298	0.2894975429034306	0.0001051320379318353	0.15269282391894282	0.30470509470608315	0.44432118535340337	0.08861782447864835	0.12826844265136733	0.19596547313445925	0.022165145670391465	0.04456373548902103	0.04396494420799051	0.021483740277135944	0.11560633225599926	4.881203960377612	0.44212604777543224
5.158158158158158	0.032953307341302064	0.06405773711782717	0.12365228732148834	2.2702306342068574	4.217811887358907e-06	1.4741728410774641e-05	0.07401820116143132	0.028323697621767212	0.0048235511261685605	0.40552084041815456	4.772868857708588e-05	0.09584246988619642	0.1872914601315609	0.297256340528375	0.05402278662881786	0.0772574558774131	0.1180992386033158	0.012602120106086506	0.025431822090628553	0.02524196912737252	0.012224777919259393	0.07161171627826685	4.078428784468755	0.35038947331260517
5.166166166166166	0.019072937216418277	0.03839491407004455	0.07544567206614969	1.7339255301395322	1.7600717641075759e-06	6.390697632336453e-06	0.04354881061628944	0.01573027382508778	0.005140841478227321	0.5771946899340531	2.112795550827973e-05	0.05865796026012759	0.11228708846923853	0.19394633070503495	0.0321073856732103	0.04541886526114182	0.0694492689293589	0.006985660474732948	0.014155841860193948	0.014132767427703667	0.006780032285438408	0.043236010328472504	3.3259636112427824	0.27963494656470184
5.1741741741741745	0.010763779378478956	0.02243567433086866	0.04491760848044886	1.2914435046731887	7.158667666631669e-07	2.700268311012802e-06	0.024986320336769147	0.008521741323038448	0.0076396143309779285	0.8145654789622642	9.119272080672906e-06	0.03500335475653279	0.06566792454682006	0.12339561058723042	0.01860293333670268	0.02605974869248746	0.039848389373866866	0.003775196922865223	0.0076848636551891504	0.0077163400575834965	0.0036650674854672455	0.025442872527054735	2.646296968289007	0.22732371858495654
5.182182182182182	0.00592262862447096	0.012780502243629997	0.026091589037610587	0.9378763323370324	2.8378712134083866e-07	1.112050027584052e-06	0.013980089643619659	0.004503019694338804	0.0130963502255413	1.1280390807581504	3.8377744951515836e-06	0.02036817562330553	0.03748031810321333	0.07655013673055706	0.010507219762690692	0.014591709431462851	0.022307385475217753	0.0019889385293219734	0.004068746248590863	0.004108361006727621	0.0019310407357060204	0.014593035201326782	2.053701938497557	0.19149964484877025
5.19019019019019	0.0031771998282995625	0.007097227922092148	0.01478573340302597	0.6640444384957702	1.0965080392752905e-07	4.4637561842358613e-07	0.007627683046060376	0.0023208586367773378	0.02310804392687321	1.5265875527419241	1.5747360349881495e-06	0.01156450567874236	0.020920469176625194	0.046300765315304616	0.0057850800206904335	0.007972772200480972	0.012183054480997739	0.0010214974234415478	0.0021008372413233883	0.0021330051608403266	0.0009916536484368304	0.008158006552885956	1.5542729822957855	0.1705284999112537
5.198198198198198	0.0016616366249665167	0.0038421479232712747	0.008173444162182826	0.4583506194905007	4.129425294197174e-08	1.7463662262003805e-07	0.004058296008503983	0.001166762728920397	0.0403565244888097	2.0156668399673907	6.299964579722767e-07	0.006423912612685983	0.011511311634400443	0.027302359952793013	0.0031048057624503364	0.004250562270228941	0.006490981369976697	0.0005114162903867225	0.001057831386995183	0.001079877073014362	0.000496349541054577	0.004445098460869916	1.1469514336119746	0.16290882857777
5.206206206206206	0.0008471750068363903	0.0020282199522928548	0.004407097822698425	0.30840671070989245	1.515744717509268e-08	6.65930476815149e-08	0.0021055064779038728	0.0005723902440689302	0.06899114255444763	2.595043483284399	2.457332671009775e-07	0.0035289106858889634	0.006430505143180648	0.015694982807931353	0.001624253391260997	0.0022109826033478597	0.003373573955999975	0.0002495873690754068	0.0005194203281346783	0.0005331004025889868	0.00024214427604799947	0.0023606827491131992	0.8251721785709798	0.1671453206878196
5.2142142142142145	0.0004210583367344748	0.0010453852082761724	0.0023176862423581446	0.20228217381337502	5.422769827454701e-09	2.4750339446307853e-08	0.0010651839791940019	0.0002746761956712748	0.11511110939099115	3.2568299797599103	9.344998037685466e-08	0.0019962075226633356	0.004004048708048607	0.008795346942209894	0.0008282474376643155	0.001122007511093948	0.0017103169502552887	0.00011873332227357111	0.0002487065938844642	0.0002566194791158536	0.00011513827569240141	0.0012219481192372744	0.5787519230134921	0.18167463567066222
5.222222222222222	0.00020400088326106335	0.0005293336607908382	0.001188729554263834	0.12932613630943315	1.890927844021509e-09	8.965863519947423e-09	0.0005254619822989366	0.0001305452224338813	0.18730456570503712	3.984097330850426	3.464800089526208e-08	0.0013167684979004412	0.0033569597436808127	0.004804660260404681	0.0004116684663761622	0.0005554549253561418	0.0008457690964557632	5.505760499337395e-05	0.00011612079709935442	0.00012045154711618618	5.3361021873801015e-05	0.000616491089860761	0.3956983828656533	0.204837273721283
5.23023023023023	9.634580650899568e-05	0.0002707600907580844	0.0005945834147509076	0.08059357137674526	6.426694657283922e-10	3.1656418570273034e-09	0.0002527552061297191	6.521031403337379e-05	0.2971662348931916	4.750438940006091	1.2524358783982953e-08	0.0012509492456933106	0.004202461126448185	0.002558460541529359	0.00019943973753481424	0.00026823606846544434	0.0004079431177910983	2.4885744547812675e-05	5.2866008055312444e-05	5.5130181859895065e-05	2.410390671372122e-05	0.00030315150919313626	0.2637195641525645	0.2348932873383163
5.238238238238238	4.435437090050117e-05	0.00015612710245917457	0.0002900154410539804	0.048954534572062	2.128934185481737e-10	1.0894069081514386e-09	0.00011854810994568459	4.237184130370754e-05	0.4596727814806457	5.520781246205061	4.413733702553982e-09	0.0017747080024014972	0.006749908720690536	0.001327981411406699	9.417784286446067e-05	0.00012634994189186056	0.00019191324852174327	1.0963963114585664e-05	2.3468057280211996e-05	2.461118567854626e-05	1.0612302186111223e-05	0.00014529529712933214	0.17132226568877654	0.2700809669783222
5.246246246246246	1.9903799319411996e-05	0.00013193178704915288	0.0001379391400010437	0.02898402852097394	6.874384840984022e-11	3.654072480218162e-10	5.4214884672087445e-05	4.846328718992651e-05	0.6932529292613647	6.253570433481728	1.5164402505501174e-09	0.0030738287441925186	0.011714894400851529	0.0006718853092481559	4.334668087274249e-05	5.8049460470897346e-05	8.805497495521493e-05	4.708297808808039e-06	1.0157877147919063e-05	1.0734457381301467e-05	4.553974969245542e-06	6.787381675294778e-05	0.10848492358193036	0.3087144720734553
5.2542542542542545	8.706140776086012e-06	0.00018651152688781776	6.39725083015031e-05	0.0167260784570812	2.1658264291551435e-11	1.1946010084591597e-10	2.4174950000373502e-05	8.622703201516554e-05	1.019361053423553	6.904232022041046	5.079354546953639e-10	0.005585638037474499	0.02041867536195644	0.00033134637575679444	1.94460201465455e-05	2.6011406974918787e-05	3.940337708875565e-05	1.9707713988813963e-06	4.286923558509359e-06	4.623451651202321e-06	1.9047172940613354e-06	3.090379943641543e-05	0.06695803503872035	0.34930917356565966
5.262262262262262	3.7119372137880847e-06	0.0003459127349370609	2.8928231020479983e-05	0.009407982184494847	6.734957330924885e-12	3.806512792735851e-11	1.0510651689503808e-05	0.00017541964647669573	1.461364888348257	7.429544628630107	1.658637712057548e-10	0.010090350010155147	0.03496510132812431	0.00015927529855102137	8.502988033022662e-06	1.136712704531658e-05	1.7196159543483753e-05	8.040474220153226e-07	1.7639971521043492e-06	2.0936313342584756e-06	7.764781892916453e-07	1.3714512420353443e-05	0.04028196451213523	0.3907145605506507
5.27027027027027	1.5426118196778973e-06	0.0006829731491576662	1.2754332724851867e-05	0.00515780310392878	2.3425873388036315e-12	1.1821989395818617e-11	4.455584728481272e-06	0.0003605504190444064	2.042606719123036	7.792348528431693	5.280198785339659e-11	0.017855377474419197	0.058479119467701436	7.462594974494465e-05	3.623905903795259e-06	4.84438774300911e-06	7.318744614789974e-06	3.1974058872292435e-07	7.077050894007589e-07	1.3048790266985158e-06	3.0852250209683464e-07	5.9320903630930426e-06	0.02362096417092634	0.4322273814722488
5.278278278278278	6.248708900854473e-07	0.001341406961315723	5.482607195237723e-06	0.002756147205953445	1.832247243549323e-12	3.5786146137618734e-12	1.8415558174871774e-06	0.0007274843136791978	2.783604006236104	7.965881597702944	1.6387053973103066e-11	0.030834120401226853	0.09538031410773282	3.4080300681967334e-05	1.5053781797763675e-06	2.013306227114016e-06	3.037652860491747e-06	1.2393174944723577e-07	2.768232064903797e-07	1.6538233955645208e-06	1.1948221737898028e-07	2.5008867983962575e-06	0.013501927251052669	0.4736556636878707
5.286286286286286	2.4671672618726047e-07	0.002579247672568521	2.2977220236243793e-06	0.0014355997673573362	4.434994164661602e-12	1.0559223846651924e-12	7.421034197218714e-07	0.0014326679195921846	3.698519014629313	7.937040751598098	4.9579220461580045e-12	0.051914362190908746	0.1516477918893232	1.5170033253870093e-05	6.095042908286438e-07	8.159175285573669e-07	1.2294929446730855e-06	4.682032664475386e-08	1.0557042989024504e-07	3.3880427841070495e-06	4.5100208188628825e-08	1.0276357400816914e-06	0.007525821603704865	0.515309607910478
5.2942942942942945	9.494652464653301e-08	0.0048383040326809	9.38809365250976e-07	0.0007290934559105637	1.4221822368321033e-11	3.04009796127007e-13	2.915665739248397e-07	0.002750704568693083	4.7912296519434605	7.708016775974239	1.4623226069786806e-12	0.08519931584686177	0.2350110746795403	6.58168615517824e-06	2.405302143258727e-07	3.22427536876689e-07	4.852781879871051e-07	1.7240583915851666e-08	3.925237922092672e-08	7.746841167072518e-06	1.6592531948515307e-08	4.11569569322637e-07	0.004096601049960288	0.5579082047090488
5.302302302302302	3.561472850423335e-08	0.008847883141090406	3.739526114674582e-07	0.0003615660108477543	4.588489306325718e-11	8.663842073657963e-14	1.1168615461239566e-07	0.005147833162837793	6.051538362526452	7.296019183462221	4.204632385786258e-13	0.13628634262455208	0.35498006879017596	2.783259333033958e-06	9.251744951890424e-08	1.2423744997052198e-07	1.867769644507612e-07	6.1877681086925104e-09	1.4228798314126074e-08	1.7686096405874142e-05	5.9498445717296505e-09	1.606594228945229e-07	0.002191848188153399	0.6024084638747678
5.31031031031031	1.3021125503226783e-08	0.015771152751652605	1.4521302563711717e-07	0.00017637040157220067	1.447074412434428e-10	2.9180444263323074e-14	4.171037662770181e-08	0.009390069951661256	7.45221063901976	6.731138970848918	1.1785581320280052e-13	0.21248585399153327	0.5226128055197155	1.1471883074379726e-06	3.4684732413902765e-08	4.6676003939575523e-08	7.009952882523185e-08	2.1646100174596553e-09	5.0285638352907425e-09	3.95088579391018e-05	2.079492799360053e-09	6.112629018784746e-08	0.001184076973531674	0.6497830877153562
5.318318318318318	4.640173783024231e-09	0.027400017973104155	5.4971287590453954e-08	8.765539824473244e-05	4.4499079296290986e-10	2.8487227456882994e-14	1.5186887335886365e-08	0.016694504002990346	8.947583325994298	6.05271772168686	3.2203961383520006e-14	0.3228996924247636	0.749921484507067	4.6087081242363644e-07	1.2673990053159334e-08	1.7097899615388434e-08	2.5654170479713176e-08	7.380539017140799e-10	1.7325607685877274e-09	8.607690816499653e-05	7.08382889488971e-10	2.2667768314372685e-08	0.0007121086551075305	0.7007870958668541
5.326326326326326	1.611704980181955e-09	0.04639792227438694	2.0286160089409604e-08	5.114969123465196e-05	1.334022076563441e-09	8.328795473558385e-14	5.3912253362054075e-09	0.028929296741433432	10.474380855545212	5.304831049806885	8.578360702104588e-15	0.4782607968910766	1.0488442898192494	1.804622140950882e-07	4.513863286597621e-09	6.106438607015232e-09	9.154701158249034e-09	2.4527801320320515e-10	5.819655435777896e-10	0.00018280214625718172	2.3520012357672555e-10	8.19310237173723e-09	0.0005975808120084888	0.7557598252975528
5.334334334334335	5.4563393648352e-10	0.0765783213439083	7.297773492148446e-09	4.76080116075904e-05	3.898715904169476e-09	2.920542252945547e-13	1.866767093093548e-09	0.04886093683262156	11.9551090271366	4.531604157946934	2.227975790838353e-15	0.6904327508022634	1.429768295844209	6.887398941646312e-08	1.5669070489307551e-09	2.1262701598594217e-09	3.1854167644420323e-09	7.94494202455304e-11	1.9057508390778762e-10	0.0003783922587356685	7.611423202871633e-11	2.8863360094166255e-09	0.0008012776989123649	0.8145035156726103
5.342342342342342	1.8004490422368113e-10	0.12318920042648408	2.5591818216842655e-09	7.511755864986413e-05	1.1107807595137386e-08	1.015071148563412e-12	6.333475598454396e-10	0.08043503938241953	13.30398632424329	3.77304208576855	5.659691272272276e-16	0.9714879333399549	1.8996767883196053	2.562037671333604e-08	5.30148669936564e-10	7.218118857113304e-10	1.0807298430137475e-09	2.508325895499141e-11	6.084025174731534e-11	0.0007634204233623953	2.400783707563736e-11	9.910698943454867e-10	0.001416360783288143	0.8762640136426552
5.35035035035035	5.790594823832661e-11	0.19315185648766334	8.748354358434149e-10	0.0001483111137252758	3.08521537416591e-08	3.4427940740373625e-12	2.2009801116993993e-10	0.12905903353616902	14.434891094509785	3.061897199358501	1.4840425612719408e-16	1.3323332222285555	2.4601023477129473	9.289164162802483e-09	1.7482823761309587e-10	2.3888861308745903e-10	3.5751150386026074e-10	7.71858919349134e-12	1.8935121880006676e-11	0.0015012221772869301	7.380725295711469e-12	3.3168098158860565e-10	0.0026996893792557188	0.9398166964755841
5.358358358358358	1.8152137507094492e-11	0.2951784085227059	2.915149407434904e-10	0.00030427855900099843	8.354015257696008e-08	1.1382094737255125e-11	1.0891882911142355e-10	0.20183258823974307	15.270350887322206	2.421858886746878	7.301820848313487e-17	1.7809335791508705	3.105174703071732	3.282677738451555e-09	5.619333753315865e-11	7.707688061613819e-11	1.1531302767342937e-10	2.315007016536684e-12	5.745049772614912e-12	0.0028773036044159755	2.2115862896038593e-12	1.0819214875763498e-10	0.005147374058063651	1.0036373085606722
5.366366366366366	5.5461816080255905e-12	0.43967293805063645	9.468904854247295e-11	0.0006167002681777701	2.2052608067292392e-07	3.667714707307804e-11	1.5570159979483794e-10	0.30764800256863356	15.750288699233472	1.8670946609462822	1.7234629564485398e-16	2.3202885982152397	3.820131457146091	1.1306808801426097e-09	1.7604241815329675e-11	2.4243882545941e-11	3.626402250244448e-11	6.767477985466544e-13	1.6992786948520021e-12	0.005375092046149682	6.459034098310296e-13	3.439773230921697e-11	0.009625605537391823	1.0661192163511728
5.374374374374375	1.6516638727704167e-12	0.638313945168679	2.998049968839789e-11	0.0012215435531643792	5.675209046542972e-07	1.1519368271070412e-10	4.2368036560683707e-10	0.45706411379202777	15.83915965324455	1.402952969236321	6.687689821314414e-16	2.9464271484059976	4.580680288641174	3.7958740317644363e-10	5.375377878963035e-12	7.433995555698562e-12	1.1119292033028079e-11	1.9282410647052702e-13	4.899787546484746e-13	0.00978691047995716	1.8386120687617976e-13	1.0659154779512887e-11	0.01757148391436184	1.1257903749975078
5.382382382382382	4.794133726395728e-13	0.9032300500321441	9.252823130410293e-12	0.002359588106299006	1.4238468523880238e-06	3.5263171678050936e-10	1.2600370793581824e-09	0.6618518973702837	15.530301650749232	1.0274936845659595	2.6367117380142772e-15	3.646773809247433	5.353540080500412	1.242062029537638e-10	1.599778259385497e-12	2.2221727079023673e-12	3.3241499414714925e-12	5.354951680087715e-14	1.377299996276883e-13	0.01736860024357398	5.1011897304498676e-14	3.2193975907332584e-12	0.03127937598395951	1.1814869635827552
5.39039039039039	1.3563107103172722e-13	1.24572411625171	2.7835716083795514e-12	0.004442926483522214	3.4826234225753933e-06	1.052140312298219e-09	3.697602561279346e-09	0.934126967043057	14.846760707924023	0.7334567047985324	1.0158523791671374e-14	4.399277573859869	6.098338687649774	3.961269336211646e-11	4.640552073147655e-13	6.47533951981416e-13	9.690465454250458e-13	1.4494705163947648e-14	3.774118018524095e-14	0.030043015139860768	1.3794681821534626e-14	9.477315768541633e-13	0.05428402221503842	1.2324547047297476
5.398398398398398	3.739973673961754e-14	1.6745758198240706	8.162441388477075e-13	0.008154000170086745	8.30450762025763e-06	3.0597470840966886e-09	1.0589527031390218e-08	1.2850308744682062	13.838449036057664	0.5103041238036029	3.81595571843749e-14	5.172652705009016	6.770822470148314	1.2313596690589891e-11	1.3120142182299422e-13	1.8393773432339944e-13	2.7603471855655725e-13	3.824042312783574e-15	1.008173180789694e-14	0.0506502632812081	3.6358900348307286e-15	2.7192865647237256e-13	0.09183962315241766	1.2783690101776337
5.406406406406406	1.0051665443582139e-14	2.194053487364151	2.3330518485179413e-13	0.014585913296207294	1.930579578045153e-05	8.672753002906041e-09	2.9565006773018003e-08	1.7230014185055784	12.576122398794174	0.346053260893221	1.3974261138341738e-13	5.927952219583265	7.327076361154831	3.730738778532447e-12	3.615483914138879e-14	5.09327891265096e-14	7.906415795997523e-14	9.833211051332723e-16	2.6253351578423505e-15	0.08322990350683099	9.340467909005069e-16	7.604724636219029e-14	0.15147217355062007	1.3192854991602945
5.414414414414415	2.6331057352572044e-15	2.80187695936656	6.499990352576412e-14	0.02543058831421746	4.3755261922991946e-05	2.3960065778131914e-08	8.045960647315663e-08	2.251775551634758	11.143185558698471	0.22872629082363943	4.98893194766446e-13	6.6214863251358285	7.728218866866584	1.1017017482363769e-12	9.710761833204679e-15	1.3747940045951859e-14	3.122668652966806e-14	2.464491441183188e-16	6.664409083364679e-16	0.1333019702579964	2.338758432909145e-16	2.0728644297932135e-14	0.24354949263472403	1.3555476288441792
5.4224224224224224	6.72318877026003e-16	3.487469113642743	1.7651542317827745e-14	0.04321542287402592	9.668162329851654e-05	6.451766089737456e-08	2.134380966850761e-07	2.8683801246607925	9.626641490087621	0.14734944405503875	1.7363729548664836e-12	7.208845146780109	7.94488312489837	3.170972311268436e-13	2.5421380409331328e-15	3.617320055026547e-15	4.4908206415114514e-14	6.020305357433784e-17	1.6491617436983392e-16	0.20809097224397843	5.707697408962492e-17	5.5070268662565675e-15	0.3817716722163771	1.3876844987408803
5.43043043043043	1.67440608557135e-16	4.230884355154413	4.672314532523247e-15	0.07157817970632376	0.000208272025580728	1.693280085378152e-07	5.518993176871683e-07	3.561459729964073	8.108538020481845	0.09252097251940966	5.891678186454575e-12	7.649540084098912	7.960768908286293	8.895697804446189e-14	6.486402564776863e-16	9.27772142140397e-16	1.4441591671891505e-13	1.4334082002331147e-17	3.978204438455949e-17	0.3166134816735919	1.357673548309619e-17	1.4260093768304425e-15	0.583440245767003	1.4163283900396046
5.438438438438438	4.120408559241519e-17	5.0027804278141	1.2054771883020875e-15	0.11555321787653856	0.0004374149190772855	4.3315024798046995e-07	1.391047088052565e-06	4.310336965006812	6.659047710193839	0.056622775016470304	1.948945365191122e-11	7.911600895597173	7.774669311251601	2.4323535927409002e-14	1.6131234258359468e-16	2.319514446772708e-16	5.05317867896846e-13	3.3266200615281006e-18	9.354720352151566e-18	0.4695318541975322	3.1476657835912862e-18	3.5990382086135233e-16	0.8693285235846749	1.4421700399858772
5.446446446446447	1.2360984969804936e-17	5.765690025532811	3.031528565584716e-16	0.18182054186940985	0.000895641380218713	1.079960605309337e-06	3.4175751490134925e-06	5.085171709060219	5.331914145313684	0.033775468640644936	6.28534675935313e-11	7.97540663520111	7.400622281483472	6.482350027732711e-15	3.910121187327197e-17	5.652632827910542e-17	1.7378202743583818e-12	7.533743850216049e-19	2.1443323609990448e-18	0.6786724382388415	7.112801854272683e-19	8.853386485499287e-17	1.262963879741312	1.4659537940896556
5.454454454454455	1.4173280215824657e-17	6.476655818406804	7.430849648393608e-17	0.27884532030604803	0.00178794790503323	2.624441154700077e-06	8.184436665795387e-06	5.84846843924064	4.162515777942507	0.019636807856899877	1.9762062336351862e-10	7.8361134988510965	6.866160586888214	1.6838263443148945e-15	9.23786795245264e-18	1.3427627031227151e-17	5.828590311126072e-12	1.7073749987925401e-19	4.79146992098765e-19	0.9561254025978849	1.5665766486481644e-19	2.122712998418447e-17	1.7891625862031377	1.488499260664328
5.4624624624624625	5.089808954329547e-17	7.091045519126519	1.775366307824556e-17	0.41681494460730895	0.0034798292913777815	6.216205236252742e-06	1.910531470191808e-05	6.557980696770851	3.168346298788931	0.011127552983807586	6.057779917814988e-10	7.504262516075285	6.208963097418495	4.263057123330751e-16	2.1272189280412107e-18	3.1091359922921187e-18	1.9054622069759773e-11	5.923170827532303e-20	1.0436591535455224e-19	1.3128919780400716	3.362957878671905e-20	4.960575058131088e-18	2.471742938439443	1.5107252475516026
5.47047047047047	2.070844954392221e-16	7.567112005196372	4.1343653364032976e-18	0.6072712379883441	0.0066030650254681	1.435071137171698e-05	4.3472486916932406e-05	7.170809601407658	2.3513740907464857	0.006145931629717117	1.8104141823177274e-09	7.004461247043448	5.472472718691077	1.0519716007263658e-16	4.774320047790034e-19	7.017308764769365e-19	6.071531961042693e-11	1.189694527960857e-19	2.215949280428101e-20	1.7571248715444054	7.036392349887817e-21	1.1298782829216447e-18	3.3304867582932576	1.5336486675058976
5.478478478478478	8.284504290197852e-16	7.870666889920162	9.384257510746e-19	0.8623461950050106	0.01221574386020086	3.229097023579216e-05	9.642060649600614e-05	7.648238502368266	1.701567975332771	0.0033085298270266474	5.275102766089891e-09	6.372368373784991	4.7011871047301925	2.5301477089063568e-17	1.0444069810296794e-19	1.5438925057662378e-19	1.885628870316577e-10	5.153330472613824e-19	4.5863815662909765e-21	2.292111556822576	1.4349524451595298e-21	2.5083618517811764e-19	4.377610301269174	1.5583369517374246
5.486486486486487	3.231836840638601e-15	7.979148360394427	2.076156539594001e-19	1.193548577358396	0.022033479465050923	7.08187632909714e-05	0.00020845893231908995	7.960646880441324	1.200863790208086	0.0017359678312092119	1.498573482452471e-08	5.650494133083938	3.936324304152574	5.931256702446427e-18	2.226829149678989e-20	3.316338468465283e-20	5.707870743205146e-10	2.3083872851663372e-18	9.25311349505137e-22	2.914260494550846	2.8522251851954723e-22	5.427597117614067e-20	5.614210483486956	1.5858063375749973
5.494494494494495	1.2288612934934381e-14	7.8844178620586085	4.4770136073855743e-20	1.6101193019891042	0.03874691654991073	0.0001513823218633255	0.0004393054834199948	8.09175525203158	0.8269626714151649	0.0008877847143068912	4.150737167792826e-08	4.883502351843255	3.2124295459948846	1.3552098202221346e-18	4.627675745696978e-21	7.223645060634061e-21	1.6840388608067077e-09	1.0107591241177002e-17	1.8197474480554844e-22	3.611440638436776	5.52572099904339e-23	1.1446795103908547e-20	7.027320418581933	1.616877107591836
5.5025025025025025	4.5542464380936664e-14	7.593814363800869	9.409877977314275e-21	2.1170714819888943	0.06643304034143713	0.0003153999101466621	0.0009024193265512421	8.041498945111728	0.5565441237919045	0.0004425206307567788	1.1209307523905287e-07	4.113730078657581	2.555263880054164	3.0180423277378905e-19	9.373414751414012e-22	2.9412932302713495e-21	4.84273026591846e-09	4.315041767606589e-17	3.488499787103057e-23	4.362064527719936	1.0434050553214507e-23	2.352984709434684e-21	8.588279905403144	1.6520156871162157
5.51051051051051	1.6450907645340828e-13	7.129292913065091	1.9277292210308874e-21	2.713141826176126	0.1110519018946705	0.0006404829130862972	0.0018069493481283952	7.827010290834616	0.36768934298134287	0.00021499199265682465	2.951517504428712e-07	3.3775330020747227	1.9810585209314984	6.550931728579177e-20	1.8505108464559202e-22	7.795970882783969e-21	1.3573404792245066e-08	1.7958634957615642e-16	6.5191208110619164e-24	5.135268836276927	1.920329532693973e-24	4.714256308082405e-22	10.253049335604304	1.691206900122543
5.518518518518518	5.791923893686939e-13	6.5248119274481295	3.8492295351973924e-22	3.388979797742769	0.180994208925896	0.0012676901340774084	0.003526789762428924	7.481471492939675	0.24149769699964815	0.00010181046398882924	7.577606587218116e-07	2.702855501973689	1.4969877904169302	1.3859251498907452e-20	3.560773283529471e-23	3.600732054021353e-20	3.7080695733906236e-08	7.286398389186918e-16	1.1894320994750764e-24	5.892421102401339	3.4447477589083186e-25	9.205898171062177e-23	11.964843773229378	1.7339026250991254
5.526526526526527	1.987538146185725e-12	5.8224362066049205	7.491463636694855e-23	4.125959609177434	0.28760870024557955	0.0024455596054692836	0.006709796304922443	7.0509261926670455	0.16301411779456088	4.7006332833254694e-05	1.8969085166869102e-06	2.108169246744887	1.1025508184828803	2.8578236739713535e-21	6.67814579679302e-24	1.6765276992628775e-19	9.873423322055146e-08	2.882081237201843e-15	2.2303954111608334e-25	6.589976433477311	6.022792937253598e-26	1.752177231307467e-23	13.65905550030067	1.7790826601470981
5.534534534534535	6.647643828960698e-12	5.067824076418679	1.421098035300625e-23	4.8959894488812825	0.44559448831922766	0.004598360054531317	0.012443296199183265	6.589441153612191	0.12165764242325974	2.1193281781958984e-05	4.630164033597708e-06	1.6026826568615478	0.7914771444638377	5.74367729416051e-22	1.2207489369158856e-24	7.619629604619044e-19	2.5624109562509054e-07	1.1113627229438689e-14	1.079734228664183e-25	7.183456071086734	1.0263542370004061e-26	3.2504896567424164e-24	15.269936691997218	1.8254403091309244
5.5425425425425425	2.1671035128222925e-11	4.3058275975607065	2.6275159732654644e-24	5.662594764821198	0.6731002812168032	0.008427277110013216	0.02249355215753796	6.153235460079637	0.11135560640879036	9.419843436071752e-06	1.1020227767097798e-05	1.1875421135405544	0.5537803544458313	1.1251322632238945e-22	2.174982152141879e-25	3.375862175388166e-18	6.481736497927586e-07	4.1779609677702087e-14	4.139682468534767e-25	7.632072943020361	1.7047294641402262e-27	5.877307780192113e-25	16.738040580342034	1.871673548650871
5.55055055055055	6.885749407686055e-11	3.576849679336633	4.73511106440131e-25	6.383369759032119	0.9913421017427289	0.015053280541370513	0.039634858615580616	5.794511544782042	0.13055613634710606	4.3581355686032485e-06	2.557632174673737e-05	0.8576496678668389	0.37765576274704366	2.1482067079750007e-23	3.7769733952443595e-26	1.457948883463658e-17	1.5980709855426782e-06	1.5312093431955085e-13	2.2685971706567245e-24	7.903347506183959	2.7597675022966402e-28	1.0357786861967285e-25	18.017099743688725	1.9168305031948456
5.558558558558558	2.1324674679136308e-10	2.914400271061421	8.317216707501188e-26	7.0136490272393734	1.423549965198315	0.0262080443883525	0.06807590282751717	5.5557265653098336	0.18222836966247152	2.6605097485898843e-06	5.78826853745583e-05	0.6037126256865711	0.25102333301797625	3.997675143076458e-24	6.392799940708669e-27	6.137736340454644e-17	3.840285927649147e-06	5.471030667342407e-13	1.228943360707339e-23	7.976991643658411	4.354600980412398e-29	1.7791575004661965e-26	19.078967069881994	1.9606346609403082
5.566566566566567	6.436848080504241e-10	2.3440279208374992	1.4239295772465505e-26	7.510996606938554	1.993098448907574	0.04447312584265288	0.11397418644981855	5.464953405539643	0.27387939205616263	3.174819373798e-06	0.00012774171841230304	0.41419996807117654	0.1626265585894899	7.250999433087463e-25	1.05463106762181e-27	2.5187504163606874e-16	8.994866943987884e-06	1.9057718835941405e-12	6.491552353205442e-23	7.847416251644789	6.69704283315768e-30	2.9786584789920206e-27	19.91551649090648	2.0037087942536593
5.574574574574575	1.8937548048168103e-09	1.8835332475594169	2.3760812849816616e-27	7.839901585852109	2.7207777025955693	0.0735563676283315	0.1860016363250443	5.532828651768282	0.4175319542549843	6.318640273942956e-06	0.00027491694588487655	0.27698067885681726	0.10269002423496468	1.2818794380693008e-25	1.6963600039490047e-28	1.0075713831690675e-15	2.0534813071968043e-05	6.4720628371359e-12	3.3421839355028066e-22	7.524432237743375	1.0038680405218094e-30	4.8605556220040435e-28	20.53697267226387	2.0476308057122705
5.5825825825825826	5.430425749913095e-09	1.5441505267388658	3.8645242895531116e-28	7.975963632870055	3.621320408279349	0.11857755018781199	0.29588598807481536	5.75139997753596	0.6295299076193058	1.4367938726496546e-05	0.0005769882000245688	0.18052986690129114	0.06320107209093576	2.208795095481269e-26	2.699791264794344e-29	3.929010979821181e-15	4.569335570552791e-05	2.142828884878949e-11	1.6771502760944253e-21	7.032022874156239	1.4666585572495995e-31	7.73054322953188e-29	20.966899974834764	2.094787775401553
5.59059059059059	1.5177619325425002e-08	1.3322482961255984	6.126218201889531e-29	7.9088844051374165	4.699499919409886	0.18631346896198606	0.458806577848863	6.094987759539722	0.9299823464772561	3.2823064730074423e-05	0.0011809782481570293	0.11468615817209482	0.037912291842174886	3.709561831863416e-27	6.908390141573678e-30	1.4935180708534043e-14	9.910225093452355e-05	6.916847311372503e-11	8.203011130063709e-21	6.405400767733175	2.088527767720865e-32	1.1983757131452519e-29	21.234853883070876	2.148038643179551
5.598598598598598	4.134595957520803e-08	1.2510637434771803	9.465646662665936e-30	7.643755726912692	5.946319833208316	0.2853288000882759	0.6934781191983826	6.522975253475446	1.3416376092236253	7.34915698110691e-05	0.0023574379378904077	0.07101397289745962	0.02216639340559955	6.07223731080927e-28	1.9343603139194477e-29	5.5342756145502355e-14	0.00020950025599963232	2.1767464846937074e-10	3.9105181973599316e-20	5.6868507921143125	2.8987471047922748e-33	1.810651524052128e-30	21.368284296541717	2.2102397831247997
5.606606606606607	1.0977972516079793e-07	1.3020432241108566	1.4255067712931305e-30	7.200420842511	7.335974781182393	0.42589892865094575	1.0217253324372513	6.984243231855035	1.888009481358146	0.00016060816661059115	0.0045896224633922775	0.04286280704889251	0.012631922111496423	9.687992493265073e-29	1.2022590647232318e-28	1.999113931450056e-13	0.00043167735364799554	6.678663830711867e-10	1.8170003418751326e-19	4.921039525255616	3.921382829879386e-34	2.666463481695341e-31	21.38551583877895	2.2837194753796535
5.614614614614615	2.840997466514943e-07	1.4854931534979683	2.0924217788401443e-31	6.611019981201568	8.824320263831012	0.6196223360489109	1.4673521805050278	7.4227772604462565	2.5906709136358694	0.0003423577052387093	0.00871501358896261	0.025226116197260593	0.00701622077101647	1.50653000877178e-29	7.507192705301569e-28	7.039540708468854e-13	0.0008669850711779156	1.9978209358901652e-09	8.228778917572883e-19	4.1505090606115775	5.1704340004967e-35	3.827324591792348e-32	21.291436233086056	2.3697986244476597
5.622622622622623	7.166039496721255e-07	1.800424383025546	2.9935735597552753e-32	5.916141708460877	10.349500183216806	0.8786322936043394	2.0541593525009936	7.783817423354142	3.4657860088188066	0.0007117615593165113	0.01614101896290671	0.014492876071788213	0.003798362916856027	2.2833932632694084e-30	4.572139880957603e-27	2.4164891178795524e-12	0.0016972535850829534	5.8265574474508546e-09	3.632247780213289e-18	3.4119713258448066	6.644672731746407e-36	5.354437351372477e-33	21.07693209324825	2.468443772504497
5.63063063063063	1.7617618139651052e-06	2.2436682268020327	4.174372640043325e-33	5.1602194947427416	11.83512592031973	1.214358278231201	2.803074318366339	8.019820001213656	4.520153778008649	0.001443215376344187	0.029159787290502587	0.008164520681435998	0.002004236989617793	3.373203785363953e-31	2.7141135598924673e-26	8.08654478136075e-12	0.0032387035261940912	1.656759008317439e-08	1.5626986148486425e-17	2.73381342935703	8.322983493056728e-37	7.301150104265948e-34	20.722261169976377	2.5781089938791015
5.638638638638638	4.221578130320193e-06	2.808521885634525	5.673524234161622e-34	4.386895518749927	13.196002240744853	1.6358598507982687	3.7285291352070535	8.095489732675123	5.747253179794617	0.0028541500540737092	0.051386442105661255	0.004586644421469508	0.001030768393560827	4.856947146170056e-32	1.5703497236470256e-25	2.6380489490727798e-11	0.006024118018281142	4.593057861610652e-08	6.552917115514583e-17	2.134970437718439	1.016116051343397e-37	9.703481960510376e-35	20.203650060702753	2.6957851492414653
5.646646646646647	9.859663978814823e-06	3.4833141423110754	7.515794316817548e-35	3.6350125604327275	14.345918470357628	2.1478548508253685	4.834433448269141	7.991241647426358	7.12395766639009	0.005505278755798523	0.08833757238810007	0.002724063393988851	0.000516692928753884	6.816212330302773e-33	8.855731897811286e-25	8.389742913001084e-11	0.010922561051053934	1.2414902094520926e-07	2.6782666279125195e-16	1.6250785299436399	1.2091117213400055e-38	1.2569639390421359e-35	19.501677533184004	2.81723934789368
5.654654654654655	2.2444453821649467e-05	4.250341138401032	9.704138816107776e-36	2.935716065550737	15.206567459767701	2.7486746931753006	6.110304922914651	7.704663315725456	8.608670944974255	0.010357299677758626	0.14814902573004327	0.00199239982545759	0.0002524430084483988	9.323560177210003e-34	4.86757043105324e-24	2.601146649026627e-10	0.019305376876093863	3.271802996397715e-07	1.0669219066701868e-15	1.2056363478038636	1.4023240802144569e-39	1.5869999899642858e-36	18.60961783670257	2.93740313226207
5.662662662662663	4.979842567284597e-05	5.085586940051483	1.221234705985549e-36	2.31090287051982	15.716330308103288	3.4284777748004265	7.528281900657253	7.249844254975425	10.141573802817508	0.019005802031099077	0.242400899304061	0.0021499520120427914	0.0001202135938419049	1.2430236175157091e-34	2.60771265686902e-23	7.862054028479617e-10	0.033263887710037895	8.406926487476566e-07	4.142582272747174e-15	0.8718018901601416	1.5852187220184595e-40	1.952944581715325e-37	17.53995326401959	3.0508584522026325
5.67067067067067	0.00010769160013392594	5.95950903852943	1.4979633631754174e-37	1.773000441366557	15.837563613399745	4.168107511787145	9.041794022145341	6.6547670144729185	11.647440012663562	0.03401776705581162	0.38697196225906805	0.003249450110433998	5.57960196902491e-05	1.6152357444286452e-35	1.3616545200881098e-22	2.316685191126508e-09	0.05587686222843734	2.106190057952356e-06	1.5677230356844414e-14	0.6144389994353117	1.7465814164603684e-41	2.3424040223248564e-38	16.327687900629115	3.152373486617803
5.678678678678678	0.00022699050577022653	6.838950199733195	1.7908658895280134e-38	1.3258533958439842	15.561193443169849	4.938966338706855	10.586558738018722	5.957249365200792	13.041092960147203	0.05938990330910304	0.6027880525681978	0.0056487768944307425	2.524133154943141e-05	2.0457444776293012e-36	6.930009591487711e-22	6.655226472696044e-09	0.09151355335063152	5.144843825749219e-06	5.78265422900226e-14	0.42208433441005916	1.8756306369211835e-42	2.738372852561387e-39	15.0297782860302	3.237448901335638
5.686686686686687	0.00046632983533865895	7.689973913093345	2.086818456170859e-39	0.9663660850413928	14.907837695181355	5.704174456263694	12.084288132367714	5.200129021172951	14.235094586260644	0.10113783245971404	0.9162670519128093	0.010080898091356186	1.1129629532780399e-05	2.525374509129092e-37	3.437640409308967e-21	1.863926036023105e-08	0.14614099449607468	1.2253650579975332e-05	2.078953602425791e-13	0.2826045745415748	1.963200442392083e-43	3.120198661446549e-40	13.720763582819485	3.3028412415416093
5.694694694694695	0.0009337666537277209	8.481169411702597	2.3700959367329825e-40	0.6865108080752901	13.92526412680941	6.421095250622016	13.449057881756739	4.426452747748528	15.148782806857547	0.16800242757887404	1.3592107788682355	0.017784034444568504	4.783090078221349e-06	3.0384992363502754e-38	1.662060247820099e-20	5.089439205265923e-08	0.227584120873913	2.8456534658350172e-05	7.284874203893878e-13	0.18442450853251788	2.002815619163218e-44	3.4652199153290093e-41	12.485351599506025	3.3470285895891236
5.702702702702703	0.0018223977513414883	9.18680006940223	2.6236552200948906e-41	0.4753490683805103	12.6826191310983	7.045065004222681	14.595780904641877	3.675363493272794	15.717416877285508	0.27222292921023483	1.967870807478767	0.030691474382625625	2.0035298432682256e-06	3.563291934085318e-39	7.832362609769106e-20	1.3548530941628356e-07	0.34566827614879964	6.443570680213954e-05	2.488049428317892e-12	0.11730528405265386	1.9915658306731898e-45	3.7509238488449284e-42	11.409169834376975	3.370574440279554
5.7107107107107105	0.003466631171325513	9.78913240500039	2.8307864996929876e-42	0.3208024337305762	11.262395193066432	7.5339108461148205	15.449748860742437	2.9791973246223593	15.900051760393275	0.4302759170200617	2.7809422422174888	0.05167450961595488	8.179796064892639e-07	4.0728893550647555e-40	3.597481051177727e-19	3.5164245568498554e-07	0.5121622688946244	0.00014226707611107088	8.282389274061807e-12	0.07272370720187715	1.939745371438523e-46	3.957351097214447e-43	10.569069386130723	3.376334648809948
5.718718718718718	0.006427347319231581	10.279409854831478	2.9769183665415386e-43	0.21101972425799026	9.751430848105189	7.8526371102455235	15.955871037826087	2.362054587189865	15.684897005058607	0.6634193203306913	3.836334853446744	0.08482040794191177	3.254981623309699e-07	4.537459414915765e-41	1.6105119481409828e-18	8.898221666871728e-07	0.7404443526681642	0.0003062816453419282	2.6872740645300467e-11	0.04394342842399511	2.881772820491074e-47	4.069394650067803e-44	10.024295614001266	3.3694483908104034
[truncated: 160 more rows]
