# Supplementary material for: Stimulus duration encoding occurs early in the moth olfactory pathway
Source: Commun Biol. 2024 Oct 3;7:1252. doi: 10.1038/s42003-024-06921-z (PMC11449909; doi:10.1038/s42003-024-06921-z)
Supplement: Supplementary file 3 — Supplementary Data 1 [file 42003_2024_6921_MOESM3_ESM.zip › Fig 2/B/20ms.csv]

t(s)	neuron 0	neuron 1	neuron 2	neuron 3	neuron 4	neuron 5	neuron 6	neuron 7	neuron 8	neuron 9	neuron 10	neuron 11	neuron 12	neuron 13	neuron 14	neuron 15	neuron 16	neuron 17	neuron 18	neuron 19	neuron 20	neuron 21	mean
-1.0	0.0	0.0	0.0	0.0	0.0	1.7205420101194845e-167	0.0	0.0	2.834193614517165e-05	0.0	0.0	0.0	1.7646457274897928e-12	0.0	0.0	0.0	0.0	0.0	0.0	0.0	0.0	2.542401096334548e-55	1.288269904991699e-06
-0.991991991991992	0.0	0.0	0.0	0.0	0.0	1.159043838396987e-148	0.0	0.0	1.2715097595749132e-09	0.0	0.0	0.0	1.4921170663516109e-18	0.0	0.0	0.0	0.0	0.0	0.0	0.0	0.0	1.1687594811399267e-44	5.779589823031955e-11
-0.983983983983984	0.0	0.0	0.0	0.0	0.0	6.005008724054825e-131	0.0	0.0	4.3894654079638056e-15	0.0	0.0	0.0	9.70347888625209e-26	0.0	0.0	0.0	0.0	0.0	0.0	0.0	0.0	4.1322389358573554e-35	1.9952115491185638e-16
-0.975975975975976	0.0	0.0	0.0	0.0	0.0	2.3928012205720055e-114	0.0	0.0	1.165508178613978e-21	0.0	0.0	0.0	4.853234000187709e-34	0.0	0.0	0.0	0.0	0.0	0.0	0.0	0.0	1.1236340796675572e-26	5.297815522523909e-23
-0.967967967967968	0.0	0.0	0.0	0.0	0.0	7.332951273584802e-99	0.0	0.0	2.3801426326176314e-29	0.0	0.0	0.0	1.8668705144068443e-43	0.0	0.0	0.0	0.0	0.0	0.0	0.0	0.0	2.349868605240259e-19	1.0681220933992151e-20
-0.95995995995996	0.0	0.0	0.0	0.0	0.0	1.728343957174385e-84	0.0	0.0	3.7382688968668144e-38	0.0	0.0	0.0	5.523016748156113e-54	0.0	0.0	0.0	0.0	0.0	0.0	0.0	0.0	3.77956186060725e-13	1.717982663912386e-14
-0.9519519519519519	0.0	0.0	0.0	0.0	0.0	3.1330025666132386e-71	0.0	0.0	4.5156200430948193e-48	0.0	0.0	0.0	1.2566598007657838e-65	0.0	0.0	0.0	0.0	0.0	0.0	0.0	0.0	4.675398516905702e-08	2.125181144048046e-09
-0.943943943943944	0.0	0.0	0.0	0.0	0.0	4.367878251606228e-59	5.99671310660744e-300	0.0	6.224581534677939e-57	0.0	0.0	0.0	2.1990661011762604e-78	0.0	0.0	0.0	0.0	0.0	0.0	0.0	0.0	0.0004448130624056075	2.021877556389125e-05
-0.9359359359359359	0.0	0.0	0.0	0.0	0.0	4.683381079916547e-48	1.3272896507679087e-274	0.0	4.100079125134394e-46	0.0	0.0	0.0	2.959634245799033e-92	0.0	0.0	0.0	0.0	0.0	0.0	0.0	0.0	0.3255215252069643	0.014796432963952923
-0.9279279279279279	0.0	0.0	0.0	0.0	0.0	3.8621369396819816e-38	2.2594219472263837e-250	0.0	2.0911750491590794e-36	0.0	0.0	0.0	3.0634937779439927e-107	0.0	0.0	0.0	0.0	0.0	0.0	0.0	0.0	18.390187992384533	0.8359176360174788
-0.91991991991992	0.0	0.0	0.0	0.0	0.0	2.449486434214227e-29	2.958068159162596e-227	0.0	8.202906138584994e-28	0.0	0.0	0.0	2.4387942368870576e-123	0.0	0.0	0.0	0.0	0.0	0.0	0.0	0.0	87.4578958173906	3.9753589007904817
-0.9119119119119119	0.0	0.0	0.0	0.0	0.0	1.194817589456018e-21	2.9785041470387927e-205	0.0	2.4747101665521716e-20	0.0	0.0	0.0	1.4931812103456854e-140	0.0	0.0	0.0	0.0	0.0	0.0	0.0	0.0	95.6362792113822	4.347103600517372
-0.9039039039039038	0.0	0.0	0.0	0.0	0.0	4.482366617098924e-15	2.306574254832905e-184	0.0	5.741966491030716e-14	0.0	0.0	0.0	7.031193844239596e-159	0.0	0.0	0.0	0.0	0.0	0.0	0.0	0.0	46.947835763719034	2.1339925347145043
-0.8958958958958959	0.0	0.0	0.0	0.0	0.0	1.2932793445649607e-09	1.3737758268047219e-164	0.0	1.0246643926157348e-08	0.0	0.0	0.0	2.546389442178532e-178	0.0	0.0	0.0	0.0	0.0	0.0	0.0	0.0	37.01262001773755	1.6823918195126124
-0.8878878878878879	0.0	0.0	0.0	0.0	0.0	2.8698322151727266e-05	6.292793766210352e-146	0.0	0.00014065024155620768	0.0	0.0	0.0	7.092507070240888e-199	0.0	0.0	0.0	0.0	0.0	0.0	0.0	0.0	75.99663742990673	3.4544003081122923
-0.8798798798798799	0.0	0.0	0.0	0.0	0.0	0.048977867305836656	2.2169215561157505e-128	0.0	0.14869813986202476	0.0	0.0	0.0	1.5193363506030896e-220	0.0	0.0	0.0	0.0	0.0	0.0	0.0	0.0	12.776851434872476	0.5897512473654699
-0.8718718718718719	0.0	2.46706850405433e-301	0.0	0.0	0.0	6.428689242569792	6.006705676323378e-112	0.0	12.276997078694745	0.0	0.0	0.0	2.5031523243585337e-243	0.0	0.0	0.0	0.0	0.0	0.0	0.0	0.0	0.1652273398578092	0.8577688027782884
-0.8638638638638638	0.0	6.2627363869759055e-276	0.0	0.0	0.0	64.89693620330624	1.2517038190097996e-96	0.0	90.38812055536971	0.0	0.0	0.0	3.1717564172779524e-267	0.0	0.0	0.0	0.0	0.0	0.0	0.0	0.0	0.00016433091081422165	7.058419140435762
-0.8558558558558559	0.0	1.2227178521602583e-251	0.0	0.0	0.0	50.38545145738815	2.006069619683064e-82	0.0	113.98811541448592	0.0	0.0	0.0	3.090947116141768e-292	0.0	4.740726866e-315	0.0	0.0	0.0	0.0	0.0	0.0	1.2570015487970034e-08	7.471525767474731
-0.8478478478478478	0.0	1.8359784248308302e-228	0.0	0.0	0.0	3.008605970647385	2.472689720098091e-69	0.0	32.10559220622318	0.0	0.0	0.0	2.31717e-318	0.0	4.597014874564104e-289	0.0	0.0	0.0	0.0	0.0	0.0	7.39488734010927e-14	1.5960999171304835
-0.8398398398398399	0.0	2.1202549819775943e-206	0.0	0.0	0.0	0.013816710901932462	2.344080081131875e-57	0.0	0.9390982928613657	0.0	0.0	0.0	0.0	0.0	3.428357073261307e-264	0.0	0.0	0.0	0.0	0.0	0.0	3.345850331162167e-20	0.04331431835287719
-0.8318318318318318	0.0	1.8831625552167804e-185	0.0	0.0	0.0	4.880038259674666e-06	1.7090488030924087e-46	0.0	0.0021872914922362935	0.0	0.0	0.0	0.0	0.0	1.9664159445429237e-240	0.0	0.0	0.0	0.0	0.0	0.0	1.164288630684031e-27	9.964416047708946e-05
-0.8238238238238238	0.0	1.286372438911189e-165	0.0	0.0	0.0	1.325625903774458e-10	9.583313256100442e-37	0.0	3.9311908947633395e-07	0.0	0.0	0.0	0.0	0.0	8.674489469106877e-218	0.0	0.0	0.0	0.0	0.0	0.0	3.115975268374886e-36	1.7875075093941427e-08
-0.8158158158158157	0.0	6.75810354812039e-147	0.0	0.0	0.0	2.7694781031192225e-16	4.132911584267071e-28	0.0	5.4357053626212836e-12	0.0	0.0	0.0	0.0	0.0	2.9430094728269995e-196	0.0	0.0	0.0	0.0	0.0	0.0	6.413669048645617e-46	2.47090105019618e-13
-0.8078078078078078	0.0	2.730625589105475e-129	0.0	0.0	0.0	4.449942507999856e-23	1.3708055364142954e-20	0.0	5.780687729869133e-18	0.0	0.0	0.0	0.0	0.0	7.679246255132391e-176	0.0	0.0	0.0	0.0	0.0	0.0	1.0153091242859212e-56	2.633836493026526e-19
-0.7997997997997999	0.0	8.48552404553423e-113	0.0	0.0	0.0	1.5032439335716983e-21	3.49684020479905e-14	2.5e-322	4.728065559474669e-25	0.0	0.0	0.0	0.0	0.0	1.541078380886935e-156	6.37e-322	0.0	0.0	0.0	0.0	0.0	1.236144471113395e-68	1.5894728887139653e-15
-0.7917917917917918	0.0	2.0280300225844575e-97	0.0	0.0	0.0	5.4405015217933124e-15	6.860635793353927e-09	6.80076e-319	2.9741767829272146e-33	0.0	0.0	0.0	0.0	0.0	2.3785378131166683e-138	1.839e-318	0.0	3.47704e-319	0.0	0.0	0.0	1.1574956595310236e-81	3.118473288116113e-10
-0.7837837837837838	0.0	3.7277715552956286e-83	0.0	0.0	0.0	1.5143547051505488e-09	0.00010354306971591951	1.79720723e-315	1.438895576289052e-42	0.0	0.0	0.0	0.0	1.151e-319	2.8234141759669576e-121	4.939155176e-315	0.0	2.400834734e-315	0.0	0.0	0.0	8.335827335863487e-96	4.706572003210212e-06
-0.7757757757757757	0.0	5.269912435738505e-70	0.0	0.0	0.0	3.241869192028821e-05	0.12041861216012893	4.551542625745e-312	5.353908878878662e-53	0.0	0.0	0.0	0.0	2.4712591e-316	2.577616603235895e-105	1.2714379755515e-311	0.0	1.5735898832026e-311	0.0	0.0	0.0	4.6169720791135536e-111	0.005475046856911328
-0.7677677677677678	8.35e-322	5.7297636353042774e-58	0.0	0.0	0.0	0.053375597642770965	10.966957164322018	1.104845967150831e-308	1.532116791276845e-64	0.0	0.0	0.0	4.168e-320	5.09525892587e-313	1.8098444438304115e-90	3.136914984106773e-308	0.0	9.789191082908922e-308	0.0	0.0	0.0	1.9667310976206136e-127	0.5009242164529449
-0.7597597597597597	1.385484e-318	4.791254202926729e-47	0.0	0.0	0.0	6.759054444377043	90.1661039035091	2.5709982759890897e-305	3.372034178013913e-77	0.0	0.0	0.0	7.2347455e-317	1.009215276835335e-309	9.773348291524362e-77	7.417681041843223e-305	0.0	5.780415846884928e-304	0.0	0.0	0.0	6.443352930779598e-145	4.405689015813007
-0.7517517517517518	2.268105253e-315	3.081349200226712e-37	0.0	0.0	0.0	66.05240980138143	147.83719027909729	5.739111632750049e-302	5.707833055056364e-91	0.0	0.0	0.0	1.2088385692e-313	1.9203056769036242e-306	4.059052810614255e-64	1.6810651466176337e-301	0.0	3.2401222307467345e-300	0.0	0.0	0.0	1.623521537636523e-163	9.72225454911267
-0.7437437437437437	3.576440765775e-312	1.5240942421006206e-28	0.0	0.0	0.0	64.56472993947312	152.24912699036892	1.2319953260838913e-298	7.430700469469121e-106	0.0	0.0	0.0	1.94469715420645e-310	3.510146851834318e-303	1.2965379295579936e-52	3.65128235196831e-298	1.6477e-320	1.724204348908379e-296	0.0	0.0	0.0	3.1461787052399602e-183	9.85517531499282
-0.7357357357357357	5.43196684439695e-309	5.7977825799340605e-21	0.0	0.0	0.0	80.76935949382012	138.1543435849478	2.5665390050328443e-295	7.439905977540939e-122	0.0	0.0	0.0	3.0121361923954738e-307	6.163792425278598e-300	3.185113770315343e-42	7.600542969275733e-295	2.348574e-317	8.711202687795981e-293	0.0	0.0	0.0	4.6890829863713186e-204	9.95107741267127
-0.7277277277277278	7.946601366955464e-306	1.6962553345000465e-14	0.0	0.0	0.0	30.61324821557024	116.00570413394954	5.353837417121697e-292	5.7290727580053465e-139	0.0	0.0	0.0	4.491963153674629e-304	1.0397717047242124e-296	6.017884826918613e-33	1.5162691988891223e-291	3.2316098483e-314	4.1789631638578e-289	0.0	0.0	0.0	5.374915601576061e-226	6.664497834069081
-0.7197197197197197	1.1197575208770342e-302	3.8168028395064475e-09	0.0	0.0	0.0	0.9241490485756279	97.7673724250249	1.2244403882931638e-288	3.3929731824770816e-157	0.0	0.0	4.6e-322	6.449658516252075e-301	1.6849800795017465e-293	8.744641156913044e-25	2.8989116446831845e-288	4.2899097116353e-311	1.9037106089753914e-285	0.0	0.0	0.0	4.738431190286755e-249	4.485978248973516
-0.7117117117117118	1.5197942314448185e-299	6.605222103889167e-05	0.0	0.0	0.0	0.002146487473181314	89.58959610848399	3.616462224667084e-285	1.5454526911774768e-176	0.0	0.0	6.1406e-319	8.916126304918695e-298	2.623118349518375e-290	9.772806775461013e-18	5.311478042509493e-285	5.494043944093866e-308	8.236031227746353e-282	0.0	0.0	0.0	3.2127483277613754e-273	4.072354938553556
-0.7037037037037037	1.9868443179763916e-296	0.08791324752400372	0.0	0.0	0.0	3.8343862992057987e-07	30.53411465646071	1.4867223135441674e-281	5.413899654672397e-197	0.0	0.0	7.37830916e-316	1.186737478353621e-294	3.922897187727134e-287	8.399933162721865e-12	9.326369216268655e-282	6.788140998279951e-305	3.3842620128246934e-278	0.0	0.0	0.0	1.675321001728308e-298	1.391910376701443
-0.6956956956956957	2.5018491997024594e-293	8.999127804255725	0.0	0.0	0.0	5.267961608462402e-12	0.9110945314773405	7.435402828985046e-278	1.4586257882138498e-218	0.0	0.0	8.56534598737e-313	1.5207998433285272e-291	5.635877078332998e-284	5.552793813050549e-07	1.5693577128276143e-278	8.091412259973307e-302	1.3209441334929688e-274	0.0	0.0	0.0	1.49e-321	0.45046467686444164
-0.6876876876876876	3.034426777432891e-290	70.84769329989201	0.0	0.0	0.0	2.214717180563666e-13	0.0020996749499956643	3.8875300391608496e-274	3.022433622622946e-241	0.0	0.0	9.60733405559124e-310	1.8764129228436425e-288	7.778239163444346e-281	0.002823101308416983	2.5306902741962274e-275	9.304918049857636e-299	4.898079099965265e-271	0.0	0.0	0.0	1.69800456e-316	3.220573458006848
-0.6796796796796797	3.5449526509599866e-287	42.8973247531863	0.0	0.0	0.0	3.04281630039917e-08	3.7219949313554054e-07	1.981765313354059e-270	4.8166917600871164e-265	0.0	0.0	1.0411918709664493e-306	2.229070100322619e-285	1.0312547039003833e-277	1.1038767285993467	3.910745708389073e-272	1.0323228129527254e-295	1.7255786263130695e-267	0.0	0.0	0.0	1.6711095524443e-311	2.000054631109695
-0.6716716716716717	3.9889855337895196e-284	1.9976247095106714	0.0	0.0	0.0	0.00032153133794418393	5.074349643835686e-12	9.625525395869488e-267	2.3319804644008894e-273	0.0	0.0	1.0902561404335467e-303	2.5495174732998024e-282	1.3134548917921368e-274	33.196621835253836	5.791349083606008e-269	1.1049261341016918e-292	5.776407030027706e-264	0.0	0.0	0.0	1.501165643653571e-306	1.599753094368524
-0.6636636636636637	4.323473591678224e-281	0.0071544588935967815	0.0	0.0	0.0	0.26130642002293497	5.320644598395112e-18	4.423900300641477e-263	2.914542937221935e-270	0.0	0.0	1.1030525669477061e-300	2.8075740144785318e-279	1.6070473570113607e-271	76.77969864076064	8.218560683816874e-266	1.1409476432123452e-289	1.837554988483475e-260	0.0	0.0	0.0	1.2308639656881378e-301	3.502189069076235
-0.6556556556556556	4.5136083663947756e-278	1.970692586813631e-06	0.0	0.0	0.0	16.332627270969628	4.290691723749489e-25	1.920140673145669e-259	3.4980675702905436e-267	0.0	0.0	1.0782855208320813e-297	2.976757048033727e-276	1.888888071119932e-268	13.657717140311387	1.1176456284372911e-262	1.1366138250327704e-286	5.555536514890624e-257	0.0	0.0	0.0	9.211900649469492e-297	1.363197562816982
-0.6476476476476476	4.539448643029325e-275	4.174843229046187e-11	0.0	0.0	0.0	78.51293649744147	2.6611513394961717e-33	7.866304435632486e-256	4.031777075382237e-264	0.0	0.0	1.0184535660357548e-294	3.0387468529245347e-273	2.1327874290315297e-265	0.18684824520365126	1.456469821733102e-259	1.0923829213908488e-283	1.5964509068180254e-253	9.93e-322	0.0	0.0	6.292832613078557e-292	3.577262942849403
-0.6396396396396397	4.4166225245407474e-272	6.802063147467482e-17	0.0	0.0	0.0	29.027229689673327	1.2693781932093758e-42	3.041375321137167e-252	4.4624552041553175e-261	0.0	0.0	9.294340703978886e-292	2.9866519065023836e-270	2.3134094242856615e-262	0.0001965980164587981	1.8187990796461682e-256	1.012865125292648e-280	4.360798613373649e-250	9.6265e-319	1.265e-321	0.0	3.9237457726302316e-287	1.319428467622263
-0.6316316316316316	4.602744984492017e-269	8.523546716330694e-24	0.0	0.0	0.0	0.8253709072881541	4.656844021244097e-53	1.1098011615863165e-248	4.743061930755439e-258	0.0	0.0	8.195318553829067e-289	2.8262700107517414e-267	2.4105758712926667e-259	1.5909203563102814e-08	2.176460876110045e-253	9.06031053255264e-278	1.1323731722323664e-246	8.99144575e-316	5.9169884e-316	0.0	2.233126310240178e-282	0.03751686014533444
-0.6236236236236237	1.4911837892428315e-265	8.214464005231446e-32	0.0	0.0	0.0	0.001804978041418408	1.3139279433218428e-64	3.822419445995344e-245	4.8411649084323015e-255	0.0	0.0	6.982050504441164e-286	2.575026169170721e-264	2.4129720868157387e-256	9.901407727361792e-14	2.495727175037324e-250	7.81896549793218e-275	2.795455001798767e-243	8.1327975431e-313	2.5439887253067e-310	0.0	1.1600680410527665e-277	8.20444564326101e-05
-0.6156156156156156	2.3482600589412563e-261	6.088598197889432e-41	0.0	0.0	0.0	3.035805109870446e-07	2.8512191863820645e-77	1.242829612154894e-241	4.74510428116235e-252	0.0	0.0	5.747381532849723e-283	2.258856274875837e-261	2.3203142352692197e-253	4.739414021749207e-20	2.7423369331128723e-247	6.509839173768705e-272	6.561064376326283e-240	7.12457153082843e-310	9.735021801477516e-305	0.0	5.5006167023229485e-273	1.3799114135776908e-08
-0.6076076076076076	4.4092057070525054e-257	3.4708400283355306e-51	0.0	0.0	0.0	3.926947102409217e-12	4.75848669673339e-91	3.815468195482906e-238	4.466271853038972e-249	0.0	0.0	4.57116571905166e-280	1.9078072973404058e-258	2.1434046203064483e-250	1.7447433525743854e-27	2.887483321395502e-244	5.22884744110728e-269	1.4640862684247389e-236	6.044855238373059e-307	3.315628919275835e-299	0.0	2.3806582213647477e-268	1.7849759556405537e-13
-0.5995995995995996	7.729252945694107e-253	1.5217071414347542e-62	0.0	0.0	0.0	3.906748134795169e-18	6.107821169943255e-106	1.1062547363340304e-234	4.0368890726714934e-246	0.0	0.0	3.512803037934531e-277	1.5513842123830094e-255	1.9020600417568363e-247	4.93989427758548e-36	2.9133372924799892e-241	4.051878659011412e-266	3.1062243176327134e-233	4.967312139228418e-304	1.0050835238396775e-293	0.0	9.404602937801512e-264	1.7757946067250766e-19
-0.5915915915915916	1.2499390595385647e-248	5.1310560514152005e-75	0.0	0.0	0.0	2.989200006429544e-25	6.029523124277642e-122	3.030212180138225e-231	3.5038827042621795e-243	0.0	0.0	2.608257884704679e-274	1.214627709511862e-252	1.6214622555997196e-244	1.0756796562169126e-45	2.8166471251470757e-238	3.02915600242578e-263	6.265660378110326e-230	3.953351411283847e-301	2.711724924351675e-288	0.0	3.391108026628143e-259	1.3587272756497928e-26
-0.5835835835835836	1.8637455807786466e-244	1.330643257671692e-88	0.0	0.0	0.0	1.7590319763707546e-33	4.5778210942357585e-139	7.84477528448132e-228	2.920466632118193e-240	0.0	0.0	1.871186837349096e-271	9.156003638648777e-250	1.3278588051843188e-241	1.8014717439503175e-56	2.609410498553251e-235	2.1847492457097348e-260	1.2015820030495482e-226	3.0473184576827713e-298	6.511729574754697e-283	0.0	1.1160933791862424e-254	7.99559989259434e-35
-0.5755755755755756	2.5622442103628086e-240	2.6539682032663377e-103	0.0	0.0	0.0	7.96107458717035e-43	2.673091750842826e-157	1.9204613886531821e-224	2.337511715966475e-237	0.0	0.0	1.297040909951164e-268	6.645194297639966e-247	1.0446222318315217e-238	2.3203374676524195e-68	2.316427330026283e-232	1.5201845163267159e-257	2.1906225222077352e-223	2.2749861055211664e-295	1.3917278712644705e-277	0.0	3.3528736323735624e-250	3.618670266895614e-44
-0.5675675675675675	3.2478056183105106e-236	4.0710739537808336e-119	0.0	0.0	0.0	2.7710786360576154e-53	1.2004611620256704e-176	4.44873417522765e-221	1.796607309165915e-234	0.0	0.0	8.686805359025298e-266	4.643531178530932e-244	7.894576392319118e-236	2.298550500251413e-81	1.9704226741634954e-229	1.0204829669885385e-254	3.796424845247566e-220	1.6449328415830228e-292	2.6473998368968105e-272	0.0	9.193726620129995e-246	1.259581198208007e-54
-0.5595595595595595	3.7957283806708694e-232	4.8028770237032885e-136	0.0	0.0	1.0316e-320	7.418313898854373e-65	4.1463080153932176e-197	9.75963912451036e-218	1.3260177908941136e-231	0.0	0.0	5.621295326792391e-263	3.1241221297121025e-241	5.731397048225086e-233	1.7512016009220414e-95	1.606063784515836e-226	6.608911930269178e-252	6.253621949597533e-217	1.151930146751853e-289	4.482207894950513e-267	0.0	2.3010376907429307e-241	3.371960863115624e-66
-0.5515515515515516	4.0901177800759513e-228	4.357858661264823e-154	0.0	0.0	8.224133e-318	1.52735770777335e-77	1.136777250361576e-218	2.0297524976505322e-214	9.398129186606346e-229	0.0	0.0	3.514654264436583e-260	2.0237021613898023e-238	3.9971841823031654e-230	1.0261183167631358e-110	1.2543744314299213e-223	4.129228513845244e-249	9.790072308379498e-214	7.812907824022307e-287	6.754165542306174e-262	0.0	5.256705243993285e-237	6.94253503533341e-79
-0.5435435435435436	4.0636106524175773e-224	3.0410531684181913e-173	0.0	0.0	6.351014833e-315	2.4185524737076834e-91	2.9242499750144635e-217	4.006879257372469e-211	6.396294192795749e-226	0.0	0.0	2.1232381710908014e-257	1.2621301545562571e-235	2.677994835869505e-227	4.624214096704388e-127	9.387523460102228e-221	2.4889869498983535e-246	1.4563903756750766e-210	5.1322508527532835e-284	9.058549313613018e-257	0.0	1.0961279848399289e-232	1.0993420335034924e-92
-0.5355355355355356	3.722407844342749e-220	1.6321275082859502e-193	0.0	0.0	4.758033240163e-312	2.9454351596323447e-106	2.3132412743800665e-214	7.519149701618345e-208	4.180320123043173e-223	0.0	0.0	1.2393235777892177e-254	7.578803472161741e-233	1.7235629003574484e-224	1.6027198850210308e-144	6.731825224014047e-218	1.447408338497693e-243	2.0584518398702807e-207	3.265214413677571e-281	1.0813165612396016e-251	0.0	2.0862514532693065e-228	1.3388341634692476e-107
-0.5275275275275275	3.143919432361925e-216	6.736954535436309e-215	0.0	0.0	3.458128001062214e-309	2.7588152481112345e-122	1.750062728054023e-211	1.3436293757906283e-204	2.623517158861999e-220	0.0	0.0	6.989411442463337e-252	4.381634050939026e-230	1.0656296330557074e-221	4.272248598635718e-163	4.6256330973589553e-215	8.120341050348773e-241	2.7637726242603004e-204	1.4094657830307327e-274	1.1488261417617804e-246	0.0	3.624347119790086e-224	1.254006930959652e-123
-0.5195195195195195	2.448242597954932e-212	2.429215066029133e-218	0.0	0.0	2.438281872129167e-306	1.987352783585284e-139	1.2662156030779752e-208	2.2907560128658274e-201	1.5810686979403638e-217	0.0	0.0	3.8086090656899676e-249	2.438992784931474e-227	6.3291751967696e-219	8.758598238068004e-183	3.0455431842743723e-212	4.3951349878179524e-238	3.524404312170877e-201	2.3925137985710243e-250	1.086333126864278e-241	0.0	5.747125288892714e-220	9.033421743569473e-141
-0.5115115115115115	1.7578146551367796e-208	1.395172587408205e-215	0.0	0.0	1.667846231015637e-303	1.1010486682066707e-157	8.761501687587946e-206	3.733958631233427e-198	9.14975101562763e-215	0.0	0.0	2.005220254349465e-246	1.3071453529185542e-224	3.6111834871705043e-216	1.3809943242513423e-203	1.921375832549934e-209	2.295011759807774e-235	4.267865136981604e-198	3.123888778323469e-227	9.14279548278711e-237	0.0	8.318198717487681e-216	5.004766673666684e-159
-0.5035035035035035	1.1636632004135915e-204	7.696039813336957e-213	0.0	0.0	1.1067699487777943e-300	4.691559873968274e-177	5.797784837040443e-203	5.831336092231684e-195	5.084623387102561e-212	0.0	0.0	1.0200645718121713e-243	6.744910728995986e-222	1.9793087352612524e-213	1.674666684500748e-225	1.1614825472262497e-206	1.1561451486803707e-232	4.906758747605863e-195	3.1370097868474013e-205	6.848607383525669e-232	0.0	1.0989189538869475e-211	2.1325272154401244e-178
-0.49549549549549554	7.102595938783704e-201	4.0774071433266816e-210	0.0	0.0	7.125050748363746e-298	4.119976660270328e-195	3.669056659434706e-200	8.742540278122823e-192	2.713304857052154e-209	0.0	0.0	5.013755384365728e-241	3.350946420892057e-219	1.0421710756205532e-210	1.5618670624052758e-248	6.727670963440363e-204	5.618942086481254e-230	5.3549342935337704e-192	2.4227878269894624e-184	4.565967758933342e-227	0.0	1.3251339582278522e-207	1.1012672581842766e-185
-0.4874874874874875	3.9970769176515717e-197	2.0748096329519037e-207	0.0	0.0	4.449875066475036e-295	3.099344744672988e-192	2.2205058793722586e-197	1.2604009226810244e-188	1.390362419500133e-206	0.0	0.0	2.3810499940669954e-238	1.6028678453753764e-216	5.271399418734166e-208	1.1203119043848652e-272	3.7339408736952896e-201	2.634580660277379e-227	5.546324239251374e-189	1.4391103313998082e-164	2.7093851999093208e-222	0.0	1.4585175170906179e-203	6.541410597271856e-166
-0.47947947947947944	2.073974877504503e-193	1.0140277367807719e-204	0.0	0.0	2.6961057754351365e-292	2.2280360952813235e-189	1.2851425062706165e-194	1.749450379909317e-185	6.841423044446808e-204	0.0	0.0	1.0925561920525243e-235	7.381878703022006e-214	2.561381196705944e-205	6.180349482421025e-298	1.9857280841572157e-198	1.1917445974753173e-224	5.450860380965558e-186	6.5743375389564585e-146	1.4309223515279499e-217	0.0	1.465282159910317e-199	2.9883352449802086e-147
-0.4714714714714715	9.922019262173455e-190	4.759910817347984e-202	0.0	0.0	1.5847300314800772e-289	1.5249111314957035e-186	7.112944315727784e-192	2.339199647471833e-182	3.232609679178409e-201	0.0	0.0	4.8438306049925495e-233	3.2732188816321225e-211	1.1955943293154134e-202	5.6887766e-317	1.0118609383661814e-195	5.200793772263262e-222	5.082204662170474e-183	2.309878323694263e-128	6.726185943287447e-213	0.0	1.3436576254937626e-195	1.0499446925883012e-129
-0.46346346346346345	4.376553371364312e-186	2.145977675074132e-199	0.0	0.0	9.03655512369986e-287	9.939421224005692e-184	3.764813090525499e-189	3.012732585448101e-179	1.4667223758048721e-198	0.0	0.0	2.0749326603360402e-230	1.3974045270089653e-208	5.361110627642531e-200	1.049731844964822e-308	4.940486435824582e-193	2.1896304449998008e-219	4.4945617676346745e-180	6.241736170422308e-112	2.8140336986828867e-208	0.0	1.1246405203216607e-191	2.837152804737413e-113
-0.4554554554554555	1.779917942040523e-182	9.292423319646632e-197	0.0	0.0	4.998961233939987e-284	6.182662681955991e-181	1.9055952321892736e-186	3.734673865861113e-176	6.390426552071674e-196	0.0	0.0	8.587939222011652e-228	5.743917573148229e-206	2.309335032934676e-197	1.5071637197410245e-300	2.3113493140869686e-190	8.893787768689229e-217	3.7695911559766075e-177	1.2971819912498468e-96	1.0478462118905662e-203	0.0	8.59204571764108e-188	5.896281778408394e-98
-0.44744744744744747	6.674263083472661e-179	3.864650058460471e-194	0.0	0.0	2.6827851163280355e-281	3.723535614140312e-178	9.223773874438748e-184	4.45017720615947e-173	2.673612986983661e-193	0.0	0.0	3.4343441533433636e-225	2.2731767595974568e-203	9.556092240392826e-195	1.683702152457589e-292	1.0361142957712639e-187	3.485117696412187e-214	2.99777889227022e-174	2.073364281523427e-82	3.4727533633842436e-199	0.0	5.991522272842615e-184	9.42438309783376e-84
-0.4394394394394394	2.3075028752960246e-175	1.5437208375790257e-191	0.0	0.0	1.3967582986265567e-278	2.3733214615460733e-175	4.269481055734881e-181	5.088591004594933e-170	1.0741217457930112e-190	0.0	0.0	1.3269927807664587e-222	8.661580989712838e-201	3.798699166550534e-192	1.463500515393739e-284	4.450360684202497e-185	1.317537198620835e-211	2.2601310844761977e-171	2.548763347249816e-69	1.0243749188068535e-194	0.0	3.813603377658777e-180	1.1585287942044617e-70
-0.4314314314314315	7.355577386050917e-172	5.9224957867675474e-189	0.0	0.0	7.054819149144063e-276	2.2659023644739136e-172	1.8898522459665203e-178	5.572846766695405e-167	4.143757019870667e-188	0.0	0.0	4.95408213575859e-220	3.1776063081665932e-198	1.4506098303261425e-189	9.897904726197343e-277	1.8315868534891895e-182	4.805328375980913e-209	1.61521467476405e-168	2.409697973236065e-57	2.6893865180358e-190	0.0	2.2156013220411614e-176	1.0953172605618476e-58
-0.42342342342342343	2.161856563867331e-168	2.1823186140808448e-186	0.0	2.9899035e-317	3.4568438507668575e-273	4.412771542451444e-169	7.999538660997501e-176	5.8336834966267525e-164	1.5350425438540842e-185	0.0	0.0	1.7870131189568952e-217	1.1223852802901076e-195	5.321418889681065e-187	5.208545176025385e-269	7.222772354439672e-180	1.6908224473235985e-206	1.094024794986609e-165	1.752164634822547e-46	6.284313084341636e-186	0.0	1.1749123104101294e-172	7.96438470373885e-48
-0.4154154154154154	5.858312995709761e-165	7.72340761618138e-184	0.0	8.532960119019653e-308	1.6432471681144105e-270	1.1950105039755388e-165	3.238057189529732e-173	5.825482212244804e-161	5.46048846984946e-183	0.0	2.984758446e-315	6.228194613612163e-215	3.817005545889343e-193	1.8752767335864923e-184	2.13261460134894e-261	2.7291274349936022e-177	5.739680099123623e-204	7.02208193606813e-163	9.798653652969572e-37	1.3069957723429493e-181	0.0	5.686918959485897e-169	4.4539334786225326e-38
-0.40740740740740744	1.4637060083027882e-161	2.6252892348570417e-181	0.0	1.7531920864146005e-298	7.5780117659073e-268	3.268913077449762e-162	1.2533860359617991e-170	5.538874973137533e-158	1.8652073495879604e-180	0.0	1.1970168378773958e-305	2.0973287205092404e-212	1.2498059115807335e-190	6.348400914246799e-182	6.794086911770158e-254	9.880674545905214e-175	1.8797154856991087e-201	4.270628181957062e-160	4.214413095048257e-28	2.4193821184953676e-177	0.0	2.5125017402770245e-165	1.9156423159310258e-29
-0.3993993993993994	3.371869271584392e-158	8.570827647740279e-179	0.0	2.593260116634471e-289	3.39029048391376e-265	8.360542735087561e-159	4.639427081772025e-168	5.005480210596022e-155	6.117963930335768e-178	0.0	3.4127622696608986e-296	6.82402688499969e-210	3.940046190279026e-188	2.064545045865388e-179	1.6841182991488611e-246	3.4276124458587564e-172	5.938972300347996e-199	2.460672565104355e-157	1.3940777540089732e-20	3.986132457782973e-173	0.0	1.013195960433479e-161	6.336717063677151e-22
-0.39139139139139134	7.161816515548219e-155	2.6874832651472387e-176	0.0	2.7615280143807364e-280	1.4714577567632492e-262	1.972874449148531e-155	1.642182917841233e-165	4.292405951317394e-152	1.9269503410754672e-175	0.0	6.917139842780328e-287	2.145284277875138e-207	1.1959114031323222e-185	6.449787344614029e-177	3.248155919121774e-239	1.1393014320164981e-169	1.810277814066768e-196	1.3430888994704249e-154	3.546631687967759e-14	5.845481818120533e-169	2.36e-321	3.729394058222964e-158	1.6121053127126177e-15
-0.3833833833833834	1.4025270327066526e-151	8.093682761208654e-174	0.0	2.117091454282134e-271	6.1956651718287576e-260	4.285961144325037e-152	5.558466554671234e-163	3.4877516859999693e-149	5.827974141957482e-173	1.6937e-320	9.966939379233981e-278	6.516266931899295e-205	3.4949072587715355e-183	1.9356526345445376e-174	4.874430902761974e-232	3.628498097757523e-167	5.323458918836014e-194	6.943855946776063e-152	6.939439311887856e-09	7.6298564009732035e-165	9.355170925104e-311	1.2529705000620342e-154	3.154290596312662e-10
-0.37537537537537535	2.5324150153733405e-148	2.3411216954164486e-171	0.0	1.1684673410705626e-262	2.5307971273953865e-257	8.568819566961015e-149	1.7991338001566962e-160	2.6816273422424683e-146	1.6925748337159207e-170	1.12978617815244e-309	1.0209672697129983e-268	1.9124178054657656e-202	9.833571041105833e-181	5.580465477162755e-172	5.691591806248965e-225	1.10727633526519e-164	1.510279521988608e-191	3.4001737435605013e-149	0.0001044267805614679	8.864381638135561e-161	2.4199239003990914e-300	3.8423875300814216e-151	4.746671843703086e-06
-0.3673673673673674	4.215936954912108e-145	6.503980102574563e-169	0.0	4.642803795017542e-254	1.0028961841680794e-254	1.5764856549506204e-145	5.56859619269496e-158	1.9486465301034268e-143	4.720206710062855e-168	4.947181627327417e-299	7.434924527895885e-260	5.42296231278861e-200	2.6639484623241473e-178	1.5455191361209928e-169	5.170902503610861e-218	3.2376176879430426e-162	4.133667205967157e-189	1.5767707930005182e-146	0.1208591890344245	9.16702508101657e-157	4.164484731918653e-290	1.0755218278656173e-147	0.00549359950156475
-0.35935935935935936	6.4712611228044295e-142	1.7354488614950093e-166	0.0	1.3281003054727381e-245	3.8555281437685164e-252	2.6690108154180143e-142	1.6481649274163552e-155	1.3368237408331065e-140	1.264028183892653e-165	1.413035064924724e-288	3.849072140985689e-251	1.485799780052264e-197	6.948312339906972e-176	4.11186918881227e-167	3.655289087874275e-211	9.070581472090622e-160	1.0915117969625694e-186	6.924184173759169e-144	10.759657973358546	8.438641916894813e-153	4.767936059355455e-280	2.747862771003528e-144	0.48907536242538846
-0.3513513513513513	9.158394139228977e-139	4.44756025167368e-164	0.0	2.735068550448424e-237	1.4379408745981016e-249	4.15815819554321e-139	4.664737901263234e-153	8.649545245974709e-138	3.250385272617613e-163	2.632579587669941e-278	1.416609922125253e-242	3.933271169805112e-195	1.74490505846068e-173	1.0509090233519704e-164	2.010480602829091e-204	2.434917931675172e-157	2.780584561617802e-184	2.879184797027533e-141	74.48003018272847	6.9151718024109075e-149	3.631693211763051e-270	6.408089930938731e-141	3.3854559173967487
-0.3433433433433434	1.1950479298918673e-135	1.0947356527670676e-161	6.683670324e-315	4.055013909414121e-229	5.202683814925058e-247	5.9613122369617455e-136	1.2624799573044008e-150	5.2735773482930424e-135	8.025923797979074e-161	3.199216023448825e-268	3.706459419854066e-234	1.0060449457882856e-192	4.218938802634255e-171	2.580191063571854e-162	8.60400831871979e-198	6.2628614283328804e-155	6.833741224434721e-182	1.1335540416623299e-138	68.0284451681449	5.044863560160457e-145	1.840337471753252e-260	1.364017374924414e-137	3.092202053097495
-0.3353353353353353	1.437761687834732e-132	2.5880584871951353e-159	9.172922750216885e-303	4.328159671562865e-221	1.8261779299520587e-244	7.8645319984259e-133	3.267318715570681e-148	3.0273669631083106e-132	1.9029926392216016e-158	2.5359407906928543e-258	6.894185453727812e-226	2.4862842223074834e-190	9.821404657565079e-169	6.085545520157885e-160	2.864999382161526e-191	1.5434771881891079e-152	1.6203010001167283e-179	4.225323328144146e-136	88.88568925828588	3.2768122464808416e-141	6.2043368239644624e-251	2.6501408313486744e-134	4.0402586026493585
-0.3273273273273274	1.594865554258717e-129	5.876467162835976e-157	7.279738393315163e-291	3.325837250661614e-213	6.218750389023628e-242	9.547596210179327e-130	8.085882594572452e-146	1.635174309265387e-129	4.3327224332125794e-156	1.3111975793320165e-248	9.116358926752416e-218	5.936822439237461e-188	2.2013187833050238e-166	1.3788215299367545e-157	7.422855743050166e-185	3.644737458343967e-150	3.7063601667217983e-177	1.49107050582151e-133	86.81088190221521	1.895228771727415e-137	1.3915629205375254e-241	4.699760761678499e-131	3.9459491773734188
-0.31931931931931934	1.6311610352559737e-126	1.2815511458292096e-154	3.340712811841019e-279	1.839863084862269e-205	5.667164978076729e-237	1.0666092529662236e-126	1.913513374169224e-143	8.30476940813271e-127	9.472532934830524e-154	4.422121333484549e-239	8.569877452316512e-210	1.3697056329665498e-185	4.750411468059772e-164	3.0010793599111288e-155	1.49637445325725e-178	8.246518029834202e-148	8.179265171192252e-175	4.981205532569911e-131	43.5348363987516	9.762202536997727e-134	2.0764425143540985e-232	7.607470819525896e-128	1.9788561999432546
-0.3113113113113113	1.5381730134783456e-123	2.6843118918132432e-152	8.864981752346897e-268	7.32751661101619e-198	9.662449277435676e-228	1.0964953493013973e-123	4.3301504429870547e-141	3.963800490450255e-124	1.9886241428327872e-151	9.728069318496896e-230	5.727202636903341e-202	3.05330591619785e-183	9.870030009362537e-162	6.274914006312722e-153	2.347103962126196e-172	1.7877756926637024e-145	1.741388633982855e-172	1.5752453915327212e-128	2.041351066108257	4.479173179054426e-130	2.0613254236165713e-223	1.123990358558476e-124	0.09278868482310258
-0.30330330330330335	1.3373624508272736e-120	5.400169728530035e-150	1.3602911819029488e-256	2.1009461006928365e-190	1.085251674421578e-218	1.0372856851561767e-120	9.370034824829561e-139	1.7770550608031978e-121	4.008856088007236e-149	1.3959059066150565e-220	2.7209792441492902e-194	6.576325371353566e-181	1.9744433272263456e-159	1.2603725749945728e-150	2.864488907494676e-166	3.7135838994042913e-143	3.576777060901755e-170	4.7154224803788325e-126	0.007403370433209929	1.831147716870385e-126	1.3613907338050487e-214	1.5158025148185883e-121	0.0003365168378731786
-0.2952952952952953	1.072083598219117e-117	1.043420216912172e-147	1.206983277047953e-245	4.33670422769462e-183	8.000524023822615e-210	9.029841319568953e-118	1.9388559007119506e-136	7.480048710884545e-119	7.760134744590968e-147	1.3065291978047205e-211	9.190151068451697e-187	1.3685673065921362e-178	3.8028555323102666e-157	2.4319294524848883e-148	2.7200991821190243e-160	7.391132899434481e-141	7.087658539638865e-168	1.3360859473435908e-123	2.06530536490682e-06	6.672127338295658e-123	5.981754762253868e-206	1.865865811596782e-118	9.387751658667363e-08
-0.28728728728728725	7.923987230464941e-115	1.9363706303527666e-145	6.192784343685019e-235	6.444533555429796e-176	3.8712492481402506e-201	7.233558466363075e-115	3.836324943705724e-134	2.954981379639024e-116	1.4424440470879448e-144	7.976558977107445e-203	2.2066569060580024e-179	2.751813046950083e-176	7.052026519839051e-155	4.507791880308955e-146	2.0097642271183148e-154	1.409503382702832e-138	1.3549661639228474e-165	3.5832227035700667e-121	4.431185396979978e-11	2.1676711423864652e-119	1.7485739373601025e-197	2.0964086242617285e-115	2.0141751804454445e-12
-0.2792792792792793	5.40000884183467e-112	3.451398684024632e-143	1.8373250382901198e-224	6.89461418973836e-169	1.2295000923797047e-192	5.332293147588741e-112	7.258555856230327e-132	1.0952280134934668e-113	2.5745984372774048e-142	3.1764756314835045e-194	3.7667059571129153e-172	5.346155485563172e-174	1.2590906577509924e-152	8.026710405596052e-144	1.1553890848318759e-148	2.5754872050417937e-136	2.499014998668447e-163	9.095454190562328e-119	7.311976894452642e-17	6.282319826682285e-116	3.4005485598366395e-189	2.149954231572406e-112	3.323625861114837e-18
-0.27127127127127126	3.3929758115554384e-109	5.908526313627336e-141	3.1521099932003982e-214	5.310253361735765e-162	2.5630125261522743e-184	3.6171471999490515e-109	1.313256457965117e-129	3.807365753575246e-111	4.412662882755632e-140	8.251045112668615e-186	4.570917322331621e-165	1.0035387371984956e-171	2.1644074559916148e-150	1.3730051998307822e-141	5.168139000980138e-143	4.51946149744577e-134	4.4465586396434665e-161	2.1851082727929824e-116	9.279592381933811e-24	1.6251498475042796e-112	4.399704859376391e-181	2.0125201546344818e-109	4.217996537242642e-25
-0.2632632632632632	1.9656339517584e-106	9.714954802405475e-139	3.127030142750463e-204	2.944471209881999e-155	3.5068534964570296e-176	2.257919753675744e-106	2.272023865748446e-127	1.2410855544285475e-108	7.262274270372591e-138	1.3979958481442273e-177	3.94329941962973e-158	1.8201056279650592e-169	3.582283858590149e-148	2.2561481692115826e-139	1.7987172021277297e-137	2.1678127326439275e-131	7.632976655216994e-159	4.96829567335073e-114	9.057371635923313e-32	3.75494570683828e-109	3.787108000884571e-173	1.7195270359642421e-106	4.1169871072378696e-33
-0.2552552552552553	1.0499294438122752e-103	1.5373836108007303e-136	1.7938168731226408e-194	1.1754013464284389e-148	3.149410337432319e-168	1.297003280043166e-103	3.758718728915172e-125	3.792598202939426e-106	1.1476914213175205e-135	1.5450277635216034e-169	2.4184153216281078e-151	3.189546511255007e-167	5.70847266922677e-146	3.5614258076779705e-137	4.870957801091973e-132	1.532756989467898e-126	1.2640917386848146e-156	1.0690961337065336e-111	6.799150815985214e-41	7.7549917219229295e-106	2.1687096905381457e-165	1.3410208349826082e-103	3.090523098175097e-42
-0.24724724724724723	5.1707456339503725e-101	2.334169668827877e-133	5.950308398669528e-185	3.377939559926492e-142	1.8564600403948122e-160	6.855904528266324e-101	5.946069338056952e-123	1.0862837416867973e-103	1.7417025959605513e-133	1.113781963207907e-161	1.0544275830717973e-144	5.400465329493502e-165	8.758279712152264e-144	5.4006053875495585e-135	1.0263337795462074e-126	1.326941454976828e-121	2.0196587749334857e-154	2.177162420919449e-109	3.9254220728961113e-51	1.4328322046774961e-102	8.26237177627237e-158	9.54596392448021e-101	1.7842827604073233e-52
-0.2392392392392393	2.34791203250354e-98	1.0408216196799052e-127	1.1413429994039781e-175	6.988829323549466e-136	7.182682906699773e-153	3.334931226090749e-98	8.994622734531165e-121	2.9157163379243866e-101	3.195236926131913e-131	5.237180709688008e-154	3.268265824995602e-138	8.834934226364797e-163	1.2937687329331981e-141	8.142557952890502e-133	1.682618484960502e-121	9.179527799191345e-117	3.1130934625421924e-152	4.1958542992334174e-107	1.742999427807242e-62	2.3705644643899916e-99	2.0941974603028833e-150	6.202428959887691e-98	7.9227246718511e-64
-0.23123123123123124	9.829831147707461e-96	3.87831799489298e-122	1.265925700069208e-166	1.0409838739455962e-129	1.8240322581787194e-145	1.49302101622563e-95	1.3010633607213858e-118	7.332913100908733e-99	5.009765961585661e-126	1.6063065305238323e-146	7.201661909836324e-132	1.3965141956128994e-160	1.8400661931794816e-139	3.1456869241939646e-128	2.1463743283339035e-116	5.070330378983728e-112	4.643079944477485e-150	7.652388461542549e-105	5.952334480669813e-75	3.515599075089077e-96	3.531344665760067e-143	3.6784220331338533e-95	2.705606582122642e-76
-0.2232232232232232	3.794424211650757e-93	1.0873439700566313e-116	8.119243896944325e-158	1.1162743490674756e-123	3.040346414258878e-138	6.158046715577243e-93	1.7996007030202743e-116	1.7277429283169507e-96	2.8045417616031075e-120	3.2136070943895268e-139	1.1281395563211735e-125	2.132835124871005e-158	2.5197020915617968e-137	2.5911015502595823e-122	2.13033573524538e-111	2.2361395624881602e-107	7.83609010598289e-145	1.3207265814298334e-102	1.563351409169309e-88	4.6789836424920385e-93	3.9616141091971435e-136	1.9912191412037778e-92	7.107713013211678e-90
-0.21521521521521525	1.3504586684877465e-90	2.293679759196446e-111	3.0111909169426453e-149	8.617597603361754e-118	3.3262766598687664e-131	2.3569136442175662e-90	2.380288415252139e-114	3.813311791059986e-94	1.155808453505593e-114	4.1936349149139286e-132	1.2563413892102662e-119	3.1473070232534276e-156	3.3220416363831374e-135	1.5552678118891555e-116	1.6451799953266022e-106	7.874233401710902e-103	2.8113949576825188e-137	2.1570541665484306e-100	3.1579488401340698e-103	5.596828842291807e-90	2.956744618681832e-129	9.838622743588576e-90	8.701456922718914e-91
-0.2072072072072072	4.431515921913786e-88	3.640331311422794e-106	6.457677158576634e-141	4.789521602490262e-112	2.3885726046212645e-124	8.767114437091208e-88	3.5252950501358646e-112	7.883185066177831e-92	3.5045486229879603e-109	3.569619795171526e-125	9.946430451915965e-114	4.8246727534215724e-154	8.12112419201749e-133	6.77884892591802e-111	9.885566935699185e-102	2.2139326677069753e-98	6.351671165655118e-130	3.3337645863252787e-98	4.9060590298126047e-119	6.0288516001028785e-87	1.4681317929553979e-122	4.437182631916544e-87	5.357261863557304e-88
-0.19919919919919926	1.3407860115731303e-85	4.347017259715139e-101	8.008103925204246e-133	1.9164357940956635e-106	1.1258056714822131e-117	3.9562503220489945e-85	2.5116857482633105e-107	1.526294903229227e-89	7.81957665143264e-104	1.9819233078183583e-118	5.598111944329146e-108	6.93135576404914e-146	1.0460255719989715e-125	2.1455406498586575e-105	4.621815369077302e-97	4.970125411221677e-94	9.028792096718423e-123	4.8756062945256385e-96	2.8718593840846145e-122	5.8655090090704885e-84	4.8498226281105666e-116	1.8265772628301195e-84	3.7371841675973656e-85
-0.1911911911911912	3.7404254400364504e-83	3.905568477041252e-96	5.742465654819018e-125	5.5208418039307846e-101	3.4828418356722615e-111	3.252376595971893e-82	8.730757558168069e-102	2.767441315383404e-87	1.2843133400039459e-98	7.177702091322026e-112	2.2399105155893e-102	7.364730405731673e-137	1.7205956281473017e-118	4.931151707537249e-100	1.6813057034764026e-92	8.908762559440363e-90	8.075081955337564e-116	6.747404317345942e-94	2.449900250389029e-115	5.177195970774678e-81	1.0658503991274156e-109	6.863198133481608e-82	2.8300729429490737e-82
-0.18318318318318316	9.633534263529035e-81	2.6400979788300817e-91	2.381126415485511e-117	1.1451254012347586e-95	7.072138766794976e-105	4.201718039157027e-79	2.1722813208590196e-96	4.6988513861402634e-85	1.5534550056216668e-93	1.6955799647695354e-105	6.371395941450049e-97	4.0462340419674144e-128	1.7375852051325807e-111	8.229876075431304e-95	4.7588800463024476e-88	1.2750160330324148e-85	4.544021309875157e-109	8.835971242670566e-92	5.961779085039922e-101	4.1729960475346255e-78	1.5583903186386504e-103	2.3538174205645026e-79	2.1991744207424053e-79
-0.17517517517517522	2.367572689912809e-78	1.3427663285932086e-86	5.709286984396619e-110	1.7103938769848347e-90	9.42580853778706e-99	5.66126869929082e-76	3.8631879671437785e-91	7.470541009313519e-83	1.384746619923351e-88	2.61268631461659e-99	1.2884088078840572e-91	1.1494768829781275e-119	1.0773134173982277e-104	9.974218048009385e-90	1.048069456828182e-83	1.4570228297361269e-81	1.6088352888755635e-102	1.094905862381125e-89	2.0084848895366233e-86	3.0985745239745657e-75	1.5158836444482707e-97	7.368460425173147e-77	1.7003432332217727e-76
-0.16716716716716717	9.516143465438185e-76	5.1384424669816197e-82	7.915836917663386e-103	1.8401491398172393e-85	8.24610801855842e-93	6.89365497231586e-73	4.9111522956979284e-86	1.1120808589013062e-80	9.105943085772939e-84	2.6260218983785924e-93	1.8522060187296663e-86	1.6885136874957756e-111	4.10078318155789e-98	8.778603500321962e-85	1.796030785934617e-79	1.329488015949049e-77	3.5839826221099723e-96	1.0437432009366037e-85	5.2040380786864184e-73	2.1404417273632416e-72	9.809917375489425e-92	2.1054187415559987e-74	1.5328319637971838e-73
-0.15915915915915912	2.0534775142287934e-72	1.4795623392832673e-77	6.34641003966318e-96	1.4267668074450799e-80	4.735585509577238e-87	7.373298866651152e-70	4.464025070859455e-81	1.5499737320276835e-78	4.423576078278938e-79	1.7217458948725184e-87	1.8929824512229836e-81	1.2825197773434426e-103	9.583428319412279e-92	5.611602228532006e-80	2.3950357734644014e-75	9.687672192711085e-74	5.023645678596075e-90	2.3438576618660895e-72	1.0370305759883997e-60	1.386752146731953e-69	4.223531289519736e-86	5.491082409608362e-72	4.713775355102134e-62
-0.1511511511511512	6.963373825792891e-69	3.206034505507316e-73	2.9422465725417123e-89	7.980318125552011e-76	1.7855563540261442e-81	6.890126904734866e-67	2.90262094292967e-76	2.022613851254416e-76	1.5905051794959192e-74	7.364584789116571e-82	1.3754475794858352e-76	5.037081151610741e-96	1.375013370080191e-85	2.606142571077175e-75	2.485963987782821e-71	5.639316681085236e-70	4.431132164574423e-84	4.0984814154331015e-60	1.5893584521979124e-49	8.449738340802717e-67	1.2097660151143466e-80	1.307180275444627e-69	7.224356601085897e-51
-0.14314314314314314	2.048288202335298e-65	5.23020336289579e-69	7.887921608460373e-83	3.2255427428700924e-71	4.4222652242767337e-76	5.991777457872977e-64	1.3515161127191277e-71	2.6138337134288206e-74	4.2430059975720577e-70	2.0557186033538167e-76	7.106290851082467e-72	1.0229410821983895e-88	1.211254877759805e-79	8.799955903164825e-71	2.0099214251559664e-67	2.625192840151608e-66	2.460183234119362e-78	5.511805765284003e-49	1.8734035938285512e-39	4.8188706420870216e-64	2.305471758520645e-75	2.840698710025143e-67	8.515470883544235e-41
-0.1351351351351351	5.047259690314896e-62	6.431059932868567e-65	1.2229954258626673e-76	9.448364677402517e-67	7.2017716856124675e-71	1.4570228082985293e-53	4.5153884953661565e-67	1.9842739391028388e-70	8.424726320822745e-66	3.747389368107309e-71	2.6117558303371117e-67	1.0742025474485818e-81	6.551597932729962e-74	2.1640201662484228e-66	1.268317495296954e-63	9.80109735943102e-63	8.603137990105295e-73	5.700908073338785e-39	1.698322021423189e-30	2.5433404464622722e-61	2.923577679769686e-70	5.7358918521547675e-65	7.719645577836806e-32
-0.12712712712712715	1.0487877551366732e-58	5.977633212934574e-61	1.0970245313583504e-70	2.0150738904615347e-62	7.729518517112753e-66	4.46671077680996e-43	1.0864657140958178e-62	1.781479972899442e-65	1.2502551730540351e-61	4.468567017098385e-66	6.836812821411739e-63	5.833345579807441e-75	2.1766238002781464e-68	3.889703689082924e-62	6.278865125262032e-60	2.9562545741646067e-59	1.8976678117184974e-67	4.53495905425962e-30	1.1840987744912858e-22	1.2247694198389456e-58	2.468195861557632e-65	3.143425921836372e-62	5.382267362913074e-24
-0.1191191191191191	1.852549652594608e-55	4.229176591918109e-57	5.698825150971754e-65	3.151431038594775e-58	5.493993740779995e-61	1.0531458614813431e-33	1.894467063915304e-58	1.0860639682548541e-60	1.395345833281513e-57	3.498351690883259e-61	1.2788872185175335e-58	1.6386102398083486e-68	4.446310174452818e-63	5.14920457266618e-58	2.470151641401126e-56	7.325110759572989e-56	2.6485438589498636e-62	2.774481932759191e-22	6.349434114540301e-16	5.308757704568674e-56	1.3893713636626203e-60	3.231866957430937e-58	2.8861076768282884e-17
-0.11111111111111116	2.8006449474444393e-52	2.312027873043246e-53	1.7192843550411936e-59	3.6542564880895704e-54	2.611760281046399e-56	1.9097143751295947e-25	2.4166731036579425e-54	4.478286223167511e-56	1.1836559186688978e-53	1.8117613197388884e-56	1.7230739326275348e-54	2.383628223537647e-62	5.602246342132225e-58	5.098706130817293e-54	7.966569949296768e-53	1.5403539186112686e-52	2.3532878959195407e-57	1.3054782200429156e-15	2.6185526424661865e-10	2.051176143717412e-53	5.237794145738912e-56	3.6073524953682373e-54	1.190257135112904e-11
-0.10310310310310311	3.709142812384726e-49	1.0072421988125237e-49	3.033275625231108e-54	3.199600670619323e-50	8.46604345243572e-52	2.6633454949474238e-18	2.285073765081015e-50	1.2741383857024423e-51	7.796466869564086e-50	6.301994187169207e-52	1.7011919172843561e-50	1.802195276174303e-56	4.392362470589554e-53	3.8963281367902406e-50	2.2639839578986568e-49	2.8928611846899328e-49	1.346349201219228e-52	4.724290110237871e-10	8.305519383835219e-06	7.867243520061471e-51	1.3384229084423358e-51	3.073320604925006e-50	3.7754508240222296e-07
-0.09509509509509506	5.084100724675698e-46	3.736516680683587e-46	3.1796245279899324e-49	2.1900396074184677e-46	1.93950838513511e-47	2.856707648582894e-12	1.6350318365638838e-46	2.599106015567592e-47	4.182687222713649e-46	1.5173311719069302e-47	1.2737681674204669e-46	7.162376576731753e-51	2.1929876840397797e-48	2.4440249819283633e-46	6.5587728378274375e-46	5.277132818340829e-46	5.065661238985295e-48	1.3148696047633163e-05	0.020260561714957995	2.085192773589807e-47	2.392026677777358e-47	2.084577204967196e-46	0.0009215322915391972
-0.08708708708708712	1.2524993656892181e-42	1.4002392009206183e-42	2.0527452578569316e-44	1.260219186207947e-42	3.341182602539012e-43	2.356586083866604e-07	9.429014979613814e-43	4.093838548671923e-43	2.0460509382495588e-42	2.687634915176464e-43	7.760569196181471e-43	1.5448769570851973e-45	7.371415702381553e-44	1.4064603444028037e-42	2.3735265928375827e-42	1.2391692047345414e-42	1.3103428030368554e-43	0.028145438025418745	3.8011531369835176	2.7578316540345314e-43	3.231918448429337e-43	1.2367786607267914e-42	0.17405903684852475
-0.07907907907907907	7.148678480727197e-39	7.760415692515395e-39	8.937918773585482e-40	6.928225883886954e-39	4.823899180313258e-39	0.0014951365598974806	5.7508927595820233e-39	5.7528306039566165e-39	1.169459223090596e-38	3.992198070200946e-39	4.671146947131294e-39	1.9661947662792824e-40	1.883962337550722e-39	8.860492553540555e-39	1.2734257028733114e-38	6.617078907857902e-39	2.6024543482847283e-39	4.633535945910718	54.84773262711359	2.8898599687544532e-39	3.92280382751125e-39	7.686933044894843e-39	2.703761986799282
-0.07107107107107113	8.324954651118281e-35	9.116050779204796e-35	3.4206502741015906e-35	3.975438382334323e-35	7.506563596332668e-35	0.7296071310537369	7.060610605594281e-35	9.620652225495345e-35	1.1918731519942653e-34	6.821411715774829e-35	5.001425348512746e-35	1.8102520224191197e-35	4.7733746916728227e-35	8.655954793886424e-35	1.2488931529164555e-34	8.404363888343048e-35	5.317217698685819e-35	58.66732139535097	60.9161474529754	2.802320270952896e-35	5.852714721770235e-35	6.65185412574814e-35	5.468776180880914
-0.06306306306306309	2.7078176807527017e-30	3.2570890160630695e-30	2.2340101232556714e-30	2.1338056401422544e-31	2.370209770682076e-30	27.456964184747363	2.5407803107073093e-30	3.596891030083202e-30	4.14779095725654e-30	2.669664291601047e-30	1.592593929832891e-30	2.0407435754607617e-30	2.099992477298209e-30	2.7872241763265602e-30	3.6249093105738716e-30	3.366142980188842e-30	2.1632871221183678e-30	57.12933672893477	11.649467185645344	8.423563382673205e-31	1.6590026412508717e-30	1.6227603896655e-30	4.374353095423976
-0.055055055055055035	3.3074873347213035e-25	5.16389839416805e-25	4.289045316082073e-25	8.775419033890012e-28	2.189845955676521e-25	87.66611171395157	2.128189685844515e-25	5.82262569403179e-25	8.536044372095771e-25	3.1883903831777374e-25	7.968867971729843e-26	4.973482471109358e-25	1.944450777261363e-25	4.497512136383773e-25	5.538561965463742e-25	6.17551541549723e-25	2.518495612248839e-25	4.27859621616794	65.28563134278883	6.721708217295018e-26	7.855365002294025e-26	2.3359563294132766e-25	7.146833603314016
-0.0470470470470471	4.0683707112162813e-20	9.21054705748982e-20	7.901103250926512e-20	2.424254884637755e-24	1.8800482969383532e-20	102.58515834431256	1.4901037261137492e-20	1.1641093261951854e-19	2.465484362006404e-19	3.59196523654515e-20	2.7574559819540233e-21	1.0150647263891468e-19	1.441695401353576e-20	8.108302890628801e-20	1.1620281225788528e-19	1.2690477408029014e-19	2.74503348627979e-20	0.02464464816048855	67.27325238774762	3.3442400510284708e-21	2.6644991107196436e-21	3.063424925402453e-20	7.721957062737303
-0.03903903903903905	1.881376388790262e-15	5.8501236196721374e-15	5.0074042592274426e-15	4.2244897444846984e-21	6.391578803396971e-16	131.11537624298168	4.319814292401971e-16	8.239654471072354e-15	2.3884141489271445e-14	1.5644051850293502e-15	4.321711620532182e-17	7.004673361195265e-15	4.309575544239068e-16	5.067575890358066e-15	8.550465329582436e-15	9.039182611001376e-15	1.1440025352198605e-15	1.0917498496496117e-05	81.79617819790663	6.650024471186428e-17	4.0782127396377277e-17	1.3911270439340499e-15	9.67779842538122
-0.031031031031030998	2.4965189381166788e-11	9.656274134654155e-11	8.196302117277983e-11	4.510964789416583e-18	6.818280442264787e-12	102.64181209718427	4.145427028482437e-12	1.464032528775754e-10	5.216660109137921e-10	2.0017141156698468e-11	2.6362962573981576e-13	1.22297141459764e-10	4.204213613509673e-12	8.229025075474828e-11	1.5543511674475572e-10	1.6100072265333116e-10	1.408342629959092e-11	4.2862751384802526e-10	28.151366780629377	4.738236043736299e-13	2.4377939078524403e-13	1.7949489138847435e-11	5.945144494531959
-0.02302302302302306	8.820498865477441e-08	3.803950573611057e-07	3.2123357155014616e-07	2.91030262903916e-15	2.1412618440995943e-08	45.205503526730425	1.2289192907996967e-08	5.970041530233955e-07	2.327853629373457e-06	6.946137581416633e-08	5.94346520653111e-10	4.948187780115626e-07	1.2564479019034931e-08	3.2144625148668736e-07	6.40161262026017e-07	6.571490775209773e-07	4.7799222095046356e-08	2.1794308845020845e-07	0.7727256080583457	1.1704342969318665e-09	5.423389811003227e-10	6.23396004360171e-08	2.0899197913260106
-0.01501501501501501	8.108603299615725e-05	0.00034877046383313145	0.00029488060421223615	1.1262165519947913e-12	1.9398701135315604e-05	2.160633206030965	1.0995403097934423e-05	0.0005446140714646776	0.0020683318537354158	6.376261432032794e-05	4.860155513984926e-07	0.00045191089694794563	1.1264590283408854e-05	0.00029502775837872257	0.0005831193888057751	0.0005994068543435	4.381139324160273e-05	0.0002003828894387817	0.0017804768644966605	9.91175381966294e-07	4.4104890311281075e-07	5.7278386660815836e-05	0.09854952922905999
-0.00700700700700696	0.01933361145591929	0.07436361364449978	0.06334219042867376	2.604035236400465e-10	0.00504809349500239	0.00862460596954509	0.002952656991005151	0.11116745399909878	0.3674143479354563	0.015424588927743677	0.00014327287446325667	0.09314819481762747	0.003014795791098395	0.06356841174705652	0.11752816792267577	0.12222071086220247	0.010806726023647522	0.043961971040564186	0.033941340917752805	0.0002867911158378897	0.00013032230022278876	0.013886743761444121	0.05319584601281549
0.0010010010010010895	1.2102276814650075	3.764236177287558	3.2405189032471022	3.590562084780178e-08	0.37988082931760614	0.05059532519897573	0.23944637951259323	5.201139744833089	13.521401957799522	0.9951990550223025	0.015237809860950255	4.439977378656016	0.2422315361781876	3.2786777605968638	5.365310761652977	5.705958985040008	0.7237192110907162	2.3384777701337383	1.9561531224301563	0.02837836593011094	0.014002225589709521	0.8962627502922886	2.4366833530473224
0.009009009009008917	20.66178707191633	48.07340987780929	41.62753897280439	2.9501535703402185e-06	8.458488212772213	1.6291735556852505	5.996739772376929	59.85513232055132	114.46099335564391	17.804561136150067	0.5894063723094282	52.60000041753491	5.963850868952175	42.78567401736382	59.483844781196815	65.37927980481072	13.553441929608429	31.76971639738551	29.696254086314084	0.9660773016213722	0.5513447492482201	15.833680394780949	28.98819992486316
0.017017017017016967	106.36595516854914	181.1048939939469	154.76605500072534	0.00014447346091502676	59.168359403534	18.239507969755675	49.09095738335683	203.34053230920338	293.27743294681795	97.80411062759013	8.470853584421588	184.7860078230477	47.43886317220509	161.8517504660759	192.93954935022552	220.04376589611957	77.04985115647978	127.9213248603947	133.8823278657234	11.5078799797412	8.118175496454567	82.34276835129847	109.97777578541489
0.025025025025025016	210.4096929872018	283.9025532646479	233.74358622493858	0.004222090869076948	151.64518841962771	76.31168905539958	150.4392629008246	301.79126817992136	379.82749184877736	208.74026286436512	47.65435411844882	267.77816757201936	139.1206609076963	242.44028657014547	276.4115203176776	320.41248069968793	165.05728253113014	217.53777018038454	241.0007885506761	50.21008786424533	46.849827876279	151.4681090539631	189.21620700358756
0.033033033033033066	243.03433669610303	298.90997663152393	237.31425153877265	0.07382311604923689	200.35778486090493	141.1579912554045	227.323714193692	321.5715050988872	385.07726616136955	254.09795866098253	118.53385983424008	243.75636361393262	200.11730237893912	246.20219238166524	295.51677872271523	327.28474650107165	202.23180837988838	250.0184316127984	276.27210833678623	90.4387960131432	117.86374372585752	146.171366578209	219.24209574058798
0.041041041041041115	233.43093532896472	283.10397051900816	213.3288435446836	0.775990401109586	210.17229745182905	157.51942108440298	242.79446747551984	313.3957704412737	355.5223717877493	247.80021083413166	164.62578455022702	198.44098158350354	205.69525561570316	242.07469877045057	302.4938005688913	299.2479829012552	202.38271261994106	240.5999211927666	271.1080059567711	87.7714595964196	160.39399259259235	122.22648206396171	216.13206167641619
0.04904904904904894	217.3982127657591	257.8411783402386	174.05714077700586	4.945798084735164	205.5635083173299	148.78032536505555	228.9356021016903	290.81310352978176	316.668300026962	221.59507248615267	166.77422796278728	149.0799605119074	184.6425016164989	224.67899538343175	298.0945489956317	258.4040643196557	181.7541720378857	199.0833260784345	246.64637085416743	67.34150824635161	161.8300174813046	109.50161617871711	196.11043415734022
0.05705705705705699	205.9603206772894	230.32753546893812	131.24994153623564	19.41127083047281	188.7420140262348	137.45099854643263	201.10680725978156	263.15035110107567	280.16607904193285	187.77947640636452	140.64936387609922	91.2921706507239	155.69699226390188	194.50658860780644	281.2946576153654	217.40448053800276	156.39627209491414	149.89965430591565	211.75726503521844	49.44153574854215	152.2602549315939	112.78660147015741	170.85139236513635
0.06506506506506504	188.11825440196031	202.04919789596653	92.95242906641843	48.26620110068777	171.16652844403933	120.71541303383717	164.24618562774455	229.59600366571007	246.16970188710354	157.8161191587017	104.74800048563473	41.51922474489831	126.0902756363379	166.76051284652894	257.8023445461914	182.9494367874651	131.45077475605905	109.282948297183	169.46509856467242	38.694438167258056	137.53319240492715	127.73362801339545	146.14208679694187
0.07307307307307309	157.74090091285316	170.42981883161391	56.64284118641959	80.08407859316674	152.5989631351282	94.65245518329276	122.90554727489437	187.83084697502693	212.9898097109762	130.57267528142916	77.46659318869439	12.51308085107133	91.31239469576374	149.75313945310194	229.2826857708094	153.68357458337064	103.86416902755346	77.19332018292891	127.07290335799085	46.54356634354753	115.46483218738206	131.1891185013769	121.89942341947236
0.08108108108108114	122.06031952713928	134.64446233494766	25.49454404831515	96.89868230538893	122.75215695400259	61.08383007132172	86.17287475985904	140.75699433065486	180.78858185087938	100.21951111723031	64.01499539120609	2.223516495553286	55.17566686246163	139.3697952513867	198.15045233621748	124.98166492741927	73.39746673745393	50.64313031975793	86.90945735256938	60.27402693665766	88.98932370497512	120.76156668143769	97.08013728621978
0.08908908908908897	93.60222603484436	99.42069952237621	7.581017753768379	96.68958527428063	82.58901656943519	29.596193026157952	65.39046339629992	93.69047748726517	151.32905635112886	66.89961727019897	59.16918619884943	0.21607157452304174	26.08878541547558	125.51060277095944	168.17051433629237	93.65698530287075	42.02836167829203	27.707377576564088	49.15888077980392	57.601244956586996	63.18426596828836	106.673164254831	72.9978997045042
0.09709709709709702	75.71794627072036	72.81296438299529	1.3981878024102432	88.2759001549521	44.46621548487084	10.887878453879743	60.22881440870286	52.723172974675165	126.82103413120768	36.140175229556526	55.88355931593963	0.011084182394568431	8.852352484172453	104.58012058618822	139.7580594702782	62.44017176966729	17.589452625875246	11.018000847934776	20.721116958055394	38.38776389424569	39.945173897962505	90.95849049239739	52.70989253723101
0.10510510510510507	59.22678534321269	58.31996112971491	0.15435497482134222	74.88550418145604	18.378443617300164	5.9757607620047635	56.352030855304896	23.565289191989763	106.34627440439704	14.719839520991108	48.03136161394336	0.00029604338770616937	1.996745205911959	80.57956862791667	111.71300281520934	39.19650127229558	5.047672161775662	2.9027375224234206	6.08115434964361	17.878043488863653	20.536135315694487	72.67888938818959	37.480288717565806
0.11311311311311312	39.555273887510516	51.220315480552344	0.010006880548846344	55.73184646556457	5.561461558559374	10.221305531912924	43.761083718681796	7.879003449675923	85.41786809913782	4.27387980017916	34.69034838925912	4.096984632920644e-06	0.28615464559384174	57.20407577975216	85.59663941036867	29.674550350206786	0.959048944188145	0.48562984116049224	1.195572901435979	5.789877787313159	7.827805504779572	52.157528815864964	26.340876424510487
0.12112112112112117	23.849971544838294	44.3580332525268	0.00037748576259346737	34.05819095003731	1.1811184279089328	20.176832425284392	26.199630505606294	1.8803889730363117	61.0796576295793	0.8514249295086705	20.020338708877308	2.9334233436914346e-08	0.025512846363626666	36.01301631061723	64.64549483586357	31.144576775166335	0.1180965041669275	0.050788740394792094	0.1539009254349271	1.2863989318339617	2.0858056009289	31.732977142311917	18.223296976153758
0.12912912912912922	19.063530132247735	34.556514805850014	8.252975642531662e-06	16.313952287579237	0.17088041591961298	32.5504177239133	11.853622180275785	0.31031788100423896	36.311414523276326	0.1136670800827225	8.839817969490856	1.0861777747741234e-10	0.0014031039039283742	18.95707979399634	49.80665605253278	35.384205358148805	0.009298630240045814	0.0033035034142760767	0.012784403918535917	0.1939392628682705	0.377315067660471	15.492789070192952	12.741950795436388
0.13713713713713704	24.208442463399688	22.882584991299243	1.0441622607399702e-07	5.95279147510356	0.01654258630669524	42.26720181490838	4.004639645991432	0.034727924384462844	17.118508728768223	0.010033380305087	2.885364106922114	2.0796757088265858e-13	4.7448421646567715e-05	7.907396926975412	38.95869019673604	36.726934917844794	0.00046441456691965593	0.00013343867641865486	0.0006790306603370337	0.023622590566702854	0.04575416788122941	5.831262858687118	9.494355600582816
0.1451451451451451	33.28320252262209	12.313542958298285	7.640864346474428e-10	1.625111854735177	0.0010611308128932221	44.666171044596204	0.9977060212529667	0.002606282933315029	6.223661455012873	0.0005814031575323989	0.681679538725319	2.0589609044060957e-16	9.8556830108342e-07	2.516488975380312	29.18903979387741	34.58477016188952	1.4649230915955666e-05	3.3459520097812406e-06	2.29319809163776e-05	0.019963706031125537	0.0037008345957403863	1.6476012557949178	7.62531503878236
0.15315315315315314	40.034130998961636	5.199982868938435	3.2334110289371097e-12	0.32783558570363935	4.48748770427448e-05	38.969905539297706	0.18124563861812418	0.0001303816607044831	1.7180755793666438	2.2038353001071016e-05	0.11534145780208355	1.0540377291641677e-19	1.2570066744924347e-08	0.5969892684083715	19.37599305782362	30.011875884983848	2.9121585293681073e-07	5.2077384539041544e-08	4.90865096229152e-07	0.0711965472221986	0.00019931435819147504	0.34350587684767686	6.22483980727066
0.1611611611611612	40.740656663692334	1.6858798951112002	7.912287491358828e-15	0.04843219305789823	1.248076756671277e-06	28.762858879085034	0.02380819893454458	4.3342677124637005e-06	0.35695670880871966	5.455473447717457e-07	0.013912724925951282	2.790097536683489e-23	9.84309870174832e-11	0.10420112169528058	10.713142277820547	23.45096183871147	3.644867255194553e-09	5.03108635639042e-10	6.648509008789227e-09	0.23573446393271055	7.143199774602788e-06	0.05228475830092495	4.826765591184688
0.16916916916916924	35.20878377053528	0.41483670641283726	1.1195932956428921e-17	0.005206344937828061	2.280284558735839e-08	19.286489413123192	0.0022493145182193555	9.560006473731664e-08	0.05550590976637679	8.812988880133235e-09	0.0011941890293235352	3.818895030645141e-27	4.732147057288582e-13	0.013289899750524262	4.7568457954335015	15.763078654754228	2.8710113308721322e-11	3.0168655411471032e-12	5.693355212727453e-11	0.6803148714158884	1.7032766960175408e-07	0.0057742618529020105	3.4633440649619445
0.17717717717717707	25.958510258141427	0.07706804428319515	9.16081759676524e-21	0.00040548012853674283	2.7354506650184917e-10	14.41788440575111	0.00015236726237726338	1.3981124409009715e-09	0.006433569047326019	9.288018611274801e-11	7.289271726151015e-05	2.7027828427070917e-31	1.396735027160121e-15	0.0012343173429896293	1.66563069279508	8.77881136343074	1.422994917105783e-13	1.1228753101345863e-14	3.081251054413551e-13	1.712849410655933	2.7020559803827335e-09	0.00046368499306873517	2.391796204137096
0.18518518518518512	16.30965364800503	0.010786265351370398	4.334346160145522e-24	2.2816446064123474e-05	2.1541200319513384e-12	15.36292277840035	7.388075839343991e-06	1.372600205838152e-11	0.0005540476980554204	6.385321918506254e-13	3.1633751338210836e-06	9.890988137105904e-36	2.5310376571941883e-18	8.334658680913454e-05	0.4562200094928216	3.966140063111725	4.437727810958346e-16	2.5964477728867434e-17	1.0537255481899457e-15	3.771891357160575	2.8517714109451505e-11	4.0365314741788815e-05	1.8126511476847071
0.19319319319319317	8.678358327168773	0.001136327780226653	1.1858460133834399e-27	9.260888606799346e-07	1.1134638864759442e-14	20.94891898862756	2.5621755280662864e-07	1.4089809768909788e-12	3.5356752838024124e-05	2.863417506691067e-15	9.759856477346482e-08	1.8716442479444963e-40	2.8158651611029824e-21	4.088772351571937e-06	0.0974214378211375	1.4395411671064584	8.70758421825519e-19	2.649244565428766e-19	2.276875672932243e-18	7.292925346068035	2.002373150795901e-13	6.595020900039588e-05	1.7481094668278627
0.20120120120120122	3.876923915934688	9.008272999749062e-05	1.8760669753584867e-31	2.7088073538108627e-08	3.777758170194945e-17	28.50087174088939	6.352634260517704e-09	9.415487017572304e-12	1.6684104635888464e-06	8.375731129688091e-18	2.14069060707397e-09	1.8313106542072106e-45	1.923329729875268e-24	1.456836183958541e-07	0.016197951115460085	0.41811076966000216	1.075007343131384e-21	2.0982738353550996e-18	3.108498716855965e-21	12.451505761912248	9.35373297772045e-16	0.0002781978170912372	2.0574536486247172
0.20920920920920927	1.4418092687716786	5.37330018614702e-06	1.716262498835911e-35	5.7069715934144e-10	8.412773573592923e-20	34.79332055171638	1.125874104707998e-10	6.278283394384168e-11	5.811999918247807e-08	1.5980672463242835e-20	3.3379501790884737e-11	9.26522212269327e-51	8.065369585856764e-28	3.769542949199175e-09	0.0020959871033091482	0.09703557372260667	8.350279050156483e-25	1.8295551122523898e-17	2.6813732237194022e-24	18.92616848385738	2.90692962673269e-18	0.0010891261435006748	2.5118874739674557
0.21721721721721732	0.4433596338683195	2.411507122554327e-07	9.078924843521284e-40	8.658103484560189e-12	1.2296731431675652e-22	37.16199371901741	1.4262124383259447e-12	3.9198531755120293e-10	1.4928419985164888e-09	1.9888456314828655e-23	3.7001617246715457e-13	2.42387273982478e-56	2.0764593775023187e-31	7.082833023635911e-11	0.00021104312792265893	0.01798542847151211	4.080995304393368e-28	1.5097028948758996e-16	1.4613610050656371e-27	25.89409382745225	6.010265452225562e-21	0.003892346230365	2.8873425564220274
0.22522522522522515	0.11229795202940784	8.142913187027002e-09	2.777157192146282e-44	9.457442706475115e-14	1.1797367668604358e-25	34.58454035416055	1.2912900033360829e-14	2.2915759997080086e-09	2.824844341125319e-11	1.6145096442263525e-26	2.915924937767399e-15	6.33624495014916e-60	3.282095726654961e-35	9.664035634217539e-13	1.6534300856785602e-05	0.0026618790309028994	1.254892945330922e-31	1.178969636867177e-15	5.0321192401541895e-31	32.31909035278622	8.267274782946646e-24	0.012697048393396401	3.0468774605075066
0.2332332332332332	0.023801840294457886	2.068777288938397e-10	4.912265560621215e-49	7.437590212478272e-16	7.428913988692473e-29	28.049480896889563	8.356095973352952e-17	1.2544670440188368e-08	3.9356190365953824e-13	8.548968396134231e-30	1.6336037542832068e-17	1.3566718249532976e-58	3.1859260905836405e-39	9.575045193302578e-15	1.0079194013133066e-06	0.0003145656714068641	2.4278548519619155e-35	8.713429135894352e-15	1.094806420282796e-34	37.31395024945875	7.565552945700528e-27	0.03780522551322015	2.97387971811358
0.24124124124124124	0.005792067577529643	3.954486150202362e-12	5.024334498938024e-54	4.211011259013002e-18	3.070508417019349e-32	19.84386546906011	3.8647498536127333e-19	6.430922015989653e-08	4.0355394429413154e-15	2.9527064250526538e-33	6.506266507429954e-20	2.821244229377284e-57	1.4459454456409832e-41	6.888951893541332e-17	4.780675074939423e-08	2.9681332968999164e-05	2.955386019913437e-39	6.094837163758865e-14	1.5049313972416506e-38	40.28911946915245	4.606049069504856e-30	0.10274451295685748	2.7382523323727233
0.2492492492492493	0.006444706202579266	5.687333413181249e-14	2.9716016219648217e-59	1.716449257638397e-20	8.329903867460098e-36	12.261768694022509	1.2790106225967062e-21	3.087512630295859e-07	3.044759077858644e-17	6.65212365418326e-37	1.842178531260729e-22	5.668608419715766e-56	2.08799255687585e-40	3.599111010650743e-19	1.7643128385798392e-09	2.236159571770247e-06	2.2635339592131523e-43	4.0349099983770776e-13	1.3070404012957823e-42	40.86943664493427	1.8656321999244e-33	0.2548726233800161	2.426932964327954
0.25725725725725734	0.017490939012292175	6.154171766613565e-16	1.0162907240304945e-64	5.036904952219071e-23	1.4832502109151448e-39	6.641749686094058	1.685108134447869e-23	1.3883627124717736e-06	1.690053931934559e-19	9.77538440633172e-41	3.708056361041882e-25	1.100479931016991e-54	2.941588954694733e-39	1.3654224321315015e-21	5.066228547535426e-11	1.345144838385041e-07	6.17086946583252e-47	2.5282365732173436e-12	7.172230845283139e-47	38.84209980783234	5.027280071161948e-37	0.5770925755628983	2.0944742968832717
0.26526526526526517	0.04751014223556986	5.010404960823924e-18	2.0098362268360193e-70	1.0641035149016705e-25	1.733538852636021e-43	3.2101312279970746	1.2494445208872425e-22	5.847879447046796e-06	6.900878483936458e-22	9.370027422198586e-45	5.306103028330733e-28	2.064228129700887e-53	3.9900101052387195e-38	3.761564551777185e-24	1.131922640499967e-12	6.46073706106489e-09	8.164278075442421e-46	1.499437297836324e-11	2.486637299480541e-51	34.312487213754224	9.012592091984408e-41	1.1926843799614382	1.7619463099229373
0.2732732732732732	0.11938270475061333	3.0691515507820166e-20	2.298363477253874e-76	1.6184190872068998e-28	1.3298341208983516e-47	1.5197639893898776	1.0792314654467722e-21	2.3075118929144563e-05	2.0727380744629448e-24	5.858431625047805e-49	5.397837076153413e-31	3.74113304095214e-52	5.210806666870187e-37	7.526084425282062e-27	1.9677571278499305e-14	2.477660617190163e-10	1.265830898906838e-44	8.417471557588885e-11	5.447077635731254e-56	27.905846090361933	1.0749194802331235e-44	2.2499005538390593	1.4452234733541987
0.28128128128128127	0.27661885486810583	1.4145107144909487e-22	1.5198197607461503e-82	1.772086712799593e-31	6.695855849427854e-52	0.9874628164628179	8.915778165014697e-21	8.53091352715619e-05	4.758325888451931e-27	2.389215675865143e-53	3.903719530957606e-34	6.551164566076781e-51	6.552014950273432e-36	2.382170012261777e-29	2.661638187781707e-16	7.586619409679726e-12	1.893426806956438e-43	4.472962553554428e-10	7.538894102309164e-61	20.717872840679018	8.529267488578348e-49	3.8739932552964755	1.175274230768026
0.2892892892892893	0.5909615720151512	4.908698385302194e-25	5.811400353546737e-89	1.3969014363747134e-34	2.2128880846564976e-56	1.207847136696068	7.044316664696903e-20	0.000295540832332828	1.804690858561585e-27	6.3556918378259855e-58	2.007022239580156e-37	1.1084184882921574e-49	7.932019156352729e-35	1.327002111949406e-28	2.8012335585006713e-18	1.854818870906391e-13	2.7323485517251046e-42	2.2500298154239553e-09	7.385156021753823e-66	13.952232410100052	4.502535223330265e-53	6.088525713263469	0.9927210170526041
0.29729729729729737	1.164051869567201	4.919582735895717e-27	1.2849458836046042e-95	7.927447230118185e-38	4.800180148142666e-61	2.0101754897307544	5.323037878686857e-19	0.0009595856265415171	1.7324986987631272e-26	1.102817869217279e-62	7.33568212812677e-41	1.812002985375771e-48	9.245525145773373e-34	1.312098254494776e-27	2.2938890005102645e-20	3.620774496124348e-15	3.8039817598189523e-41	1.071473974402311e-08	1.8141991588737757e-65	8.486314224310178	1.5812920463008925e-57	8.73420086341192	0.9270773656073336
0.3053053053053052	2.1140780340965293	3.4117425419476854e-26	1.6428738344700957e-102	3.2388270030821946e-41	6.834399380956971e-66	3.368400073521272	3.8470509685708734e-18	0.0029206487613372	1.6039062440757588e-25	1.2481829429140981e-67	1.9060907122031133e-44	2.8620943889011907e-47	1.0375723000607798e-32	1.2464493104115491e-26	1.4615654026768559e-22	5.643739866796927e-17	5.109230560042138e-40	4.830568070897052e-08	4.021323389751132e-64	4.648860425821946	3.6946783622098345e-62	11.436468884427326	0.9804876415879132
0.31331331331331325	3.540016478531576	3.070992166004491e-25	1.214615786956182e-109	9.526402725967423e-45	6.386867445932284e-71	5.270003902100537	2.659201301357313e-17	0.008334935428553077	1.4260348526891712e-24	9.214805623998721e-73	3.52096224439318e-48	4.367962400302387e-46	1.1210993707261954e-31	1.1375224093493254e-25	7.245809071422315e-25	7.213282139342397e-19	6.620447185496384e-39	2.0618782103439322e-07	8.633485400926136e-63	2.289291708609275	5.7431580880540015e-67	13.668425081564592	1.126185105110107
0.3213213213213213	5.465440141863143	2.655159017172262e-24	5.192648958363699e-117	2.017236959215711e-48	3.917744501958316e-76	7.603163651893776	1.7580741592603444e-16	0.02230824118793654	1.2176690517707455e-23	4.437389999756826e-78	4.623745406991133e-52	6.440858022229542e-45	1.1662960472612068e-30	9.972953074185134e-25	2.7949773635699063e-27	1.4791891095630727e-19	8.276255667769197e-38	8.333037236222546e-07	1.7952972007428948e-61	1.0119918760918178	5.939289407844845e-72	14.91086187684922	1.318807573690437
0.32932932932932935	7.78001778048309	2.2048536672242962e-23	1.283672801028924e-124	3.075188127606976e-52	4.085050750180816e-79	10.096938784168547	1.1117172731425855e-15	0.056014278348657534	9.985724502825518e-23	1.3938065728654034e-83	4.316593968654186e-56	9.176529315254664e-44	1.1681872281297062e-29	8.399773912243349e-24	8.38865783855736e-30	1.0020409552156863e-18	9.981486416317849e-37	3.188958818880834e-06	3.615933208947238e-60	0.40112317006402787	4.086276858000657e-77	14.847207029622789	1.5082411014384514
0.3373373373373374	10.211078749766662	1.758516344004767e-22	1.8349956889037994e-132	3.3749959452129528e-56	1.1181248023481538e-77	12.339305221093321	6.72406536780385e-15	0.13199351737575607	7.86474102028053e-22	2.85568895929043e-89	2.864858841559251e-60	1.2632318945331033e-42	1.126561898468839e-28	6.796621707302595e-23	1.9589774774887647e-32	6.826326073567607e-18	1.1613718380035885e-35	1.1556656572695615e-05	7.05405989165848e-59	0.1424169863618123	1.8703835378458237e-82	13.494118762772525	1.6508602179103027
0.3453453453453452	12.356579006139185	1.3470708845005338e-21	1.516809676689023e-140	2.666622964294586e-60	2.980522567465157e-76	13.876619637621937	3.890092612266734e-14	0.29201163103677974	5.9490455603825345e-21	3.816390297292941e-95	1.3516990186481726e-64	1.6801869377102615e-41	1.046011884747207e-27	5.2832615256436635e-22	3.559501514965217e-35	4.45671698693388e-17	1.3036533051467394e-34	3.966326951583145e-05	1.332887386506597e-57	0.04525033621221395	5.695647953832367e-88	11.19443137635096	1.7165878023013923
0.35335335335335327	13.786704394352263	9.910872572478866e-21	7.250074451932005e-149	1.5168295040449399e-64	7.707682217640409e-75	14.360415776775017	2.1527287398484913e-13	0.6067941857526881	4.3218711730158897e-20	3.3268111619092224e-101	4.533895549247023e-69	2.1592454911483716e-40	9.350980131291902e-27	3.945450779697841e-21	5.032359958796927e-38	2.7883657449101317e-16	1.4117821229757806e-33	0.00012893065332904722	2.439406936365144e-56	0.012855271070352363	1.1538920666889624e-93	8.476514226793464	1.6928823993362423
0.3613613613613613	14.182678756216443	7.003429121466375e-20	2.003868302537957e-157	6.211531810849148e-69	1.9336792617731387e-73	13.675414870846875	1.1395461295923928e-12	1.1849701702689974	3.01551693090437e-19	1.8916335286282626e-107	1.0811296171459233e-73	2.6811205067641715e-39	8.048530691940645e-26	2.8306022571509e-20	5.535756656424658e-41	1.6718426959062531e-15	1.4749863296411013e-32	0.000396987512368546	4.3242667170772805e-55	0.0032628531445642976	1.5552378609756985e-99	5.858552130626243	1.5866034440280288
0.36936936936936937	13.45214862698268	4.753209819666756e-19	3.2026628209482167e-166	1.8312492217792766e-73	4.70624282119338e-72	11.984064972522834	5.770330415094224e-12	2.1760313890138123	2.0207895482763355e-18	7.015834613068232e-114	1.832731147559634e-78	3.216625815184172e-38	6.669834071006782e-25	1.9509725568974828e-19	4.738109143110382e-44	9.606311946078023e-15	1.4866990401683551e-31	0.001157965356257878	7.424703078866462e-54	0.0007393773561656779	1.3945626714880277e-105	3.6959071209034824	1.4231840660064095
0.3773773773773774	11.764152256299521	3.0984224887436577e-18	2.9598424474880576e-175	3.886717590860081e-78	1.111203179226905e-70	9.664023017237577	2.795179595978567e-11	3.760307263397331	1.3006302524975881e-17	1.697286545499428e-120	2.2086886460364624e-83	3.7286760003494384e-37	5.3217247754020905e-24	1.2918621896202196e-18	3.155410794944314e-47	5.289790020863636e-14	1.445682339348186e-30	0.0032000814621345706	1.2347672996220568e-52	0.00014949367147994736	8.319339264423028e-112	2.128185820908541	1.2418189969547542
0.38538538538538547	9.485608697962133	1.939865812176728e-17	1.581762603295351e-184	5.938890419388073e-83	2.545316964854652e-69	7.171367208056937	1.2953119633984941e-10	6.11982699687883	8.040152989097177e-17	2.678332435175467e-127	1.8922781661916203e-88	4.1761745979345155e-36	4.088168106698193e-23	8.218201799599462e-18	1.6350443234065204e-50	2.791552553574544e-13	1.356242779535604e-29	0.008379646724049878	1.988985471538087e-51	2.6955247243653426e-05	3.301788248861025e-118	1.1185509952341932	1.0865345681924181
0.3933933933933933	7.0518872876584	1.1664876489876795e-16	4.887979168175714e-194	6.533026675222712e-88	5.656131810066222e-68	4.897071198211684	5.742637538674878e-10	9.389147625463178	4.77371937087391e-16	2.7568128171236854e-134	1.1525245892954636e-93	4.5193142714400026e-35	3.023737154432573e-22	5.022687384803329e-17	6.592132533730841e-54	1.411836018601251e-12	1.2274865759717117e-28	0.020794378687199355	3.103270654563901e-50	4.332528091205282e-06	8.71804653683013e-125	0.5366112561340581	0.9952507308753766
0.40140140140140135	4.833715752904724	6.73699155361119e-16	8.734392871848468e-204	5.173808431838439e-93	1.2193445005517014e-66	3.077248916081562	2.4357856419634285e-09	13.594508288846342	2.7223010646391643e-15	1.850902594042864e-141	4.990340315967522e-99	4.7253755993444095e-34	2.1532689702437937e-21	2.9491555304235413e-16	2.0679741562325735e-57	6.843204737031018e-12	1.0717927434174151e-27	0.04890824504754049	4.689757452912499e-49	6.205332298485708e-07	1.5314355751875813e-131	0.2349749223136697	0.9904253067349863
0.4094094094094094	3.0548679539380066	3.737053054427784e-15	9.025087727757002e-214	2.9498032541090985e-98	2.5501315171054416e-65	1.7794576327115725	9.885013781277882e-09	18.59970799505786	1.4911003671279568e-14	8.105752431520967e-149	1.5361190272172288e-104	4.773863767945116e-33	1.476357323570894e-20	1.6636622674604563e-15	5.047624743932255e-61	3.1789061871005793e-11	9.028583567104508e-27	0.10904316048394642	6.864753831112165e-48	7.917577942768545e-08	1.7897314230544077e-138	0.09391630501420535	1.074408778922645
0.41741741741741745	1.7800793658855247	1.9909938874427485e-14	5.392441906982208e-224	1.2107725041176584e-103	5.17401860778986e-64	0.9470025776150004	3.838378329746763e-08	24.0821936235692	7.844657682284738e-14	2.3154563204499272e-156	3.361509289342036e-110	4.6598678861461786e-32	9.745937871791741e-20	9.01659917241727e-15	9.586317108924653e-65	1.4152892331844384e-10	7.337416648664097e-26	0.23049594488980255	9.732953119410692e-47	8.997604350228718e-09	1.3915107895743111e-145	0.03426243519699847	1.2306379088490706
0.4254254254254255	0.9563610453855628	1.0187977858174799e-13	1.8630943616845678e-234	3.5778229261892955e-109	1.0184099797781513e-62	0.46406978091913925	1.4261798017860642e-07	29.557880895911506	3.964082061383876e-13	4.3143297578564624e-164	5.229479980179689e-116	4.394880616561238e-31	6.194335860715529e-19	4.694993707343544e-14	1.416574103908282e-68	6.039052004289258e-10	5.752829307572966e-25	0.4620072402871878	1.3366282582973112e-45	9.105283491525782e-10	7.197718808766547e-153	0.011409147720830107	1.4296240115616903
0.4334334334334333	0.4737399161551065	5.007067667824658e-13	3.722198770466354e-245	7.611354132371356e-115	1.9446728875637515e-61	0.21006803262942866	5.070872245071237e-07	34.457574895142194	1.9240577673657535e-12	5.243527700829038e-172	5.783589167199181e-122	4.004888747741686e-30	3.790572567654848e-18	2.3488046979034766e-13	1.6287318244653487e-72	2.4697644791650216e-09	4.351455479131882e-24	0.8782752726044757	1.7779694894403409e-44	8.204160350564811e-11	2.4769244343661747e-160	0.0034677351922328954	1.6374148346075055
0.4414414414414414	0.21636831769103063	2.363503944818428e-12	4.300110388507007e-256	1.1657134522728247e-120	3.6024646250928715e-60	0.0895430586504488	1.7254452657051458e-06	38.237271215469185	8.970278220202277e-12	4.156878043163498e-180	4.547273838169686e-128	3.526173894702518e-29	2.233334815929588e-17	1.1289739310741512e-12	1.4570774705508332e-76	9.680839596577449e-09	3.175428582123578e-23	1.5837548457189599	2.2907990488842976e-43	6.581194946884416e-12	5.670746348001969e-168	0.0009620472337173989	1.8239955099958403
0.4494494494494494	0.09111354548696823	1.0715356012642526e-11	2.872598842497015e-267	1.2853117596711194e-126	6.474140842749975e-59	0.04005954946659139	5.6190210586919605e-06	40.48909679065768	4.017091788526539e-11	2.149534826480692e-188	2.541672107200585e-134	2.9997626345464394e-28	1.2668984720108776e-16	5.21377206940418e-12	1.01423473690504e-80	3.637048785678384e-08	2.235552654823898e-22	2.7095837675384464	2.85890765784226e-42	4.699720766208903e-13	8.637285383222229e-176	0.00024361532847787105	1.9695501329057405
0.4574574574574575	0.0353759257390377	4.6658876879602545e-11	1.1096491661838065e-278	1.0202625536443905e-132	1.1287397355260511e-57	0.027615173079998973	1.75143780873714e-05	41.0177808782724	1.72799122740663e-10	7.25028661084599e-197	1.0099565250081789e-140	2.4656983931399903e-27	6.919404879265387e-16	2.3134380803547326e-11	5.493094813427796e-85	1.309701006261624e-07	1.5183860536017288e-21	4.3990480247727355	3.455931935033368e-41	2.9875227943727897e-14	8.752334351718174e-184	5.63080611269731e-05	2.0672679070689135
0.4654654654654655	0.012663923234042102	1.9513688102625863e-10	2.4786301866677325e-290	5.830451762964103e-139	1.9091266385991267e-56	0.03857286393305962	5.225646938875408e-05	39.860988138837136	7.140051616482347e-10	1.5951420010300014e-205	2.8529921564623505e-147	1.9582264338550878e-26	3.6386026349450116e-15	9.86299161239632e-11	2.3148267182860432e-89	4.5205457174373033e-07	9.94933966235698e-21	6.7786319625990945	4.04653857165717e-40	1.6904562968880111e-15	5.9003817875609274e-192	1.1879393882900355e-05	2.1223146126149524
0.47347347347347357	0.004179884811080418	7.838299253592428e-10	3.201497089795774e-302	2.398718361082958e-145	3.1325997845948492e-55	0.07322517249055002	0.00014925768874542503	37.253891054273915	2.8339848251996256e-09	2.289164551877351e-214	5.7294537479415566e-154	1.5026428217282618e-25	1.8422114231878753e-14	4.0402880669073427e-10	7.590015354880188e-94	1.4955964083432214e-06	6.28957148994828e-20	9.916058621067027	4.589413974484308e-39	8.514061986965063e-17	2.6463416423305e-200	2.287577087434589e-06	2.147613989887576
0.4814814814814814	0.0012720258785525653	3.0239995598936147e-09	2.391166546e-314	7.10465683317104e-152	4.9865978174563827e-54	0.14246505335960535	0.00040815799206966673	33.5578674070773	1.0805293367219043e-08	2.1428321822692983e-223	8.179760725915426e-161	1.1140854669538245e-24	8.980143307123545e-14	1.5902946280059536e-09	1.9363755902431772e-98	4.742992367058713e-06	3.835858753821995e-19	13.773235685254354	5.041821724314857e-38	3.8168060319786035e-18	7.896257292498788e-209	4.020822857441646e-07	2.157966067729828
0.48948948948948945	0.0003569136591357228	1.1205184443743317e-08	0.0	1.5149341131530525e-158	7.700749993549935e-53	0.2668909341862751	0.0010687162370873586	29.181280134382565	3.9575391021753604e-08	1.3083766793943144e-232	8.301999899508476e-168	7.98088683133489e-24	4.214693706300851e-13	6.014700465226548e-09	3.8437870650333895e-103	1.4418330685583967e-05	2.2569342377690234e-18	18.168436940682575	5.365079506712467e-37	1.522954094447219e-19	1.5674953252743444e-217	6.450774920977592e-08	2.1644567353991713
0.4974974974974975	9.233492067542231e-05	3.9878030229643825e-08	0.0	2.325579432832859e-165	1.153694861678268e-51	0.4767684473644371	0.002679728817122754	24.51516496888095	1.3924205747325776e-07	5.210878119998523e-242	5.990176093363875e-175	5.524000278924453e-23	1.90452959285852e-12	2.1859088602861346e-08	5.936791809447957e-108	4.201579920721923e-05	1.2811204141369616e-17	22.764920680126856	5.5299990587546496e-36	5.408688950345957e-21	2.0701451659207794e-226	9.446405496336175e-09	2.1708940175607605
0.5055055055055055	2.202441589606684e-05	1.3630939473435542e-07	0.0	2.570131852947516e-172	1.6767879536319556e-50	0.8110112638847682	0.006435318756585174	19.893731939057375	4.706297684119184e-07	1.3537002913406339e-251	3.072636584251624e-182	3.6942486795274702e-22	8.286065971773791e-12	7.633843026049988e-08	7.134558357850209e-113	0.00011736980649296385	7.015776527548343e-17	27.099434682115636	5.521232495076909e-35	1.7096694924080894e-22	1.818883697529056e-235	1.262638495587707e-09	2.1732160582993307
0.5135135135135136	4.84371721199242e-06	4.475023115973847e-07	0.0	2.044873390475816e-179	2.3642564624650655e-49	1.3134385157853936	0.014803400953045111	15.577174462205853	1.5281272107516054e-06	2.293863736600691e-261	1.120463069234416e-189	2.3870881526798788e-21	3.47094716890471e-11	2.561887929912441e-07	6.671218216386725e-118	0.0003143096842273158	3.7066048645940205e-16	30.653025051167752	5.3396284287343815e-34	4.8099972304542385e-24	1.063208997569734e-244	1.5404557035990645e-10	2.1617619461600253
0.5215215215215214	9.821923437464528e-07	1.4110492726935986e-06	0.0	1.1712894631388578e-186	3.234001946988974e-48	2.025094370633644	0.032623610760715877	11.748236686760658	4.7667066250506655e-06	2.5353983037305e-271	2.90468229784118e-197	1.4903239597080938e-20	1.3998663530682288e-10	8.262216264564942e-07	4.85362228047604e-123	0.0008069167565816325	1.8892593685672925e-15	32.951313869064535	5.0020966708112586e-33	1.2044486692827655e-25	4.134680341323233e-254	1.7154463870714965e-11	2.125367429104688
0.5295295295295295	1.837046124569561e-07	4.273330455274533e-06	0.0	4.830019038113096e-194	4.2915603278336135e-47	2.9725698335877726	0.06888971321775467	8.514969314685946	1.4284466637445582e-05	4.0937531098601634e-280	5.3532123496489925e-205	8.990064456035067e-20	5.435807916482878e-10	2.5607526306008687e-06	2.7475751588508814e-128	0.0019860115529290244	9.290126473812554e-15	33.66807743460829	4.539011359154705e-32	2.684363967316125e-27	1.069731583265776e-263	1.7436641208010107e-12	2.055750618656926
0.5375375375375375	3.1962464554644414e-08	1.2429915585291785e-05	0.0	1.4339045475288593e-201	5.5248363636486324e-46	4.154033338530559	0.1394144122434478	5.916583948515681	4.1124864372058346e-05	1.2825381443978978e-277	7.013665449187032e-213	5.239801357732551e-19	2.0322661506492835e-09	7.6276343021351735e-06	1.2101966980997733e-133	0.004686297079213863	4.4072371192905406e-14	32.70104412550638	3.989705062643125e-31	5.324800498235886e-29	1.8412691663745502e-273	1.617730819778526e-13	1.9507192426492943
0.5455455455455456	6.19802182985662e-09	3.472540207994395e-05	0.0	3.0646327259630224e-209	6.900060039814535e-45	5.526612067008506	0.2704443899633501	3.932949732661049	0.00011374916128830344	4.097478795976715e-275	6.532664629677194e-221	2.950779355242419e-18	7.315365343753557e-09	2.1836414516563946e-05	4.147487854641165e-139	0.010601963112506996	2.0170931600681192e-13	30.19569324704509	3.396979500936e-30	9.40098970203861e-31	2.1084792239677964e-283	1.3699585722068096e-14	1.8152941692855449
0.5535535535535536	4.977310069090906e-09	9.317594142055035e-05	0.0	4.715453006545644e-217	8.360178930013631e-44	7.000016660077478	0.5029895260743982	2.4988422193884015	0.00030227618829583116	1.2753304236103503e-272	6.752501865453557e-229	1.605567413692106e-17	2.5353061650619673e-08	6.008440293827341e-05	1.105953987958612e-144	0.022996675937299413	8.906359989188011e-13	26.509471974226926	2.8016897784106857e-29	1.4772423388807755e-32	1.606315886708843e-293	1.0589278136740905e-15	1.660671482844019
0.5615615615615615	1.4935050274247765e-08	0.00024012517717995834	0.0	5.223423043149763e-225	9.826696164865296e-43	8.440929160312592	0.8971241450753275	1.5221846842953757	0.0007717573146404	3.8671258549768775e-270	4.65732810625306e-227	8.440929048627789e-17	8.45987136550381e-08	0.00015891051277281635	2.2946252690381836e-150	0.047827807036176236	3.793929725105878e-12	22.128519304910064	2.2383326118046142e-28	2.066034684357086e-34	8.141457617316077e-304	7.471073750111432e-17	1.5017161815532587
0.5695695695695695	5.001054887862288e-08	0.0005943592277563271	0.0	4.165563636273094e-233	1.1205435404491292e-41	9.690195220793106	1.5348642445870544	0.9033541128743701	0.0018931634739710022	1.1423875818496235e-267	8.705961420246248e-225	4.287674911040129e-16	2.7179161962236145e-07	0.00040399629678334296	3.704326525726555e-156	0.09537778783476836	1.5591685575942895e-11	17.563505722944882	1.7322446595823264e-27	2.57176335184574e-36	2.7452566936e-314	4.81124461552097e-18	1.3540994968113842
0.5775775775775776	1.623093460613094e-07	0.0014129855604298118	0.0	2.39154820798264e-241	1.2395932345383123e-40	10.590729766354201	2.519606024459125	0.5518907326997615	0.004462065513522573	3.28774572437344e-265	1.5852022491217514e-222	2.104376027893402e-15	8.407121401580419e-07	0.000987328042252631	4.6529622382414075e-162	0.18238139876855064	6.181752354467826e-11	13.255010091650082	1.2986034582455623e-26	2.8492583366708555e-38	0.0	2.828066381484727e-19	1.2321127907332377
0.5855855855855856	5.075295413863016e-07	0.0032262932554395288	0.0	9.884877672008225e-250	1.3303285479343655e-39	11.01971432485627	3.969844344594613	0.3979521060483482	0.010104962370995195	9.218124103289475e-263	2.8115166481957956e-220	9.979177267986401e-15	2.503787869842151e-06	0.0023197037021350157	4.5474985707219825e-168	0.33442279544102516	2.364530315719611e-10	9.511562683969354	9.430384276599853e-26	2.8095710149996366e-40	0.0	1.5173281213015017e-20	1.1476886466269116
0.5935935935935936	1.5286987380385402e-06	0.007075340731795636	0.0	2.9413740192095566e-258	1.3850577352752303e-38	10.916059003830915	6.005351647655327	0.3977061451224762	0.02198849689086032	2.5179462827218902e-260	4.857185358693554e-218	4.5723137582969114e-14	7.1793759913702365e-06	0.005239868944825485	3.458106715840895e-174	0.5880429958520553	8.725552157191799e-10	6.489493443275508	6.633926413480804e-25	2.4657867714542036e-42	0.0	7.430656083809122e-22	1.1104984386932315
0.6016016016016015	4.435332741669362e-06	0.014902813992465333	0.0	6.301094576574202e-267	1.398962573580675e-37	10.294671715885725	8.725460513433791	0.5334206586066487	0.04597592574298449	6.700542276687576e-258	8.173663098797089e-216	2.0241710418970944e-13	1.9820509802742166e-05	0.011380399552094262	2.0461006256810197e-180	0.9915995011254433	3.10638800136907e-09	4.209524696913491	4.520675890491314e-24	1.926097703249344e-44	0.0	3.3214870381984555e-23	1.1284982038273534
0.6096096096096095	1.2395938928460918e-05	0.03014856218476229	0.0	9.717813001923947e-276	1.370798332754436e-36	9.242941808503629	12.181510642823246	0.8096585567002531	0.09237461680385876	1.7371328120675637e-255	1.3397902930083908e-213	8.658213405908596e-13	5.268438299268743e-05	0.023767230544461223	9.41972798641623e-187	1.6035920558910266	1.0669233748500292e-08	2.5959000555694374	2.984219204852679e-23	1.339085728103767e-46	0.0	1.3551760239121624e-24	1.2081799372733044
0.6176176176176176	3.337244663842079e-05	0.058579051001886054	0.0	1.0789662759302911e-284	1.3030776374601878e-35	7.900580904259386	16.348370946174693	1.2468240388878633	0.1783514450569919	4.38748532065363e-253	2.1391683230957646e-211	3.578320695337303e-12	0.0001348304334712653	0.04773325152069302	3.374213139874599e-193	2.4871296294418026	3.5352937774548303e-08	1.521734814343414	1.9083410789671155e-22	8.286014926619439e-49	0.0	5.0468059153807695e-26	1.3540669235874252
0.6256256256256256	8.654858322909211e-05	0.1093189523254558	0.0	8.624501396212823e-294	1.2017005741903124e-34	6.429229368284346	21.10225278027455	1.8728554311327976	0.3309169071299097	1.0795876561107335e-250	3.3269105863046747e-209	1.4288943864199572e-11	0.0003322254652997658	0.09219871121961568	9.40436420058169e-200	3.699700297015961	1.1301407543591103e-07	0.8479003760241035	1.1821773855057012e-21	4.5634184746618604e-51	0.0	1.7155178608890877e-27	1.5674905322947106
0.6336336336336337	0.00021622445521149892	0.19594130340898455	0.0	4.963030182724859e-303	1.0751065264472368e-33	4.980923876441286	26.212643867129096	2.7136567358866612	0.5900634916631136	2.5879729040227133e-248	5.0399396620002905e-207	5.513036852435576e-11	0.0007881644841342812	0.17129029236813093	2.0394315975377616e-206	5.278554192913909	3.48541353075432e-07	0.44901479142013534	7.094376849484509e-21	2.236877144134103e-53	0.0	5.322695614694975e-29	1.8451406040348706
0.6416416416416417	0.000520396490861952	0.3373136584730382	0.0	2.05611134428e-312	9.331167395920482e-33	3.6737701372910774	31.354290036001093	3.7831334788909166	1.0112036469885093	6.043953587415313e-246	7.436996606907759e-205	2.0551880060524473e-10	0.001800278764624143	0.3061188245418903	3.441213552074119e-213	7.223712223735092	1.0370288487700898e-06	0.2259638706461704	4.1243409698056004e-20	9.758907823211518e-56	0.0	1.5073904688892722e-30	2.1780830722298927
0.6496496496496496	0.0012065990632656317	0.5577239105124512	0.0	7.07e-322	7.856872678413968e-32	2.5796759251083006	36.140737169539044	5.0742978275546315	1.6655819311758242	1.3751247454081448e-243	1.0689511716931e-202	7.402563024221376e-10	0.003959146858636564	0.5263136126419756	4.517902791074781e-220	9.482426575718453	2.9767482849053233e-06	0.10805152175852381	2.322776771745969e-19	3.789374658393236e-58	0.0	3.896526599347546e-32	2.5518171453372567
0.6576576576576576	0.002695307148009237	0.8856905341338894	0.0	0.0	6.417896410424415e-31	1.7245247932341359	40.175085254599615	6.5534085205739	2.63702820179406	3.048053986392193e-241	1.496601547814849e-200	2.5762177376677038e-09	0.008383057005947457	0.8706563995810268	4.615140391738348e-227	11.94011581712282	8.24343342552761e-06	0.04908926957849032	1.2672930720186986e-18	1.309607406413977e-60	0.0	9.193635307104161e-34	2.9475766091264335
0.6656656656656657	0.00580085083953481	1.3508967133308931	0.0	0.0	5.085866349255369e-30	1.097551673676844	43.108191552715354	8.159040132230585	4.013541804828153	6.582074496512343e-239	2.0409978654600522e-198	8.662692814227559e-09	0.01709000470859972	1.3859553422912523	3.668222986603348e-234	14.422604888879187	2.20236302176281e-05	0.021186361066026515	6.698345839886103e-18	4.0283012740194426e-63	0.0	1.9799519265064787e-35	3.3446309707663344
0.6736736736736737	0.012029278980764658	1.9789721822357473	0.0	0.0	3.9099070777315623e-29	0.6650163834228796	44.69161008345209	9.807070258350771	5.8730026614082895	1.3847217469874725e-236	2.7112336689908677e-196	2.814447540365444e-08	0.033544467369577426	2.123276506125133	2.2685550162510562e-241	16.712473491570428	5.6765494696385584e-05	0.008685429004139236	3.429915494547255e-17	1.102833651509085e-65	0.0	3.892062141863623e-37	3.7229880697981357
0.6816816816816818	0.02403721506214631	2.7844193071926617	0.0	0.0	2.916064875163238e-28	0.3836140392804816	44.813342994488664	11.400968014203368	8.263882789681041	2.8380615717077673e-234	3.508159945762114e-194	8.834933756726758e-08	0.06339260132485222	3.130942233012442	1.0916054140691295e-248	18.57868143572361	0.0001411544896702179	0.003381765237251407	1.701489365953021e-16	2.6872329739598337e-68	0.0	6.983331078913589e-39	4.065763801729343
0.6896896896896896	0.04628760761123943	3.7627640497343022	0.0	0.0	2.1098772045432507e-27	0.21068143439057244	43.50890722459415	12.845016388637244	11.18395436404064	5.6668366573919926e-232	4.421604162678086e-192	2.679682454756981e-07	0.11534405137870542	4.444391389014954	4.087001740669766e-256	19.81439795034289	0.0003386255428534866	0.0012504509359935797	8.177298293617555e-16	5.827843417998435e-71	0.0	1.1436766269068361e-40	4.360606082008718
0.6976976976976976	0.08590718838026347	4.8837872653545755	0.0	0.0	1.4809705789505598e-26	0.11018020552389517	40.94678452580517	14.056972342129024	14.562048610870308	1.1023491127442533e-229	5.428356645143443e-190	7.852957797614257e-07	0.20206485560941356	6.074025168324687	1.190602365764043e-263	20.27462129683282	0.0007837173857257806	0.000439052528488145	3.807415266496223e-15	1.1249097312204185e-73	0.0	1.7096279346560423e-42	4.59989159154728
0.7057057057057057	0.15368705342890374	6.0881296542810714	0.0	0.0	1.0084745307241032e-25	0.0549186537644	37.393733436310924	14.976776311318789	18.249030928111914	2.0890902401081448e-227	6.491497947721079e-188	2.2235816941003802e-06	0.3408201970060066	7.993304918240119	2.698680285685218e-271	19.904156490121913	0.0017499030849576504	0.0001463695035778401	1.7174958546486413e-14	1.932567701758831e-76	0.0	2.332693675064049e-44	4.779838915397922
0.7137137137137137	0.2650695430038495	7.289344064335243	0.0	0.0	6.662123676460065e-25	0.026214048439454886	33.169593393325464	15.569370695969981	22.02347809758483	3.857046052529913e-225	7.561527102110984e-186	6.083350115091245e-06	0.5534760291897669	10.130237101175165	4.759473450551713e-279	18.748493972993487	0.0037694957782607418	4.632643134005178e-05	7.506053483551875e-14	2.955010338563464e-79	0.0	2.9051700934335224e-46	4.899049947798956
0.7217217217217218	0.44084356380881257	8.382439151152894	0.0	0.0	4.26962467470122e-24	0.012280068799198966	28.602037444948117	15.821933719995938	25.614698893482768	6.93764430115789e-223	8.579503191978455e-184	1.6080606694638902e-05	0.8653887895523634	12.365535898025605	6.531142468890474e-287	16.944629043511455	0.007833706110656589	1.391916828651839e-05	3.1782189567695206e-13	4.021522811370153e-82	0.0	3.302502570516065e-48	4.957165921780141
0.7297297297297298	0.7071595023943551	9.258268502277847	0.0	0.0	2.654580875317014e-23	0.006323855077468296	23.989525990285724	15.737900068893413	28.741174395787855	1.2157067148959019e-220	9.482062318586775e-182	4.10706847228804e-05	1.302754759357671	14.539885013556326	6.973361556140345e-295	14.694380186241649	0.015706016038509615	3.969796117901503e-06	1.3038214223305185e-12	4.871125428967676e-85	0.0	3.4266717993177666e-50	4.954232878654225
0.7377377377377377	1.0944269474180708	9.821244806994518	0.0	0.0	1.6011479936588238e-22	0.004931113617282376	19.576819002099285	15.331075236828038	31.15751720432197	2.075416105181918e-218	1.0207784866002935e-179	0.00010135177348415016	1.8882218854707757	16.470826200039397	5.7931928456605716e-303	12.22737883432973	0.030379424853248994	1.0746327286231282e-06	5.18227839120555e-12	5.251402817963842e-88	0.0	3.2453355202432988e-52	4.8910419582901685
0.7457457457457457	1.63473434748541	10.006465533608823	0.0	0.0	9.369064793766281e-22	0.006983529693034611	15.543471579651346	14.622535711378596	32.69944985706505	3.451764282226533e-216	1.070405297574808e-177	0.00024165771088711506	2.635010442585082	17.977285138181543	3.7446959843654e-311	9.763073257233069	0.05669017624584402	2.7609429955976194e-07	1.9957132674226465e-11	5.038817133338579e-91	0.0	2.805462335179928e-54	4.770270068497861
0.7537537537537538	2.357672562019598	9.792019590184868	0.0	0.0	5.318513451745287e-21	0.013153881068022137	12.00300106013936	13.641181006111013	33.31563915075694	5.5928949144691245e-214	1.0933344415365827e-175	0.0005567238896080643	3.540385956485075	18.90734163899868	1.88526e-319	7.4802788097276425	0.10205888414393996	6.731795676767178e-08	7.446583211711785e-11	4.3031759709021627e-94	0.0	2.2136401758514173e-56	4.5978767877689615
0.7617617617617618	3.284847483363614	9.203250562538141	0.0	0.0	2.928960631177382e-20	0.02594517663796918	9.009299462603334	12.42669379692515	33.07807705646857	8.828598550436907e-212	1.0877919652372792e-173	0.0012392215405010842	4.579919379442456	19.163394073117118	0.0	5.499621309690695	0.1772591134952541	1.5575899072755115e-08	2.692182181990512e-10	3.270821615395173e-97	0.0	1.5942901421243318e-58	4.384070302348542
0.7697697697697699	4.423850885942163	8.307830379091445	0.0	0.0	1.5648260208180544e-19	0.05023073036575025	6.567059605518803	11.032302493800225	32.16829590868587	1.3577082596369573e-209	1.0542089578909925e-171	0.002665188591740559	5.704321727318474	18.71896557402166	0.0	3.8800377926439342	0.2970168439923998	3.4197981859220212e-09	9.430780315405837e-10	2.212747487820675e-100	0.0	1.0480582954351939e-60	4.143298960651607
0.7777777777777777	5.762873966307847	7.202966557866826	0.0	0.0	8.1105038875113395e-19	0.09425872394841361	4.643813481701354	9.524736444548184	30.843139843366966	2.034139493158689e-207	9.951661511880837e-170	0.005538304540228697	6.840520455718765	17.62316431851943	0.0	2.6268203984072445	0.4801404929565767	7.125125984185023e-10	3.2010627006608244e-09	1.3323370277561105e-103	0.0	6.288705618655149e-63	3.8930896814452467
0.7857857857857857	7.267316985801416	5.998084481946808	0.0	0.0	4.078109353158576e-18	0.17106486007257296	3.182035306415924	7.980028969850154	29.388829005369832	2.969029990499166e-205	9.150662285272742e-168	0.01111976517861027	7.897929176182722	15.991771958584074	0.0	1.7065452854614345	0.7488077622983209	1.4115894980306746e-10	1.0528148362821215e-08	7.140088313384474e-107	0.0	3.4442513521950492e-65	3.6519787985377805
0.7937937937937938	8.879538128097906	4.797236848995118	0.0	0.0	1.9892948119269166e-17	0.30016308744473286	2.110333298590657	6.475673689665869	28.07401314879113	4.221900736088391e-203	8.195915975257946e-166	0.021571696176177428	8.779631317561204	13.98719100450315	0.0	1.0638948447042318	1.1266449912057248	2.7751941420638464e-11	3.355283982471155e-08	3.405652352830079e-110	0.0	1.721813689254406e-67	3.4370860040598403
0.8018018018018018	10.52228285596162	3.685081914075585	0.0	0.0	9.413880598277295e-17	0.5092486140403311	1.3530491098636004	5.081189763484593	27.111088277335654	5.8487227219077905e-201	7.15040276466683e-164	0.040433642724969854	9.396763100972095	11.79203129581206	0.0	0.6364615561477329	1.6353796588150329	9.853016087882631e-12	1.036178498179043e-07	1.4457869069390167e-113	0.0	7.856610475327702e-70	3.2619549951300444
0.8098098098098099	12.105487177096723	2.7188204862640655	0.0	0.0	4.321827950389826e-16	0.835465018930423	0.8377650569451902	3.8497598894701683	26.63127307725081	7.893572972942562e-199	6.076472701745085e-162	0.07322701640230876	9.683207364887695	9.582225390987947	0.0	0.3653727027709833	2.290154815041567	1.9965721434334673e-11	3.100821304750003e-07	5.462802579299248e-117	0.0	3.272216525615261e-72	3.135125377552271
0.8178178178178177	13.535324077762414	1.926598970266661	0.0	0.0	1.9248438987601596e-15	1.3256037535941818	0.5004346748507632	2.813134230236092	26.674610743876627	1.0378768012760106e-196	5.0299148751617955e-160	0.1281355699916124	9.607251095667483	7.505020924035765	0.0	0.20127373592246525	3.094039406565211	6.927924421584196e-11	8.992179740854027e-07	1.8371049542190475e-120	0.0	1.2439605054083381e-74	3.059610367366206
0.8258258258258258	14.723852698019337	1.3112319309009755	0.0	0.0	8.316733943517487e-15	2.0344958593802063	0.288141474473207	1.9807884864824898	27.19284830038804	1.3294670009901657e-194	4.055624681264153e-158	0.2166396605582799	9.177365026008648	5.665345457968094	0.0	0.10639486706300563	4.032752679700129	2.418855631602152e-10	2.527020983289753e-06	5.498695558543576e-124	0.0	4.316471693172579e-77	3.0331754076456945
0.8338338338338338	15.597615388603149	0.857126873941712	0.0	0.0	3.486096097567133e-14	3.020916917159711	0.15979462228994398	1.342968137931757	28.06185751632552	1.659086007009482e-192	3.1852455495436787e-156	0.3538963827106783	8.440648700934593	4.121588752415548	0.0	0.05396736124105433	5.070982187238944	8.203548352136463e-10	6.882056768577684e-06	1.46484821490298e-127	0.0	1.3671272783306483e-79	3.0491531692577167
0.8418418418418419	16.103987964482613	0.5381311234794461	0.0	0.0	1.4176047300124602e-13	4.340640856376129	0.0852958429356094	0.8762650289809618	29.100622599598164	2.0170646569387584e-190	2.4367788462005966e-154	0.5585784496770744	7.474335701860924	2.8895868435492655	0.0	0.026267097550767504	6.151730912088979	2.698311976132906e-09	1.8163663562233134e-05	3.473224224433669e-131	0.0	3.952271285839475e-82	3.0975209357700892
0.8498498498498499	16.214804368330924	0.3244953788752366	0.0	0.0	5.592425473183952e-13	6.036876491078195	0.04379831113767786	0.5500153671585852	30.09481894328443	2.389077949917796e-188	1.8158390533279538e-152	0.8518480326047033	6.372477773578393	1.9521076220319233	0.0	0.012267515470513001	7.1997484756506624	8.60720868306176e-09	4.645955720670962e-05	7.329599771090875e-135	0.0	1.0428990982701648e-84	3.1660593066984646
0.8578578578578577	15.927436496412305	0.18793442904750673	0.0	0.0	2.140299300305324e-12	8.129136833315561	0.021624391567294617	0.3320392016879416	30.823570659533463	2.7567691567504196e-186	1.3180340402141586e-150	1.2551914397682968	5.230979451219411	1.2706576701934762	0.0	0.005497457923910506	8.129279721878131	2.66270621896682e-08	0.000115171252308331	1.376686154110754e-138	0.0	2.5118608865135497e-87	3.2415210432013093
0.8658658658658658	15.263863325429327	0.1045398131410215	0.0	0.0	7.946539865334106e-12	10.602443627650233	0.010261591335840276	0.19282139574743237	31.08757243220468	3.0990605617804073e-184	9.318884719170737e-149	1.7870129859677542	4.134249225262638	0.7968318839534683	0.0	0.00236404837947702	8.855264939375799	7.988917991190994e-08	0.00027670809741527823	2.3014252439041235e-142	0.0	5.522129935325475e-90	3.3107955480201
0.8738738738738738	14.26824477633644	0.05585155353865229	0.0	0.0	2.8622718282324804e-11	13.399383658010834	0.004678712755967572	0.10787695774641151	30.73564037836961	3.394058365795138e-182	6.417845972606053e-147	2.458189412649892	3.1459314018664215	0.48136243743807416	0.0	0.000976075942896011	9.30605896337525	2.3247186580897674e-07	0.0006443474554313498	3.42425457458282e-146	0.0	1.1080909448607192e-92	3.3620381321811994
0.8818818818818819	13.00326241509596	0.02865962865730246	0.0	0.0	1.0001679608597557e-10	16.417616975665265	0.0020490869308045314	0.058537493736026444	29.685725007293613	3.6213302329423394e-180	4.305292658468474e-145	3.2671785931792865	2.3048400841299594	0.28008983615966243	0.0	0.00038846605640912473	9.435062672184678	6.561231888779394e-07	0.001454289646740389	4.5346363077234383e-150	0.0	2.0295601969125715e-95	3.3856756911344963
0.8898898898898899	11.545249553217662	0.01412564727399034	0.0	0.0	3.390503939260671e-10	19.514792105301996	0.0008618251481506676	0.031652703956357026	27.936345569049546	3.7642333262742534e-178	2.81322265000527e-143	4.1956601369225615	1.6258156629058138	0.15696163279973513	0.0	0.00015302488849063702	9.22865747961856	1.796175029854526e-06	0.0031814615712719074	5.344734316755373e-154	0.0	3.393018399923649e-98	3.3751572090531003
0.897897897897898	9.978117852945251	0.00668912603305818	0.0	0.0	1.1150255548159604e-09	22.52145436386013	0.0003480347935087631	0.018741539421382254	25.565724690087297	3.811926527359178e-176	1.7905793442239472e-141	5.205921605938399	1.1041822542588067	0.08470552865680511	0.0	6.963032334148292e-05	8.708573357531344	4.769544281357329e-06	0.006746215404423418	5.60682532636549e-158	0.0	5.177596941876494e-101	3.3273308622687754
0.9059059059059058	8.386349176014521	0.003048332896741109	0.0	0.0	3.557415894871727e-09	25.260703262908798	0.0001349290112049665	0.015029892250404752	22.718381889929525	3.760729424822804e-174	1.110122929859552e-139	6.241153181827058	0.72201991764391	0.04401528657688765	0.0	5.8275377600797845e-05	7.928120644820375	1.2285355693124694e-05	0.013866427792332029	5.234981791680151e-162	0.0	7.211539887493784e-104	3.2424042502710217
0.9139139139139139	6.84773242434848	0.0013497432717129827	0.0	0.0	1.101066917682883e-08	27.571544150237653	5.021270503525731e-05	0.01866033298987682	19.58179497243018	3.614591607814959e-172	6.70404026816824e-138	7.229395020826606	0.4545655807514077	0.022020194769915104	0.0	9.998580599934376e-05	6.9631898285246745	3.069727740157777e-05	0.02762824469190335	4.3503136376827167e-166	0.0	9.168230584476777e-107	3.12354824543825
0.9219219219219219	5.426856127231121	0.0006128564264560569	0.0	0.0	3.306146088276687e-08	29.331647460610323	1.793509938888643e-05	0.03021427862724367	16.357984112173114	3.384589202915709e-170	3.943575804436945e-136	8.09112601241978	0.2755388702929621	0.010605185528627105	0.0	0.00021698553683606618	5.90012168078003	7.441027826494052e-05	0.05336297711681889	3.2176085421383847e-170	0.0	1.0638999573401435e-109	2.976289951144655
0.92992992992993	4.170417357668264	0.0003606122851964618	0.0	0.0	9.630739105155453e-08	30.475018297783038	6.148089915398861e-06	0.05257408701585276	13.235778660789217	3.087537736766912e-168	2.2596012721293545e-134	8.749553076339707	0.16080818630475888	0.004916433995315103	0.0	0.00047852419213067793	4.823124256128018	0.0001749877489158818	0.09991688919334524	2.1181323243665176e-174	0.0	1.126869961142198e-112	2.8078694369927755
0.937937937937938	3.1051086733350934	0.0004077912071352569	0.0	0.0	2.721613490742274e-07	31.001035830103014	2.0225248366308515e-06	0.09107136497222613	10.368874917753924	2.743962456779341e-166	1.2611346722050432e-132	9.141820100532318	0.09035920245944913	0.0021936851135510873	0.0	0.0010299364232264883	3.8037387566649086	0.0003992507462087902	0.18136945953058747	1.2410242968429148e-178	0.0	1.089443116776324e-115	2.626700511978538
0.9459459459459458	2.238290791054458	0.0007653598904394336	0.0	0.0	7.461437966241803e-07	30.97321583421301	6.384709294468293e-07	0.15380507385986517	7.8629199940628505	2.3757658567306655e-164	6.856131823589345e-131	9.228887819318867	0.04888499548668737	0.0009419979882678225	0.0	0.002150659751269038	2.8940608714739913	0.0008838324845176213	0.3191760965178683	8.692583750874984e-183	0.0	9.613755284546757e-119	2.4419993050325823
0.9539539539539539	1.561049209032648	0.0016357188611766697	0.0	0.0	1.984485220988203e-06	30.508334654692	1.934028168161305e-07	0.2519565186665856	5.772457847835277	2.0039583414193258e-162	3.630654233197728e-129	9.001936788377773	0.025463478128552083	0.00038925936284226853	0.0	0.004353372931760191	2.1243173206705928	0.001898471463859542	0.5445681768969717	2.3913277583857452e-181	0.0	7.743535852163816e-122	2.2635619543094583
0.9619619619619619	1.0527749068405081	0.003495134046935025	0.0	0.0	5.120383128296875e-06	29.758554162392223	5.621383978916729e-08	0.3998759418003309	4.106403475861736	1.646771425480003e-160	1.8727450602719846e-127	8.483839555715925	0.01277023312142048	0.0001547767598395583	0.0	0.008541278907430762	1.504339529521324	0.003957061614069263	0.9008340354265948	2.5085879042269625e-179	0.0	5.693027876653388e-125	2.101615694027514
0.96996996996997	0.6862294948530591	0.007282159607298998	0.0	0.0	1.2816997497933857e-05	28.8903425036978	1.567724746098371e-08	0.6146792892731443	2.8393158664667597	1.318370683212373e-158	9.40936829729262e-126	7.725361838920513	0.006166218089881329	5.921294131810349e-05	0.0	0.016242615607844024	1.0277490733367176	0.008003903420096414	1.4448508130415263	2.5639477738307668e-177	0.0	3.8203667265009823e-128	1.966649810087759
0.977977977977978	0.43216342478787306	0.014733203029222876	0.0	0.0	3.1124285745896456e-05	28.064041053618485	4.195002098162831e-09	0.9150980813462289	1.9253167736682288	1.0282561894206751e-156	4.605007199642089e-124	6.796966179404537	0.0028666712551722187	2.1794190339945386e-05	0.0	0.029938093298349983	0.6773966880458203	0.015711501264589492	2.2469948535443813	2.5531604866858157e-175	0.0	2.3400468043667715e-131	1.869149065724271
0.9859859859859861	0.26286381619225846	0.02892656190668966	0.0	0.0	7.332325578987138e-05	27.417012715410323	1.077015615355965e-09	1.319398877518133	1.311912259070341	7.813123851071283e-155	2.195271288096222e-122	5.778049839357172	0.001283145358750996	7.717016893453749e-06	0.0	0.053484420258662034	0.43073860065409547	0.029932822248398723	3.388419749944167	2.4770578348297264e-173	0.0	1.3082832486946828e-134	1.8191865386031223
0.9939939939939939	0.15438409063565856	0.055109640739796226	0.0	0.0	0.00016757658678775894	27.0518556638702	2.652970908125267e-10	1.8423516929012818	0.9518672609757994	5.783725407785494e-153	1.0193753304603748e-120	4.7458865681408176	0.0005529842706708777	2.6285512352230017e-06	0.0	0.0926116060545093	0.2642404288379294	0.05535027654557404	4.9547710067322015	2.3414412979197088e-171	0.0	6.67631415019662e-138	1.8258705193230798
1.0020020020020022	0.0875325251302636	0.10188201954257206	0.0	0.0	0.00037154737105917943	27.029735065087486	6.269864420513631e-11	2.4914754039742757	0.812260517299335	4.1710961788183206e-151	4.610712886425206e-119	3.7663729307260545	0.00022945031280301046	8.612269330645394e-07	0.0	0.15543130900572807	0.15638658172056788	0.0993488063178474	7.025809491487816	2.1563512258702584e-169	0.0	3.10977876601721e-141	1.8966743867847926
1.01001001001001	0.047902259521492685	0.1827769542049849	0.0	0.0	0.0007991794311139907	27.367933757559847	1.4216560394464273e-11	3.2630838775995703	0.8805929662267332	2.9305715100198256e-149	2.0313748776270634e-117	2.8880132504821323	9.166498781359458e-05	2.7141315145689763e-07	0.0	0.25284045246512316	0.08929239202360154	0.17310326600257483	9.661188938455227	1.9348389788051034e-167	0.0	1.322147689020202e-144	2.0367099650176175
1.0180180180180178	0.025298991852567856	0.318211146743386	0.0	0.0	0.001667645190682452	28.040460523582983	3.0927017268636223e-12	4.13892371420264	1.1681786315367935	2.0059219158761787e-147	8.717663739620794e-116	2.139660842311165	3.525796733319398e-05	8.226900446244829e-08	0.0	0.39864798987220856	0.04918630249792405	0.2928039425067516	12.883713318939826	1.6914503788400584e-165	0.0	5.130836708584413e-148	2.2480358358852888
1.026026026026026	0.01289359869786443	0.5376456288677263	0.0	0.0	0.0033759209262350055	28.980895261495707	6.454843853238696e-13	5.084334952007044	1.7110185041998023	1.3376278560191797e-145	3.644166298844903e-114	1.531653725949089	1.305719867086481e-05	2.398365985803494e-08	0.0	0.609210757748164	0.02613898047182103	0.4808471300764705	16.662586054453925	1.4406643348187084e-163	0.0	1.8174152286912357e-151	2.5291187998216738
1.034034034034034	0.006341552091649308	0.8816186542593792	0.0	0.0	0.006629948098654196	30.087284648656016	1.292514097227114e-13	6.048788962264911	2.568078510952791	8.689927763499679e-144	1.4838305205709136e-112	1.0593662684545946	4.655664842840858e-06	6.724376866117341e-09	0.0	0.9023614102524531	0.013401328748305668	0.7666989905179776	20.900127178459734	1.1955161899676233e-161	0.0	5.875947123217306e-155	2.874577368870265
1.0420420420420422	0.0030122909468208	1.4030943014447232	0.0	0.0	0.01263156741522638	31.229443141238104	2.483046056511508e-14	6.9693176269769275	3.8165674851290614	5.499922998789932e-142	5.885162379393009e-111	0.7079483674801204	1.5982781398663135e-06	1.81313909255595e-09	0.0	1.2954731920677027	0.006628600214202991	1.1870240096941158	25.425794940095642	9.665787360828133e-160	0.0	1.7340409198322995e-158	3.2753153237633614
1.05005005005005	0.0013881249857236378	2.1673659082823744	0.0	0.0	0.023347135969691325	32.25915524069095	4.5764915295126134e-15	7.776776718603772	5.54365750392921	3.3912252179974446e-140	2.2736344369341685e-109	0.4571165281669913	5.282773198256747e-07	4.701530652723678e-10	0.0	1.8026495802311977	0.003163082656278507	1.7845935428787263	30.00079120395926	7.613916933811792e-158	0.0	4.670878291185578e-162	3.7190911408682568
1.0580580580580579	0.0006359038113896978	3.2496383804954743	0.0	0.0	0.0418638565466116	33.02339814651153	8.092406902882498e-16	8.404203281089762	7.834280554669115	2.0371182423943563e-138	8.556001756811138e-108	0.2851820326540152	1.6811657249801242e-07	1.1723692997877783e-10	0.0	2.431247424698595	0.001456176452811423	2.6055055469084105	34.33494730881371	5.843434221708814e-156	0.0	1.1484061430320078e-165	4.191470853676602
1.0660660660660661	0.0003253646526701963	4.729482445127274	0.0	0.0	0.07282392914969807	33.379912494907096	1.3728368335688604e-16	8.795914796074282	10.755251563429402	1.1921624090497857e-136	3.1362388454336167e-106	0.17190451817221203	5.151077020250716e-08	2.8112262444951613e-11	0.0	3.1782054712084262	0.0006467437134406521	3.694402348426257	38.11517640348407	4.369354859061558e-154	0.0	2.5772123833144762e-169	4.677002096812895
1.074074074074074	0.0002591978704084441	6.681693027248275	0.0	0.0	0.12289613745578078	33.2135195298178	2.2343720579534487e-17	8.915650297508408	14.336954191130943	6.796951802728029e-135	1.1197870285283685e-104	0.10012034059280021	1.5195833106454914e-08	6.482218521494547e-12	0.0	4.026889835509286	0.00027711828119649575	5.087696878146991	41.042051587590294	3.1831390735266593e-152	0.0	5.2791336678773514e-173	5.160364007107021
1.0820820820820822	0.00038346008052414016	9.163731926609048	0.0	0.0	0.2012016845451155	32.450862845478625	3.488885937771939e-18	8.752106304535552	18.554978843385058	3.775309300795032e-133	3.894482647863484e-103	0.056341348959447125	4.316084529923365e-09	1.4372733848488077e-12	0.0	4.9452982830875385	0.00011455469311717757	6.805294252940303	42.86874331055802	2.2593476082811935e-150	0.0	9.870356846047862e-177	5.6272298554177205
1.09009009009009	0.0007565300039759859	12.200843338888049	0.0	0.0	0.31956134776318673	31.07103779867001	5.226515494231457e-19	8.320696649039304	23.315092267939317	2.0429157965937658e-131	1.3193260936598515e-101	0.030633883694441342	1.180305207778752e-09	3.0643277816820476e-13	0.0	5.8864058275655955	4.5685180441926965e-05	8.841851806922302	43.43533769491038	1.5624266712511147e-148	0.0	1.6844603641406645e-180	6.064648310534437
1.0980980980980979	0.0015662649949966525	15.770938949113638	0.0	0.0	0.4923864901407742	29.110005335980023	7.511583295617074e-20	7.6611566162564895	28.445361614091222	1.0769808376115582e-129	4.353540299428106e-100	0.01609336173223569	3.1076897834796295e-10	6.282091930297628e-14	0.0	6.791142984870079	1.757731564862672e-05	11.159125602856065	42.691927327672985	1.0527018610307695e-146	0.0	2.623897373552887e-184	6.460896460242498
1.1061061061061062	0.0031963610103518695	19.79219392331627	0.0	0.0	0.73601601699921	26.657709552088033	1.0357243169815778e-20	6.831507333636732	33.69883115461861	5.531272651722519e-128	1.3993328321240218e-98	0.008168858675324344	7.878072112420259e-11	1.238341607194566e-14	0.0	7.593998620606722	6.524459020442053e-06	13.68123888004492	40.705854643778	6.910354082807011e-145	0.0	6.260312729938195e-188	6.804941903150546
1.114114114114114	0.006353261060092713	24.116664053369256	0.0	0.0	1.0673273914017143	23.848182025459597	1.3700929470718035e-21	5.89965048986071	38.768725114461816	2.767589906144948e-126	4.3811438912414924e-97	0.004006322331940391	1.9228313694750974e-11	2.3471363037423336e-15	0.0	8.23063075732835	2.3364215993753918e-06	16.294621558638433	37.651652869338676	4.419614420600376e-143	0.0	2.8694887793303824e-186	7.085809826349611
1.1221221221221223	0.012273514676989963	28.53286097548093	0.0	0.0	1.5015413533364328	20.844261926135413	1.7387968590859697e-22	4.934277555619569	43.31587813965469	1.349080889661716e-124	1.3361094887465676e-95	0.0018984549190023826	4.518574016221115e-12	4.2775293554430225e-16	0.0	8.646307743987014	8.071842255114705e-07	18.853820774089428	33.78576583966236	2.753960084574015e-141	0.0	3.1717438928728596e-184	7.292222140215935
1.13013013013013	0.023036719468049492	32.77899490897002	0.0	0.0	2.0493030782963406	17.81953266446408	2.1170955091991e-23	3.996763155633272	47.00542841033014	6.406691671903809e-123	3.969032156759453e-94	0.0008692097422713635	1.0223522511258319e-12	7.495493872108445e-17	0.0	8.803659254708158	2.6903505290724124e-07	21.193399009563123	29.4111164921772	1.6719376874359608e-139	0.0	3.4161556924603005e-182	7.4128228714722155
1.138138138138138	0.04200823609542856	36.56663964772313	0.0	0.0	2.7133407674941434	14.940432124370036	2.4730033577959994e-24	3.1353122389567485	49.54740866600142	2.964075337931026e-121	1.148458284425846e-92	0.00038451986180055594	2.2270946244578267e-13	1.2628631563151058e-17	0.0	8.688218331431335	8.650870675056156e-08	23.144886445836892	24.838289509206906	9.889440653931611e-138	0.0	3.5852752623296716e-180	7.4371327533403075
1.1461461461461462	0.07442460731184161	39.61227573010307	0.0	0.0	3.4852323812198716	12.351180519499758	2.7714146203827163e-25	2.3819943608118597	50.734425114936634	1.3359931552679574e-119	3.2369341934522914e-91	0.00016435497908246868	4.6710631291906224e-14	2.0457745684449973e-18	0.0	8.310615556991378	2.6836478055617755e-08	24.556521346140258	20.350149997385067	5.6991826309391875e-136	0.0	3.6665088503676887e-178	7.357135636191606
1.154154154154154	0.12810829457782955	41.672091362539376	0.0	0.0	4.342985640178985	10.163328926479712	2.9796877639859366e-26	1.752621789691303	50.46961715315705	5.866496410164243e-118	8.88670070558014e-90	6.787609502131037e-05	9.432607404448787e-15	3.186410698551623e-19	0.0	7.704964190923362	8.031672076606297e-09	25.31262704148712	16.17526979383561	3.199945884178275e-134	0.0	3.6536625593828714e-176	7.169167367136229
1.1621621621621623	0.21425333854254697	42.57416270362116	0.0	0.0	5.2501812791507145	8.450640634815885	3.073494206335588e-27	1.2488872481488476	48.779662786852626	2.5096488909176776e-116	2.3764860835217922e-88	2.7084494111599984e-05	1.83394681255868e-15	4.771837233866812e-20	0.0	6.9237762090606685	2.3190022289041257e-09	25.349215398631827	12.4731048818062	1.7504992042951522e-132	0.0	3.5477227900686e-174	6.875632343974709
1.17017017017017	0.3481599427156896	42.242130567518466	0.0	0.0	6.157287853998729	7.248990695337146	3.0414898604887004e-28	0.8618780140034141	45.81041620989163	1.0459398369156326e-114	6.19039034665809e-87	1.0442260014764684e-05	3.433054268176786e-16	6.870796670840148e-21	0.0	6.03045922078915	6.4596816071945e-10	24.66290711473973	9.33118452390362	9.329759239912222e-131	0.0	3.356731083720074e-172	6.486064753900163
1.178178178178178	0.5497206808969075	40.70585436491184	0.0	0.0	7.005415007212363	6.56025178803917	2.887570769749642e-29	0.5760443481162928	41.80615339387477	4.246782541900848e-113	1.570684047546823e-85	3.8898976423343226e-06	6.187476407768106e-17	9.51183183205723e-22	0.0	5.090878279188687	1.7359443860688404e-10	23.31144832662723	6.77231425602983	4.8447146464382866e-129	0.0	3.0947754084325656e-170	6.017185651589469
1.1861861861861862	0.8433902496714565	38.096986167656055	0.0	0.0	7.732279284542173	6.358832209151308	2.630093308558655e-30	0.3728666871309192	37.076515747608134	1.679859358903623e-111	3.8819297224138e-84	1.4000764150309034e-06	1.0737060457309838e-17	1.2660622324404147e-22	0.0	4.165527511878207	4.500650114620937e-11	21.405713763716	4.768408432834931	2.451067246149251e-127	0.0	2.7802735368298857e-168	5.491841884286846
1.194194194194194	1.2573302148143775	34.63037519901725	0.0	0.0	8.279620828360462	6.599595299281396	2.298274531005732e-31	0.23374309752191264	31.957330822407066	6.473593188592709e-110	9.345327869691464e-83	4.868948731849701e-07	1.7938915991367582e-18	1.6202357680013852e-23	0.0	3.303560514759162	1.1257175700874669e-11	19.09472717845925	3.2571869006505594	1.208179666539024e-125	0.0	2.433838773501756e-166	4.936975933735344
1.2022022022022023	1.8214417791341493	30.574942989087624	0.0	0.0	8.600874632765569	7.22615777934486	1.9267477455460582e-32	0.14190952695678957	26.772113303542213	2.4303983738830792e-108	2.1914393450824604e-81	1.636019813924249e-07	2.885665243937376e-19	1.9935736647401553e-24	0.0	2.539390510540013	2.7164291748653767e-12	16.546498435364754	2.1584434303041284	5.80225890099984e-124	0.0	2.0760703536547983e-164	4.380989661392945
1.2102102102102101	2.5641125006368295	26.21949425911419	0.0	0.0	8.667703345624213	8.17884317019765	1.5496727812057078e-33	0.08343953140703898	21.80018805540498	8.889331633723169e-107	5.0055569262504694e-80	5.311434281451662e-08	4.4692500776964014e-20	2.358392473020261e-25	0.0	1.8919588514279502	6.323857522639704e-13	13.928080758662365	1.3875937674028886	2.714888414095194e-122	0.0	1.7255931272618687e-162	3.8509733769542307
1.2182182182182184	3.5077214833338086	21.839453100984468	0.0	0.0	8.474122024429137	9.401712927282514	1.1957691033400055e-34	0.04751379366388599	17.255395464311942	3.1675270503269582e-105	1.113687622586161e-78	1.6661149493554532e-08	6.664419387560051e-21	2.682430938753263e-26	0.0	1.3662458589599489	1.4203014025414673e-13	11.388089030717275	0.8653697360097099	1.2376452511087486e-120	0.0	1.397593612947672e-160	3.3702556107433623
1.2262262262262262	4.663258072504471	17.66971680806934	0.0	0.0	8.037382564048992	10.848077585534723	8.852110311510443e-36	0.02620324673730038	13.276843103744433	1.0995908999794497e-103	2.4135840059498655e-77	5.0497282309192444e-09	9.568171190331329e-22	2.9333831057898143e-27	0.0	0.9562711295627178	3.077469121085231e-14	9.044096759468598	0.5235424750922297	5.497050243348262e-119	0.0	1.1029851824008958e-158	2.9566087159005705
1.234234234234234	6.024760836026344	13.88702918983321	0.0	0.0	7.395436630764329	12.483786245179738	6.286927692056848e-37	0.013995166204588773	9.930801190026681	3.718788871248533e-102	5.095062122506966e-76	1.4787710705519605e-09	1.3226182466004026e-22	3.0841541282356517e-28	0.0	0.6487365776639393	6.43311982616757e-15	6.9761115469522865	0.3072595345317176	2.3787707044221904e-117	0.0	8.482127843429917e-157	2.6212689508482554
1.2422422422422423	7.564590672914942	10.603038430856877	0.0	0.0	6.601494296860253	14.28756509169661	4.2837317358176155e-38	0.007239167292076723	7.2211040115965694	1.2252691224714703e-100	1.0476701880246251e-74	4.18411662883459e-10	1.760268988331073e-23	3.1177108239964193e-29	0.0	0.42657111240545786	1.297371419862463e-15	5.226050280823229	0.17492572453705058	1.0029166065462765e-115	0.0	6.356036982657878e-155	2.3687535813364304
1.2502502502502502	9.230709052753731	7.867104237935703	0.0	0.0	5.716759701350486	16.24788563456795	2.8002590750758383e-39	0.0036264945203468586	5.104566224587438	3.932973649035866e-99	2.0983973374744388e-73	1.1438695867767946e-10	2.2556022590038478e-24	3.0335632872593964e-30	0.0	0.27186445588676433	2.524188367461623e-16	3.8020953345785067	0.0966023813638657	4.1197081363820165e-114	0.0	4.6410322464844494e-153	2.1973278871663267
1.2582582582582584	10.947044689333094	5.676405643704941	0.0	0.0	4.802715656534709	18.356372515627594	1.7561689902674144e-40	0.0017594417370721878	3.507936976834171	1.2299010295705442e-97	4.0939157895409214e-72	3.021475939672507e-11	2.7828189941467545e-25	3.0960309582059567e-31	0.0	0.16794232937058862	4.737987867276158e-17	2.6862004440854403	0.051748550566719266	1.6487601485032625e-112	0.0	3.302093988522335e-151	2.09991482944657
1.2662662662662663	12.617650668066798	3.9901922293645073	0.0	0.0	3.9142906052243447	20.598556190806928	1.0566387548894552e-41	0.0008267266355630197	2.343580334743414	3.74695842584856e-96	7.779973573431209e-71	7.711372157810754e-12	3.305569952624637e-26	2.1912979412929888e-31	0.0	0.10056569036478083	8.579873334547423e-18	1.8428764952922911	0.026888996026376257	6.428918816868622e-111	0.0	2.289344007717132e-149	2.065246724387851
1.274274274274274	14.134706892243493	2.745090184732433	0.0	0.0	3.094913450710643	22.943645695175103	6.099284685156628e-43	0.00037627710168948095	1.5220753565621004	1.1121085118033076e-94	1.4401422000254537e-69	1.901577725459829e-12	3.7804778721922876e-27	1.3821606430219027e-30	0.0	0.058393174398498345	1.4989341606362297e-18	1.227644736358193	0.0135520933906154	2.4423497251856144e-109	0.0	1.5466055851430692e-147	2.0791089936670306
1.2822822822822824	15.389624562268597	1.8690095150120374	0.0	0.0	2.373958945650651	25.335662036260686	3.377718167575632e-44	0.00016602732971452984	0.960969589255377	3.215696374497098e-93	2.596693371947237e-68	4.530711364265768e-13	4.1628043884130575e-28	9.571927336801442e-30	0.0	0.032920029524727834	2.526381817104572e-19	0.7940432142324289	0.00662494908943063	9.039975133322494e-108	0.0	1.0181109183638563e-145	2.1255899485738228
1.2902902902902902	16.285744346195184	1.2921061677863328	0.0	0.0	1.7665549560088623	27.688460298722752	1.7945685382814362e-45	7.138967806731846e-05	0.5897734782599229	9.058629310699837e-92	4.5606211852969954e-67	1.0430103198330111e-13	4.413308250617139e-29	6.463765860217317e-29	0.0	0.018113073106399154	4.1079974512878294e-20	0.49863989383072316	0.0031411717562347145	3.2599888891305725e-106	0.0	6.530669912470443e-144	2.1883002170611174
1.2982982982982985	16.750595074060925	0.9541563565251285	0.0	0.0	1.2752941089567509	29.886713179757415	9.147213649456801e-47	3.086146874519937e-05	0.35183909392983054	2.4860480670439217e-90	7.80216929043745e-66	2.3199611428741928e-14	4.504861834440406e-30	4.249637494237126e-28	0.0	0.009924746082448217	6.444305089107419e-21	0.3040032198113684	0.001444515289609287	1.1453930162360609e-104	0.0	4.081949296970203e-142	2.2515455070855563
1.3063063063063063	16.745563028118163	0.8084092667508189	0.0	0.0	0.8931467190873124	31.793847400955766	4.473111552289131e-48	1.5726576806861394e-05	0.20401584109525442	6.646853938173521e-89	1.3001539400684598e-64	4.985890221565604e-15	4.427286673326065e-31	2.7201405440146457e-27	0.0	0.005815545513755542	9.752967318198357e-22	0.17992640846332808	0.0006442613030566884	3.920870488010838e-103	0.0	2.4861357123668727e-140	2.301426554448376
1.3143143143143141	16.271183896470948	0.8224195453198851	0.0	0.0	0.6068264657429093	33.26643254116803	2.0985666502730127e-49	1.4275682707031971e-05	0.11497917080313674	1.7313398708841313e-87	2.1103875765787897e-63	1.0353200123360732e-15	4.189216136150529e-32	1.695138158847644e-26	0.0	0.004361955385753968	1.4240072284496144e-22	0.1033748874106582	0.0002786758652961669	1.3076756876211002e-101	0.0	1.4754671112165993e-138	2.3268123369931515
1.3223223223223224	15.367052246536183	0.9765419298268792	0.0	0.0	0.39997741804859954	34.17298168315174	9.445564900317009e-51	2.4652372222601754e-05	0.06297696353429069	4.3934744634148354e-86	3.336704175878348e-62	2.0771908519856124e-16	3.816513881642634e-33	1.0284766356318899e-25	0.0	0.004986847640453723	2.0058680809908243e-23	0.05765235966942884	0.00011690199840450893	4.2492004574210305e-100	0.0	8.532608782706082e-137	2.3201050455808274
1.3303303303303302	14.106369163066248	1.2607781372064366	0.0	0.0	0.2557618026697143	34.413940352390625	4.0787326270763235e-52	5.3225257315596794e-05	0.033521305666914844	1.086159145634117e-84	5.1387942109672894e-61	4.02668900996626e-17	3.3476487227905014e-34	6.07520150622776e-25	0.0	0.00782388424594497	2.7258834955384227e-24	0.03120902690482646	4.755734262990075e-05	1.3452532244878177e-98	0.0	4.808192650244508e-135	2.2777047479432118
1.3383383383383385	12.586168606606321	1.6705995933654565	0.0	0.0	0.15865915927022695	33.939140442442735	1.6897197034847816e-53	0.00011750493868422369	0.017338208816105077	2.6160039851817065e-83	7.70890663142434e-60	7.542054618032896e-18	2.8271696429719183e-35	3.493858477637211e-24	0.0	0.013714107943723582	3.573772984091055e-25	0.016397757967457523	1.876178191753026e-05	4.1494501531343193e-97	0.0	2.6401569298047916e-133	2.200097915596938
1.3463463463463463	10.915030200469797	2.2023084942560254	0.0	0.0	0.09548251849832387	32.759325375338086	6.715776434774949e-55	0.00025440347772171266	0.008713597329240541	6.138226644820822e-82	1.1264512029071178e-58	1.3649010019796136e-18	2.2988085978425458e-36	1.9562746191449667e-23	0.0	0.024326291328487414	4.5202388294142554e-26	0.008362013252228474	7.177600378406644e-06	1.2470009607744473e-95	0.0	1.412620845805065e-131	2.091536821434104
1.3543543543543541	9.200427954906159	2.848482406885132	0.0	0.0	0.05574575931362088	30.949434345541547	2.5607661626925264e-56	0.0005364045389280455	0.004254665142003282	1.4031594316683292e-80	1.6033192936628605e-57	2.386615889233956e-19	1.79966931451833e-37	1.066438553205776e-22	0.0	0.04238661864432721	5.515825910224853e-27	0.0041384965391198444	2.66269274187282e-06	3.6511761921047717e-94	0.0	7.364946585978861e-130	1.9593367870092537
1.3623623623623624	7.537729330245238	3.5940660987176	0.0	0.0	0.0315739602392211	28.642892765629785	9.367759770514159e-58	0.0011002249530388064	0.0020182353856262937	3.124860976224324e-79	2.2228783314943043e-56	4.032123247205541e-20	1.356505521182723e-38	5.660112635909721e-22	0.0	0.0719925355850106	6.493434563175544e-28	0.001987796325424179	9.57827789572879e-07	1.0415703367769237e-92	0.0	3.741638722451983e-128	1.8128800865867605
1.3703703703703702	6.002322980588202	4.4136845953066155	0.0	0.0	0.017349043372592972	26.017807768345936	3.2877114767169426e-59	0.002194896094064179	0.0009299941812243575	6.779754408728183e-78	3.0019220035341826e-55	6.5819558502361985e-21	9.84440279005672e-40	2.924821374758566e-21	0.0	0.11896664591147972	7.374849039845389e-29	0.0009267008271295669	3.340923742409078e-07	2.894904688906394e-91	0.0	1.852262357630369e-126	1.662462861759983
1.3783783783783785	4.645586740400514	5.270695412953752	0.0	0.0	0.009248073239571542	23.277331436136894	1.1069902107732366e-60	0.004258708372720697	0.000416249732965346	1.4330350236558704e-76	3.9488547001497505e-54	1.0381163409768578e-21	6.87853797048451e-41	1.471501082674478e-20	0.0	0.1911788907611304	8.080654723447251e-30	0.0004196330356242968	1.1299175790258725e-07	7.839165602129846e-90	0.0	8.934941078839641e-125	1.5181425117102243
1.3863863863863863	3.494616117377322	6.1183292369673	0.0	0.0	0.004782513898712042	20.62726064473307	3.575905169368292e-62	0.008036582866337192	0.0001809491496998692	2.9509321792840654e-75	5.059771935840262e-53	1.582001907386305e-22	4.627451314336272e-42	7.207934460426483e-20	0.0	0.2987325285182574	8.541904555881889e-31	0.0001854176891812084	3.7052418177571055e-08	2.0682134671172505e-88	0.0	4.199809323917166e-123	1.3887329103751047
1.3943943943943942	2.554998370108052	6.902975716729458	0.0	0.0	0.002399332704985073	18.254094480757423	1.1082055879957004e-63	0.01475007576877008	7.639271293835162e-05	5.919993539668578e-74	6.315078709988359e-52	2.3293710082837144e-23	2.997274594288481e-43	3.4375754535202915e-19	0.0	0.4538800117249256	8.711192832389331e-32	8.209481648077858e-05	1.1780525662878099e-08	5.316317276060287e-87	0.0	1.9236067450602006e-121	1.2810571130501618
1.4024024024024024	1.815548666131537	7.569290409893504	0.0	0.0	0.0011677609802292505	16.306347046070375	3.2949346712532936e-65	0.026329725332370157	3.131877607902854e-05	1.157025200615641e-72	7.67740819572674e-51	3.3141846138309395e-24	1.8691758527032655e-44	1.59619926804352e-18	0.0	0.6705214811863964	8.570680176160705e-33	4.1621857689646864e-05	3.6314500109560005e-09	1.3314243203055062e-85	0.0	8.58523126294942e-120	1.1995126379027103
1.4104104104104103	1.2538468612743836	8.066409463984263	0.0	0.0	0.0005513745266348854	14.881117043859657	9.39864856366659e-67	0.045711729427992655	1.2467539764747542e-05	2.203048126452562e-71	9.091562615261353e-50	4.573766232323732e-25	1.1223097770499308e-45	7.216354453243497e-18	0.0	0.963156234791316	8.135189988320935e-34	3.512908875688855e-05	1.0853054269500122e-09	3.2487194181237107e-84	0.0	3.73367790486861e-118	1.1459472866171851
1.4184184184184185	0.8415754531393328	8.354262503340276	0.0	0.0	0.0002525623960133791	14.016987722803144	2.5720306697346975e-68	0.07718594425808925	4.81890031749875e-06	4.0866244770612685e-70	1.0486980836463362e-48	7.201834085797773e-26	6.488051459843265e-47	3.176486790361003e-17	0.0	1.3452191082445393	7.449632676598899e-35	5.667607734778768e-05	3.1446322309753884e-10	7.723214757852731e-83	0.0	1.582235058930876e-116	1.119797490430615
1.4264264264264264	0.5489662774315043	8.408864695218586	0.0	0.0	0.0001122328348330746	13.69347230674675	6.752724087891697e-70	0.1267587756380644	1.8083721788235528e-06	7.385247599799731e-69	1.1782852814402755e-47	7.742735127081575e-26	3.611226929827796e-48	1.3613738758623476e-16	0.0	1.8268442487037122	6.581376974866579e-36	0.00011904933692476691	8.833310188011122e-11	1.7888514384275664e-81	0.0	6.533631258310714e-115	1.1184154270168583
1.4344344344344346	0.3480117596693677	8.225597905976311	0.0	0.0	4.838385066567531e-05	13.83654038631726	1.7008812633138731e-71	0.20246366537766197	6.590113216664872e-07	1.300244332265918e-67	1.2895508413292653e-46	4.112137650868701e-25	1.9352373176194507e-49	5.680830140633124e-16	0.0	2.412249489251292	5.60936143689736e-37	0.0002594643662042193	2.4054861739276415e-11	4.036832833509228e-80	0.0	2.628983528978655e-113	1.1375078051747336
1.4424424424424425	0.21440207810246095	7.8198468401644545	0.0	0.0	2.0235324725363368e-05	14.32927254796238	4.110182623166955e-73	0.31451792327298717	2.337969448352195e-07	2.2302033278484764e-66	1.3747208629611207e-45	2.3527110454369858e-24	9.985104968329097e-51	2.308092780599908e-15	0.0	3.097099407105725	4.6123773451305205e-38	0.0005567341076400112	6.350359755619822e-12	8.875598748059015e-79	0.0	1.030791682322989e-111	1.1716234545383488
1.4504504504504503	0.12836353938862152	7.224862701693713	0.0	0.0	8.210113855154545e-06	15.026344086070356	9.528847365999353e-75	0.4751961888903123	8.257429443437381e-08	3.7266922533679946e-65	1.427508215058034e-44	1.3137115920341518e-23	4.960323425857838e-52	9.130719370938996e-15	0.0	3.8663424936112167	3.658903747777636e-39	0.0011651995440974622	1.625176298754922e-12	1.9012754439270374e-77	0.0	3.9382557172611686e-110	1.2146492046312773
1.4584584584584586	0.0746831262733694	6.487262914486434	0.0	0.0	3.2315987702531986e-06	15.770775786659122	2.1193942505252953e-76	0.6982802255457672	3.4487112509903656e-08	6.066834987153491e-64	1.4438788233909915e-43	7.143428535855068e-23	2.3725004822971343e-53	3.5169839634860105e-14	0.0	4.69307859910985	2.800218292987395e-40	0.0023750188953770494	4.0318114574084976e-13	3.9681034621844423e-76	0.0	1.4661792183259898e-108	1.2602935880480108
1.4664664664664664	0.04222422073340544	5.661010207934751	0.0	0.0	1.2339993792810465e-06	16.411190350544647	4.522465506094347e-78	0.997966086846299	3.1550596198866686e-08	9.621890620718425e-63	1.4225610570885324e-42	3.782410127668776e-22	1.0925506489067432e-54	1.319024967631171e-13	0.0	5.538954635249043	2.0675096279141654e-41	0.004713542021064009	9.695913280965437e-14	8.068849122395869e-75	0.0	5.3188840781664703e-107	1.3025481958581548
1.4744744744744747	0.023197927044708556	4.800946981708063	0.0	0.0	4.571320813305557e-07	16.817713156253703	9.25829264185982e-80	1.3871744084175783	6.797539095087628e-08	1.4866825009237376e-61	1.3652089364723323e-41	1.950227866373085e-21	4.844130163806795e-56	4.816778233025835e-13	0.0	6.356390470501457	1.4727123937759404e-42	0.009108250455680146	2.2602552365468703e-14	1.598567419400009e-73	0.0	1.8802019142697926e-105	1.3361150781585984
1.4824824824824825	0.012384400257911923	3.9569486407291325	0.0	0.0	1.6428492481375446e-07	16.894730907251912	1.818354999446211e-81	1.8753209180542223	1.8167714480470574e-07	2.2378739682425654e-60	1.2761900884924347e-40	9.791673320632357e-21	2.0678973866524625e-57	1.7127156693504319e-12	0.0	7.0926206486163155	1.0120526154142946e-43	0.01713718070067882	5.107381142384662e-15	3.085611013453317e-72	0.0	6.476481659392326e-104	1.3567792291624525
1.4904904904904903	0.006424344698530195	3.1695269406973288	0.0	0.0	5.727735814293407e-08	16.589042338882948	3.4262462687762746e-83	2.465751880127804	4.881450364890031e-07	3.2818036996245236e-59	1.162036180876309e-39	4.7872189562444163e-20	8.49926008996286e-59	5.9298412317076185e-12	0.0	7.695158841157789	6.709698262132971e-45	0.031395906016707324	1.1186729364697125e-15	5.802863541141438e-71	0.0	2.1738254149371323e-102	1.361695490773156
1.4984984984984986	0.0032381762372049863	2.4673400730269743	0.0	0.0	1.9373027551929328e-08	15.89252065306197	6.193706276993226e-85	3.153206354106923	1.2816480463998882e-06	4.6886644930924534e-58	1.0306518126959929e-38	2.279105794440032e-19	3.363351131348036e-60	1.9990996754643154e-11	0.0	8.117939194994488	4.291584199644313e-46	0.05600785902674562	2.3750043534818667e-16	1.0632481030411085e-69	0.0	7.109863258693738e-101	1.3495569823406988
1.5065065065065064	0.001585914068618022	1.8666552131894336	0.0	0.0	6.356839795221838e-09	14.839195136237183	1.0741743216975177e-86	3.9217929209058684	3.277720524362772e-06	6.525973331972727e-57	8.904147191974056e-38	1.056575404825307e-18	1.281451739570913e-61	6.562420650298759e-11	0.0	8.327158463943384	2.6481771503181663e-47	0.09729277621411996	4.8873643738998154e-17	1.8980955547489367e-68	0.0	2.2659435913935595e-99	1.3206219867591633
1.5145145145145147	0.0007546683129800949	1.3724601176540074	0.0	0.0	2.0235516293462135e-09	13.497508693621157	1.7872736655561036e-88	4.74401625637441	8.162221285924733e-06	8.84913892758475e-56	7.493086184552206e-37	4.769702880350505e-18	4.70079438458066e-63	2.097668223617755e-10	0.0	8.305810513692316	1.576489850297413e-48	0.16458166806387642	9.748256413423996e-18	3.3013597475446216e-67	0.0	7.037013748294416e-98	1.276597276462425
1.5225225225225225	0.00034891506116875153	0.9806993537536145	0.0	0.0	6.2490869180796e-10	11.959236471851014	2.852984920425715e-90	5.581320010908611	1.9790850500325605e-05	1.169004850018002e-54	6.142103962874325e-36	2.0967032754292835e-17	1.660271873890279e-64	6.529167099789515e-10	0.0	8.056098714018303	9.054199779829168e-50	0.2711223240742751	1.8845785286075547e-18	5.5944718173279e-66	0.0	2.1295084459266734e-96	1.2204020718997872
1.5305305305305303	0.0001567329870119207	0.6810399295801862	0.0	0.0	1.872182121765038e-10	10.32699058412502	4.369180893691821e-92	6.386411884891322	4.6724155690465743e-05	1.504496540792383e-53	4.90412618890337e-35	8.975061616351363e-17	5.645808213613553e-66	1.9789389932382897e-09	0.0	7.59929947986633	5.016764511810989e-51	0.4349565481659421	3.5312626030592545e-19	9.236701964645544e-65	0.0	6.279458625578189e-95	1.1558591766335302
1.5385385385385386	6.84019202375678e-05	0.45963150805329195	0.0	0.0	5.441377728601317e-11	8.702287773422515	6.419374389694979e-94	7.107324918019457	0.00010740939506842242	1.886364675003422e-52	3.814118202545476e-34	3.741043187722231e-16	1.8484682133843292e-67	5.840719079107476e-09	0.0	6.9731441392180455	2.6817118255659344e-52	0.679574570577213	6.413098920152773e-20	1.485821108586932e-63	0.0	1.8043347753679072e-93	1.08736994211368
1.5465465465465464	2.900237964070089e-05	0.30147238680630606	0.0	0.0	1.534259808694719e-11	7.175820888314096	9.048519247161457e-96	7.69280388151334	0.0002404196484342344	2.3041974806655904e-51	2.8894467660722087e-33	1.5184581355165212e-15	5.826889836644722e-69	1.67867044375374e-08	0.0	6.227267032221109	1.3829779231961706e-53	1.0340770335302885	1.1288127906596371e-20	2.3286704393444166e-62	0.0	5.052011495862307e-92	1.019623211873421
1.5545545545545547	1.1946670619123523e-05	0.1921701003097821	0.0	0.0	4.1967992424564444e-12	5.820949597133242	1.2236422208232801e-97	8.098272691417018	0.0005239955774602944	2.7420370639263248e-50	2.132177152258573e-32	6.001609600260197e-15	1.7684817526054752e-70	4.698248486617136e-08	0.0	5.4176183961898685	6.880708137244134e-55	1.5325230392531601	1.925688847999969e-21	3.555835152837312e-61	0.0	1.3783644196727867e-90	0.9573668097062652
1.5625625625625625	4.780779810943585e-06	0.11904869106277753	0.0	0.0	1.1136961899834499e-12	4.6906751449854	1.5875357806312757e-99	8.291428833696418	0.0011120347675499264	3.178970700170758e-49	1.5325685567186732e-31	2.309869679511777e-14	5.167771634951539e-72	1.280514257309348e-07	0.0	4.600879991939737	3.302674509028039e-56	2.212142891692031	3.1838668918763066e-22	5.290143710561431e-60	0.0	3.6645150838741724e-89	0.9052405680443768
1.5705705705705704	1.8585750419644902e-06	0.07167438298320397	0.0	0.0	2.8671111234370465e-13	3.817669204124492	1.9759899028686697e-101	8.256492742571634	0.002297974995539631	3.590536206117538e-48	1.0730119899202085e-30	8.656892660829362e-14	1.4539350280960174e-73	3.398736720482867e-07	0.0	3.8298253629547796	1.5293720929100603e-57	3.110175508958094	5.1017936944713825e-23	7.668064788720721e-59	0.0	9.493403411551047e-88	0.8676426079562195
1.5785785785785786	7.019111307855806e-07	0.04193762496253062	0.0	0.0	7.160635545907685e-14	3.216436743524206	2.359598163564471e-103	7.996336737242225	0.004623933066032815	3.950860327766406e-47	7.317745085860424e-30	3.159303909873542e-13	3.938452759097235e-75	8.785012106275934e-07	0.0	3.1502708234419705	6.832431664062282e-59	4.259272530392517	7.922913432255042e-24	1.0829208889256459e-57	0.0	2.3965172108129266e-86	0.8485854533201004
1.5865865865865865	2.5751127676133e-07	0.02384757540050068	0.0	0.0	1.7349536108158877e-14	2.8864899449291883	2.7032331695492855e-105	7.532095031184838	0.009059833558258838	4.235294592771902e-46	4.861138744808106e-29	1.1227306922157328e-12	1.0271768822008181e-76	2.2113948887165473e-06	0.0	2.5998488635653665	2.9447754310902047e-60	5.681692142430126	1.1924385102210972e-24	1.4900490187400408e-56	0.0	5.895119285043458e-85	0.8515016299988903
1.5945945945945947	9.177283884672803e-08	0.013179081994601983	0.0	0.0	4.078058174969858e-15	2.8154994841717396	2.971126177513472e-107	6.900328272231401	0.017285203657865948	4.4231854861015127e-45	3.145479034172808e-28	3.885210942490188e-12	2.579311459068767e-78	5.421219530602492e-06	0.0	2.208403797481751	1.2244577776972494e-61	7.382853041732126	1.7392875159322166e-25	1.9975491489749003e-55	0.0	1.413052541642007e-83	0.8789797451938974
1.6026026026026026	3.177077789484595e-08	0.00707826176980457	0.0	0.0	9.299256335148428e-16	2.9817081236981213	3.132930881491578e-109	6.148270386601546	0.03211275684385688	4.500349689079485e-44	1.9825475435256535e-27	1.3092073329774537e-11	6.235930893343174e-80	1.2943221989460113e-05	0.0	1.9994547428252443	4.911907686182628e-63	9.345166527298506	2.4585922344699889e-26	2.6090819741423668e-54	0.0	3.300486311049133e-82	0.932445626092861
1.6106106106106104	1.068389377636088e-08	0.003694610073791412	0.0	0.0	2.0571799094858304e-16	3.3553328901511525	3.169367947658871e-111	5.32801464634902	0.05809419923478141	4.460843127889358e-43	1.2171622242771126e-26	4.29592878144869e-11	1.4515692343654447e-81	3.0096138162685693e-05	0.0	1.9919617001871077	1.9009527705300825e-64	11.52332049933656	3.368038095894709e-27	3.3202559287970085e-53	0.0	7.511933266716042e-81	1.0118385750998833
1.6186186186186187	3.489890941436862e-09	0.001874179277155392	0.0	0.0	4.4149478914248145e-17	3.899125053595776	3.0760107801027505e-113	4.490628275710492	0.10233953350702536	4.307717572411307e-42	7.278826331482474e-26	1.3726522762898785e-10	3.2532180339893926e-83	6.815703005131139e-05	0.0	2.201599646843686	7.097529502499511e-66	13.842255375241226	4.471349886360198e-28	4.116700307516424e-52	0.0	1.666018881153381e-79	1.1153586465832985
1.6266266266266265	1.107305790502569e-09	0.0009239621681173114	0.0	0.0	9.191960353080926e-18	4.568593392507346	2.900670901811838e-115	3.681103668048399	0.17555497842803489	4.052631107687465e-41	4.239965159056181e-25	4.270894210263519e-10	7.019845315756481e-85	0.0001503318121634827	0.0	2.640891702713722	2.5565708619055283e-67	16.19887397098767	5.752643580318159e-29	4.9730300276320107e-51	0.0	3.6004997594896852e-78	1.2393678185545385
1.6346346346346348	3.41263497515678e-10	0.0004426880691149656	0.0	0.0	1.856606880321966e-18	5.312551149753303	1.5382904075267376e-115	2.9347981397272993	0.29325521830611595	3.714381490951783e-40	2.4057542205487623e-24	1.2939929538713656e-09	1.4584141482987183e-86	0.00032295394408641675	0.0	3.317845681640527	8.884299935602015e-69	18.46804391548281	7.172318741743443e-30	5.85311896136233e-50	0.0	7.582293376709726e-77	1.3785118067526596
1.6426426426426426	1.021579270835258e-10	0.0002061304980880682	0.0	0.0	3.6379859820375763e-19	6.074592225587456	6.1026521482764896e-114	2.2756615257277426	0.4770297224740029	3.316618510835499e-39	1.329622216080118e-23	3.81768267182992e-09	2.9172466532772025e-88	0.000675754808715258	0.0	4.233127298628819	2.978539322240059e-70	20.512735004979458	8.66585287418984e-31	6.711944844362767e-49	0.0	1.5559426271412785e-75	1.5260921666647327
1.6506506506506504	2.970352396519293e-11	9.32801275581435e-05	0.0	0.0	6.915623472956128e-20	6.7958591367859515	2.3991986458584333e-112	1.7161938606013742	0.7556435577459654	2.8851215522769575e-38	7.158026594128132e-23	1.0967876708138e-08	5.6182930314786365e-90	0.0013772291111758925	0.0	5.376220493129567	9.633813015362094e-72	22.197313603439756	1.0146566949074108e-31	7.499019850445442e-48	0.0	3.1113010892099765e-74	1.674668235088133
1.6586586586586587	8.388639517788659e-12	4.102511428974219e-05	0.0	0.0	1.2753544762346386e-20	7.419100408150358	9.19182697337648e-111	1.2587928461969538	1.1656440182690984	2.4450755939972353e-37	3.75358617022038e-22	3.068316184028402e-08	1.0417765524224166e-91	0.002734019628424376	0.0	6.721392296967598	3.0061305442874494e-73	23.402273158973735	1.1512765043980933e-32	8.163118127342151e-47	0.0	6.062423136107382e-73	1.8168171729087277
1.6666666666666665	2.3010020012193445e-12	1.7538930254696737e-05	0.0	0.0	2.2817062632751393e-21	7.893624778677581	3.431816666825179e-109	0.8979898613125747	1.7510518180348176	2.0187384145215255e-36	1.917288693252705e-21	8.358579541113399e-08	1.8598748642380818e-93	0.005286710872497397	0.0	8.224514892450506	9.049658872190783e-75	24.038204229564606	1.2658715012640394e-33	8.65771910971424e-46	0.0	1.1510825541542858e-71	1.945940450610497
1.6746746746746748	6.130260012697875e-13	7.297894664734819e-06	0.0	0.0	3.9602063057560913e-22	8.18044808301737	1.2486279460410287e-107	0.623042748399283	2.5616775767956366	1.6237807361969993e-35	9.53930357944574e-21	2.2172755410695907e-07	3.196920428650255e-95	0.009957912458120794	0.0	9.821829857239749	2.628278182375264e-76	24.056743867390885	1.3487950677211073e-34	8.94637575999381e-45	0.0	2.1297224299988294e-70	2.05698670749654
1.6826826826826826	1.586251396076602e-13	2.981464953890882e-06	0.0	0.0	6.668146611707821e-23	8.256781648758642	4.42719741704612e-106	0.42042981147616554	3.6496644192722294	1.2724311819954023e-34	4.623106168327041e-20	5.727454804349694e-07	5.290770015868648e-97	0.018270917417181478	0.0	11.43152710618205	7.36419364481497e-78	23.45664536789649	1.3926619633610204e-35	9.007150861377802e-44	0.0	3.839689744256693e-69	2.1469692193278793
1.6906906906906904	3.986496672171567e-14	1.2668049077622259e-06	0.0	0.0	1.0892353357535272e-23	8.119072171597981	1.5297192402138783e-104	0.2759296725305489	5.064052541176243	9.71406047280323e-34	2.182423865061779e-19	1.4406500320829146e-06	8.430336218653121e-99	0.032656704420079306	0.0	12.958560120019667	1.9906450063112965e-79	22.283912403466747	1.3934327649419424e-36	8.835372133158817e-43	0.0	6.7456864806585805e-68	2.215190287303011
1.6986986986986987	9.730437154330084e-15	7.425657128709879e-07	0.0	0.0	1.7261063737332887e-24	7.7840599776850254	5.150883352890837e-103	0.17612968287019734	6.84350512753972	7.224817531797661e-33	1.0035346565260741e-18	3.5286625925318414e-06	1.2933315214375882e-100	0.056861075325835675	0.0	14.302496214550686	5.191312662810511e-81	20.62597844482074	1.3510274207130572e-37	8.444225822979937e-42	0.0	1.1548175096666009e-66	2.2631379451827507
1.7067067067067065	2.30669612543006e-15	9.510733604738158e-07	0.0	0.0	2.6536439004298907e-25	7.287708448434381	1.6902034853813164e-101	0.10934424893221581	9.007800665332848	5.234950077779013e-32	4.494834301404764e-18	8.416210547267076e-06	1.9103537026493275e-102	0.09644935774529317	0.0	15.367528735873801	1.3060966117524734e-82	18.600952460570326	1.2693387838412672e-38	7.863084087108688e-41	0.0	1.926451412787032e-65	2.2940815129169447
1.7147147147147148	5.310816179698237e-16	2.0572887320289583e-06	0.0	0.0	3.9577374740170925e-26	6.682268301656616	5.404850867316495e-100	0.06602198592047087	11.549208131372177	3.6953687913826916e-31	1.961024573132629e-17	1.9546898940665977e-05	2.716793700486902e-104	0.15938082143425616	0.0	16.07321333411961	3.1702109963440382e-84	16.343763953148876	1.1556429880427835e-39	7.133860665966591e-40	0.0	3.13155873048295e-64	2.3124490059927125
1.7227227227227226	1.1875201479444145e-16	4.958308105379087e-06	0.0	0.0	5.7263854225736856e-27	6.032065064365896	1.684286777894741e-98	0.03877130923144099	14.425296092185949	2.5413390505760016e-30	8.333749136505156e-17	4.4207297015611784e-05	3.7199619159892757e-106	0.25658787223901963	0.0	16.364183227578202	7.423620836978213e-86	13.991454847403626	1.0195304443893997e-40	6.30602245040949e-39	0.0	4.960451142596918e-63	2.3231094353913297
1.730730730730731	2.5788479430471967e-17	1.1892140488267342e-05	0.0	0.0	8.037915209259886e-28	5.4087502551901805	5.114887996823531e-97	0.022144281547501882	17.554937299398905	1.7026563957986424e-29	3.4497359029043374e-16	9.735648222878623e-05	4.90409958888523e-108	0.4024485681997194	0.0	16.217148795994788	1.6770968566049609e-87	11.66981733567312	8.715750773222438e-42	5.431079851486272e-38	0.0	7.656675204936933e-62	2.330697990210315
1.7387387387387387	5.438910589933592e-18	2.7873555773793743e-05	0.0	0.0	1.0945497808004103e-28	4.886701066168729	1.5137151252913186e-95	0.012301043877882034	20.81912428803283	1.1113503719926802e-28	1.3909749605434781e-15	0.0002087808218232122	6.224708568551903e-110	0.6149922006624402	0.0	15.643910163343012	3.655234604611405e-89	9.483115246082601	7.219968824112172e-43	4.557401419255061e-37	0.0	1.1516434169106536e-60	2.3391082119338678
1.7467467467467466	1.1140280836786495e-18	6.367940067682937e-05	0.0	0.0	1.4459619632070437e-29	4.5390155560725445	4.365563209151764e-94	0.0066458660832668095	24.067638266780627	7.066991439755844e-28	5.463120927148105e-15	0.0004359846009661178	7.607075394241307e-112	0.9156392756082224	0.0	14.689826225042543	7.68576527804707e-91	7.507893949330505	5.795483477408047e-44	3.7260567828692424e-36	0.0	1.6879318913968384e-59	2.3512344910417893
1.7547547547547548	2.2160276922632323e-19	0.00014175125468764296	0.0	0.0	1.853136763307536e-30	4.434210193730693	1.2269438827155133e-92	0.0034921303739470335	27.13164613696206	4.378019708004855e-27	2.0900195741443796e-14	0.0008865566984470939	8.950666444926506e-114	1.3282665382487997	0.0	13.42802941874624	1.559099119649639e-92	5.791068447817543	4.5078126561627763e-45	2.968133673192953e-35	0.0	2.4107447305009723e-58	2.3689882351742018
1.7627627627627627	4.2810078111442017e-20	0.0003074415151012881	0.0	0.0	2.3040257453929125e-31	4.633394389937005	3.36045120830339e-91	0.0017846726063233483	29.841093187053243	2.6422897508333297e-26	7.788394319228735e-14	0.0017554832850505565	1.0139860508053776e-115	1.8774234884626417	0.0	11.950455914571405	3.0512309740315925e-94	4.351761846798826	3.3975196322038847e-46	2.3036685672601816e-34	0.0	3.355114068601887e-57	2.3935443829195306
1.770770770770771	8.031668788539036e-21	0.0006496986931903942	0.0	0.0	2.7790504830426275e-32	5.187481857570604	8.969312540462144e-90	0.0008870659537677121	32.04456982650472	1.553612651174498e-25	2.8270503750175526e-13	0.003384867708098252	1.105980686678873e-117	2.585623795207185	0.0	10.357297861236168	5.760911336645684e-96	3.1858761786563203	2.4812824130000094e-47	1.7420470774959026e-33	0.0	4.550126324117119e-56	2.425716870524106
1.7787787787787788	1.46336208422564e-21	0.001337779827984751	0.0	0.0	3.251882142673393e-33	6.133978393102244	2.332972341447417e-88	0.00042882738295447776	33.628465054702	8.89948015370585e-25	9.99556162865722e-13	0.006355379935883625	1.1614541250153395e-119	3.4697965785093983	0.0	8.746666891305193	1.0493540594783481e-97	2.272169311297322	1.7559283127934387e-48	1.2835239346735406e-32	0.0	6.013122709267489e-55	2.4663271916392717
1.7867867867867866	2.5892948204377954e-22	0.002684048925848103	0.0	0.0	3.6914960744313103e-34	7.493082061094625	5.913561242549346e-87	0.00020162220189976388	34.53194755144411	4.966450481675652e-24	3.4424599256109523e-12	0.011619733171772834	1.17434454151388e-121	4.53719431276762	0.0	7.206068753772554	1.8440285956217702e-99	1.5786666541791905	1.2040708970072734e-49	9.214104693275454e-32	0.0	7.743503182817942e-54	2.5164302153436844
1.7947947947947949	4.449308416341745e-23	0.005247345411038178	0.0	0.0	4.0653625052594164e-35	9.263203172450408	1.460756737925305e-85	9.21984122496846e-05	34.754787238572604	2.7001454639928276e-23	1.154831505023417e-11	0.020687385619306036	1.143215124006886e-123	5.781280604046749	0.0	5.806800857416587	3.126280953480931e-101	1.0684824101858816	8.000376692594808e-51	6.444783688538533e-31	0.0	9.717086229295745e-53	2.577299146005744
1.8028028028028027	7.424762599020845e-24	0.009996383356480933	0.0	0.0	4.343355690138415e-36	11.416460269553106	3.5163833088259336e-84	4.100509062126317e-05	34.35621554766863	1.4301704288755063e-22	3.7736045909741485e-11	0.03586492131612987	1.0715176869958134e-125	7.17830836563923	0.0	4.601732610926321	5.113321582327069e-103	0.7044662005554231	5.150867589722974e-52	4.39208342919974e-30	0.0	1.1882180810364538e-51	2.65014024109744
1.810810810810811	1.20323253484179e-24	0.018557139074970093	0.0	0.0	4.501743728760237e-37	13.895103612233967	8.249056218630351e-83	1.773704855988203e-05	33.4446994947031	7.379858038276097e-22	1.2011083824831886e-10	0.06054649019617037	9.66962611560526e-128	8.685384766428479	0.0	3.626266485409673	8.068502868610929e-105	0.4524357470087418	3.2133678984411226e-53	2.916358499393221e-29	0.0	1.415852950507301e-50	2.735591430555626
1.8188188188188188	1.893614203920098e-25	0.03357029053101543	0.0	0.0	4.52652989199971e-38	16.610028050884097	1.8858289395229457e-81	7.461981691268487e-06	32.160305140693836	3.709947827238372e-21	3.7238831267548665e-10	0.09953203437855072	8.401541462763653e-130	10.240749978294298	0.0	2.90173668068098	1.2282805009889614e-106	0.2830383641655686	1.9424472609671013e-54	1.8867764740053956e-28	0.0	1.6440022626696965e-49	2.8331349091810196
1.8268268268268266	2.8940531820827435e-26	0.059181564871364764	0.0	0.0	4.415493703422668e-39	19.442466897659365	4.201366357239676e-80	3.0532069923581846e-06	30.652828670672992	1.8169675774912903e-20	1.1245996001338102e-09	0.15932781742904267	7.028250353245145e-132	11.766746103300616	0.0	2.440163092848144	1.8039184730135553e-108	0.1724696379913914	1.13774623992849e-55	1.1893519743396832e-27	0.0	1.8601557882357805e-48	2.9405994017774777
1.834834834834835	4.295293278972942e-27	0.10167555827338112	0.0	0.0	4.178519176011318e-40	22.249577279544727	9.121563583517084e-79	1.2150315708963775e-06	29.0597157600412	8.669341964239876e-20	3.308170200768273e-09	0.24835628269189844	5.660756089828332e-134	13.17553797967341	0.0	2.2491648669065154	2.5559420518585684e-110	0.102363696986045	6.457251388139967e-57	7.304861788304839e-27	0.0	2.050969751324688e-47	3.0539269382934964
1.8428428428428427	6.190828810275781e-28	0.17023824930654405	0.0	0.0	3.836142947046232e-41	24.873986221812743	1.9299176055337187e-77	4.7027091758823344e-07	27.487767755029132	4.0298109398330434e-19	9.479071604820932e-09	0.37697583568446374	4.391013081297771e-136	14.37713497865013	0.0	2.335928085297361	3.493814552574151e-112	0.05917414979437731	3.5510343540015204e-58	4.3714609196244525e-26	0.0	2.2035992294287315e-46	3.1673275343329426
1.850850850850851	8.665085940903727e-29	0.2777921721293198	0.0	0.0	3.4166179413502075e-42	27.15659157753616	3.97923199528919e-76	1.770263546943375e-07	26.00175560164238	1.8249156258690324e-18	2.6456464116673476e-08	0.5571943349610868	1.0540901345357806e-137	15.28875832013362	0.0	2.7093687639959976	4.6074798477653206e-114	0.033316354798957254	1.8921945296184192e-59	2.5489164391482454e-25	0.0	2.3071178632619687e-45	3.2738535149400154
1.8588588588588588	1.1777784547379252e-29	0.44179121259647874	0.0	0.0	2.9520744425471315e-43	28.95117738796829	7.995599774376235e-75	6.481223172954804e-08	24.62154792378215	8.05119766475005e-18	7.192598787220229e-08	0.8019636610289644	4.09703169627545e-136	15.844223874021194	0.0	3.3799829527269827	5.861945658519212e-116	0.018268751211878733	9.769656786470839e-61	1.4481064569065873e-24	0.0	2.3538087024546134e-44	3.366316177276097
1.8668668668668666	1.5546034349551557e-30	0.6847946404183025	0.0	0.0	2.4744999271115434e-44	30.138888864433643	1.56564905603783e-73	2.307837738543878e-08	23.327574888754746	3.4604913607470874e-17	1.9047058178423498e-07	1.1239772090907103	2.2520070469901605e-134	16.00187120508571	0.0	4.357284747526053	7.195067633799619e-118	0.009756020203109174	4.887585667577739e-62	8.016095003037337e-24	0.0	2.3401147982290425e-43	3.438370354048238
1.874874874874875	1.992689566734029e-31	1.0345747336351039	0.0	0.0	2.012226381073819e-45	30.640454604933197	2.987649740923357e-72	7.99250304865595e-09	22.072810579954986	1.4490208363779833e-16	4.913127326760953e-07	1.5339638972122362	1.2064653995734381e-132	15.749722148638755	0.0	5.645162078740477	8.520061350884196e-120	0.005073825293963241	2.3692452521647154e-63	4.323588651739115e-23	0.0	2.267087002600087e-42	3.4855346530779077
1.8828828828828827	2.4804043112367846e-32	1.5234690180546797	0.0	0.0	1.587433292263908e-46	30.424298289399992	5.555934806694605e-71	2.692090128218515e-09	20.798321765943008	5.911137649046468e-16	1.2344575731600845e-06	2.0385792033533408	6.299117880354128e-131	15.106983072911873	0.0	7.2358904453808055	9.733416603962454e-122	0.002569708952635356	1.112847289576641e-64	2.2722012770926184e-22	0.0	2.1402507128174894e-41	3.5059142155066367
1.890890890890891	2.998244118264577e-33	2.186691761538081	0.0	0.0	1.214907974459805e-47	29.50930613840602	1.006878626539494e-69	8.819127584423531e-10	19.449014925087596	2.349238424792363e-15	3.0212200311114453e-06	2.638121895145187	3.2052679098515857e-129	14.121629594851402	0.0	9.103887983231122	1.0727601965001951e-123	0.0012673737977685418	5.111229051988158e-66	1.1635151045583211e-21	0.0	1.9689150172245046e-40	3.5004510315526876
1.8988988988988988	3.519428383938697e-34	3.0593947233004926	0.0	0.0	9.020290698052329e-49	27.961879183503004	1.7782382895449724e-68	2.8099002347268073e-10	17.9865447960833	9.095837640861916e-15	7.202389113230159e-06	3.324428104676585	1.5895297866026898e-127	12.864494969489083	0.0	11.200510601089109	1.1406561304477149e-125	0.0006086740483011323	1.0201164100334185e-66	5.80526478007681e-21	0.0	1.7650441524316018e-39	3.472630375220908
1.9069069069069067	4.011778225471446e-35	4.172430421228014	0.0	0.0	6.497210501922138e-50	25.887816804802103	3.0605254269732134e-67	8.707338353421956e-11	16.397277836980088	3.430977615362334e-14	1.6724719549206495e-05	4.079377064611755	7.682326152218567e-126	11.420872267337007	0.0	13.451208438081897	1.1700962177278426e-127	0.0002846500368685735	1.325735494973862e-65	2.822272377414366e-20	0.0	1.5418811013255668e-38	3.427694736722018
1.914914914914915	4.440791885027736e-36	5.547020186682953	0.0	0.0	4.5400704714829114e-51	23.42036054569079	5.133287429277696e-66	2.6242740507417296e-11	14.694459990234062	1.260818726147708e-13	3.782937318969966e-05	4.874449466018511	3.6185664055029648e-124	9.881009547215317	0.0	15.756144595309884	1.1579856055947461e-129	0.00012961983477181087	2.1465390882936017e-64	1.3369184933170816e-19	0.0	1.3125423928679596e-37	3.371527808199357
1.9229229229229228	4.7735533385333244e-37	7.188835654173585	0.0	0.0	3.077708636295555e-52	20.706226827442002	8.390524266015942e-65	7.692405974055872e-12	12.915002992792573	4.5138486946811285e-13	8.334652259757082e-05	5.67168513342051	1.66111648422917e-122	8.330958182618364	0.0	17.99490312289698	1.1056037296819474e-131	5.747157154743133e-05	3.3893997634213717e-63	6.170813343064799e-19	0.0	1.0887881182773679e-36	3.3094433059748316
1.930930930930931	4.982877206834575e-38	9.0823092204338	0.0	0.0	2.0240519963070553e-53	17.891599495482723	1.3365244847067043e-63	2.1930293901744826e-12	11.112298308749288	1.5743486827083734e-12	0.00017886849891324597	6.426188653961565	7.431617768438963e-121	6.845031755848117	0.0	20.035233315605957	1.0183816801067097e-133	2.4810984374404138e-05	5.215535583107284e-62	2.7753250943974655e-18	0.0	8.801190637576408e-36	3.245130201344023
1.9389389389389389	5.0509710616480786e-39	11.186217655369385	0.0	0.0	1.2913533082070747e-54	15.109847558929971	2.0747197530002002e-62	6.080733255525883e-13	9.347015089427531	5.349515298209773e-12	0.0003739110311901576	7.090055701229137	3.2403086202153506e-119	5.480717123668832	0.0	21.745002466052973	9.049746414811614e-136	1.0428755007347085e-05	7.821080257545472e-61	1.2162474354513626e-17	0.0	6.932788502459658e-35	3.179965451566817
1.9469469469469471	4.971931749001147e-40	13.43164936769059	0.0	0.0	7.992777926565133e-56	12.47226088886016	3.138607971171554e-61	1.639821960777537e-13	7.677891258731396	1.7708734365654807e-11	0.0007613611840087603	7.617292649143494	1.3769213158223193e-117	4.2763626883599795	0.0	23.00581749008584	7.758486173634948e-138	4.267829363167847e-06	1.142948538624875e-59	5.1936112802770544e-17	0.0	5.321614289459877e-34	3.11281999872285
1.954954954954955	4.752590085218466e-41	15.723304439758435	0.0	0.0	4.799319540479907e-57	10.062481007014608	4.627114391578929e-60	4.300972731045306e-14	6.154159693008382	5.711105647750771e-11	0.0015100844082994946	7.969048187340839	5.702320267731354e-116	3.2514722353962418	0.0	23.72629683802346	6.417004146669423e-140	1.7004217613216234e-06	1.6277178430507982e-58	2.1610227978541836e-16	0.0	3.98059698703765e-33	3.0403760993376894
1.9629629629629628	4.4115363304997624e-42	17.94466614081938	0.0	0.0	2.7957017535012344e-58	7.9346783742591445	6.647821764887397e-59	1.0971497915936669e-14	4.810622747063987	1.7943718426213576e-10	0.002917425357084715	8.11833713625679	2.301515071696892e-114	2.409053670215167	0.0	23.852862449493262	5.1203824238523795e-142	6.595847668786538e-07	2.25904305983419e-57	8.761829776012987e-16	0.0	2.901501901145223e-32	2.95786993651041
1.970970970970971	3.976519240609575e-43	19.966964057023045	0.0	0.0	1.5799060566380266e-59	6.115003513683135	9.307754445033553e-58	2.7220393928683425e-15	3.665686110505839	5.492426807074426e-10	0.00549017668693336	8.05346044912078	9.053067870340404e-113	1.73926508496537	0.0	23.37623434347855	3.9417331989863896e-144	2.490802229759809e-07	3.055366205180033e-56	3.4616182560065518e-15	0.0	2.0609516607261683e-31	2.8600956356860507
1.978978978978979	3.4807233128756315e-44	21.66112782446005	0.0	0.0	8.661656202816657e-61	4.605488007297275	1.2700106245432104e-56	6.568287167903381e-16	2.7220533781243823	1.637855907938572e-09	0.01006377520471882	7.779519891821862	3.4705432789745525e-111	1.2235716944146766	0.0	22.33250374018162	2.927431900192317e-146	9.157123744468541e-08	4.027131992138369e-55	1.3326496082638683e-14	0.0	1.4265385610730213e-30	2.742469472941531
1.9869869869869872	2.9586159739670357e-45	22.91125959505981	0.0	0.0	4.606805453212418e-62	3.3894171980847254	1.688756993874135e-55	1.5414842908862304e-16	1.9693742790513342	4.758243751811919e-09	0.017968986047372744	7.317755231941971	1.29663842723473e-109	0.8387420469310878	0.0	20.798594064545632	2.0974959245603707e-148	3.2778002310138524e-08	5.172765149742283e-54	4.9992974892043626e-14	0.0	9.622113176561898e-30	2.601959610872647
1.994994994994995	2.442080099411582e-46	23.627697400116105	0.0	0.0	2.3769938352836945e-63	2.4372221878240694	2.1883905785084162e-54	3.518481886090072e-17	1.3879695831216399	1.3467198495779344e-08	0.031251743680268985	6.702823444582926	4.7212831498707884e-108	0.560213250103916	0.0	18.882889985015428	1.449873790387844e-150	1.1438938776903532e-08	6.475069748265044e-53	1.8275201541950272e-13	0.0	6.324542509718357e-29	2.437730346334121
2.003003003003003	1.9574153199350105e-47	23.75763190297866	0.0	0.0	1.1898315788919564e-64	1.7120988098762218	2.763636361565838e-53	7.810894661743539e-18	0.9527984709974241	3.713363101063864e-08	0.05294353969395489	5.978503654245195	1.675409375748711e-106	0.36458146572477856	0.0	16.712610706699692	9.668832158533773e-153	3.941319174112465e-09	7.898805851663561e-52	6.509982059683392e-13	0.0	4.050978699509055e-28	2.2514167541496146
2.011011011011011	1.523552497086585e-48	23.291533135138984	0.0	0.0	5.777928717943148e-66	1.1747971839432263	3.401229054598587e-52	1.6864578351160668e-18	0.6370229295693148	9.975097626399552e-08	0.08736545283955778	5.1925661263511955	5.794307925168203e-105	0.23117562846845785	0.0	14.419959755475645	6.2206045319785905e-155	1.4944999335625096e-09	9.390187207861173e-51	2.259780849852496e-12	0.0	2.528503002522225e-27	2.0470191051379145
2.019019019019019	1.1515502455774683e-49	22.264302548170875	0.0	0.0	2.7219999996440964e-67	0.787280167389528	4.079344056709879e-51	3.5414363365285295e-19	0.4147779772920662	2.6105166829769247e-07	0.14042826455708163	4.39163654725255	1.9529986180396894e-103	0.14281885118681426	0.0	12.129122426424843	3.861054325993937e-157	1.0690142015006917e-09	1.0878861014665947e-49	7.644103238452012e-12	0.0	1.537942658921238e-26	1.8304712292910035
2.027027027027027	8.452166048073288e-51	20.750957606470884	0.0	0.0	1.244037049666121e-68	0.5151771478207213	4.768094302346455e-50	7.232902914379028e-20	0.26300498169927455	6.655725039079545e-07	0.21986563949285157	3.6168089042228933	6.4153748345646345e-102	0.08596361287205892	0.0	9.945829877991041	2.312032746740155e-159	2.0811806212676054e-09	1.228257810986004e-48	2.5197968070801937e-11	0.0	9.115709093141389e-26	1.6089822017385733
2.035035035035035	6.0469928805061194e-52	18.857589033139135	0.0	0.0	5.5157904821446546e-70	0.3291327444481011	5.4312522409891495e-49	1.4367297262167943e-20	0.16240008684091015	1.6531941208655454e-06	0.3353113359140015	2.9005446395200436	2.0538176027314544e-100	0.05041025680911953	0.0	7.950579486549151	1.335662701565253e-161	5.682990332107305e-09	1.3514287440915207e-47	8.094474234168345e-11	0.0	5.265200410814598e-25	1.3902713291899327
2.043043043043043	7.065238169365023e-53	16.70910201554495	0.0	0.0	2.3725286210035886e-71	0.20525710553000343	6.029153733894935e-48	2.7756631799208844e-21	0.09765009501852635	4.000478246373095e-06	0.4981121630894408	2.265105121214896	6.407984353188363e-99	0.028799682975487306	0.0	6.195858700094448	7.444137129574483e-164	1.590440849067435e-08	1.4490884094652393e-46	2.533971027752291e-10	0.0	2.9635617820401637e-24	1.1818131318229002
2.051051051051051	3.583054009344665e-52	14.435702267271	0.0	0.0	9.900210119674742e-73	0.12492904256223869	6.522508045381222e-47	5.215400885226467e-22	0.05717630334297678	9.431039311050365e-06	0.7207656739020561	1.7224712753079363	1.9485015195646384e-97	0.016029148413855193	0.0	4.707031519961381	4.0026413703896836e-166	4.3604989603224835e-08	1.5142422208726984e-45	7.730553991224487e-10	0.0	1.6255045559892858e-23	0.9901870320990365
2.059059059059059	4.253076285798793e-51	12.16013875010902	0.0	0.0	4.007805311826198e-74	0.07419818170732194	6.8766263083665926e-46	9.530986918529767e-23	0.032599525576407655	2.1660415240524964e-05	1.0158956068853104	1.2754705405345799	5.774305939341754e-96	0.00869113625104506	0.0	3.4860417490366995	2.0763174012739085e-168	1.1654301747717998e-07	1.542038450738067e-44	2.298381153804404e-09	0.0	8.688364302896288e-23	0.8205935122435012
2.067067067067067	4.958089980476993e-50	9.98738792424478	0.0	0.0	1.5739758830854725e-75	0.04299481892143803	7.06544366236181e-45	1.694015172020326e-23	0.018098996823040323	4.846559868347679e-05	1.3947363097668888	0.9196947218911421	1.6677024514403358e-94	0.004590664061396765	0.0	2.5168308722631894	1.039095721072715e-170	3.0348748019966387e-07	1.5303652869960012e-43	6.659518943163371e-09	0.0	4.525473036362752e-22	0.6765628674417071
2.075075075075075	5.632912718400547e-49	7.997865381014602	0.0	0.0	5.996789210799913e-77	0.024303165261387212	7.074689177500393e-44	2.928370093895023e-24	0.009784597405280444	0.00010564768052002867	1.8651903946270312	0.6457609421446702	4.6941512545991264e-93	0.00236209245079098	0.0	1.7713593599848387	5.0168615724499776e-173	7.699736592150407e-07	1.4801159946243264e-42	1.8805305907520778e-08	0.0	2.297029495648236e-21	0.559851471334004
2.083083083083083	6.236496084870698e-48	6.2445352909735075	0.0	0.0	2.2165051565411947e-78	0.013398840679858222	6.903668481632606e-43	4.923385874992e-25	0.00515079876638859	0.00022436025882413178	2.4296419158764544	0.44152436180809157	1.2877018711188155e-91	0.0011839419361694451	0.0	1.2153039363848999	2.336810138789972e-175	1.9032200920997088e-06	1.395075959813306e-41	5.1753834946733266e-08	0.0	1.136177799298843e-20	0.4704984273480964
2.091091091091091	6.728793503081659e-47	4.7536172752140775	0.0	0.0	7.94781887224738e-80	0.007203879135882471	6.56534994431855e-42	8.050651605840435e-26	0.0026402667846592235	0.0004641854026953334	3.082828821458188	0.29396280782137746	3.44265346814575e-90	0.0005780506840750389	0.0	0.8127974100588848	1.0500971683463083e-177	4.583317605915768e-06	1.281451444457044e-40	1.3881539686882588e-07	0.0	5.476507289700436e-20	0.4070044281224019
2.099099099099099	7.074938371960285e-46	3.52809035091254	0.0	0.0	2.764753579224281e-81	0.0037766013434810263	6.084739567575223e-41	1.2803462547635022e-26	0.001317836263784458	0.0009356137735914362	3.810172058481174	0.19058333409132425	8.969970765861806e-89	0.00027491187206468145	0.0	0.5298973437781762	4.552503572864845e-180	1.0753470761059395e-05	1.1471214912305812e-39	3.628897119107312e-07	0.0	2.5724041044155592e-19	0.3665935984943914
2.1071071071071072	7.24931607448693e-45	2.5529312934441655	0.0	0.0	9.330268665533629e-83	0.0019302600964853063	5.495827291638148e-40	1.9804007544981933e-27	0.0006404932719849501	0.0018372206374354376	4.586990104236501	0.12031846191198489	2.2777627223382544e-87	0.0001273513045882402	0.0	0.3367482509918423	1.904082896753718e-182	2.4580749849544133e-05	1.0007380880087662e-38	9.24619703777853e-07	0.0	1.1774795687709513e-18	0.34552495187566096
2.115115115115115	7.238695765427004e-44	1.8010024308891877	0.0	0.0	3.054647653538343e-84	0.0009617422248485662	4.8376222793609055e-39	2.9792570513230967e-28	0.00030311428987170433	0.0035146784996978766	5.378969189266925	0.07396639297916427	5.6369693026776266e-86	5.746271285762557e-05	0.0	0.20860016023259548	7.683094193165417e-185	5.474183591758116e-05	8.508167098930365e-38	2.2962190764862866e-06	0.0	5.252266326751327e-18	0.33942873677955193
2.123123123123123	7.0438893706934994e-43	1.2386720245851814	0.0	0.0	9.701912387536591e-86	0.000467069639324206	4.149917785947014e-38	4.359052642027606e-29	0.00013968068088655698	0.0065504249494767195	6.144101027329607	0.044278349861149965	1.35957319587772e-84	2.5254130535955342e-05	0.0	0.1259535849374244	2.9908953113559874e-187	0.00011877399185091092	7.049478734599591e-37	5.558224903155605e-06	0.0	2.2830729274894273e-17	0.3436505340150155
2.131131131131131	6.679649012813872e-42	0.8305307292673503	0.0	0.0	2.989391717622208e-87	0.00022107533936760918	3.4694176120574776e-37	6.203053070257571e-30	6.267636919911337e-05	0.011893588993960513	6.8360570395964775	0.025810904995502423	3.195797503909499e-83	1.0810189056664524e-05	0.0	0.07412819653447772	1.1232618658951903e-189	0.00025107363480022436	5.69225416211588e-36	1.3114243090690554e-05	0.0	9.671036571953165e-17	0.3535899640528765
2.139139139139139	6.172820851383187e-41	0.5428781402307342	0.0	0.0	8.935884734324639e-89	0.00010197502437126656	2.8267287448432095e-36	8.585154691166236e-31	2.7384725557635654e-05	0.021038557480213563	7.408683558389265	0.014651087258622594	7.321088349986908e-82	4.506921639094252e-06	0.0	0.04252293941641015	4.069823423902192e-192	0.0005170810592899933	4.479388668746578e-35	3.0161101306630092e-05	0.0	3.992151149941625e-16	0.36502069961851863
2.1471471471471473	5.55907607294624e-40	0.3459279893959817	0.0	0.0	2.591322953276268e-90	4.583579016050941e-05	2.2445181270287963e-35	1.1556331679157168e-31	1.1650634932799386e-05	0.03625589013481498	7.821038995157376	0.008098252158328238	1.634525791942641e-80	1.8300549568420415e-06	0.0	0.023774949225034807	1.4226067591539782e-194	0.001037513873069289	3.4352735539452195e-34	6.761786367378802e-05	0.0	1.6059134956533895e-15	0.3743754783767423
2.155155155155155	4.878771467650217e-39	0.21487938101218584	0.0	0.0	7.290121700184068e-92	2.0074223462776093e-05	1.7368987936441866e-34	1.5129379487996895e-32	4.8264412321420946e-06	0.060869644647698125	8.042218996047549	0.004358806138151568	3.556539555402214e-79	7.23731553735092e-07	0.0	0.012955721110411225	4.7974329911493216e-197	0.0020281821591663167	2.567514946127895e-33	0.000147774801580438	0.0	6.295338000558973e-15	0.3789765513778636
2.163163163163163	4.172604742586008e-38	0.13011222545195478	0.0	0.0	1.9896526633650868e-93	8.56573566697654e-06	1.3099036393295953e-33	1.926422223747124e-33	1.9468849303545334e-06	0.09955946210429356	8.055182364890998	0.0022845392820858294	7.54194296659124e-78	2.7874832740454034e-07	0.0	0.0068807879057327295	1.560801650915156e-199	0.0038627603648992014	1.8701425053238505e-32	0.0003148324351334662	0.0	2.4049065305916328e-14	0.37719126199109304
2.171171171171171	3.477706550289115e-37	0.07679697376146459	0.0	0.0	5.2680393394328296e-95	3.5608529160136753e-06	9.627614320760139e-33	2.385673949268825e-34	7.646963050993373e-07	0.15864408992439136	7.858920528207971	0.0011659623426385508	1.558685803379993e-76	1.045588620502895e-07	0.0	0.0035615417213313285	4.898930327128508e-202	0.007167477491244221	1.3275396793323446e-31	0.0006539059435420457	0.0	8.952825204327727e-14	0.36849613225003436
2.179179179179179	2.8246688021573082e-36	0.04418357253651416	0.0	0.0	1.3531626563659551e-96	1.4420523972602144e-06	6.896259893162381e-32	2.8734255027806965e-35	2.924642360030069e-07	0.2462775557888634	7.468587186042446	0.0005794623669971479	3.1394505811967174e-75	3.819583109278759e-08	0.0	0.0017965930651540744	1.4834385436125611e-204	0.012957245035241457	9.184012452974636e-31	0.001324114813488561	0.0	3.247919620409927e-13	0.3534412501073407
2.1871871871871873	2.2357901946000669e-35	0.024777424928956102	0.0	0.0	3.3719432056189294e-98	5.688821241309599e-07	4.814212943128404e-31	3.366030549153353e-36	1.089158852286629e-07	0.3724649003132804	6.913565016250838	0.00028042760695105515	6.162663544407315e-74	1.3588472324730383e-08	0.0	0.0008832052570891629	4.333637730257527e-207	0.022821110229739205	6.1919957331919185e-30	0.0026141450001215703	0.0	1.1482440707401613e-12	0.3335184964079367
2.195195195195195	1.7245805150537087e-34	0.013543094302673624	0.0	0.0	8.151541631846671e-100	2.1860324307724765e-07	3.275328731503472e-30	3.835009659611244e-37	3.949517008487383e-08	0.5487890681868342	6.233811784803405	0.00013215120075938316	1.1789706662735618e-72	4.707801730422795e-09	0.0	0.00042311866684636263	1.2213788557919094e-209	0.039159634389877684	4.068583050255051e-29	0.0050320843468150325	0.0	3.955919335454943e-12	0.3109495999412446
2.203203203203203	1.2963575958744665e-33	0.007214956798263677	0.0	0.0	1.9117385750820012e-101	8.182101448061162e-08	2.171719056482927e-29	4.250439152276047e-38	1.394539014057363e-08	0.7877440500851155	5.475116417210146	6.064238581568476e-05	2.198149756378269e-71	1.5883717232566365e-09	0.0	0.0001975330195841177	3.320954609442075e-212	0.06546636852961346	2.605380934757353e-28	0.00944500991229072	0.0	1.3281447934933277e-11	0.28842023069585854
2.2112112112112112	9.496314133280217e-33	0.0037462034079006434	0.0	0.0	4.349571843226421e-103	2.982840021555115e-08	1.4033720088873767e-28	4.662498172522631e-39	4.794583387116906e-09	1.1016011799356427	4.684045104760541	2.7097939108554506e-05	3.9942136308158644e-70	5.218749575827567e-10	0.0	8.986334858711131e-05	8.711445640158493e-215	0.10662907366250877	1.625982903922199e-27	0.01728689005459959	0.0	4.3453894235915544e-11	0.26879206583169096
2.219219219219219	6.779134367924575e-32	0.0018957387185802848	0.0	0.0	9.600498110001995e-105	1.0591028170125033e-08	8.838197823796507e-28	1.2214550841303712e-39	1.6051078384344845e-09	1.5008014278214015	3.903343908368398	1.1791011523459571e-05	7.073348194478237e-69	1.6697645911231286e-10	0.0	3.983633285249546e-05	2.204612527742351e-217	0.1692040619090242	9.889598132379671e-27	0.030854369397240344	0.0	1.385472029490353e-10	0.2548250520936673
2.2272272272272273	4.71609261958297e-31	0.0009349382009021983	0.0	0.0	2.0557498960355083e-106	3.662638836416872e-09	5.424725117816779e-27	6.527668633710352e-39	5.232271674858519e-10	1.9919647871611568	3.168404369577619	4.995979905714901e-06	1.2207831338104863e-67	5.202510167104922e-11	0.0	1.7207531238482393e-05	5.382562232667382e-220	0.26159154056040285	5.862198244267331e-26	0.053706774977476876	0.0	4.304801179710069e-10	0.24893748266623056
2.235235235235235	3.1972700769181104e-30	0.0004493580615295153	0.0	0.0	4.270473587578893e-108	1.2341892210268857e-09	3.2450118561104017e-26	5.51770547711881e-38	1.6607668975664905e-10	2.575725992590406	2.5051424617436058	2.061318589807299e-06	2.0533914010501528e-66	1.578462299526992e-11	0.0	7.242508152636017e-06	1.2678287545949571e-222	0.3940164641214395	3.3865917400434073e-25	0.09117656962788064	0.0	1.3034524770152997e-09	0.25302364330414123
2.2432432432432434	2.1123468655306576e-29	0.0002104725371248179	0.0	0.0	8.606192500108786e-110	4.0713569464629034e-10	1.891824520820856e-25	4.578777541624798e-37	5.1328548763109794e-11	3.2447201457374124	1.9293556491698058	8.281793066386469e-07	3.366082010534618e-65	4.663521845373985e-12	0.0	2.9701580962842456e-06	2.8810240513267495e-225	0.5782062822945705	1.906720395929671e-24	0.15097686834986043	0.0	3.846135334202417e-09	0.2683396918516109
2.2512512512512513	1.3600036063606313e-28	9.606824224578574e-05	0.0	0.0	1.6825784585826946e-111	1.378817406356306e-10	1.0749121192436902e-24	3.703192225924287e-36	1.5446880399340312e-11	3.982120619600173	1.4473720836294968	3.2401002486825693e-07	5.377710041513752e-64	1.3416756313393255e-12	0.0	1.1868051843041543e-06	6.316084318353284e-228	0.8266639626548287	1.0462473667621732e-23	0.24386187349073604	0.0	1.1059657104411727e-08	0.29545982407486443
2.259259259259259	8.533040351193569e-28	4.273013030216353e-05	0.0	0.0	3.1913089169027595e-113	6.844663939716411e-11	5.952428839045972e-24	2.918782772153064e-35	4.526407518520316e-12	4.761142251075285	1.0576357706188924	1.2343756274261575e-07	8.373168027419155e-63	3.7586353211144176e-13	0.0	4.620383002307393e-07	1.3358684813197257e-230	1.1514709024564593	5.595080704895321e-23	0.3842547679188253	0.0	3.0991813005056886e-08	0.3342975926700359
2.2672672672672673	5.217427856481028e-27	1.8520267131670942e-05	0.0	0.0	5.872075346806334e-115	1.0192486055742058e-10	3.212523173982324e-23	2.241948694622236e-34	1.2915081724556035e-12	5.545841901794224	0.7528008621721607	4.579215124447957e-08	1.2705798576181368e-61	1.0253158035530171e-13	0.0	1.752527451190574e-07	2.7258015617016377e-233	1.5626247295610312	2.9161133177406805e-22	0.590709940442936	0.0	8.463324617690735e-08	0.38418164818267936
2.275275275275275	3.108837485030382e-26	7.821821217470091e-06	0.0	0.0	1.0481987707489653e-116	2.81392439138512e-10	1.689782697169479e-22	1.678216312004429e-33	3.5881523198361495e-13	6.293371849118802	0.521929834797531	1.6542059278460357e-08	1.879030637577735e-60	2.7234900699811685e-14	0.0	6.476343810699287e-08	5.365862228754645e-236	2.066018380841605	1.4812555563832065e-21	0.8860312104163466	0.0	2.2522893321113628e-07	0.44397088199144136
2.2832832832832834	1.8052132020303325e-25	3.2188843689303436e-06	0.0	0.0	1.815201848943383e-118	8.389159355287235e-10	8.662630297193798e-22	1.2242456758676417e-32	9.706761272312732e-14	6.95759079517033	0.3524781302742078	5.818927107949342e-09	2.708229670339259e-59	7.044184483924822e-15	0.0	2.3316500464773902e-08	1.0190766033680578e-238	2.6612852800199898	7.333050485056727e-21	1.2968383340887788	0.0	5.841131587271688e-07	0.5121907442056947
2.2912912912912913	1.021522404147188e-24	1.290712092169715e-06	0.0	0.0	3.0495478844198832e-120	2.462847384571473e-09	4.32817594502138e-21	8.703372908558597e-32	2.5568611719163444e-14	7.4936594522496645	0.23186770708924573	1.9932009200298464e-09	3.80414320604765e-58	1.7740617372299746e-15	0.0	8.178162445177592e-09	5.4807170327026946e-241	3.3398460266852457	3.538099278770963e-20	1.8523767781037486	0.0	1.4762499229497107e-06	0.587170579260189
2.299299299299299	5.633213418288746e-24	5.042791033298337e-07	0.0	0.0	4.970215754267452e-122	7.052560434415533e-09	2.1076485434534385e-20	6.029828741615833e-31	6.5579608632100474e-15	7.863005944888796	0.14857180399655412	6.648352819620336e-10	5.207723990355098e-57	4.3504714054750577e-16	0.0	2.7944592455827067e-09	7.447635541257006e-239	4.0835626407199594	1.6637482979400976e-19	2.5824161278390947	0.0	3.635911685906632e-06	0.6671618485521388
2.3073073073073074	3.02728583002708e-23	1.9196916145773403e-07	0.0	0.0	7.858583622394956e-124	1.9681159155787968e-08	1.0003032356128061e-19	4.071184043206341e-30	1.6377926345761617e-15	8.037904393584382	0.09273006498409414	2.1593938322317123e-10	6.947983763911262e-56	1.0387957807743705e-16	0.0	9.302091602238091e-10	1.4960524225351615e-236	4.864405392316308	7.624987823972649e-19	3.5141903199191264	0.0	8.726854790676734e-06	0.7504199595661443
2.315315315315315	1.5854025959863204e-22	7.121980617229473e-08	0.0	0.0	1.2054315902850834e-125	5.3519417355842765e-08	4.627084964555021e-19	2.678766544243473e-29	3.9826942895851e-16	8.004913609890394	0.056375806732478155	6.829744737655272e-11	9.03419304842602e-55	2.4151670365588283e-17	0.0	3.016446610925413e-10	2.9290689776500016e-234	5.645443474566177	3.4058561306425204e-18	4.668496434441381	0.0	2.0412377803768895e-05	0.8352386301417
2.3233233233233235	8.091231291166349e-22	2.5802020334701335e-08	0.0	0.0	1.7937838565688286e-127	1.4181603563434533e-07	2.086064885394694e-18	1.7177002125425768e-28	9.430235404845529e-17	7.7665839934457335	0.033385125506445956	2.1034486078328923e-11	1.1448264996580065e-53	5.467444020387195e-18	0.0	9.52872085517285e-11	5.5893956624350895e-232	6.383283429159701	1.4826914730733854e-17	6.055270542586067	0.0	4.652874109915734e-05	0.9199349903260646
2.3313313313313313	4.024190955427067e-21	9.292493077738652e-09	0.0	0.0	2.5895655353770685e-129	3.661779799922922e-07	9.166319808536796e-18	1.0733917301364393e-27	2.1741782114270023e-17	7.341131750746963	0.01925756156381852	6.308326412342481e-12	1.413870769571349e-52	1.2051438768709785e-18	0.0	2.932172678596633e-11	1.0395672157566697e-229	7.031823415029746	6.29092347641801e-17	7.6691648320192805	0.0	0.00010335733113903353	1.002794604190775
2.339339339339339	1.9504348999480104e-20	3.825248347724996e-09	0.0	0.0	3.6267110393632585e-131	9.213231752978727e-07	3.9256490739402715e-17	6.53683455170948e-27	4.8808371902728666e-18	6.760138198018582	0.010820257959984881	1.8422612877141325e-12	1.701764632710761e-51	2.5864744517735704e-19	0.0	8.78927025554853e-12	1.884485340032622e-227	7.5469165306563815	2.601470770070264e-16	9.485812968306597	0.0	0.00022374532347767075	1.0819960284283672
2.3473473473473474	9.212409871635534e-20	3.1785371021491666e-09	0.0	0.0	4.927518401339006e-133	2.2588357423763674e-06	1.6386256571435992e-16	3.8794942596822896e-26	1.066889920855997e-18	6.0646774973656665	0.005921912314477239	5.238936243360687e-13	1.9962227768176375e-50	5.4049258119043266e-20	0.0	2.566357196240331e-12	3.3295490609448246e-225	7.8913062880005445	1.0484948201859875e-15	11.459540033084107	0.0	0.0004720192936731002	1.15554181873072
2.3553553553553552	4.240372005073707e-19	6.55132081101641e-09	0.0	0.0	6.494905073107717e-135	5.396475261836082e-06	6.666570638977502e-16	2.243784309011106e-25	2.270756376392513e-19	5.300531613665393	0.0031569984483994003	1.4507407766141026e-13	2.2821188323572223e-49	1.0997176143383883e-20	0.0	7.299201868412979e-13	5.733641579278268e-223	8.039073815188722	4.118682490918443e-15	13.523208727861103	0.0	0.000970418432274471	1.2212248625737887
2.3633633633633635	1.9020572261846014e-18	1.7686519048875618e-08	0.0	0.0	8.30513342323449e-137	1.256286271605723e-05	2.643519101577878e-15	1.2646940407323836e-24	4.7059427508297103e-20	4.513263894907721	0.0016393617675637055	3.9119323957609035e-14	2.542653837841294e-48	2.1786140967096756e-21	0.0	2.022185131105794e-13	9.623390967535182e-221	7.978860930293385	1.5768738739589892e-14	15.590677451040273	0.0	0.0019442504838787934	1.2766544758655598
2.3713713713713713	8.314422961997204e-18	4.8510064018419045e-08	0.0	0.0	1.0302667224910172e-138	2.8498363477798394e-05	1.0216980423715193e-14	6.946854617969818e-24	9.496147030531241e-21	3.7438773057793275	0.0008292076012075425	1.027182665032297e-14	2.7609335702314875e-47	4.20228045346842e-22	0.0	5.456916288673771e-14	1.574266255303402e-218	7.715312785020542	5.884156236593228e-14	17.561994111092297	0.0	0.003796117682289644	1.3193562760931516
2.379379379379379	3.541845086817849e-17	1.3030537770400454e-07	0.0	0.0	1.2398866490278303e-140	6.29947145972916e-05	3.8488045663404374e-14	3.7186843892918375e-23	1.865831581065507e-21	3.025603879012103	0.00040854489180712137	2.6263877254509706e-15	2.9217591421114745e-46	7.892114633630865e-23	0.0	1.4343276609825056e-14	2.5100403878002398e-216	7.268485730251979	2.1400407312091114e-13	19.3310133147761	0.0	0.007223068988621602	1.3469453483154934
2.3873873873873874	1.470333744379438e-16	3.413425550151718e-07	0.0	0.0	1.4475832440649356e-142	0.00013568792091710067	1.4131736968435454e-13	1.9399422588742875e-22	3.569613471582526e-22	2.3821116326296723	0.0001960669228813901	6.539202951477494e-16	3.0133709775607567e-45	1.4431235402670217e-23	0.0	3.6721321570352315e-15	3.900638470343793e-214	6.671325176457207	7.58599476449524e-13	20.794683056899515	0.0	0.013393647445445151	1.3573566186190498
2.3953953953953953	5.94827722167311e-16	8.715875060598618e-07	0.0	0.0	1.639586614109142e-144	0.0002847942045931516	5.057489365868193e-13	9.862491889845305e-22	6.649564615566361e-23	1.8271396093118129	9.165515987928935e-05	1.5854246658251166e-16	3.028869249296161e-44	2.5692931951944747e-24	0.0	9.156963725101293e-16	5.90803632449137e-212	5.965653709835378	2.6209442324351945e-12	21.862891168545364	0.0	0.02420311800481189	1.349102951211476
2.4034034034034035	2.3450677329415938e-15	2.1692182318639106e-06	0.0	0.0	1.8015836557635721e-146	0.0005824705751045012	1.7641994642039068e-12	4.886331048310015e-21	1.2061130551391964e-23	1.3653403840995895	4.173472380449748e-05	3.7430120278545493e-17	2.967072690395741e-43	4.453712814641182e-25	0.0	2.224040167486279e-16	8.721738894515513e-210	5.1973472390073345	8.825917970600512e-12	22.46757286375824	0.0	0.04262255387273676	1.321523155239347
2.4114114114114114	9.009661929592825e-15	5.262196667301906e-06	0.0	0.0	1.9204533188604736e-148	0.0011608329270329735	5.998426983633188e-12	2.359269142335048e-20	2.130125238961972e-24	0.993961860807942	1.8510843378802916e-05	8.605015414383246e-18	2.8326673823024377e-42	7.516706506467329e-26	0.0	5.2612221054247877e-17	1.2549183562833863e-207	4.411468570250214	2.896816697844359e-11	22.569809723165246	0.0	0.07314819974318289	1.2749805890894836
2.419419419419419	3.373265412517292e-14	1.2442415343475793e-05	0.0	0.0	1.9860141096697907e-150	0.00225433435814765	1.9879614195589622e-11	1.1101213633607715e-19	3.663060509839681e-25	0.7049496282617008	7.997291141999028e-06	1.9263575546002722e-18	2.635619503082181e-41	1.235174635226667e-26	0.0	1.2122123485327458e-17	1.7598689542892532e-205	3.648063659918303	9.267089473409353e-11	22.163903828947554	0.0	0.12233878331967085	1.2109786670283837
2.4274274274274275	1.2307828764730826e-13	2.8676000340645573e-05	0.0	0.0	1.9924625023629408e-152	0.004265989933494996	6.421899671176024e-11	5.090515987693252e-19	6.133444013295681e-26	0.4870864319119908	3.3654848935007286e-06	4.199300620213987e-19	2.389954201806846e-40	1.9761647847312286e-27	0.0	2.7202840054433184e-18	2.405457316516176e-203	2.9391340222528655	2.889542802728414e-10	21.27784712497453	0.0	0.19939823923297678	1.1321710840974724
2.4354354354354353	4.3762416125371265e-13	6.441859135983654e-05	0.0	0.0	1.9392206927325772e-154	0.007866367053208582	2.0221268389823323e-10	2.2748434964490535e-18	9.999668420602192e-27	0.32787896801651817	1.3795594556497447e-06	8.913983987668501e-20	2.112108285314836e-39	3.0782981491724326e-28	0.0	5.945507287201663e-19	3.204552912895101e-201	2.3070347413677506	8.781740419978475e-10	19.9701447570558	0.0	0.3167199513017727	1.042259572001213
2.4434434434434436	1.5163869957917199e-12	0.0001410539123223297	0.0	0.0	1.8310220287284455e-156	0.014134533300538918	6.206505402951846e-10	9.906941853508536e-18	1.5874030103440022e-27	0.21502089623930115	5.50834631671267e-07	1.8425596272676924e-20	1.8191248937490543e-38	4.6686329620770063e-29	0.0	1.2656061399508856e-19	4.1609232573372495e-199	1.7642764696619293	2.6013574250776104e-09	18.32349047837942	0.0	0.4902603238744445	0.9457874686102777
2.4514514514514514	5.120445231158414e-12	0.00030105289477666173	0.0	0.0	1.6772166091033175e-158	0.024748086524607023	1.8568830431557379e-09	4.2046134658262676e-17	2.453628068399254e-28	0.13737488975729223	2.1423483531694493e-07	3.708737283813927e-21	1.526963264904028e-37	6.8938078190974e-30	0.0	2.6238517674572536e-20	5.26580086825801e-197	1.31448886671315	7.510861218103823e-09	16.43623250136686	0.0	0.7395636647330032	0.8478504220726084
2.4594594594594597	1.6849783034279388e-11	0.0006263062101316102	0.0	0.0	1.4904382663691044e-160	0.042223542375687845	5.4153395650066154e-09	1.7390453688805473e-16	3.6927484187993576e-29	0.08550541654818875	8.116092367602124e-08	7.269179737951597e-22	1.249149436852117e-36	9.911010467229419e-31	0.0	5.2979439916175604e-21	6.495186483747677e-195	0.9541682145417971	2.1137423836553047e-08	14.412833475046945	0.0	1.0872317658470934	0.7537540376500173
2.4674674674674675	5.403433547883128e-11	0.0012700456510820555	0.0	0.0	1.2848963129863359e-162	0.07019733049627146	1.5394865889173687e-08	7.009614270760139e-16	5.411400741874355e-30	0.05184889176913704	2.994966093887329e-08	1.387393202458282e-22	9.95909647042837e-36	1.3872828483320035e-31	0.0	1.0418357180232894e-21	7.808565983116756e-193	0.674793267622033	5.7981485478402515e-08	12.354581439670998	0.0	1.5576385691324548	0.6686513476237284
2.4754754754754753	1.6886289497987973e-10	0.0025104009551515987	0.0	0.0	1.074611357103716e-164	0.11372067354438008	4.2661963048056725e-08	2.7534405266459846e-15	7.721260215285163e-31	0.030629852830349514	1.0765268774775702e-08	2.5785083087376291e-23	7.738293848962204e-35	1.890599230767837e-32	0.0	1.9953155620411696e-22	9.149627455050185e-191	0.4649372041331206	1.5502579161482605e-07	10.351656629051208	0.0	2.1747506786832775	0.5971911658099717
2.4834834834834836	5.142657012361587e-10	0.004836825440293459	0.0	0.0	8.718946684727408e-167	0.17951930308985778	1.1524614850762083e-07	1.0540365069637421e-14	1.0727159268097064e-31	0.017628279311723102	3.7691713602471595e-09	4.66651134357339e-24	5.859900349569844e-34	2.50853653324998e-33	0.0	3.72169889720495e-23	1.0449319418438782e-188	0.3121013312979901	4.0401576044968896e-07	8.477347847916207	0.0	2.9590390602032555	0.5432033259456674
2.4914914914914914	1.5262645029821797e-09	0.009083928050824183	0.0	0.0	6.862871552268674e-169	0.27614412144082656	3.034862004381166e-07	3.9321853277289774e-14	1.451105038127378e-32	0.00988404051650044	1.285449222246597e-09	8.223769599049375e-25	4.3246899733797e-33	3.240612082293087e-34	0.0	6.760598917857927e-24	1.1631214522180188e-186	0.2041148985827281	1.026301093534523e-06	6.784813574933754	0.0	3.923652750973682	0.5094406657771529
2.4994994994994997	4.41429101870785e-09	0.01662973225805927	0.0	0.0	5.240551241160712e-171	0.41391712483532445	7.790853805414599e-07	1.4295872826811166e-13	1.911305407624059e-33	0.005399066688348746	4.2702372755778937e-10	1.411251319017001e-25	3.1105663063079945e-32	4.0758533273784163e-35	0.0	1.1960258315460597e-24	1.26186993616382e-184	0.13005634737087554	2.541182340887151e-06	5.306376832614738	0.0	5.070248727926291	0.49739232530921895
2.5075075075075075	1.2441737457913517e-08	0.02967545853777597	0.0	0.0	3.882194819159614e-173	0.6045663540810959	1.949717760224091e-06	5.065073435930957e-13	2.4511956817748738e-34	0.0028731774393793417	1.381774350553819e-10	2.358264997973608e-26	2.1804377016024772e-31	4.9910761912334886e-36	0.0	2.0606522424275664e-25	1.3343095308288831e-182	0.08073580180102181	6.133153631186608e-06	4.054999986198371	0.0	6.3850892737497125	0.5071794612390531
2.5155155155155153	3.417354384934661e-08	0.051619345573013974	0.0	0.0	2.790017531540789e-175	0.8604539138213126	4.756707299571966e-06	1.7488766892244583e-12	3.0608501886034693e-35	0.0014895866944325837	4.355221869658605e-11	3.837387594774997e-27	1.4895930501243e-30	5.9504980555739686e-37	0.0	3.4576025004307686e-26	1.3751530924066147e-180	0.048829079301447385	1.4428502755660533e-05	3.0273545061182863	0.0	7.836170072508968	0.5375425328839255
2.5235235235235236	9.147194578898305e-08	0.0875251047949126	0.0	0.0	1.945206855440606e-177	1.1933406800996902	1.1313498216910029e-05	5.884790470506336e-12	3.721533263995016e-36	0.0007523652045426898	1.3371233718469291e-11	6.080419557930025e-28	9.917708224655845e-30	6.907092258288068e-38	0.0	5.65001007510049e-27	1.3813316996992581e-178	0.028771908543632443	3.30864772534423e-05	2.207801189741077	0.0	9.372167676547352	0.5859274280180855
2.5315315315315314	2.3860235771035296e-07	0.14466385453897765	0.0	0.0	1.31569099837257e-179	1.6127041027980418	2.623321110743399e-05	1.9297506326352225e-11	4.405721326953842e-37	0.0003702126042749774	3.9987174116605715e-12	9.381801612735516e-29	6.43538824148155e-29	7.805835831796203e-39	0.0	8.991349976021869e-28	1.3523757478825955e-176	0.01651720540500902	7.395611050205273e-05	1.5726202919969894	0.0	10.923849209540723	0.648673877492331
2.5395395395395397	6.06527446084385e-07	0.23307557921936556	0.0	0.0	8.633189382225701e-182	2.1237272292314198	5.93032868044391e-05	6.166940413034677e-11	5.078400856626509e-38	0.00017747340438905765	1.1648177649606434e-12	1.4095930859411062e-29	4.069657991584294e-28	8.588656218867368e-40	0.0	1.3934774590488704e-28	1.2904739333002262e-174	0.009238090893060505	0.00016113663446790802	1.0939490975550576	0.0	12.408260744771923	0.7213022391630349
2.5475475475475475	1.502502139687028e-06	0.36605377576696246	0.0	0.0	5.495635055741721e-184	2.7251928789386644	0.0001307037461262311	1.9205989398987377e-10	5.6996911437320365e-39	8.288480895169029e-05	3.3050900406376493e-13	2.06232019441261e-30	2.508192178264278e-27	9.200515130843047e-41	0.0	2.1031600359758736e-29	1.200199844115785e-172	0.005033912415804691	0.0003422264886969675	0.7430561000000033	0.0	13.73554184980237	0.7988834470300958
2.5555555555555554	3.6271762092831815e-06	0.5604106124529347	0.0	0.0	3.3938586853898916e-186	3.4076216757340427	0.00028085939868296766	5.829106497839088e-10	6.228588113153922e-40	3.7711706242281045e-05	9.134749524598734e-14	2.938145142758119e-31	1.5065496205924013e-26	9.595766862425267e-42	0.0	3.09129245437e-30	1.0879535722310309e-170	0.0026724330991167557	0.0007084912000178972	0.49276484141126575	0.0	14.817687826686127	0.8764630945203474
2.5635635635635636	8.533184253724277e-06	0.8363403282431874	0.0	0.0	2.0332879067202187e-188	4.152055064502887	0.0005884258753170738	1.724112766138259e-09	6.627372903979754e-41	1.6716178677901038e-05	2.45922366598511e-14	4.0761036142075206e-32	8.819131269859025e-26	9.743778070791478e-43	0.0	4.424879473647891e-31	9.612129781406504e-169	0.0013822474321468108	0.0014297469765146716	0.3190030225341275	0.0	15.57811544545822	0.9494972514595212
2.5715715715715715	1.9563317633397793e-05	1.2166810987858243	0.0	0.0	1.1817707943733648e-190	4.929874685930532	0.0012020075577171502	4.9696719038548135e-09	6.866039088734775e-42	7.218673646805134e-06	6.44892689351187e-15	5.5064538329442544e-33	5.031389149657145e-25	9.632849895629673e-44	0.0	6.168146146954477e-32	8.277160114992996e-167	0.0006965342949007507	0.00281248463975993	0.20157267024668182	0.0	15.960602648199599	1.0142485871189078
2.5795795795795797	4.370818807685874e-05	1.7253977977058041	0.0	0.0	6.663415285882037e-193	5.70394906463848	0.0023941237534648146	1.3960087496701533e-08	6.926020468991511e-43	3.0369482551496795e-06	1.6472704809323326e-15	7.2435857786568785e-34	2.7974977510110566e-24	9.271745549412333e-45	0.0	8.373327848824568e-33	6.946972084736989e-165	0.00034196131609131876	0.0053929911675717115	0.12430736602626527	0.0	15.93615654061507	1.0680903001963258
2.5875875875875876	9.516385225016352e-05	2.385185193835597	0.0	0.0	3.644934776536115e-195	6.431209328906789	0.004649667088345768	3.8216150217531836e-08	6.802577151657267e-44	1.2447351608498332e-06	4.0985516861389467e-16	9.27876189487625e-35	1.5159026723799065e-23	8.688546566283156e-46	0.0	1.106955674368997e-33	5.682797988759115e-163	0.00016356456317436155	0.010080455012381837	0.07480646564965843	0.0	15.506645218614777	1.1096743791124675
2.5955955955955954	0.00020191572320863712	3.2142295924044317	0.0	0.0	1.9342468335857586e-197	7.066504453374763	0.008805327005875347	1.0195396094834459e-07	6.505414332681427e-45	4.97022562029143e-07	9.933080490129148e-17	1.1573941184192576e-35	8.005576766957989e-23	7.927044888056305e-47	0.0	1.4251140060084996e-34	4.530867369352261e-161	7.622180327875642e-05	0.018367231623463917	0.04392476714571353	0.0	14.704561868141559	1.1389396352817642
2.6036036036036037	0.00041750067077457847	4.222357971434656	0.0	0.0	9.957797275118128e-200	7.567322627542346	0.016260376396629663	2.650694292685448e-07	6.057421682655621e-46	1.9334583935126008e-07	2.3449065036780525e-17	1.4058122704412732e-36	4.120345836408353e-22	7.041314121896879e-48	0.0	1.7867132452595184e-35	3.520893977963691e-159	3.4605647778618714e-05	0.0326229050607426	0.025162936416178703	0.0	13.588962490140588	1.1569609941693164
2.6116116116116115	0.0008412655992473955	5.4070191335302376	0.0	0.0	4.973291542831807e-202	7.898750246155707	0.029281336810113915	6.716044352243112e-07	5.491760582718939e-47	7.327454644341985e-08	5.392065333606546e-18	1.6627547844485606e-37	2.0667809411226193e-21	6.0893932431507056e-49	0.0	2.1814470767369536e-36	2.666717512295658e-157	1.530708556643896e-05	0.05648317492173158	0.01406211687550895	0.0	12.238282274857823	1.1656698000324965
2.6196196196196198	0.0016519541787758244	6.749734580983006	0.0	0.0	2.4096491351308393e-204	8.037931054632226	0.05142102779414402	1.6583104616368055e-06	4.847813597999027e-48	2.705397148432141e-08	1.2077381872531586e-18	1.9150666817216992e-38	1.0103572491946002e-20	5.12710162414492e-50	0.0	2.5936887460204552e-37	1.9685821604464184e-155	6.596533912796033e-06	0.0953312380291389	0.007665424591392354	0.0	10.74124331938657	1.1674994037042545
2.6276276276276276	0.003161198574487934	8.213770020911749	0.0	0.0	1.1326427624808513e-206	7.977321073930144	0.08806333370269796	3.990400608671092e-06	4.166681935735561e-49	9.73124704189192e-09	2.634987074138557e-19	2.14780284196737e-39	4.813657773672974e-20	4.202881591013008e-51	0.0	3.0031237649341647e-38	1.4163889969677226e-153	2.7695987332641062e-06	0.1568458746109674	0.004075482596348897	0.0	9.187313126950993	1.16502531277309
2.6356356356356354	0.005895144731648683	9.743757014809507	0.0	0.0	5.164893262055454e-209	7.726211809190936	0.14708540906208484	9.357622648375662e-06	3.4869402276778154e-50	3.410087704421453e-09	5.599796154257188e-20	2.3456312706071095e-40	2.235090925713597e-19	3.354281037918401e-52	0.0	3.3861774188884744e-39	9.932624341937287e-152	1.1329106700989294e-06	0.2515560183102099	0.0021132112818592007	0.0	7.6581222462683645	1.16067051579991
2.6436436436436437	0.010713369414572656	11.267804618498648	0.0	0.0	2.2848568712665796e-211	7.310279287373866	0.2395964371739702	2.1385181005315346e-05	2.8412403366669665e-51	1.1641854861630357e-09	1.1591882888517348e-20	2.494479221401604e-41	1.0114278667647168e-18	2.6063249318718027e-53	0.0	3.7181444887117715e-40	6.788877052542517e-150	4.514942723160266e-07	0.39329824909023486	0.0010685480857520085	0.0	6.220937035429223	1.1565326992229876
2.6516516516516515	0.01897346291329018	12.702286423172236	0.0	0.0	9.80586482069434e-214	6.7692449977852505	0.3806660874475379	4.762760086674553e-05	2.2541372742493136e-52	3.8720271465083803e-10	2.337350217202069e-21	2.583181111878854e-42	4.460611196493017e-18	1.971670142387396e-54	0.0	3.9757760920693703e-41	4.522560066928629e-148	1.753018850222501e-07	0.5994277968601196	0.0005268671438426874	0.0	4.924804092293455	1.1543626150411677
2.65965965965966	0.0327458327290512	13.959018415137162	0.0	0.0	4.082649121011247e-216	6.153030931327981	0.5899000423048949	0.00010337198428665452	1.7412505970111775e-53	1.2546257223349487e-10	4.590728753380423e-22	2.60486151938327e-43	1.91722710631888e-17	1.452166242211804e-55	0.0	4.139956290121584e-42	2.9364540596310036e-146	6.63130021333948e-08	0.8905967553067657	0.00025329987842807883	0.0	3.799457994300777	1.155686668609446
2.6676676676676676	0.05507498522339367	14.954048189846734	0.0	0.0	1.6490258504998294e-218	5.516989345556853	0.891663385841363	0.00021864793136050915	1.3096351972976855e-54	3.960495843922625e-11	8.782689195209998e-23	2.5578156580327137e-44	8.031052893733202e-17	1.0412969305868092e-56	0.0	4.198043255309285e-43	1.858294514004062e-144	2.44392883987313e-08	1.2899011359387895	0.00011873227229408478	0.0	2.85662839655537	1.1620292201656843
2.6756756756756754	0.09026962815677862	15.616870029290489	0.0	0.0	6.461630557928063e-221	4.916852643980208	1.3147102469038832	0.000450698658318838	9.5906304977873e-56	1.217992229237274e-11	1.6366711734769323e-23	2.4457308461018236e-45	3.27862047907533e-16	7.269571731967334e-58	0.0	4.1454774618200566e-44	1.1461945675894243e-142	8.77518307290422e-09	1.821228619794526	5.4259738303261e-05	0.0	2.0930766236615836	1.1751596708623386
2.6836836836836837	0.14418425295919787	15.898671012226938	0.0	0.0	2.4563261757836576e-223	4.403982502557449	1.8909695448600625	0.0009053688124316314	6.838350592532029e-57	3.6492116619920975e-12	2.9708682375045885e-24	2.2772090349969923e-46	1.304456327099796e-15	4.941045745072139e-59	0.0	3.986372974559412e-45	6.890561507625098e-141	3.0697398915490445e-09	2.5067255206588697	2.417346250002951e-05	0.0	1.4945678355677854	1.197274100644483
2.6916916916916915	0.22443104089917087	15.778271044006772	0.0	0.0	9.058560757281055e-226	4.021338304321511	2.6532826412517103	0.0017724058202063801	4.747473800974151e-58	1.065155886032801e-12	5.252830487138954e-25	2.064676208261134e-47	5.058103075217956e-15	3.269674863035439e-60	0.0	3.732985417767138e-46	4.037414595297427e-139	1.0462241315404571e-09	3.363448884916995	1.049859636561277e-05	0.0	1.0400281559596305	1.2310264989463477
2.6996996996997	0.3404371371375143	15.264753449753641	0.0	0.0	3.240870065816461e-228	3.8003925253321262	3.6320046456132795	0.0033814204696011735	3.2090792272848883e-59	3.0289134943793113e-13	9.046725636377072e-26	1.822870540292635e-48	1.9114614436360075e-14	2.1065208073753475e-61	0.0	3.404152122281141e-47	2.305709296184622e-137	3.4739666972907665e-10	4.399466118163463	4.444628765400739e-06	0.0	0.7052991230774072	1.2793517665692504
2.7077077077077076	0.5032454415197017	14.39633258863643	0.0	0.0	1.124846574439074e-230	3.759055230110577	4.850569911855515	0.0062868566763079215	2.1120592444220957e-60	8.391124204036754e-14	1.5176704948622225e-26	1.5671642539362599e-49	7.039845767739657e-14	1.3213025842615213e-62	0.0	3.022980016375055e-48	1.2833887246407574e-135	1.1238396013816448e-10	5.609878841542068	1.8341458747489543e-06	0.0	0.46612262107426405	1.3450678784396943
2.7157157157157155	0.7249560583753887	13.235654451718947	0.0	0.0	3.787513707975394e-233	3.9005726958742724	6.320367364739095	0.01139111705078519	1.3546268950177216e-61	2.264712149204516e-14	2.4799995424961924e-27	1.311982450409403e-50	2.5268559359735694e-13	8.068894302458059e-64	0.0	2.6141748340085347e-49	6.962486326171186e-134	3.542099649844458e-11	6.97343095098987	7.377515030915862e-07	0.0	0.3002101685266581	1.4302992520482825
2.7237237237237237	1.0177296598009777	11.86233247761119	0.0	0.0	1.2372127566121704e-235	4.213346579785909	8.035533608885816	0.02011395350282923	1.0335874026156985e-62	5.954776314172812e-15	3.9474237380191503e-28	1.0695383273907534e-51	8.839293512174637e-13	4.7973439074892755e-65	0.0	2.2014378971827683e-50	3.6814843451561454e-132	1.0876645686976248e-11	8.450455141687057	2.8923394737209657e-07	0.0	0.18842944940631579	1.535815507269355
2.7317317317317316	1.3923297189854358	10.363952494760827	0.0	0.0	3.9207018522810905e-238	4.6716577825131544	9.968492612226543	0.034612019652894566	2.9557372327765085e-62	1.5253780616500401e-15	6.120176320903706e-29	8.490230807474076e-53	3.0135219788405287e-12	2.7769153737568216e-66	0.0	1.8053032126453935e-51	1.8972913548507745e-130	3.2539205938063736e-12	9.98286534348935	1.1051919128454472e-07	0.0	0.11525773722029628	1.6604167190624524
2.73973973973974	1.8562679610689186	8.826952467334074	0.0	0.0	1.2053481318742906e-240	5.237328814529199	12.06718239144642	0.05804366326444302	4.3472635259186624e-61	3.806707800142005e-16	9.242770257463325e-30	6.562925268237288e-54	1.0012693148367344e-11	1.564945766013083e-67	0.0	1.4416680091782641e-52	9.530102343936268e-129	9.484112186056577e-13	11.496686113621838	4.115881869972948e-08	0.0	0.06870511677775011	1.8005075713278373
2.7477477477477477	2.4117270725163067	7.328675586214445	0.0	0.0	3.5949299567821276e-243	5.862371130184287	14.254851825322701	0.09485954969311453	6.341106721953339e-60	9.255286300548192e-17	1.3596540483354676e-30	4.940037425330364e-55	3.242255127525026e-11	8.586391544884259e-69	0.0	1.1211178550014378e-53	4.665665166702188e-127	2.6931725379980685e-13	12.907234547981215	1.49387217265589e-08	0.0	0.039912184565278244	1.9499832687022165
2.755755755755756	3.053546670223903	5.931556964518251	0.0	0.0	1.0401539428236849e-245	6.492605422291199	16.43305251361253	0.1510795476872738	9.015719490564834e-59	2.1931531144377295e-17	1.9482411862475102e-31	3.6209108905646234e-56	1.023206286970857e-10	4.5866620215958665e-70	0.0	8.490000516680691e-55	2.2262915551572647e-125	7.450912015123478e-14	14.126591850728955	5.28419514377657e-09	0.0	0.022595349802087796	2.1005012874659448
2.7637637637637638	3.767644169425053	4.6799310971739585	0.0	0.0	2.91967195952424e-248	7.072108039282803	18.488003828851156	0.23449234280034034	1.249373894505393e-57	5.106081425615632e-18	2.7192244610527554e-32	2.584403097887408e-57	3.1470159892683345e-10	2.3853787848781207e-71	0.0	6.260862529770456e-56	1.0353876407340583e-123	2.0083178832717527e-14	15.072515661838903	1.8215855461606635e-09	0.0	0.012466068476346464	2.242143691362948
2.7717717717717716	4.530270258376291	3.5994545231072537	0.0	0.0	7.950597189856846e-251	7.5481532748087705	20.29993756834601	0.35469088496823475	1.6874911298584026e-56	1.358034034417021e-18	3.696880688396732e-33	1.7962115582637145e-58	9.43309991099256e-10	1.2077928176043536e-72	0.0	4.496040470782514e-57	4.6932790952713213e-122	5.2739163703131085e-15	15.677564779344063	6.119513144923964e-10	0.0	0.00670249534336105	2.3643988084476932
2.77977977977978	5.308444198949084	2.6987286768851377	0.0	0.0	2.1003646265143116e-253	7.876142500978423	21.75443954581545	0.5228411516463004	2.2215089418030396e-55	1.2480004672258207e-18	4.895689310350214e-34	1.2156527538273443e-59	2.7556855217184027e-09	5.953905406120323e-74	0.0	3.144093548613482e-58	2.0734914683733914e-120	1.3493101426956988e-15	15.897038297222462	2.0034235063607915e-10	0.0	0.00351188107200908	2.4573248297965864
2.7877877877877877	6.06176807154753	1.9724489582438929	0.0	0.0	5.382934017131557e-256	8.023898687294027	22.75432892667323	0.7510828919129201	2.850444599108751e-54	4.456818654617791e-18	6.315101006731718e-35	8.011547421139006e-61	7.845571956529853e-09	2.8574967237524175e-75	0.0	2.141063480427404e-59	8.928542933272477e-119	3.3633192571346763e-16	15.71443295793122	6.39160542716365e-11	0.0	0.0017932425199274845	2.5127160792741923
2.795795795795796	6.745595407052934	1.4053191107497611	0.0	0.0	1.390909738654253e-258	7.974708213870048	23.23037221170405	1.0514880695868325	3.564803600626594e-53	1.8930995218645495e-17	7.93477820476181e-36	5.141360953706988e-62	2.176904117101535e-08	1.3351922565911683e-76	0.0	1.4198161720560383e-60	3.7472390292547925e-117	8.1677449105236e-17	15.143493840168684	1.9871094284942993e-11	0.0	0.0008923472187338488	2.5250849646427254
2.803803803803804	7.3152669042643295	0.9760347323782409	0.0	0.0	1.3275766792967667e-257	7.728630613160576	23.14919441901185	1.4345616001362815	4.3452781792963e-52	7.922568067197341e-17	9.711298877548207e-37	3.2128807029071504e-63	5.886724711883097e-08	6.074017750603511e-78	0.0	9.168596414069685e-62	1.5328323915692529e-115	1.9324755164499666e-17	14.226504653740498	6.0200785766308535e-12	0.0	0.0004327369695985113	2.492301169024302
2.8118118118118116	7.730880808534466	0.6608077862794111	0.0	0.0	3.2672281188557703e-255	7.301852250886682	22.517134323993716	1.9073589266877582	5.162488073061231e-51	3.2330869573172333e-16	1.1577315987145655e-37	1.955086257973244e-64	1.5514146503710996e-07	2.6901867872377663e-79	0.0	5.765559359221839e-63	6.111255043923799e-114	4.4545475356579385e-18	13.029112853080237	1.7772377300378e-12	0.0	0.00020450741190579	2.4157887096371553
2.81981981981982	7.961899524005561	0.4361169000515469	0.0	0.0	7.839030605850469e-253	6.724178838037206	21.379427624682414	2.4714055826646084	5.978064294230263e-50	1.2859059814935687e-15	1.3443937712350098e-38	1.1584893989149547e-65	3.984756475129498e-07	1.1600130729605026e-80	0.0	3.5305925560845256e-64	2.374753930352825e-112	1.000393722930614e-18	11.632568734838141	5.112658667828779e-13	0.0	9.418650319174994e-05	2.300258717693583
2.8278278278278277	7.9908563167529065	0.28057360154802036	0.0	0.0	1.8331698550303582e-250	6.0350713482086205	19.81486397263978	3.1207141703637804	6.747186385978282e-49	4.984606769652306e-15	1.5206635442020982e-39	6.684563030948646e-67	9.974598355394559e-07	4.869869777441265e-82	0.0	2.1053341778827266e-65	8.994132650726375e-111	2.188850405141081e-19	10.124651216884406	1.4331819984337482e-13	0.0	4.227294371639092e-05	2.1530351771273284
2.835835835835836	7.815537742265937	0.17595636508278245	0.0	0.0	4.178308457340186e-248	5.278859114030445	17.92679268014774	3.84027508841667	7.422428440389482e-48	1.8831370761432132e-14	1.6754358938351761e-40	3.755854844120644e-68	2.433373557684257e-06	1.9904248216897757e-83	0.0	1.2225355765425394e-66	3.320109664502969e-109	4.6659380364802864e-20	8.590680657716153	3.914758016692647e-14	0.0	1.8489711164989265e-05	1.9830964804883875
2.843843843843844	7.44926324162278	0.10756612476041114	0.0	0.0	9.282302829499792e-246	4.499862866947755	15.83189846232729	4.605417953371402	7.95849809875876e-47	6.933655902556182e-14	1.7980863093312652e-41	2.0549411730696445e-69	5.785513178433183e-06	7.920418495588959e-85	0.0	6.913034931562326e-68	1.1945326813815089e-107	9.690353402232057e-21	7.105872676657079	1.0419662686464012e-14	0.0	7.881178996466783e-06	1.7999952269263169
2.8518518518518516	6.919212879217415	0.06409976576974202	0.0	0.0	2.009872054933269e-243	3.7381139851207004	13.648429657457871	5.382377281986342	8.317228240708714e-46	2.4881236242202033e-13	1.879668620822058e-42	1.0948252528589467e-70	1.34058614055677e-05	3.068487478270005e-86	0.0	3.806646461007592e-69	4.18886255434795e-106	1.960731054852112e-21	5.729922892780339	2.702365076739832e-15	0.0	3.273748307835578e-06	1.6128260519064717
2.85985985985986	6.263094683640886	0.037234514772638706	0.0	0.0	4.241686185550674e-241	3.0261853687031475	11.485503099579743	6.130241675447875	8.472062807543295e-45	8.701836984082276e-13	1.9139918603193777e-43	5.679956848694826e-72	3.0273825167689555e-05	1.1573758509153523e-87	0.0	2.0411863926856822e-70	1.431682286573002e-104	3.8652198555893346e-22	4.504231464763187	6.829246188478292e-16	0.0	1.3252322870054961e-06	1.4293873820893546
2.8678678678678677	5.524718775306545	0.021083429109300108	0.0	0.0	8.72501338146287e-239	2.3874030285594436	9.434771217094472	6.804236938365144	8.411305730301758e-44	2.966055343273527e-12	1.8983964790656744e-44	2.8694594345858453e-73	6.662843418944393e-05	4.2500914447606616e-89	0.0	1.0658323694211912e-71	4.769245294884994e-103	7.423490192150965e-23	3.4516927932731725	1.6816551933554929e-16	0.0	5.227944171125187e-07	1.2556351514972568
2.875875875875876	4.749198136452369	0.01163700711529781	0.0	0.0	1.7492468987672882e-236	1.8354465255364663	7.565214272667095	7.36003081757154	8.139581147393588e-43	9.853190419841397e-12	1.8340948484283653e-45	1.4116019491832782e-74	0.00014291297210437213	1.5194840810775428e-90	0.0	5.4195230983228267e-73	1.5484783408922864e-101	1.3890562699915116e-23	2.57858781630431	4.034910175872967e-17	0.0	2.0098408284226055e-07	1.0954662586187782
2.883883883883884	3.978499568926877	0.006261026880269195	0.0	0.0	3.4181692863286785e-234	1.375126592068133	5.921238557300656	7.758507955628307	7.677251808179803e-42	3.190096497567406e-11	1.7260155356033466e-46	6.777979417380924e-76	0.00029874691583261446	5.291593076092921e-92	0.0	2.6834837969828547e-74	4.900191777854878e-100	2.532265872696399e-24	1.8778842111329417	9.433243716830212e-18	0.0	7.529805341243776e-08	0.9508098515537712
2.8918918918918917	3.247934451518692	0.003283685510239091	0.0	0.0	6.510187044025148e-232	1.0039870059989568	4.523740026623095	7.970309008139377	7.057897209710466e-41	1.0066073177998615e-10	1.5821791165285978e-47	6.488034508000386e-77	0.0006086322278491031	2.5508312277036576e-93	0.0	1.2939051696702755e-75	1.5113793577647247e-98	4.497555463908068e-25	1.3331880990708058	2.1489002084168133e-18	0.0	2.7491393842124816e-08	0.8219568607582303
2.8998998998999	2.5839500279443333	0.0016789437793353766	0.0	0.0	1.2085115609879825e-229	0.7143280312095689	3.373421025107836	7.979404498567533	6.32428505954255e-40	3.095605894610571e-10	1.4127152503780908e-48	6.78985405165393e-76	0.001208443068560137	2.106095589859258e-92	0.0	6.075350223793714e-77	4.543456375375493e-97	7.782542774385608e-26	0.9226740876120614	4.769769437940701e-19	0.0	9.781382754901874e-09	0.7080302303354623
2.9079079079079078	2.0033179337171205	0.0008373642658411715	0.0	0.0	2.1865811319788654e-227	0.4952806057960919	2.455467558628124	7.785099645471772	5.5235066530996156e-39	9.278132392302637e-10	1.2286881140558071e-49	1.3421442776300392e-74	0.002338391266072471	5.667581490957418e-91	0.0	2.777828523635222e-78	1.331225737456461e-95	1.3120315173898557e-26	0.6224979870728198	1.0315792161949854e-19	0.0	3.3915153154247637e-09	0.6074927041153257
2.915915915915916	1.5135771448868622	0.00040853947884849593	0.0	0.0	3.856007120052452e-225	0.33464850384461114	1.7447007863032493	7.402122066071282	4.702041509659779e-38	2.710221488150496e-09	1.0409184797757945e-50	2.5912045146277054e-73	0.004409891464564133	1.4906913415234788e-89	0.0	1.2368147160538715e-79	3.8016271060845123e-94	2.1549876316912248e-27	0.4094102171370218	2.1738527012485503e-20	0.0	1.1459796145182798e-09	0.5186035069564836
2.923923923923924	1.1144181010717908	0.00019774805343400096	0.0	0.0	6.627771115885488e-223	0.22034862039138295	1.210467142779867	6.8587769876339015	3.901458484249386e-37	7.715753098833604e-09	8.589736045557889e-52	4.875920955771398e-72	0.0081050996119218	3.821476708930492e-88	0.0	5.362518607136927e-81	1.0581318636446647e-92	3.4484430564735555e-28	0.2624875946246523	4.463529370718309e-21	0.0	3.773541429016838e-10	0.43976369555727524
2.9319319319319317	0.7996145127332338	0.00010129771342947571	0.0	0.0	1.1103365111044592e-220	0.14138900409531435	0.8207656375479828	6.193490759194946	3.155275760485261e-36	2.1408250519844262e-08	6.904479690238436e-53	8.942564101770434e-71	0.01451805869620514	9.548316081981521e-87	0.0	2.2641114755357203e-82	2.870532950874971e-91	5.376245583811934e-29	0.1640538686486541	8.929887550077648e-22	0.0	1.2109048207449216e-10	0.36972423455268666
2.93993993993994	0.5591162208530276	6.82787511799463e-05	0.0	0.0	1.813005759690617e-218	0.08841068775811908	0.5453658952083511	5.450328495683093	2.487243613255294e-35	5.789130680691742e-08	5.405926447348753e-54	1.5985193697455586e-69	0.02534419342569086	2.3252756183186667e-85	0.0	9.308752875876496e-84	7.589929596366947e-90	8.166066297958746e-30	0.09995163146690587	1.7407306305029177e-22	0.0	3.7866841305128374e-11	0.3076629755034337
2.947947947947948	0.3809889941651121	8.001650905351733e-05	0.0	0.0	2.885367865134614e-216	0.0538738144495707	0.357896186394274	4.674210161533914	1.9110449309658913e-34	1.5257200266307185e-07	4.122848216630546e-55	2.784993463223045e-68	0.04311894598699252	5.519175052702226e-84	0.0	3.726917506669086e-85	1.955984573784316e-88	1.2084382604138275e-30	0.05936316926873953	3.3062366176130524e-23	0.0	1.1539735704266419e-11	0.2531605200405091
2.955955955955956	0.25299485089346285	0.00014181416973115636	0.0	0.0	4.475696628626517e-214	0.03199149244396607	0.23704616122318392	3.906539002063596	1.4311856304809038e-33	3.9189133327294204e-07	3.0627574052993155e-56	4.729126084942345e-67	0.07149530668436821	1.2768091324841222e-82	0.0	1.453023143751039e-86	4.912986493379399e-87	1.742263327613385e-31	0.03436893297181998	6.118598609817186e-24	0.0	3.4270455562743704e-12	0.20611717965204043
2.963963963963964	0.16371928837201746	0.0002844645614503759	0.0	0.0	6.76670956394547e-212	0.018512927056066376	0.16712304343302928	3.1818116409600656	1.0447069515542277e-32	9.810379100167044e-07	2.216235406194947e-57	7.826868581795967e-66	0.11553316367774044	2.878921825884064e-81	0.0	5.516449560449011e-88	1.2027577999828056e-85	2.4472643657977923e-32	0.0193970076225877	1.1032772293357794e-24	0.0	9.91814934241445e-13	0.16665375076008448
2.971971971971972	0.1032468779940033	0.0005755587763320796	0.0	0.0	9.971302122911323e-210	0.010439975781096735	0.13822676803974498	2.525545172068195	7.433056445770553e-32	2.3935099633503064e-06	1.5620941900211615e-58	1.2625413953826923e-64	0.18195145536850657	6.3268253275377056e-80	0.0	2.0394405035181983e-89	2.869876848692995e-84	3.349081687676022e-33	0.010671390804805989	1.938344996203609e-25	0.0	2.79722675661585e-13	0.1350299814701331
2.97997997997998	0.06345165031012255	0.0011429841655254801	0.0	0.0	1.4321340090360342e-207	0.0057373019027853415	0.14628180898308546	1.9535934367048895	5.154847420621187e-31	5.6913331436533365e-06	1.072473533526378e-59	1.9849686262103907e-63	0.27926990470275453	1.3551703691807295e-78	0.0	7.342206653729114e-91	6.674224434123468e-83	4.465276517930045e-34	0.00572298685081993	3.3181069678707875e-26	0.0	7.68794875696906e-14	0.1116002620433274
2.987987987987988	0.03800124541237605	0.002215285296459091	0.0	0.0	2.004808453672175e-205	0.0030725554287320614	0.19309679336664437	1.4726909121731662	3.4845016573334565e-30	1.3189310571528647e-05	7.172226363732703e-61	3.0416700614754647e-62	0.41774616845545004	2.829137337682735e-77	0.0	2.5739864387535145e-92	1.5128324076318707e-81	5.800277907122309e-35	0.002991835389888127	5.53428846860503e-27	0.0	2.0591053649021243e-14	0.09681036294696854
2.995995995995996	0.022178984210299648	0.004185689210209961	0.0	0.0	2.7353918950851867e-203	0.001603524349617772	0.28653177275363345	1.0819006921079253	2.2958477253390271e-29	2.9789245280426445e-05	4.672070962257964e-62	4.542772575128756e-61	0.6090045663512571	5.756602525915579e-76	0.0	8.787187793824801e-94	3.3422066502027098e-80	7.34060071307691e-36	0.0015246270279198598	8.993828364723726e-28	0.0	5.3744181138425555e-15	0.09122543842073404
3.0040040040040044	0.012614626244690775	0.007708223944705123	0.0	0.0	3.6376731173150006e-201	0.000815521099499474	0.4407492760761685	0.7745715884636073	1.474429886220899e-28	6.557317684751667e-05	2.964509941611098e-63	6.612722883026586e-60	0.8652634484347439	1.141643577679644e-74	0.0	2.921174395951143e-95	7.196614602187934e-79	9.057838281579696e-37	0.0007573527748390303	1.4240923025800135e-28	0.0	1.367000344244683e-15	0.09557025500977744
3.012012012012012	0.0069919133437916755	0.013834779160580846	0.0	0.0	4.715038349975902e-199	0.00040418356870810623	0.6764201220509632	0.54042334299039	9.229643801174087e-28	0.00014067673090763184	1.8322487320121874e-64	9.381884609031039e-59	1.1981078190881667	2.2067183797393525e-73	0.0	9.45646701657905e-97	1.5103432512159017e-77	1.1492187490530476e-37	0.0003667238952203637	2.1970595386206263e-29	0.0	3.388360365714932e-16	0.11075861640130585
3.02002002002002	0.003776648801240114	0.024200081417029614	0.0	0.0	5.956679483718725e-197	0.00019521173265232326	1.020661138500664	0.36745571715959013	5.631533666245846e-27	0.00029413562542629707	1.1030723196748496e-65	1.2973294796103253e-57	1.6168256194047625	4.157338307246856e-72	0.0	2.9810146988613836e-98	3.089409942837502e-76	6.530577769879257e-38	0.00017309491921225847	3.3025934065118506e-30	0.0	8.184532130564093e-17	0.13789007488911717
3.028028028028028	0.0019879528439970175	0.04125602113351615	0.0	0.0	7.334671691415613e-195	9.187915402370577e-05	1.5064158110403776	0.24348616563886008	3.349272996451953e-26	0.0005993800853364602	6.468619140310003e-67	1.7484810200230848e-56	2.1264256249918883	7.633714305228107e-71	0.0	9.150883676181494e-100	6.159250784560539e-75	4.360765956200047e-37	7.964009712814907e-05	4.837015598286431e-31	0.0	1.9265528077155556e-17	0.1781973852265967
3.0360360360360357	0.0010197517759336313	0.06854623712139776	0.0	0.0	8.802673016660442e-193	4.2141682326587736e-05	2.170970511842446	0.15723236423542467	1.9415910100896708e-25	0.0011903818818258282	3.694938501807974e-68	2.29679372912306e-55	2.7255675347087407	1.3661818706351337e-69	0.0	2.7354299700825516e-101	1.1968306483463136e-73	3.5015777373881474e-36	3.571768075985915e-05	6.902533164442181e-32	0.0	4.4192672974029355e-18	0.23293657458767522
3.0440440440440444	0.0005097670721337088	0.11099556619211987	0.0	0.0	1.0296886003209792e-190	1.8836081449603132e-05	3.0533488555847783	0.09894821668599886	1.097108430930929e-24	0.002304090989733852	2.0558474495242139e-69	2.940583398259805e-54	3.4047359249723352	2.3830503257129713e-68	0.0	7.96254236818482e-103	2.2666788042638733e-72	2.749283113741426e-35	1.5615789758493417e-05	9.597270395010321e-33	0.0	9.878736778049355e-19	0.3032216760621958
3.052052052052052	0.00024833505115823696	0.17516743497647605	0.0	0.0	1.1739637409450799e-188	8.204517770768587e-06	4.1904594646245625	0.060683744426021695	6.042647143900377e-24	0.0043465257993239	1.114198564512124e-70	3.6694032737425145e-53	4.145048859941512	4.051445399866453e-67	0.0	2.2570513741752295e-104	4.184077613956575e-71	2.1039804054738414e-34	6.658248857534612e-06	1.3001539774200492e-33	0.0	2.1519582654886618e-19	0.3898167830720764
3.06006006006006	0.00011789443753683664	0.26941814194934927	0.0	0.0	1.3045505321575354e-186	3.48256611342409e-06	5.612088336077234	0.036268963320421684	3.24408420459071e-23	0.007991240784391429	5.881963724784624e-72	4.462804096331723e-52	4.918080244188176	6.713343161702236e-66	0.0	6.230094185903604e-106	7.527693839108645e-70	1.5693191574927998e-33	2.7768529857376717e-06	1.7161265989242615e-34	0.0	4.5682205160207045e-20	0.49290777637164584
3.068068068068068	5.454292658126893e-05	0.4038555254061408	0.0	0.0	1.4129427751669502e-184	1.4405538227426313e-06	7.335104731021253	0.021124979024922014	1.6976398295133352e-22	0.014319092351668696	3.02461517731418e-73	5.2901822967003216e-51	5.686974777413412	1.084225917747066e-64	0.0	1.674600521817919e-107	1.3200082024087334e-68	1.1408484507324239e-32	1.1553944814570774e-06	2.2070440851684793e-35	0.0	9.450190366561884e-21	0.6118834656405583
3.0760760760760757	2.4591139392275573e-05	0.5899985547214484	0.0	0.0	1.4915770202883139e-182	5.806887578989435e-07	9.357542835617764	0.011991011045495848	8.659422563359361e-22	0.02500610683149218	1.5149766892512277e-74	6.112007640689214e-50	6.408947721789359	1.706682763254217e-63	0.0	4.38339263208726e-109	2.2560243315138056e-67	8.083356424326707e-32	5.398742466133386e-07	2.7655374792276898e-36	0.0	1.9050827022357868e-21	0.745159633713998
3.0840840840840844	1.0805614665755003e-05	0.8400431459041349	0.0	0.0	1.5347026345104044e-180	2.2810833612358438e-07	11.653463545979637	0.006633056431636928	4.305500738441791e-21	0.0425604286224499	7.391452867384778e-76	6.882521472149376e-49	7.039015009812288	2.6184115044982343e-62	0.0	1.1918109014328707e-110	3.7580572826776933e-66	5.5821640048176865e-31	4.2819731639493895e-07	3.3764060631825535e-37	0.0	3.742539459767803e-22	0.8900784840304756
3.0920920920920922	4.630101531962764e-06	1.165676292170945	0.0	0.0	1.5390766076589535e-178	8.732180508236215e-08	14.169617080060092	0.003575773106570579	2.0866577068351225e-20	0.07059845916218341	3.512705263246744e-77	7.55373417356404e-48	7.534540798278494	3.9153904662983375e-61	0.0	2.829141417742784e-110	6.101484030434018e-65	3.7571674085705984e-30	7.2558355319216e-07	4.0163923165049255e-38	0.0	7.164695198309573e-23	1.0429097202629627
3.1001001001001	1.941838007576332e-06	1.5764494926347503	0.0	0.0	1.5043665914854445e-176	3.2575272866089e-08	16.82485537614019	0.0018785579111437413	9.857642312694172e-20	0.11413366692161958	1.6260790296094995e-78	8.080277120031767e-47	7.859979652152248	5.706427947316189e-60	0.0	1.025329846749312e-108	9.655172319484106e-64	2.4647086662198725e-29	1.6765585879778027e-06	4.65504290385931e-39	0.0	1.336618069035879e-23	1.1989681998514465
3.108108108108108	8.168034075360793e-07	2.0778198199919395	0.0	0.0	1.4331926324426413e-174	1.1842331918311374e-08	19.512955043710562	0.0009617841026913482	4.539319097090499e-19	0.1798297901210247	7.332121023118295e-80	8.424444035735623e-46	7.9910857310927055	8.105982790398016e-59	0.0	3.657632506019351e-107	1.4891452016762363e-62	1.5758603524602432e-28	4.034167733356693e-06	5.256747819410965e-40	0.0	2.429935329562542e-24	1.3528480469014728
3.1161161161161157	3.9647456112548987e-07	2.669079037166294	0.0	0.0	1.3308003232752723e-172	4.1953693995814424e-09	22.109029151943552	0.0004798759372983929	2.037538102214627e-18	0.2761460419941227	3.220369008690715e-81	8.56064877960857e-45	7.917897830374166	1.1222745053104293e-57	0.0	1.2717299624504506e-105	2.2385486159672466e-61	9.820123676194642e-28	9.560102923181462e-06	5.783840403678447e-41	0.0	4.304863501797373e-25	1.4987564499176493
3.1241241241241244	3.4296401243771215e-07	3.34149419004916	0.0	0.0	1.2044219797517552e-170	1.4483949257640412e-09	24.479106219053854	0.0002333343754380728	8.914966568822047e-18	0.41328089272785606	1.3777476864240152e-82	8.478568733591242e-44	7.645990116917318	1.5144139357694925e-56	0.0	4.309682515260764e-104	3.2798084606869596e-60	5.964352144590189e-27	2.21199154027078e-05	6.200418228293521e-42	0.0	7.431916868532488e-26	1.6309148735205197
3.1321321321321323	6.115905792111919e-07	4.077046948555263	0.0	0.0	1.0624338303617271e-168	4.872901347737796e-10	26.491856684145848	0.00011056733678058497	3.802194001731436e-17	0.6028109736979909	5.741452555197246e-84	8.184437693163596e-43	7.19577054743718	1.9917837187027936e-55	0.0	1.4234794296968775e-102	4.68363346059209e-59	3.530666426238732e-26	4.990732196932395e-05	6.4763607542556216e-43	0.0	1.2503125650674629e-26	1.743983920026041
3.14014014014014	1.4194969746282445e-06	4.848154383272168	0.0	0.0	9.134453176497403e-167	1.5976159486284738e-10	28.03098521110789	5.105912234240174e-05	1.5807058158117058e-16	0.8569318625304034	2.330568694070007e-85	7.700263455161978e-42	6.59994955238253	2.553241172587715e-54	0.0	4.5826075243313566e-101	6.518831945318823e-58	2.03702889721813e-25	0.00010978094693967466	6.590923889421999e-44	0.0	2.0498031328856095e-27	1.8334628758645002
3.148148148148148	3.392694722422642e-06	5.6186618496769185	0.0	0.0	7.654567562282219e-165	5.104405676769761e-11	29.00659516412854	2.2978316888905533e-05	6.405775877363024e-16	1.187246098759415	9.214888285151568e-87	7.061106430787507e-41	5.899614858755303	3.1900212828787458e-53	0.0	1.437903330826686e-99	8.843193687245263e-57	1.145472806063275e-24	0.0002354306892147292	6.535316740098292e-45	0.0	3.274771677971572e-28	1.8960172624123663
3.1561561561561557	7.970557275094702e-06	6.346219312894265	0.0	0.0	6.25196029723182e-163	1.5894798599448552e-11	29.363929901851446	1.0077700696947867e-05	2.5304517124786116e-15	1.6031144543359601	3.549002282847335e-88	6.310886459184306e-40	5.139565922324619	3.884609808762922e-52	0.0	4.397463882644653e-98	1.1692327093580586e-55	6.27797335356532e-24	0.0004922369738170803	6.3138162831846174e-46	0.0	5.098292281173746e-29	1.929697267120635
3.1641641641641645	1.827349190438676e-05	6.985909954239045	0.0	0.0	4.977017939104492e-161	4.830812933830734e-12	29.088292078186157	4.307279655742061e-06	9.743875871693289e-15	2.1096850596016665	1.3314060343559145e-89	5.497413590335464e-39	4.363640423903297	4.6105560360427843e-51	0.0	1.3107819329848427e-96	1.5067640239969354e-54	3.3535226504614195e-23	0.001003375727594842	5.943223764812211e-47	0.0	7.734687672743103e-30	1.9340251578379162
3.1721721721721723	4.0838920442747646e-05	7.494740783133653	0.0	0.0	3.861709893791088e-159	1.458631558577755e-12	28.20555392503318	1.7940851697163707e-06	3.6574178822634673e-14	2.705827107659844	4.865223562048961e-91	4.6674201048537776e-38	3.610698346394322	5.333487572284543e-50	0.0	3.808151305246981e-95	1.8925266128035544e-53	1.7459432015372024e-22	0.0019940429148568007	5.450758734385607e-48	0.0	1.1434961368615365e-30	1.9099480380974077
3.18018018018018	8.895641862335655e-05	7.8363888173914376	0.0	0.0	2.920434885225568e-157	5.304175777592591e-13	26.77836688134701	7.282515458296973e-07	1.3382226818701456e-13	3.3822972931374085	1.7317417198884645e-92	3.862298267480882e-37	2.911744026266827	6.013417409754911e-49	0.0	1.0783345919062107e-93	2.316814247385775e-52	8.859435890666853e-22	0.003863583706292177	4.870757153087025e-49	0.0	1.647403610844781e-31	1.8596704675690818
3.188188188188188	0.00018885146728258548	7.985480654706705	0.0	0.0	2.1526471784331058e-155	5.395130325133852e-13	24.898813374989274	2.8808334199968546e-07	4.773039063461827e-13	4.1205276373072195	6.004149208529012e-94	3.1150510034117315e-36	2.2884156783655047	6.608204801251281e-48	0.0	2.976106597039047e-92	2.764349192113976e-51	4.3815635961763664e-21	0.007298513401909193	4.2407292579394843e-50	0.0	2.3128008782844777e-32	1.7863965908328294
3.1961961961961958	0.00039075266660378846	7.930706428077009	0.0	0.0	1.5465202997017823e-153	1.4977025944755627e-12	22.678697187487973	1.1105887003505754e-07	1.6594961794459126e-12	4.892414035445839	2.027719468513029e-95	2.448696442328252e-35	1.7528161709745669	7.077790737914693e-47	0.0	8.005695047076403e-91	3.2147488976148047e-50	2.1120260023876934e-20	0.013442191064857532	3.597402955931416e-51	0.0	3.16409068270141e-33	1.694021221671767
3.2042042042042045	0.0007879920311850758	7.676237655789377	0.0	0.0	1.0829186660954818e-151	4.947727409780564e-12	20.238874092025267	4.172407590556874e-08	5.624372613033141e-12	5.66138766183038	6.670406540489519e-97	1.876096505476074e-34	1.3084513007620955	7.388631761852311e-46	0.0	2.098965163305567e-89	3.643792829963362e-49	9.922394572616798e-20	0.024137959794343432	2.9733225501540184e-52	0.0	4.218242878297362e-34	1.5868125774530588
3.2122122122122123	0.0015487451360716392	7.241202228555198	0.0	0.0	7.390834856137028e-150	1.6220367624557715e-11	17.698976296602762	1.5276313967642062e-08	1.8581911721547823e-11	6.38486771008562	2.1373949275636624e-98	1.4009603195640628e-33	0.9519157019667719	7.517655279108705e-45	0.0	5.363731860312739e-88	4.025434503342619e-48	4.543398358790259e-19	0.04225996359517184	2.394414263093114e-53	0.0	5.480065648282672e-35	1.4691259391478504
3.22022022022022	0.002966718468251247	6.657308261995188	0.0	0.0	4.9164157469119705e-148	5.1902316066181185e-11	15.168631817697397	5.450656290652786e-09	5.984489711844548e-11	7.01794938091608	6.671220313788416e-100	1.0196401555908452e-32	0.6749306538581721	7.455089687655552e-44	0.0	1.335932581102569e-86	4.334353410766715e-47	2.027646450673791e-18	0.07213713779918686	1.8787146562871463e-54	0.0	6.937627863418741e-36	1.34517836255894
3.228228228228228	0.005538739809066786	5.965026595719836	0.0	0.0	3.1875803996373245e-146	1.618849997237214e-10	12.740905232838948	1.895297504685334e-09	1.8788246512250803e-10	7.517923082825496	2.0282142523326146e-101	7.232999954700677e-32	0.46637960607769724	7.205687412199567e-43	0.0	3.2430802436137893e-85	4.5487109611448564e-46	8.819637553868743e-18	0.12005853080861434	1.4362385024560196e-55	0.0	8.558681103283997e-37	1.2189014450147602
3.236236236236236	0.010078220169507681	5.2089696711000535	0.0	0.0	2.0143324003097565e-144	4.921240307028862e-10	10.488278275902895	6.422503611157667e-10	5.750025330435281e-10	7.849009294602424	6.006346951221559e-103	5.000810871548996e-31	0.3140795677551203	6.788128332563111e-42	0.0	7.6733769632662965e-84	4.652697636207955e-45	3.739007493446734e-17	0.1948204305661654	1.0697848991820624e-56	0.0	1.0288992328252764e-37	1.093874339172979
3.2442442442442445	0.017872897655831197	4.4331967124429665	0.0	0.0	1.240676548055425e-142	1.4580989963299947e-09	8.461121691562983	2.1209464128826135e-10	1.7154563022019929e-09	7.986585168773751	1.7325869475784395e-104	3.3698675650314505e-30	0.2061387096441947	6.232707567878923e-41	0.0	1.7695835705539943e-82	4.638459679232851e-44	1.544930774789812e-16	0.3082380687387186	7.763730826649658e-58	0.0	1.205337169338013e-38	0.9733251478274588
3.2522522522522523	0.030891880361411304	3.6771209242916254	0.0	0.0	7.448064889820624e-141	4.210596650891859e-09	6.688330918221811	6.825797613353448e-11	4.989051471532509e-09	7.920210604177125	4.868192013177318e-106	2.213276500408077e-29	0.13185577542905794	5.577704955582487e-40	0.0	3.977510587602304e-81	4.507079394159574e-43	6.221696248180791e-16	0.4755007514006355	5.489699096316215e-59	0.0	1.3759844302886341e-39	0.8601777665067988
3.26026026026026	0.0520393626495333	2.9725185853989307	0.0	0.0	4.357985434127148e-139	1.1850711949037423e-08	5.179625905313119	2.140797017047004e-11	1.4144473230119057e-08	7.654937536134442	1.3323809013387578e-107	1.4168013046688586e-28	0.08219747870978703	4.8650398831781286e-39	0.0	8.713795330919681e-80	4.2684391841279234e-42	2.442056320848623e-15	0.7152074877790582	3.7820793350985174e-60	0.0	1.5306902526421467e-40	0.7571148355455212
3.268268268268268	0.0854393316780649	2.341893108413162	0.0	0.0	2.485338463027089e-137	3.2507937619046094e-08	3.928944975519164	6.543286661915237e-12	3.9092018965285234e-08	7.210674497156809	3.5520341795613826e-109	8.839600934813525e-28	0.04993873890172036	4.1358935531832597e-38	0.0	1.8606261981710317e-78	3.9399930401781356e-41	9.342210280898032e-15	1.048893656447455	2.5387311702372505e-61	0.0	1.6593175479758336e-41	0.6666265627146766
3.276276276276276	0.13671682533318585	1.7981900572770824	0.0	0.0	1.3814741143504012e-135	8.691176583003796e-08	2.9183754253041667	1.9490131796359134e-12	1.0532319515846326e-07	6.619717403657384	9.22388567708379e-111	5.3753507273205346e-27	0.029568982540755847	3.4269232720648903e-37	0.0	3.8722795089415586e-77	3.544657500686245e-40	3.4832984971005336e-14	1.4998642711868904	1.66037715065142e-62	0.0	1.7528294388289153e-42	0.5910196889789276
3.2842842842842845	0.21321823146134544	1.3456459663394968	0.0	0.0	7.484407172392923e-134	2.2647064597431172e-07	2.122135423030032	5.657596588615536e-13	2.76628317880833e-07	5.92287172555516	2.3331288563207216e-112	3.185894490211101e-26	0.017062981741750506	2.767524596350848e-36	0.0	7.854708633436294e-76	3.108175757316056e-39	1.2658400657166655e-13	2.0912019020965826	1.0580366264293239e-63	0.0	1.804335730906736e-43	0.5323698515147283
3.2922922922922924	0.3240894974159195	0.981419851684256	0.0	0.0	3.9521143773089456e-132	5.751610457777005e-07	1.5102290437272181	1.6004700475303079e-13	7.082849638671942e-07	5.164812061736295	5.7484608336224836e-114	1.8403753489397052e-25	0.00959606556437362	2.1783651394233538e-35	0.0	1.5529207906858912e-74	2.656374645131069e-38	4.483467997144028e-13	2.842927300997344	6.5689892060418845e-65	0.0	1.809931582784962e-44	0.49241250475327386
3.3003003003003	0.4801133994643623	0.6976126117222256	0.0	0.0	2.0340379315141753e-130	1.4236762089252915e-06	1.0515185441309312	4.412264073317628e-14	1.7679105235998272e-06	4.389408876438448	1.3795977150052408e-115	1.036172022733289e-24	0.0052595819034764926	1.6711750675307357e-34	0.0	2.9924327672411997e-73	2.2127153607778864e-37	1.547734280855438e-12	3.7684561509491514	3.9737474326731926e-66	0.0	1.7691867167398645e-45	0.4723805616453145
3.308308308308308	0.6932038168686121	0.4833150670635725	0.0	0.0	1.0203426353644897e-128	3.434608418438893e-06	0.7160787923226495	1.1854242729080137e-14	4.301852452854941e-06	3.6356902115928285	3.225086699157325e-117	5.68601174205936e-24	0.0028094995935598623	1.24958354478398e-33	0.0	5.620247012761241e-72	1.7964463105395686e-36	5.207458540643081e-12	4.870696800787498	2.342102049856473e-67	0.0	1.6852000889232993e-46	0.47280917839521863
3.316316316316316	0.9754753801338364	0.3264145500187312	0.0	0.0	4.988735342581384e-127	8.075836227262594e-06	0.47680560855109405	3.103734093401574e-15	1.020459585939794e-05	2.934925106440223	7.343758049850261e-119	3.0411236482425236e-23	0.0014626030006757126	9.106693663628132e-33	0.0	1.028826978909607e-70	1.4215279415794328e-35	1.7076636397008564e-11	6.138333548059583	1.3449780218560995e-68	0.0	1.5642103768202398e-47	0.49333795802969593
3.3243243243243246	1.337857720458508	0.2150019942132688	0.0	0.0	2.377345702556752e-125	1.8507258443147943e-05	0.31033399985104937	7.919423545195295e-16	2.3598438855120274e-05	2.3090667941483467	1.628858520382418e-120	1.5852977395772259e-22	0.0007420679621739942	6.468569346995969e-32	0.0	1.8356304824187864e-69	1.0963495078586934e-34	5.457904508367296e-11	7.542986180189766	7.525378708842632e-70	0.0	1.4148302495821198e-48	0.5325468573897724
3.3323323323323324	1.7883058390582187	0.13832905723976147	0.0	0.0	1.1042099545146638e-123	4.133719930351373e-05	0.1973792368811005	1.969250691135145e-16	5.3201023896252274e-05	1.7705381627883339	3.5191388775320644e-122	8.054489843922734e-22	0.0003669278186080701	4.478244791628901e-31	0.0	3.1921566352939382e-68	8.241288513818766e-34	1.7001867445528328e-10	9.037974208210619	4.102469053369551e-71	0.0	1.2470348744167722e-49	0.5878630895631755
3.34034034034034	2.3297638860500074	0.0873493423620207	0.0	0.0	4.998830610925108e-122	8.998797148518944e-05	0.12264284782089555	4.7720701053621095e-17	0.0001169251785053822	1.3231327680081988	7.405893903108859e-124	3.988555797518601e-21	0.00017682242057068042	3.0217567503012354e-30	0.0	5.41052221766926e-67	6.038007910275622e-33	5.161957328297766e-10	10.559301410198444	2.1790441542546487e-72	0.0	1.0710692687379182e-50	0.6555715450239238
3.348348348348348	2.95815054557671	0.05493104229014575	0.0	0.0	2.2056806194367588e-120	0.00019092923921646296	0.07443000662584494	1.1269664734503625e-17	0.0002505240900309528	0.9636757735845257	1.5181217563709092e-125	1.9250576570435976e-20	8.304505158597245e-05	1.9872991777389626e-29	0.0	8.938204377842496e-66	4.311661956800514e-32	1.5274932000956989e-09	12.029200130031068	1.1276919886639791e-73	0.0	8.96439178543412e-52	0.7309505453643919
3.356356356356356	3.660723140329236	0.035850963558445234	0.0	0.0	9.48580686083357e-119	0.0003948254547456389	0.044110329565795775	2.59366301901738e-18	0.0005232947739525138	0.6840502498953146	3.0312639912242163e-127	9.055704593229452e-20	3.801105488049346e-05	1.2738523281723285e-28	0.0	1.4391880077104812e-64	3.0008770156064193e-31	4.405459898473076e-09	13.362163436306055	5.686154988790404e-75	0.0	7.311189296972672e-53	0.8085388297883586
3.3643643643643646	4.415213874280153	0.02667818722069315	0.0	0.0	3.976155608771695e-117	0.0007957612425777104	0.025527980679169077	5.817206435079015e-19	0.0010656161328790824	0.47323320589238116	5.895612823922418e-129	4.1519411407622246e-19	1.6956094201650347e-05	7.958422618453701e-28	0.0	2.2586086662997498e-63	2.035654911519924e-30	1.2383696803219509e-08	14.472917350907565	2.793512451127479e-76	0.0	5.810570581470707e-54	0.8825204065833325
3.3723723723723724	5.190089606717911	0.025637897808374256	0.0	0.0	1.6244633253749169e-115	0.0015631679950727886	0.014436330276636454	1.2714924168811882e-19	0.00211550799869199	0.31907638841319147	1.1169203076463257e-130	1.8553701504304658e-18	7.371594789479262e-06	4.8460399607634336e-27	0.0	3.4547825273404486e-62	1.345899353703884e-29	3.392785940272291e-08	15.28534620625159	1.337168809391786e-77	0.0	4.500002082641391e-55	0.9471942050447327
3.3803803803803802	5.946154853328996	0.03251966652076748	0.0	0.0	6.468653577402849e-114	0.0029927756876080365	0.00800303168469347	2.7083915205168878e-20	0.004094397818399109	0.20967851123339135	2.061120855741416e-132	8.08091201634121e-18	3.1233224540791613e-06	2.87606743427896e-26	0.0	5.150587461866597e-61	8.673082524570464e-29	9.05961412779383e-08	15.741090130831935	6.236279352310676e-79	0.0	3.3960139342053587e-56	0.9974789355011086
3.388388388388388	6.639506850283646	0.048664829271193706	0.0	0.0	2.5105872567634457e-112	0.0055845590131998945	0.004407165538502476	5.6222155103729385e-21	0.007725539898419707	0.13430121966529493	3.7048682318896996e-134	3.430367326036488e-17	1.2897095858545864e-06	1.6636548045933226e-25	0.0	7.48426596399654e-60	5.44736956260916e-28	2.3578166611930387e-07	15.806470404425983	2.8337959228952155e-80	0.0	2.4974032114113916e-57	1.0293937315267043
3.396396396396397	7.225596082280034	0.07703710095320307	0.0	0.0	9.497169534008413e-111	0.010156652293274669	0.0025329139058451653	1.1373703564021432e-21	0.014211273752052203	0.08386276775536	6.4867941004649815e-136	1.4192905519864072e-16	5.190231957885929e-07	9.379494929941715e-25	0.0	1.0599811068799772e-58	3.3346685064019194e-27	5.98077487769139e-07	15.476602279919472	1.2546288175607029e-81	0.0	1.789657667047194e-58	1.0404545539981784
3.4044044044044046	7.66389924406027	0.12235005323464788	0.0	0.0	3.5016320222325674e-109	0.018003640893966964	0.0017542606778498727	2.242305041638595e-22	0.025486161255785324	0.051093548118927905	1.106306586013295e-137	5.723378032414582e-16	2.0356417170456758e-07	5.154039798841265e-24	0.0	1.4631996205042574e-57	1.9896237800460332e-26	1.4786043172288982e-06	14.775998050189388	5.412097538301975e-83	0.0	1.249720835862614e-59	1.0299357563908784
3.4124124124124124	7.922534545386066	0.1911951654349427	0.0	0.0	1.2583581428150065e-107	0.031104243054050587	0.0018015442118295465	4.308100781032937e-23	0.04455997746011666	0.030457651568161274	1.8378451673981615e-139	2.249489594697071e-15	7.781004253624747e-08	2.76037549301745e-23	0.0	1.9686370831063788e-56	1.1570222881739508e-25	3.5628174904914825e-06	13.755557009221768	2.2746764550315907e-84	0.0	8.503886506335087e-61	0.998964262589294
3.4204204204204203	7.982092303471257	0.2920867707567719	0.0	0.0	4.407531921136028e-106	0.052375781357065526	0.002701814785099695	8.066318901171356e-24	0.07595501229937937	0.017941632502923376	2.973927532453371e-141	8.617196191597161e-15	2.8986094139624847e-08	1.440922552279575e-22	0.0	2.5815732918997153e-55	6.557902477730813e-25	8.367240897151817e-06	12.486455407251748	9.314880835654049e-86	0.0	5.638751536092689e-62	0.9504371417568748
3.428428428428428	7.838042221408052	0.43531970481441556	0.0	0.0	1.5046798767712915e-104	0.08595987935736013	0.004789184491601952	1.4718491240499959e-24	0.12622362538213833	0.010794892489161191	4.687484887835605e-143	3.217350745467563e-14	1.0523579330947674e-08	7.331033342545174e-22	0.0	3.299590688359978e-54	3.6227690595054935e-24	1.9152173222520098e-05	11.051954442047972	3.7165383763000203e-87	0.0	3.6434195413267835e-63	0.8887774142130695
3.436436436436437	7.501302867093564	0.6325286978389413	0.0	0.0	5.00668425246833e-103	0.137505280657783	0.00878697947955338	2.6172762975036725e-25	0.20450285206161578	0.007284206161408858	7.196766591370505e-145	1.1707961154162712e-13	3.7235483333289497e-09	3.6353131817958e-21	0.0	4.1104805280353695e-53	1.950602663472776e-23	4.272685636628537e-05	9.53843304485618	1.444786187072315e-88	0.0	2.2940125993429967e-64	0.8195630299422308
3.4444444444444446	6.996873975091006	0.8958537822399063	0.0	0.0	1.623729712690424e-101	0.2143910366691819	0.01596871813566856	4.535594531890235e-26	0.32302367975778945	0.0065042104758932595	1.0762743566032398e-146	4.152547152364579e-13	1.2840154431702409e-09	1.7569950911424768e-20	0.0	4.990937698401354e-52	1.0236451728319059e-22	9.290325099911007e-05	8.026975645682825	5.472328699209515e-90	0.0	1.4074807983119315e-65	0.7490765432994408
3.4524524524524525	6.360769412332119	1.2366603159858616	0.0	0.0	5.132568053394285e-100	0.3258104037662597	0.028407729478664247	7.659796758522403e-27	0.4974476700656356	0.008269560278475228	1.5678214652030314e-148	1.4354838414037077e-12	4.3152229019942047e-10	8.276588160750782e-20	0.0	5.906481521528238e-51	5.235793862051122e-22	0.00019688288925465762	6.5866193251101945	2.0195025267055794e-91	0.0	8.41489887863348e-67	0.683826422742701
3.4604604604604603	5.635773133850094	1.6638381610982393	0.0	0.0	1.5812958784222453e-98	0.482619166592942	0.049323258240235916	1.2606619423610852e-27	0.7468619353309717	0.013103623329101819	2.224632396804213e-150	4.836514338875753e-12	1.4133702845675287e-10	3.800005482279471e-19	0.0	6.812912754032384e-50	2.610165851085582e-21	0.00040666062867928304	5.2699618012501395	7.261398175603265e-93	0.0	4.902467810803818e-68	0.6300858063848443
3.468468468468468	4.86671153490217	2.181806580882508	0.0	0.0	4.748418687364235e-97	0.6968504143634847	0.08352162734833855	2.02198724016941e-28	1.0932389313059623	0.022331684259183877	3.0747368081134893e-152	1.5882435013081048e-11	4.5115774136120026e-11	1.7004708100803113e-18	0.0	7.659390664526388e-49	1.2682536891175666e-20	0.0008186596262970828	4.111355800838362	2.5438981767252617e-94	0.0	2.7831698768488123e-69	0.5934834197085138
3.476476476476477	4.09596245134254	2.7884638787776774	0.0	0.0	1.3897680267006728e-95	0.9808200904960973	0.13791214732184467	3.160505507481541e-29	1.560177008827097	0.03828098273806255	4.139478911110321e-154	5.0833747824792114e-11	1.4035264665779702e-11	7.416623277920723e-18	0.0	8.39292187320487e-48	6.006156331173227e-20	0.0016062816929162393	3.127473191120515	8.683260172835052e-96	0.0	1.5396552535465508e-70	0.5786680014718918
3.4844844844844847	3.3598091514958246	3.4734185835677813	0.0	0.0	3.9645424327044325e-94	1.3458004702419308	0.22204783222411573	4.814299060165345e-30	2.170797246926256	0.06458231026069662	5.428394977170433e-156	1.585760549093395e-10	4.255323039486496e-12	3.152792138030198e-17	0.0	8.963752702116117e-47	2.772295989964902e-19	0.003071758991803164	2.319696435964784	2.887815994099352e-97	0.0	8.299764465858269e-72	0.5890556268107283
3.4924924924924925	2.6860345641855057	4.216891810464182	0.0	0.0	1.1023037096784048e-92	1.8003225890044776	0.3486018804783675	7.146739472162436e-31	2.9447912140943	0.10655531692660114	6.9340224536152114e-158	4.821404002102683e-10	1.2573731966476251e-12	1.3062807841786692e-16	0.0	9.330919709956823e-46	1.2471969165434677e-18	0.005725318598605384	1.6776280594369075	9.357499908218672e-99	0.0	4.3597968938728715e-73	0.6266613978941975
3.5005005005005003	2.09289353245727	4.989660541415536	0.0	0.0	2.9872179583597985e-91	2.348274758797483	0.5336473441936975	1.0339063647675773e-31	3.8947893689188002	0.17164012419290547	8.627542064143016e-160	1.428761946562491e-09	3.6208922145896373e-13	5.275089325025787e-16	0.0	9.467103499330257e-45	5.468685235524875e-18	0.01040062104042419	1.183000617489134	2.9542942768580197e-100	0.0	2.2316427133357673e-74	0.6920139504515626
3.508508508508508	1.5893584690899552	5.754303176127394	0.0	3.95e-322	7.890236084334526e-90	2.9870731731755304	0.7965691285870906	1.4576485993119991e-32	5.0224292285537375	0.269811177897308	1.045627424326039e-161	4.126640739282548e-09	1.0162176443947245e-13	2.0762286439437362e-15	0.0	9.361988105986604e-44	2.3371322742596586e-17	0.018414756483298052	0.8133859890852029	9.087643452755151e-102	0.0	1.113116712146845e-75	0.7841520501421028
3.516516516516517	1.1763532057016772	6.467816257839563	0.0	1.6463e-319	2.0312834422773733e-88	3.706263726968923	1.1594185093952902	2.0027320266742384e-33	6.314705754170773	0.4138781257305864	1.2343970727039735e-163	1.1616729687002647e-08	2.7795699038609286e-14	7.964758627012644e-15	0.0	9.023552477431493e-43	9.735003799965999e-17	0.031777504098770476	0.5452910428824823	2.723656959365274e-103	0.0	5.410209582516006e-77	0.900704733563856
3.5245245245245247	0.8485958203057211	7.085423303581249	0.0	7.585174e-317	5.096928049228251e-87	4.486939680096833	1.6455371488753248	2.681582845007723e-34	7.741329541721435	0.6195487930165261	1.4194524186487157e-165	3.187289720134136e-08	7.40948810928577e-15	2.977982491430033e-14	0.0	8.477069572795732e-42	3.952222851996033e-16	0.05344667418586632	0.35643259837691643	7.953478953549502e-105	0.0	2.56238595648006e-78	1.0380569814560365
3.5325325325325325	0.5966646015826775	7.565142666653824	0.0	3.4052042314e-314	1.2465334050740782e-85	5.302301285802722	2.277344774955131	3.4991129926018354e-35	9.25384543109451	0.9051101943535389	1.5899183919872195e-167	8.52333652913127e-08	1.92494597619087e-15	1.0852348744699026e-13	0.0	7.761987385046922e-41	1.5638647531146314e-15	0.08761302839103395	0.22716485886404786	2.262900519223259e-106	0.0	1.182583454582479e-79	1.1915994057695893
3.5405405405405403	0.4089636837249659	7.872481289756282	0.0	1.489979189568e-311	2.971370339321255e-84	6.119530254296189	3.073309385594721	4.4496216801142434e-36	10.787133671048993	1.2905861316625808	1.7346699908014836e-169	2.2215094556509417e-07	4.873810293987031e-16	3.8545831931482294e-13	0.0	6.927226255894875e-40	6.031279084692526e-15	0.13997929837150422	0.14116166197237878	6.27303027666227e-108	0.0	5.318333653214676e-81	1.3560520726626797
3.548548548548548	0.27336741892727046	7.9845297815735625	0.0	6.35443083166196e-309	6.903464411050318e-83	6.9029170564646405	4.04429461938585	5.51425163653085e-37	12.263617558771363	1.7962650824639987	1.843516103683251e-171	5.643351896279525e-07	1.202647718162301e-16	1.3343912508169695e-12	0.0	6.025670193509839e-39	2.2671075616257406e-14	0.21797468649724905	0.08552663073839506	1.6943100974874395e-109	0.0	2.3306423065336436e-82	1.5258406090526762
3.556556556556557	0.17843527386481486	7.8927845220209765	0.0	2.641389982492155e-306	1.5632730493261016e-81	7.617902292060096	5.189681649783346	6.659604627771108e-38	13.600067387945009	2.4405666867834754	1.9083808240154074e-173	1.3972577708038047e-06	2.892197708209342e-17	4.502368408829742e-12	0.0	5.108709390030251e-38	8.30591137659469e-14	0.3308228259183898	0.05052333050222335	4.458738546308741e-111	0.0	9.952488310471448e-84	1.6954902439154862
3.5645645645645647	0.11418806887194982	7.604214188414905	0.0	1.0701577773623809e-303	3.450325240389149e-80	8.235435760717872	6.49385089228606	7.838061821499123e-39	14.716394666788517	3.237328367823938	1.9242929573500674e-175	3.3718354407093904e-06	6.778557104085976e-18	1.4806450247847272e-11	0.0	4.2216014543356465e-37	2.965889232401492e-13	0.4893640640168276	0.029099500142429204	1.1432328761306297e-112	0.0	4.14136469200979e-85	1.8599944945869566
3.5725725725725725	0.0725076320655683	7.140385004336242	0.0	4.225932091648254e-301	7.422371261513497e-79	8.735887757207527	7.92372884792321	8.990157395585815e-40	15.545375943188574	4.192733854772637	1.890015539457247e-177	7.930610935035626e-06	1.5483397936384476e-18	4.7458385006934716e-11	0.0	3.400194927094801e-36	1.032226557819879e-12	0.7055307725897592	0.016341010489586985	2.8560183445364263e-114	0.0	1.679232287823074e-86	2.015113579692388
3.5805805805805804	0.047261228169311005	6.5347971459210665	0.0	1.6265096050192284e-298	1.5562621536442323e-77	9.111725297561396	9.4281053571437	1.0049033137718551e-40	16.041939631894277	5.302249364020448	1.8082047155103858e-179	1.8180145460942613e-05	3.4467916141187074e-19	1.4826103897676783e-10	0.0	2.669262832529515e-35	3.5014473229096668e-12	0.9913962222333269	0.008946824596870462	6.951697540297414e-116	0.0	6.634883916900093e-88	2.157565420538073
3.588588588588588	0.03426274209617792	5.828889005610828	0.0	6.101690395970282e-296	3.180389291566227e-76	9.368320992547504	10.93927132440183	1.0946609708208665e-41	16.190574494561506	6.548048520036402	1.6850696562417635e-181	4.0619867161229235e-05	7.477966494943598e-20	4.5143289663980717e-10	0.0	2.042397267112729e-34	1.1576376217446406e-11	1.35776996408057	0.0047758681781718835	1.6486342982225077e-117	0.0	2.5545293273217798e-89	2.285088796901962
3.596596596596597	0.031171819601231988	5.067370440140129	0.0	2.2310182343619167e-293	6.3348342035766e-75	9.522581270000579	12.377214125391493	1.1620728697151163e-42	16.00960766854595	7.897458298493175	1.5295939490028857e-183	8.84565668650487e-05	1.5811451403679328e-20	1.339712003161456e-09	0.0	1.5231788760870453e-33	3.7303547520920276e-11	1.8123962686016435	0.00248556913503307	3.809442115585985e-119	0.0	9.583921125020037e-91	2.396380632629687
3.6046046046046047	0.03740794236335708	4.293611200939259	0.0	7.950885325675076e-291	1.2298373187877942e-73	9.599506126065332	13.65617675802678	1.2022241913045996e-43	15.551524876377519	9.302915774289195	1.3524539720291765e-185	0.00018774660675082764	3.2582146759342614e-21	3.875089822698488e-09	0.0	1.107194410180456e-32	1.171601998668863e-10	2.3579185789554815	0.0012612063533303174	8.576340434023024e-121	0.0	3.503725784977323e-92	2.490932282453148
3.6126126126126126	0.05412517953371395	3.545732516769697	0.0	2.761768536266934e-288	2.3271132866099917e-72	9.627233019291928	14.692916532275763	1.2120929793047504e-44	14.89908227912687	10.703775218589351	1.1648147692338461e-187	0.00038838687860048263	6.54345904885179e-22	1.0924565662258474e-08	0.0	7.844398881349623e-32	3.586431498128779e-10	2.989883419766563	0.0006239214078026114	1.8812487684812042e-122	0.0	1.2481629850448192e-93	2.56880729476925
3.6206206206206204	0.08425924989519065	2.853858383825747	0.0	9.350147967049092e-286	4.291852897429122e-71	9.631468820267955	15.415593803922526	1.1909260123133585e-45	14.157572926124747	12.030056135094977	9.771906021554622e-190	0.0007830823538691028	1.2807218453633178e-22	3.001778657220756e-08	0.0	5.416999809378953e-31	1.0700336693708242e-09	3.695144484947623	0.0003009218248229043	4.0206292562411005e-124	0.0	4.332779378739998e-95	2.630410810879331
3.6286286286286282	0.13262386773454457	2.238731758081302	0.0	3.085383186320687e-283	7.71488709319055e-70	9.63038615659142	15.771984467951	1.1403338055181553e-46	13.44414521337528	13.20790979309788	7.985272344287829e-192	0.0015388658496054016	2.4429916426569252e-23	8.0390592939877e-08	0.0	3.6460442805949684e-30	3.1116075274082547e-09	4.451061318293448	0.00014149925751214242	8.372312122643705e-126	0.0	1.4656008831108567e-96	2.6762965010788267
3.636636636636637	0.2059999294341688	1.7116497268427666	0.0	9.923369266089136e-281	1.3516733928813197e-68	9.631003413175414	15.73571534351921	1.0640881084142274e-47	12.875440106561161	14.166260753466577	6.356063419478056e-194	0.0029474369393611335	4.541599992451299e-24	2.098378746431728e-07	0.0	2.3919366339385923e-29	8.819107786589626e-09	5.2258420312555165	6.486761270143354e-05	1.698636196576139e-127	0.0	4.830793901278275e-98	2.7070419921574476
3.6446446446446448	0.3131317146575399	1.2754719834689507	0.0	3.110775115220479e-278	2.308189171999279e-67	9.627784828035987	15.309489177645949	9.676572454996595e-49	12.554979504225317	14.843817374789268	4.928045955476162e-196	0.005502229716856586	8.22840226446893e-25	5.338442952607687e-07	0.0	1.5294761507670197e-28	2.4362225268770442e-08	5.980245499785408	2.8991557875129834e-05	3.3578316547766845e-129	0.0	1.551582015268914e-99	2.723202357367712
3.6526526526526526	0.4645237929611789	0.9263394191180029	0.0	9.504680001796246e-276	3.84174449611721e-66	9.603747839654325	14.52475184125705	8.575587613292495e-50	12.561709577455831	15.19550308371045	3.721768145261563e-198	0.01001113574082953	1.452920611715409e-25	1.3237239113388061e-06	0.0	9.532390002411869e-28	6.559363905489656e-08	6.670646942889388	1.2632278277779772e-05	6.467270765246823e-131	0.0	4.856061653845263e-101	2.725329438835586
3.6606606606606604	0.6719277931975632	0.6557111374916071	0.0	2.830517238702277e-273	6.2322232204560595e-65	9.533850067564487	13.437858600620688	7.406356220036492e-51	12.940923089313765	15.197379285783212	2.737864293377252e-200	0.017753272438705777	2.5002762183215202e-26	3.199133046661973e-06	0.0	5.790655817230541e-27	1.721309492332073e-07	7.253216883222193	5.366052647135563e-06	1.2136312446550863e-132	0.0	1.4809713930548344e-102	2.714028584861312
3.6686686686686683	0.9474275945893635	0.4523745549636709	0.0	8.21586945013413e-271	9.854054649782114e-64	9.389965548673606	12.123388262298075	6.233668119657665e-52	13.698506910834883	14.849319411165489	1.961835366122256e-202	0.03068484411405317	4.193279689225151e-27	7.535624867617206e-06	0.0	3.428636320587963e-26	4.402594317589064e-07	7.688720557513932	2.222224470286588e-06	2.218993514178567e-134	0.0	4.401107419465413e-104	2.690018085557357
3.676676676676677	1.302081154025727	0.30417741915105256	0.0	2.3243454634752082e-268	1.5186034314431754e-62	9.146453455670954	10.665705926264112	5.113062832819456e-53	14.799128488891096	14.175022882518713	1.3693082945530807e-204	0.051691586399273876	6.853925924257885e-28	1.730048664735098e-05	0.0	1.978717238179422e-25	1.0975159504665482e-06	7.947271897813451	8.971753495083403e-07	3.95301894600277e-136	0.0	1.274470806744686e-105	2.654161459359651
3.684684684684685	1.744158283606027	0.1993420710161197	0.0	6.409250508677386e-266	2.2810312295854708e-61	8.785237599738004	9.15009605708816	4.0871159163778695e-54	16.16861128769797	13.219366892008416	9.309534303528206e-207	0.08487235169064465	1.0918040915230943e-28	3.8712342283838315e-05	0.0	1.1130526200533689e-24	2.6666466945524203e-06	8.012321555776856	3.531179842370062e-07	6.861283074113656e-138	0.0	3.5962530704876995e-107	2.607456719578598
3.6926926926926926	2.2771190042817744	0.12732513770153256	0.0	1.7225555613612855e-263	3.33945449239832e-60	8.299462057930478	7.654745328467042	3.183839401233115e-55	17.700361737766613	12.043503374934119	6.165136722813851e-209	0.13581978765675506	1.695000239611202e-29	8.442919702081554e-05	0.0	6.102648683588529e-24	6.31498881222417e-06	7.883244431889452	1.3549153281389858e-07	1.1603402484463925e-139	0.0	9.88832746504573e-109	2.5509850791047786
3.7007007007007005	2.897589257075845	0.07926337062552093	0.0	4.512307161162247e-261	4.765157634468113e-59	7.695122466937797	6.244580283689664	2.4170393639332284e-56	19.26530496804854	10.718438973470365	3.976907650002186e-211	0.21184113475732053	2.564569929462703e-30	0.0001794683826857242	0.0	3.2613161921907263e-23	1.4575791871087479e-05	7.576106380784444	5.0681684878152126e-08	1.911916644369106e-141	0.0	2.6493997390085552e-110	2.485838224102079
3.7087087087087083	3.5936834675305867	0.04809214100939359	0.0	1.1520822769388282e-258	6.627297374116728e-58	6.990507620681785	4.967539521717351	1.7881941355717844e-57	20.724384498765954	9.318025978872425	2.498827852304671e-213	0.3220386348457174	3.7816302453350014e-31	0.0003718222030686692	0.0	1.6987933195016905e-22	3.279021000931641e-05	7.1224863723475025	1.8481333119370952e-08	3.069418657436271e-143	0.0	6.917099293781381e-112	2.4130528575756873
3.716716716716717	4.344066415667859	0.02843929855741648	0.0	2.867000451001413e-256	8.983655482222688e-57	6.2137182356502345	3.853389683518553	1.2892703100340555e-58	21.942327365346877	7.912313031206661	1.52937930083959e-215	0.47715128267932283	5.434546576198246e-32	0.0007508181643309985	0.0	8.625069632779605e-22	7.189665826446823e-05	6.566542044964951	6.569854404719865e-09	4.801167751823385e-145	0.0	1.7597550627023162e-113	2.3335804581356516
3.724724724724725	5.118113807124688	0.016391052547067554	0.0	6.953948221997037e-254	1.186935619290412e-55	5.398864883184345	2.914780165914662	9.058820818064096e-60	22.801136515852832	6.56206362068951	9.11763318745853e-218	0.6890562085570637	7.61144831886287e-33	0.0014777000987170794	0.0	4.268354961183945e-21	0.0001536475638571344	5.96076343203471	2.276749646722284e-09	7.317137379268333e-147	0.0	4.36246497955956e-115	2.248309137992918
3.7327327327327327	5.8774090774716745	0.009207420930404617	0.0	1.6439725842682956e-251	1.5284762021824034e-54	4.581722907115936	2.149945856208761	6.2029421348973125e-61	23.21171571864731	5.314988886572728	5.294647630359538e-220	0.9698479240884104	1.0389413364785564e-33	0.002834587804228473	0.0	2.0589027380812124e-20	0.0003200332629558439	5.361009392685515	7.691460705891467e-10	1.0865234755719746e-148	0.0	1.0538117303518972e-116	2.15813644570714
3.7407407407407405	6.578611646167396	0.005040949500947094	0.0	3.7880623295116735e-249	1.918437449521513e-53	3.7956204373929503	1.5463417046251446	4.13925481464208e-62	23.122206222192624	4.203920458856624	2.9948842814086693e-222	1.3304638130409958	1.3820841431993395e-34	0.005299630691960747	0.0	9.680329953232504e-20	0.000649706223948077	4.821443691821672	2.5329894051537036e-10	1.5719567602556924e-150	0.0	2.48053454294519e-118	2.064072648216707
3.7487487487487483	7.177481293322095	0.002689861314791978	0.0	8.507443830799505e-247	2.3468971088258356e-52	3.0681813896774157	1.0845182418942456	2.6918135064433703e-63	22.522022860265366	3.246835729755763	1.6501030566052554e-224	1.7789057088803428	1.7918336076693115e-35	0.009657247888974036	0.0	4.436344667410121e-19	0.0012855571904869516	4.389898552136425	8.131786347198185e-11	2.2158770193341585e-152	0.0	5.689558144260855e-120	1.9673398382912373
3.756756756756757	7.633596196432799	0.0013989127384333164	0.0	1.8622607668331806e-244	2.798323375157129e-51	2.4192948512648034	0.7416837413546847	1.7059494009313055e-64	21.441169440704027	2.4483981757547273	8.855847497929117e-227	2.31821241213779	2.2640218138323728e-36	0.017151939356074807	0.0	1.9817236011099444e-18	0.0024792381348965496	4.104036989299721	2.5448587358735163e-11	3.043366720040719e-154	0.0	1.2716355149765594e-121	1.8694282680547003
3.764764764764765	7.915117830082248	0.0007090788895350544	0.0	3.9732082423855685e-242	3.252064829215473e-50	1.8604044928799714	0.49459312067689176	1.05362410020877e-65	19.945089765457702	1.8025240478982583	4.629533463619731e-229	2.944448485755644	2.7879390262443312e-37	0.02969102331834014	0.0	8.628704479864385e-18	0.004660124849869386	3.9885173095770456	7.763609581801298e-12	4.0725506725202866e-156	0.0	2.76947497934758e-123	1.7720797854269674
3.7727727727727727	8.002885381400235	0.0003503012543916882	0.0	8.262312045499406e-240	3.6836463837167555e-49	1.394969450670147	0.3216040962643514	6.34166970373047e-67	18.125945583774318	1.2954431818418841	2.3573950333988077e-231	3.645063766242542	3.3458438673778785e-38	0.05009440009256402	0.0	3.662140463467677e-17	0.00853747269372183	4.053232096140189	2.3087834203597944e-12	5.309850356484473e-158	0.0	5.877366534911228e-125	1.677187533198939
3.7807807807807805	7.893192265787054	0.00016866777037875317	0.0	1.6746393468545395e-237	4.0668121761470183e-48	1.0197841202092108	0.2039087703100395	3.719802773871369e-68	16.091684954423982	0.9087720187247497	1.1692719701212656e-233	4.398015298199914	3.9133420166413527e-39	0.08237686773146775	0.0	1.515003455034313e-16	0.015244513533377474	4.292624795199933	6.692979218036921e-13	6.745305787873955e-160	0.0	1.2153979108989168e-126	1.5866260123586715
3.7887887887887883	7.598800026045041	7.915279504856685e-05	0.0	3.308266009240325e-235	4.3761050764047214e-47	0.7267747477963983	0.12606299001064436	2.1263491683955802e-69	13.954488059239036	0.6222317147825331	5.649197413463194e-236	5.17200310606095	4.460768405705524e-40	0.13203025112032907	0.0	6.109194794204802e-16	0.026530795965102574	4.686074701348793	1.8913411306558457e-13	8.348810017802408e-162	0.0	2.449088196369539e-128	1.5020488884165486
3.796796796796797	7.1480379044038065	3.6203225053887634e-05	0.0	6.369993505812477e-233	4.589642006513708e-46	0.5049073550827512	0.07599291298839267	1.184534248080371e-70	11.820122678543036	0.41578801072606886	2.6585571609808997e-238	5.928041757903318	4.955543373919466e-41	0.20624988000673974	0.0	2.4013127540541856e-15	0.04500279175766152	5.199355489846641	5.209928522920746e-14	1.0068182746840661e-163	0.0	4.808841334686469e-130	1.4247061356583421
3.804804804804805	6.5821529193629384	1.61397195474208e-05	0.0	1.195465349675632e-230	4.691668581305022e-45	0.3419193678258689	0.044667197525822475	6.430711621683647e-72	9.779439335159633	0.2711298458981395	1.218690122842151e-240	6.622381064070299	5.365282853889171e-42	0.3140263130516183	0.0	9.20048576736513e-15	0.07440139861662419	5.787171730784686	1.398951413210972e-14	1.182990279753174e-165	0.0	9.200817363594634e-132	1.3553320596370548
3.8128128128128127	5.951342708708657	7.015397104329414e-06	0.0	2.1867263264728454e-228	4.674479766888561e-44	0.22569462963715287	0.025599453484990146	3.402270344689784e-73	7.902766863545598	0.17251715905635323	5.441625105853077e-243	7.210535446120104	5.661267795208211e-43	0.4660048710512129	0.0	3.436158100736187e-14	0.11988786052656933	6.396726834075429	3.661676649732932e-15	1.3542998725779383e-167	0.0	1.7153872207932651e-133	1.2941401291637822
3.8208208208208205	5.310063913967646	2.9795572085154746e-06	0.0	3.898623655227751e-226	4.539381533490359e-43	0.14520904398347262	0.014305242991055477	1.75419139939331e-74	6.2374392795976075	0.10710315007166236	2.366747806825105e-245	7.651935504681533	5.821762848936317e-44	0.6740109510080978	0.0	1.2509477136644748e-13	0.18828762932120055	6.972161539143458	9.342463960617458e-16	1.5106090212805382e-169	0.0	3.116359781363494e-135	1.24093269246923
3.8288288288288284	4.71223582011129	1.2542319475383815e-06	0.0	6.77466203086618e-224	4.296526876729931e-42	0.09106119364606872	0.007794324134754159	8.814212315414073e-76	4.808199543947804	0.06487150626468233	1.0026823875693819e-247	7.914537140555221	5.834653329743821e-45	0.9501573445415017	0.0	4.4392779410684775e-13	0.28821782183264466	7.459541002485043	2.3235103173232265e-16	1.6416965485826834e-171	0.0	5.516740250802994e-137	1.1953007705341547
3.836836836836837	4.206863344217229	5.707178711830318e-07	0.0	1.1474225941889805e-221	3.9636547902616433e-41	0.05565890684239918	0.004140725444407726	4.316069309191764e-77	3.6198657172580995	0.03833150471615508	4.137736474437394e-250	7.978664028899082	5.698956465461829e-46	1.3054979285268609	0.0	1.5356648325070632e-12	0.43000384904121614	7.811903653512717	5.63283757649698e-17	1.7383501968983478e-173	0.0	9.516272591375879e-139	1.1568604649626169
3.844844844844845	3.834428696539956	3.980148597734297e-07	0.0	1.8941684762225288e-219	3.5639496293443304e-40	0.033158404848178794	0.002144792042851897	2.059641743525931e-78	2.661452103613856	0.022094178869391017	1.6632223297552014e-252	7.839444145051456	5.424945217057659e-47	1.7482716890520769	0.0	5.178398710548115e-12	0.6252825679931375	7.99377198524016	1.3310889553351392e-17	1.79343330992684e-175	0.0	1.5995597737976328e-140	1.1254567709668684
3.8528528528528527	3.6242077249261	5.993675802749447e-07	0.0	3.047707315887255e-217	3.1233793567785656e-39	0.019253393435602496	0.0010831802429737219	9.578408013704765e-80	1.910913343345149	0.012422001591973304	6.512171426681382e-255	7.50742147470004	5.0328630128822597e-48	2.2818849445349154	0.0	1.702212496224719e-11	0.8862020831526555	7.984513780353622	3.0660695460366186e-18	1.8027552419495228e-177	0.0	2.619890916203694e-142	1.1012682966212564
3.8608608608608606	3.592512951169252	1.342707022338235e-06	0.0	4.779553841245352e-215	2.6679356964584953e-38	0.010896161214961664	0.0005333582775960019	4.341035655006358e-81	1.3397909743933116	0.006811931484355488	2.4836441986237008e-257	7.007236286364496	4.550452630956703e-49	2.902890416075895	0.0	5.454511869143021e-11	1.224169849163159	7.780057147752105	6.884143231145867e-19	1.76559819798556e-179	0.0	4.181334915472739e-144	1.0847682008480317
3.8688688688688693	3.7417875580384536	3.2197792323278616e-06	0.0	7.30568442694988e-213	2.2211783109658424e-37	0.006010225937018326	0.0002560566695234127	1.9173073868339133e-82	0.9172384309884655	0.0036432488635804432	9.226584711302169e-260	6.374603283966548	4.0097179182287846e-50	3.5993130460727056	0.0	1.703831838453596e-10	1.6481739966684912	7.39269447493671	1.506637367439141e-19	1.6848085634799134e-181	0.0	6.502728014534473e-146	1.0765328882768688
3.876876876876877	4.060478545426291	7.64300864008028e-06	0.0	1.088413477675854e-210	1.802390685370673e-36	0.003231156607170864	0.00011985271056579318	8.252556579397723e-84	0.6131265346978706	0.001900307128000405	3.3387246617282617e-262	5.65210209279665	3.443442061483349e-51	4.349713775353406	0.0	5.18837677125468e-10	2.1628027052422567	6.8490150221614	3.214078942008058e-20	1.566436593349021e-183	0.0	9.854282151762032e-148	1.0769317107114131
3.884884884884885	4.523677092712725	1.7733802105658197e-05	0.0	1.5804704026286203e-208	1.4255153184065155e-35	0.001693067782441191	5.469533951000594e-05	3.4616539286388064e-85	0.4001405763048355	0.0009666143495202389	1.1768152152212415e-264	4.884468007196814	2.8819833943789203e-52	5.123347572544343	0.0	1.5401952515863164e-09	2.7661977086245537	6.186316932181073	6.6833068251344265e-21	1.4189877730929662e-185	0.0	1.4551342021205242e-149	1.0857672728353691
3.8928928928928928	5.094583279892466	4.01447133761771e-05	0.0	2.2368573035318022e-206	1.0988851051231782e-34	0.0008646478077468222	2.4335455083166616e-05	1.4150675048167794e-86	0.25494138472224703	0.00047946484514576417	4.040396466441764e-267	4.1141012600835705	2.3507687216543296e-53	5.881648140944204	0.0	4.4572343413039686e-09	3.4482758241549623	5.448096941681861	1.3546012193809052e-21	1.2524144245547206e-187	0.0	2.0937737233512645e-151	1.1019570649435408
3.9009009009009006	5.726880847888039	8.864263032885508e-05	0.0	3.0856712308553185e-204	8.256388665733052e-34	0.0004303803044436581	1.0556290302259865e-05	5.637272654348914e-88	0.1585634308835659	0.00023190785671026463	1.3512251763256925e-269	3.3774048289386935	1.8687364999297905e-54	6.581067431502844	0.0	1.2574967273801206e-08	4.189606593538067	4.679346402288196	2.676177605630351e-22	1.0770132415448774e-189	0.0	2.9393631577027185e-153	1.1233468652134617
3.9089089089089093	6.368060863570669	0.00019091960184450645	0.0	4.14878074963995e-202	6.046240460539088e-33	0.00020879213412170562	4.464387932281738e-06	2.1885642236455958e-89	0.09626528274175122	0.0001093734163333063	4.401690602624664e-272	2.702350636388124	1.4477913191532124e-55	7.177045868458278	0.0	3.458650315935907e-08	4.961316788957646	3.922372134620833	5.153473796510075e-23	9.023969090597983e-192	0.0	3.0940809113646065e-154	1.146723870857456
3.916916916916917	6.9636048253313	0.0004011208556197085	0.0	5.43689294151826e-200	4.315569801125239e-32	9.872528598407732e-05	1.8407184002498826e-06	8.280335295472246e-91	0.0570438662411019	5.029554298021123e-05	1.3966877836381745e-274	2.107418140076362	1.093159677040039e-56	7.628641098736367	0.0	9.274103625781529e-08	5.726287374917549	3.2137215696056605	9.67308938648542e-24	7.366780495145317e-194	0.0	1.9050472140373576e-152	1.1680576795478346
3.924924924924925	7.461754248272998	0.0008221369054095354	0.0	6.944493014652167e-198	3.0022601350305607e-31	4.550099772839291e-05	7.399182352188155e-07	3.0530570731124005e-92	0.03299053532163636	2.2550369679628736e-05	4.316852350049577e-277	1.601806917319661	8.044165077408428e-58	7.903159106295298	0.0	2.4244334190206705e-07	6.441719166128468	2.5825632782555625	1.7697368446894675e-24	5.8595118146863225e-196	0.0	1.3134375448442346e-150	1.1829492919194555
3.932932932932933	7.818406854907026	0.00164394306294753	0.0	8.645493318422457e-196	2.0357101301144198e-30	2.0448117179471853e-05	2.89966098002007e-07	1.0970345246084903e-93	0.018619997143758074	9.857583876912938e-06	1.2996400700340374e-279	1.1866429174128432	5.768967340711619e-59	7.980063507095646	0.0	6.179162075510523e-07	7.062897478147095	2.050610410063628	3.155941724928142e-25	4.540970841253011e-198	0.0	8.826418367276367e-149	1.1872234691552863
3.9409409409409406	8.001550186685114	0.0032072636357834286	0.0	1.0490555526019099e-193	1.345367709831973e-29	8.98119016053415e-06	1.1078323805634378e-07	3.841528330102726e-95	0.010255309091282819	4.201140996237384e-06	3.811246417916605e-282	0.8568018073688495	4.032133675559886e-60	7.853514507488831	0.0	1.5354594845097027e-06	7.547732226751507	1.6334279294652672	5.485604965822726e-26	3.4287795721977205e-200	0.0	5.781211061917202e-147	1.1775683663209326
3.9489489489489493	7.994621970463793	0.006105501525698696	0.0	1.2406996814400122e-191	8.66609620880837e-29	3.910797063358677e-06	4.126297133019716e-08	1.3109500900633346e-96	0.005511456948766781	1.7455501644738397e-06	1.0886768889707709e-284	0.6029636514422131	2.7465752251353204e-61	7.5331017498279005	0.0	3.7200219996696298e-06	7.8614477633001485	1.3427721185035724	9.293812107038992e-27	2.522516371414164e-202	0.0	3.690730828387522e-145	1.1521151649838315
3.956956956956957	7.798294966324878	0.011341810950569407	0.0	1.430191968175193e-189	5.440808700520894e-28	1.8310111421218833e-06	1.4983141833724502e-08	4.359800808835148e-98	0.0028900340477988292	7.070579515016419e-07	3.029137699269881e-287	0.4135731411860698	1.8233406327372061e-62	7.04264337371096	0.0	8.787400957130847e-06	7.980701160765957	1.189488896187272	1.5347429023720016e-27	1.808139754713971e-204	0.0	2.296493134187618e-143	1.1108611238012136
3.964964964964965	7.4304073684773995	0.02056153343553297	0.0	1.6068727380606912e-187	3.3293607131328934e-27	1.2606594907789557e-06	5.303928159005117e-09	1.4130108933951685e-99	0.0014785281504917825	2.7920646870995895e-07	8.209695826759707e-290	0.27648015006299276	1.1796790246928114e-63	6.417260084026543	0.0	2.023918818109169e-05	7.8964525794771605	1.1864433739534033	2.4702926036530017e-28	1.2627970841417362e-206	0.0	1.3927628100678638e-141	1.0558684273609815
3.972972972972973	6.924049275439799	0.03638148237157396	0.0	1.7596573923325236e-185	1.9857093861833582e-26	1.7783533028084711e-06	1.8303797094270424e-09	4.462957435256872e-101	0.0007379357330544848	1.0748175401660573e-07	2.1673205816605384e-292	0.18014658031301706	7.438401905475198e-65	5.69922319781882	0.0	4.545209270244653e-05	7.6150977316340605	1.350953102288003	3.8755278421230593e-29	8.592879468036447e-209	0.0	8.23281588730628e-140	0.9912107566071122
3.9809809809809806	6.324102607963842	0.06283461029060888	0.0	1.8781671744668794e-183	1.1543246524847552e-25	3.766049682600662e-06	6.157864210184567e-10	1.3737204143569208e-102	0.0003592882913044026	4.033430680382121e-08	5.573234051910423e-295	0.11440329266416079	4.571041434494588e-66	4.933257335766582	0.0	9.952995193111143e-05	7.157665492576662	1.706237625127379	5.926274306868148e-30	5.697016059076015e-211	0.0	4.743281246556298e-138	0.922680163165102
3.9889889889889893	5.68274826608874	0.10593879330648691	0.0	1.953888918596933e-181	6.540300411821958e-25	8.641099401983417e-06	2.0195796610346282e-10	4.1207126606715576e-104	0.00017063871836841158	1.4754942343628197e-08	1.3959808051437826e-297	0.07081111970487593	2.7376026413438326e-67	4.16201801422425	0.0	0.00021252220649190084	6.5572204077097105	2.2814713280447108	8.832829246835322e-31	3.680101028799747e-213	0.0	2.6635973906920987e-136	0.8572999884572698
3.996996996996997	5.054553594586608	0.1743791671543161	0.0	1.9811848330748095e-179	3.611809759109426e-24	1.9685155990966775e-05	6.456996021280192e-11	1.2046050633514662e-105	7.904923680169972e-05	5.261585561312699e-09	3.405960834226341e-300	0.04271838595246477	1.5978845580974972e-68	3.422364176490258	0.0	0.0004425042835886813	5.854915512563459	3.1101405349364004	1.283169218474673e-31	2.3161976315468006e-215	0.0	1.4578656947102706e-134	0.8027096643493656
4.005005005005005	4.491723241668157	0.2802628222199594	0.0	1.9579861934213009e-177	1.9440591796458548e-23	4.3839801637834454e-05	2.012498012185065e-11	3.4317481569658783e-107	3.5717426990100765e-05	1.828966244120812e-09	8.094460173562051e-303	0.025117629178347554	9.08950271338856e-70	2.742840587572446	0.0	0.0008984746830597993	5.095349167629055	4.226572431269413	1.816907854351667e-32	1.42034896455256e-217	0.0	7.777243271421732e-133	0.7664929051499162
4.013013013013013	4.039961781669514	0.43986287842613864	0.0	1.8860524515908353e-175	1.0198857866594153e-22	9.520574528688076e-05	6.114664743265783e-12	9.527621732933003e-109	1.5739939194976334e-05	6.197249157432179e-10	1.8738040342234515e-305	0.014394377550787126	5.039118632870942e-71	2.1425304054892176	0.0	0.0017790268322283253	4.321949964754356	5.660733847458645	2.5075271464941284e-33	8.486294105808456e-220	0.0	4.0438317937644276e-131	0.7555146922041458
4.021021021021021	3.7352086239548927	0.6742194608051291	0.0	1.7707507072396976e-173	5.214960719371713e-22	0.00020153334997379855	1.811085721179977e-12	2.5778163633305663e-110	6.764653661709338e-06	2.0468745375925057e-10	4.2252118268793097e-308	0.008040028174239098	2.722630951068964e-72	1.631193569917196	0.0	0.0034352713210082	3.573040890034985	7.4316892682589835	3.3730369338426067e-34	4.940201608055064e-222	0.0	2.0493668764942718e-129	0.7753197913943896
4.029029029029029	3.6013255905775745	1.0094156121833444	0.0	1.6203939138215218e-171	2.5990102223999176e-21	0.00041580697174898825	5.229155114171491e-13	6.797008584057861e-112	2.8352290174553824e-06	6.589883503474833e-11	9.280274919394e-311	0.004376961106143127	1.43364857416955e-73	1.2104199920371106	0.0	0.006469274526445064	2.8790466693767582	9.540432232471442	4.422402243874216e-35	2.8020432897403143e-224	0.0	1.012291462117767e-127	0.8296320442975458
4.037037037037037	3.648695246522015	1.4763089161967198	0.0	1.4452511064033482e-169	1.2624738109774453e-20	0.0008361673177165144	1.4717948552587454e-13	1.7465540620218194e-113	1.1588104239922494e-06	2.0680173064678935e-11	1.98546042637e-313	0.0023224065097850535	7.357264545191236e-75	0.8754246191501464	0.0	0.011881757583084343	2.261058976046768	11.963107112953086	5.6514006372225975e-36	1.5484906323742614e-226	0.0	4.873608810176039e-126	0.9199834709595716
4.045045045045045	3.8736474866157193	2.1094900923483926	0.0	1.256393126653939e-167	5.977150785372911e-20	0.0016388925174600634	4.0381591386086764e-14	4.37365598740305e-115	4.618501208998619e-07	6.325816314040038e-12	4.1376108e-316	0.0012010310318675752	3.679677631100534e-76	0.6170970980040205	0.0	0.02128390874348625	1.7307229110117717	14.645842231094115	7.03904456097755e-37	8.33769296607707e-229	0.0	2.286941160152436e-124	1.04549655060106
4.053053053053053	4.258664413819803	2.94527410363593	0.0	1.0645531120923725e-165	2.758185620630928e-19	0.0031308589735632064	1.0800334559644478e-14	1.0673468680100717e-116	1.7948906990587208e-07	1.886085487968378e-12	8.3989e-319	0.0006053696627538782	1.7935889038749894e-77	0.4239750818299187	0.0	0.037186312982964306	1.2912063769957107	17.502439246946086	8.545356516404565e-38	4.374080667486994e-231	0.0	1.0459683576037751e-122	1.2028400883789863
4.061061061061061	4.77338291234183	4.018619579532828	0.0	8.791615047208537e-164	1.2405384000551505e-18	0.005829513001033905	2.81582676378407e-15	2.5384283661649473e-118	6.801553987961858e-08	5.481321731564604e-13	1.7e-321	0.00029739763692118623	8.520317519684925e-79	0.2839090533923047	0.0	0.06337116477150118	0.9388933189418189	20.415947021812386	1.0111245057424716e-38	2.235791248666268e-233	0.0	4.66274144083274e-121	1.3863750013384872
4.069069069069069	5.376470636690366	5.35902180264296	0.0	7.076679849653716e-162	5.438190016010672e-18	0.01057929642717496	7.156274585181779e-16	5.8833219795916164e-120	2.5130285750060942e-08	1.5526921938121798e-13	0.0	0.00014239830160049863	3.944649188882207e-80	0.18529778636477717	0.0	0.10533997714528796	0.66540996744853	23.24467545150432	1.1661011434673903e-39	1.1134719722646848e-235	0.0	2.0259249451947415e-119	1.5884971518934299
4.077077077077077	6.018449434065916	6.985622747401871	0.0	5.5520068863131446e-160	2.3235712183451465e-17	0.018712725659319467	1.7728740083523778e-16	1.3288583633722612e-121	9.05300469451316e-09	4.287053464716881e-14	0.0	6.645421640772308e-05	1.7798390363003087e-81	0.11787271881649156	0.0	0.1708063817662235	0.4596368317289217	25.83252353972631	1.3107628721856032e-40	5.4029494139946296e-238	0.0	8.579551820456972e-118	1.800167765565205
4.085085085085085	6.645457338608258	8.902002368453612	0.0	4.24551143253615e-158	9.676427396608923e-17	0.03226064821606397	4.2813044762195e-17	2.9250489862982518e-123	3.179669144616383e-09	1.1537279926945396e-14	0.0	3.022669815818237e-05	7.826593983979e-83	0.0730816680297204	0.0	0.27017233886433867	0.30945165499727856	28.022717625941702	1.436043472593442e-41	2.5543834227721463e-240	0.0	3.541319272162339e-116	2.0115988124085824
4.093093093093093	7.203784520803347	11.091317706968304	0.0	3.1642414323858044e-156	3.9276387894682207e-16	0.05420819364676808	1.0078115946402145e-17	6.274598853473307e-125	1.0888139699748208e-09	3.026333110651226e-15	0.0	1.3400139293576475e-05	3.354166500219368e-84	0.044162706574074256	0.0	0.41688884696170597	0.2030594773321811	29.673337360708505	1.5334366530943446e-42	1.176643355603753e-242	0.0	1.424704498109325e-114	2.2130351006465
4.101101101101101	7.64482870774819	13.51259119174894	0.0	2.2986285664160783e-154	1.5538370854860002e-15	0.08877948933780884	2.3125188655635615e-18	1.3117079792501861e-126	3.6349422740299205e-10	7.73743067534637e-16	0.0	5.789997181929038e-06	1.4009291266795216e-85	0.026010876855069854	0.0	0.6275654055603709	0.12986920597178822	30.672516208647654	1.595945912231653e-43	5.280890717557967e-245	0.0	5.586550634803569e-113	2.3955530398286595
4.109109109109109	7.929949252306267	16.098969350936112	0.0	1.6275246858996897e-152	5.9915180033995286e-15	0.14171515479920885	5.172395154542145e-19	2.672309327172967e-128	1.18305169550901e-10	1.928153978280987e-16	0.0	2.4383600132067962e-06	5.702528280997752e-87	0.014931601283228714	0.0	0.9216662772216834	0.08095460786506165	30.951073738825244	1.6189143839263583e-44	2.30926135527633e-247	0.0	2.135118161914608e-111	2.551784655532506
4.117117117117117	8.034614086483499	18.758644918217797	0.0	1.1231712486620859e-150	2.2517786582752562e-14	0.2204834681323275	1.1277074228292e-19	5.3056019856356395e-130	3.7537323915369084e-11	4.683277394432914e-17	0.0	1.0008471087034588e-06	2.2622389007305277e-88	0.008354295957472594	0.0	1.320629161458609	0.04918463225985193	30.4906290553148	1.600598161489084e-45	9.838809896814574e-250	0.0	7.953518975432148e-110	2.6764791190322286
4.125125125125125	7.951268643337837	21.378851877791604	0.0	7.554817708665723e-149	8.248442907964822e-14	0.3343428740112433	2.3966103941590638e-20	1.026552060683975e-131	1.1610955581784415e-11	1.1087145828266786e-17	0.0	4.003944841128388e-07	8.746397676760697e-90	0.004555807956837003	0.0	1.846276686930684	0.029125255963116575	29.325922638815594	1.5423851151065439e-46	4.084281100259622e-252	0.0	2.887725844344798e-108	2.7668338266005947
4.133133133133133	7.690515308903287	23.832930470285902	0.0	4.952923629714525e-147	2.9449348456663224e-13	0.49415679230894105	4.964696345061988e-21	1.9356447932353615e-133	3.501144293150222e-12	2.5582911361928427e-18	0.0	1.5612011727742695e-07	3.295639569999394e-91	0.002421436260152742	0.0	2.5184727941121867	0.01680979975194191	27.54100864562062	1.4486210868736922e-47	1.6519323346125576e-254	0.0	1.0219080710589564e-106	2.8225597910621336
4.141141141141141	7.280443854896675	25.989976986136224	0.0	3.1648921500535017e-145	1.0247946579683516e-12	0.7118601724909689	1.0024904916170285e-21	3.5568759643113873e-135	1.029158714876203e-12	5.753594473389255e-19	0.0	5.9330784059811095e-08	1.210235625299191e-92	0.0012543904955030485	0.0	3.3521055229687087	0.00945600723855298	25.259978410974284	1.3260736818882027e-48	6.5098721193991195e-257	0.0	3.524738726543559e-105	2.8456852456606256
4.1491491491491495	6.764237009248925	27.72612545971453	0.0	1.971132655421682e-143	3.475805442433822e-12	0.9994999295876519	1.973141748733096e-22	6.369570519792629e-137	2.949025040980625e-13	1.261207283128313e-19	0.0	2.197615665260019e-08	4.3313162276874324e-94	0.0006333511279145998	0.0	4.353642793224561	0.005184483767411045	22.63372943285362	1.183125509291084e-49	2.4995178037341154e-259	0.0	1.1849533756495162e-103	2.8401387491592973
4.157157157157157	6.196420163622766	28.936147963840977	0.0	1.1965544265747565e-141	1.1490303733675216e-11	1.367824770079215	3.785514914510234e-23	1.1116036194544891e-138	8.23744049132438e-14	2.694576999101244e-20	0.0	7.933664529963973e-09	1.5107395103820457e-95	0.0003116796319228124	0.0	5.517681416123793	0.002770484399864907	19.824829815603515	1.0288302993814043e-50	9.350688415623323e-262	0.0	3.8827088553400225e-102	2.8111811955112405
4.165165165165165	5.638271441057449	29.543888225536726	0.0	7.079600373906944e-140	3.702243701749421e-11	1.824484446573842	7.079108267172895e-24	1.8905498210751667e-140	2.2429432538602287e-14	5.611134728756306e-21	0.0	2.791556093342882e-09	5.135456060388445e-97	0.00014949421146248735	0.0	6.824052149143301	0.0014429735353540193	16.99265193620983	8.71978780052695e-52	3.4082740716261053e-264	0.0	1.2400169491303665e-100	2.76477003041348
4.173173173173173	5.152929580225315	29.510109470385586	0.0	4.082674203226179e-138	1.1626685927659246e-10	2.3720056013502875	1.2903793127560276e-24	3.133463741225353e-142	5.953211702379422e-15	1.1388483968848872e-21	0.0	9.573468686606127e-10	1.7013285236544152e-98	6.988635848249571e-05	0.0	8.236110099959483	0.0007325098854546367	14.28066527185684	7.203056611492834e-53	1.2104002637558947e-266	0.0	3.859931946971249e-99	2.7069373827770487
4.181181181181181	4.800643066913314	28.836646166671446	0.0	2.2947766198853727e-136	3.5588060731308705e-10	3.005822219406289	2.2926611033144724e-25	5.0612710157567006e-144	1.540233966744932e-15	2.252866624712979e-22	0.0	3.199946512646296e-10	5.493094672876268e-100	3.184289368571001e-05	0.0	9.700791326626167	0.00036242744793337997	11.807182623327359	5.799305662778096e-54	4.188196818330713e-269	0.0	1.1710917075316106e-97	2.6432490760891847
4.1891891891891895	4.634440512697735	27.56625571468408	0.0	1.2571752861756172e-134	1.0617203682823774e-09	3.712726002790609	3.9704928318128163e-26	7.966964555432922e-146	3.884365208205009e-16	4.3436887267215774e-23	0.0	1.0424771703920217e-10	1.728485418894267e-101	1.4141149789614303e-05	0.0	11.150833408559082	0.00017477573566085174	9.660103362865184	4.550749906322469e-55	1.4119805986917174e-271	0.0	3.4630709960069197e-96	2.578388541802187
4.197197197197197	4.696334939450119	25.77818322471597	0.0	6.71291266636856e-133	3.0872615142809846e-09	4.47013537932193	6.702387896923237e-27	1.2221501050488027e-147	9.548769505458208e-17	8.162720444755134e-24	0.0	3.310097777606175e-11	5.300710573772833e-103	6.120811411446577e-06	0.0	12.509250406305723	8.214736998161986e-05	7.895466820818893	3.480465170787683e-56	4.638034235605653e-274	0.0	9.98139208616844e-95	2.5158845019052
4.205205205205205	5.014066455817693	23.580069202836935	0.0	3.493702501217545e-131	8.74971955030977e-09	5.246536418985025	1.1027926259431283e-27	1.8270674744020973e-149	2.2880477705339596e-17	1.4950770918133942e-24	0.0	1.0243904669184348e-11	1.5842444654909365e-104	2.5821731157131547e-06	0.0	13.695765532899953	3.7632117451236245e-05	6.539068011842163	2.5944096067526036e-57	1.4843719696299767e-276	0.0	2.8040132909390618e-93	2.4579793566105597
4.213213213213213	5.598377884786865	21.097334591807478	0.0	1.7722322069205107e-129	2.4169757388105083e-08	6.003314294253517	1.7686256453656427e-28	2.6618464276935863e-151	5.344040123172871e-18	2.668972903952059e-25	0.0	3.089873286133682e-12	4.614557275073818e-106	1.0617292744871562e-06	0.0	14.634511542564862	1.6802585512356596e-05	5.590088222686289	1.8848913240045685e-58	4.628658215291497e-279	0.0	7.677648960791663e-92	2.405620201117575
4.221221221221221	6.440907101681928	18.46148218849105	0.0	8.762239684905684e-128	6.507405844794546e-08	6.697981311588046	2.764740811853503e-29	3.7792861644709466e-153	1.2166290248645653e-18	4.643828598062327e-26	0.0	9.083772457347569e-13	1.3099587441543212e-107	4.2549485146266205e-07	0.0	15.261996817656001	7.312165965067954e-06	5.025673886589809	1.3346894112892432e-59	1.4062775888755946e-281	0.0	2.0489703136325617e-90	2.3585476867610278
4.2292292292292295	7.512928791139412	15.798812027881825	0.0	4.2224980128186416e-126	1.7076581651361002e-07	7.288551414141293	4.212579322413684e-30	5.229196140137038e-155	2.6997753180563743e-19	7.87515676447938e-27	0.0	2.602808761610504e-13	3.6241397071928153e-109	1.6619842629453615e-07	0.0	15.534184282489164	3.1014760568844954e-06	4.805610470712716	9.211277509963328e-61	4.162848177109142e-284	0.0	5.32969445884499e-89	2.315458655672953
4.237237237237237	8.765318578145212	13.220865284302949	0.0	1.9832781253535257e-124	4.3676862045027317e-07	7.7385635645170465	6.256273046591237e-31	7.051125730649783e-157	5.839496953164008e-20	1.3016458928622389e-27	0.0	7.26890024676373e-14	9.771741710721237e-111	6.327200332973979e-08	0.0	15.431590407892102	1.2821631547473098e-06	4.876588236260369	6.195907269995489e-62	1.2006423618046143e-286	0.0	1.3512266125895025e-87	2.274223993332797
4.245245245245245	10.130168075854137	10.817537719050259	0.0	9.079410583293919e-123	1.0888282067459371e-06	8.022075197308771	9.056409516036467e-32	9.265745302178813e-159	1.2311166485156613e-20	2.0968953742388286e-28	0.0	1.9785434576575967e-14	2.567785620383092e-112	2.347731051170817e-08	0.0	14.9615861466249	5.166192911208469e-07	5.175929452033429	4.0619539661707835e-63	3.3739630843870133e-289	0.0	3.338976013562281e-86	2.232149919081651
4.253253253253253	11.52439263103449	8.653323438740756	0.0	4.051273661305411e-121	2.6456034056738127e-06	8.127879297879124	1.2778151453668074e-32	1.186589852205478e-160	2.5298613123678863e-21	3.292384999969859e-29	0.0	5.2489557843039375e-15	6.576052643309735e-114	8.490576572029298e-09	0.0	14.157523263268533	2.0288522119679324e-07	5.634938629201288	2.5954328578070145e-64	9.237842736570706e-292	0.0	8.041880950347529e-85	2.1862754598683356
4.261261261261261	12.855427115552697	6.766658550063723	0.0	1.7619169003104994e-119	6.265382113820215e-06	8.062267183523197	1.7573187506061395e-33	1.4808779758652923e-162	5.067175323069816e-22	5.038417123823032e-30	0.0	1.3572213129647406e-15	1.6413134758788789e-115	2.992802806433413e-09	0.0	13.074829548313332	7.765736911795553e-08	6.182179989416441	1.6163261321553518e-65	2.464361280426715e-294	0.0	1.8878227328706294e-83	2.1336985787682576
4.2692692692692695	14.028733157358971	5.171918732834292	0.0	7.468600088146543e-118	1.4461982407669214e-05	7.849853647718419	2.3556054056179507e-34	1.801093633006652e-164	9.89247562978196e-23	7.514965864653879e-31	0.0	3.4204154799568524e-16	3.9924319700953715e-117	1.0281846177836493e-09	0.0	11.784706447686968	2.8971261153283882e-08	6.746959135997313	9.81052570742124e-67	6.405333734413338e-297	0.0	4.319405875830045e-82	2.071917527889901
4.277277277277277	14.956424929045912	3.8633450826046425	0.0	3.085694748199937e-116	3.253610334490015e-05	7.532260931223631	3.077676907957041e-35	2.134772896234762e-166	1.882401121227599e-23	1.0924688271336682e-31	0.0	8.401512763176507e-17	9.464621468218854e-119	3.442834787454209e-10	0.0	10.366421885825797	1.0534273640800439e-08	7.2631171283294815	5.803625263621438e-68	1.6221190436751775e-299	0.0	9.632655961530322e-81	1.9991637501823347
4.285285285285285	15.565968369762317	2.820053969049972	0.0	1.2425867523363968e-114	7.134453189347546e-05	7.1647630364465655	3.9193227779056833e-36	2.465843115352704e-168	3.491289864778612e-24	1.5478897552960272e-32	0.0	2.0113449320182502e-17	2.186697504411275e-120	1.1236041724010161e-10	0.0	8.899351361348575	3.733311748548351e-09	7.6730010382576035	3.3461850996603263e-69	4.0033767066871796e-302	0.0	2.0937620093134472e-79	1.9146913237837546
4.293293293293293	15.807725655873995	2.0113195304777394	0.0	4.8770870855390807e-113	0.00015248014305674015	6.81126079095337	4.864807221449864e-37	2.7757322812146657e-170	6.311386077591187e-25	2.1375669805658882e-33	0.0	4.693167509872205e-18	4.923726314168004e-122	3.574066133849514e-11	0.0	7.455861803571128	1.2895446543464655e-09	7.9312396499128335	1.8803721325679008e-70	3.7808476478052536e-303	0.0	4.435757676615811e-78	1.8189799960117001
4.301301301301301	15.660172876240537	1.40146554087166	0.0	1.8657539453011656e-111	0.0003176313297008585	6.538145534546586	5.885535053948326e-38	3.045005510485344e-172	1.1120578101167566e-25	2.8770538705972602e-34	0.0	1.0673233022049989e-18	1.0804852317866563e-123	1.1080616031993933e-11	0.0	6.095885347547776	4.341411785883569e-10	8.00780447657585	1.0298658093535625e-71	1.447218378682547e-300	0.0	9.159410885478758e-77	1.7138087003435152
4.3093093093093096	15.131925699786635	0.9539164740343262	0.0	6.956780950684112e-110	0.0006448976860033229	6.4076975083727055	6.940186297165977e-39	3.2553445534147196e-174	1.9098204518948803e-26	3.7741977251175086e-35	0.0	2.3657909319831506e-19	2.3108060782613739e-125	3.3482456077957397e-12	0.0	4.86366289754406	1.4245511358166385e-10	7.889825715131205	5.497436420848741e-73	5.540313763984428e-298	0.0	1.84342936721653e-75	1.602166963304579
4.317317317317317	14.260211380427892	0.6341845984482353	0.0	2.528264042807156e-108	0.0012761912086349805	6.471664524730645	7.97664664134072e-40	3.391596776144958e-176	3.1968271426981714e-27	4.825580328055488e-36	0.0	5.1110151734603296e-20	4.816459385760333e-127	9.861041582462449e-13	0.0	3.7867370338627504	4.555935559960602e-11	7.581770538795037	2.8601070893101126e-74	2.067256770399155e-295	0.0	3.616135482685278e-74	1.487992921250897
4.325325325325325	13.106018746692982	0.4117696025027631	0.0	8.955641608457788e-107	0.0024614902647750645	6.765607000423731	8.935787754649611e-41	3.443577313065113e-178	5.215622849669276e-28	6.013434199217645e-37	0.0	1.0761886651983935e-20	9.783900763966034e-129	2.830612061634765e-13	0.0	2.8769227176978016	1.4201347974820686e-11	7.103845297620783	1.450262609269881e-75	7.518205424000391e-293	0.0	6.91388444104085e-73	1.3757556752371511
4.333333333333333	11.746709275884758	0.26109403987632407	0.0	3.091941026117696e-105	0.004627409569711513	7.304510323692276	9.756810116627195e-42	3.4073271563595872e-180	8.293783079136417e-29	7.303710807577988e-38	0.0	2.2086153832582493e-21	1.9369388541739556e-130	7.919358366994505e-14	0.0	2.132741343009735	4.314535357377014e-12	6.4887897476248675	7.167258432612687e-77	2.6649781704040747e-290	0.0	1.2884238956902681e-71	1.269930551802821
4.341341341341341	10.267261377123098	0.16168299799646202	0.0	1.0404613704434918e-103	0.008478815836394952	8.080076618832859	1.0383521358445955e-42	3.28561145305715e-182	1.2854576312181906e-29	8.645944769184433e-39	0.0	4.417760906798473e-22	3.737141296171807e-132	2.15949259772838e-14	0.0	1.542694857927894	1.2775884079785331e-12	5.777513367652229	3.45224276372177e-78	9.207311296695104e-288	0.0	2.340209061443887e-70	1.1744412743350108
4.34934934934935	8.751468822493612	0.09782483939562792	0.0	3.4125657479838916e-102	0.015142232429313215	9.06001689199616	1.0770666521814435e-43	3.0875709443335703e-184	1.9418723026964083e-30	9.975372633739445e-40	0.0	8.612609541438241e-23	7.027208845816438e-134	5.7393871856573776e-15	0.0	1.0887748719189532	3.6872311143417884e-13	5.01421311805502	1.6206574906251068e-79	3.1004997487972453e-285	0.0	4.142950780803232e-69	1.09215639892223
4.357357357357357	7.274306236844149	0.05793538179811517	0.0	1.0909289084043065e-100	0.026357369086099782	10.18955425738863	1.0889324779613033e-44	2.8275875413001304e-186	2.8591743801525224e-31	1.1217433192019108e-40	0.0	1.636506540414465e-23	1.287792639919311e-135	1.486727614787767e-15	0.0	0.749715155386035	1.0371993217412038e-13	4.241667737670441	7.415195591748555e-81	1.017630879847602e-282	0.0	7.148651448274324e-68	1.0245243699169804
4.365365365365365	5.896354287701472	0.03380748541147341	0.0	3.399165260519397e-99	0.04471689624728845	11.395194982463558	1.0730479854337317e-45	2.523559483271924e-188	4.103146516803199e-32	1.2294346996231392e-41	0.0	3.030757355859256e-24	2.300004850148199e-137	3.753611949796034e-16	0.0	0.5036609137970983	2.843652707127712e-14	3.4973212148734314	3.30670349417505e-82	3.2554314635217265e-280	0.0	1.202258074029657e-66	0.9714116263861068
4.373373373373373	4.660733691162413	0.01987757013950701	0.0	1.0323062788627941e-97	0.07394327636509317	12.59061078756621	1.0306152211364238e-46	2.1948730454129064e-190	5.739171416276652e-33	1.3133031268228386e-42	0.0	5.470600820916595e-25	4.003421344784629e-139	9.236754871546395e-17	0.0	0.3301014043206575	7.598770945496004e-15	2.8105770738721416	1.4371728177418646e-83	1.01504790451176e-277	0.0	1.970745364552389e-65	0.931174718337547
4.381381381381381	3.592536501049403	0.012592058469854145	0.0	3.0556624278979444e-96	0.11917445424678037	13.684210753427477	9.647895659314296e-48	1.860388458839412e-192	7.824139620410238e-34	1.3673256463421514e-43	0.0	9.62430373621498e-26	6.791310456524107e-141	2.215345890856378e-17	0.0	0.21106049805741198	1.979076673448291e-15	2.2014781733364783	6.08784606584307e-85	3.084780196972314e-275	0.0	3.1486367236868625e-64	0.9009569290267003
4.38938938938939	2.700360188799653	0.009917181099405072	0.0	8.815820820099145e-95	0.1872082991808618	14.587701252296078	8.802919411289424e-49	1.536725297558466e-194	1.039629734562383e-34	1.3874787807340834e-44	0.0	1.650266374601194e-26	1.122782418113878e-142	5.1786403409099634e-18	0.0	0.13164376625797056	5.023823589103068e-16	1.6807028935696557	2.5133854494281913e-86	9.137378441400367e-273	0.0	4.90313476981899e-63	0.8771606173274374
4.397397397397397	1.9793069008007502	0.011007432221044285	0.0	2.4790242355419667e-93	0.2866318637179865	15.224698163119813	7.828497282979459e-50	1.2370498962788233e-196	1.3464028470115938e-35	1.3722337411660807e-45	0.0	2.7579679605713792e-27	1.8090782728917899e-144	1.1798914026438408e-18	0.0	0.08009598723457066	1.2429658126030612e-16	1.250617501405428	1.0113352416117831e-87	2.6380237638020674e-270	0.0	7.44190867490754e-62	0.8560162658408906
4.405405405405405	1.4147272482588256	0.016030126471596254	0.0	6.794531142262676e-92	0.4277413949235191	15.53833515906111	6.785582373488386e-51	9.704576015975613e-199	1.699515543564008e-36	1.3227480833986414e-46	0.0	4.492362760171358e-28	2.840788149035964e-146	2.620115302379919e-19	0.0	0.04753591543167006	2.997426460633372e-17	0.9070153984907411	3.96617294657742e-89	7.423274107593528e-268	0.0	1.1009157201142899e-60	0.8341538746653392
4.413413413413413	0.9860467319458597	0.026132704276783575	0.0	1.815093438023525e-90	0.6221506214341196	15.496858193831475	5.73261010081645e-52	7.41932315737808e-201	2.0908777888864083e-37	1.2427204528041371e-47	0.0	7.131992144160238e-29	4.347504824706318e-148	5.670885138613815e-20	0.0	0.02751803124454761	7.049270434187142e-18	0.6411523010995401	1.5159625546033507e-90	2.0359729055613525e-265	0.0	1.5873878119535712e-59	0.8090844810832875
4.421421421421422	0.6701690994980384	0.04353146941878283	0.0	4.726061022213381e-89	0.8819972704590808	15.096427836099501	4.720345331441738e-53	5.527775308941264e-203	2.5071780490571623e-38	1.1379337226682283e-48	0.0	1.1035635044439489e-29	6.484269146171684e-150	1.1962814782282524e-20	0.0	0.015537505448206427	1.6356418360544598e-18	0.4417372420170416	5.6473601265893485e-92	5.442622263836528e-263	0.0	2.2308544762037252e-58	0.7795182010427569
4.42942942942943	0.4441505508929976	0.07169135640026282	0.0	1.1993904451123564e-87	1.2186988097117395	14.360740807375818	3.7883559936455536e-54	4.0136070247307e-205	2.9301805724309118e-39	1.0155648692588158e-49	0.0	1.6643100627179794e-30	9.42544207535766e-152	2.4596198363675555e-21	0.0	0.008556537415611888	4.62852070892997e-19	0.2966354299806923	2.050418654666166e-93	1.4180909859870847e-260	0.0	3.05575599381938e-57	0.7454760678080509
4.4374374374374375	0.2870328264284643	0.11555334373117862	0.0	2.966762951975574e-86	1.6412811315690683	13.33756059134911	2.9633504254009515e-55	2.8399957300171867e-207	3.3377665735556672e-40	8.833758373970296e-51	0.0	2.4463668562918138e-31	1.3352486877798013e-153	4.928952983380406e-22	0.0	0.004595707927647143	5.472978689999641e-19	0.19415035355871185	7.255703586770943e-95	3.6013033245361515e-258	0.0	4.079672817218256e-56	0.7081897252074627
4.445445445445445	0.18087769566775966	0.18174853277407843	0.0	7.152637196850201e-85	2.1544033248702665	12.09271881286325	2.2592799474721617e-56	1.958388717738405e-209	3.705694560760745e-41	7.48911462282728e-52	0.0	3.5047687295029006e-32	1.843496537354616e-155	9.62705481264387e-23	0.0	0.0024072966195426	2.1064522770025787e-18	0.12385384275064554	2.502397670769397e-96	8.914048861528505e-256	0.0	5.308737222706161e-55	0.6698186138884338
4.453453453453453	0.11114424254767569	0.2787177271189579	0.0	1.6807794281546627e-83	2.7563127147259894	10.702517274719986	1.6788484798810638e-57	1.3160684635565751e-211	4.0099143712348194e-42	6.188174134552844e-53	0.0	4.8938153880892206e-33	2.4805171148787304e-157	1.8326700981759102e-23	0.0	0.001229745631889663	9.081797447103127e-18	0.07700818886879186	8.411487686189235e-98	2.1505523632828803e-253	0.0	6.733119989793191e-54	0.6330422678915132
4.461461461461462	0.06659379217567368	0.41663768356177466	0.0	3.849608126511339e-82	3.4370623483011693	9.245652004796042	1.2159255924390837e-58	8.618991230093403e-214	4.229140909009048e-43	4.983582320495684e-54	0.0	6.66018411420959e-34	3.2528337314985946e-159	3.400378204659157e-24	0.0	0.0006126262957924965	3.843899552445793e-17	0.046668135488196726	2.7556806154538383e-99	5.056904309734558e-251	0.0	8.323398937773535e-53	0.6006012086644841
4.46946946946947	0.03890644698545573	0.6070479095313841	0.0	8.593769322211982e-81	4.177378008834195	7.795764455467454	8.583337370669788e-60	5.500887557195901e-216	4.3473095832254204e-44	3.9117202255222124e-55	0.0	8.834364695329625e-35	4.157203049828186e-161	6.1492511935838665e-25	0.0	0.00029761671364739514	1.5862809196976798e-16	0.027565133746225143	8.798819827591856e-101	1.1589885693569931e-248	0.0	1.0028692122365068e-51	0.574861798694471
4.4774774774774775	0.022163921118821477	0.8620841896552701	0.0	1.8698739752347668e-79	4.94854570689524	6.415518253939923	5.905527686701087e-61	3.4214285030565543e-218	4.355521220655915e-45	2.992546811778943e-56	0.0	1.142128182489068e-35	5.17797971660671e-163	1.083850356506915e-25	0.0	0.0001409897473387395	6.380489043588807e-16	0.015869230617096993	2.7381632857415746e-102	2.589007285945262e-246	0.0	1.1777337435148013e-50	0.5574691950897133
4.485485485485485	0.012311327924851945	1.1932650771731277	0.0	3.9655421312538037e-78	5.7135869349183395	5.152760435931845	3.960173862413394e-62	2.0738652898604697e-220	4.253149656670511e-46	2.2313162026788332e-57	0.0	1.4391458457318858e-36	6.285490695396873e-165	1.8619520641630025e-26	0.0	6.512893935102581e-05	2.501421448540079e-15	0.008904463619074012	8.304883391270499e-104	5.6369878068956746e-244	0.0	1.3480598348581797e-49	0.5491315167502996
4.493493493493493	0.006667952651113283	1.6098490814223672	0.0	8.196991817964202e-77	6.429801084279817	4.0389347485121085	2.5883470038376194e-63	1.2250448509417271e-222	4.047920627686789e-47	1.621542245154311e-58	0.0	1.7674421365916004e-37	7.4359723480934e-167	3.117595367321514e-27	0.0	2.9336276809852338e-05	9.558252193318067e-15	0.004869852963275551	2.4549741285274444e-105	1.1962463374420996e-241	0.0	1.5039397961131164e-48	0.5495523661866137
4.501501501501502	0.0035213192313050907	2.116879063187372	0.0	1.6514607611154263e-75	7.05250949237901	3.0895534089855423	1.6488575930956772e-64	7.052154332989959e-225	3.754948168467693e-48	1.1485301036507727e-59	0.0	2.115612072323194e-38	8.573459086714995e-169	5.08771856197499e-28	0.0	1.2884551053352403e-05	3.559826233267498e-14	0.002595855391485635	7.072930595217354e-107	2.474308514846949e-239	0.0	1.6353509407779718e-47	0.5575032738057183
4.50950950950951	0.001813174142232028	2.7131421847573716	0.0	3.2429777589637984e-74	7.539581934642124	2.3062664293601083	1.0237547148980978e-65	3.9563071358033755e-227	3.39489537362529e-49	7.928726745463264e-61	0.0	2.468182702901314e-39	9.63372241884448e-171	8.092421434573749e-29	0.0	5.517676217184217e-06	1.2922240236639458e-13	0.0013486638221547446	1.9860532290577376e-108	4.988233574179466e-237	0.0	1.7332081007220435e-46	0.5710071774727425
4.5175175175175175	0.000910313075179775	3.3893746957634767	0.0	6.207000352495719e-73	7.8561233718800185	1.6799277950857157	6.195274077701737e-67	2.163000217668404e-229	2.9915701976570403e-50	5.334717894530038e-62	0.0	2.806525600812178e-40	1.0549986717476115e-172	1.2545442507517343e-29	0.0	2.3038574262016116e-06	4.571992610559963e-13	0.0006829616893099452	5.435272227231532e-110	9.801655076533173e-235	0.0	1.790398422953581e-45	0.5875918836977992
4.525525525525525	0.00044561016866783457	4.127101044933489	0.0	1.1579286556357037e-71	7.97860139783901	1.1940463032376885	3.6540687529080862e-68	1.1524484268574838e-231	2.569343884871274e-51	3.4983752721344106e-63	0.0	3.11036350632576e-41	1.1259767744528145e-174	1.895595014054874e-30	0.0	9.379027400301463e-07	1.5766377702103516e-12	0.00033714538011427183	1.4497414911294295e-111	1.877205217903145e-232	0.0	1.8026353960181037e-44	0.6045696563392403
4.533533533533533	0.00021268083145773817	4.898487874619401	0.0	2.1054465253417012e-70	7.897737348762417	0.8281000811414887	2.1006042280255652e-69	5.983906626973006e-234	2.1507770399961785e-52	2.2359817198823556e-64	0.0	3.359724939276664e-42	1.1711881977371462e-176	2.791625851008219e-31	0.0	3.722662631528492e-07	5.299281993643393e-12	0.00016236210545733824	3.7687611321856666e-113	3.504158910661347e-230	0.0	1.768989820217352e-43	0.6193045781696266
4.541541541541542	9.897065626377703e-05	5.667497588744676	0.0	3.731377342858517e-69	7.619667989151617	0.5603469629079393	1.1769630995481876e-70	3.0279345912940134e-236	1.7547633893521351e-53	1.3928906118430223e-65	0.0	3.537095082118263e-43	1.1872540984686761e-178	4.007014789321566e-32	0.0	1.4405706526895668e-07	1.736044415434158e-11	7.657994650117114e-05	9.5487244415437e-115	6.375518875105689e-228	0.0	1.6920064115105497e-42	0.6294403743400646
4.54954954954955	4.4904028444963963e-05	6.392444650967671	0.0	6.445503257479561e-68	7.1651758599689215	0.3699346617425087	6.427355483488414e-72	1.4931606737239687e-238	1.395377317780251e-54	8.456928788249247e-67	0.0	3.629444682259258e-44	1.172952439863342e-180	5.605789164789864e-33	0.0	5.4349088381745825e-08	5.5432355199837064e-11	3.612134939552784e-05	2.357929112766404e-116	1.1305947949921051e-225	0.0	1.577385725623859e-41	0.6330743751118847
4.5575575575575575	1.986373172219372e-05	7.029815279027336	0.0	1.0851939840166905e-66	6.567122293373128	0.23826928053295993	3.4209949803413734e-73	7.175711496519586e-241	1.0814702740747007e-55	5.004437019641255e-68	0.0	3.6298114354021275e-45	1.1293716035006174e-182	7.643717972373564e-34	0.0	1.9990287808064046e-08	1.725140726017966e-10	1.880494600803327e-05	5.674854077105668e-118	1.954151050793005e-223	0.0	1.4332865974453409e-40	0.6288747973533616
4.565565565565565	8.567004894999834e-06	7.538953689426484	0.0	1.7808239629520886e-65	5.866523268743962	0.14971570957253028	1.7746919810999465e-74	3.3606382647614065e-243	8.169345558706707e-57	2.8863212546775884e-69	0.0	3.538167454292046e-46	1.0597735105219351e-184	1.0158384099448597e-34	0.0	7.168158750339216e-09	5.232923935385657e-10	1.4552617266758468e-05	1.3311198490810616e-119	3.292069401503344e-221	0.0	1.2693675874166107e-39	0.6161461725025722
4.573573573573573	3.602349237995195e-06	7.887003180181169	0.0	2.848379603991545e-64	5.107918219154306	0.09177077404390704	8.973126088456498e-76	1.5338289806271475e-245	6.014639824877323e-58	1.6224861024462942e-70	0.0	3.3614227730187015e-47	9.691901493459035e-187	1.3158206132550865e-35	0.0	2.505827042051126e-09	1.547116484772599e-09	2.0804564853933012e-05	3.0431129135855924e-121	5.405545617726657e-219	0.0	1.0957235625713762e-38	0.5948507538339279
4.581581581581582	1.476818981724126e-06	8.053372683584175	0.0	4.4405647968858163e-63	4.3347546093352625	0.0548732602074552	4.421957823409545e-77	6.822294815235251e-248	4.316001576113287e-59	8.889230675102366e-72	0.0	3.112564275568645e-48	8.6382279089829e-189	1.6611957898424842e-36	0.0	8.539707663349708e-10	4.458207752993697e-09	4.130835383674929e-05	6.780431975516086e-123	8.651069363765476e-217	0.0	9.218788013754524e-38	0.5655928792550858
4.58958958958959	5.902682754328211e-07	8.033014548103068	0.0	6.747489850230431e-62	3.5854406897996602	0.032005045141956345	2.123905945978036e-78	2.95721158574735e-250	3.0185829264519406e-60	4.746726779300628e-73	0.0	2.809079011822274e-49	7.503433886601522e-191	2.0440759961905897e-37	0.0	2.8371171124160333e-10	1.2521498028350476e-08	8.788306116778087e-05	1.4724311378064562e-124	1.3494591876372419e-214	0.0	7.559723085537143e-37	0.5295703985990609
4.597597597597598	2.300109262471991e-07	7.837952150161112	0.0	9.993328860555906e-61	2.8905335368157528	0.018207898239830125	9.94273008826909e-80	1.2492020482076865e-252	2.0576623820855174e-61	2.470422052832218e-74	0.0	2.4709275811712786e-50	6.352068863835018e-193	2.451462957238807e-38	0.0	9.188574662476859e-11	3.42776447624259e-08	0.00018573582077070988	3.116383549029691e-126	2.0516790211551167e-212	0.0	6.042228956914792e-36	0.48849452660990555
4.605605605605605	8.738170578276273e-08	7.496757760672452	0.0	1.442587847604726e-59	2.2712813052958336	0.010103408133103581	4.536548272041241e-81	5.142583460844685e-255	1.3670819887678454e-62	1.253126559796535e-75	0.0	2.1183929147466703e-51	5.240709302480744e-195	2.865534968659272e-39	0.0	2.901017094413632e-11	9.145855918510781e-08	0.0003839683501483179	6.428431830451099e-128	3.0403164116054714e-210	0.0	4.7070379488649796e-35	0.4444784827873096
4.613613613613613	3.2363973385008906e-08	7.051996732480438	0.0	2.0297322944631507e-58	1.7394873868944263	0.0054679829368092635	2.0174128396087042e-82	2.063138494698428e-257	8.852468565807477e-64	6.1953460381551106e-77	0.0	1.7701230164278284e-52	4.213904398649955e-197	3.264661595758156e-40	0.0	8.928502840002568e-12	2.3784631901916456e-07	0.0007741779358338085	1.2924012326821291e-129	4.391246865692591e-208	0.0	3.5740239040089607e-34	0.39989666138485125
4.621621621621622	1.1686076379509417e-08	6.5559574011229795	0.0	2.783555735154111e-57	1.2984615257267231	0.002886206994332942	8.744062024516986e-84	8.066289195330715e-260	5.587062998090347e-65	2.9852661288250753e-78	0.0	1.4416200668486518e-53	3.3021669153972315e-199	3.625122681696673e-41	0.0	2.6787271687587383e-12	6.028749116012967e-07	0.0015215901135616195	2.5323738412398935e-131	6.181823834867022e-206	0.0	2.6450046351324502e-33	0.3572194244782393
4.62962962962963	4.1137466707431155e-09	6.0652185822133315	0.0	3.720711770816736e-56	0.9447009050792748	0.0014858814114733973	3.693862604980136e-85	3.0733892437063155e-262	3.436782477757884e-66	1.4019979733180884e-79	0.0	1.1443229934717858e-54	2.521930421907202e-201	3.9233705444702225e-42	0.0	7.834213164544365e-13	1.489418299650904e-06	0.002914894635158454	4.8361121505121885e-133	8.482133420617156e-204	0.0	1.907895806352268e-32	0.31883280713054857
4.637637637637638	1.4117725904926824e-09	5.634732604961352	0.0	4.8474950613240765e-55	0.6699108644714172	0.0007463434770864924	1.52088776187674e-86	1.1411946264851534e-264	2.0604865625650116e-67	6.417391917611017e-81	0.0	8.853130500012147e-56	1.8770978599520633e-203	4.1385482821258756e-43	4.644e-321	2.2334446811103283e-13	3.5864506329972372e-06	0.005442624336709033	9.001252732263629e-135	1.1343661986389435e-201	0.0	1.3413499603927853e-31	0.28685618295950877
4.645645645645645	4.723314242528631e-10	5.312115628298515	0.0	6.15565501011353e-54	0.46301723252673305	0.0003664107369424212	6.103267137606311e-88	4.1295263493759514e-267	1.2040284719805758e-68	2.862968582473751e-82	0.0	6.675680504420493e-57	1.361634240426493e-205	4.254894592603757e-44	2.16253e-318	6.206747095169362e-14	8.417279074991156e-06	0.009904959408910482	1.6328547502394455e-136	1.4786355982233282e-199	0.0	9.191550540290512e-31	0.26297330221466225
4.653653653653653	1.5405663801231402e-10	5.132759008137898	0.0	7.618983692347735e-53	0.3119139026115145	0.00017742572553582105	2.3871309975775904e-89	1.4562607274698238e-269	6.857296437649684e-70	1.2448626622094514e-83	0.0	4.906193316434931e-58	9.62617490749067e-208	4.26365116824293e-45	9.85293275e-316	1.681350676645973e-14	1.925472379808231e-05	0.017569346645198228	2.886889223137976e-138	1.8785758763950888e-197	0.0	6.138958389409344e-30	0.2482926789999099
4.661661661661662	4.898489028303675e-11	5.116240677988728	0.0	9.191492424302097e-52	0.20479990659544872	8.849619604699318e-05	9.099942801183927e-91	5.004681062992827e-272	3.806433605622022e-71	5.275615524051011e-85	0.0	3.5143434786607617e-59	6.63233979743546e-210	4.164152307590176e-46	4.37552857747e-313	4.439709626335327e-15	4.293006613028244e-05	0.030375052942877404	4.974513502736208e-140	2.3262480783795208e-195	0.0	3.996316086830992e-29	0.24325213926537365
4.66966966966967	1.5184089550664087e-11	5.264358459854501	0.0	1.0807907054782818e-50	0.13106363836129528	5.372458823827695e-05	3.381033654827542e-92	1.6761467799845662e-274	2.0593621856263074e-72	2.179072447700406e-86	0.0	2.4535459192399068e-60	4.45348017934454e-212	3.963908550658762e-47	1.89389230791367e-310	1.1427458924382125e-15	9.329202484159422e-05	0.0511843257568647	8.354279528673145e-142	2.8076503145026364e-193	0.0	2.5356202073905006e-28	0.24757970184549663
4.677677677677678	4.588355843240327e-12	5.560950385534017	0.0	1.2386942628773484e-49	0.08175082227023552	5.412009479043512e-05	1.2243585964179253e-93	5.470739815721828e-277	1.085916229807017e-73	8.772371901865791e-88	0.0	1.669531475370937e-61	2.914419166712939e-214	3.6776697507543264e-48	7.989871367559951e-308	2.8670855212937016e-16	0.0001975996534282556	0.08406504300475509	1.3674304604373732e-143	3.3028565263647995e-191	0.0	1.5680785299509578e-27	0.26031899866190067
4.685685685685685	1.3516493861468489e-12	5.973516644208809	0.0	1.3837384452277575e-48	0.0497003541354527	8.955633651477025e-05	4.321315541398052e-95	1.74011698655037e-279	5.580961239662957e-75	3.4419870573992764e-89	0.0	1.1072494359490885e-62	1.858763947382584e-216	3.325629846645012e-49	3.28536818088268e-305	7.011722764492193e-17	0.00040793083592346725	0.13457128560720064	2.181420165797366e-145	3.787006963046216e-189	0.0	9.451715576470437e-27	0.2799220805056933
4.693693693693693	3.881562861833222e-13	6.456508137525819	0.0	1.5066475328608508e-47	0.029449930955910936	0.00017846579071757623	1.4865222924236927e-96	5.393978424098117e-282	2.7955724991349753e-76	1.3162799358763032e-90	0.0	7.1572594419969e-64	1.1553570042027586e-218	2.931076619026833e-50	1.31670370515704e-302	1.671472951036409e-17	0.0008208155769827361	0.2099654671080139	3.391651272271136e-147	4.2321612019100024e-187	0.0	5.552808694137293e-26	0.3044055825889924
4.701701701701702	1.0866304695190118e-13	6.955991098289973	0.0	1.5989597810342803e-46	0.017008519904958937	0.00036502570843545586	4.9839639501752035e-98	1.6294398595466613e-284	1.364839441005397e-77	4.906074277387174e-92	0.0	4.509189514389425e-65	6.998869537182457e-221	2.5178654210398045e-51	5.143418001448466e-300	3.883846778497542e-18	0.001609768190918853	0.3193021572133106	5.139499460196458e-149	4.6098628240114355e-185	0.0	3.1796111400057507e-25	0.33155802587762295
4.70970970970971	2.965425155365679e-14	7.415239035129363	0.0	1.6539870223774308e-45	0.00957428185135319	0.000735541763484958	1.628698141202277e-99	4.796957152577319e-287	6.494435416547818e-79	1.7822425372918527e-93	0.0	2.768857801687886e-66	4.1319906486605405e-223	2.10809382583872e-52	1.95828246540687e-297	8.796515955198433e-19	0.003077087108765461	0.4732758476365502	7.590461697851737e-151	4.89410751584347e-183	0.0	1.7745757390707213e-24	0.3591773542495249
4.717717717717718	7.888948545959107e-15	7.780661652485495	0.0	1.6676151287702728e-44	0.005252950857619216	0.0014477059709481243	5.3646105430851136e-101	1.3762322008107394e-289	3.0119673338308517e-80	6.310246399077458e-95	0.0	1.6571173047525652e-67	2.3774451009573527e-225	1.720281185358046e-53	7.267057588058373e-295	1.9419725046899672e-19	0.005732907541049056	0.6837311092740447	1.0925800576239885e-152	5.064291695235192e-181	0.0	9.653266613213908e-24	0.3853102875513256
4.7257257257257255	2.045858826580948e-15	8.007388268988706	0.0	1.6388123962596134e-43	0.002809039922854096	0.00277841206693761	5.864392409404214e-101	3.847830772651031e-292	1.361470119571461e-81	2.1775726661836283e-96	0.0	9.666211387593117e-69	1.3331573140650537e-227	1.368236031682723e-54	2.6284615003576177e-292	4.1788547891965776e-20	0.010410432725199219	0.9627529278157941	1.5327665944283267e-154	5.107679309049653e-179	0.0	5.118153347086784e-23	0.40846086734179515
4.733733733733733	5.171945969979692e-16	8.063816650791185	0.0	1.5697586324149068e-42	0.001464097264488103	0.005197664390283992	1.7862387516913402e-99	1.0484279358398732e-294	5.998117357234629e-83	7.32395758136731e-98	0.0	5.495532240163388e-70	7.2857126319598595e-230	1.060656327522832e-55	9.266258050657306e-290	8.764991192224432e-21	0.018425586634990988	1.3213043498973072	2.0957353550139718e-156	5.020977024765962e-177	0.0	2.64491377163775e-22	0.4277367431353753
4.741741741741742	1.274534368595569e-16	7.934541532961283	0.0	1.4655725218544463e-41	0.0007437712566147872	0.009477325272121851	5.452401044591646e-98	2.7839381199021312e-297	2.575554701224178e-84	2.4008543192971524e-99	0.0	3.0451848997630256e-71	3.880452848262072e-232	8.013835651179129e-57	3.183954937596284e-287	1.79194217625258e-21	0.031785757314873056	1.7674591725508353	2.7927655899642654e-158	4.81074734996566e-175	0.0	1.332198601482082e-21	0.44290943451616943
4.74974974974975	3.0617232543272507e-17	7.621290402848891	0.0	1.3336846089942633e-40	0.0003682699615479341	0.01684315742711359	1.6222301355165565e-96	7.204086911245453e-300	1.0778927738507264e-85	7.670658002505771e-101	0.0	1.6446292536759132e-72	2.0142460428866467e-234	5.901443539600666e-58	1.0663240059471873e-284	3.570863272034907e-22	0.05344443621983111	2.3043817419642822	3.6271886008914315e-160	4.492587737447314e-173	0.0	6.540119146646143e-21	0.4543785458373485
4.757757757757758	7.169597223309139e-18	7.141787452260002	0.0	1.1829625201986282e-39	0.0001777258688685671	0.02917563038172206	4.704374515683165e-95	1.8167563293275872e-302	4.39672491834492e-87	2.388615546387007e-102	0.0	8.657107096777785e-74	1.0189722641162231e-236	4.235728955293143e-59	3.480737020128242e-282	6.935818209306382e-23	0.08758528237874576	2.9283161972193117	4.591381468060183e-162	4.089218230773355e-171	0.0	3.1294036053134826e-20	0.46304737673221136
4.7657657657657655	1.636574344642488e-18	6.526784999346072	0.0	1.0227312154886543e-38	8.359733633318745e-05	0.04925788721088843	1.329707850546389e-93	4.4649108587281096e-305	1.7479619358905205e-88	7.249477584447642e-104	0.0	4.441483011361697e-75	5.023795377686175e-239	2.963126192778148e-60	1.1074215996940248e-279	1.3130947369433707e-23	0.13990024221264608	3.626937091789733	5.664403475643504e-164	3.627803138333572e-169	0.0	1.4594752287783518e-19	0.4701347189952578
4.773773773773773	3.641553215355448e-19	5.815779070132603	0.0	8.618375515506526e-38	3.832583956910106e-05	0.08105691254569752	3.663326976420623e-92	1.0693682263666732e-307	6.77303905848734e-90	2.144440445941882e-105	0.0	2.2209237901190908e-76	2.4139110147006973e-241	2.0203388427683262e-61	3.4341125086478424e-277	2.4230759206993008e-24	0.21780332017158477	4.378451922462544	6.810869018591853e-166	3.1369445276763066e-167	0.0	6.634238943204064e-19	0.47696043414327266
4.781781781781782	7.898513885557298e-20	5.052103481710873	0.0	7.0788615630410445e-37	1.712570106255285e-05	0.13000590292107786	9.836949361719698e-91	2.49597442902195e-310	2.557903247263906e-91	6.182556436143774e-107	0.0	1.0824048834621203e-77	1.1303952038151693e-243	1.3426114918909296e-62	1.0379484884731928e-274	4.358222481360719e-25	0.330498294528107	5.151807853509955	7.981571371609626e-168	2.643806515329694e-165	0.0	2.9393054625491015e-18	0.4847469390168671
4.78978978978979	1.6699745348803964e-20	4.278139844079532	0.0	5.6673012271273736e-36	7.45868875083285e-06	0.20323327774890676	2.5746054716728038e-89	5.6774244004e-313	9.415286997281482e-93	1.7372767590175314e-108	0.0	5.1415760702022777e-79	5.158923539348403e-246	8.696181333208263e-64	3.057713804779889e-272	7.64050526872384e-26	0.4888016319111971	5.908227877078933	9.116303787049527e-170	2.1717618557181535e-163	0.0	1.2692803760811479e-17	0.49447318588669636
4.797797797797798	3.441739968587791e-21	3.5312875811099316	0.0	4.4224695507826263e-35	3.166168721003089e-06	0.3096601401133584	6.567901751519583e-88	1.258522387e-315	3.3777843665029024e-94	4.757915781626025e-110	0.0	2.3804179917766497e-80	2.294603288190175e-248	5.4898299789329425e-65	8.779658407383175e-270	1.305581769627151e-26	0.7046196804446031	6.604095232514072	1.1513860049700416e-171	1.7388192376210343e-161	0.0	5.342316833310984e-17	0.5068029909250312
4.8058058058058055	6.914297817907299e-22	2.8411385651532926	0.0	3.3637981657716756e-34	1.309975181604234e-06	0.4598694136008591	1.6330840198900603e-86	2.7187e-318	1.1810796380624112e-95	1.2700221958894732e-111	0.0	1.0741393293029334e-81	9.946627805101773e-251	3.377857173424003e-66	2.4570735447175866e-267	2.174483032904656e-27	0.9900008980902504	7.19495241891348	1.2371286738178436e-170	1.356926658153041e-159	0.0	2.1915982627927404e-16	0.5220892093515029
4.813813813813813	1.3539981569606147e-22	2.228047264602106	0.0	2.4938620110964513e-33	5.28262187365449e-07	0.6656447010195937	3.9578246986460335e-85	5.746e-321	4.0250876276614237e-97	3.3040962596989655e-113	0.0	4.724093108145712e-83	4.202075568308888e-253	2.0257029029907077e-67	6.70221637668353e-265	3.5305871655184493e-28	1.3557359286643058	7.64013503411613	1.090072068329396e-168	1.0320910591886763e-157	0.0	8.762973241683284e-16	0.5404347025756511
4.821821821821822	2.5845577508204273e-23	1.7030377515847648	0.0	1.802159625220993e-32	2.0763158865002346e-07	0.9390942204597231	9.349124706703475e-84	0.0	1.3369660753560741e-98	8.378010317626796e-115	0.0	2.0250078665686747e-84	1.730101507849218e-255	1.1840288897537723e-68	1.7818801309902652e-262	5.62775330894678e-29	1.8095613847142487	7.907380771419354	9.37012108858561e-167	7.651372750255899e-156	0.0	3.4150829352247817e-15	0.5617761061731674
4.82982982982983	4.808956637969066e-24	1.2687927416521683	0.0	1.269385162733707e-31	7.954168237740523e-08	1.2913221220960895	2.1525436256338274e-82	0.0	4.3282697638870735e-100	2.0705032161016992e-116	0.0	8.460293245471668e-86	6.942230771899463e-258	6.745294692493267e-70	4.617408282786026e-260	1.1481805132248917e-29	2.3541288626666157	7.976691212105216	7.850519674571643e-165	5.528666673313513e-154	0.0	1.2972099040527708e-14	0.585951591730081
4.837837837837838	8.721883356437203e-25	0.9213563892881111	0.0	8.715131305257192e-31	2.969980254848482e-08	1.7306878678534157	4.830586107626483e-81	0.0	1.3657057400996859e-101	4.987211045085351e-118	0.0	3.4450422644332655e-87	2.7148525264732883e-260	3.7453433525625196e-71	1.1662128486984943e-257	2.0234270226985204e-29	2.9850103513440596	7.842805059966124	6.410838843717892e-163	3.893688071530576e-152	0.0	4.802622907417544e-14	0.6127208953705255
4.8458458458458455	1.5419236935785069e-25	0.6521576261918657	0.0	5.832246709382761e-30	1.0808608726588662e-08	2.2607973849180545	1.056610215495476e-79	0.0	4.1999954987934267e-103	1.1708099447408789e-119	0.0	1.3672695058883768e-88	1.0346969657913428e-262	2.026909823314323e-72	2.8708937383258885e-255	1.221118981301837e-28	3.6890976279784904	7.515858197276393	5.102636725682766e-161	2.6727701316301493e-150	0.0	1.7330294848523312e-13	0.6417232203260721
4.853853853853853	2.657095389591089e-26	0.4500098570224749	0.0	3.804349492194367e-29	3.833923766587025e-09	2.8784803545887536	2.252667829981387e-78	0.0	1.2588946482759217e-104	2.6789331528514517e-121	0.0	5.288885162695601e-90	3.843260683798182e-265	1.0691270007431377e-73	6.888365231957256e-253	7.650850705943769e-28	4.443786170239321	7.020115636118578	3.9585657990725727e-159	1.7882233645879248e-148	0.0	6.095265768110217e-13	0.67238145553653
4.861861861861862	4.463151055236327e-27	0.302838813844389	0.0	2.4188485958180398e-28	1.3254843204678958e-09	3.5721001958554344	4.681091777775536e-77	0.0	3.677721325593427e-106	5.974260687791957e-123	0.0	1.9939973765836136e-91	1.3912534236208652e-267	5.496373644539153e-75	1.6109236811911888e-250	4.6795344008181825e-27	5.217288530364607	6.390995669193379	2.993261116668608e-157	1.1661156488885137e-146	0.0	2.0894817055972253e-12	0.7037828732084265
4.86986986986987	7.307431923894639e-28	0.19900313354728336	0.0	1.4990701901844037e-27	4.4664570308469245e-10	4.320586748973265	9.481238785034047e-76	0.0	1.0471698119575982e-107	1.298533862779873e-124	0.0	7.327156433200468e-93	4.908314522163694e-270	2.7540719348580902e-76	3.671922594413332e-248	2.790021230609463e-26	5.970287630060317	5.670893001171618	2.206047970966776e-155	7.41175721577811e-145	0.0	6.981419437802215e-12	0.7345804779184596
4.877877877877878	1.1662062219867584e-28	0.12817617925577798	0.0	9.055690349882495e-27	1.466929254966355e-10	5.0935498562398545	1.8717646210476243e-74	0.0	2.9060579562089172e-109	2.750864556336903e-126	0.0	2.624199090993887e-94	1.687633967088945e-272	1.3450127187545325e-77	8.157776844499133e-246	1.621477454933325e-25	6.658928499356198	4.904484178630129	1.5847071151021388e-153	4.591561959109284e-143	0.0	2.2735689004589738e-11	0.7629608506205178
4.885885885885886	1.8141450077461843e-29	0.08183630464807518	0.0	5.33222963084686e-26	4.6958327818592515e-11	5.8527116601174285	3.601686497714804e-73	0.0	7.860321099721353e-111	5.679785746144155e-128	0.0	9.16027545914095e-96	5.6551465868763704e-275	6.402205101332066e-79	1.7664846843990403e-243	9.185726334456395e-25	7.238892816027326	4.134232997694526	1.1095499795897092e-151	2.7724225095495256e-141	0.0	7.21658515479938e-11	0.7867124444821126
4.893893893893894	2.750764718361256e-30	0.05345970123353916	0.0	3.060449697442888e-25	1.4651210931001124e-11	6.554694147793494	6.755063218030254e-72	0.0	2.0721689420438655e-112	1.142987594748276e-129	0.0	3.116525769272521e-97	1.8468397394816114e-277	2.970194266988256e-80	3.728272810192599e-241	5.07243214669583e-24	7.670057827770927	3.3967093957041037	7.571965706035237e-150	1.6316164915760955e-139	0.0	2.232618877848409e-10	0.8034055033063627
4.901901901901902	4.065542277445625e-31	0.038526829668664574	0.0	1.712191258363348e-24	4.455452955636371e-12	7.154947835020338	1.2348724115699106e-70	0.0	5.324255477096907e-114	2.2418053315442658e-131	0.0	1.0334354302238556e-98	5.878063730883116e-280	1.3430500837877893e-81	7.669468052026611e-239	2.730361450696511e-23	7.921069573615588	2.720128496462991	5.036564691146117e-148	9.359151107977207e-138	0.0	6.732194829548038e-10	0.810666942520239
4.90990990990991	5.856874797484058e-32	0.03444666419600401	0.0	9.337089268804011e-24	1.3205889162611855e-12	7.612358842902928	2.2003119321665113e-69	0.0	1.3333417064081052e-115	4.2854960173540295e-133	0.0	3.339999541351249e-100	1.823304086262938e-282	5.919044996600642e-83	1.5377387328650475e-236	1.4326041637597654e-22	7.973109249899364	2.1232627545027083	3.265309183294264e-146	5.232563832457256e-136	0.0	1.9785999361294973e-09	0.8065080687945874
4.917917917917918	8.224219653717444e-33	0.040480444900930244	0.0	4.963232326276855e-23	3.8150556504827384e-13	7.89388476637417	3.821345118944773e-68	0.0	3.254414683374262e-117	7.984562251729077e-135	0.0	1.052106983781177e-101	5.511929516700921e-285	2.5425128416441627e-84	3.0051047596595826e-234	7.327156589488151e-22	7.8222249215236985	1.6156387592994648	2.0633762426589157e-144	2.851361712787016e-134	0.0	5.667852463765171e-09	0.7896467680802955
4.925925925925926	1.1256508116658592e-33	0.0577152068287442	0.0	2.5716584421291563e-22	1.0742158372615081e-13	7.978496920111872	6.468721768280908e-67	0.0	7.741999962191497e-119	1.4499330313594482e-136	0.0	3.230158517416153e-103	1.6239323781227135e-287	1.064453634478869e-85	5.723957901576901e-232	3.65299419073929e-21	7.479827489947884	1.1987486533028424	1.2708575558570396e-142	1.514432061398379e-132	0.0	1.5824803078773384e-08	0.7597631039098297
4.933933933933934	1.5017300521343566e-34	0.08910186923780025	0.0	1.298851102634704e-21	2.948082742014753e-14	7.859776570115159	1.067311661285339e-65	0.0	1.7950737021479944e-120	2.5662064568855425e-138	0.0	9.6658088748893e-105	4.662855549783873e-290	4.343525981203846e-87	1.0626567309375448e-229	1.775283826335742e-20	6.971264507878292	0.8679101675340916	7.629213548601307e-141	7.839836034856537e-131	0.0	4.3064293170529357e-08	0.7176387799013484
4.941941941941942	1.9528022187023977e-35	0.13953619062411018	0.0	6.394472747510803e-21	7.885790406349028e-15	7.546720398947623	1.7164651693409622e-64	0.0	4.056581895896232e-122	4.426720073939731e-140	0.0	2.819051482856441e-106	1.3048353617105346e-292	1.7274686656812897e-88	1.92286730782914e-227	8.40994188240616e-20	6.332719303592352	0.6144008991362198	4.464031285455952e-139	3.9557047348353723e-129	0.0	1.142235263476751e-07	0.6651534957510836
4.94994994994995	2.475152164516206e-36	0.21592590179334617	0.0	3.068678480750177e-20	2.0559295817150948e-15	7.062615364627162	2.690605910387046e-63	0.0	8.93484564172918e-124	7.442508572593746e-142	0.0	8.01342629685093e-108	3.558600285174726e-295	6.696224627445921e-90	3.391293565456164e-225	3.8835210869775414e-19	5.606962004161373	0.42755383959179966	2.5458884374568945e-137	1.9453621304488726e-127	0.0	2.9529292074580896e-07	0.6051389729757547
4.957957957957958	3.0578902260010003e-37	0.3271571484098505	0.0	1.4354939922530026e-19	5.224306941162249e-16	6.442179218793887	4.110900421987268e-62	0.0	1.918062263243151e-125	1.21956076486046e-143	0.0	2.2201582033170918e-109	9.458503654127693e-298	2.529891695876659e-91	5.829632904914361e-223	1.74810261274821e-18	4.838644165906683	0.29660309425220577	1.415195079079021e-135	9.324740412851041e-126	0.0	7.44063050820765e-07	0.5411174714284399
4.965965965965966	3.682284580135838e-38	0.48385323007466025	0.0	6.545711785112443e-19	1.2939174753616368e-16	5.7274558227116925	6.122037949679863e-61	0.0	4.013166584805319e-127	1.9477551497394267e-145	0.0	5.995149723848827e-111	2.4501089572118856e-300	9.315923759322784e-93	9.767350705030993e-221	7.670397620851592e-18	4.0698504865985585	0.21217974196676587	7.667577550084374e-134	4.356450126850869e-124	0.0	1.8273665594109253e-06	0.4769700503962836
4.973973973973974	4.322026657696096e-39	0.6978156832989646	0.0	2.90951196176422e-18	3.123502917007025e-17	4.963141285010752	8.886437992665133e-60	0.0	8.183903740046378e-129	3.031880608318846e-147	0.0	1.577853148979869e-112	6.185404349547112e-303	3.3435051940206143e-94	1.5950419419536037e-218	3.280799338712736e-17	3.336506091576287	0.1674514767731478	4.049161490655165e-132	1.9837568776252769e-122	0.0	4.374222186389991e-06	0.41658722322187897
4.981981981981982	4.944602269403337e-40	0.9810598186134689	0.0	1.2606471410530329e-17	7.349109145012113e-18	4.192063101894178	1.2572814464656316e-58	0.0	1.6266071423300793e-130	4.599775610216273e-149	0.0	4.047469305844225e-114	1.521845372600186e-305	1.1695806086007407e-95	2.538792373023605e-216	1.367897142093676e-16	2.666024197021995	0.15895889446612363	2.084189492277764e-130	8.804482756770648e-121	0.0	1.0205522307546216e-05	0.3635507371599124
4.98998998998999	5.513766213339672e-41	1.3444096591668722	0.0	5.324508564902126e-17	1.6853298882946785e-18	3.451440856331421	1.7338473811874882e-57	0.0	3.151038240314505e-132	6.801551857108405e-151	0.0	1.0119311918425183e-115	3.649158238705593e-308	3.987589066508437e-97	3.938601249440778e-214	5.559559180291866e-16	2.076323163486541	0.18721911911375053	1.0456217844350679e-128	3.8087191710006276e-119	0.0	2.320752703504235e-05	0.32088254571025554
4.997997997997998	5.992908625331934e-42	1.7957011334459787	0.0	2.1922025344270963e-16	3.7669737361916386e-19	2.770357339749716	2.3305760833840306e-56	0.0	5.949404641340636e-134	9.802259548213225e-153	0.0	2.465862395116786e-117	8.527752736879e-311	1.3250818773744607e-98	5.955477601081353e-212	2.2026301842472926e-15	1.5761026842908874	0.2571461019582328	5.1130200564008535e-127	1.605882478036477e-117	0.0	5.1437721788554593e-05	0.2908799407803003
5.006006006006006	6.348901394366763e-43	2.3377489999511525	0.0	8.798318049182255e-16	8.206494933544812e-20	2.1686178065013864	3.053446184242025e-55	0.0	1.0948186243096411e-135	1.3768644872287834e-154	0.0	5.856486252734685e-119	1.9422102331e-313	4.2916778289651377e-100	8.77709761996834e-210	8.506645046556993e-15	1.1660918658501411	0.37828570159849756	2.4369463161320067e-125	6.59945801002677e-116	0.0	0.00011112040526520538	0.2750388861048388
5.014014014014014	6.555871754900368e-44	2.966343881687264	0.0	3.4422250789063465e-15	1.742529997438054e-20	1.6569315540446057	3.899351152155745e-54	0.0	1.9636300938220315e-137	1.8849638076474486e-156	0.0	1.3556758344619894e-120	4.310996e-316	1.354763823834355e-101	1.2607965553292222e-207	3.202519085590034e-14	0.8408910316819443	0.5647971902023681	1.13208793757783e-123	2.6433975508988116e-114	0.0	0.00023397267455148985	0.2740544377404895
5.022022022022022	6.598308394924498e-45	3.668633999332748	0.0	1.3128115885573304e-14	3.606286819635543e-21	1.2381621611030722	4.853667929334699e-53	0.0	3.43262226360325e-139	2.5151370217087594e-158	0.0	3.0586164287024274e-122	9.3259e-319	4.168234561067919e-103	1.765220044720173e-205	1.1752845718939977e-13	0.5910243484364684	0.8350495377333538	5.126019393063549e-122	1.0319921636387867e-112	0.0	0.0004801707419200455	0.287879555333986
5.03003003003003	6.472982653251093e-46	4.422281471416054	0.0	4.880812132827743e-14	7.274408910298645e-22	0.9092871818801964	5.8887616125636796e-52	0.0	5.848455408294634e-141	3.2708987467434585e-160	0.0	6.725810316923807e-124	1.98e-321	1.2499504283408363e-104	2.4088648751300277e-203	4.204491219543537e-13	0.4048831681808637	1.2106613094728846	2.26228000629741e-120	3.926901597698661e-111	0.0	0.0009604737046807311	0.3158215274843249
5.038038038038038	6.18935445447548e-47	5.1957401799064975	0.0	1.768933380042532e-13	1.4301862536571038e-22	0.6636873742011713	6.963934401032497e-51	0.0	9.711921932589795e-143	4.1459052012112675e-162	0.0	1.4415000077519088e-125	0.0	3.6533014529451013e-106	3.2039503652054364e-201	1.4662370583377299e-12	0.2703415315818479	1.7148175413233326	9.73147459264339e-119	1.456408955090654e-109	0.0	0.0018725546294439416	0.35665723552926987
5.046046046046046	5.7683921313389e-48	5.949870333089279	0.0	6.249766980746017e-13	2.7405954533506595e-23	0.4934320913101191	8.027175505262903e-50	0.0	1.5718750253204518e-144	5.121750883240452e-164	0.0	3.0111689181826946e-127	0.0	1.040711395263399e-107	4.15354453886781e-199	4.984441345857916e-12	0.17593591932062075	2.3697613860243445	4.080160891687538e-117	5.2647331771653425e-108	0.0	0.003558301510792397	0.40875263778458026
5.054054054054054	5.240010551235652e-49	6.640894830976036	0.0	2.1525464297973766e-12	5.118641463088689e-24	0.3913124043723798	9.01880217844137e-49	0.0	2.4795888533715372e-146	6.166863718370062e-166	0.0	6.130642966166724e-129	0.0	2.8895298855881045e-109	5.248216181960808e-197	1.651777625678518e-11	0.11159762624123262	3.193488592316664	1.6674100874566797e-115	1.8549366977194163e-106	0.0	0.006590376482890088	0.4701765377458125
5.062062062062062	4.639562083607094e-50	7.224448970019249	0.0	7.2273835901481835e-12	9.317983385304159e-25	0.352466555441488	9.876740159882492e-48	0.0	3.8123272131321375e-148	7.236974920153193e-168	0.0	1.2165427255199694e-130	0.0	7.819449005545563e-111	6.463448786544547e-195	5.335937087486045e-11	0.06899444043624248	4.195859342684876	6.641623062896284e-114	6.3700306790260224e-105	0.0	0.011896985605759008	0.5388030133749182
5.07007007007007	4.003951091913383e-51	7.660231174261348	0.0	2.365664799583971e-11	1.6532807046264988e-25	0.3755200473672982	1.0542842843843905e-46	0.0	5.712933145900093e-150	8.277450657300721e-170	0.0	2.3528765619289973e-132	0.0	2.0624203882855778e-112	7.758480266878316e-193	1.6803320063389283e-10	0.04157496899909986	5.374555777227802	2.578533957406457e-112	2.1321298851238335e-103	0.0	0.020932585740944518	0.6124006615358265
5.078078078078078	3.367960614486081e-52	7.916588070819453	0.0	7.548707834210046e-11	2.8590957933887476e-26	0.46321329286699847	1.0969374682071913e-45	0.0	9.245898570763323e-152	9.227476545886364e-172	0.0	4.435283213656297e-134	0.0	5.301885143895031e-114	9.077134269259184e-191	5.158293225804918e-10	0.024417908886714523	6.711507595923206	9.757498407004761e-111	6.955774497395366e-102	0.0	0.03589781811861959	0.6887102130548322
5.086086086086086	2.76128512990106e-53	7.97431233447087	0.0	2.348244137093204e-10	4.819125761517301e-27	0.6225139569359618	1.1124660466962889e-44	0.0	6.259945576522831e-151	1.0025732569031854e-173	0.0	8.148806512012884e-136	0.0	1.3284203430879523e-115	1.0350959543446634e-188	1.5436354071533291e-09	0.01397795703424286	8.170524601859814	3.598912612021377e-109	2.211755079193546e-100	0.0	0.0600029300467117	0.76551508100573
5.094094094094094	2.2065871091032965e-54	7.82902102113667	0.0	7.121461747928199e-10	7.917084082425867e-28	0.8642194287895532	1.0996973095951498e-43	0.0	4.2173504494847654e-149	1.0616860186218494e-175	0.0	1.4592076265859725e-137	0.0	3.244089299494682e-117	1.1504618308998886e-186	4.503109103324306e-09	0.007798976846800603	9.696859102635415	1.2938128835996314e-107	6.854697208012951e-99	0.0	0.09775435062616704	0.8407114947840846
5.102102102102102	1.7186840773556144e-55	7.491705542001717	0.0	2.105496368858809e-09	1.2677093652974035e-28	1.202062631662703	1.0595997311831715e-42	0.0	2.7745528866429865e-147	1.0957788074903274e-177	0.0	2.5467751970859294e-139	0.0	7.7215086744385e-119	1.2463027974246418e-184	1.2805911403149497e-08	0.004241214703729188	11.219238458081318	4.53355807088493e-106	2.0706143553021002e-97	0.0	0.15522403310804733	0.9123850861122237
5.11011011011011	1.3047754730978346e-56	6.9873574732445975	0.0	6.06881105289027e-09	1.9784796340184467e-29	1.651356077700179	9.951615761068075e-42	0.0	1.7791240505741327e-145	1.1022916357665717e-179	0.0	4.332260552933631e-141	0.0	1.791280537708596e-120	1.3159357239015172e-182	3.550095652092458e-08	0.002248027311615403	12.654561166906046	1.5483695567401927e-104	6.096349664182941e-96	0.0	0.24023764555642602	0.9788982014676652
5.118118118118118	9.654724517968378e-58	6.3519087173566335	0.0	1.7053791752036116e-08	3.0095454990470432e-30	2.2272529023790852	9.110228609657033e-41	0.0	1.1119344633134986e-143	1.0807293437249474e-181	0.0	7.1827203950807595e-143	0.0	4.0502061741273295e-122	1.3542708665340866e-180	9.59405944339371e-08	0.0011613726802190295	13.914986433068922	5.154398429994343e-103	1.7494447019264963e-94	0.0	0.36239516429182567	1.038986577398685
5.126126126126126	6.963185957856209e-59	5.62800606901068	0.0	4.6720888999102184e-08	4.461980693954382e-31	2.9427678937449055	8.12923598803184e-40	0.0	6.773480557008165e-142	1.032723813264053e-183	0.0	1.1606834424919586e-144	0.0	8.925709250017255e-124	1.358426504885754e-178	2.5275443837210373e-07	0.0005847905224177879	14.91665625700897	1.672435841270102e-101	4.893169648466631e-93	0.0	0.5328229912634885	1.0918562864102632
5.134134134134134	4.894854146748371e-60	4.860309088145597	0.0	1.2478970527863219e-07	6.447805141398768e-32	3.806773792292415	7.070593389041505e-39	0.0	4.0216504772844725e-140	9.618298601622601e-186	0.0	1.828054138333303e-146	0.0	1.9171691004157706e-125	1.3280869502599674e-176	6.491281651027813e-07	0.0002870038633996546	15.588883377489205	5.289191181614366e-100	1.3339514696944803e-91	0.0	0.763559263064595	1.137264240853322
5.142142142142142	3.3537820617647936e-61	4.091026035975935	0.0	3.249591598701765e-07	9.08141590286445e-33	4.822247423344777	5.994439749676584e-38	0.0	2.3273221086954514e-138	8.730902459288096e-188	0.0	2.8061750140776808e-148	0.0	4.013563939296485e-127	1.2655421778580536e-174	1.6251693698628118e-06	0.00013728840446295537	15.882425430256877	1.6304128470085815e-98	3.544455183017666e-90	0.0	1.0665022483001496	1.1755609262004878
5.15015015015015	2.2397158278948332e-62	3.356291097265808	0.0	8.250231620256827e-07	1.2466733362770824e-33	5.985062492038344	4.953690906434875e-37	0.0	1.3127088230848182e-136	7.724436963447849e-190	0.0	4.198468404831737e-150	0.0	8.189399011908562e-129	1.1754021755276442e-172	3.966473380859745e-06	6.400865037611896e-05	15.775516685257225	4.898630104514846e-97	9.179492087354453e-89	0.0	1.451911121498574	1.2076750089184942
5.158158158158158	1.4578528633637347e-63	2.6837744953522065	0.0	2.042188970367384e-06	1.6680505982195842e-34	7.283591366708334	3.9902286084087665e-36	0.0	7.216723240790003e-135	6.6607225982635955e-192	0.0	6.122340237739081e-152	0.0	1.6286432283277529e-130	1.0640354769625704e-170	9.437336024772916e-06	2.9087217615906856e-05	15.276654373353564	1.4345664023653256e-95	2.3171146183468644e-87	0.0	1.926537734805088	1.2350272062255365
5.166166166166166	9.24904451754751e-65	2.0916617022333552	0.0	4.9285974680868305e-06	2.1753203046982237e-35	8.699278847441782	3.1329701502408204e-35	0.0	3.866975620177556e-133	5.597868298502503e-194	0.0	8.701506894848112e-154	0.0	3.156835592145501e-132	9.388267996936048e-169	2.1889430395916843e-05	1.2883218945737158e-05	14.423678977389637	4.094829596367223e-94	5.700803679540249e-86	0.0	2.4915765758231814	1.2593743547333984
5.1741741741741745	5.719290628853437e-66	1.5888975334848219	0.0	1.1597215711696444e-05	2.7649969142082406e-36	10.20819548308725	2.3977583849438696e-34	0.0	2.0195869450025403e-131	4.585332385913739e-196	0.0	1.2053742570878902e-155	0.0	5.963895861471263e-134	8.07373703852469e-167	4.949494720293116e-05	5.561670972198498e-06	13.279332163238298	1.1392535922095555e-92	1.3670498652013177e-84	0.0	3.140727014332135	1.2826008567261995
5.182182182182182	3.4470637486342704e-67	1.1764117672678729	0.0	2.6606791956849857e-05	3.425496532941103e-37	11.783392623045199	1.7887365422322612e-33	0.0	1.0280480472876183e-129	3.6607138737811004e-198	0.0	1.6274205339700527e-157	0.0	1.0981463408865201e-135	6.767425353443702e-165	0.00010910127231314104	2.340156460814777e-06	11.92407974461681	3.0894032895644346e-91	3.1951579379058814e-83	0.0	3.858738713362025	1.3064891316596654
5.19019019019019	2.0249675185094896e-68	0.8489494903758784	0.0	5.951757326544727e-05	4.136279309949261e-38	13.397705031751352	1.3007094633576145e-32	0.0	5.100632191490847e-128	2.848443201822369e-200	0.0	2.141549447627185e-159	0.0	1.9707996052482998e-137	5.528815527575953e-163	0.00023444581101325995	9.59717015738887e-07	10.447417698892279	8.165798572879485e-90	7.278803700916184e-82	0.0	4.62082781464937	1.3325088617622807
5.198198198198198	1.159439681371783e-69	0.5971224049040534	0.0	0.00012981278301996488	4.8680342702592455e-39	15.026522151621617	9.219521576054163e-32	0.0	2.4665750814063996e-126	2.1602109302661632e-202	0.0	2.7466723623457065e-161	0.0	3.44728186612373e-139	4.402511277249663e-161	0.0004911340016025236	3.8361907372586183e-07	8.93904899178313	2.1037436691980143e-88	1.616171287652796e-80	0.0	5.3932857473188776	1.3616636648196079
5.206206206206206	6.470522875727198e-71	0.40935858675749354	0.0	0.0002760672910478187	5.584121257041351e-40	16.65001093531049	6.369889308580905e-31	0.0	1.1625841804280818e-124	1.5967303149364663e-204	0.0	3.433492036241906e-163	0.0	5.877101665798918e-141	3.416871185425997e-159	0.001003005975088124	1.4945687156471495e-07	7.481205888551049	5.28271678649131e-87	3.4976348665410146e-79	0.0	6.135448386903833	1.3944228645566306
5.2142142142142145	3.519585250659345e-72	0.2735290551633636	0.0	0.000572457789810774	6.243289845364753e-41	18.254338871726173	4.289948723637447e-30	0.0	5.340897160616049e-123	1.1503070952761538e-206	0.0	4.183267794648695e-165	0.0	9.765662083740127e-143	2.5847377607096482e-157	0.001996890011024879	5.6753190306182624e-08	6.143042237013807	1.2929818630727376e-85	7.37770447832399e-78	0.0	6.802967791265938	1.4307476072601502
5.222222222222222	1.865968390649717e-73	0.1781402464866649	0.0	0.0011574676034220017	6.803456289029532e-42	19.83160936921592	2.816244668302334e-29	0.0	2.391463514544411e-121	8.076865350414786e-209	0.0	4.96758978858935e-167	0.0	1.5815839983022037e-144	1.9057420665184723e-155	0.0038757250943512035	2.10050330811533e-08	4.977529555694017	3.0845967292714207e-84	1.5167979866434265e-76	0.0	7.352072040850037	1.470199292088611
5.23023023023023	9.642231478256796e-75	0.11307840014361469	0.0	0.002282006951273303	7.226086303248015e-43	21.378454210927618	1.802138367509774e-28	0.0	1.0436936480907911e-119	5.527372116575831e-211	0.0	5.749448922211524e-169	0.0	2.4965278015243377e-146	1.3695298589724792e-153	0.007333326954471078	7.577311780778555e-09	4.020778633976927	7.172581202036522e-83	3.0394425208232183e-75	0.0	7.744267119000743	1.5120997138878165
5.238238238238238	4.856362601513541e-76	0.0699610444978964	0.0	0.004387061732940809	7.480560392528237e-44	22.893484317599345	1.1241048232289948e-27	0.0	4.439581760534664e-118	3.6867304016179506e-213	0.0	6.485704391884997e-171	0.0	3.8995741607826804e-148	9.592650950596023e-152	0.013526936054013908	2.6641927516065714e-09	3.2932850761768195	1.6256383717288442e-81	5.936354517478675e-74	0.0	7.95078713591752	1.555701435211033
5.246246246246246	2.383991783365202e-77	0.04218829139359787	0.0	0.008224038474207324	7.547837938517741e-45	24.374029850224854	6.834833424220415e-27	0.0	1.8406482988551286e-116	2.396684534689323e-215	0.0	7.130804279339497e-173	0.0	3.9663951641849915e-148	6.54885734986806e-150	0.02432479263511829	9.130085087213058e-10	2.80233996793718	3.591237054682891e-80	1.1300702087166625e-72	0.0	7.956080335194238	1.6003266943987364
5.2542542542542545	1.1406655354219566e-78	0.02479628459084599	0.0	0.015033395148845326	7.422811707031929e-46	25.812758868199694	4.0509145338840564e-26	0.0	7.438053645039764e-115	1.5185433106836476e-217	0.0	7.64135397791366e-175	0.0	2.536773998705102e-146	4.3576482489673465e-148	0.04264333529877397	3.0495987783240886e-10	2.5447870354619404	7.73278882241179e-79	2.0967696707002964e-71	0.0	7.759744547083962	1.6454437939131374
5.262262262262262	5.31951003222513e-80	0.01420496965248911	0.0	0.02679757531873694	7.114948572543566e-47	27.19482044069903	2.340366593597093e-25	0.0	2.9295946640773204e-113	9.377569875727667e-220	0.0	7.980912625443109e-177	0.0	1.6046373310826338e-144	2.826171829354475e-146	0.07287967894829213	9.928171773076189e-11	2.5094311566791436	1.6229325071798771e-77	3.791889987547032e-70	0.0	7.376577685710435	1.6906687048685185
5.27027027027027	2.4179344845160166e-81	0.007931458043151457	0.0	0.0465807335343614	6.647104881427608e-48	28.49610326083711	1.3180202166959026e-24	0.0	1.1246451191463582e-111	5.644172145673986e-222	0.0	8.124286492936667e-179	0.0	9.893119579993471e-143	1.7865069382002158e-144	0.12142718601765358	3.1503191821445015e-11	2.678660166486637	3.3199939733436025e-76	6.683753654648706e-69	0.0	6.834734488043563	1.73570169513609
5.278278278278278	1.071215852986151e-82	0.004316430722893897	0.0	0.07895786634800317	6.052723725009231e-49	29.683044224689127	7.235514236810097e-24	0.0	4.208072434609007e-110	3.3109834482186404e-224	0.0	8.060617987723049e-181	0.0	5.94496691732405e-141	1.1007041479943855e-142	0.1972334172786132	9.743130738556726e-12	3.029162464032089	6.619831869497013e-75	1.1482721805264077e-67	0.0	6.172308249254409	1.780228302378858
5.286286286286286	4.626463224699734e-84	0.002289578518653205	0.0	0.1305174376233269	5.372080218701093e-50	30.71418876210846	3.8719320990879874e-23	0.0	1.5346546090640096e-108	1.8930434603438655e-226	0.0	7.794744508785165e-183	0.0	3.481973380216653e-139	6.60992072501523e-141	0.3123208783537783	2.9369814280312077e-12	3.531932282301473	1.2865591535518556e-73	1.9227771601730403e-66	0.0	5.432913583807001	1.8238255692143468
5.2942942942942945	2.1598537710518927e-85	0.0011837100405405105	0.0	0.21039307440023486	4.6717755623837986e-51	31.543431484146076	2.0197563841896233e-22	0.0	5.455038580398155e-107	1.054899231117421e-228	0.0	7.346591059135371e-185	0.0	1.9877477762204384e-137	3.868847849221855e-139	0.4821457129062926	8.629041702890702e-13	4.151986983869965	2.4371710410714484e-72	3.1381432839503205e-65	0.0	4.660979779507716	1.8659145793123495
5.302302302302302	5.230069649182181e-85	0.0005964776069520699	0.0	0.3307422780728999	6.957132216948034e-52	32.12459141099605	1.0270348498609415e-21	0.0	1.889925749008474e-105	5.729387329964942e-231	0.0	6.748702488174634e-187	0.0	1.1060046070169832e-135	2.2071243491267353e-137	0.7256265481876379	2.4710562579096187e-13	4.848330156516379	4.500036449188391e-71	4.992019651987006e-64	0.0	3.897452867773945	1.9057881699615506
5.31031031031031	1.213427851093364e-83	0.00029295571818996433	0.0	0.5070477269241102	3.645520839773167e-51	32.41673944722274	5.090827683005448e-21	0.0	6.381920572821779e-104	3.0328589098841363e-233	0.0	6.042339675922694e-189	0.0	5.998082445326028e-134	1.2272462260509362e-135	1.0646487033915248	6.897018574667259e-14	5.574660596150513	8.098790323934985e-70	7.73997408390995e-63	0.0	3.176462674074839	1.9427205501582725
5.318318318318318	2.786388641424212e-82	0.00014023901015643197	0.0	0.7580784542211233	4.187283426826765e-50	32.38953190441138	2.4598624263387887e-20	0.0	2.1004762955345005e-102	1.56474310806082e-235	0.0	5.272789389106195e-191	0.0	3.1705000662925876e-132	6.651144150478831e-134	1.5228548714160917	1.8762852122795532e-14	6.281159942104838	1.4206880170143013e-68	1.1696675179288806e-61	0.0	2.5232824800583447	1.9761385405100886
5.326326326326326	6.236521636566459e-81	6.543268156878068e-05	0.0	1.1053271005746195	4.7289427188779855e-49	32.02774159720399	1.1586565422203586e-19	0.0	6.73820022572468e-101	7.86829626204983e-238	0.0	4.484625161711537e-193	0.0	1.633439105914387e-130	3.513344750114491e-132	2.123588646825629	4.975022089437599e-15	6.9174286191271275	2.4291372958653708e-67	1.7228404326911726e-60	0.0	1.9536520595012983	2.005809247996102
5.334334334334335	1.3605199604442973e-79	2.9756347588138096e-05	0.0	1.5717512308875392	5.205732091142701e-48	31.334236965794755	5.320132693722516e-19	0.0	2.106831369977971e-99	3.856249958664393e-240	0.0	3.717597006230654e-195	0.0	8.202344081446907e-129	1.8088598797158537e-130	2.886972122670018	1.2857302697020597e-15	7.436340821398446	4.04837320318626e-66	2.4733602925698875e-59	0.0	1.474306560725102	2.0319835208101567
5.342342342342342	2.8928720959792366e-78	1.3189354778802994e-05	0.0	2.179705847862522	5.585466393682366e-47	30.330845569556242	2.381313254281822e-18	0.0	6.420596500469022e-98	1.8420290112392358e-242	0.0	3.003647101330765e-197	0.0	4.014513085134574e-127	9.077135886600859e-129	3.826270652780749	3.2386455609706015e-16	7.798325004374845	6.576343906183575e-65	3.460902909972299e-58	0.0	1.0843952541204387	2.055434341729526
5.35035035035035	5.995363097206381e-77	5.69805324311036e-06	0.0	2.9480686300217087	5.84112850163617e-46	29.056837544636217	1.0390572826379867e-17	0.0	1.9071318380815087e-96	8.575798563919745e-245	0.0	2.3652984010645507e-199	0.0	1.9150831643862653e-125	4.4396884954836634e-127	4.9439062166289816	7.951254811274033e-17	7.975411998205493	1.0412723949393669e-63	4.72009946682383e-57	0.0	0.7774037829796792	2.0773469941147877
5.358358358358358	1.2110548440063775e-75	2.3993217926828914e-06	0.0	3.8887245961565142	5.953793462706767e-45	27.565140036760766	4.419712699076673e-17	0.0	5.5213565375183505e-95	3.89134282142088e-247	0.0	1.815404494085682e-201	0.0	8.904351035420534e-124	2.1164885041486963e-125	6.227685831444693	1.902683793750392e-17	7.954372126439319	1.6070168660708533e-62	6.2744055783465475e-56	0.0	0.5432064554969758	2.0990514293463667
5.366366366366366	2.384373685168099e-74	9.847130456467313e-07	0.0	5.002771716229695	5.914941530973251e-44	25.91678481713656	1.8326645670673635e-16	0.0	1.558011307648023e-93	1.7209618034066826e-249	0.0	1.358036085455191e-203	0.0	4.0353089357156344e-122	9.834200991511694e-124	7.647958984943455	4.43768288250677e-18	7.738395225303183	2.4174257381715875e-61	8.12931081238485e-55	0.0	0.36994948468111605	2.1216300551366842
5.374374374374375	4.5755905028664567e-73	3.9390492678671163e-07	0.0	6.276995214566227	5.727522895420179e-43	24.174422365009967	7.408141253165779e-16	0.0	4.2850427158451685e-92	7.41805050346601e-252	0.0	9.901469403417752e-206	0.0	1.782424716317765e-120	4.4537106501159893e-122	9.156451290230669	1.0087989161536238e-18	7.347024368292681	3.544564394098904e-60	1.0265841903811363e-53	0.0	0.24557217816464627	2.1454757186440507
5.382382382382382	8.558200164310357e-72	1.5358371112630282e-07	0.0	7.681285775568005	5.4055874631174165e-42	22.395930718389913	2.9192810938524233e-15	0.0	1.1486810143373961e-90	3.116414070711851e-254	0.0	7.036204047465382e-208	0.0	7.673712107060729e-119	1.9659146913796235e-120	10.687397640417242	2.235175596594196e-19	6.814374136182094	5.065823165888102e-59	1.2635578141977963e-52	0.0	0.15888215777875284	2.1699032082690786
5.39039039039039	1.56020022709065e-70	5.8380820736206356e-08	0.0	9.167694553181954	4.972544178006853e-41	20.629150650183938	1.121466127908776e-14	0.0	3.0012589461679216e-89	1.276048976830338e-256	0.0	4.8733503769815775e-210	0.0	3.220028510437745e-117	8.457988493427364e-119	12.161305431723694	4.827000969342392e-20	6.185969253193133	7.056917181844489e-58	1.515846994248642e-51	0.0	0.10019137291547627	2.1929232417990465
5.398398398398398	2.772304919061345e-69	2.1678172057184358e-08	0.0	10.67168908721154	4.458349272596028e-40	18.908573756648785	4.199942391566191e-14	0.0	7.643059304518762e-88	5.092444998463942e-259	0.0	3.289783242277183e-212	0.0	1.3169638425883542e-115	3.546739270688799e-117	13.491248397705712	1.0160190563109048e-20	5.514755121441811	9.582046611931978e-57	1.7724554119622884e-50	0.0	0.06158071931951657	2.211265777454799
5.406406406406406	4.80136341730496e-68	7.996320410289452e-09	0.0	12.115891663043634	3.8960920928802894e-39	17.25443017273939	1.5333839800433417e-13	0.0	1.897102203073776e-86	1.9807614121391517e-261	0.0	2.1644988885748973e-214	0.0	5.2498623484490586e-114	1.4496100427806588e-115	14.591099713053985	2.0844234255117084e-21	4.856908143790916	1.2681780577511973e-55	2.0200167640203603e-49	0.0	0.03689082934631931	2.2206918422713966
5.414414414414415	8.104967155616339e-67	3.3316193938486333e-09	0.0	13.416177327434829	3.318516840343535e-38	15.674147641282001	5.457736597104018e-13	0.0	4.5895907811625695e-85	7.509046657889738e-264	0.0	1.3880269104601516e-216	0.0	2.0397733959699335e-112	5.774745730404628e-114	15.384665733018126	4.1682736812890193e-22	4.267998273218358	1.63599258626679e-54	2.243852635562706e-48	0.0	0.021540278362928256	2.2165695116658366
5.4224224224224224	1.3335251682302164e-65	2.6782669197284904e-09	0.0	14.489553786155717	2.7549804714762466e-37	14.165691625831055	1.893791199560305e-12	0.0	1.0822234443416093e-83	2.774496972358314e-266	0.0	8.675386672531349e-219	0.0	7.724597946643716e-111	2.2421997283228513e-112	15.814391180896145	8.139543235540024e-23	3.799857110920832	2.0571313546107e-53	2.4293684773015674e-47	0.0	0.01225867229240012	2.194625108126196
5.43043043043043	2.1385265285642816e-64	5.333725598968312e-09	0.0	15.262837424294702	2.2292188687438748e-36	12.721954874506377	6.406391430186243e-12	0.0	2.4872511961642617e-82	9.991496117006808e-269	0.0	5.284820385601013e-221	0.0	2.8512139889467564e-109	8.485461681859866e-111	15.848259444049525	1.635167287519542e-23	3.498242705387538	2.5212898637217873e-52	2.5636111711550667e-46	0.0	0.006799778887286432	2.151731556021162
5.438438438438438	3.3426563940893773e-63	1.4244178604543487e-08	0.0	15.680879857468481	1.758112180779442e-35	11.33522173747927	2.1128120393085284e-11	0.0	5.571627792883306e-81	3.506901832176121e-271	0.0	3.1377768758674893e-223	0.0	1.0257551915144271e-107	3.1299428624760316e-109	15.48374156395196	7.915986790321807e-24	3.4011434174816846	3.012063136334857e-51	2.6367601213304747e-45	0.0	0.0036762528777642455	2.086575583796567
5.446446446446447	5.092519604049921e-62	3.8879684873653585e-08	0.0	15.713064566996339	1.3514504965543434e-34	10.000812906606544	6.793266009680954e-11	0.0	1.2164780612652367e-79	1.1996747281921043e-273	0.0	1.8157845666655192e-225	0.0	3.5968111093015806e-106	1.1252709162445452e-107	14.748120900261537	2.760260914527055e-23	3.537399675651592	3.507408839349867e-50	2.6433142119911755e-44	0.0	0.0019372032797362224	2.000060695079244
5.454454454454455	7.562019370258588e-61	1.040494059655821e-07	0.0	15.357011692413785	1.0125427964496759e-33	8.719287192649876	2.129468845199219e-10	0.0	2.588726700277647e-78	3.999910077070711e-276	0.0	1.0241345524332105e-227	0.0	1.2292820806322294e-104	3.9430976353903456e-106	13.695141218048096	1.4144730692145893e-22	3.925292560355131	3.980982265103537e-49	2.5827755300038387e-43	0.0	0.0009949568473598595	1.8953512602080274
5.4624624624624625	1.0944784078947477e-59	2.7166065976127387e-07	0.0	14.63886877042129	7.394117050030933e-33	7.496958945487742	6.507941233496361e-10	0.0	5.3694260111735734e-77	1.2998216367887041e-278	0.0	5.629893154192027e-230	0.0	4.094920744884553e-103	1.3467212695191121e-104	12.398559099739359	7.190179464607287e-22	4.570863964981666	4.404292330265663e-48	2.4597118767396604e-42	0.0	0.0004980724568817476	1.7775340511544726
5.47047047047047	1.5439783073809946e-58	6.915748131081422e-07	0.0	13.610138125856308	5.262825144787502e-32	6.344881445709443	1.9391016745776012e-09	0.0	1.0854985777587487e-75	4.1168411723267714e-281	0.0	3.0164332730974177e-232	0.0	1.3295341538452838e-101	4.483092084069475e-103	10.94368884233549	3.564548165038263e-21	5.465966073563665	4.749464021271303e-47	2.2831871737021094e-41	0.0	0.00024301889315523834	1.6529508272669082
5.478478478478478	2.1229513105164423e-57	1.7165432420433445e-06	0.0	12.341575189589317	3.650995078941515e-31	5.276754552148158	5.633098608644081e-09	0.0	2.1388995662070105e-74	1.270841179187353e-283	0.0	1.575207345892704e-234	0.0	4.2073976787030803e-100	1.4545791283261442e-101	9.418304396127526	1.7224144970207197e-20	6.586324484870731	4.9922483108759644e-46	2.0656583686851105e-40	0.0	0.00011557044413231066	1.528321632516191
5.486486486486487	2.8451422859660294e-56	4.154104496302422e-06	0.0	10.915160902948632	2.4686711458079143e-30	4.306377990003799	1.5954726271032635e-08	0.0	4.107818658310753e-73	3.8235366886842912e-286	0.0	8.017374493309094e-237	0.0	1.2977400733198635e-98	4.599989025703023e-100	7.9042629536698215	8.112053619113499e-20	7.890155040307743	5.114832569175897e-45	1.8215251857729708e-39	0.0	5.356890356011205e-05	1.4098188466314898
5.494494494494495	3.716493282656012e-55	9.801992496282984e-06	0.0	9.415410061150864	1.6269526783049766e-29	3.445273642198696	4.405875807442789e-08	0.0	7.689389692770844e-72	1.1212076726748762e-288	0.0	3.977196490596831e-239	0.0	3.901413458384695e-97	1.4178686216109311e-98	6.47096061138193	3.723776640000553e-19	9.318014371512666	5.108000151349482e-44	1.565566670691273e-38	0.0	2.4201259248011487e-05	1.3022587606161207
5.5025025025025025	4.731822254958183e-54	2.2551395760802603e-05	0.0	7.921283800500218	1.0450721831910637e-28	2.7009674251490923	1.1862656131602514e-07	0.0	1.4029177704548616e-70	3.2044513068037795e-291	0.0	1.922969344366599e-241	0.0	1.143184620150414e-95	4.2596600326511867e-97	5.171300408559128	1.6660809331453334e-18	10.794525595658676	4.9722757134545855e-43	1.311498072100958e-37	0.0	1.065669170263161e-05	1.2085504798445972
5.51051051051051	5.872046970734434e-53	5.058977798122435e-05	0.0	6.499747315057554	6.543006354476481e-28	2.0762086427405104	3.1141863258826023e-07	0.0	2.494780258284857e-69	8.926230730600913e-294	0.0	9.061875893375765e-244	0.0	3.2649078354783806e-94	1.2473078010217802e-95	4.040355695433958	7.265545478556814e-18	12.232382327424087	4.7178586552783534e-42	1.0708371976431001e-36	0.0	4.573683111827181e-06	1.1294886116152651
5.518518518518518	7.102593890235584e-52	0.00011066005795806321	0.0	5.201623596708132	3.99271289827147e-27	1.5691755421699658	7.971253813463013e-07	0.0	4.324064049768934e-68	2.4234237334588084e-296	0.0	4.1621171022673624e-246	0.0	9.088362972472832e-93	3.5598532070018434e-94	3.096455258969745	3.08816159035791e-17	13.538627687045537	4.3633564078957243e-41	8.521949260210448e-36	0.0	1.913237884605488e-06	1.0639088843324822
5.526526526526527	8.373579814337057e-51	0.00023602966533885477	0.0	4.059939603678098	2.3747533568280654e-26	1.1745234711900472	1.9894580204403334e-06	0.0	7.304856266669141e-67	6.412648292790694e-299	0.0	1.86320617949902e-248	0.0	2.465815701272272e-91	9.902624086566388e-93	2.3440820194179377	1.2793561721297258e-16	14.622712167374846	3.933535972795974e-40	6.610193034679332e-35	0.0	7.800655596860913e-07	1.0091589118568112
5.534534534534535	9.622156935195263e-50	0.0004909067431442543	0.0	3.0905428144745315	1.3766661202270768e-25	0.8850078007600886	4.841456182184017e-06	0.0	1.2027932131838931e-65	1.65383547045058e-301	0.0	8.129390256397401e-251	0.0	6.52072381786257e-90	2.684900823912099e-91	1.7778038744442608	5.165859385286944e-16	15.405370825516691	3.456470793961327e-39	4.997456737812845e-34	0.0	3.099934142936289e-07	0.9617827896994687
5.5425425425425425	1.0777082080219682e-48	0.0009956291191880631	0.0	2.294460259394613	7.778546023965141e-25	0.6933637675860405	1.148834824527426e-05	0.0	1.9303230650316642e-64	4.157133767250979e-304	0.0	3.457048442390093e-253	0.0	1.680704153866281e-88	7.095221453756722e-90	1.3864407102711533	2.0330747774863808e-15	15.827047465799371	2.960538113342137e-38	3.682507559780899e-33	0.0	1.2006959960186113e-07	0.9182872472994642
5.55055055055055	1.1765160089102088e-47	0.001969120108444512	0.0	1.6613176024169474	4.283787444644486e-24	0.5941356443510694	2.658196668552396e-05	0.0	3.0194564372992417e-63	1.0184565670044746e-306	0.0	1.4328587945230099e-255	0.0	4.222280185929106e-87	1.827525366607202e-88	1.156781814527636	7.798728200404923e-15	15.854524722083426	2.471707711082434e-37	2.6448311658583017e-32	0.0	4.532866083348753e-08	0.8758525241264945
5.558558558558558	1.2518803474178178e-46	0.0037978086795326543	0.0	1.1731313872435027	2.2994135613773986e-23	0.5851939115459222	5.997530017846304e-05	0.0	4.603490738319902e-62	2.431855930764056e-309	0.0	5.788309675487384e-258	0.0	1.0338634212021793e-85	4.587970580498239e-87	1.0763545961723668	2.915774120754275e-14	15.484631684050985	2.011467277523772e-36	1.8514498953798534e-31	0.0	1.6679074416359218e-08	0.8328713354396178
5.566566566566567	1.2983643725608839e-45	0.00714316833085574	0.0	0.8079003157002128	1.2030008937165297e-22	0.6687374834556875	0.00013195374849104028	0.0	6.840778309507667e-61	5.659525079806e-312	0.0	2.279032707599815e-260	0.0	2.467400646808664e-84	1.1226324380645402e-85	1.1349620797141544	1.0625359416466222e-13	14.744362375591416	1.595581413542508e-35	1.263239438825208e-30	0.0	5.981777232668781e-09	0.789238062841941
5.574574574574575	1.3125009497733807e-44	0.013102578547640817	0.0	0.5426016320151064	6.134434001541358e-22	0.8516330519903483	0.00028310236699527486	0.0	9.907942926272145e-60	1.283715985e-314	0.0	8.745805082063604e-263	0.0	5.739533607927679e-83	2.677406424419945e-84	1.3249188656810937	3.773923063509885e-13	13.687352039169852	1.2337178821368328e-34	8.400769940484306e-30	0.0	2.0909697787571464e-09	0.7463586941755629
5.5825825825825826	1.2932200742246386e-43	0.02343918317627908	0.0	0.3553951309691787	3.0488968640679408e-21	1.1449917370610205	0.0005923065458033872	0.0	1.3986891733954676e-58	2.8379536e-317	0.0	3.2711425166137483e-265	0.0	1.3012897255767555e-81	6.223730338232305e-83	1.6401041609627776	1.3064780425776197e-12	12.387287111630432	9.298318653946721e-34	5.44517961272964e-29	0.0	7.124009792715678e-10	0.7069004377754181
5.59059059059059	1.2419827257552687e-42	0.04089407515687724	0.0	0.22700927656898373	1.4769665364872005e-20	1.562931589879387	0.001208481299579288	0.0	1.9245033322940314e-57	6.11e-320	0.0	1.1924757978469692e-267	0.0	2.875622768426639e-80	1.4100904953764375e-81	2.0741085684771905	4.4082970166915136e-12	10.929329060517562	6.831018659095649e-33	3.4400521867671266e-28	0.0	2.3657044730506245e-10	0.6743400478245708
5.598598598598598	1.162597917351792e-41	0.06958630009598825	0.0	0.1414073656614915	6.973619775096248e-20	2.1205356728703713	0.002404546185346242	0.0	2.580927819155527e-56	1e-322	0.0	4.236918567064842e-270	0.0	6.193703214753531e-79	3.1138877651614662e-80	2.6178752271881818	1.449770443076323e-11	9.400905909521622	4.891700178410743e-32	2.118251658496734e-27	0.0	7.656948140594321e-11	0.652396137346094
5.606606606606607	1.0607547425147708e-40	0.11549063443969783	0.0	0.08589960516033093	3.2092648553778585e-19	2.831100363464801	0.0046659042280606765	0.0	3.373593780545542e-55	0.0	0.0	1.4672397909641992e-272	0.0	1.3002578576533221e-77	6.702219959238888e-79	3.2573195898018623	4.6471564633124603e-11	7.883222743237491	3.414509786208616e-31	1.2713050791394072e-26	0.0	2.415517297083207e-11	0.6444408563819487
5.614614614614615	9.433492305948255e-40	0.1869583854852569	0.0	0.05088564887233118	1.4395028951863257e-18	3.702879612419386	0.008829945975808641	0.0	4.298030104748144e-54	0.0	0.0	4.9522494405755665e-275	0.0	2.6605367174406334e-76	1.4060285856448854e-77	3.971443956289526	1.4518943272578698e-10	6.44458663835844	2.323228650033119e-30	7.436724825337656e-26	0.0	7.427177945677855e-12	0.6529810994342439
5.622622622622623	8.177164689601394e-39	0.2952129380249715	0.0	0.029395354067241235	6.293311260198768e-18	4.735657575079576	0.016297091855944638	0.0	5.3371063396539645e-53	0.0	0.0	1.629124828996499e-277	0.0	5.3060307337589e-75	2.874943907666087e-76	4.731427945717883	4.421222608376852e-10	5.136212065567074	1.5408186605278312e-29	4.240073106922252e-25	0.0	2.2258543263499894e-12	0.679281953216229
5.63063063063063	6.908860161362896e-38	0.4547128456834975	0.0	0.016559051310130687	2.6816714485487267e-17	5.917600330772115	0.02933611585020262	0.0	6.4595460125436136e-52	0.0	0.0	5.223440470733457e-280	0.0	1.0314093493067224e-73	5.729600649787209e-75	5.501063220200766	1.3122283496354777e-09	3.990680257218429	9.961116936340705e-29	2.3562679736247343e-24	0.0	6.50172921907333e-13	0.7231796282885464
5.638638638638638	5.689632208453847e-37	0.6832383374295817	0.0	0.009096193367840476	1.1137599863455097e-16	7.222914058898589	0.051504644999294365	0.0	7.620050919494929e-51	0.0	0.0	1.632335299386102e-282	0.0	1.9541290132823153e-72	1.1129587853104834e-73	6.238711220309971	3.796086589566771e-09	3.022779937154153	6.277149449063548e-28	1.276249893615424e-23	0.0	1.8510589503398334e-13	0.7831020179979865
5.646646646646647	4.5670616587663386e-36	1.0015336647028186	0.0	0.004872428331671282	4.50855467662811e-16	8.610837830344009	0.08819674849579559	0.0	8.761399586435057e-50	0.0	0.0	4.971787189689162e-285	0.0	3.608580025331318e-71	2.1071408320596413e-72	6.900716520599062	1.070341746461443e-08	2.232139015263386	3.855811935707428e-27	6.737619178844114e-23	0.0	5.13654211029975e-14	0.856286191747282
5.654654654654655	3.573265143161673e-35	1.432341950051126	0.0	0.002544994412606428	1.778864046469972e-15	10.026399463927321	0.14731008155301756	0.0	9.81858353937863e-49	0.0	0.0	1.475931240799195e-287	0.0	6.495019586244224e-70	3.888371897531754e-71	7.44594521463451	2.9414974686319643e-08	1.606906202293615	2.30870915052656e-26	3.4668647931772473e-22	0.0	1.3892509015827566e-14	0.9391567243766903
5.662662662662663	2.725022758941555e-34	1.998714853446932	0.0	0.0012962174425579578	6.8408152387089075e-15	11.403157587626623	0.23999246913271807	0.0	1.0724669769877901e-47	0.0	0.0	4.27041572654086e-290	0.0	1.1394248524227641e-68	6.993615961054265e-70	7.840889620004621	7.879055390631099e-08	1.127752603930118	1.3474842995357706e-25	1.7387095991665687e-21	0.0	3.662264887290645e-15	1.0278092468351878
5.67067067067067	2.0255941152223314e-33	2.721574937971658	0.0	0.0006437431480188561	2.5640863759454027e-14	12.66786270352783	0.3813815751143306	0.0	1.1417703331483031e-46	0.0	0.0	1.204272091806231e-292	0.0	1.948283249259704e-67	1.2260142464561862e-68	8.064639051457466	2.0570246141546532e-07	0.7715970911403207	7.666205499197978e-25	8.49917755052584e-21	0.0	9.409749244814704e-16	1.1185317867300961
5.678678678678678	1.467618051416294e-32	3.6166518963859797	0.0	0.0003117347494952269	9.367358211618764e-14	13.746640670551013	0.5911947830981377	0.0	1.1847680056656944e-45	0.0	0.0	3.310011662831379e-295	0.0	3.2469812805465644e-66	2.0948310626027335e-67	8.112996695214887	5.234370786384028e-07	0.5146596626108768	4.251484932977876e-24	4.049360618276672e-20	0.0	2.3564898794109594e-16	1.208293453002162
5.686686686686687	1.0364609842686972e-31	4.691087573421278	0.0	0.00014719389816686401	3.3355026652508674e-13	14.571997338980397	0.893968491011791	0.0	1.1982504977411209e-44	0.0	0.0	8.867166470296763e-298	0.0	5.274348859870517e-65	3.488688914537793e-66	8.001131253080395	1.298222520444752e-06	0.3346584738928177	2.2982936407949734e-23	1.880423676199866e-19	0.0	5.751913401916653e-17	1.2951359828412592
5.694694694694695	7.134658431160211e-31	5.940175660670233	0.0	6.776736590493259e-05	1.1576176577948853e-12	15.089730729044886	1.3187017075499052	0.0	1.1811951515418773e-43	0.0	0.0	2.3152113114774343e-300	0.0	8.350633114979853e-64	5.6628523374234975e-65	7.764362571556452	3.1382927533135305e-06	0.21214606160122843	1.2110898381430997e-22	8.511079936336004e-19	0.0	1.3684165886143434e-17	1.378417619821933
5.702702702702703	4.787125331980684e-30	7.344824648917973	0.0	3.042088853623707e-05	3.915873738726392e-12	15.264771841526366	1.8976481142923862	0.0	1.134894340852952e-42	0.0	0.0	5.891784386705376e-303	0.0	1.2886398344718085e-62	8.959174202704578e-64	7.4569401255097	7.394306177195622e-06	0.1311048766552887	6.220918658401544e-22	3.754683473356919e-18	0.0	3.1730984947397376e-18	1.4588785191863791
5.7107107107107105	3.130825889334627e-29	8.870359356843561	0.0	1.3314904037824124e-05	1.291076286853575e-11	15.085083513726227	2.664044915594874	0.0	1.0627936290577534e-41	0.0	0.0	1.4613474653229607e-305	0.0	1.9382304765455526e-61	1.381530498613639e-62	7.148918980976254	1.698091410631397e-05	0.07898646632489019	3.1148806086577425e-21	1.6144392056156015e-17	0.0	7.17146704792662e-19	1.5385192513316754
5.718718718718718	1.9958445869747163e-28	10.467171106053028	0.0	5.682160507990934e-06	4.148917658336275e-11	14.563018185855624	3.648682281117157	0.0	9.70068028820367e-41	0.0	0.0	3.5327310210999457e-308	0.0	2.841457266668107e-60	2.0764081478212713e-61	6.921417153238699	3.8008817737060594e-05	0.04639120993884881	1.5203321161818464e-20	6.765965250966204e-17	0.0	1.5797621084085803e-19	1.6203056194192313
5.726726726726727	1.2401649330627627e-27	12.073479921651415	0.0	2.3642468396775844e-06	1.2995033805897028e-10	13.733922648937485	4.875407888534385	0.0	8.630087078258886e-40	0.0	0.0	8.32373200568e-311	0.0	4.060119543206853e-59	3.041758454114097e-60	6.860626830020702	8.292153198904643e-05	0.026562385206122547	7.233479323837293e-20	2.7637422214737303e-16	0.0	3.3918341599483453e-20	1.707731134557222
5.734734734734735	7.51135683003781e-27	13.620111602924913	0.0	9.591149446708891e-07	3.9671598356056527e-10	12.652206459253572	6.355911213860942	0.0	7.4832094551231e-39	0.0	0.0	1.9115076568e-313	0.0	5.65455767938085e-58	4.343066458065752e-59	7.0509619146520395	0.00017632339259082626	0.014826749474478589	3.354820783888757e-19	1.1003352001877737e-15	0.0	7.09801247172425e-21	1.8042816010486455
5.742742742742743	4.434502681376842e-26	15.036783985592024	0.0	3.793514862028378e-07	1.1804338913725908e-09	11.385476571405926	8.084402652226352	0.0	6.324415028258906e-38	0.0	0.0	4.2784297e-316	0.0	7.675748494707192e-57	6.044049021722276e-58	7.567698999746065	0.00036543674153961033	0.008068103498401907	1.5167233760606675e-18	4.269845713349953e-15	0.0	1.447765215285411e-21	1.9128543695337379
5.7507507507507505	2.5518812352712933e-25	16.259033315210765	0.0	1.462854390155009e-07	3.4234447903977952e-09	10.007609741426691	10.033033376051712	0.0	5.20969813619251e-37	0.0	0.0	9.33384e-319	0.0	1.0155592775581059e-55	8.198213668775768e-57	8.469464558244423	0.0007382001793914154	0.004279989495722311	6.684365003179982e-18	1.614949928032827e-14	0.0	2.878185288344645e-22	2.0351890604689817
5.758758758758758	1.4314180846176954e-24	17.23469142990033	0.0	5.499758195357524e-08	9.677087627408766e-09	8.591739405219254	12.149022813542796	0.0	4.1827749159542155e-36	0.0	0.0	1.976e-321	0.0	1.3096415311330245e-54	1.0838526402283524e-55	9.790982514680012	0.0014534354316748188	0.00221339411349215	2.871656455258441e-17	5.953407953041992e-14	0.0	5.57697363682687e-23	2.1713683207982855
5.766766766766767	7.826446378607365e-24	17.928822085189857	0.0	2.015878777553468e-08	2.6661569135348138e-08	7.204065016141835	14.354408640875747	0.0	3.273227318263179e-35	0.0	0.0	0.0	0.0	1.6461234623639172e-53	1.396628816381404e-54	11.536633709349683	0.0027891829395121047	0.0011158829811240226	1.2026112820906163e-16	2.139104138844332e-13	0.0	1.053265030641166e-23	2.319447025649924
5.774774774774775	4.171156111170751e-23	18.326265729902172	0.0	7.203753014744314e-09	7.15956151000608e-08	5.899176291435116	16.549073942839215	0.0	2.496592011526416e-34	0.0	0.0	0.0	0.0	2.016672492189218e-52	1.754088531185614e-53	13.67555627324741	0.0052169649294502	0.0005484303017086351	4.909537005498728e-16	7.49131252737451e-13	0.0	1.938813213000467e-24	2.47526535052069
5.782782782782783	2.166924155723636e-22	18.43138856315029	0.0	2.509702218159229e-09	1.873901808287609e-07	4.7172776026230165	18.617248097276164	0.0	1.8560032105899106e-33	0.0	0.0	0.0	0.0	2.4080835905678142e-51	2.1472458465040724e-52	16.13915691024767	0.009510831653804327	0.00026276415711268736	1.953801240834286e-15	2.557075823613145e-12	0.0	3.4785120127225967e-25	2.6324929526822953
5.7907907907907905	1.0973071671668393e-21	18.26518675461972	0.0	8.52413031265253e-10	4.780429555457555e-07	3.6833669128805964	20.437086169155577	0.0	1.344836869163343e-32	0.0	0.0	0.0	0.0	2.802664942079761e-50	2.5619567007756803e-51	18.821912449958326	0.016899689759029213	0.00012273026995895052	7.579612680590115e-15	8.507246161233126e-12	0.0	6.082894378931381e-26	2.782935235706686
5.798798798798798	5.41641391132441e-21	17.860427136689726	0.0	2.8225271804735466e-10	1.1886300406477094e-06	2.808133481622812	21.892317519594265	0.0	9.497738934235215e-32	0.0	0.0	0.0	0.0	3.1793217559075785e-49	2.9793501816650207e-50	21.58613905059699	0.029268376271744903	5.588266582189865e-05	2.866439344522705e-14	2.7586340712515933e-11	0.0	1.0367791984916846e-26	2.917106483471876
5.806806806806807	2.6061329727356385e-20	17.25587850743785	0.0	9.111337774702023e-11	2.880621304243485e-06	2.0901357141150565	22.884454145207066	0.0	6.537784272388668e-31	0.0	0.0	0.0	0.0	3.5152945056609905e-48	3.3770000684977678e-49	24.27096298077935	0.049405828611627726	2.480512374115642e-05	1.0567446227531981e-13	8.71884375345928e-11	0.0	1.7223503831988695e-27	3.0250393119124723
5.814814814814815	1.2223187049279038e-19	16.490808774260802	0.0	2.867332470186226e-11	6.804329266046164e-06	1.5187265103939573	23.343790406426926	0.0	4.386323730075109e-30	0.0	0.0	0.0	0.0	3.7883766609637684e-47	3.730786006844812e-48	26.705084023393685	0.08128630931142504	1.0733559951972784e-05	3.797794370050721e-13	2.685860158216442e-10	0.0	2.7887910005876443e-28	3.0972597073624386
5.822822822822823	5.588273622232937e-19	15.600765595994076	0.0	8.796743188854998e-12	1.5665496396614836e-05	1.0772041143897324	23.237491163285966	0.0	2.868339237501143e-29	0.0	0.0	0.0	0.0	3.979321985880851e-46	4.017254637314159e-47	28.72219556584859	0.13035157520179583	4.527782638774078e-06	1.3305452494049854e-12	8.064317200636199e-10	0.0	4.4011853835858274e-29	3.12581946403708
5.8308308308308305	2.4904535154869873e-18	14.615270697540694	0.0	2.630933830849838e-12	3.515302375535067e-05	0.7457577388732782	22.573466348987616	0.0	1.82818475709977e-28	0.0	0.0	0.0	0.0	4.0740824079331544e-45	4.21617019855301e-46	30.17727962653096	0.203739305783033	1.8620172220967533e-06	4.5443051435061524e-12	2.3599973196856637e-09	0.0	6.769905197427059e-30	3.105252306141988
5.838838838838838	1.0819050422154294e-17	13.55755037487093	0.0	7.67076039691382e-13	7.688487295446603e-05	0.5039145189914505	21.399398047262878	0.0	1.1357150750385379e-27	0.0	0.0	0.0	0.0	4.065515892295248e-44	4.3128728974077366e-45	30.96160265405004	0.31037949383836144	7.467489597369269e-07	1.5130313877322014e-11	6.731550689477856e-09	0.0	1.0149735938780617e-30	3.033314669426501
5.846846846846847	4.58154794430989e-17	12.445934440020277	0.0	2.1802377118109124e-13	0.00016389994253826633	0.33234223248950234	19.797086240834098	0.0	6.87667397081911e-27	0.0	0.0	0.0	0.0	3.954276103662697e-43	4.3000641695522855e-44	31.014227924501764	0.4608619777793081	2.927551431865889e-07	4.911047544684181e-11	1.871450885874634e-08	0.0	1.4831536040037622e-31	2.9113916830493847
5.854854854854855	1.891255822691646e-16	11.29620762618055	0.0	6.040916076420085e-14	0.00034054647430850903	0.213992295262648	17.873043307799193	0.0	4.058328666890479e-26	0.0	0.0	0.0	0.0	3.7487299932334594e-42	4.178717054099189e-43	30.328276820831572	0.6669732222668042	1.1424143952773398e-07	1.5539941831305456e-10	5.071091543425246e-08	0.0	2.1124028788203951e-32	2.744492453814677
5.862862862862863	7.610373088725599e-16	10.12406801175048	0.0	1.631668746270321e-14	0.0006896578156113288	0.13466255708866198	15.746836359362272	0.0	2.3344024708624018e-25	0.0	0.0	0.0	0.0	3.4639177329038075e-41	3.957954035579624e-42	28.95095419208938	0.9408179119560199	5.011636200208815e-08	4.793769647900566e-10	1.33931943162162e-07	0.0	2.9324228931201445e-33	2.540819494299551
5.870870870870871	2.985259126106056e-15	8.946946735141237	0.0	4.296237304756695e-15	0.0013612899020181814	0.083113848415414	13.538941389229278	0.0	1.3087719842169948e-24	0.0	0.0	0.0	0.0	3.1197344860956197e-40	3.653913643443851e-41	26.97734889833441	1.2934880370517758	3.937864583853159e-08	1.4416542358996472e-09	3.447677162762678e-07	0.0	3.967671275842721e-34	2.3109636628937342
5.878878878878878	1.1415145302723553e-14	7.784719223403529	0.0	1.1027284026342779e-15	0.0026189503820512874	0.05089191481549891	11.359799353519815	0.0	7.151744368177521e-24	0.0	0.0	0.0	0.0	2.7386390775273998e-39	3.2878013052573032e-40	24.539020734981946	1.7333206693072727	7.104735855941333e-08	4.226735691867857e-09	8.650251157732819e-07	0.0	5.232436865320299e-35	2.0668350812140606
5.886886886886887	4.2550748236905756e-14	6.65919577626915	0.0	2.759116051525693e-16	0.0049109284285959315	0.03199676424686432	9.301395555592348	0.0	3.809076655133834e-23	0.0	0.0	0.0	0.0	2.3432549590261923e-38	2.883451161250233e-39	21.789179247093745	2.263888719454967	1.7435385551560164e-07	1.2081285568737467e-08	2.115390478814186e-06	0.0	6.725607855692221e-36	1.820480422405061
5.894894894894895	1.5461885571407978e-13	5.592614229264104	0.0	6.729606566756172e-17	0.008975520144264258	0.02251566392528976	7.432124944553932	0.0	1.9773665346968137e-22	0.0	0.0	0.0	0.0	1.9542151261913436e-37	2.4647869624929104e-38	18.886691252906243	2.8819795528256464	4.4174934803370044e-07	3.366584770159757e-08	5.042107214664052e-06	0.0	8.425939139794143e-37	1.5829503036882748
5.902902902902903	5.477097571284853e-13	4.605586147539398	0.0	1.6000184334994668e-17	0.015988780262308086	0.02030379238741155	5.795091286241376	0.0	1.0004937596244565e-21	0.0	0.0	0.0	0.0	1.5885241255354488e-36	2.0535530574976773e-37	15.98115516770968	3.575908315623681	1.0995202082597832e-06	9.14615999185347e-08	1.171367877094688e-05	0.0	1.0288790531185841e-37	1.3633657452011356
5.910910910910911	1.89136205097349e-12	3.715028513251193	0.0	3.708286803315636e-18	0.02776072019037861	0.024764477451489766	4.409445368797677	0.0	4.9340247730746535e-21	0.0	0.0	0.0	0.0	1.258590500578677e-35	1.6676012810316878e-36	13.200885596110105	4.3245559006284084	2.6701880146221633e-06	2.4225100845302185e-07	2.6523708525071408e-05	0.0	1.2245303809407568e-38	1.1682940914808493
5.918918918918919	6.367054478285453e-12	2.9325495627357463	0.0	8.377842347882507e-19	0.046979220916979376	0.036752075395045186	3.27398867948392	0.0	2.3716358381517083e-20	0.0	0.0	0.0	0.0	9.719521430029232e-35	1.319891596583137e-35	10.644979585817149	5.097489215245123	6.321199048429798e-06	6.255685736313817e-07	5.853759643976971e-05	0.0	1.4204764401989159e-39	1.0014910829074724
5.926926926926927	2.0895166009893628e-11	2.2635918495716774	0.0	1.84501207904631e-19	0.07748909321782164	0.058594990770453846	2.3720955188818005	0.0	1.1111032561386003e-19	0.0	0.0	0.0	0.0	7.31603471691054e-34	1.0182257117318813e-34	8.379851772016343	5.856400595112215	1.4585609327075616e-05	1.5749689992519043e-06	0.00012592014895247274	0.0	1.6060451002813312e-40	0.8640075409235677
5.934934934934935	6.684982102569205e-11	1.7074280451097292	0.0	3.960701652560985e-20	0.12457618702261757	0.09421260148713483	1.6770285039187764	0.0	5.073650803712564e-19	0.0	0.0	0.0	0.0	5.3675705923715946e-33	7.656135425971264e-34	6.4398965428652515	6.557901613093648	3.2802762230266096e-05	3.866004439435787e-06	0.0002640068978711347	0.0	1.7698671560191008e-41	0.7546065531467523
5.942942942942943	2.0849986014579524e-10	1.2579142779444146	0.0	8.287981089944282e-21	0.1952042082795573	0.1492764180742527	1.1568917793202336	0.0	2.258117121485853e-18	0.0	0.0	0.0	0.0	3.8384124026468684e-32	5.610930717615871e-33	4.831390913170182	7.157455846314708	7.190450433381551e-05	9.252342745036988e-06	0.0005395044389516953	0.0	1.9010031416428277e-42	0.6703979138453581
5.950950950950951	6.339667098870184e-10	0.9047737997568579	0.0	1.6905460045488995e-21	0.29812816363180344	0.23134265707808138	0.778716052115993	0.0	9.795623650932052e-18	0.0	0.0	0.0	0.0	2.67545802601107e-31	4.0079284266304e-32	3.538460345190781	7.613986782887949	0.0001536248612739977	2.158967799122382e-05	0.0010745694105108025	0.0	1.9901427580433807e-43	0.6075753447838732
5.958958958958959	1.8792584528376686e-09	0.6351280262483543	0.0	3.3612813088210335e-22	0.4437889870540408	0.34986317057751165	0.511433417961416	0.0	4.1416887254774566e-17	0.0	0.0	0.0	0.0	1.8176828720482074e-30	2.7903890584165793e-31	2.5298941429247166	7.894510737605137	0.00031990912080156054	4.9119288623741865e-05	0.0020860928159844184	0.0	2.0306957410144024e-44	0.5621397093398112
5.966966966966967	5.430881045715483e-09	0.4350071013604047	0.0	6.514490331688897e-23	0.6438870984369028	0.5159699685142837	0.3277265382046212	0.0	1.7067996989427565e-16	0.0	0.0	0.0	0.0	1.2036838425597843e-29	1.8935174647058323e-30	1.7657672955683592	7.9780725465073115	0.00064930904395419	0.00010896225827779702	0.00394723046769575	0.0	2.019596999291915e-45	0.5305061843542133
5.974974974974975	1.5301086498298915e-08	0.2906369112445421	0.0	1.2306992038797804e-23	0.9105475131217396	0.7419332772995015	0.20489678339223122	0.0	6.855630410704178e-16	0.0	0.0	0.0	0.0	7.769302356594689e-29	1.2523727859863585e-29	1.2031217843606223	7.8583325368766825	0.0012845055799087328	0.00023568136116315123	0.007279659133412937	0.0	1.9576894793494754e-46	0.5099213030759496
5.982982982982983	4.202880785750452e-08	0.18938669622790724	0.0	2.2663007621799217e-24	1.2550331253261968	1.0402223087846683	0.12498209158302584	0.0	2.6839348700311428e-15	0.0	0.0	0.0	0.0	4.887962702653925e-28	8.073422494716775e-29	0.8002971748907965	7.54436140018989	0.002476739072709482	0.0004970577095534126	0.013085469418880813	0.0	1.8496183632548369e-47	0.4986519138742018
5.990990990990991	1.1255102356982061e-07	0.12034634294401303	0.0	4.0679504507818033e-25	1.6860383616907932	1.4221568525409045	0.0743767719934601	0.0	1.0241328249793937e-14	0.0	0.0	0.0	0.0	2.9974439121820416e-27	5.072727003931483e-28	0.5198071853913784	7.059504611856813	0.004654620085842771	0.0010221825898995938	0.022925946383068406	0.0	1.7032550350952922e-48	0.49594695400123673
5.998998998998999	2.9385581618987337e-07	0.07456824224613831	0.0	7.117453826066774e-26	2.2076966646109812	1.8962250628396957	0.04318085805056613	0.0	3.8089067179610005e-14	0.0	0.0	0.0	0.0	1.7916479978897362e-26	3.1065979619766957e-27	0.32989101868197274	6.438513762521613	0.008526051584081462	0.0020497374233350257	0.03914938470659853	0.0	1.5287499851100299e-49	0.5018091398418562
6.007007007007007	7.480086437839099e-07	0.04504796688046974	0.0	1.2138444554018357e-26	2.8175461489002616	2.4662474658474967	0.02445664830983392	0.0	1.3807152588367871e-13	0.0	0.0	0.0	0.0	1.0438400170009228e-25	1.85433573234108e-26	0.20500854549146663	5.723434151478583	0.015221989588911623	0.00400796951744855	0.06516018552519263	0.0	1.3373727860164818e-50	0.5166423554340203
6.015015015015015	1.8564000505189575e-06	0.02653183474905566	0.0	2.0178521754410005e-27	3.5047929096361217	3.129667991192844	0.013512681191034503	0.0	4.878290394107497e-13	0.0	0.0	0.0	0.0	5.927834754958547e-25	1.0788260707659643e-25	0.1256027224177083	4.958923550471323	0.02648833481555747	0.007642152716350756	0.10570593849461808	0.0	1.1403225922288806e-51	0.5408577260038704
6.023023023023023	4.4919449510552e-06	0.015233751915091144	0.0	3.2696570440880975e-28	4.249260652582228	3.8763207342382664	0.007283031140656689	0.0	1.6799289390396326e-12	0.0	0.0	0.0	0.0	3.2812586769645218e-24	6.117503842156704e-25	0.07744086949015967	4.187721538041023	0.04492599494719215	0.014209578105743388	0.1671383704074139	0.0	9.476810734970721e-53	0.5745245005824731
6.031031031031031	1.059743020142851e-05	0.008526593929874838	0.0	5.164167064607228e-29	5.021391336035164	4.688025947865104	0.003829093358089002	0.0	5.638634065170346e-12	0.0	0.0	0.0	0.0	1.770388202958314e-23	3.3810906941772925e-24	0.05079366281005127	3.446893288412107	0.07426781042365047	0.025765004485976586	0.25758029929577564	0.0	7.676370312486733e-54	0.6171401651841651
6.039039039039039	2.4376732368151348e-05	0.004652205131239056	0.0	7.950278380722861e-30	5.783549444682893	5.539288431865513	0.0019637221486430018	0.0	1.84466134516e-11	0.0	0.0	0.0	0.0	9.310686692754898e-23	1.821374038277422e-23	0.03963990038273708	2.765269995358611	0.11966399571347755	0.04555883144528058	0.3869089949116649	0.0	6.0605056230050676e-55	0.6675690862904943
6.047047047047047	5.467198007761987e-05	0.002474259372555819	0.0	1.193018449657905e-30	6.492687846807958	6.399202190309377	0.000982316963962306	0.0	5.881920101743288e-11	0.0	0.0	0.0	0.0	4.772892902755465e-22	9.563155447217459e-23	0.041013035015244184	2.1622549722647966	0.18792583705356924	0.07856305011456419	0.5664540837900736	0.0	4.663597182285652e-56	0.7241641938059544
6.055055055055055	0.00011955677987818616	0.0012827015343885033	0.0	1.7449926960332439e-31	7.104185305447673	7.234428218942295	0.00047928973262976207	0.0	1.828021636403217e-10	0.0	0.0	0.0	0.0	2.3848998029896363e-21	4.893989580360722e-22	0.05454148721055541	1.64791925319485	0.28765361375111037	0.13212284860899284	0.8083143721574769	0.0	3.4977795584902974e-57	0.7850475748883023
6.063063063063063	0.0002549232812921083	0.0006481758683261248	0.0	2.4878294684641684e-32	7.576414479528339	8.012854354354818	0.00022809039781409687	0.0	5.537366637264842e-10	0.0	0.0	0.0	0.0	1.1615792915257384e-20	2.4410946415207766e-21	0.08218188180924933	1.2241217409313594	0.4291547212785261	0.21670159316672508	1.12423109269571	0.0	2.556954917195937e-58	0.8484905024484497
6.071071071071071	0.0005300008283275803	0.00031925763270318095	0.0	3.457220706603589e-33	7.875404266269678	8.707331507942676	0.00010586831365640063	0.0	1.634876551581309e-09	0.0	0.0	0.0	0.0	5.51467307296053e-20	1.1867683245403611e-20	0.12810171072577567	0.8862840935123605	0.6240498176182463	0.3466425905299202	1.5240197206811452	0.0	1.8218513457652259e-59	0.9133085834404259
6.079079079079079	0.0010744378504568386	0.00015327327096329227	0.0	4.682870183291908e-34	7.97887524343845	9.298775109835022	4.7925103023021096e-05	0.0	4.7046398982736e-09	0.0	0.0	0.0	0.0	2.5520248296500903e-19	5.623504240546228e-20	0.198633523417611	0.6254332395952732	0.8844776389313883	0.5408150006188002	2.0136560167045885	0.0	1.2652083109286606e-60	0.9791791551577371
6.087087087087087	0.0021238789453060006	7.172403653851327e-05	0.0	6.182650630179598e-35	7.878983289141015	9.777971568152715	2.1158573820357973e-05	0.0	1.3195551527620178e-08	0.0	0.0	0.0	0.0	1.151188338033386e-18	2.597214743378968e-19	0.302195955457478	0.43017842263022216	1.2218507155438845	0.8229513113600666	2.593221922032903	0.0	8.563875909575287e-62	1.0467986345031592
6.095095095095095	0.0040938128866870056	3.2713979420929054e-05	0.0	7.956351688471933e-36	7.583302334763631	10.145648022885013	9.110128285978836e-06	0.0	3.6073513478206535e-08	0.0	0.0	0.0	0.0	5.061817743245814e-18	1.1691451810512782e-18	0.44905998988163337	0.28838717778524997	1.6451876377781955	1.2214340220662663	3.2550209444595035	0.0	5.649863127778542e-63	1.1178261728494272
6.103103103103103	0.007694529877085975	1.45435411705309e-05	0.0	9.979966012913255e-37	7.113875321702839	10.41071495703661	3.825305712428224e-06	0.0	9.611896320719421e-08	0.0	0.0	0.0	0.0	2.1695400499485364e-17	5.129662358584857e-18	0.6508371932941244	0.18843558979655872	2.1591477928072416	1.7682692856786246	3.9822414946362565	0.0	3.6329943237395826e-64	1.1946015740815994
6.111111111111111	0.014102568095311326	6.301926552425429e-06	0.0	1.2201666926958504e-37	6.504498452548424	10.586998751578099	1.566392028541573e-06	0.0	2.496257879478872e-07	0.0	0.0	0.0	0.0	9.06426167637444e-17	2.1936577374337785e-17	0.9195874906173923	0.12000782807423958	2.762006510170138	2.4970172636848944	4.748550950676806	0.0	2.2769355780938548e-65	1.2796717242449853
6.119119119119119	0.02520475667732284	2.6615924920448097e-06	0.0	1.4540639556250296e-38	5.7967032318190554	10.689144163592921	6.25484957964977e-07	0.0	6.318726489736178e-07	0.0	0.0	0.0	0.0	3.6915052525326557e-16	9.143420817930915e-17	1.2664936527527746	0.07449307134656602	3.4439076475485666	3.4395513518524474	5.518922735021101	0.0	1.3909002925009106e-66	1.3752011149800387
6.127127127127127	0.04392797790872133	1.0956560921052516e-06	0.0	1.6889677474040164e-39	5.0350989029359425	10.728587003025659	2.435595338076438e-07	0.0	1.5589400072462606e-06	0.0	0.0	0.0	0.0	1.4654928128673196e-15	3.7145678885380124e-16	1.7001298671692304	0.04506940716597421	4.185786693274909	4.621698443545523	6.251830985564773	0.0	8.281337514335183e-68	1.482369644488471
6.135135135135135	0.07465872534994501	4.3961742049415195e-07	0.0	1.9121942496222537e-40	4.262796803154267	10.710508830804805	9.248160707881787e-08	0.0	3.7487716352330426e-06	0.0	0.0	0.0	0.0	5.6712142872559995e-15	1.4708474899657998e-15	2.2244563230583716	0.02657709266003713	4.95934232725596	6.0580582195423105	6.902713467527453	0.0	4.805783513064716e-69	1.600868912282901
6.143143143143143	0.12373908752870622	1.719408349611403e-07	0.0	2.1101571388545522e-41	3.5175553824751518	10.632475336788257	3.424191384562307e-08	0.0	8.78634607282728e-06	0.0	0.0	0.0	0.0	2.1393595065105666e-14	5.676579692231545e-15	2.836784432751965	0.01527540578087359	5.728331175172234	7.746575571019811	7.428346723615599	0.0	2.7182359543245112e-70	1.7285950958027927
6.151151151151151	0.1999984639491178	6.55976593514227e-08	0.0	2.2697033136021077e-42	2.829091170632001	10.485074875389735	1.2362432361315136e-08	0.0	2.007184812094929e-05	0.0	0.0	0.0	0.0	7.867019017175628e-14	2.135332875738498e-14	3.526052736584965	0.008557318592149324	6.451271804354437	9.663688695552095	7.791555882553063	0.0	1.4985434282993402e-71	1.8616050498825396
6.1591591591591595	0.3152437144769867	2.4553311124972543e-08	0.0	2.3795470033497963e-43	2.217750212270318	10.254408548453215	4.351953228245043e-09	0.0	4.469162606217013e-05	0.0	0.0	0.0	0.0	2.8200635546409895e-13	7.828962011345238e-14	4.271801666931173	0.004672424654244783	7.085395955496364	11.761024944062086	7.965552714483326	0.0	8.052129403635124e-73	1.9943588591527002
6.167167167167167	0.4845885403571914	9.442448361049154e-09	0.0	2.431587000042716e-44	1.6944860681825358	9.925855727655085	1.4937929518944998e-09	0.0	9.698949269360764e-05	0.0	0.0	0.0	0.0	9.85447759397705e-13	2.7977089796035375e-13	5.04420933126162	0.0024866036833178493	7.591424590671645	13.964599563784798	7.937200391313736	0.0	4.217075625288694e-74	2.120224900788188
6.175175175175175	0.7264640672069886	4.955986734991228e-09	0.0	2.4218939460659294e-45	1.2618945430731732	9.488255948123117	4.999359131116831e-10	0.0	0.00020515540170035218	0.0	0.0	0.0	0.0	3.356899054450832e-12	9.74452422624805e-13	5.805436021420967	0.0012898241333476328	7.938531701471179	16.177246287774455	7.7086526530876895	0.0	2.1526392979404013e-75	2.2321807366887665
6.183183183183183	1.0621296371948736	6.362859365478051e-09	0.0	2.3512006647637114e-46	0.9159416522820205	8.937576398193382	1.631353929514313e-10	0.0	0.0004229616212748339	0.0	0.0	0.0	0.0	1.1147489806621765e-11	3.3080989724664837e-12	6.512328514350791	0.0006520998265776589	8.10874440320393	18.284574673192488	7.297083433633398	0.0	1.0710022193426126e-76	2.3236115354563265
6.191191191191191	1.5145113564679022	1.5160309192449923e-08	0.0	2.2248105885777768e-47	0.6479958766827248	8.27928294349053	5.1902048255890445e-11	0.0	0.0008499212839176189	0.0	0.0	0.0	0.0	3.608730036830542e-11	1.0946016563508954e-11	7.120286526860408	0.0003213344815350607	8.10004882195346	20.164163349403598	6.732554065285153	0.0	5.193602516719299e-78	2.3890915550531124
6.1991991991991995	2.1062509313387503	4.0463823303789555e-08	0.0	2.0519401719431084e-48	0.4468238668416988	7.528953353181799	1.609963722170318e-11	0.0	0.0016646241278729125	0.0	0.0	0.0	0.0	1.1388717563705126e-10	3.530152438362511e-11	7.587843283505017	0.00015433351144567893	7.9276324310965425	21.69706777803015	6.054385779130368	0.0	2.4547443992017872e-79	2.4250352918814886
6.207207207207207	2.856957752577211	1.0723094445716409e-07	0.0	1.8446084934622818e-49	0.3003033450187756	6.71107472272483	4.868959173261778e-12	0.0	0.0031777037211743833	0.0	0.0	0.0	0.0	3.5038315117940296e-10	1.109661631227379e-10	7.881319735531932	7.224749675483842e-05	7.62296652918665	22.780182911040264	5.30664497945468	0.0	1.130844990252194e-80	2.4301227288386107
6.215215215215215	3.7798201694956646	2.7759344373390384e-07	0.0	1.6162597194825766e-50	0.19671780219367968	5.856349756181677	1.4356153582915222e-12	0.0	0.005912489153834455	0.0	0.0	0.0	0.0	1.0509079021204655e-09	3.3997535177743114e-10	7.97883074816567	3.296438904338145e-05	7.230763286427781	23.337689544100037	4.533458873185938	0.0	5.07760730840548e-82	2.4054352687399585
6.223223223223223	4.877928011925272	7.006082361163694e-07	0.0	1.38033699624379e-51	0.12559919166995726	4.998110382698366	4.1268221091447367e-13	0.0	0.010722277644943387	0.0	0.0	0.0	0.0	3.072872164399071e-09	1.015229072277094e-09	7.872982217255667	1.4659761946003666e-05	6.804164872902493	23.32982246016788	3.774844182749848	0.0	2.2221551288211963e-83	2.3542813164305962
6.231231231231231	6.140850580503435	1.7235150294825408e-06	0.0	1.149015157039751e-52	0.07816092887017977	4.168550835194058	1.1565466420596364e-13	0.0	0.01895236787303687	0.0	0.0	0.0	0.0	8.759681584483976e-09	2.9548838311641636e-09	7.5717976659235005	6.354310977627536e-06	6.398778424579637	22.757553119705157	3.0635719335071263	0.0	9.478701974669047e-85	2.281737452077128
6.2392392392392395	7.5421521139020475	4.132533129836648e-06	0.0	9.322506059814388e-54	0.0474080690070391	3.3954404734441463	3.159909523012065e-14	0.0	0.032651237331757725	0.0	0.0	0.0	0.0	2.4344563952579708e-08	8.382557271220629e-09	7.097713119721728	2.6845387216946293e-06	6.066320981832143	21.662422196453484	2.4233538805892265	0.0	3.940783669166654e-86	2.1939758600945716
6.247247247247247	9.038556775343737	9.657785653444534e-06	0.0	7.372343004402839e-55	0.028026864087691745	2.699795044330276	8.416758155890559e-15	0.0	0.054827134315343536	0.0	0.0	0.0	0.0	6.596167392947645e-08	2.3177810021198826e-08	6.484815062522174	1.1054282017676754e-06	5.848670493972911	20.12155883473898	1.8683803925693017	0.0	1.5968920262207714e-87	2.097483702465171
[truncated: 94 more rows]
