# Supplementary material for: Stimulus duration encoding occurs early in the moth olfactory pathway
Source: Commun Biol. 2024 Oct 3;7:1252. doi: 10.1038/s42003-024-06921-z (PMC11449909; doi:10.1038/s42003-024-06921-z)
Supplement: Supplementary file 3 — Supplementary Data 1 [file 42003_2024_6921_MOESM3_ESM.zip › Fig 2/B/3ms.csv]

t(s)	neuron 0	neuron 1	neuron 2	neuron 3	neuron 4	neuron 5	neuron 6	neuron 7	neuron 8	neuron 9	neuron 10	neuron 11	neuron 12	neuron 13	neuron 14	neuron 15	neuron 16	neuron 17	neuron 18	neuron 19	neuron 20	neuron 21	mean
-1.0	2.076389759749446e-20	7.793559853183025e-257	0.0	0.0	0.0	0.0	0.0	0.0	0.0	0.0	9.75474339766432e-52	0.0	0.0	0.0	1.759189232844566e-99	0.0	0.0	0.0	2.7659926962492573e-277	0.0	0.0	0.0	9.438135271588391e-22
-0.991991991991992	4.9556297725581194e-14	2.2831793247692998e-281	0.0	0.0	0.0	0.0	0.0	0.0	0.0	0.0	3.753260188311465e-63	0.0	0.0	0.0	5.161195300502155e-115	0.0	0.0	0.0	6.209912893671428e-253	0.0	0.0	0.0	2.252558987526418e-15
-0.983983983983984	9.09636811595383e-09	5.144265440584728e-307	0.0	0.0	0.0	0.0	0.0	0.0	0.0	0.0	1.1106588806415847e-75	0.0	0.0	0.0	1.1645743670565107e-131	0.0	0.0	0.0	1.0722577317704679e-229	0.0	0.0	0.0	4.1347127799790134e-10
-0.975975975975976	0.00012841519033840378	0.0	0.0	0.0	0.0	0.0	0.0	0.0	0.0	0.0	2.5277371633067226e-89	0.0	0.0	0.0	2.02098625209667e-149	0.0	0.0	0.0	1.4239412242496245e-207	8.5853005666e-314	0.0	0.0	5.837054106291081e-06
-0.967967967967968	0.13942606519708511	0.0	0.0	0.0	0.0	0.0	9.270311814e-315	0.0	0.0	0.0	4.4244809789734343e-104	0.0	0.0	0.0	2.697358617596058e-168	0.0	0.0	0.0	1.4543339385575052e-186	7.371232058756398e-288	0.0	0.0	0.006337548418049324
-0.95995995995996	11.642620490589458	0.0	0.0	0.0	0.0	0.0	8.739747833153246e-289	0.0	0.0	0.0	5.956236723761877e-120	0.0	0.0	0.0	2.7688104171170704e-188	0.0	0.0	0.0	1.1423926845021383e-166	4.8674764794246796e-263	0.0	0.0	0.5292100222995209
-0.9519519519519519	74.77160619564069	0.0	1.087e-320	0.0	0.0	0.0	6.336984772069837e-264	0.0	0.0	0.0	6.166812815619192e-137	0.0	0.0	0.0	2.1858831830660098e-209	0.0	0.0	0.0	6.901538046345102e-148	2.471990732327845e-239	0.0	0.0	3.398709372529122
-0.943943943943944	36.93191926727597	0.0	1.7844123293177896e-294	0.0	0.0	0.0	3.5338297581493206e-240	0.0	0.0	0.0	4.910534666279638e-155	0.0	0.0	0.0	1.327210705909421e-231	0.0	0.0	0.0	3.2066795217007474e-130	9.655372060947283e-217	0.0	0.0	1.6787236030579988
-0.9359359359359359	1.4029630845854186	0.0	2.2911575840355453e-269	0.0	0.0	0.0	1.51561111787795e-217	0.0	0.0	0.0	3.0072947431340505e-174	0.0	0.0	0.0	6.197720721389257e-255	0.0	0.0	0.0	1.1458939564892539e-113	2.9004834228589285e-195	0.0	0.0	0.0637710492993372
-0.9279279279279279	0.004099526783271678	0.0	2.2625276988589675e-245	0.0	0.0	0.0	4.999299322387342e-196	0.0	0.0	0.0	1.4164537798563668e-194	0.0	0.0	0.0	2.2258880978975893e-279	0.0	0.0	0.0	3.149288869701385e-98	6.701175014375917e-175	0.0	0.0	0.00018634212651234898
-0.91991991991992	0.0030024097561852413	0.0	1.7183516630548887e-222	0.0	0.0	0.0	1.268264091225653e-175	0.0	0.0	0.0	5.13107093882344e-216	0.0	0.0	0.0	6.148283019787837e-305	0.0	0.0	0.0	6.656711978588744e-84	1.190722971485627e-155	0.0	0.0	0.00013647317073569277
-0.9119119119119119	1.1484270950795115	0.0	1.003712630226856e-200	0.0	0.0	0.0	2.4745113569099787e-156	0.0	0.0	0.0	1.429528535724516e-238	0.0	0.0	0.0	0.0	0.0	0.0	0.0	1.0821469337747847e-70	1.6272328478744231e-137	0.0	0.0	0.05220123159452325
-0.9039039039039038	33.79475813541625	0.0	4.509059119025301e-180	0.0	0.0	0.0	3.713200542071729e-138	0.0	0.0	0.0	3.063069407479236e-262	0.0	0.0	0.0	0.0	0.0	0.0	0.0	1.3529816261771782e-58	1.7102825772937597e-120	0.0	0.0	1.536125369791648
-0.8958958958958959	76.48467993058006	0.0	1.5579075015675897e-160	0.0	0.0	0.0	4.285352561898642e-121	0.0	0.0	0.0	5.0477756618290205e-287	0.0	0.0	0.0	0.0	0.0	0.0	0.0	1.300998402065087e-47	1.3825003165297426e-104	0.0	0.0	3.476576360480912
-0.8878878878878879	13.313086793723654	0.0	4.1397737494480756e-142	0.0	0.0	0.0	3.803679439670681e-105	0.0	0.0	0.0	6.39767908134e-313	0.0	0.0	0.0	0.0	0.0	0.0	0.0	9.621456622617018e-38	8.594919352609808e-90	0.0	8.16493e-318	0.6051403088056206
-0.8798798798798799	0.17822239349513883	0.0	8.460397006006189e-125	0.0	0.0	0.0	2.596572535092603e-90	0.0	0.0	0.0	0.0	0.0	0.0	0.0	0.0	0.0	0.0	0.0	5.472478802935713e-29	4.109581250694797e-76	0.0	1.033535243449157e-291	0.008101017886142673
-0.8718718718718719	0.00018349531448775554	0.0	1.3297931092488106e-108	0.0	0.0	0.0	1.3632522020909071e-76	0.0	0.0	0.0	0.0	0.0	0.0	0.0	0.0	0.0	0.0	0.0	2.3939029979842405e-21	1.5112368517988032e-63	0.0	1.00619508480018e-266	8.340696113079797e-06
-0.8638638638638638	1.453004251704281e-08	0.0	1.607520841404503e-93	0.0	0.0	0.0	5.504668312957625e-64	0.0	0.0	0.0	0.0	0.0	0.0	0.0	0.0	0.0	0.0	0.0	8.053936625737717e-15	4.274119871921297e-52	0.0	7.533872933708584e-243	6.604568441354289e-10
-0.8558558558558559	8.848873565290124e-14	0.0	1.4945427599309526e-79	0.0	0.0	0.0	1.709485028778239e-52	0.0	0.0	0.0	0.0	0.0	0.0	0.0	0.0	0.0	0.0	0.0	2.083958499225993e-09	9.296940677274956e-42	0.0	4.3384399389662925e-220	9.472940854371118e-11
-0.8478478478478478	4.1446541172563793e-20	0.0	1.0686593172545987e-66	0.0	0.0	0.0	4.082993107063671e-42	0.0	0.0	0.0	0.0	0.0	0.0	0.0	0.0	0.0	0.0	0.0	4.147144069820495e-05	1.5552944423227802e-32	0.0	1.921445570732601e-198	1.885065486282045e-06
-0.8398398398398399	1.4930274605260723e-27	0.0	5.876914965568655e-55	0.0	0.0	0.0	7.500171437465622e-33	0.0	0.0	0.0	0.0	0.0	0.0	0.0	0.0	0.0	0.0	0.0	0.06347290543817878	2.0010796671805777e-24	0.0	6.544881420723e-178	0.0028851320653717626
-0.8318318318318318	4.136437784344119e-36	0.0	2.48564290020003e-44	0.0	0.0	0.0	1.0596023994373375e-24	0.0	0.0	0.0	0.0	0.0	0.0	0.0	0.0	0.0	0.0	0.0	7.471483344689804	1.9801374471391516e-17	0.0	1.7145678543510237e-158	0.339612879304082
-0.8238238238238238	8.813824451982296e-46	0.0	8.08550711587875e-35	0.0	0.0	0.0	1.1513142364507799e-17	0.0	0.0	0.0	0.0	0.0	0.0	0.0	0.0	0.0	0.0	0.0	67.64013811462375	1.5069730772401166e-11	0.0	3.4545125153931617e-140	3.0745517324835827
-0.8158158158158157	1.4443800948333473e-56	0.0	2.0228095260146427e-26	0.0	0.0	0.0	9.621084491233772e-12	0.0	0.0	0.0	0.0	0.0	0.0	0.0	0.0	0.0	0.0	0.0	47.09570880043965	8.820533408961693e-07	0.0	5.3530100966463374e-123	2.1407140764773915
-0.8078078078078078	1.8204459622405616e-68	0.0	3.892081407341768e-19	0.0	0.0	0.0	6.183490427775001e-07	0.0	0.0	0.0	0.0	0.0	0.0	0.0	0.0	0.0	0.0	0.0	2.521955319308066	0.003970666769865065	0.0	6.379528080369543e-107	0.11481484565577152
-0.7997997997997999	1.764628495123116e-81	0.0	5.759543191920492e-13	0.0	0.0	0.0	0.0030565393278857737	0.0	0.0	0.0	0.0	0.0	0.0	0.0	0.0	0.0	0.0	0.0	0.010386581598348396	1.3747206525683824	0.0	5.8473385980307083e-92	0.06309835334069057
-0.7917917917917918	1.3155518892546137e-95	0.0	6.555010064653901e-08	0.0	0.0	0.0	1.1624723165120283	0.0	0.0	0.0	0.0	0.0	0.0	0.0	0.0	0.0	0.0	0.0	3.2899582392117037e-06	36.62869224950966	0.0	4.121991874249502e-78	1.717780360069547
-0.7837837837837838	7.542961239987173e-111	0.0	0.0005737701154066891	0.0	0.0	0.0	34.333712851140845	0.0	0.0	0.0	0.0	0.0	0.0	0.0	0.0	0.0	0.0	0.0	1.3156522200943799e-06	79.16315112303153	0.0	2.234782276377311e-65	5.158974502724546
-0.7757757757757757	3.326250618153739e-127	0.0	0.3862640658067063	0.0	0.0	0.0	96.09527055938827	0.0	0.0	0.0	0.0	0.0	0.0	0.0	0.0	0.0	0.0	0.0	0.005325439688835037	69.39445365650496	0.0	9.318424787907596e-54	7.540059714608581
-0.7677677677677678	1.1280991168073978e-144	0.0	20.007097670137885	0.0	0.0	0.0	113.39368330668864	0.0	0.0	0.0	0.0	0.0	0.0	0.0	0.0	0.0	0.0	0.0	1.6612361377990534	88.13313649320546	0.0	2.9883329867124794e-43	10.14523425490141
-0.7597597597597597	2.942515430166396e-163	0.0	81.82339478180496	0.0	0.0	0.0	105.10156579114268	0.0	0.0	0.0	0.0	0.0	0.0	0.0	0.0	0.0	1.2e-322	0.0	41.00947070617379	83.2539334085948	0.0	7.370461332878423e-34	14.144925667623465
-0.7517517517517518	5.902954522449891e-183	0.0	68.90251176005918	0.0	0.0	0.0	24.259190660650017	0.0	0.0	0.0	0.0	0.0	0.0	0.0	0.0	0.0	1.5596e-319	2.3e-322	109.12158958886857	16.40479329408436	0.0	1.398104244525219e-25	9.940367513802824
-0.7437437437437437	9.107503032600996e-204	0.0	70.22755842522477	0.0	0.0	0.0	0.5405105318830268	0.0	0.0	0.0	0.0	0.0	0.0	0.0	0.0	0.0	2.3684074e-316	4.1075e-319	85.62186557557769	0.2626326759246857	0.0	2.039687502976312e-18	7.1205712367550085
-0.7357357357357357	1.0807081097017731e-225	0.0	8.383377292051089	0.0	0.0	0.0	0.0009464152311314691	0.0	0.0	0.0	0.0	0.0	0.0	0.0	5.776e-321	0.0	3.4665618544e-313	5.9034385e-316	12.198594731901483	0.00032391452101283315	0.0	2.2885843014524617e-12	0.9356019251685002
-0.7277277277277278	9.86271980320779e-249	0.0	0.07758355536755834	0.0	0.0	0.0	1.2767894375544456e-07	0.0	0.0	0.0	0.0	0.0	0.0	0.0	2.2053726e-316	0.0	4.8914523383432e-310	8.18379735864e-313	0.14933434061840936	3.072646957906586e-08	0.0	1.9749194767999675e-07	0.01031446599469676
-0.7197197197197197	6.922519352854201e-273	0.0	5.522704965896637e-05	0.0	0.0	0.0	1.324952477071661e-12	0.0	0.0	0.0	0.0	0.0	0.0	0.0	7.857085922504e-312	0.0	6.653848504949219e-307	1.094253011506455e-309	0.00014173878582314847	2.2416857889245014e-13	0.0	0.0013107234515652739	6.853133129984135e-05
-0.7117117117117118	2.922133124108582e-281	0.0	3.0235279951130012e-09	0.0	0.0	0.0	1.0574645170636254e-18	0.0	0.0	0.0	7.2173e-320	0.0	0.0	0.0	2.5948767176133417e-307	0.0	8.725778834674481e-304	1.4112167340956947e-306	1.035226822712049e-08	1.2578128615572642e-19	0.0	0.6690397873322926	0.03041090003218586
-0.7037037037037037	1.0750734981754018e-277	0.0	1.2730790046556423e-14	0.0	0.0	0.0	6.490989983647729e-26	0.0	0.0	0.0	8.6677523e-317	0.0	0.0	0.0	7.944195141309556e-303	0.0	1.103142720446326e-300	1.7554269784145862e-303	5.815374832667779e-14	5.427958556811731e-27	0.0	26.264674339264893	1.193848833602953
-0.6956956956956957	3.764920596434289e-274	0.0	4.1226447835315105e-21	0.0	0.0	0.0	3.0643284176898503e-34	0.0	0.0	0.0	1.00549134797e-313	0.0	0.0	0.0	2.2545693888402086e-298	0.0	1.3444833108302662e-297	2.1061286854219198e-300	2.5124660742451154e-20	1.8015080775853968e-35	0.0	79.29965421050086	3.604529736840948
-0.6876876876876876	1.2554478858002926e-270	0.0	1.0267759224559864e-28	0.0	0.0	0.0	1.1125995505471132e-43	0.0	0.0	0.0	1.127119727822e-310	0.0	0.0	0.0	5.931449331235367e-294	0.0	1.5797026169500405e-294	2.4372502393940952e-297	8.348375464450075e-28	4.598488483168952e-45	0.0	18.414068975409688	0.8370031352458949
-0.6796796796796797	5.250649573908052e-252	0.0	1.966774796182176e-37	0.0	0.0	0.0	3.106859763131314e-54	0.0	0.0	0.0	1.2209047060800833e-307	0.0	0.0	0.0	1.4465885048317153e-289	0.0	1.7893342263885054e-291	2.7203728007606493e-294	2.1334523312927203e-36	9.027618363298628e-56	0.0	0.32885726181766534	0.014948057355348425
-0.6716716716716717	8.203135805757891e-229	0.0	2.8974289239246763e-47	0.0	0.0	0.0	6.672423753925598e-66	0.0	0.0	0.0	1.2779488913965866e-304	0.0	0.0	0.0	3.270545028778448e-285	0.0	1.953906647195364e-288	2.928665761581325e-291	4.19317621212863e-46	1.3630458918211712e-67	0.0	0.0004516939835522908	2.053154470692231e-05
-0.6636636636636637	9.856573553555239e-207	0.0	3.2828432535097736e-58	0.0	0.0	0.0	1.1021096060118434e-78	0.0	0.0	0.0	1.292603130227972e-301	0.0	0.0	0.0	6.854736341313907e-281	0.0	2.0568961299001596e-285	3.0410550350639804e-288	6.338441433769625e-57	1.5828033609715044e-80	0.0	4.77155983462746e-08	2.168890833921573e-09
-0.6556556556556556	9.108591628539328e-186	0.0	7.300554629069421e-67	0.0	0.0	0.0	1.4000551853733847e-92	0.0	0.0	0.0	1.2633885039847078e-298	0.0	0.0	0.0	1.3318707969376876e-276	0.0	2.087454995877794e-282	3.045733031852261e-285	7.3688726170872e-69	1.4135873437814392e-94	0.0	3.8766415050914694e-13	1.762109775041577e-14
-0.6476476476476476	6.473746580382216e-166	0.0	4.154256253455038e-55	0.0	0.0	0.0	1.3678696696004822e-107	0.0	0.0	0.0	1.19324229591273e-295	0.0	0.0	0.0	2.3990545152467714e-272	0.0	2.0422931968577633e-279	2.9422018941741126e-282	6.588686066949403e-82	9.709514872096229e-110	0.0	2.4223121467810533e-19	1.1010509758095697e-20
-0.6396396396396397	3.5386642332038793e-147	0.0	1.818779775803355e-44	0.0	0.0	0.0	1.0278351935038303e-123	0.0	0.0	0.0	1.08903129577028e-292	0.0	0.0	0.0	4.0061904965090156e-268	0.0	1.926261610704741e-276	2.7413607594668002e-279	4.530809263836092e-96	5.129223379439865e-126	0.0	1.1640825296923009e-26	5.291284225874095e-28
-0.6316316316316316	1.4876549685986633e-129	0.0	6.124154650013018e-35	0.0	0.0	0.0	5.93993164057541e-141	0.0	0.0	0.0	9.604440892560197e-290	0.0	0.0	0.0	6.2021780038152e-264	0.0	1.7514940147639475e-273	2.4636158913109206e-276	2.396248992484395e-111	2.08393847887582e-143	0.0	4.3024579528649344e-35	4.739369364944524e-36
-0.6236236236236237	4.8099911404537504e-113	0.0	1.585956899952987e-26	0.0	0.0	0.0	2.640089249315566e-159	0.0	0.0	0.0	8.185096935584204e-287	0.0	0.0	0.0	8.901981811405327e-260	0.0	1.5353176934992164e-270	2.1354671030783424e-273	9.74691784529686e-128	6.511744818354699e-162	0.0	1.2230063071707581e-44	7.208894999786304e-28
-0.6156156156156156	1.1960946134017108e-97	0.0	3.158754044763267e-19	0.0	0.0	0.0	9.024745614281655e-179	0.0	0.0	0.0	6.740553856915247e-284	0.0	0.0	0.0	1.1845920749621614e-255	0.0	1.297430375404754e-267	1.7853602365958808e-270	3.0491716026204866e-145	1.5649088666247273e-181	0.0	2.6737448279862894e-55	1.4357972930742124e-20
-0.6076076076076076	2.2875257494871744e-83	0.0	4.838596869196151e-13	0.0	0.0	0.0	2.3726327905869903e-199	0.0	0.0	0.0	5.3639826335111845e-281	0.0	0.0	0.0	1.4615093168521183e-251	0.0	1.056978314147659e-264	1.439699700235635e-267	7.336275400351143e-164	2.892410490957478e-202	0.0	4.495628512750333e-67	2.1993622132709777e-14
-0.5995995995995996	3.3646945676654304e-70	0.0	5.700359789460594e-08	0.0	0.0	0.0	4.797392878559516e-221	0.0	0.0	0.0	4.124764667766069e-278	0.0	0.0	0.0	1.671849983901166e-247	0.0	8.301265454952565e-262	1.1197757400258306e-264	1.357527339341932e-183	4.1115919176536215e-224	0.0	5.813532105663111e-80	2.5910726315729974e-09
-0.5915915915915916	3.8063130270326014e-58	0.0	0.0005164928269715791	0.0	0.0	0.0	7.460350687586583e-244	0.0	0.0	0.0	3.065003889721431e-275	0.0	0.0	0.0	1.773248854589911e-243	0.0	6.285194700068813e-259	8.400464059373169e-262	1.9319716171109066e-204	4.4950991754138194e-247	0.0	5.781878114231438e-94	2.3476946680526322e-05
-0.5835835835835836	3.311635690039832e-47	0.0	0.35991961841974984	0.0	0.0	0.0	8.922620014203297e-268	0.0	0.0	0.0	2.2008119584064898e-272	0.0	0.0	0.0	1.7439497073001233e-239	0.0	4.5876405043545197e-256	6.078390335004927e-259	2.1152608745809413e-226	3.779616629351953e-271	0.0	4.422593140156232e-109	0.016359982655443174
-0.5755755755755756	2.215949231356328e-37	0.0	19.289720891736643	0.0	0.0	0.0	8.207383981520293e-293	0.0	6.47e-322	0.0	1.5270558080284996e-269	0.0	0.0	0.0	1.5904020636512186e-235	0.0	3.2281687596343313e-253	4.242159339776947e-256	7.098190634891158e-227	2.4441925889669706e-296	0.0	2.601742087426913e-125	0.8768054950789383
-0.5675675675675675	1.1403975006453553e-28	0.0	79.5106980977044	0.0	0.0	0.0	5.8102e-319	0.0	4.994e-319	0.0	1.0238750476964904e-266	0.0	0.0	0.0	1.3449530192084432e-231	0.0	2.1898748263438608e-250	2.85560709395553e-253	7.492023664263811e-224	0.0	0.0	1.1771469878447644e-142	3.6141226408047458
-0.5595595595595595	4.5136918468180605e-21	0.0	25.20602647466123	0.0	0.0	0.0	0.0	0.0	3.9930639e-316	0.0	6.633750018289133e-264	0.0	0.0	0.0	1.0547627054958669e-227	0.0	1.432117200908582e-247	1.85405669858311e-250	7.549177992370304e-221	0.0	0.0	4.096154674515772e-161	1.145728476120965
-0.5515515515515516	1.37400006796836e-14	0.0	0.6145573375788539	0.0	0.0	0.0	0.0	0.0	3.0969241611e-313	0.0	4.153281360118476e-261	0.0	0.0	0.0	7.671352695200938e-224	0.0	9.028883300669216e-245	1.1610760152954915e-247	7.261711328060116e-218	0.0	0.0	1.0962287765931956e-180	0.027934424435403074
-0.5435435435435436	3.216775860277818e-09	0.0	0.001152390388433692	0.0	0.0	0.0	0.0	0.0	2.3296938763272e-310	0.0	2.5127178777584686e-258	0.0	0.0	0.0	5.174668942835088e-220	0.0	5.487641445052479e-242	7.013121779481066e-245	6.668186485980449e-215	0.0	0.0	2.2563436640721655e-201	5.23815275095251e-05
-0.5355355355355356	5.792073263496177e-05	0.0	1.6619426958481993e-07	0.0	0.0	0.0	0.0	0.0	1.6998519967198922e-307	0.0	1.468981243398393e-255	0.0	0.0	0.0	3.2375192953075487e-216	0.0	3.215389757411635e-239	4.085781997510614e-242	5.845173525504486e-212	0.0	0.0	1.2742743861491625e-197	2.640314859297572e-06
-0.5275275275275275	0.08020962591946629	0.0	1.8433663768027085e-12	0.0	0.0	0.0	0.0	0.0	1.2030047740320812e-304	0.0	8.298678411537236e-253	0.0	0.0	0.0	1.8788360154219782e-212	0.0	1.8162587913039715e-236	2.2958953295207324e-239	4.891028803143241e-209	0.0	0.0	3.9272616634479117e-177	0.0036458920873322573
-0.5195195195195195	8.542758592781876	0.0	1.5724848751681635e-18	0.0	0.0	0.0	0.0	0.0	8.257861745140845e-302	0.0	4.530246201269212e-250	0.0	0.0	0.0	1.0114428998176188e-208	0.0	9.890495365165581e-234	1.244348596791709e-236	3.9066911795462866e-206	0.0	0.0	9.308847626353834e-158	0.38830720876281255
-0.5115115115115115	69.97597780036617	0.0	1.0316692613705395e-25	0.0	0.0	0.0	0.0	0.0	5.498090785604507e-299	0.0	2.3897632705147652e-247	0.0	0.0	0.0	5.051271501426644e-205	0.0	5.192237709070246e-231	6.504967393633901e-234	2.9786366321893294e-203	0.0	0.0	1.6969975043593884e-139	3.1807262636530074
-0.5035035035035035	44.083799276631765	0.0	5.205634879596209e-34	0.0	0.0	0.0	0.0	0.0	3.5505879572044553e-296	0.0	1.2181708147097924e-244	0.0	0.0	0.0	2.3404490396092648e-201	0.0	2.627769690176892e-228	3.279905033851614e-231	2.1678022046095635e-200	1.04e-322	0.0	2.3792807150110053e-122	2.0038090580287164
-0.49549549549549554	2.135936098268464	0.0	2.02016161648179e-43	0.0	0.0	0.0	0.0	0.0	2.2239895511510687e-293	0.0	6.000421455603226e-242	0.0	0.0	0.0	1.0061674641139318e-197	0.0	1.2820832900305826e-225	1.5951094887665043e-228	1.5059483632499628e-197	6.973e-320	0.0	2.565602464403385e-106	0.09708800446674837
-0.4874874874874875	0.007959333341900974	0.0	6.029450379483138e-54	0.0	0.0	0.0	0.0	0.0	1.3511679517725477e-290	0.0	2.8561144303623057e-239	0.0	0.0	0.0	4.0137313345222035e-194	0.0	6.030334314613078e-223	7.482260277040212e-226	9.985823707893436e-195	5.0268734e-317	0.0	2.127709057909685e-91	0.00036178787917731696
-0.47947947947947944	2.2811000308828374e-06	0.0	1.3840396576867436e-65	0.0	0.0	0.0	0.0	0.0	7.962145041285676e-288	0.0	1.3136805292482716e-236	0.0	0.0	0.0	1.4858266076587563e-190	0.0	2.7344044246369972e-220	3.385230212030941e-223	6.320284237010968e-192	3.518307224e-314	0.0	1.3571077153168153e-77	1.0368636504012897e-07
-0.4714714714714715	5.027952497074937e-11	0.0	2.443422350394527e-78	0.0	0.0	0.0	0.0	0.0	4.550876176703027e-285	0.0	5.838808930292607e-234	0.0	0.0	0.0	5.104634987091421e-187	0.0	1.1953093467549051e-217	1.4772591500005811e-220	3.8182480232918166e-189	2.3908818508466e-311	0.0	6.657261175002197e-65	2.2854329532158807e-12
-0.46346346346346345	8.52348498026144e-17	0.0	3.317628465140385e-92	0.0	0.0	0.0	0.0	0.0	2.5229240098687697e-282	0.0	2.5077205345152198e-231	0.0	0.0	0.0	1.6276929446608735e-183	0.0	5.037256798619888e-215	6.217821538058159e-218	2.201723720162642e-186	1.57750304666058e-308	0.0	2.511632360229615e-53	3.874311354664291e-18
-0.4554554554554555	1.1112772746304367e-23	0.0	3.464464805588084e-107	0.0	0.0	0.0	0.0	0.0	1.3566179780440828e-279	0.0	1.0407691569055137e-228	0.0	0.0	0.0	4.817536412566521e-180	0.0	2.046463846747845e-212	2.524253115486278e-215	1.211799296984452e-183	1.010578523421049e-305	0.0	7.287788212025226e-43	5.051260339229258e-25
-0.44744744744744747	1.1143121476092568e-31	0.0	2.7824268643976923e-123	0.0	0.0	0.0	0.0	0.0	7.075469217789014e-277	0.0	4.173977749186145e-226	0.0	0.0	0.0	1.3235921471288094e-176	0.0	8.015124460591951e-210	9.884179705637529e-213	6.366289766031436e-181	6.285758904354154e-303	0.0	1.6263522518105642e-33	5.138980318760739e-33
-0.4394394394394394	8.593508195634211e-41	0.0	1.718662339514078e-140	0.0	0.0	0.0	0.0	0.0	3.579292875448735e-274	0.0	1.6175820547691754e-223	0.0	0.0	0.0	3.375900854998028e-173	0.0	3.026304845718887e-207	3.733029727349433e-210	3.194763620358827e-178	3.7960611715476115e-300	0.0	2.791339659836186e-25	1.268790754470994e-26
-0.4314314314314315	5.096984639136648e-51	0.0	8.164631028022111e-159	0.0	0.0	0.0	0.0	0.0	1.7562388168737227e-271	0.0	6.057633902570994e-221	0.0	0.0	0.0	7.993892113364377e-170	0.0	1.101567932422459e-204	1.359863596072898e-207	1.5463686008842974e-175	2.2258533382924497e-297	0.0	3.684596673840921e-18	1.6748166699276912e-19
-0.42342342342342343	2.3250663605368744e-62	0.0	1.791147517094218e-164	0.0	0.0	0.0	0.0	0.0	8.358229420681793e-269	0.0	2.192099567824557e-218	0.0	0.0	0.0	1.7574508337816644e-166	0.0	3.865503805012109e-202	4.777958033931616e-205	8.10881979212064e-173	1.2672076344872529e-294	0.0	3.740644396289651e-12	1.7002929074043868e-13
-0.4154154154154154	8.157114895147571e-75	0.0	1.4534050421642262e-161	0.0	0.0	0.0	0.0	0.0	3.858241593717529e-266	0.0	7.665458232370446e-216	0.0	0.0	0.0	3.587429586457461e-163	0.0	1.3076669102487643e-199	1.6192070938786798e-202	9.244367158013081e-170	7.004658097030386e-292	0.0	2.920667318769212e-07	1.3275760539860054e-08
-0.40740740740740744	2.200984605766279e-88	0.0	1.1139163177408748e-158	0.0	0.0	0.0	0.0	0.0	1.7274639797830296e-263	0.0	2.590219691931628e-213	0.0	0.0	0.0	6.799439010973459e-160	0.0	4.2646596033722036e-197	5.292678922587002e-200	3.2244209935216e-166	3.7593612668465877e-289	0.0	0.0017538682124150187	7.972128238250085e-05
-0.3993993993993994	4.567479735963901e-103	6.2245956e-315	8.061420809929003e-156	0.0	0.0	0.0	0.0	0.0	7.501931077245887e-261	0.0	8.457767803586771e-211	0.0	0.0	0.0	1.1966334637105934e-156	0.0	1.3408117878153033e-194	1.6686366685867186e-197	1.4144990006786872e-162	1.9589762789292772e-286	0.0	0.8100111954190582	0.03681869070086628
-0.39139139139139134	6.543833480828346e-102	7.283002032795164e-305	5.507477209592935e-153	0.0	0.0	0.0	0.0	0.0	3.159960575290789e-258	0.0	2.668674705971416e-208	0.0	0.0	0.0	1.9554678341215952e-153	6.6958266e-317	4.063943111643196e-192	5.074124293746974e-195	5.844029495402549e-159	9.91133878248796e-284	0.0	28.771617945994198	1.307800815727009
-0.3833833833833834	2.5943196357515396e-87	5.85257217975254e-295	3.5511739060351853e-150	0.0	0.0	0.0	0.0	0.0	1.2910255049636742e-255	0.0	8.136849672254809e-206	0.0	0.0	0.0	2.967144567081524e-150	1.7015263783756568e-306	1.187862035390793e-189	1.4882418172791961e-192	2.206227203140303e-155	4.8688178850669653e-281	0.0	78.59895043796006	3.572679565361821
-0.37537537537537535	7.910317672276885e-74	3.230131296284201e-285	2.160591703024019e-147	0.0	0.0	0.0	0.0	0.0	5.116024111281187e-253	0.0	2.3973849085044557e-203	0.0	0.0	0.0	4.1803821248977474e-147	2.901483897867242e-296	4.28826441561097e-187	4.210163765490628e-190	7.5910560560923635e-152	2.3222172219747505e-278	0.0	16.51385274181263	0.7506296700823923
-0.3673673673673674	1.8549985119837575e-61	1.2244205849491955e-275	1.2401262573955614e-144	0.0	0.0	0.0	0.0	0.0	1.966414128470634e-250	0.0	6.825588699581787e-201	0.0	0.0	0.0	5.468483582658765e-144	3.320084696574245e-286	1.924402880934267e-182	1.1487818326019155e-187	2.380264326659545e-148	1.0754006439675388e-275	0.0	0.2668451213263558	0.012129323696652537
-0.35935935935935936	3.345587594585631e-50	3.18770496409685e-266	6.713822435128257e-142	0.0	0.0	0.0	0.0	0.0	7.330980648789944e-248	0.0	1.8778607684188403e-198	0.0	0.0	0.0	6.641553139114432e-141	2.549327792355782e-276	3.2662680536247005e-177	3.023355469896155e-185	6.802835723151548e-145	4.83532982556979e-273	0.0	0.0003316265748305021	1.5073935219568278e-05
-0.3513513513513513	4.640667400735159e-40	5.699840000666995e-257	3.427757590970676e-139	0.0	0.0	0.0	0.0	0.0	2.650903302989142e-245	0.0	4.992380120167712e-196	2.0021744e-317	0.0	0.0	7.488525495858661e-138	1.3135594040860185e-266	4.6781579018514057e-172	7.674568192155642e-183	1.772555400220536e-141	1.6617299926924237e-269	0.0	3.169703083999785e-08	1.4407741290908112e-09
-0.3433433433433434	4.950712202652074e-31	6.999777905383964e-248	1.6501358006119394e-136	0.0	0.0	0.0	0.0	0.0	9.297591655736274e-243	0.0	1.2825459719514e-193	1.6411864282370486e-305	0.0	0.0	7.838145361132271e-135	4.541729608950451e-257	5.627821709185987e-167	1.8790215904987956e-180	4.2119921036567155e-138	6.891041206807323e-260	1.718357750153e-312	2.330059644508938e-13	1.0591180202313355e-14
-0.3353353353353353	4.061945725675348e-23	5.903953197205524e-239	7.489346244759541e-134	0.0	0.0	0.0	0.0	0.0	3.1629466258757014e-240	0.0	3.183899394218561e-191	7.971708878873923e-294	0.0	0.0	7.615209118139763e-132	1.053756706517685e-247	5.68683432368444e-162	4.4373396761719734e-178	9.13104514750908e-135	2.1809826503474097e-250	1.80626618405265e-300	1.3173303349251418e-19	5.98971149771686e-21
-0.3273273273273274	2.56318380697321e-16	3.4200983980862105e-230	3.2046816806626355e-131	0.0	0.0	0.0	0.0	0.0	1.0436577833432789e-237	0.0	7.637775570752212e-189	2.2944644382771655e-282	0.0	0.0	6.866862771336221e-129	1.640616019946855e-238	4.82721944964686e-157	1.0107102347499931e-175	1.8067828133235467e-131	4.598979233079354e-241	1.1048307046942398e-288	5.72798069962912e-27	1.1650835486502225e-17
-0.31931931931931934	1.2439547535190283e-10	1.3607280766137981e-221	1.294112261738543e-128	0.0	0.0	0.0	0.0	0.0	3.340175401338451e-235	0.0	1.7704989551773828e-186	3.9133403357016064e-271	0.0	0.0	5.7463933307091286e-126	1.714040438739255e-229	3.442373906938423e-152	2.22046399677489e-173	3.2650976960077777e-128	6.461190626962896e-232	3.9323805376287263e-277	1.9155240010628643e-35	5.654339788722856e-12
-0.3113113113113113	4.6431061870988896e-06	3.718271864214168e-213	4.974401072979045e-126	0.0	0.0	0.0	0.0	0.0	1.0368725604976034e-232	0.0	3.96593642925417e-184	3.955034672195266e-260	0.0	0.0	4.462125884656238e-123	1.2016630283613031e-220	2.0625275979180229e-147	4.705154534846306e-171	5.392518976401698e-125	6.047912906548726e-223	8.144438708112981e-266	4.926662916046382e-45	2.110502812317677e-07
-0.30330330330330335	0.013328824411748362	6.978273463202262e-205	1.93630558415269e-123	0.0	6.886753e-317	0.0	0.0	0.0	3.121953924961915e-230	0.0	8.58454304881259e-182	2.3685870936195046e-249	0.0	0.0	3.214727187828129e-120	5.653167513883162e-212	1.038430180772586e-142	9.616502120060965e-169	8.145946181604625e-122	3.771728042101201e-214	9.815503885455139e-255	9.745346790818967e-56	0.000605855655079471
-0.2952952952952953	2.9427561520212557	8.994807602640223e-197	1.0356853771539808e-120	0.0	1.3037853160474682e-302	0.0	0.0	0.0	9.117434370474028e-228	0.0	1.7956018692252735e-179	8.405524326012655e-239	0.0	0.0	2.148555695258791e-117	1.7846313978237152e-203	4.393954011376949e-138	1.895716784471323e-166	1.126520542979106e-118	1.5671735062083822e-205	6.88350857817351e-244	1.4825895902189643e-67	0.13376164327369344
-0.28728728728728725	49.96845305230454	7.96292860290691e-189	1.1764798997093193e-117	0.0	1.1595254532169621e-288	0.0	0.0	0.0	2.5826401706361416e-225	0.0	3.629312965740355e-177	1.7675701051961468e-228	0.0	0.0	1.3319635289739588e-114	3.780530307452313e-195	1.5628228922160774e-133	3.604482013240624e-164	1.4276162587885427e-115	4.338460619573338e-197	2.8090077362939115e-233	1.7346976632123905e-80	2.2712933205592973
-0.2792792792792793	65.25544138289514	4.841621277400025e-181	2.0375386407942908e-114	0.0	4.84438110879108e-275	0.0	0.0	0.0	7.09578272678787e-223	0.0	7.088656856834641e-175	2.2025454232909278e-218	0.0	0.0	7.658145983514817e-112	5.374083853071739e-187	4.67332941938256e-129	6.610363684435127e-162	1.659591256222861e-112	8.001955031731202e-189	6.670245696133137e-223	1.5610105534777158e-94	2.9661564264952336
-0.27127127127127126	6.554155746232297	2.021835686293687e-173	3.5832105599715444e-111	0.0	9.507802060879655e-262	0.0	0.0	0.0	1.890958162268597e-220	0.0	3.438127211060513e-172	1.6263330476501627e-208	0.0	0.0	4.083032421092632e-109	5.126295933231942e-179	1.1751752925938216e-124	1.1692864818075104e-159	1.771493876135406e-109	9.833280354405977e-181	9.216723224821532e-213	1.0803564862078868e-109	0.2979161702832862
-0.2632632632632632	0.050628607402837596	5.798797597074992e-166	5.771978760983812e-108	0.0	8.766086990119748e-249	0.0	0.0	0.0	4.887747808290438e-218	0.0	5.205609125311902e-165	7.115910679057095e-199	0.0	0.0	2.0184251438366346e-106	3.2813339493160404e-171	2.4856850803019744e-120	1.9949388479169153e-157	1.7378588836122789e-106	8.050866116839977e-173	7.410663258295455e-203	5.750525411205795e-126	0.002301300336492618
-0.2552552552552553	3.0078377456032273e-05	1.142265585518432e-158	8.374429803086932e-105	0.0	3.7967782656664007e-236	3.70673e-319	0.0	0.0	1.2254087384266356e-215	0.0	8.898850942703666e-158	1.844963915705378e-189	0.0	0.0	9.250320553174853e-104	1.4094339217668505e-163	4.4235737733987915e-116	3.2828521969595073e-155	1.5679502516754404e-103	4.391659453337294e-165	3.467236224155002e-193	5.760544394326804e-141	1.3671989752741943e-06
-0.24724724724724723	1.3743331653942048e-09	1.5453728723004127e-151	1.0915118365651266e-101	0.0	7.725178230486738e-224	3.1162059530470565e-301	0.0	0.0	2.979878295315138e-213	0.0	1.0492117122937131e-150	2.83453388147627e-180	0.0	0.0	3.9297078518190856e-101	4.0624362368721327e-156	6.625327440852132e-112	5.210581057594859e-153	1.3016179532710875e-100	1.596087055109219e-157	9.439643697087464e-184	4.9677669364527134e-135	6.246968933610022e-11
-0.2392392392392393	4.829574254817061e-15	1.435940768136732e-144	1.2775041940881029e-98	0.0	7.38389641581007e-212	7.987793915671329e-284	0.0	0.0	7.028481557739555e-211	0.0	8.532123091049214e-144	2.5805472535485364e-171	0.0	0.0	1.1732566385243768e-93	7.85734823333256e-149	8.3536233037546e-108	7.976898506685735e-151	9.942956276374473e-98	3.8647941131948913e-150	1.49545583405747e-174	3.210256748595148e-129	2.195261024916846e-16
-0.23123123123123124	1.3052835572813917e-21	9.163825635015419e-138	1.3425374824240976e-95	0.0	3.3154806505374145e-200	6.235653565608097e-267	0.0	0.0	1.6079405239616474e-208	0.0	4.7853739304188415e-137	1.392125430826437e-162	0.0	0.0	1.1174413713223362e-79	1.0197957636635613e-141	8.86954812072098e-104	1.1778637611323201e-148	6.987444600298438e-95	6.2350224105184535e-143	1.3785972231338125e-165	1.5481775391434688e-123	5.933107078551781e-23
-0.2232232232232232	2.7131892360952644e-29	4.016559066084239e-131	1.266821310175103e-92	0.0	6.993445812500948e-189	1.482489190313628e-250	0.0	0.0	3.567993059135411e-206	0.0	1.851140706587202e-130	4.450218200999142e-154	0.0	0.0	8.185428111227695e-67	8.881750336921737e-135	7.93243430919248e-100	1.6775255280255404e-146	4.5146867661764255e-92	6.701801229238822e-136	7.395150657342962e-157	5.571911337635777e-118	1.2332678345887566e-30
-0.21521521521521525	4.33745020888986e-38	1.2091176157562577e-124	1.0733174140835802e-89	0.0	6.929784752623022e-178	1.0733849962276547e-234	0.0	0.0	7.67933534144604e-204	0.0	4.938871962621918e-124	8.429865233375224e-146	0.0	0.0	4.611447298726015e-55	5.190785334603495e-128	5.977186462438237e-96	2.3043916837093163e-144	2.679433175261278e-89	4.799399866165396e-129	2.3083543197701445e-148	1.496546004232048e-112	1.9715682767681184e-39
-0.2072072072072072	5.33295744418327e-48	2.499884759129158e-118	8.165159578556637e-87	0.0	3.2257602838734852e-167	2.366867434546501e-219	0.0	0.0	1.6031307344450795e-201	0.0	9.088263046952314e-118	9.462291985516271e-138	0.0	0.0	1.9980773630788684e-44	2.03572507462135e-121	3.79542594458685e-92	3.0532090739984922e-142	1.4590122897892183e-86	2.289940487674571e-122	4.1927960298602273e-140	2.999703888970466e-107	9.084593903742213e-46
-0.19919919919919926	5.042906692265931e-59	3.549837552644402e-112	5.57731053971022e-84	0.0	7.053882974044042e-157	1.5894496569293148e-204	0.0	0.0	3.246085754653073e-199	0.0	1.153450055834691e-111	6.293734906813271e-130	0.0	0.0	6.658348894010797e-35	5.357501414596675e-115	2.031235958868134e-88	1.613424561814531e-135	7.279516470737025e-84	7.279529769979958e-116	4.4315006584289074e-132	4.487135046688901e-102	3.026522224550362e-36
-0.1911911911911912	3.667523841866068e-71	3.4620554772311205e-106	3.4206498123673766e-81	0.0	7.246165093365679e-147	3.250678721142855e-190	0.0	0.0	6.375244500348999e-197	0.0	1.009674725265344e-105	2.4806011176519973e-122	0.0	0.0	1.706475261544146e-26	9.461826228698787e-109	9.1627945702605e-85	1.2658603866383703e-118	3.3233044093313003e-81	1.5417868412631271e-109	2.7254845190239603e-124	5.009130365492295e-97	7.756705734291573e-28
-0.18318318318318316	2.0513867227272394e-84	2.318978033458801e-100	1.8837186756690094e-78	0.0	3.496809821453603e-137	2.0246769964866992e-176	0.0	0.0	1.2144498299866615e-194	0.0	6.095775443882143e-100	5.793510670570111e-115	0.0	0.0	3.3636644046437073e-19	1.1214596945647474e-102	3.4838468223870593e-81	7.638580440137142e-103	1.3863120846037278e-78	2.175641122669592e-103	9.753993000160052e-117	4.1730920898720755e-92	1.5289383657471397e-20
-0.17517517517517522	2.1036651355266468e-87	1.0668328858630402e-94	9.314233243900183e-76	0.0	7.927196367981022e-128	3.8405363293074464e-163	0.0	0.0	2.2439245933789545e-192	0.0	2.538289890022092e-94	8.01794503750766e-108	0.0	0.0	5.099231465126363e-13	8.921602562406118e-97	1.1163768323118915e-77	3.545020102112139e-88	2.8782611806773967e-71	2.0454660474038445e-97	2.031266837745063e-109	2.5945141435648136e-87	2.317832484148347e-14
-0.16716716716716717	2.613548498724475e-85	3.370805413349431e-89	4.135250403474303e-73	0.0	8.442110531145001e-119	2.2186175059891215e-150	0.0	0.0	4.021452629888576e-190	0.0	7.28984450355501e-89	6.575378027385319e-101	0.0	0.0	5.945367973581483e-08	4.7649660541681346e-91	3.0143998572579007e-74	1.265330413017725e-74	4.0426176881846385e-59	1.2812684582318892e-91	2.461485807146782e-102	1.2038061460248959e-82	2.7024399879915833e-09
-0.15915915915915912	3.0638047835825294e-83	7.314930101798553e-84	1.648466606729788e-70	0.0	4.223439389580401e-110	3.9032594701313197e-138	0.0	0.0	6.990427709054993e-188	0.0	1.44397640020118e-83	3.1953229948049625e-94	0.0	0.0	0.0005331737371689018	1.7093716264160477e-85	6.856597661831033e-71	3.473508691865876e-62	4.3669910800547373e-48	5.347291070521159e-86	1.735695409872723e-95	4.168305197653882e-78	2.423516987131372e-05
-0.1511511511511512	3.3889305531019717e-81	1.0902667396924857e-78	5.900409221477072e-68	0.0	9.925795254138077e-102	2.0913505623497753e-126	0.0	0.0	1.1786115926062165e-185	0.0	1.9727258027416984e-78	9.201215259523808e-88	0.0	0.0	0.36815471830649205	4.122267102398045e-80	1.778178508172566e-65	7.333512422001097e-51	3.628115771400193e-38	1.4869088725388503e-80	7.121894519890761e-89	1.0771220174670572e-73	0.01673430537756782
-0.14314314314314314	3.5369927842481655e-79	1.1161624205359791e-73	1.8963030778847716e-65	0.0	1.0958425851141879e-93	3.4125630309905413e-115	0.0	0.0	1.9274535175405533e-183	0.0	1.8588240397931784e-73	1.570044655092752e-81	0.0	0.0	19.84740468274862	6.69236844992205e-75	7.520293353316182e-54	1.1907891604971687e-40	2.318244134194715e-29	2.755049430972152e-75	1.7004488827634496e-82	2.077173324990945e-69	0.9021547583067555
-0.1351351351351351	4.2564198347205996e-77	7.850269160060541e-69	5.472137539260962e-63	0.0	5.68348670932537e-86	1.6958559310762948e-104	0.0	0.0	3.0573379210427807e-181	0.0	1.2080247828323206e-68	1.5875053809276457e-75	0.0	0.0	98.48890293136516	7.331169810843052e-70	2.4642965358562336e-43	1.4870888323348064e-31	1.1392431485928349e-21	3.4024263082938015e-70	2.3625386742044483e-76	2.989392977614404e-65	4.476768315062053
-0.12712712712712715	1.0668680144770357e-71	3.795722465672638e-64	1.4178487251960282e-60	0.0	1.3847307600792395e-78	2.566561388438109e-94	0.0	0.0	4.703805747375597e-179	0.0	5.414864227877275e-64	9.511626645501995e-70	0.0	0.0	109.36419246571892	5.438169672973642e-65	6.2105541083436164e-34	1.4282957716174152e-23	4.3057930072196774e-15	2.8029590654357643e-65	1.910071674394289e-70	3.210670391790041e-61	4.971099657532678
-0.1191191191191191	8.283824225552833e-66	1.2641862498842563e-59	3.298575487343774e-58	0.0	1.5848919989719176e-71	1.182956532835648e-84	0.0	0.0	7.0194292769064485e-177	0.0	1.6742783844721196e-59	3.376997753055769e-64	0.0	0.0	86.32096490378876	2.7456325758722065e-60	1.2037794688418712e-25	1.0550634758516049e-16	1.2516186678252935e-09	1.543809175823335e-60	8.987125597268772e-65	2.5734212111318115e-57	3.923680222956381
-0.11111111111111116	3.6239402131187565e-60	2.915537193131082e-55	6.890434287443896e-56	0.0	8.521546135292525e-65	1.6605056067100564e-75	0.0	0.0	1.016016594117899e-174	0.0	3.5736738786813316e-55	7.104657754883152e-59	0.0	0.0	56.342174005722434	9.503477244795131e-56	1.794496901188578e-18	5.994020951269661e-11	2.7983552500983792e-05	5.718339600380215e-56	2.462137408425234e-59	1.5393185131332185e-53	2.5610091813334033
-0.10310310310310311	8.934616790537505e-55	4.714822993911628e-51	1.2923805134975753e-53	0.0	2.1524365667867633e-58	7.098495877999648e-67	0.0	0.0	1.42641685144989e-172	0.0	5.285927678981387e-51	8.857127816032073e-54	0.0	0.0	4.647336813133279	2.2795334575505736e-51	2.0573950578471285e-12	2.619013918071936e-06	0.04815865493478822	1.4452290834027832e-51	3.936072919673003e-54	6.871480519064522e-50	0.21343173123109282
-0.09509509509509506	1.2454485505528926e-49	5.48633344054229e-47	2.1764958564430447e-51	0.0	2.554739894464539e-52	9.241591151975118e-59	0.0	0.0	1.942400903416093e-170	0.0	5.517643205072268e-47	6.543445442797884e-49	0.0	0.0	26.353934072675063	3.861815548927295e-47	1.81414447531809e-07	0.008801401443251531	6.432733019454263	2.578226381104345e-47	3.701153984060456e-49	2.28967296696206e-46	1.490703121590319
-0.08708708708708712	9.974700872942858e-45	4.814785478569185e-43	3.291159469548554e-49	0.0	1.4284247412081972e-46	3.6642204750079766e-51	0.0	0.0	2.565536065843299e-168	0.0	4.3879231825598274e-43	2.8684353180080916e-44	0.0	0.0	79.28441129289457	4.825541828780168e-43	0.001230283636304876	2.276598253189128	72.65723158603956	3.4971957150898577e-43	2.0979593942386905e-44	5.746867943582009e-43	7.009975973443616
-0.07907907907907907	4.918974240356698e-40	3.557120107256291e-39	4.468519374014838e-47	0.0	3.8352399557608025e-41	4.424567975752167e-44	0.0	0.0	3.286732153120177e-166	0.0	3.399299610141397e-39	7.622949770075129e-40	0.0	0.0	18.35982997825833	5.0406812910625125e-39	0.6416789953741221	46.084589387274605	119.67226181707477	4.192070892851551e-39	7.591045155033509e-40	1.3755510339108995e-39	8.398107280817356
-0.07107107107107113	1.9136869637407263e-35	3.434631749167925e-35	5.447559747478459e-45	0.0	5.5459988190568136e-36	1.6271012359718187e-37	0.0	0.0	4.0841109807204245e-164	0.0	3.8474241400615503e-35	1.6126189223161015e-35	0.0	0.0	0.32698569498463814	6.494773673980876e-35	25.740062549643294	98.88917753729665	66.78771966192463	5.987771584524242e-35	1.8970870800257825e-35	1.3103457919096813e-35	8.715633883811329
-0.06306306306306309	1.0850809449557545e-30	1.0080564459508556e-30	5.962988845023592e-43	0.0	6.8507122898452755e-31	1.8222699229106837e-31	0.0	0.0	4.922411170630018e-162	0.0	9.735776739810858e-31	9.721281977637474e-31	0.0	0.0	0.00044788658079280056	2.4826140752679662e-30	79.4109828497704	86.37594139097862	81.54122527958987	1.6335375154661014e-30	3.341532067295749e-31	6.438046376209446e-31	11.242208973041805
-0.055055055055055035	1.2974932782678411e-25	6.052303152713393e-26	5.860701866720687e-41	0.0	1.087142445340024e-25	6.215345394982367e-26	0.0	0.0	5.754471882970802e-160	0.0	5.584792383315187e-26	1.8924406113879145e-25	0.0	0.0	4.718310818067078e-08	5.59495887037256e-25	18.84216242560226	15.892272210567635	26.736199414996864	7.037015675154271e-26	3.8200860938157684e-27	7.606860562354571e-26	2.7941197317431756
-0.0470470470470471	1.1980747120330107e-20	2.558498865636893e-21	5.1720045673980806e-39	0.0	1.0701121128360549e-20	6.456129865291218e-21	0.0	0.0	6.524998148925624e-158	0.0	2.342131811594446e-21	2.9015054405846437e-20	0.0	0.0	3.822823921143167e-13	1.5760096957733811e-19	0.3438429419365786	0.24600053383466916	0.6937550352107559	2.1074417844956993e-21	2.5521046781536915e-23	5.404250583893921e-21	0.058345386862835726
-0.03903903903903905	4.1086966764374053e-16	4.612308866812793e-17	4.098187344230759e-37	0.0	3.715929466230354e-16	2.042366489673262e-16	0.0	0.0	7.176335845113279e-156	0.0	4.1243753588295903e-17	1.5204885731767232e-15	0.0	0.0	2.5590499104998547e-15	1.4132999237666636e-14	0.000482579293797173	0.00029410455245107	0.0013849614380056095	2.900193237100626e-17	9.327410251743188e-20	1.4122551788974634e-16	9.825660383060499e-05
-0.031031031031030998	4.343320350377689e-12	3.0746193222942596e-13	2.915737038459782e-35	0.0	3.928653995536574e-12	1.9676575820935277e-12	0.0	0.0	7.655484260456521e-154	0.0	2.6896062986671633e-13	2.1556435126045802e-11	0.0	0.0	3.731915092147784e-11	2.9029825249102276e-10	5.250674913932873e-08	6.507950399984699e-08	2.1264259035162003e-07	1.6027732908796942e-13	1.807586465102313e-16	1.2172003110163747e-12	1.5026827774646505e-08
-0.02302302302302306	1.3521780098884843e-08	7.291771829469145e-10	1.8626383368366638e-33	0.0	1.2209866583957918e-08	5.773242492101782e-09	0.0	0.0	7.921186579605299e-152	0.0	6.286691758064713e-10	7.844613918713504e-08	0.0	0.0	1.380495292349425e-07	1.260791012156326e-06	1.8557591813623983e-06	0.00021772106058150762	1.4103601424611803e-10	3.392872252430598e-10	1.8324854158592418e-13	3.3635498270104476e-09	1.0049582419786236e-05
-0.01501501501501501	1.2238802453681542e-05	6.082056851826888e-07	1.068396259359038e-31	0.0	1.1050621922072278e-05	5.158750266188029e-06	0.0	0.0	7.949788866011184e-150	0.0	5.213821607113068e-07	7.234309798400463e-05	0.0	0.0	0.0001271568693615088	0.0011331379247009935	0.0016521889343267268	0.1340743616858118	1.072340747461555e-07	2.7016172876226475e-07	9.661760535333938e-11	2.955975157219721e-06	0.006231459079193238
-0.00700700700700696	0.0032116208337341994	0.00017783053028972218	5.5024970456204044e-30	0.0	0.0029066203497908716	0.0014038594763866046	0.0	0.0	7.738714772150522e-148	0.0	0.00015295800599656438	0.016875614929244543	0.0	0.0	0.029110762115524495	0.21121825595409008	0.29487410413150894	8.881448834211769	3.214737958427922e-05	8.040412815311481e-05	2.6427233015237184e-08	0.0008244727540634051	0.42919625051033505
0.0010010010010010895	0.2451239313008083	0.0182330658220662	2.544549566170975e-28	0.0	0.22263053107862588	0.11634753870602434	0.0	0.0	7.306848444361098e-146	0.0	0.015878849050213133	1.0013142238639112	0.0	0.0	1.6764393352081173	8.38544418320294	10.864654200587903	63.28736951258724	0.0037309773891879426	0.008946909868683434	3.74625566661692e-06	0.07304953747014244	3.905416661017797
0.009009009009008917	5.513982782830357	0.6584545705192512	1.0565392848416981e-26	0.0	5.01097165349149	2.9366026852928306	0.0	0.0	6.691746742531171e-144	0.0	0.5856666559745386	15.460820049972673	0.0	0.0	25.188371803696512	76.75028094876322	90.27208635635712	48.532876099903696	0.16821872079091482	0.3748346978553606	0.0002752014961469291	2.066648183996695	12.43273138231549
0.017017017017016967	38.11568882867628	8.494080221128648	3.938982238076978e-25	0.0	34.21735280108234	22.572913200628026	0.0	0.0	5.944251233321421e-142	0.0	7.769987612710549	67.6909015122716	0.0	0.0	108.72548596630817	201.07105655937352	216.03794377107076	4.527166383720022	2.9771573944420715	6.020562820789682	0.01048405693236598	19.00077803871298	33.51052541672032
0.025025025025025016	92.30155819237156	40.90212282711377	1.3185786297583618e-23	0.0	79.36172383774277	52.842634367823955	0.0	0.0	5.121571147883474e-140	0.0	38.44576246446544	112.45837712685977	0.0	0.0	171.89631030765702	242.1644819959512	248.14511441255786	5.4220950747535355	21.25794137352614	38.64501603794508	0.2075456693503911	60.32338207910246	54.74427571669185
0.033033033033033066	110.38747595379486	84.170744947037	3.9632519411283827e-22	0.0	86.71691899302684	37.67347991269438	0.0	0.0	4.2801381811776646e-138	0.0	78.88051537169544	119.54078524831347	0.0	0.0	161.7850747199946	231.01033452790065	223.27554117145928	23.64432415372386	65.86569996227459	108.6901210971003	2.1451257965713437	79.81565502970103	64.25462713114943
0.041041041041041115	105.08574731998948	101.08662851672887	1.069598947629721e-20	0.0	71.8374575148189	8.179776631493631	0.0	0.0	3.4694531919098565e-136	0.0	87.6312941102743	99.30712561874896	0.0	0.0	147.09151091898804	213.83489083006455	187.27052108615752	44.58893345209539	105.64971978087273	160.85321768219373	11.70279604432622	62.318665881709734	63.92901297220282
0.04904904904904894	93.4982486987018	97.22526822806725	2.591874033078208e-19	0.0	54.67731132717347	0.5408808177747474	0.0	0.0	2.7278034697495467e-134	0.0	81.3795071073998	62.37162294818647	0.0	0.0	137.99934318054267	190.3120100746157	156.10738428351488	36.12588434645271	117.76161567644536	164.6694713888419	34.56561877372081	40.14185826082658	57.608001141466566
0.05705705705705699	73.92116434461455	81.25419487327594	5.639368215274426e-18	0.0	31.190199056173633	0.01089221345216623	0.0	0.0	2.080242994869242e-132	0.0	84.46618730009621	35.33297916354016	0.0	0.0	116.74613601799072	161.54585810021786	130.71146274494362	12.574782782418206	113.97220657166419	149.87148442259974	58.43129891313299	37.27957800998871	49.42311020518675
0.06506506506506504	53.91825688423588	63.273810113062055	1.1017185237847085e-16	0.0	9.789252885097747	6.68013341539969e-05	0.0	0.0	1.538736132566295e-130	0.0	87.69128812844373	33.04216471502504	0.0	0.0	77.41964672194305	135.14741949386902	106.16277226889108	1.8804989612820369	102.0343774993949	135.03555784768588	62.32267410478103	38.40186579713946	41.18725691919023
0.07307307307307309	33.30090339811538	52.60175991265795	1.932566685140628e-15	0.0	1.4879540687461228	1.2476953537289917e-07	0.0	0.0	1.1039857808486993e-128	0.0	78.39996868944367	36.36538034082663	0.0	0.0	36.577357124947426	115.67924454358823	74.57506834098608	0.12081929732035711	87.01042460516852	118.0307733465664	46.254506428590275	24.67738012025416	32.04916092463549
0.08108108108108114	14.015483491344394	52.91712492225465	3.043841006182279e-14	0.0	0.10668772898556547	7.097189611307968e-11	0.0	0.0	7.682670486643096e-127	0.0	60.89624906309105	26.608323170906107	0.0	0.0	11.416419492422142	101.6882145520755	38.509810843330676	0.0033349560495278766	66.97598471044985	95.54403533780399	24.05927870259269	9.237591877809724	22.81720631132667
0.08908908908908897	3.520498035144617	55.28033628129974	4.3046027238157797e-13	0.0	0.0035951044756268105	1.2294721266404889e-14	0.0	0.0	5.185737044798634e-125	0.0	46.077884841791764	11.646335962339899	0.0	0.0	2.188364349702007	85.25032334142935	13.088128896914291	3.954891065711914e-05	40.918958371849556	69.41694832916528	8.148431312523002	3.705994959121762	15.420265424303095
0.09709709709709702	0.5048767061707017	48.84705299764585	5.465977335959967e-12	0.0	5.6912513830416244e-05	6.486424915525844e-19	0.0	0.0	3.395146326538448e-123	0.0	37.78223576023721	3.0222958305508447	0.0	0.0	0.24426487578950726	60.255810914915855	2.78854303296053	2.0149744246011574e-07	18.00542566343735	43.55062782674357	1.6817611819629736	6.116959252084728	10.127268688932539
0.10510510510510507	0.04088679555659011	34.223397511360204	6.231982352483268e-11	0.0	4.2324206563525554e-07	1.0421891126166626e-23	0.0	0.0	2.156037897883808e-121	0.0	29.673518509053007	0.46476289649882135	0.0	0.0	0.015417139755272478	32.632736362990556	0.36925589523142105	4.4105743979532863e-10	5.417081694391542	22.07286002528918	0.20498338525198015	13.148682678752888	6.2847083326307684
0.11311311311311312	0.001865646566512519	18.43004272675367	6.379817284435119e-10	0.0	1.4786103647903e-09	5.099670277776868e-29	0.0	0.0	1.328019170809679e-119	0.0	18.33696006057077	0.04235090112844897	0.0	0.0	0.0005427869454073511	12.833184003868244	0.05612231429034838	4.147738499425598e-13	1.0797045710668243	8.375412661104782	0.014596458453660501	21.70794154597944	3.676305621765687
0.12112112112112117	4.7946733976527815e-05	7.323084130679762	5.8642692843312316e-09	0.0	2.426623971802928e-12	7.599623757309751e-35	0.0	0.0	7.934188876739712e-118	0.0	8.10771342242527	0.002286810919475337	0.0	0.0	1.059939757942021e-05	3.56326787917817	0.12650189805092954	1.6757845612801566e-16	0.13955265435061215	2.246975208221562	0.0006053777847457736	26.76702492484642	2.1944123117479637
0.12912912912912922	6.939819637151686e-07	2.0727225221188093	4.839975979492712e-08	0.0	1.8708330579757532e-15	3.4490263698494255e-41	0.0	0.0	4.5978112936462795e-116	0.0	2.4933927192812972	7.317020077639275e-05	0.0	0.0	1.1455928151989952e-07	0.6877594247673943	0.4799906992868794	2.9088116693447856e-20	0.011540576944454897	0.4125710177662894	1.4612829343825621e-05	24.631496155029105	1.399525534325698
0.13713713713713704	5.657100720436595e-09	0.40931540644308195	3.5867090256547497e-07	0.0	6.775656825224853e-19	4.767112122947765e-48	0.0	0.0	2.5843441908413847e-114	0.0	0.5297585682083308	1.3873135359111808e-06	0.0	0.0	6.848143062558032e-10	0.09135225558743822	1.5413458315053004	2.1692201211620183e-24	0.0006061170527166838	0.051036396229356865	2.052593698035638e-07	16.91546808010647	0.8881311187599281
0.1451451451451451	2.5971432668527508e-11	0.055850296739830024	2.3865620083789773e-06	0.0	1.1527936680599428e-22	2.0066362214851193e-55	0.0	0.0	1.408965499733208e-112	0.0	0.07765306107373891	1.558659992557842e-08	0.0	0.0	2.519624172104506e-12	0.008287405064803228	4.146118598719699	6.949959057601109e-29	2.0252623893842193e-05	0.004224432225104176	1.6777215770235199e-09	8.66921329795451	0.5891531703752909
0.15315315315315314	6.715125709445096e-14	0.005244910470206284	1.4258470379857425e-05	0.0	9.213732037250739e-27	2.5723873002432194e-63	0.0	0.0	7.450773376724257e-111	0.0	0.0078509806807835	1.0376826134978342e-10	0.0	0.0	2.295160924681419e-12	0.0005104986587637484	9.345280861378624	9.56646462062226e-34	1.1567441760696319e-06	0.0002333288661556522	7.979633531570375e-12	3.3157196029820417	0.5761297999256928
0.1611611611611612	9.778762961574804e-17	0.0003385147388213058	7.648861383848761e-05	0.0	3.459420758644128e-31	1.0042885125184462e-71	0.0	0.0	3.8216731417286384e-109	0.0	0.0005474654997402771	4.093681776614259e-13	0.0	0.0	1.8958082742082116e-11	2.126017976018298e-05	17.65782438371391	5.6573271648675144e-39	4.419455676377304e-06	8.590818370816045e-06	2.2084718315141556e-14	0.946407874562494	0.8456922271637272
0.16916916916916924	1.174014845298124e-19	1.5008576646917199e-05	0.0003684209185749703	0.0	6.101758448654252e-36	1.1940845032023777e-80	0.0	0.0	1.9013283501578952e-107	0.0	2.6330233993966093e-05	9.569737093034597e-16	0.0	0.0	1.45197774303923e-10	5.968121498576801e-07	27.98189810930282	1.4373473134224146e-44	2.4040529298727837e-05	2.107716581964206e-07	3.55669484410847e-17	0.20159573196357053	1.2810876567842688
0.17717717717717707	3.793369453868865e-19	4.570479158502181e-07	0.0015933654995648264	0.0	5.055806566564115e-41	4.323804587282742e-90	0.0	0.0	9.175131922427562e-106	0.0	8.734086754484037e-07	1.3256299917502256e-18	0.0	0.0	1.0292951292523935e-09	1.1271217622415993e-08	37.207214609029336	1.5689270547152803e-50	0.00011859453237243547	3.4454975407467095e-09	3.3330909586096336e-20	0.03204695431960378	1.6927715849810674
0.18518518518518512	3.648571156704605e-18	9.559317129067507e-09	0.006187428244173446	0.0	1.9679302546346613e-46	4.768167273054878e-100	0.0	0.0	4.2945665642619284e-104	0.0	1.9982281471149603e-08	1.088130599403417e-21	0.0	0.0	6.753808062644129e-09	1.4304089600445249e-10	41.534917665941876	9.16098672537578e-57	0.0005299771590746676	3.7526579455619283e-11	1.8175800384058354e-23	0.003801846946344035	1.888428952489429
0.19319319319319317	3.311798223015197e-17	1.3731893437145803e-10	0.02157389592550321	0.0	3.598427606238614e-52	1.601368701321186e-110	0.0	0.0	1.9497476756409486e-102	0.0	3.153097701196788e-10	5.29268580002594e-25	0.0	0.0	4.102062289187067e-08	1.2190330048865103e-12	38.94660764259106	3.9260030900842016e-56	0.002145909785802158	2.7231354642507186e-13	5.7674752826933896e-27	0.00033659288920304364	1.7713938219393777
0.20120120120120122	2.8367073352719324e-16	1.3547879507108454e-12	0.06754148748491329	0.0	3.0910046022858036e-58	1.6378933445546491e-121	0.0	0.0	8.585977886124342e-101	0.0	3.431583479584533e-12	1.5254837649596048e-28	0.0	0.0	2.3063111809625182e-07	6.973936981395808e-15	30.692541292998428	8.243623309393735e-55	0.007874763569163291	1.3165631571515119e-15	1.0649366121733748e-30	2.2239124417144398e-05	1.3985445460824015
0.20920920920920927	2.2928959879935108e-15	9.180140656586053e-15	0.18986123452904227	0.0	1.2472983502792382e-64	5.101928044325336e-133	0.0	0.0	3.667360793657882e-99	0.0	2.5758258275923877e-14	2.6054062740619676e-32	0.0	0.0	1.2003685980020771e-06	2.677720078791981e-17	20.33935038255259	1.6695473486111086e-53	0.026198008420318063	4.240880998309031e-18	1.1442148847971492e-34	1.096561192308828e-06	0.9343369055650808
0.21721721721721732	1.7489761136087798e-14	4.27232621674681e-17	0.4792097191720915	0.0	2.3644212757582586e-71	4.839912040894394e-145	0.0	0.0	1.5193935232305128e-97	0.0	1.3335312682801889e-16	2.63681528047641e-36	0.0	0.0	5.78379697464255e-06	6.899785902071683e-20	11.339845068489566	3.2613125797401692e-52	0.07904313695364881	9.101487074155436e-21	7.1538074507351e-39	4.035064667796755e-08	0.540822897671043
0.22522522522522515	1.258997156284929e-13	1.3655780534103793e-19	1.0860218741843113	0.0	2.1055384843209251e-78	1.3982828709730307e-157	0.0	0.0	6.1057625973267355e-96	0.0	4.761619607743389e-19	1.5813221215905218e-40	0.0	0.0	2.5800941367348527e-05	1.1930799377096403e-22	5.321713850204085	6.144678925472906e-51	0.2163805731249496	1.3013990879084924e-23	2.6026317222720817e-43	1.1080785973501266e-09	0.3010973681619508
0.2332332332332332	8.553026968696738e-13	2.9978210224057124e-22	2.2099129432042592	0.0	8.808162601819236e-86	1.2302886995083814e-170	0.0	0.0	2.3799225526666225e-94	0.0	1.172656937290036e-21	5.619496093507184e-45	0.0	0.0	0.00010656300332560584	1.3843880913267293e-25	2.103079136235818	1.1166550847612999e-49	0.5377270605575808	1.2397967913236121e-26	5.509776847988998e-48	2.2708741862994614e-11	0.2204920774102067
0.24124124124124124	5.483822588758193e-12	4.519932225681972e-25	4.037712535210746	0.0	1.7309769200647287e-93	3.296654705108983e-184	0.0	0.0	8.99786070340777e-93	0.0	1.9918289535587457e-24	1.1833433876645416e-49	0.0	0.0	0.0004075229023887579	1.077944815550644e-28	0.7001244119929277	1.9572756114239644e-48	1.2138652672532968	7.869232669871187e-30	6.787363668039246e-53	3.473105857906245e-13	0.27055044260750866
0.2492492492492493	3.3184186715941094e-11	4.68053173840776e-28	6.623983844057392	0.0	1.598015714297219e-101	2.6902603818903586e-198	0.0	0.0	3.299662403813124e-91	0.0	2.3334467235634325e-27	1.4765922701197106e-54	0.0	0.0	0.0014431139714697872	5.632275037705968e-32	0.19639547097046473	3.309009432715251e-47	2.490974636074656	3.327791688812802e-33	4.865349551260877e-58	3.964107353904251e-15	0.42330895750487135
0.25725725725725734	1.895311743443454e-10	3.328859886785164e-31	9.75723513036293	0.0	6.930341389831254e-110	6.686049688253768e-213	0.0	0.0	1.1736911561105506e-89	0.0	1.8854217944633585e-30	1.0918092774776111e-59	0.0	0.0	0.004732415271718719	1.9747818891191662e-35	0.046430928250956544	5.395815725396508e-46	4.650913293785673	9.37608956713825e-37	2.0294240117260696e-63	3.3765659292853446e-17	0.6572414439936732
0.26526526526526517	1.0217653901827693e-09	1.6260462229410015e-34	12.904997209856818	0.0	1.4119262933362205e-118	5.0605685520057166e-228	0.0	0.0	4.04941720120407e-88	0.0	1.050712601695198e-33	4.7837597193356485e-65	0.0	0.0	0.014372473288148533	4.646244904370829e-39	0.00925222988106467	8.486513327658173e-45	7.908874660434088	1.7600671211591293e-40	4.925806643514936e-69	2.1463843866443907e-19	0.9471589352037221
0.2732732732732732	5.199532234681241e-09	5.455157672306448e-38	15.325431023860979	0.0	1.3513045454336559e-127	1.1664965364932503e-243	0.0	0.0	1.3551453431877943e-86	0.0	4.038537721227941e-37	1.2420192368220411e-70	0.0	0.0	0.04042795904484908	7.335549248916299e-43	0.00155400856509959	1.2874031561010162e-43	12.26289802583717	2.2012966931765267e-44	6.957091966880656e-75	1.0182213683937477e-21	1.2559232282958013
0.28128128128128127	2.4977202362707284e-08	1.2569522452549993e-41	16.341470031974232	0.0	6.075447380770992e-137	8.18883317718332e-260	0.0	0.0	4.398799800232663e-85	0.0	1.0706046641530889e-40	1.910837143714407e-76	0.0	0.0	0.10533467975971142	7.771604945730531e-47	0.00021998714595706378	1.8837051500384178e-42	17.358797519334868	1.8342976106373156e-48	5.717734000745054e-81	3.604784883281021e-24	1.536628283781453
0.2892892892892893	1.1327036374102564e-07	1.989148919234376e-45	15.64563518680577	0.0	1.2831785891009707e-146	1.7507132662118046e-276	0.0	0.0	1.384961798686626e-83	0.0	1.957490049817748e-44	1.7420291363515016e-82	0.0	0.0	0.2542378812925889	5.525051378838311e-51	2.624314164978739e-05	2.658424707119521e-41	22.463632280490025	1.0183636469501594e-52	2.7344247035676116e-87	9.523990187697211e-27	1.7437968956818362
0.29729729729729737	4.849660629661022e-07	2.1619859529984673e-49	13.449897976445936	0.0	1.273150542699423e-156	1.1398887051359955e-293	0.0	0.0	4.2295775446048175e-82	0.0	2.962239121711199e-48	9.41073495098321e-89	0.0	0.0	0.5685006805383416	2.635781756680893e-55	2.6376748256668426e-06	3.6186692318588605e-40	26.612121814566333	3.76684580837431e-57	7.609459487412528e-94	1.8778502888323663e-29	1.8468419815541592
0.3053053053053052	1.960477719825574e-06	1.6138957849102023e-53	10.381707607920715	0.0	5.934118696781092e-167	2.2602907454483e-311	0.0	0.0	1.252887623140121e-80	0.0	7.919354592962327e-48	3.012506944680766e-95	0.0	0.0	1.1778460590485433	8.437816856530007e-60	2.2330934573171358e-07	4.751016019619689e-39	28.901145074240898	9.283135014448358e-62	1.2322177717541925e-100	2.7631561685746986e-32	1.8391227693180554
0.31331331331331325	7.483500175090275e-06	8.274374179143944e-58	7.195221918931382	0.0	1.299321165325306e-177	0.0	0.0	0.0	3.59984263978396e-79	0.0	1.2274611135366915e-46	5.714377921483328e-102	0.0	0.0	2.2613107265158767	1.81258449883707e-64	1.5920385920516305e-08	6.016406690805552e-38	28.80979279226326	1.524240015179068e-66	1.1610928368298206e-107	3.0342568207673533e-35	1.7393787698695946
0.3213213213213213	2.6976218105303214e-05	2.9136130604252535e-62	4.477689390137221	0.0	1.3364742985348891e-188	0.0	0.0	0.0	1.0032554683917754e-77	0.0	1.838595304076469e-45	6.423123153993674e-109	0.0	0.0	4.023423425391025	2.612846810890069e-69	9.555112131114839e-10	7.348538267659239e-37	26.389244456088335	1.6674542186154337e-71	6.366375376158212e-115	2.486575684335515e-38	1.5859265567631908
0.32932932932932935	9.184105016276354e-05	7.046373240246916e-67	2.502355488884652	0.0	6.457858490122038e-200	0.0	0.0	0.0	2.7120427821045964e-76	0.0	2.661425659210001e-44	4.278188603507114e-116	0.0	0.0	6.635089129353907	2.527418466485082e-74	4.8264399147664195e-11	8.657207329173595e-36	22.229552031400367	1.2153359567108149e-76	2.0312499002531433e-122	1.5207347426240814e-41	1.4257767495789706
0.3373373373373374	0.0002953410225120744	1.1704057905456473e-71	1.256720107590091	0.0	1.4658861833436292e-211	0.0	0.0	0.0	7.111134456007508e-75	0.0	3.723003825939101e-43	1.6885347056882356e-123	0.0	0.0	10.14301196499623	1.640543989897925e-79	2.051179502476608e-12	9.83711527297772e-35	17.229093880432792	5.901747757218627e-82	3.77120629936974e-130	6.940770640178574e-45	1.3013236951838036
0.3453453453453452	0.0008972220853555965	1.3351938693633405e-76	0.5697491986579157	0.0	1.563132501041254e-223	0.0	0.0	0.0	1.808585233976117e-73	0.0	5.032975164424212e-42	3.949084657418447e-131	0.0	0.0	14.375121294305291	7.145722154153443e-85	7.332455456536978e-14	1.078129144968661e-33	12.287845960219595	1.9188307750793288e-87	4.0742065525361295e-138	2.3640919188000853e-48	1.2378915306940106
0.35335335335335327	0.002575317941007243	1.0461386487649445e-81	0.2400937976114182	0.0	7.830241365222211e-236	0.0	0.0	0.0	4.4616675024036073e-72	0.0	6.575208372972155e-41	5.472922318404179e-139	0.0	0.0	18.89022007068651	2.088583730708908e-90	2.2042277865517737e-15	1.1396904158211628e-32	8.06250967927762	3.058315076415493e-88	2.5612478914699923e-146	6.009294158402023e-52	1.2361544938871163
0.3613613613613613	0.006985386734655175	5.629518027366778e-87	0.11133027665180648	0.0	1.8426307730395007e-248	0.0	0.0	0.0	1.0676132644941606e-70	0.0	8.301355360661566e-40	4.494470263794114e-147	0.0	0.0	23.01976074008855	4.096426579798139e-96	5.570925646309537e-17	1.162026653330007e-31	4.864190480012995	9.674124716593171e-87	9.369275372975417e-155	1.1399479145890486e-55	1.2728303128858185
0.36936936936936937	0.017908641346552973	2.0806078419278343e-92	0.09322871848223432	0.0	2.0369731519981996e-261	0.0	0.0	0.0	2.4779336673937786e-69	0.0	1.0128488179715075e-38	2.18712762682309e-155	0.0	0.0	26.017203832461526	5.391454938696708e-102	1.1835200017571033e-18	1.1427687791051254e-30	2.696231957597538	2.9713007314699e-85	1.9943722000460744e-163	1.6137973322752542e-59	1.310207870449448
0.3773773773773774	0.04340530804337777	5.2813663926386186e-98	0.15387913051106544	0.0	1.0578305478609202e-274	0.0	0.0	0.0	5.578594322120459e-68	0.0	1.1942570907027743e-37	6.306757451326495e-164	0.0	0.0	27.27558151773784	4.7616152862839364e-108	2.113127256666691e-20	1.0839611768150369e-29	1.371838750172916	8.860974425404178e-84	2.4703144501548428e-172	1.7049648027865144e-63	1.3111229412029637
0.38538538538538547	0.09948099133072615	9.207450944818041e-104	0.3058781318014764	0.0	2.5806595716167627e-288	0.0	0.0	0.0	1.2182031515844374e-66	0.0	1.360849595559959e-36	1.0776420243739287e-172	0.0	0.0	26.527588824409012	2.8219554115156246e-114	3.170442111162452e-22	9.917042457252815e-29	0.6400428968714922	2.5657635369174376e-82	1.7805086358724245e-181	1.3442631153765709e-67	1.253317765655123
0.3933933933933933	0.2156649547369495	1.1024771056777097e-109	0.597132396005679	0.0	2.9575299180189603e-302	0.0	0.0	0.0	2.5803282121150948e-65	0.0	1.4985909696481678e-35	1.0911370348576235e-181	0.0	0.0	23.937965368373987	1.1222600690422196e-120	4.0416539956280364e-24	8.751121248436282e-28	0.2735493758769438	7.213605432436517e-81	7.467612066063978e-191	7.909619407791734e-72	1.1374687315906162
0.40140140140140135	0.4423903608826048	9.066440068304648e-116	1.105961167385043	0.0	1.5922492e-316	0.0	0.0	0.0	5.3014046034551417e-64	0.0	1.5948448387628766e-34	6.546670179281553e-191	0.0	0.0	20.044517505252813	2.9949142588077406e-127	4.0685185660003635e-25	7.448319770363866e-27	0.10699580725011058	1.9691966730140692e-79	1.82249032616244e-200	3.4731963106588436e-76	0.9863574927622988
0.4094094094094094	0.8589855186923795	5.120838275179658e-122	1.9348344867553748	0.0	0.0	0.0	0.0	0.0	1.0564968544137477e-62	0.0	1.640279460943608e-33	2.3275446148654775e-200	0.0	0.0	15.576622374002206	5.363185223220334e-134	2.8379697283730073e-24	6.11457124423598e-26	0.03826742738306282	5.219478504287201e-78	2.5881803367439376e-210	1.1381657567889043e-80	0.8367595366742283
0.41741741741741745	1.5794853072175712	1.986471667282033e-128	3.1962710043990845	0.0	0.0	0.0	0.0	0.0	2.0422421169056604e-61	0.0	1.630358696729063e-32	4.903565203184736e-210	0.0	0.0	11.234847216396478	6.444789221232207e-141	2.1294518240116636e-23	4.841576400633314e-25	0.012506932179068711	1.3432808063128419e-76	2.1387974307725872e-220	2.7834545812018357e-85	0.7283232027360093
0.4254254254254255	2.7518470085665516	5.292498452616878e-135	4.986848021701139	0.0	0.0	0.0	0.0	0.0	3.8292042523294936e-60	0.0	1.5660885124813279e-31	6.1215624194206476e-220	0.0	0.0	7.521768248595436	5.196873672665675e-148	1.5405796993837216e-22	3.697606172659484e-24	0.0037385992628911915	3.356669305771422e-75	1.0284675482389251e-230	5.0800174369847245e-90	0.6938273580966372
0.4334334334334333	4.545509865857321	9.684476595707692e-142	7.350381267139799	0.0	0.0	0.0	0.0	0.0	6.964222847208453e-59	0.0	1.453848905782756e-30	4.528443957079433e-230	0.0	0.0	4.674869972475761	2.8120505371201233e-155	1.0744833822010094e-21	2.72375224104474e-23	0.0010395188145516832	8.144280897317813e-74	2.8777784123090275e-241	6.919085650365527e-95	0.7532636647403379
0.4414414414414414	7.123795062852419	1.2171066010200875e-148	10.238130478116148	0.0	0.0	0.0	0.0	0.0	1.228570735283548e-57	0.0	1.304350123164058e-29	1.9850529697502442e-240	0.0	0.0	2.697419651654274	1.0210607979515244e-162	7.224615637395698e-21	1.9352079158450042e-22	0.00032258635087642083	1.918667714991651e-72	4.685650878151982e-252	7.032903368583517e-100	0.9118030808624418
0.4494494494494494	10.602108915696954	1.0505533970299648e-155	13.479930156224336	0.0	0.0	0.0	0.0	0.0	2.1022851733877765e-56	0.0	1.1309495933527213e-28	5.1562217956765256e-251	0.0	0.0	1.4450527795869927	2.487869541392016e-170	4.683060236036004e-20	1.3261747256034904e-21	0.00025692687817546376	4.388842926382941e-71	4.4394413388111305e-263	5.334860083507924e-105	1.1603340353812026
0.4574574574574575	14.999582865678768	6.227943939957725e-163	16.781892653585157	0.0	0.0	0.0	0.0	0.0	3.4893749419872865e-55	0.0	9.476954579622988e-28	7.936471628733246e-262	0.0	0.0	0.7187797639294695	4.0677206806647465e-178	2.9264775690610175e-19	8.765706912124397e-21	0.0005543894698231547	9.747740887082546e-70	2.447555426277926e-274	3.020048079697963e-110	1.477309530575601
0.4654654654654655	20.198132100542136	2.5357609385992995e-170	19.76101640088389	0.0	0.0	0.0	0.0	0.0	5.617832843163255e-54	0.0	7.674909889050807e-27	7.238685919178629e-273	0.0	0.0	0.3319703985226864	4.46295146015261e-186	1.7630380734091696e-18	5.58838384052982e-20	0.001409785558548887	2.1021418424024097e-68	7.852041165391054e-286	1.2758720400432847e-115	1.8314785766139665
0.47347347347347357	25.925312377306785	7.091024243605732e-178	22.014929737351288	0.0	0.0	0.0	0.0	0.0	8.773154707252063e-53	0.0	6.007022873016856e-26	3.912266097055816e-284	0.0	0.0	0.14236471841289317	3.285796956343969e-194	1.0239526597631702e-17	3.436359520527266e-19	0.0034882992932308006	4.4017422311826556e-67	1.4658124929118366e-297	4.022562710024953e-121	2.1857315969256454
0.4814814814814814	31.77298630806806	1.3619045865231175e-185	23.21040185575517	0.0	0.0	0.0	0.0	0.0	1.3289517746138765e-51	0.0	4.543907863458049e-25	1.2529490940502513e-295	0.0	0.0	0.05669003691802875	1.6233299534689522e-202	5.73324521264123e-17	2.038093221810257e-18	0.008256616947313371	8.949364679075154e-66	1.592282377116517e-309	9.46457171252889e-127	2.502197037167662
0.48948948948948945	37.25284525312105	1.7964761025479647e-193	23.163969817162563	0.0	0.0	0.0	0.0	0.0	1.9526742301978706e-50	0.0	3.321902184907024e-24	2.3777974352204583e-307	0.0	0.0	0.020960820693276202	4.482407889588778e-210	3.0947421674601933e-16	1.1659034261538514e-17	0.018672533500336465	1.7667100868719857e-64	9.1e-322	1.6618872234137185e-132	2.748020382930783
0.4974974974974975	41.876292575903655	1.6275459399882418e-201	21.88784470094455	0.0	0.0	0.0	0.0	0.0	2.783032087315495e-49	0.0	2.347114490129489e-23	2.6734e-319	0.0	0.0	0.007196099119089774	6.161216083715691e-208	1.6104703611573073e-15	6.433009551259996e-17	0.04034760573865324	3.386447477538228e-63	0.0	2.1777326962883145e-138	2.900530953713907
0.5055055055055055	45.23641805054115	1.0127030485517896e-209	19.585368980745976	0.0	0.0	0.0	0.0	0.0	3.8474697028814394e-48	0.0	1.602784021321621e-22	0.0	0.0	0.0	0.002293813987952085	9.372792943105383e-206	8.079536502153829e-15	3.4235675213497177e-16	0.08330772500896426	6.3027470278002175e-62	0.0	2.1296588242886675e-144	2.9503358441038205
0.5135135135135136	47.068970691822415	4.3278084279582396e-218	16.598179897247032	0.0	0.0	0.0	0.0	0.0	5.159427775275272e-47	0.0	1.057821504281567e-21	0.0	0.0	0.0	0.0006788466193953741	1.3885794263820136e-203	3.9077512564808185e-14	1.7573435951961363e-15	0.1643806329421883	1.1389965379599455e-60	0.0	1.5542394801149312e-150	2.901464094028685
0.5215215215215214	47.2780906103446	1.2702552220117543e-226	13.323884540431347	0.0	0.0	0.0	0.0	0.0	6.711166057153233e-46	0.0	6.747610253767938e-21	0.0	0.0	0.0	0.00018651494101810544	2.0034179173605997e-201	1.8221143551672016e-13	8.700566923823526e-15	0.3100000935924856	1.9985842612849573e-59	0.0	8.465025657019561e-157	2.7687346254231655
0.5295295295295295	45.926560028237986	2.5606545865591258e-235	10.13128573840783	0.0	0.0	0.0	0.0	0.0	8.467698100580517e-45	0.0	4.159982993030917e-20	0.0	0.0	0.0	4.757258538725512e-05	2.814955332480522e-199	8.190950999032182e-13	4.154813218981835e-14	0.5588169917163373	3.405105763667405e-58	0.0	3.440654473014046e-163	2.5734868332249268
0.5375375375375375	43.20226475649094	3.545259743639699e-244	7.297332448427643	0.0	0.0	0.0	0.0	0.0	1.0363454016688424e-43	0.0	2.4787975810646853e-19	0.0	0.0	0.0	1.126343643616408e-05	3.851860878389839e-197	3.5498090445665846e-12	1.9136765772029014e-13	0.9630027530537029	5.633099237145288e-57	0.0	1.043653377341628e-169	2.339209600973294
0.5455455455455456	39.3768724486379	3.3711817636912636e-253	4.978727317433971	0.0	0.0	0.0	0.0	0.0	1.2303150572464333e-42	0.0	1.4275874613542105e-18	0.0	0.0	0.0	2.475277261597929e-06	5.132971017930264e-195	1.483166498311168e-11	8.501560732361241e-13	1.5866886677193308	9.048434364260465e-56	0.0	2.3625115734374326e-176	2.0882859504129154
0.5535535535535536	34.7687498616627	2.2016755945534802e-262	3.217525145025913	0.0	0.0	0.0	0.0	0.0	1.4167777239249096e-41	0.0	7.94659354247492e-18	0.0	0.0	0.0	5.048726464692548e-07	6.661410073733209e-193	5.974364398643038e-11	3.642854838937867e-12	2.4998883575033295	1.4112674593344945e-54	0.0	3.991113205078334e-183	1.8402801758694531
0.5615615615615615	29.713949568186166	9.875555574839998e-272	1.9699319722151725	0.0	0.0	0.0	0.0	0.0	1.5825652053680396e-40	0.0	4.27543807856871e-17	0.0	0.0	0.0	9.556750891976652e-08	8.419041861401996e-191	2.3201359430367385e-10	1.505560297568626e-11	3.7668179149767376	2.137251798548484e-53	0.0	5.031721414098882e-190	1.6113954341451207
0.5695695695695695	24.54243902319622	3.04233333494822e-281	1.143836314895837	0.0	0.0	0.0	0.0	0.0	1.7147349604192656e-39	0.0	2.2233437305382005e-16	0.0	0.0	0.0	1.6787041972101312e-08	1.0362351378458425e-188	8.686775185790267e-10	6.001606612948007e-11	5.428948526755075	3.1427741937707515e-52	0.0	4.734145150676687e-197	1.4143283582983122
0.5775775775775776	19.55521983364558	6.437082932416872e-291	0.6328634623119038	0.0	0.0	0.0	0.0	0.0	1.8022245902538216e-38	0.0	1.1175431565821799e-15	0.0	0.0	0.0	2.736142932157419e-09	1.2420901317705435e-186	3.1356761494148724e-09	2.307543946574273e-10	7.485259950593839	4.4872726497448004e-51	0.0	3.3240610443493225e-204	1.2578792387569953
0.5855855855855856	15.001185275330768	9.354239012147686e-301	0.3401883566221335	0.0	0.0	0.0	0.0	0.0	1.8373775398332967e-37	0.0	5.429494206804459e-15	0.0	0.0	0.0	4.137803531876155e-10	1.4499300926183461e-184	1.0912794209917529e-08	8.557472654965126e-10	9.874417681776059	6.221057604576173e-50	0.0	1.741802268809739e-211	1.1461723329959677
0.5935935935935936	11.057100005835235	9.3360865718116e-311	0.190892130588122	0.0	0.0	0.0	0.0	0.0	1.8170487819036593e-36	0.0	2.5497515200118747e-14	0.0	0.0	0.0	5.805426854719203e-11	1.6483148683214443e-182	3.661662138788663e-08	3.0609352520270294e-09	12.465008984741868	8.374505777245947e-49	0.0	6.811317941819823e-219	1.0778636891318572
0.6016016016016015	7.816337403935301	6.43e-321	0.13531277014996348	0.0	0.0	0.0	0.0	0.0	1.743069147471738e-35	0.0	1.1574072267858707e-13	0.0	0.0	0.0	7.556133274841523e-12	1.824872196372036e-180	1.1845798951499192e-07	1.0560290125902453e-08	15.05955441559037	1.094631871494772e-47	0.0	1.9877689108649965e-226	1.045963850850072
0.6096096096096095	5.2904833589879825	0.0	0.14712567686219064	0.0	0.0	0.0	0.0	0.0	1.6219732698584945e-34	0.0	5.078450464724849e-13	0.0	0.0	0.0	9.122957102119562e-13	1.9675415104077165e-178	3.694889467593289e-07	3.514071877845996e-08	17.415261813813366	1.3892861144109653e-46	0.0	4.329154393606939e-234	1.0387668751952104
0.6176176176176176	3.423760737200528	0.0	0.2193758870522566	0.0	0.0	0.0	0.0	0.0	1.4640471757321732e-33	0.0	2.153973061416451e-12	0.0	0.0	0.0	1.0216761732930518e-13	2.0659248991305036e-176	1.1112145200759085e-06	1.1278686227925795e-07	19.279833616028203	1.7121065796148825e-45	0.0	7.036273226636316e-242	1.0419532483765739
0.6256256256256256	2.1159973240269943	0.0	0.3603299470345254	0.0	0.0	0.0	0.0	0.0	1.281887931614016e-32	0.0	8.83122894172152e-12	0.0	0.0	0.0	1.0612196595675759e-14	2.11253707267358e-174	3.222280938663304e-06	3.491559706045772e-07	20.435493533213467	2.0487370052932126e-44	0.0	8.534631135725149e-250	1.0414465625327607
0.6336336336336337	1.247703273784833	0.0	0.5896320743960055	0.0	0.0	0.0	0.0	0.0	1.088754645328389e-31	0.0	3.5001141032808195e-11	0.0	0.0	0.0	1.022318662283112e-15	2.103746166188862e-172	9.0096752648232e-06	1.0425418914586453e-06	20.74072717809666	2.3804485025981025e-43	0.0	7.725547305131298e-258	1.0262760262968025
0.6416416416416417	0.7013821351984593	0.0	0.9342988963363235	0.0	0.0	0.0	0.0	0.0	8.97008137932859e-31	0.0	1.3410111351798246e-10	0.0	0.0	0.0	9.133404701554728e-17	2.0402412878617208e-170	2.4291150770796643e-05	3.0024835766444334e-06	20.158704126904173	2.6856499839903147e-42	0.0	5.2188666051988196e-266	0.9906551114639729
0.6496496496496496	0.3756486575569003	0.0	1.423732501957234	0.0	0.0	0.0	0.0	0.0	7.168868843153556e-30	0.0	4.966852523315344e-10	0.0	0.0	0.0	7.566983540306663e-18	1.9269432725690326e-168	6.315318878394056e-05	8.3402842051251e-06	18.764516512263405	2.9421105309227206e-41	0.0	2.631028645285444e-274	0.9347258711703279
0.6576576576576576	0.19161017988124052	0.0	2.083158577669166	0.0	0.0	0.0	0.0	0.0	5.557690193309439e-29	0.0	1.7784395798265143e-09	0.0	0.0	0.0	5.813485785657561e-19	1.772374682568345e-166	0.00015833179126235913	2.2345709227940232e-05	16.729290738050526	3.1295972741216137e-40	0.0	9.898682544776863e-283	0.8638290988581755
0.6656656656656657	0.09309315250998047	0.0	2.925590713464362	0.0	0.0	0.0	0.0	0.0	4.17954600166831e-28	0.0	6.156260076496889e-09	0.0	0.0	0.0	4.1414839705712646e-20	1.5876010016151422e-164	0.00038281307530054154	5.774581567670551e-05	14.285803531959532	3.232501992999745e-39	0.0	2.7792758664650673e-291	0.7865876346809596
0.6736736736736737	0.043186524903159475	0.0	3.9433761194053805	0.0	0.0	0.0	0.0	0.0	3.048994688286355e-27	0.0	2.0602818757804148e-08	0.0	0.0	0.0	2.7356741991896412e-21	1.3849255176584782e-162	0.000892636253084692	0.00014393286861493854	11.68510017474021	3.241985288817392e-38	0.0	5.823557340089797e-300	0.7123954276715122
0.6816816816816818	0.019410547843581167	0.0	5.101278419631201	0.0	0.0	0.0	0.0	0.0	2.1576390574825858e-26	0.0	6.666239444815205e-08	0.0	0.0	0.0	1.6755093016466937e-22	1.1765508603679962e-160	0.002007513056892621	0.00034602902229107884	9.155167905804886	3.157230027635224e-37	0.0	9.10641620255524e-309	0.649009567364602
0.6896896896896896	0.009100271227895217	0.0	6.333515578835676	0.0	0.0	0.0	0.0	0.0	1.4811442747106565e-25	0.0	2.0854197539794908e-07	0.0	0.0	0.0	9.5145869357931e-24	9.73406492524875e-159	0.004354813089249941	0.0008023764139526732	6.8707425494400445	2.985557572180893e-36	0.0	1.0626977e-317	0.6008416271613087
0.6976976976976976	0.005794323330410351	0.0	7.546857262632	0.0	0.0	0.0	0.0	0.0	9.86312049547694e-25	0.0	6.307818064558243e-07	0.0	0.0	0.0	5.009352552386717e-25	7.842906283256616e-157	0.009112634459920622	0.0017945553838816146	4.93894330243148	2.741383875091171e-35	0.0	0.0	0.5682955776827044
0.7057057057057057	0.006821578816462459	0.0	8.630672464607459	0.0	0.0	0.0	0.0	0.0	6.371354649049682e-24	0.0	1.8448195897082152e-06	0.0	0.0	0.0	2.445181181630974e-26	6.154022456685658e-155	0.018395990812377288	0.0038712272135146115	3.4004741643769383	2.44422181941645e-34	0.0	0.0	0.5481926032111972
0.7137137137137137	0.0119539723714084	0.0	9.472929500009776	0.0	0.0	0.0	0.0	0.0	3.9925636764302284e-23	0.0	5.217169674963466e-06	0.0	0.0	0.0	1.1065440004864516e-27	4.702625589318581e-153	0.03583067663188454	0.008054777379668645	2.2423076871764183	2.1161135434840562e-33	0.0	0.0	0.5350491741244924
0.7217217217217218	0.022885927087944347	0.0	9.979160247075741	0.0	0.0	0.0	0.0	0.0	2.42703940018874e-22	0.0	1.4267273669296545e-05	0.0	0.0	0.0	4.6424370135406065e-29	3.499621007987692e-151	0.06734328745634299	0.01616484353316959	1.416022995236915	1.77895999240739e-32	0.0	0.0	0.5227996167119902
0.7297297297297298	0.04330920496039438	0.0	10.090054941736234	0.0	0.0	0.0	0.0	0.0	1.4312288970999774e-21	0.0	3.773046768268025e-05	0.0	0.0	0.0	1.805658105600503e-30	2.5363017715658382e-149	0.12215295381234323	0.031289783089173205	0.856305281701138	1.4521904913555712e-31	0.0	0.0	0.506506813443953
0.7377377377377377	0.0793882094422298	0.0	9.793265682278177	0.0	0.0	0.0	0.0	0.0	8.18749739117841e-21	0.0	9.649625004030378e-05	0.0	0.0	0.0	6.510743214825394e-32	1.79011175999447e-147	0.21387291724467664	0.05841799988467527	0.49582675276794164	1.1510987237357687e-30	0.0	0.0	0.4836758208121701
0.7457457457457457	0.140450030205492	0.0	9.126348137904763	0.0	0.0	0.0	0.0	0.0	4.5436587748443614e-20	0.0	0.00023868189377511395	0.0	0.0	0.0	2.176332944449567e-33	1.230435038430838e-145	0.36151927499517844	0.10519713165198004	0.27487331747898286	8.860017347989153e-30	0.0	0.0	0.4549375715513715
0.7537537537537538	0.23966549426769246	0.0	8.1701817735905	0.0	0.0	0.0	0.0	0.0	2.4461072037295e-19	0.0	0.0005710117928770656	0.0	0.0	0.0	6.74395608565633e-35	8.236383717676416e-144	0.5900970792006418	0.18271499775578456	0.14588222530865108	6.622029155512125e-29	0.0	0.0	0.42405057190527934
0.7617617617617618	0.3944217120981943	0.0	7.034858691096047	0.0	0.0	0.0	0.0	0.0	1.2775074647747415e-18	0.0	0.0013213420309097885	0.0	0.0	0.0	1.9372885428523402e-36	5.369252214783201e-142	0.9303277920983049	0.30609594708234655	0.07412350424801638	4.805999097342926e-28	0.0	0.0	0.39732495402971896
0.7697697697697699	0.6260081947679311	0.0	5.841990527316319	0.0	0.0	0.0	0.0	0.0	6.472509357225301e-18	0.0	0.0029577430634262544	0.0	0.0	0.0	5.158936620232464e-38	3.408712756333344e-140	1.4170514734903423	0.4945999241540422	0.036081206069509465	3.386990602983473e-27	0.0	0.0	0.38266768494825315
0.7777777777777777	0.9582125439633926	0.0	4.707998312877027	0.0	0.0	0.0	0.0	0.0	3.181313566606408e-17	0.0	0.006404921293301542	0.0	0.0	0.0	1.2735295269234743e-39	2.107494210711694e-138	2.085940051116413	0.7708388509406325	0.016892105147941115	2.3178413682948298e-26	0.0	0.0	0.38846758115175944
0.7857857857857857	1.4145102799560159	0.0	3.732097162358559	0.0	0.0	0.0	0.0	0.0	1.5169395342381808e-16	0.0	0.013418728941672394	0.0	0.0	0.0	2.9143243034172664e-41	1.268942009292289e-136	2.9684318182676126	1.1587406133213953	0.007765169543410868	1.5402620465212974e-25	0.0	0.0	0.4224983532903939
0.7937937937937938	2.0137833871532482	0.0	2.9907799158287602	0.0	0.0	0.0	0.0	0.0	7.017165359632873e-16	0.0	0.02720147632534771	0.0	0.0	0.0	6.182217184584284e-43	7.440747699555562e-135	4.085230629018741	1.680048992527391	0.0038618991666360923	9.939134282283976e-25	0.0	0.0	0.4909502863645512
0.8018018018018018	2.7649149961973176	0.0	2.5383785972679926	0.0	0.0	0.0	0.0	0.0	3.149130469298714e-15	0.0	0.053358039846767694	0.0	0.0	0.0	1.2156988193793342e-44	4.249040001456123e-133	5.439228000769215	2.3494745650101594	0.0027878518638313086	6.227983853694523e-24	0.0	0.0	0.5976428204979677
0.8098098098098099	3.661113543240315	0.0	2.4114869844225115	0.0	0.0	0.0	0.0	0.0	1.3710685688848134e-14	0.0	0.10129316690792789	0.0	0.0	0.0	2.216058551426211e-46	2.363004332564848e-131	7.009162372182365	3.1690758421554244	0.0036585825666329433	3.7896002207541404e-23	0.0	0.0	0.7434450223397814
0.8178178178178177	4.6752732204136045	0.0	2.634159199296181	0.0	0.0	0.0	0.0	0.0	5.791240300478943e-14	0.0	0.18611614557501002	0.0	0.0	0.0	3.744625362218442e-48	1.2797870005777282e-129	8.745559971052984	4.12294557228198	0.006632203963140333	2.23917703330337e-22	0.0	0.0	0.9259402869355889
0.8258258258258258	5.757887540958717	0.0	3.220995258664804	0.0	0.0	0.0	0.0	0.0	2.373189678883071e-13	0.0	0.3310295460459455	0.0	0.0	0.0	5.865513868339034e-50	6.750102561773783e-128	10.570370377286395	5.173633430557568	0.012799798985440574	1.2847978265011474e-21	0.0	0.0	1.1393961796590504
0.8338338338338338	6.838829034355913	0.0	4.176302326876255	0.0	0.0	0.0	0.0	0.0	9.43510209166795e-13	0.0	0.5700175958073788	0.0	0.0	0.0	8.51673524616526e-52	3.467229367582464e-126	12.381173141245348	6.261765372185978	0.024351343327692173	7.158710502882761e-21	0.0	0.0	1.3751108551727047
0.8418418418418419	7.833623697750929	0.0	5.489101526130392	0.0	0.0	0.0	0.0	0.0	3.639310959825217e-12	0.0	0.950415847015013	0.0	0.0	0.0	1.146327291656005e-53	1.7344201953558497e-124	14.059972753009232	7.309892845585962	0.044958176627352464	3.873386874667108e-20	0.0	0.0	1.6221802202782962
0.8498498498498499	8.653784279715941	0.0	7.125388873283573	0.0	0.0	0.0	0.0	0.0	1.3619324351122253e-11	0.0	1.5346647416014867	0.0	0.0	0.0	1.4302491121122067e-55	8.449395621307088e-123	15.485616185242712	8.230729228970908	0.08031530743869006	2.035192828787159e-19	0.0	0.0	1.868659028012133
0.8578578578578577	9.219595164559312	0.0	9.020332906093302	0.0	0.0	0.0	0.0	0.0	4.94494597061843e-11	0.0	2.400291769225936	0.0	0.0	0.0	1.6541755770212804e-57	4.008635520823113e-121	16.548015372342235	8.938789339874015	0.13875995198583388	1.038440276113845e-18	0.0	0.0	2.1029902047331857
0.8658658658658658	9.4728384966882	0.0	11.07365996524306	0.0	0.0	0.0	0.0	0.0	1.7419802682150782e-10	0.0	3.6370341537852795	0.0	0.0	0.0	1.7734452641884342e-59	1.852111490060476e-119	17.161865175016786	9.363369756650156	0.23182786433641428	5.145428518256893e-18	0.0	0.0	2.31548160963155
0.8738738738738738	9.386659945882695	0.0	13.151135042086725	0.0	0.0	0.0	0.0	0.0	5.953975981453547e-10	0.0	5.34012899381804	0.0	0.0	0.0	1.7624619046665463e-61	8.333690017415945e-118	17.27754461216517	9.460165390060261	0.3745378284354203	2.4758741639431456e-17	0.0	0.0	2.4995532642292595
0.8818818818818819	8.97026265837371	0.0	15.093783440503138	0.0	0.0	0.0	0.0	0.0	1.9745128329461903e-09	0.0	7.599262228324377	0.0	0.0	0.0	1.6236298686569732e-63	3.6518022446662196e-116	16.8873703034173	9.21888437888117	0.5851309430668085	1.156926191910197e-16	0.0	0.0	2.6524860888427733
0.8898898898898899	8.267296926377087	0.0	16.7345565117053	0.0	0.0	0.0	0.0	0.0	6.35344343612619e-09	0.0	10.483509892296308	0.0	0.0	0.0	1.3864982207403645e-65	1.5583926335060036e-114	16.026210946037754	8.665050357952344	0.8839700547595644	5.249960449916503e-16	0.0	0.0	2.7754815770673544
0.897897897897898	7.348340791074931	0.0	17.92000505295733	0.0	0.0	0.0	0.0	0.0	1.9836380773249742e-08	0.0	14.023731774318215	0.0	0.0	0.0	1.0975297396656538e-67	6.476588196765552e-113	14.766473723814943	7.8555554335066535	1.2913653105107434	2.3135723854754325e-15	0.0	0.0	2.872976004819054
0.9059059059059058	6.299273860410736	0.0	18.5328084605717	0.0	0.0	0.0	0.0	0.0	6.009356620627499e-08	0.0	18.19505613631088	0.0	0.0	0.0	8.053371394305071e-70	2.6212924758158336e-111	13.208428006216334	6.869035928944663	1.8242642502712487	9.901258398391807e-15	0.0	0.0	2.9513121228554153
0.9139139139139139	5.208209010311024	0.0	18.51029044450263	0.0	0.0	0.0	0.0	0.0	1.7665035208162347e-07	0.0	22.902984717937475	0.0	0.0	0.0	5.477765090785148e-72	1.0332002837946018e-109	11.4675612113838	5.793323258601553	2.492031035550336	4.115112215390264e-14	0.0	0.0	3.0170181752244187
0.9219219219219219	4.1537401342190465	0.0	17.854646158526077	0.0	0.0	0.0	0.0	0.0	5.038848199128656e-07	0.0	27.976890735863247	0.0	0.0	0.0	3.453767958002802e-74	3.966006607173239e-108	9.661047329967412	4.7127328327511835	3.2918968134162174	1.6609665679074724e-13	0.0	0.0	3.0750433867558256
0.92992992992993	3.196633202142942	0.0	16.632417542524657	0.0	0.0	0.0	0.0	0.0	1.394723424867203e-06	0.0	33.174024800327636	0.0	0.0	0.0	2.018584078734307e-76	1.4825941243605482e-106	7.895400641205474	3.6976939421864667	4.205000462493904	6.51076709382628e-13	0.0	0.0	3.127325999345689
0.937937937937938	2.376004810532492	0.0	14.963282359494437	0.0	0.0	0.0	0.0	0.0	3.7462381273817084e-06	0.0	38.19555297019371	0.0	0.0	0.0	1.0936147276937265e-78	5.3974805615918695e-105	6.257008420414395	2.7983509981705486	5.194131611814045	2.47856233032376e-12	0.0	0.0	3.1720152234936467
0.9459459459459458	1.7098732851110012	0.0	13.000719138350298	0.0	0.0	0.0	0.0	0.0	9.764818378158736e-06	0.0	42.71387894012364	0.0	0.0	0.0	5.492190348719929e-81	1.9136385852300212e-103	4.806579380105025	2.04261490461053	6.204216141745513	9.163650798998773e-12	0.0	0.0	3.2035405252215257
0.9539539539539539	1.1990663040389709	0.0	10.908842061247434	0.0	0.0	0.0	0.0	0.0	2.4700524236110543e-05	0.0	46.40804977549043	0.0	0.0	0.0	2.556762901385946e-83	6.607372979545522e-102	3.5777570050718444	1.4380827920966228	7.166184022175709	3.290357185858668e-11	0.0	0.0	3.213545757303552
0.9619619619619619	0.8330119219157288	0.0	8.840207368581918	0.0	0.0	0.0	0.0	0.0	6.063645206191498e-05	0.0	49.00203355190209	0.0	0.0	0.0	1.1033134488574558e-85	2.2217636279019725e-100	2.5794016469844245	0.9765497348380956	8.004165519282482	1.1474360005425578e-10	0.0	0.0	3.1925195627305243
0.96996996996997	0.5959337045628369	0.0	6.918635575145018	0.0	0.0	0.0	0.0	0.0	0.0001444641656378142	0.0	50.299643680159846	0.0	0.0	0.0	4.413375662817177e-88	7.275570709136614e-99	1.8004972668912778	0.6396139498286597	8.645124121802677	3.886244891970595e-10	0.0	0.0	3.1317996710429354
0.977977977977978	0.47228432590826847	0.0	5.229428891894737	0.0	0.0	0.0	0.0	0.0	0.00033404049311412513	0.0	50.21018051337796	0.0	0.0	0.0	1.6364636547345e-90	2.320259304470164e-97	1.2163835696086285	0.4040681054988217	9.029287315595498	1.2783617409860541e-09	0.0	0.0	3.0255439438025182
0.9859859859859861	0.45069753310721555	0.0	3.8173798291611796	0.0	0.0	0.0	0.0	0.0	0.0007496618545589407	0.0	48.76043057775384	0.0	0.0	0.0	5.62477665223527e-93	7.206199610271788e-96	0.7950641208734526	0.24620921280006663	9.11932681097026	4.084183220800063e-09	0.0	0.0	2.8722662613911254
0.9939939939939939	0.5261519858336283	0.0	2.691257132982452	0.0	0.0	0.0	0.0	0.0	0.00163295617595322	0.0	46.09113435929288	0.0	0.0	0.0	1.792122206426847e-95	2.1795981369936066e-94	0.5026290194828313	0.14469952701459143	8.906337627370075	1.267333120516013e-08	0.0	0.0	2.675629210037534
1.0020020020020022	0.7003325727519669	0.0	1.8324199688152465	0.0	0.0	0.0	0.0	0.0	0.0034525726082196262	0.0	42.43881141608531	0.0	0.0	0.0	5.292895970490702e-98	6.4201771954705225e-93	0.3072410175248565	0.08202438961105638	8.411289812574024	3.8195928368042595e-08	0.0	0.0	2.4443441721893913
1.01001001001001	0.9803394232102964	0.0	1.2049694242328313	0.0	0.0	0.0	0.0	0.0	0.007085777541823369	0.0	38.106281536178145	0.0	0.0	0.0	1.449047007498806e-100	1.8416967548682732e-91	0.1815440170123118	0.04484685441154126	7.68162508367409	1.1181267294416636e-07	0.0	0.0	2.19121328309426
1.0180180180180178	1.37598506263649	0.0	0.7652605098784366	0.0	0.0	0.0	0.0	0.0	0.014116490120904098	0.0	33.426842698339506	0.0	0.0	0.0	3.6773498962667135e-103	5.145052751250483e-90	0.10366995869910214	0.023650158192583613	6.78376327064321	3.1792157009725755e-07	0.0	0.0	1.9315131121105364
1.026026026026026	1.8960068363887326	0.0	0.4693813243215063	0.0	0.0	0.0	0.0	0.0	0.027301058993400247	0.0	28.727613620037452	0.0	0.0	0.0	8.650690744941593e-106	1.3997878685688748e-88	0.057200655588576	0.012029544888595738	5.793157409021724	8.780347214854939e-07	0.0	0.0	1.681031423967032
1.034034034034034	2.543653060527708	0.0	0.27805223116717565	0.0	0.0	0.0	0.0	0.0	0.05125848334100687	0.0	24.297056408702026	0.0	0.0	0.0	1.8863833774864766e-108	3.708816885719473e-87	0.030489200066518125	0.005901704057595714	4.783954512705885	2.355451983275768e-06	0.0	0.0	1.454107634364541
1.0420420420420422	3.3122770247105837	0.0	0.15907860349813863	0.0	0.0	0.0	0.0	0.0	0.09343430623998115	0.0	20.360427733880954	0.0	0.0	0.0	3.813049729199451e-111	9.569944602965455e-86	0.01569704709392705	0.002792664359535318	3.8201975491713234	6.1378498898664266e-06	0.0	0.0	1.2619959575820152
1.05005005005005	4.1817398188185795	0.0	0.08789872536826512	0.0	0.0	0.0	0.0	0.0	0.16535719804706644	0.0	17.065250008124643	0.0	0.0	0.0	7.144606358914767e-114	2.4048302181802315e-84	0.007804695223140566	0.001274597730650698	2.9499297190876383	1.5536269273167066e-05	0.0	0.0	1.1117850135758751
1.0580580580580579	5.1164931690642	0.0	0.04690717783893341	0.0	0.0	0.0	0.0	0.0	0.2841440944646375	0.0	14.477231672867324	0.0	0.0	0.0	1.2409305180475348e-116	5.885189960339668e-83	0.003747204365215503	0.0005611004578428465	2.202746827033452	3.8201040125417355e-05	0.0	0.0	1.005994065778715
1.0660660660660661	6.066099838404866	0.0	0.024175882205726702	0.0	0.0	0.0	0.0	0.0	0.4741071260910811	0.0	12.5856854189547	0.0	0.0	0.0	1.9979285076066142e-119	1.4026125757536016e-81	0.001737108566590013	0.00023824357044382143	1.5905398955647518	9.12455313203424e-05	0.0	0.0	0.9428488526767945
1.074074074074074	6.968606217511232	0.0	0.012034052971567618	0.0	0.0	0.0	0.0	0.0	0.7681764758902796	0.0	11.316538778719705	0.0	0.0	0.0	2.9817809649402246e-122	3.2554892482349375e-80	0.0007774560619274321	9.756967058999811e-05	1.1105845238395533	0.00021172225055313753	0.0	0.0	0.9171375816779732
1.0820820820820822	7.756637804467232	0.0	0.0057853310204204495	0.0	0.0	0.0	0.0	0.0	1.2086966458966408	0.0	10.550510152158612	0.0	0.0	0.0	4.1251034616845007e-125	7.358617323716269e-79	0.0003359083943845298	3.854087517391648e-05	0.7498695784030153	0.0004772554838813871	0.0	0.0	0.9214705098499709
1.09009009009009	8.36545364612494	0.0	0.0026861560704744382	0.0	0.0	0.0	0.0	2e-322	1.8470184920174537	0.0	10.143853944709072	0.0	0.0	0.0	5.290019396895431e-128	1.6198608798935525e-77	0.00014009856304850069	1.4683899030163313e-05	0.48960621301905033	0.0010451448427473667	0.0	0.0	0.9477190172384464
1.0980980980980979	8.741639374974246	0.0	0.0012045391497703384	0.0	0.0	0.0	0.0	6.8033e-320	2.741253604805321	0.0	9.949156021279665	0.0	0.0	0.0	6.288441036559425e-131	3.4726490711161867e-76	5.640145189531624e-05	5.396029193209357e-06	0.3091257429514168	0.002223593199522671	0.0	0.0	0.9883938488109559
1.1061061061061062	8.850816433868626	0.0	0.0005216714214281491	0.0	0.0	0.0	0.0	3.1893103e-317	3.9516472993258653	0.0	9.833907797097682	0.0	0.0	0.0	6.929342537244736e-134	7.250131850299802e-75	2.1916453769136837e-05	1.9125829304388146e-06	0.18873415174584618	0.004596214109913205	0.0	0.0	1.037738518027548
1.114114114114114	8.68281840968834	0.0	0.00021820229139192805	0.0	0.0	0.0	0.0	1.456035582e-314	5.533315711054211	0.0	9.69497438808641	0.0	0.0	0.0	7.077899226957535e-137	1.474120174894431e-73	8.219708935131267e-06	6.538518307128354e-07	0.11142762694059226	0.009230486350450203	0.0	0.0	1.0923633499078256
1.1221221221221223	8.253249969946959	0.0	8.814694841991643e-05	0.0	0.0	0.0	0.0	6.478259410997e-312	7.526596213618678	0.0	9.46760235305386	0.0	0.0	0.0	6.701623517437033e-140	2.9189188070111957e-72	2.97532351794827e-06	2.1560136020927432e-07	0.06361541094591683	0.01801118580129622	0.0	0.0	1.1513257486927275
1.13013013013013	7.6010950084770394	0.0	3.439065451276296e-05	0.0	0.0	0.0	0.0	2.809027156403966e-309	9.945928756495519	0.0	9.128284812722324	0.0	0.0	0.0	5.881918249607115e-143	5.628769298846284e-71	1.0394205211874905e-06	6.857040785130667e-08	0.03512035199948172	0.034148215110976744	0.0	0.0	1.2156642110659446
1.138138138138138	6.7828810242664845	0.0	1.2958601976923602e-05	0.0	0.0	0.0	0.0	1.1870384837074058e-306	12.768891911793805	0.0	8.691576557666128	0.0	0.0	0.0	4.785433081280735e-146	1.0570788227958913e-69	3.5044300664187003e-07	2.103463849592172e-08	0.018749187431094317	0.06290959750464048	0.0	0.0	1.287500982215535
1.1461461461461462	5.86460967490513	0.0	4.715846652869386e-06	0.0	0.0	0.0	0.0	4.8886046688041e-304	15.92756999779005	0.0	8.201738253668527	0.0	0.0	0.0	3.6089994529474536e-149	1.9333210288828096e-68	1.140259932028727e-07	6.2236685594076726e-09	0.009679058367074547	0.11261723009880792	0.0	0.0	1.3689190477693594
1.154154154154154	4.9130467856357765	0.0	1.6574642823995986e-06	0.0	0.0	0.0	0.0	1.9620781229509337e-301	19.304613053157986	0.0	7.720761818511302	0.0	0.0	0.0	2.5229909344385127e-152	3.4435267181468234e-67	3.5804978711201045e-08	1.776114434554926e-09	0.004831820971560605	0.19590624218117106	0.0	0.0	1.4608709734319625
1.1621621621621623	3.987948682690916	0.0	5.626142563990628e-07	0.0	0.0	0.0	0.0	7.674656219955516e-299	22.736000339628426	0.0	7.31476700872836	0.0	0.0	0.0	1.6349627735555136e-155	5.973185897330271e-66	1.0850006120187392e-08	4.888870292864994e-10	0.0023324676426660666	0.3311801334275029	0.0	0.0	1.5623740548214102
1.17017017017017	3.136426368244054	0.0	1.8444136055755434e-07	0.0	0.0	0.0	0.0	2.925585696380509e-296	26.021577000787858	0.0	7.040884294375603	0.0	0.0	0.0	9.821172791425948e-159	1.0090482214074751e-64	3.1729152728352638e-09	1.2979536084884467e-10	0.0010887984362418608	0.544089712782793	0.0	0.0	1.6701848346532098
1.178178178178178	2.3900528560047016	0.0	5.839636618514565e-08	0.0	0.0	0.0	0.0	1.08687093568647e-293	28.943014919013603	0.0	6.936539726174788	0.0	0.0	0.0	5.468675321974425e-162	1.6600507476256027e-63	8.954158436788961e-10	3.323708356624987e-11	0.0004914806418530827	0.8687308089140404	0.0	0.0	1.7790377204579095
1.1861861861861862	1.764683351587823	0.0	1.785632406470641e-08	0.0	0.0	0.0	0.0	3.9350874180387136e-291	31.287233839486664	0.0	7.012586250393466	0.0	0.0	0.0	2.8226968082426416e-165	2.6597119942279724e-62	2.438525564951384e-10	8.209179116045707e-12	0.0002145321635555197	1.348115737652026	0.0	0.0	1.882401533154178
1.194194194194194	1.2624463916785835	0.0	5.2732183374546476e-09	0.0	0.0	0.0	0.0	1.388487748424071e-288	32.87190085321468	0.0	7.251076863781973	0.0	0.0	0.0	1.3505467708724496e-168	4.150036609411778e-61	6.409058027909047e-11	1.9556432712066715e-12	9.055354901647597e-05	2.0333664474512774	0.0	0.0	1.9735855052279454
1.2022022022022023	0.8750764094029868	0.0	1.5039574890661212e-09	0.0	0.0	0.0	0.0	4.774643796781746e-286	33.568804562039986	0.0	7.607755195691581	0.0	0.0	0.0	5.989882868120043e-172	6.306284987003464e-60	1.627479138999472e-11	4.4935815551737083e-13	3.696116121060729e-05	2.981057620752893	0.0	0.0	2.0469423068440604
1.2102102102102101	0.587713789691119	0.0	4.1425719782145273e-10	0.0	0.0	0.0	0.0	1.6001148687495857e-283	33.320954708835764	0.0	8.01864787414958	0.0	0.0	0.0	2.462579927020901e-175	9.332540940078315e-59	4.06507967956514e-12	9.958838788863802e-14	1.458857275213473e-05	4.248263500549235	0.0	0.0	2.0988906573734942
1.2182182182182184	0.38244823355400553	0.0	1.1019903157584931e-10	0.0	0.0	0.0	0.0	5.2260384690907476e-281	32.15024936384307	0.0	8.409564501686564	0.0	0.0	0.0	9.384813459214588e-179	1.3450275299889879e-57	1.2725402516629694e-12	2.1288146973082364e-14	5.5681005796518035e-06	5.885174128601657	0.0	0.0	2.1285200816316983
1.2262262262262262	0.241138364925837	0.0	2.8311127153309566e-11	0.0	0.0	0.0	0.0	1.6634329568853532e-278	30.154284687883948	0.0	8.706915552840059	0.0	0.0	0.0	3.315310875792543e-182	1.887851085723425e-56	1.4466602274203213e-12	4.389146748179712e-15	2.055078450023789e-06	7.9256458670432695	0.0	0.0	2.137635751263697
1.234234234234234	0.14731495524595498	0.0	7.024357525509696e-12	0.0	0.0	0.0	0.0	5.15999474346584e-276	27.492951076382518	0.0	8.848102813359215	0.0	0.0	0.0	1.0856408495351342e-185	2.580536082641362e-55	4.483079652775805e-12	8.728415798907862e-16	7.334606285768482e-07	10.376677458429494	0.0	0.0	2.1302294107676967
1.2422422422422423	0.08719954899117249	0.0	1.6831563775726652e-12	0.0	0.0	0.0	0.0	1.5599277169066107e-273	24.367362980909505	0.0	8.789856106382256	0.0	0.0	0.0	3.295424743551686e-189	3.4352484372113256e-54	1.5542634165188324e-11	1.674186500682291e-16	2.5313504515840535e-07	13.208428966535033	0.0	0.0	2.1114930843622832
1.2502502502502502	0.05001134271844443	0.0	3.8950141009878805e-13	0.0	0.0	0.0	0.0	4.5959039973759584e-271	20.994958090159283	0.0	8.513281028614763	0.0	0.0	0.0	9.272565813150475e-193	4.453616023822296e-53	5.2917511316417814e-11	3.097314663867741e-17	8.448017624875047e-08	16.346848259378596	0.0	0.0	2.0865954002456624
1.2582582582582584	0.02779135194059777	0.0	8.704795325257879e-14	0.0	0.0	0.0	0.0	1.319619364238466e-268	17.58500440010783	0.0	8.02498945907048	0.0	0.0	0.0	2.4185315368942083e-196	5.6230793500509754e-52	1.7539081738031076e-10	5.526878345950941e-18	2.7263676191272557e-08	19.671050937754192	0.0	0.0	2.059492553468739
1.2662662662662663	0.01496365754640621	0.0	1.878759854237896e-14	0.0	0.0	0.0	0.0	3.6926459481951154e-266	14.318246947414387	0.0	7.354397539658277	0.0	0.0	0.0	5.847455013604772e-200	6.914215546284625e-51	5.656105564730302e-10	9.512344397940559e-19	8.508266534194252e-09	23.01717910722619	0.0	0.0	2.0320357845872343
1.274274274274274	0.007806440030545129	0.0	3.9160239325541685e-15	0.0	0.0	0.0	0.0	1.0070195849678061e-263	11.333219073591195	0.0	6.547949109553159	0.0	0.0	0.0	1.3105250538771347e-203	8.279790400935118e-50	1.774679110307798e-09	1.5790951871483756e-19	2.567584973295277e-09	26.189519130627016	0.0	0.0	2.003567898097463
1.2822822822822824	0.003945998733773783	0.0	7.882771034322878e-16	0.0	0.0	0.0	0.0	2.6763901484875295e-261	8.720196985105764	0.0	5.661511951890756	0.0	0.0	0.0	2.7226202524120364e-207	9.656149720935398e-49	5.417706618322261e-09	2.528378786307836e-20	7.492653224455488e-10	28.978316061370137	0.0	0.0	1.9710895910576092
1.2902902902902902	0.0019326713534673788	0.0	1.5323928632345866e-16	0.0	0.0	0.0	0.0	6.932217594494339e-259	6.522285994529719	0.0	4.752398583812937	0.0	0.0	0.0	5.243148009273257e-211	1.0967240825080068e-47	1.609188480562513e-08	3.904712381776546e-21	2.1143336769081314e-10	31.18225515459737	0.0	0.0	1.929948746390764
1.2982982982982985	0.0009172882100124598	0.0	2.8768489945269685e-17	0.0	0.0	0.0	0.0	1.749871701680562e-256	4.742009865954929	0.0	3.8723553009569573	0.0	0.0	0.0	9.359668531137188e-215	1.2131096643679948e-46	4.650468383738323e-08	5.816330081295199e-22	5.769508213645305e-11	32.63234817078338	0.0	2.18e-321	1.8748923032939844
1.3063063063063063	0.0004221728366157651	0.0	5.215762830473869e-18	0.0	0.0	0.0	0.0	4.304785217100149e-254	3.351200683555544	0.0	3.0624958841522365	0.0	0.0	0.0	1.5487885304124204e-218	1.3068105245822709e-45	1.307637717676658e-07	8.35645587707843e-23	1.5224257517096517e-11	33.213312740246046	2.3947e-320	1.0136e-318	1.8012468914349744
1.3143143143143141	0.00018915052121418554	0.0	9.132096643435159e-19	0.0	0.0	0.0	0.0	1.0320673172999177e-251	2.301961337033843	0.0	2.350643804476897	0.0	0.0	0.0	2.375675304077143e-222	1.370994403850577e-44	3.5775177760302327e-07	1.157999274981096e-23	3.8854571597529856e-12	32.87869528285894	1.1219505e-317	4.67381516e-316	1.705976815120298
1.3223223223223224	8.43731957896056e-05	0.0	1.5440918138119532e-19	0.0	0.0	0.0	0.0	2.4114364496012675e-249	1.5368716869021948	0.0	1.7510260189089513	0.0	0.0	0.0	3.377888784185854e-226	1.4007798776191363e-43	9.523190698670876e-07	1.5477739549886865e-24	9.618699614671915e-13	31.65698754830045	5.12108392e-315	2.1003898027e-313	1.588407753619428
1.3303303303303302	4.203111145144564e-05	0.0	2.521295548016944e-20	0.0	0.0	0.0	0.0	5.491043382309883e-247	0.9972405953910992	0.0	1.2658513919756074	0.0	0.0	0.0	4.452120537623304e-230	1.3938497300822191e-42	2.46656306261413e-06	1.9953535819347257e-25	2.4198274392033505e-13	29.64762301829834	2.27813695437e-312	9.199325948885e-311	1.4504890683336276
1.3383383383383385	3.326373138142116e-05	0.0	3.9757629702562385e-21	0.0	0.0	0.0	0.0	1.2185551421389334e-244	0.6288750998420816	0.0	0.8880778147917383	0.0	0.0	0.0	5.43940987843638e-234	1.3507488323162286e-41	6.216040152331125e-06	2.48110577380465e-26	1.0382703779154829e-13	27.00763308537173	9.87701615869137e-310	3.926809215320265e-308	1.2965738854444175
1.3463463463463463	5.107356538468525e-05	0.0	6.054277071112496e-22	0.0	0.0	0.0	0.0	2.6354013041090946e-242	0.385397720292752	0.0	0.6046356165384182	0.0	0.0	0.0	6.160273035982913e-238	1.274813372719819e-40	1.5242284571521547e-05	2.9756632238497104e-27	2.0280740123490203e-13	23.931443153926082	4.173493120600926e-307	1.633620913774118e-305	1.132797400300337
1.3543543543543541	0.00010604760950268129	0.0	8.904039270552136e-23	0.0	0.0	0.0	0.0	5.554686902332088e-240	0.2295151776344057	0.0	0.39949242231773274	0.0	0.0	0.0	6.467127769866708e-242	1.1717441954030669e-39	3.63666959478078e-05	3.4421941291210497e-28	6.981271418518366e-13	20.627402735681542	1.7187061936097558e-304	6.623544468941945e-303	0.9662069431790831
1.3623623623623624	0.00023112336848517587	0.0	1.269698416466919e-23	0.0	0.0	0.0	0.0	1.1409948133046423e-237	0.13281517990155386	0.0	0.2561498387811182	0.0	0.0	0.0	6.293412890246107e-246	1.0488999794053357e-38	8.442635587284911e-05	3.8406083809867383e-29	2.4654087883443125e-12	17.29494594192198	6.898133331304257e-302	2.6173229709433233e-300	0.8038284777423399
1.3703703703703702	0.000496781347945693	0.0	2.0514821743460655e-24	0.0	0.0	0.0	0.0	2.2841205131369795e-235	0.07467823574009783	0.0	0.15938575461609863	0.0	0.0	0.0	5.677070839463523e-250	9.144318336595276e-38	0.00019071093099617893	4.133117717492309e-30	8.500583728910042e-12	14.105765302926589	2.6982956248391365e-299	1.0079798855067786e-297	0.6518416720713739
1.3783783783783785	0.0010413132073811364	0.0	2.0656887279557826e-24	0.0	0.0	0.0	0.0	4.456209662907274e-233	0.04079679933011797	0.0	0.09624413673061778	0.0	0.0	0.0	4.747070763757949e-254	7.764000825572034e-37	0.00041917891256195263	4.290111781407916e-31	2.8529550607073066e-11	11.191252736891522	1.0286685835241007e-296	3.7833289471740514e-295	0.5149888256863968
1.3863863863863863	0.002124562247133077	0.0	1.036513670340728e-23	0.0	0.0	0.0	0.0	8.472732126127226e-231	0.021653065602855546	0.0	0.05639857252802206	0.0	0.0	0.0	3.6795135120667894e-258	6.420041391716324e-36	0.0008965046496959977	4.2950925385032e-32	9.318576476457576e-11	8.637045501621078	3.82198893810947e-294	1.3839615660097975e-292	0.39627810030645316
1.3943943943943942	0.004217889844305837	0.0	5.665318292193556e-23	0.0	0.0	0.0	0.0	1.569974483410432e-228	0.011164763607287225	0.0	0.03207235179864421	0.0	0.0	0.0	2.643737933973392e-262	5.170222183910009e-35	0.0018656834100821717	4.147529904730316e-33	2.9621572829889856e-10	6.484164881546978	1.3839849822332764e-291	4.934028392639787e-290	0.2969766168410688
1.4024024024024024	0.008147776934821323	0.0	3.0230716316469663e-22	0.0	0.0	0.0	0.0	2.835129950473367e-226	0.005592323502286497	0.0	0.017699551170316838	0.0	0.0	0.0	1.7607986931955527e-266	4.055093571126446e-34	0.0037779713597858077	3.862954659260969e-34	9.163687873797422e-10	4.735231135493027	4.884288761648179e-289	1.7143794320069e-287	0.21683857997166392
1.4104104104104103	0.015314420663093395	0.0	1.5707126937159563e-21	0.0	0.0	0.0	0.0	4.9895870507111e-224	0.0027209699660118436	0.0	0.009478996963443776	0.0	0.0	0.0	1.0870870343880467e-270	3.0975197872499274e-33	0.007444194673163078	3.470266110968199e-35	2.758900760803263e-09	3.363726521609533	1.679961342328991e-286	5.805504147932191e-285	0.15448568666518844
1.4184184184184185	0.028007999376946667	0.0	7.945903403620922e-21	0.0	0.0	0.0	0.0	8.557905686436221e-222	0.001285939236550907	0.0	0.004926416911950092	0.0	0.0	0.0	6.221315538307411e-275	2.30435906312525e-32	0.014273095935850662	3.0069003202966518e-36	8.083612492907567e-09	2.3242605321299727	5.631515024895399e-284	1.9160225687303282e-282	0.10785245416704016
1.4264264264264264	0.04984099351880068	0.0	3.913699167162188e-20	0.0	0.0	0.0	0.0	1.4304795252318545e-219	0.0005902818779564569	0.0	0.0024846692975264563	0.0	0.0	0.0	3.300376193956055e-279	1.6695924112473132e-31	0.026629506146010586	2.51297615276955e-37	2.3050402371192817e-08	1.5621549872759748	1.8398364065008602e-281	6.162954898782627e-280	0.0746227482348487
1.4344344344344346	0.08630132023151436	0.0	1.8768484963562643e-19	0.0	0.0	0.0	0.0	2.3302743463777974e-217	0.0002631591270852843	0.0	0.0012161155746607131	0.0	0.0	0.0	1.6229605633465393e-283	1.1781389164111598e-30	0.04834544592362161	2.0256797520504155e-38	6.39668777259129e-08	1.0212393992771192	5.858159229362174e-279	1.9319907704052528e-277	0.05260752291367631
1.4424424424424425	0.1454043374821538	0.0	8.763318808708037e-19	0.0	0.0	0.0	0.0	3.6995058655171593e-215	0.00011393988365211138	0.0	0.000577631828670274	0.0	0.0	0.0	7.398024958987395e-288	8.096733426894163e-30	0.08540801427685153	1.5749482586613142e-39	1.7275690442235825e-07	0.6493556046593568	1.8179048065066255e-276	5.902673940798231e-275	0.04003907731307222
1.4504504504504503	0.23837979165947942	0.0	3.983874274919779e-18	0.0	0.0	0.0	0.0	5.723894814982282e-213	4.790827686177689e-05	0.0	0.0002662594076066024	0.0	0.0	0.0	3.125985228898812e-292	5.419411702906334e-29	0.14682341996809123	1.1810679322129841e-40	4.5406632405627766e-07	0.4015830026153622	5.498055331636072e-274	1.757600748369972e-272	0.03577731072698751
1.4584584584584586	0.3802739541022726	0.0	1.763357035413085e-17	0.0	0.0	0.0	0.0	8.63079550107612e-211	1.9561522014386152e-05	0.0	0.00011912000891642371	0.0	0.0	0.0	1.224394457535594e-296	3.532849851084938e-28	0.24561153222123455	8.542727416492852e-42	1.1614667859788882e-06	0.24154088022405468	1.6205971725326983e-271	5.100577520013605e-270	0.03943482770660358
1.4664664664664664	0.5902848660405166	0.0	7.599280993483432e-17	0.0	0.0	0.0	0.0	1.2682978805236833e-208	7.755909164742243e-06	0.0	5.176060911187915e-05	0.0	0.0	0.0	4.44548442089671e-301	2.2430079890332587e-27	0.39981760683711054	5.95979475810089e-43	2.8913317168550895e-06	0.1412903136440384	4.655529145555151e-269	1.4426007868635546e-267	0.05142978156234814
1.4744744744744747	0.8915945799767303	0.0	3.1886170928529326e-16	0.0	0.0	0.0	0.0	1.8163643313367304e-206	2.9859480298079607e-06	0.0	2.1944312140238924e-05	0.0	0.0	0.0	1.4961672162541386e-305	1.386982732768348e-26	0.6333413345405376	4.0103210560865637e-44	7.004750538071275e-06	0.08037545971052709	1.3034399421038816e-266	3.9764970591633334e-265	0.07297015041993198
1.4824824824824825	1.3104383426795363	0.0	1.3026563299292339e-15	0.0	0.0	0.0	0.0	2.5351048208146206e-204	1.1161781944785068e-06	0.0	9.338129138102605e-06	0.0	0.0	0.0	4.66771660224825e-310	8.35310597052973e-26	0.9762914703070374	2.6027956063254046e-45	1.6515474636320474e-05	0.04446374448602794	3.556648962743322e-264	1.0682744834844206e-262	0.10596456942066236
1.4904904904904903	1.8741820547939865	0.0	5.18149348448181e-15	0.0	0.0	0.0	0.0	3.448261040443663e-202	4.0510695578703567e-07	0.0	4.643811743131877e-06	0.0	0.0	0.0	1.352867254e-314	4.899636581797978e-25	1.4645016234053554	1.6293488227248384e-46	3.7895975117517754e-05	0.023918922337139104	9.458428452047828e-262	2.7970017181893742e-260	0.1528475247922865
1.4984984984984986	2.6082876491793305	0.0	2.006677940624496e-14	0.0	0.0	0.0	0.0	4.5710461672758703e-200	1.427495248928231e-07	0.0	4.126056202570915e-06	0.0	0.0	0.0	1.3587468914e-314	2.7991170614780617e-24	2.137823456790598	9.837871851737902e-48	8.462501655418546e-05	0.012511553782793346	2.4514608696441318e-259	7.13723998461367e-258	0.21630507061704654
1.5065065065065064	3.532239424498653	0.0	7.56655188653577e-14	0.0	0.0	0.0	0.0	5.9053050650232434e-198	4.8835222645340934e-08	0.0	7.207460037782873e-06	0.0	0.0	0.0	6.00413437635e-312	1.5574786050055825e-23	3.0368847459855965	5.729296983482014e-49	0.00018391117403538485	0.006363494354424471	6.192399261522893e-257	1.7749885469899668e-255	0.2988944923776384
1.5145145145145147	4.6547678344485135	0.0	2.777895923541675e-13	0.0	0.0	0.0	0.0	7.4349889308317795e-196	1.6219247603827488e-08	0.0	1.597611841967348e-05	0.0	0.0	0.0	2.58589823180587e-309	8.440528227253831e-23	4.198190072618056	3.218211574219921e-50	0.0003889745278115398	0.0031468450756808237	1.5244772134656552e-254	4.3021792278629637e-253	0.4025686235912731
1.5225225225225225	5.968996794361749	0.0	9.929595207381225e-13	0.0	0.0	0.0	0.0	9.122829802184319e-194	5.229420006545219e-09	0.0	3.629583467130306e-05	0.0	0.0	0.0	1.0854506329441442e-306	4.455192873156882e-22	5.647756528864118	1.7435762061489913e-51	0.0008006412100030149	0.0015129715560128346	3.657723956684661e-252	1.016270060921819e-250	0.5281410562298621
1.5305305305305303	7.44838577506343	0.0	3.4557692510074348e-12	0.0	0.0	0.0	0.0	1.090912899261753e-191	1.636773633753987e-09	0.0	8.092679515771215e-05	0.0	0.0	0.0	4.440648018468366e-304	2.2904232904173828e-21	7.393883798822366	9.111300258700732e-53	0.0016038306336309358	0.0007072000920652418	8.553205737584284e-250	2.3396853335559247e-248	0.6747573424112218
1.5385385385385386	9.044455168946019	0.0	1.1709963615194656e-11	0.0	0.0	0.0	0.0	1.2713403748398008e-189	4.973059829876332e-10	0.0	0.0001758457073930294	0.0	0.0	0.0	1.770599182835463e-301	1.1468867757934526e-20	9.420082279300376	4.592327665921796e-54	0.003126676395749578	0.0003213590732503745	1.9492830787304212e-247	5.249687628395176e-246	0.8394618786332638
1.5465465465465464	10.687198926369266	0.0	3.8633492738320606e-11	0.0	0.0	0.0	0.0	1.4439257448137574e-187	1.4667195497695857e-10	0.0	0.00037196632295844243	0.0	0.0	0.0	6.880687101780844e-299	5.593508248660836e-20	11.679513444055347	2.232535947005433e-55	0.005932139415053697	0.00014195683932342765	4.329611309363014e-245	1.1479875039886879e-243	1.016961746963057
1.5545545545545547	12.28876595209432	0.0	1.2409949625635845e-10	0.0	0.0	0.0	0.0	1.5982294841278848e-185	4.199018817506018e-11	0.0	0.0007658356944754965	0.0	0.0	0.0	2.606039570665452e-296	2.65711629601681e-19	14.092409761388463	1.0468323541888206e-56	0.01095327316601191	6.095658867408804e-05	9.37240200427422e-243	2.446631414151457e-241	1.1996798081408195
1.5625625625625625	13.750454926921105	0.0	3.881268449703288e-10	0.0	0.0	0.0	0.0	1.7240294282938823e-183	1.1668513439149886e-11	0.0	0.0015346759195401132	0.0	0.0	0.0	9.619840197278227e-294	1.2294282946040852e-18	16.547737391148797	4.734443051852412e-58	0.019682528872214052	2.5442806429967212e-05	1.977337985766197e-240	5.081917649718964e-239	1.3781561348212674
1.5705705705705704	14.972407641111378	0.0	1.1818842989640524e-09	0.0	0.0	0.0	0.0	1.8124309475875446e-181	3.1473165198873957e-12	0.0	0.0029932649734913386	0.0	0.0	0.0	3.460926464185704e-291	5.540720694265187e-18	18.909807954106768	2.065255279331702e-59	0.034420934506451166	1.0322176305210764e-05	4.0657335459252715e-238	1.0287607523279091e-236	1.5418018235481556
1.5785785785785786	15.864749330909536	0.0	3.5040787861373825e-09	0.0	0.0	0.0	0.0	1.856904299279966e-179	8.239735275022262e-13	0.0	0.005682256107584881	0.0	0.0	0.0	1.2135412848112466e-288	2.4322265509692123e-17	21.029693883946777	8.689437598657094e-61	0.058582748971217576	4.070256517242401e-06	8.147510316272489e-236	2.029685925234464e-234	1.679941467895297
1.5865865865865865	16.358475878424187	0.0	1.0115104628533923e-08	0.0	0.0	0.0	0.0	1.8540815501272244e-177	2.0937524668699983e-13	0.0	0.010498894250462186	0.0	0.0	0.0	4.1471946285256164e-286	1.0399706121721315e-16	22.76031173675953	3.5263277949540327e-62	0.09703378579227248	1.5599094993061608e-06	1.5912518711364632e-233	3.902752238569618e-232	1.7830146302386938
1.5945945945945947	16.414263776638457	0.0	2.8429191853510775e-08	0.0	0.0	0.0	0.0	1.8041780751292955e-175	5.163788456697835e-14	0.0	0.018880497316529892	0.0	0.0	0.0	1.381312573362734e-283	4.331339482088323e-16	23.97313654410138	1.380278666606527e-63	0.15641685035025155	5.810152806858887e-07	3.0288721224146533e-231	7.313761794506441e-230	1.8437590126295975
1.6026026026026026	16.027642866816148	0.0	7.779582078548732e-08	0.0	0.0	0.0	0.0	1.710965401296615e-173	1.2360465798917552e-14	0.0	0.03304687576730822	0.0	0.0	0.0	4.4840165515618375e-281	1.7571653528785011e-15	24.573938526618782	5.21103457549912e-65	0.2453879261842274	2.1031498774361252e-07	5.618895446243345e-229	1.3357904372052935e-227	1.8581825674316947
1.6106106106106104	15.22958780547753	0.0	2.0727438629948438e-07	0.0	0.0	0.0	0.0	1.5813001497076816e-171	2.87155555746532e-15	0.0	0.05629819825110117	0.0	0.0	0.0	1.4186659728336844e-278	6.943808501752749e-15	24.514874052395264	1.8975543227336193e-66	0.3746575935164612	7.398300827389685e-08	1.0158953358147975e-226	2.3777354744711475e-225	1.8261553604953527
1.6186186186186187	14.082419702975228	0.0	5.376908259537928e-07	0.0	0.0	0.0	0.0	1.4242907529466268e-169	6.474537043101699e-16	0.0	0.0933481454529557	0.0	0.0	0.0	4.374524059798453e-276	2.6729037011395733e-14	23.800778478344036	6.664653334583215e-68	0.5567130888193951	2.5290535429242107e-08	1.7900904849366014e-224	4.124928576085437e-223	1.7515118172078636
1.6266266266266265	12.671770244119568	0.0	1.3580546072634122e-06	0.0	0.0	0.0	0.0	1.2502424924642082e-167	1.4167813786227817e-16	0.0	0.15064821923162322	0.0	0.0	0.0	1.3146773729373686e-273	1.0022486698630178e-13	22.488512456446742	2.2577403501162636e-69	0.805099519287662	8.401060670347846e-09	3.0741779570523944e-222	6.974242072808525e-221	1.6416378093427895
1.6346346346346348	11.096045513555895	0.0	3.3396384903253155e-06	0.0	0.0	0.0	0.0	1.06955005412547e-165	3.0088010067741027e-17	0.0	0.2366297911616392	0.0	0.0	0.0	3.850749771167914e-271	3.6608400886240024e-13	20.67948429804747	7.377063281883723e-71	1.1331760626953797	2.711731401924468e-09	5.145303850108746e-220	1.1492255967398729e-218	1.506606318536862
1.6426426426426426	9.45518421426041	0.0	7.99611994869666e-06	0.0	0.0	0.0	0.0	8.917009528974968e-164	6.201186977840626e-18	0.0	0.3617611690459121	0.0	0.0	0.0	1.0992820826318482e-268	1.3025848036363115e-12	18.506712709140192	2.3249097935231233e-72	1.552342119341126	8.505163498486737e-10	8.393073984466923e-218	1.84561559880341e-216	1.3580003731254278
1.6506506506506504	7.840473841303503	0.0	1.864046580877263e-05	0.0	0.0	0.0	0.0	7.245170422105279e-162	1.240342080105682e-18	0.0	0.5382965376112548	0.0	0.0	0.0	3.05851596618615e-266	4.515008068460647e-12	16.11871875489619	7.0671089832308815e-74	2.0698474653279217	2.5919683873708306e-10	1.3343171822448715e-215	2.8887163687350674e-214	1.207607056357654
1.6586586586586587	6.3268091606924495	0.0	4.23089102493905e-05	0.0	0.0	0.0	0.0	5.737057970076838e-160	2.4076218881525687e-19	0.0	0.7795937240725312	0.0	0.0	0.0	8.293734272449518e-264	1.5245654012438516e-11	13.662944718694273	2.072003831950104e-75	2.686444080689537	7.674956913192147e-11	2.067402837678726e-213	4.406525028203892e-212	1.0661742724159562
1.6666666666666665	4.968172452113947	0.0	9.349847686803428e-05	0.0	0.0	0.0	0.0	4.427322199413693e-158	4.5353456562295464e-20	0.0	1.0989101686890792	0.0	0.0	0.0	2.1919328959788535e-261	5.015067490103344e-11	11.271232724016379	5.859389973673331e-77	3.3942756433941894	2.2080563330707515e-11	3.1219010938143904e-211	6.551115684829108e-210	0.9423947493983043
1.6746746746746748	3.7964468592552203	0.0	0.00020117538963451128	0.0	0.0	0.0	0.0	3.329693649513408e-156	8.29092956886353e-21	0.0	1.5076591226707086	0.0	0.0	0.0	5.646016940405953e-259	1.6071609354943921e-10	9.049246861699494	1.5981860542271087e-78	4.175493391563779	6.171938799202951e-12	4.5945308726866956e-209	9.492093001065125e-208	0.8422294277611692
1.6826826826826826	2.8230969747716728	0.0	0.0004214468234533705	0.0	0.0	0.0	0.0	2.44049928437861e-154	1.4708299327775505e-21	0.0	2.0132200071357618	0.0	0.0	0.0	1.4174080521227377e-256	5.017680379533703e-10	7.070787961431111	4.204509649897704e-80	5.00209274867395	1.676100947177266e-12	6.59008795003778e-207	1.3404060807095326e-205	0.7686190517881543
1.6906906906906904	2.04287124177441	0.0	0.0008596236148034695	0.0	0.0	0.0	0.0	1.7432687679580744e-152	2.5321183848230835e-22	0.0	2.6165342597619263	0.0	0.0	0.0	3.468050580132287e-254	1.5262208059361105e-09	5.376972824210311	1.066882162857251e-81	5.837354315473671	4.422177711366254e-13	9.212324970067533e-205	1.844754093002949e-203	0.7215723757437176
1.6986986986986987	1.4385391526593296	0.0	0.0017071493225721574	0.0	0.0	0.0	0.0	1.2135600533347092e-150	4.23023022481851e-23	0.0	3.3098531351372085	0.0	0.0	0.0	8.270157323724172e-252	4.522856029614264e-09	3.979446340672535	2.611142891482676e-83	6.639041108624863	1.1334974107591175e-13	1.2550912180781345e-202	2.4743906417227292e-201	0.6985721314063399
1.7067067067067065	0.985749334236096	0.0	0.003300899513166839	0.0	0.0	0.0	0.0	8.233214936774342e-149	6.858020825730884e-24	0.0	4.075098704630346	0.0	0.0	0.0	1.9221175929069041e-249	1.3058702539170153e-08	2.8663038413884716	6.163932964251558e-85	7.364180027603804	2.8225688121847433e-14	1.6665154121508553e-200	3.234638377561327e-199	0.6952105827468461
1.7147147147147148	0.6573155267842892	0.0	0.006214278607049786	0.0	0.0	0.0	0.0	5.443633677355164e-147	1.0789093056973818e-24	0.0	4.883314024453939	0.0	0.0	0.0	4.353955479367577e-247	3.6735895679669615e-08	2.00926112044573	1.4034542464508675e-86	7.974900450739843	6.828102236043596e-15	2.1566088366902552e-198	4.121078564738919e-197	0.7059547926257616
1.7227227227227226	0.42652277395591853	0.0	0.011390604250737384	0.0	0.0	0.0	0.0	3.507676952123499e-145	1.6470969129841902e-25	0.0	5.695584334351641	0.0	0.0	0.0	9.612268104736332e-245	1.0069239737588197e-07	1.3707706060975733	3.0821352657142886e-88	8.444497957252619	1.6046458943349393e-15	2.7199531822653958e-196	5.1170980861240564e-195	0.7249439262091313
1.730730730730731	0.26932068243575646	0.0	0.020328270825755442	0.0	0.0	0.0	0.0	2.2027314071095886e-143	2.4400478802646717e-26	0.0	6.465603076447029	0.0	0.0	0.0	2.068262430835111e-242	2.6892485681473864e-07	0.910137364396604	6.52857224319167e-90	8.762717524254885	3.663319430644873e-16	3.343331802095016e-194	6.192475229599078e-193	0.7467321448765858
1.7387387387387387	0.16548339504774517	0.0	0.035322526012477685	0.0	0.0	0.0	0.0	1.3480771800534884e-141	3.507676998762953e-27	0.0	7.143761113334724	0.0	0.0	0.0	4.3373383447550883e-240	6.998531063666922e-07	0.5881149531806475	1.3338218194300116e-91	8.93926535715318	8.124185404947488e-17	4.0052122189547474e-192	7.303524710153168e-191	0.7669067292991764
1.7467467467467466	0.09894511156161662	0.0	0.05975864270821036	0.0	0.0	0.0	0.0	8.040429126520833e-140	4.893055228029746e-28	0.0	7.6823124298953696	0.0	0.0	0.0	8.865002579895458e-238	1.774756244325154e-06	0.3698535775863915	2.6283942273606194e-93	9.004776304448574	1.7502003691482465e-17	4.676270098619618e-190	8.395149153290773e-189	0.7825294473162003
1.7547547547547548	0.057568819624744055	0.0	0.09843450824514231	0.0	0.0	0.0	0.0	4.673636777692887e-138	6.623343626536159e-29	0.0	8.0408920308091	0.0	0.0	0.0	1.7659253993851188e-235	4.385724348940151e-06	0.22636475645909587	4.995699139580976e-95	9.00884927436435	3.6626248699530976e-18	5.3211027543485717e-188	9.404853147055283e-187	0.7923688079648538
1.7627627627627627	0.03259350927965285	0.0	0.15786714222940296	0.0	0.0	0.0	0.0	2.6475364273019314e-136	8.699786836506232e-30	0.0	8.191508209002786	0.0	0.0	0.0	3.4284970363694003e-233	1.0561617904034924e-05	0.13483359004998174	9.158305579308606e-97	9.015238696723003	7.445399273767958e-19	5.901082762363968e-186	1.0268412562139178e-184	0.7969114413137605
1.770770770770771	0.017956570342754927	0.0	0.24650963849128016	0.0	0.0	0.0	0.0	1.4616392249502599e-134	1.1088472596614401e-30	0.0	8.122154398755024	0.0	0.0	0.0	6.487437087454074e-231	2.4786919833505763e-05	0.07816214336669475	1.619373651603976e-98	9.094756576632326	1.4701745995365188e-19	6.378077148026367e-184	1.092653065912051e-182	0.7981620052049052
1.7787787787787788	0.009626351049238969	0.0	0.37477788638448783	0.0	0.0	0.0	0.0	7.864112043654607e-133	1.3714007857214791e-31	0.0	7.8383955118628705	0.0	0.0	0.0	1.1964113193487243e-228	5.669372125932175e-05	0.04409633898765419	2.7617991456841754e-100	9.316802721197977	2.819875946947085e-20	6.718554321010481e-182	1.1331540533983051e-180	0.7992616137819766
1.7867867867867866	0.005021616194691938	0.0	0.5547688727707574	0.0	0.0	0.0	0.0	4.123542296346851e-131	1.6458281444216139e-32	0.0	7.362640916970431	0.0	0.0	0.0	2.1504327157997268e-226	0.00012638216326446016	0.02421111698483991	4.543078038409793e-102	9.740635168705714	5.2537130026394044e-21	6.897471267530335e-180	1.1453106870343414e-178	0.8039729124449863
1.7947947947947949	0.0025489790088663333	0.0	0.7995554446423347	0.0	0.0	0.0	0.0	2.1071840619503676e-129	1.9165933724580964e-33	0.0	6.731241338449471	0.0	0.0	0.0	3.767117912536686e-224	0.0002745958640306949	0.012936944410524865	7.208109686575183e-104	10.40749710406562	9.507652596652298e-22	6.901316890596436e-178	1.1281980853581482e-176	0.8160933821109476
1.8028028028028027	0.001259004433583182	0.0	1.1219769771626638	0.0	0.0	0.0	0.0	1.0494113328928966e-127	2.165703362040139e-34	0.0	5.989941185124722	0.0	0.0	0.0	6.431771382463939e-222	0.0005815397431819815	0.006727464984675122	1.1030765707021864e-105	11.334552972975304	1.6712695813486498e-22	6.729798196194155e-176	1.0831163011864142e-174	0.8388654156556423
1.810810810810811	0.0006050953166759739	0.0	1.5329181765990678	0.0	0.0	0.0	0.0	5.0933120549924024e-126	2.3745954555421908e-35	0.0	5.188491325086923	0.0	0.0	0.0	1.0702618217250864e-219	0.001200501423552936	0.0034046475830636926	1.6281822658918457e-107	12.51130918972855	2.853525974053554e-23	6.395877183188165e-174	1.0134271022273903e-172	0.8744513152608107
1.8188188188188188	0.00028297826176096466	0.0	2.0391773725651885	0.0	0.0	0.0	0.0	2.40916241068809e-124	2.526389105283828e-36	0.0	4.375324051526603	0.0	0.0	0.0	1.735751457381457e-217	0.002415824310494362	0.0016768410290425992	2.3180376236031712e-109	13.898869788320553	4.732333842686531e-24	5.92415198911899e-172	9.241396958524492e-171	0.92353394800062
1.8268268268268266	0.0001287692836674787	0.0	2.641157099315847	0.0	0.0	0.0	0.0	1.1105628195531878e-122	2.6081295086220883e-37	0.0	3.5931034444488024	0.0	0.0	0.0	2.74361479047109e-215	0.0047392515814467465	0.0008037269772459541	3.330252979691124e-111	15.43206247345156	7.622956951042362e-25	5.347862975401712e-170	8.21316268017175e-169	0.9850906711390259
1.834834834834835	5.7016235269693665e-05	0.0	3.330736689230229	0.0	0.0	0.0	0.0	4.989206034471788e-121	2.6126113708437443e-38	0.0	2.875728230098683	0.0	0.0	0.0	4.226655450259923e-213	0.00906398363376683	0.00037490388772989144	5.6802645195134444e-111	17.02420173467334	1.19267644289687e-25	4.705029517675886e-168	7.113951717470024e-167	1.0563710253526826
1.8428428428428427	2.4564557502886616e-05	0.0	4.0897730297771036	0.0	0.0	0.0	0.0	2.1843941574250673e-119	2.539427032539891e-39	0.0	2.2470494767483573	0.0	0.0	0.0	6.346126053288415e-211	0.016901193627992656	0.0001701859918550404	2.103861959490551e-109	18.574043360606346	1.8124649850717325e-26	4.0343394405664e-166	6.0053605969975085e-165	1.1330891732413255
1.850850850850851	1.0297707959101558e-05	0.0	4.889684860580451	0.0	0.0	0.0	0.0	9.320556245931724e-118	2.395027598516656e-40	0.0	1.7212495467102562	0.0	0.0	0.0	9.286641981017048e-209	0.030727646937122894	7.518267594447812e-05	7.650768274074986e-108	19.97432020916695	2.6752312640470186e-27	3.3714018593298205e-164	4.9407736200058457e-163	1.2098212610808494
1.8588588588588588	4.200398195889173e-06	0.0	5.692482170886833	0.0	0.0	0.0	0.0	3.8758228157961176e-116	2.191784372979448e-41	0.0	1.3045755985329655	0.0	0.0	0.0	1.324484550752828e-206	0.05447288257758952	3.2322087787459146e-05	2.7114405089226473e-106	21.12111817787318	3.8352603039492273e-28	2.745848744167376e-162	3.961671941072137e-161	1.2805766069252977
1.8668668668668666	1.6670769801572278e-06	0.0	6.453401895568217	0.0	0.0	0.0	0.0	1.5707145123030673e-114	1.946239927302078e-42	0.0	0.9979662319131776	0.0	0.0	0.0	1.841082718730271e-204	0.09416655076509639	1.3522785745535133e-05	9.364858636327368e-105	21.923248296611565	5.340321676120803e-29	2.1795693950247408e-160	3.0959201596281683e-159	1.3394908256691265
1.874874874874875	6.437736088296915e-07	0.0	7.125030011689903	0.0	0.0	0.0	0.0	6.20357240894738e-113	1.676891517249323e-43	0.0	0.8000571401032711	0.0	0.0	0.0	2.494238296265586e-202	0.15874678356578212	5.505737151340586e-06	3.15216168368963e-103	22.310707647861513	7.222315429777663e-30	1.6861367498196668e-158	2.357917921894561e-157	1.381570351487783
1.8828828828828827	2.418911767185459e-07	0.0	7.6624821549973845	0.0	0.0	0.0	0.0	2.3877987096220553e-111	1.4019174627282353e-44	0.0	0.7100790644975669	0.0	0.0	0.0	3.2933724530712736e-200	0.26099512463081165	2.18144703621306e-06	1.0340031431738798e-101	22.24132734162502	9.486794598806893e-31	1.2712849025750916e-156	1.7502307239058745e-155	1.4034039140494998
1.890890890890891	8.843277470995288e-08	0.0	8.028950901087628	0.0	0.0	0.0	0.0	8.957046495558011e-110	1.137228452583574e-45	0.0	0.7302351369152417	0.0	0.0	0.0	4.238205845886746e-198	0.41851080502513427	8.411066289607741e-07	3.305531848634687e-100	21.704815176492346	1.2103033649538816e-31	9.341593977517975e-155	1.2661629806606815e-153	1.403750588593625
1.8988988988988988	3.1456461876594244e-08	0.0	8.200777187222425	0.0	0.0	0.0	0.0	3.274486483645143e-108	8.951168680848755e-47	0.0	0.8672337694430279	0.0	0.0	0.0	5.31571348799256e-196	0.65456940867572	3.1559627108800425e-07	1.0298333375421136e-98	20.723637796819546	1.4996796434732473e-32	6.690014935250982e-153	8.927124853206092e-152	1.383919023146066
1.9069069069069067	1.0886967655731912e-08	0.0	8.17121280421574	0.0	0.0	0.0	0.0	1.1666291764910585e-106	6.836243585069321e-48	0.0	1.1327402830528555	0.0	0.0	0.0	6.497995922942452e-194	0.9986368445386883	1.1523497000233771e-07	3.126789615834936e-97	19.350547547367885	1.804804650791857e-33	4.669401191307339e-151	6.134247498106238e-150	1.3478698911498685
1.914914914914915	3.6660762194110895e-09	0.0	7.952218816294128	0.0	0.0	0.0	0.0	4.050733980107197e-105	5.06594112046842e-49	0.0	1.5425960174074334	0.0	0.0	0.0	7.741688383779846e-192	1.4862451461286332	4.094543654478185e-08	9.252018426559686e-96	17.663000557038657	2.109538262590951e-34	3.176313018368216e-149	4.1080778844584e-148	1.3020027537036531
1.9229229229229228	1.2011316882235743e-09	0.0	7.573956177721266	0.0	0.0	0.0	0.0	1.3707109136958107e-103	3.6425596493513584e-50	0.0	2.114752588518677	0.0	0.0	0.0	8.989392681908448e-190	2.1579049241733195	1.4157697536406258e-08	2.6679668606186597e-94	15.755158855862515	2.3947946113392064e-35	2.1057819645707462e-147	2.6812896490073904e-146	1.2546260255288457
1.930930930930931	3.8288772373803196e-10	0.0	7.082000209084969	0.0	0.0	0.0	0.0	4.520320999313568e-102	2.5413020105826776e-51	0.0	2.866000543563463	0.0	0.0	0.0	1.0173337796164093e-187	3.0567567054799296	4.763682066124365e-09	7.497741899125609e-93	13.728528435671144	2.6404081108605875e-36	1.3606032727924308e-145	1.7055972342500585e-144	1.2151493590430036
1.9389389389389389	1.1875203923909278e-10	0.0	6.532666152096393	0.0	0.0	0.0	0.0	1.4527936731286022e-100	1.720315688655939e-52	0.0	3.8077468018470975	0.0	0.0	0.0	1.1221090359695675e-185	4.224773194342871	1.5597428534172418e-09	2.0534619286966946e-91	11.682474923576859	2.827444712514765e-37	8.56796380464379e-144	1.057394198333283e-142	1.193075503342805
1.9469469469469471	3.583411583706696e-11	0.0	5.987095333788181	0.0	0.0	0.0	0.0	4.550403004472013e-99	1.1299559425423298e-53	0.0	4.941305049821858	0.0	0.0	0.0	1.2062717888576912e-183	5.697528001141273	4.969588237438362e-10	5.480862895334352e-90	9.705832156674317	2.94059970717472e-38	5.258377214247779e-142	6.388884720740008e-141	1.1968982064526552
1.954954954954955	1.052047854943151e-11	0.0	5.504878108159059	0.0	0.0	0.0	0.0	1.3890153370738232e-97	7.20137832978033e-55	0.0	6.253373309181831	0.0	0.0	0.0	1.2638450624835773e-181	7.49783378107253	1.5407849669994908e-10	1.4256644976457585e-88	7.870580615629297	2.970263339464031e-39	3.145240461577002e-140	3.762191251798717e-139	1.2330302642821507
1.9629629629629628	3.005070895632107e-12	0.0	5.137978377901819	0.0	0.0	0.0	0.0	4.13214429544473e-96	4.4531754993829535e-56	0.0	7.7125268332384085	0.0	0.0	0.0	1.2905685947388104e-179	9.628886845971929	4.648522509376626e-11	3.6140307632209903e-87	6.2281774746703364	2.9138679755023915e-40	1.8335129128088088e-138	2.159157758517927e-137	1.304889524174181
1.970970970970971	8.351253293889988e-13	0.0	4.925607753023495	0.0	0.0	0.0	0.0	1.1979954661899963e-94	2.67193327652953e-57	0.0	9.267587255253913	0.0	0.0	0.0	1.2844197641437254e-177	12.067871774573764	1.364696816807872e-11	8.928375949843952e-86	4.808658161626848	2.7762549425245574e-41	1.0416986328540212e-136	1.2076902765263112e-135	1.412260224749659
1.978978978978979	2.2579983552733632e-13	0.0	4.8905261170270595	0.0	0.0	0.0	0.0	3.384902223834408e-93	1.5576139468219936e-58	0.0	10.848587619314735	0.0	0.0	0.0	1.245866585090968e-175	14.761195744444954	3.898547352542878e-12	2.1496076874862347e-84	3.622200374115227	2.56898836981185e-42	5.768039394052315e-135	6.58346381414304e-134	1.5510231752230046
1.9869869869869872	5.939747568289297e-14	0.0	5.037067421201228	0.0	0.0	0.0	0.0	9.32069592474765e-92	1.1888829284304105e-59	0.0	12.370719325283437	0.0	0.0	0.0	1.1778088389794466e-173	17.622555343329203	1.0837070863090667e-12	5.043732646965937e-83	2.6625276151485426	2.3087509039529077e-43	3.1127363965801597e-133	3.497687657985168e-132	1.7133122593165253
1.994994994994995	1.520135059856375e-14	0.0	5.351032804748448	0.0	0.0	0.0	0.0	2.5012771154078333e-90	4.527730447849817e-59	0.0	13.741153797080106	0.0	0.0	0.0	1.085217620685432e-171	20.534829055879634	2.931301975090881e-13	1.153323185617991e-81	1.9113759301637594	2.0151299472295312e-44	1.637134920360478e-131	1.8110702013345096e-130	1.8881087085396475
2.003003003003003	3.784980529727599e-15	0.0	5.8014592661894335	0.0	0.0	0.0	0.0	6.541638450968738e-89	6.3043818367333634e-58	0.0	14.868065075014552	0.0	0.0	0.0	9.745355032309815e-170	23.356323863315883	7.715176336278872e-14	2.5701359806213175e-80	1.3432567450199848	1.7082012128452586e-45	8.391789913861457e-130	9.139390499803071e-129	2.0622320431609062
2.011011011011011	9.16874572967783e-16	0.0	6.344142823268051	0.0	0.0	0.0	0.0	1.6673336812430238e-87	8.646185579740757e-57	0.0	15.670664352556285	0.0	0.0	0.0	8.529377606710024e-168	25.931233811136103	1.975899826610979e-14	5.581710323417662e-79	0.9298855709846711	1.4063194811690116e-46	4.1923036955948203e-128	4.494970764856056e-127	2.2216330253611427
2.019019019019019	2.1608199579288445e-16	0.0	6.926647878562091	0.0	0.0	0.0	0.0	4.1416154028088375e-86	1.1556757095035366e-55	0.0	16.088726407435725	0.0	0.0	0.0	7.275718924650766e-166	28.10340331573305	4.923964423218895e-15	1.1813663602566466e-77	0.6438541309638878	1.124441899743001e-47	2.0411685649344403e-126	2.154587806054518e-125	2.352846896940671
2.027027027027027	4.954356259938544e-17	0.0	7.494360284698274	0.0	0.0	0.0	0.0	1.0026013129246942e-84	1.5054280452017457e-54	0.0	16.090043120713062	0.0	0.0	0.0	6.048858557122997e-164	29.731783221865644	1.1939688060491122e-15	2.4367334205023374e-76	0.46134186771930163	8.731668120980098e-49	9.685744511056526e-125	1.0065357678155588e-123	2.4444331134089214
2.035035035035035	1.1051304770521315e-17	0.0	7.996956509573286	0.0	0.0	0.0	0.0	2.365364251416564e-83	1.9111606709369748e-53	0.0	15.674518778817797	0.0	0.0	0.0	4.901284831407551e-162	30.70548705101986	2.8170616396611027e-16	4.898211721909506e-75	0.3638433824102072	6.585120914914164e-50	4.479351560350659e-123	4.5827051503424945e-122	2.4882184419009614
2.043043043043043	2.3982545782965284e-18	0.0	8.394507018565635	0.0	0.0	0.0	0.0	5.438498922046381e-82	2.3645486712959522e-52	0.0	14.87418217549535	0.0	0.0	0.0	3.8706642652634646e-160	30.956229109398343	6.467288759022784e-17	9.59562352359007e-74	0.3390036873987763	4.823206165515355e-51	2.018948735916704e-121	2.0334912489934077e-120	2.4801782723117323
2.051051051051051	5.063259621193064e-19	0.0	8.662363892811827	0.0	0.0	0.0	0.0	1.218628477529877e-80	2.8511093841682706e-51	0.0	13.749113707301742	0.0	0.0	0.0	2.9792034902333944e-158	30.466214453274798	1.4446676944776152e-17	1.831955674116084e-72	0.3806988075318821	3.430936539874365e-52	8.868770905709446e-120	8.794079520057664e-119	2.420835948223648
2.059059059059059	1.0399588121488003e-19	0.0	8.794050009276694	0.0	0.0	0.0	0.0	2.6611837121986322e-79	3.350385568737604e-50	0.0	12.380009288174996	0.0	0.0	0.0	2.2348788913574109e-156	29.27021938717119	3.1400082426515728e-18	3.4084963702148434e-71	0.48848997366329444	2.3702470787719524e-53	3.796903711769387e-118	3.7065183761169254e-117	2.315125848103917
2.067067067067067	2.0780261360040723e-20	1.58e-321	8.801592471939179	0.0	0.0	0.0	0.0	5.663561862936088e-78	3.836999431772608e-49	0.0	10.858664501025968	0.0	0.0	0.0	1.6339811346789083e-154	27.451525979157786	6.640611668164894e-19	6.180403418706773e-70	0.6665420569111553	1.5902959649413513e-54	1.5842500636595022e-116	1.5225431700336563e-115	2.171742045865186
2.075075075075075	4.039547747486295e-21	7.6505e-319	8.713109250186207	0.0	0.0	0.0	0.0	1.1746695165359191e-76	4.2825800313107163e-48	0.0	9.2779437406126	0.0	0.0	0.0	1.1643387786249233e-152	25.132368020332073	1.3664610042728775e-19	1.092136510645743e-68	0.9220610721374792	1.03625122983119e-55	6.442373284479748e-115	6.0953796650273516e-114	2.002067367421289
2.083083083083083	7.639402034430837e-22	3.5076134e-316	8.56790719051993	0.0	0.0	0.0	0.0	2.3743952057388386e-75	4.658400717456459e-47	0.0	7.722756430114101	0.0	0.0	0.0	8.086321944777433e-151	22.46040479277894	2.735871524388928e-20	1.8808022759153342e-67	1.2632971206278418	6.557741945668652e-57	2.55326586648874e-113	2.3782614531396317e-112	1.8188347970018552
2.091091091091091	1.4054937751682284e-22	1.5673583886e-313	8.409794838227803	0.0	0.0	0.0	0.0	4.677368351388847e-74	4.938404117335505e-46	0.0	6.263233396128312	0.0	0.0	0.0	5.4734619228442615e-149	19.593292256195234	5.329677561868481e-21	3.156570336493207e-66	1.697192732689957	4.030372410068184e-58	9.862208866235653e-112	9.043699440738342e-111	1.6347051465109685
2.099099099099099	2.5155881627743422e-23	6.826182765687e-311	8.279660057850476	0.0	0.0	0.0	0.0	8.97969109098016e-73	5.1021789053496696e-45	0.0	4.950783263252289	0.0	0.0	0.0	3.6108766106342334e-147	16.683572514318946	1.0102072445205781e-21	5.1629023857439455e-65	2.226831846604912	2.405675703319045e-59	3.7126187606481056e-110	3.3516629048586855e-109	1.460947621910301
2.1071071071071072	4.380154032566509e-24	2.8976134605338964e-308	8.208531304394196	0.0	0.0	0.0	0.0	1.6800897371205235e-71	5.137417862716125e-44	0.0	3.817144058545955	0.0	0.0	0.0	2.3216820214188304e-145	13.865849572088594	1.8630388115228254e-22	8.229595146347015e-64	2.8489450333368835	1.3945353424999933e-60	1.3621173230999265e-108	1.2106043598247333e-107	1.306384998562074
2.115115115115115	7.41953471995106e-25	1.1988253781507962e-305	8.212289033518646	0.0	0.0	0.0	0.0	3.0634783753058445e-70	5.041446442374379e-43	0.0	2.876054162671616	0.0	0.0	0.0	1.4548976530996975e-143	11.247648610671344	3.342972689887258e-23	1.278407003251666e-62	3.551821789540709	7.850946589903057e-62	4.870535126951754e-107	4.2615915544044305e-106	1.176718799836469
2.123123123123123	1.2226430490284273e-25	4.834197002735237e-303	8.288922685838157	0.0	0.0	0.0	0.0	5.443878417588097e-69	4.821558257258123e-42	0.0	2.1268357879767654	0.0	0.0	0.0	8.885908507144463e-142	8.904613448309652	5.836344622473715e-24	1.935378557895577e-61	4.314033484429754	4.292537679059695e-63	1.6973321828669242e-105	1.462073148358489e-104	1.0742911548433784
2.131131131131131	1.9600030462820112e-26	1.8999654371059935e-300	8.41878726014933	0.0	0.0	0.0	0.0	9.427863225325342e-68	4.4940990665758746e-41	0.0	1.5590459506670142	0.0	0.0	0.0	5.289455853171979e-140	6.879947808565456	9.913885988684752e-25	2.855412280350432e-60	5.104346621778667	2.2793203637777375e-64	5.76481021403431e-104	4.888707662224365e-103	0.9982785291436577
2.139139139139139	3.056653714777822e-27	7.278133135077296e-298	8.567785488540215	0.0	0.0	0.0	0.0	1.5912169178567075e-66	4.082458964927311e-40	0.0	1.1573855291420592	0.0	0.0	0.0	3.068739342022965e-138	5.187394017263372	1.6384740753368966e-25	4.105611341879784e-59	5.88308577720323	1.1754262234937367e-65	1.908232046235029e-102	1.5931135194201502e-101	0.9452568550976763
2.1471471471471473	4.63731499328731e-28	2.7173603226943344e-295	8.692888810905403	0.0	0.0	0.0	0.0	2.617319614242051e-65	3.6143151094060905e-39	0.0	0.9062119509345888	0.0	0.0	0.0	1.735197575933924e-136	3.8166597727497247	2.634666863118854e-26	5.752981263747052e-58	6.604993347051727	5.88686046030113e-67	6.156095635955677e-101	5.059726791734938e-100	0.9100342673473384
2.155155155155155	6.844099181737121e-29	9.888431356407822e-293	8.74901163315631	0.0	0.0	0.0	0.0	4.195612687425109e-64	3.118575541307675e-38	0.0	0.7932075289349374	0.0	0.0	0.0	9.562641511701532e-135	2.740077786285547	4.121926035650238e-27	7.856230163928525e-57	7.223361698699471	2.8633214088049633e-68	1.9355639888788102e-99	1.566156291783206e-98	0.8866208475943758
2.163163163163163	9.826386981492675e-30	3.507199863229021e-290	8.696044628410787	0.0	0.0	0.0	0.0	6.554586185205149e-63	2.6224891630753242e-37	0.0	0.8119534235407111	0.0	0.0	0.0	5.136259022167705e-133	1.9193841724433183	6.274237427581919e-28	1.0455421629705136e-55	7.69493892141856	1.3525525170218073e-69	5.931133661961913e-98	4.724662825681763e-97	0.8691964157187897
2.171171171171171	1.3724542638750292e-30	1.212401785027536e-287	8.504871252839036	0.0	0.0	0.0	0.0	9.979445818738711e-62	2.1493119949907173e-36	0.0	0.9633104977586544	0.0	0.0	0.0	2.688785449176409e-131	1.3117596843518176	9.291930276582784e-29	1.3560478588220466e-54	7.984899703022494	6.2051227476906894e-71	1.7713153711965287e-96	1.38910229987687e-95	0.8529473244532728
2.179179179179179	1.8647772869049516e-31	4.084938832497145e-285	8.161427643983219	0.0	0.0	0.0	0.0	1.4807400700638355e-60	1.7167803652440933e-35	0.0	1.2556016759143165	0.0	0.0	0.0	1.3718469596716143e-129	0.874608128510818	1.338853916458938e-29	1.714014916985652e-53	8.07108806363416	2.8065776349391414e-72	5.1556339381786625e-95	3.980387270589663e-94	0.834669341456478
2.1871871871871873	2.4647893222062172e-32	1.3414592599067383e-282	7.668265321351814	0.0	0.0	0.0	0.0	2.141225916482976e-59	1.3364747534877246e-34	0.0	1.7036378846341014	0.0	0.0	0.0	6.821746266381856e-128	0.5688705010461941	1.8768984291169896e-30	2.1113502834463573e-52	7.946812816786018	9.277216494376611e-73	1.4625012929952453e-93	1.11158868045197e-92	0.8130721147190059
2.195195195195195	3.169239757213123e-33	4.293607656187572e-280	7.043551589619794	0.0	0.0	0.0	0.0	3.0175704044013553e-58	1.0140019800360694e-33	0.0	2.3266574488271674	0.0	0.0	0.0	3.306175778617396e-126	0.3609356933844992	2.559922354533893e-31	2.5346155690110742e-51	7.621705028948318	1.5123848202365427e-71	4.043323089989997e-92	3.025454257688542e-91	0.7887658982172627
2.203203203203203	3.964163921571512e-34	1.3394304409823118e-277	6.317894488290488	0.0	0.0	0.0	0.0	4.1444183698192775e-57	7.498082109252874e-33	0.0	3.1452858108531654	0.0	0.0	0.0	1.5616974564468827e-124	0.22338125295456104	3.3969521261776564e-32	2.9653094337952274e-50	7.120484375280967	2.7566947282244734e-70	1.0894533419948903e-90	8.025364292508652e-90	0.7639566330626899
2.2112112112112112	4.823564984563037e-35	4.07259207790923e-275	5.529718195940462	0.0	0.0	0.0	0.0	5.547291992638065e-56	5.40376305224901e-32	0.0	4.177689669551683	0.0	0.0	0.0	7.189663401988237e-123	0.13485869380115573	4.3855784747635786e-33	3.380913456353484e-49	6.4798534353660004	4.898685216058677e-69	2.860927335690043e-89	2.0747539880577324e-88	0.7419145452117865
2.219219219219219	5.709571646922197e-36	1.2069092020060572e-272	4.720082382413585	0.0	0.0	0.0	0.0	7.236185989368745e-55	3.795583436556326e-31	0.0	5.435203015383203	0.0	0.0	0.0	3.225975150092737e-121	0.0794435301236319	5.508551789521442e-34	3.756679996833478e-48	5.744061365848813	8.483822814077387e-68	7.322055587223974e-88	5.227525372668468e-87	0.7263086497167833
2.2272272272272273	6.574408254395334e-37	3.4860308339409155e-270	3.9278191671642007	0.0	0.0	0.0	0.0	9.199191789003751e-54	2.5983545096506045e-30	0.0	6.9178301250432215	0.0	0.0	0.0	1.4107640862376518e-119	0.04572577753867172	6.731616831015521e-35	4.0679955060397733e-47	4.9598803694083475	1.4319393839517235e-66	1.8263634960439145e-86	1.2836699637588622e-85	0.7205116108706565
2.235235235235235	7.364215428437437e-38	9.813881028858113e-268	3.1856811565085077	0.0	0.0	0.0	0.0	1.1397271234157882e-52	1.7336339973000896e-29	0.0	8.61015463226495	0.0	0.0	0.0	6.012966861426222e-118	0.025848036218143963	8.003336845632024e-36	4.293019293584208e-46	4.171781698247768	2.355476536291222e-65	4.43986144410002e-85	3.072120865167665e-84	0.7269757056017896
2.2432432432432434	8.02438830796145e-39	2.6927950028459686e-265	2.5179127744382996	0.0	0.0	0.0	0.0	1.3761423249532535e-51	1.1273458420589076e-28	0.0	10.478267067088826	0.0	0.0	0.0	2.4978386758748365e-116	0.014626484117679557	9.257441255006401e-37	4.415209644995507e-45	3.4179852928833494	3.776192794476145e-64	1.0519125062737106e-83	7.165572676048239e-83	0.7467632553876432
2.2512512512512513	8.50573847373856e-40	7.201429869162325e-263	1.9393481196746851	0.0	0.0	0.0	0.0	1.6193364024014496e-50	7.144951997797075e-28	0.0	12.46832820938484	0.0	0.0	0.0	1.011302891347287e-114	0.00882889038968445	1.0417834228204608e-37	4.4253327620965505e-44	2.727828402946895	5.899984855525414e-63	2.4289457899207347e-82	1.6288879139901964e-81	0.7792878919270957
2.259259259259259	8.770528986885927e-41	1.8770987384684113e-260	1.4558696486967864	0.0	0.0	0.0	0.0	1.857043442246203e-49	4.413524875021748e-27	0.0	14.507284605957883	0.0	0.0	0.0	3.9906122488468974e-113	0.006639535023347518	1.1405885871272247e-38	4.322615932110496e-43	2.1206165510045767	8.983987450041293e-62	5.466181250993723e-81	3.6087698467588346e-80	0.8222913791219362
2.2672672672672673	8.797358652052408e-42	4.768792646114811e-258	1.0658798617233574	0.0	0.0	0.0	0.0	2.075478820833898e-48	2.6571602395899995e-26	0.0	16.506036974018308	0.0	0.0	0.0	1.5347561030178857e-111	0.00731433537570245	1.2149103685314894e-39	4.1148449978009714e-42	1.6058518947301297	1.3332421298095225e-60	1.1988869601900418e-79	7.792106116690651e-79	0.8720492302657953
2.275275275275275	8.584018807348671e-43	1.1808172788117276e-255	0.7623611074050732	0.0	0.0	0.0	0.0	2.260610844233546e-47	1.5591850985500285e-25	0.0	18.365047928376114	0.0	0.0	0.0	5.75282155758909e-110	0.011017405535014853	1.258988236251361e-40	3.8173890610247264e-41	1.1845327496308566	1.928282826684366e-59	2.5627158049207573e-78	1.6397521913382983e-77	0.9237708723157755
2.2832832832832834	8.147793557519211e-44	2.849770582828267e-253	0.5351175664827966	0.0	0.0	0.0	0.0	2.3996315604068145e-46	8.91717532551473e-25	0.0	19.982003847668334	0.0	0.0	0.0	2.1016688116628775e-108	0.018827610819388486	1.2692873261024196e-41	3.4513220224302255e-40	0.8511123623982718	2.7180310986661918e-58	5.33888615768986e-77	3.363018606867999e-76	0.9721391539713088
2.2912912912912913	7.523146838582491e-45	6.7033213236451475e-251	0.3728799848299921	0.0	0.0	0.0	0.0	2.4824161150121733e-45	4.970598128945363e-24	0.0	21.26077828474519	0.0	0.0	0.0	7.483239562941079e-107	0.03290463647354966	1.2449666421523734e-42	3.0409596267637346e-39	0.5956963884478165	3.733879296729621e-57	1.0839989857040347e-75	6.72214705595217e-75	1.0119208770225703
2.299299299299299	6.757225773019689e-46	1.536820395955745e-248	0.26507104962342487	0.0	0.0	0.0	0.0	2.502740701806258e-44	2.700497722537818e-23	0.0	22.120652280944917	0.0	0.0	0.0	2.596911603031102e-105	0.05680297728150912	1.187992472244081e-43	2.6112108378825486e-38	0.40612645259718594	4.999061581710594e-56	2.1450385106055843e-74	1.3095269374389323e-73	1.0385751254748654
2.3073073073073074	5.903994230321318e-47	3.4340699135875957e-246	0.2031429177395278	0.0	0.0	0.0	0.0	2.4590558314538804e-43	1.4299965360946305e-22	0.0	22.504596515921605	0.0	0.0	0.0	8.783487659380678e-104	0.09591404220929979	1.1028757978500257e-44	2.1851403602505154e-37	0.2697092432666929	6.522878126694485e-55	4.1368456171737645e-73	2.4862715045010975e-72	1.048789214506233
2.315315315315315	5.018007260924206e-48	7.479078451621291e-244	0.1814834535634256	0.0	0.0	0.0	0.0	2.354681544913143e-42	7.380477254965942e-22	0.0	22.38545719097162	0.0	0.0	0.0	2.895471547256778e-102	0.15799752247093427	9.960823579770278e-46	1.7820621716129357e-36	0.17447315943247538	8.294931946867328e-54	7.775557481430506e-72	4.600556377623816e-71	1.04088233301993
2.3233233233233235	4.1488124658216345e-49	1.5875959562404505e-241	0.19793236184698482	0.0	0.0	0.0	0.0	2.1973904298662315e-41	3.712740373194177e-21	0.0	21.769124177992087	0.0	0.0	0.0	9.30281229605641e-101	0.25373180729384476	8.752224151100281e-47	1.4163561668375168e-35	0.10994099489651289	1.0280385741395121e-52	1.4243665337093073e-70	8.296594235243007e-70	1.0150331519104285
2.3313313313313313	3.336743323459685e-50	3.2846176213980514e-239	0.2539534765054181	0.0	0.0	0.0	0.0	1.9984511437618015e-40	1.8204044030762203e-20	0.0	20.69416823706358	0.0	0.0	0.0	2.9130775357198776e-99	0.39717156962726163	7.481609064838048e-48	1.097054537222652e-34	0.06748215485923433	1.2417359767239257e-51	2.542962690143743e-69	1.458199793066591e-68	0.973307974457068
2.339339339339339	2.6105235668656086e-51	6.623424528201609e-237	0.3544858831761202	0.0	0.0	0.0	0.0	1.7712958303753795e-39	8.699753261640042e-20	0.0	19.227947820124285	0.0	0.0	0.0	8.890636302290056e-98	0.6059554621249937	6.2219121818176985e-49	8.281138949535884e-34	0.04034748453197058	1.4617484918182028e-50	4.4247243250995515e-68	2.4978243945103697e-67	0.9194880295435168
2.3473473473473474	1.9867244177593695e-52	1.301767140361895e-234	0.5074614260912159	0.0	0.0	0.0	0.0	1.530029918311632e-38	4.0524202124914954e-19	0.0	17.459712578552097	0.0	0.0	0.0	2.6445808628803304e-96	0.9010703147412615	5.033892695209739e-50	6.091973973522429e-33	0.023498612928844545	1.677026270490903e-49	7.503440616629274e-67	4.169984702959416e-66	0.8587155878324281
2.3553553553553552	1.4707952872741143e-53	2.493658378659988e-232	0.722948736424219	0.0	0.0	0.0	0.0	1.2880122809871244e-37	1.839896238636596e-18	0.0	15.491670742717163	0.0	0.0	0.0	7.666978785934732e-95	1.3059670158183472	3.9621799878309773e-51	4.367492023084414e-32	0.013331107594626506	1.8751292200716207e-48	1.240117065876949e-65	6.784763432522988e-65	0.7969962546615617
2.3633633633633635	1.0591826011397244e-54	4.655791762537982e-230	1.0118816130921378	0.0	0.0	0.0	0.0	1.0566991129175905e-36	8.142288505504681e-18	0.0	13.429257381185977	0.0	0.0	0.0	2.1663832131824288e-93	1.8448557048488885	3.0339862495869377e-52	3.05149255943488e-31	0.007366962884197938	2.0433698661042257e-47	1.997528207128034e-64	1.0758770557511723e-63	0.7406073482732364
2.3713713713713713	7.419811932564404e-56	8.472334182311246e-228	1.3843640442738305	0.0	0.0	0.0	0.0	8.448778797404626e-36	3.51218233277258e-17	0.0	11.371892107231366	0.0	0.0	0.0	5.9660944410128986e-92	2.540098705426944	2.26017049871361e-53	2.0777755139833884e-30	0.0039656006058234	2.170139038916381e-46	3.1358202455382396e-63	1.6627167457078267e-62	0.6954691117062711
2.379379379379379	5.0561258171213097e-57	1.5026766812275156e-225	1.8476177754198597	0.0	0.0	0.0	0.0	6.583362883864722e-35	1.4766864811026796e-16	0.0	9.405346902574333	0.0	0.0	0.0	1.6013601154626568e-90	3.408773102435435	1.6380080684664985e-54	1.3787675267768733e-29	0.0020793505177576447	2.2462251964112588e-45	4.7977476459175305e-62	2.5043878274019747e-61	0.6665371423157902
2.3873873873873874	3.351546498144068e-58	2.5976519162402316e-223	2.403741729046744	0.0	0.0	0.0	0.0	4.999342692656953e-34	6.051787174949663e-16	0.0	7.596502448713842	0.0	0.0	0.0	4.1892102773397265e-89	4.458678499043414	1.154880898361851e-55	8.916400800108372e-29	0.0010620493065063214	2.265920045413002e-44	7.154044622826537e-61	3.6763139004863696e-60	0.657272033005023
2.3953953953953953	2.1610983610171475e-59	4.376725436359052e-221	3.0475641875053565	0.0	0.0	0.0	0.0	3.6998939711982576e-33	2.417501162319726e-15	0.0	5.990833577613165	0.0	0.0	0.0	1.068119436030222e-87	5.684286389108703	7.921433887093543e-57	5.619455440592699e-28	0.0005283964567443773	2.227726334203391e-43	1.0396661177457745e-59	5.259582565141616e-59	0.6692369341219986
2.4034034034034035	1.3555178905078175e-60	7.187379717554455e-219	3.7649574799894236	0.0	0.0	0.0	0.0	2.668559604320814e-32	9.413285031984244e-15	0.0	4.612523348854832	0.0	0.0	0.0	2.6543135470313096e-86	7.063314574568372	5.285851912690863e-58	3.451477091487565e-27	0.00025607864075386937	2.1345459730656094e-42	1.4725299581524486e-58	7.333607397261118e-58	0.7018659764569724
2.4114114114114114	8.270598809091526e-62	1.1503892523521943e-216	4.532017081607582	0.0	0.0	0.0	0.0	1.8757536256018135e-31	3.5728202578241e-14	0.0	3.466743811343768	0.0	0.0	0.0	6.428795782397804e-85	8.554702927998617	3.4313888847575437e-59	2.0659598265947307e-26	0.00012088851907666135	1.9933156677755576e-41	2.0326489962566694e-57	9.965789837254913e-57	0.7524356686122308
2.419419419419419	4.908730625082582e-63	1.7946178397541443e-214	5.3154551981467	0.0	0.0	0.0	0.0	1.284949144572919e-30	1.3218456407977424e-13	0.0	2.5434154381607113	0.0	0.0	0.0	1.5175824606231983e-83	10.098711994314474	2.1670445811244007e-60	1.205160428015437e-25	5.5589785849678326e-05	1.8141535777187435e-40	2.7345674686397733e-56	1.3198770605582274e-55	0.8162562827458121
2.4274274274274275	2.834011267218202e-64	2.7286767144506755e-212	6.07441244691431	0.0	0.0	0.0	0.0	8.578420733815692e-30	4.767100735119335e-13	0.0	1.8216858886367828	0.0	0.0	0.0	3.491567957666324e-82	11.619635209794247	1.3313981051059235e-61	6.851315505860115e-25	2.4900220149410307e-05	1.609162722550599e-39	3.5854436256686176e-55	1.7036599971424305e-54	0.8870799293439077
2.4354354354354353	1.5915990487442453e-65	4.043757729061392e-210	6.763663749440863	0.0	0.0	0.0	0.0	5.581359590729229e-29	1.6758554548355315e-12	0.0	1.2744363660064868	0.0	0.0	0.0	7.829508721932382e-81	13.03122176265157	7.957734715518329e-63	3.795851253337382e-24	1.0864496762852622e-05	1.3910873479147732e-38	4.581684250670462e-54	2.1431869680416285e-53	0.9576969428453345
2.4434434434434436	8.694910393798622e-67	5.840783526894341e-208	7.337925355414969	0.0	0.0	0.0	0.0	3.5390273820108014e-28	5.742913973732107e-12	0.0	0.87228917446983	0.0	0.0	0.0	1.7111757904924146e-79	14.244410766708949	4.6271298742383134e-64	2.0495122448888255e-23	4.617578476578297e-06	1.1720279816214654e-37	5.706047943793367e-53	2.6276340571669286e-52	1.0206649960989986
2.4514514514514514	4.620569672479499e-68	8.222616439324185e-206	7.756717587404	0.0	0.0	0.0	0.0	2.1869512390949515e-27	1.9184334737715962e-11	0.0	0.5868005771349414	0.0	0.0	0.0	3.6450303134775635e-78	15.17647901010734	2.6174231021976806e-65	1.078444904695373e-22	1.9116888077580013e-06	9.623905786603833e-37	6.925859529259987e-52	3.139766801918568e-51	1.069090867561558
2.4594594594594597	2.388496202492093e-69	1.1282410392704434e-203	7.98906631306611	0.0	0.0	0.0	0.0	1.3170599242129204e-26	6.24719841976739e-11	0.0	0.39272873870378766	0.0	0.0	0.0	7.567533888417893e-77	15.760322864719049	1.4403747709172425e-66	5.530336051933143e-22	7.709360462115436e-07	7.70185349668751e-36	8.19294319597999e-51	3.6564327716464586e-50	1.0973690312494304
2.4674674674674675	1.2010245020742892e-70	1.508852173706426e-201	8.017286599742915	0.0	0.0	0.0	0.0	7.730066468975858e-26	1.9831416496243605e-10	0.0	0.2694301307597657	0.0	0.0	0.0	1.531280101679359e-75	15.952435579239598	7.711089764876813e-68	2.7638291626707724e-21	3.02843146276818e-07	6.007176676406763e-35	9.445701369070276e-50	4.149975004555813e-49	1.1017796642174427
2.4754754754754753	5.874584238269887e-72	1.9667285938123611e-199	7.839206787988053	0.0	0.0	0.0	0.0	4.421525963175264e-25	6.137028511124461e-10	0.0	0.20153938349399445	0.0	0.0	0.0	3.0199675155924443e-74	15.738264569367807	4.0160037592766684e-69	1.3460989379204075e-20	1.1588184284657486e-07	4.566438605220898e-34	1.0613447612237987e-48	4.590511267893787e-48	1.0808641298793364
2.4834834834834836	2.7951173663724436e-73	2.4985906482660755e-197	7.4684445102091495	0.0	0.0	0.0	0.0	2.4647472388389356e-24	1.851420063963442e-09	0.0	0.17912420973244855	0.0	0.0	0.0	5.804938414860667e-73	15.134032990364894	2.0348421827177366e-70	6.389235291828089e-20	4.319279637654918e-08	3.383122836869973e-33	1.1622692623755448e-47	4.948850372008016e-47	1.0355273525159412
2.4914914914914914	1.2936604701055753e-74	3.093846250682633e-195	6.93268585861278	0.0	0.0	0.0	0.0	1.3390101097385025e-23	5.445039660276434e-09	0.0	0.1974887880617946	0.0	0.0	0.0	1.0875294637299051e-71	14.184709092240816	1.021936686228141e-71	2.9554723174205936e-19	1.5682162192301546e-08	2.442821619617764e-32	1.2404664616400746e-46	5.199663958732182e-46	0.9688583527292086
2.4994994994994997	5.824218074421347e-76	3.7338363905420554e-193	6.270269519695905	0.0	0.0	0.0	0.0	7.089352666798185e-23	1.561182370515239e-08	0.0	0.25674386327253973	0.0	0.0	0.0	1.9857880238494258e-70	12.958476178907942	4.0765619290461177e-72	1.3323275965326219e-18	5.5463014874537544e-09	1.719097740208843e-31	1.2903018009083155e-45	5.324439783916379e-45	0.8857040719561141
2.5075075075075075	2.5506550859288547e-77	4.3920247601173934e-191	5.5256607874610255	0.0	0.0	0.0	0.0	3.65797358143071e-22	4.363856289239313e-08	0.0	0.3611909733091414	0.0	0.0	0.0	3.5340571301395413e-69	11.5386471629757	6.625244424451707e-71	5.853306486380133e-18	1.9109438931670522e-09	1.1790853939623633e-30	1.3080537265628745e-44	5.313739392646143e-44	0.7920681349679715
2.5155155155155153	1.0865816507513209e-78	5.035321611701263e-189	4.744555780271355	0.0	0.0	0.0	0.0	1.8394407607373837e-21	1.1892129649796212e-07	0.0	0.5185024813249364	0.0	0.0	0.0	6.130042208682306e-68	10.014353449945808	1.1889638009997724e-69	2.506095519026728e-17	6.420931797014728e-10	7.881827886878919e-30	1.2923729628614818e-43	5.168378020211287e-43	0.694427810504795
2.5235235235235236	4.502661226872161e-80	5.626555261671833e-187	3.9693575184606873	0.0	0.0	0.0	0.0	9.014513745196231e-21	3.159584155274447e-07	0.0	0.7386366032196409	0.0	0.0	0.0	1.0363417523219814e-66	8.471445100578853	2.0802695503390445e-68	1.0456830989841193e-16	2.12715265137153e-10	5.135075478005953e-29	1.2444519927042787e-42	4.899321950610822e-42	0.5990654335650142
2.5315315315315314	1.8149815379377987e-81	6.12788916869753e-185	3.2356251485554033	0.0	0.0	0.0	0.0	4.305365859499493e-20	8.184470316861404e-07	0.0	1.0324208904912555	0.0	0.0	0.0	1.7076253111559267e-65	6.984865441950221	3.5473895709246104e-67	4.252150927787851e-16	7.713183317122e-11	3.2606651015684618e-28	1.167875192706467e-41	4.52632127240937e-41	0.5114960136145928
2.5395395395395397	7.11657374485541e-83	6.504773132671595e-183	2.5698602771408603	0.0	0.0	0.0	0.0	2.0039601360574684e-19	2.0670522372087554e-06	0.0	1.409775548940322	0.0	0.0	0.0	2.742411808424327e-64	5.613372178364923	5.89570956925639e-66	1.6850910320476876e-15	5.4376278893355805e-11	2.0179314564283054e-27	1.068175768797784e-40	4.075514682141747e-40	0.4360459123433055
2.5475475475475475	2.7143464520560485e-84	6.729864897020216e-181	1.9887223062594939	0.0	0.0	0.0	0.0	9.090323763780384e-19	5.090061883720387e-06	0.0	1.8776275884630669	0.0	0.0	0.0	4.2926325353275923e-63	4.396975771688061	9.54995226712878e-65	6.5079495431917924e-15	1.1256135457483221e-10	1.2171635662603518e-26	9.521755220050677e-40	3.576409470993764e-39	0.3756059434811397
2.5555555555555554	1.0070591406986384e-85	6.786306594833014e-179	1.499519448378551	0.0	0.0	0.0	0.0	4.01865647250432e-18	1.2221277917887797e-05	0.0	2.437675497786687	0.0	0.0	0.0	6.548867219827273e-62	3.356972941178025	1.507662883444614e-63	2.449464223926924e-14	3.2886734530209425e-10	7.155423881709167e-26	8.272167235092559e-39	3.058719833563716e-38	0.3315536413159124
2.5635635635635636	3.6344595695989395e-87	6.669811288036674e-177	1.1016493562011367	0.0	0.0	0.0	0.0	1.7313850866243576e-17	2.861172796212578e-05	0.0	3.084278506356046	0.0	0.0	0.0	9.737793877118415e-61	2.498067320173675	2.3197714998892105e-62	8.984711530365682e-14	9.809208412720565e-10	4.09984423146055e-25	7.004055862826743e-38	2.549528379974882e-37	0.3038192634290832
2.5715715715715715	1.2759089522564648e-88	6.389201066513698e-175	0.7885840549963145	0.0	0.0	0.0	0.0	7.26972060170565e-17	6.53157970833444e-05	0.0	3.8028330892073283	0.0	0.0	0.0	1.4112611901863384e-59	1.8118484422552739	3.478757027491065e-61	3.211761507275821e-13	2.8644301832318924e-09	2.2895319745468788e-24	5.779734634629873e-37	2.0711315802072845e-36	0.2910604956873069
2.5795795795795797	4.357067803733436e-90	5.965302941612281e-173	0.5500040941148959	0.0	0.0	0.0	0.0	2.974767481598679e-16	0.00014539607609387266	0.0	4.569029008592553	0.0	0.0	0.0	1.9934583914454226e-58	1.2808546210366358	5.084414021720273e-60	1.118892991208717e-12	8.155160398012516e-09	1.246164456401415e-23	4.648300532228723e-36	1.6397710678818071e-35	0.2909105967262027
2.5875875875875876	1.4473166765276828e-91	5.428394367724764e-171	0.3737637491576648	0.0	0.0	0.0	0.0	1.1863138177432143e-15	0.0003156181819104103	0.0	5.349322047101938	0.0	0.0	0.0	2.744482422329989e-57	0.8825448398091877	7.242619035040187e-59	3.7987431654177975e-12	2.2627883473969804e-08	6.610820381358014e-23	3.6434138237850466e-35	1.2652793982680772e-34	0.30027028531283567
2.5955955955955954	4.6765680548988335e-93	4.814633328949204e-169	0.24748094000008244	0.0	0.0	0.0	0.0	4.610599623745397e-15	0.0006681312256552093	0.0	6.102811876843271	0.0	0.0	0.0	3.682712360020547e-56	0.5926950893818187	1.0055144094558161e-57	1.256890442149634e-11	6.118655392792406e-08	3.4181326367176815e-22	2.78324095693175e-34	9.515187325720508e-34	0.3156207317568161
2.6036036036036037	1.46989134826894e-94	4.162056617706342e-167	0.15966129986724129	0.0	0.0	0.0	0.0	1.74633070499346e-14	0.0013793312275099483	0.0	6.784486411081066	0.0	0.0	0.0	4.816480420604898e-55	0.3879556190725551	1.3605636957541161e-56	4.05285465697837e-11	1.61237891277837e-07	1.7225759643033638e-21	2.0721496361102127e-33	6.973903557428387e-33	0.33334012829667314
2.6116116116116115	4.494044163347783e-96	3.5067571313007185e-165	0.10036236548420203	0.0	0.0	0.0	0.0	6.446245299012508e-14	0.002777155245330588	0.0	7.3495286389806775	0.0	0.0	0.0	6.139698724175946e-54	0.2475069597173365	1.7942682865063745e-55	1.2735932503728574e-10	4.140732065596164e-07	8.461089783472143e-21	1.503555361055571e-32	4.981523923367777e-32	0.35000797880128076
2.6196196196196198	1.3365444818029785e-97	2.879760252642897e-163	0.06146889998507609	0.0	0.0	0.0	0.0	2.318987583646917e-13	0.005453502102893478	0.0	7.7581366234771565	0.0	0.0	0.0	7.628167385698474e-53	0.1539025607763676	2.306183213881922e-54	3.90037695561143e-10	1.0363012910839578e-06	4.050749458119366e-20	1.0632753248583402e-31	3.467976868515746e-31	0.3626801192287752
2.6276276276276276	3.866547371637675e-99	2.3049415494643413e-161	0.036682026312700025	0.0	0.0	0.0	0.0	8.130200894597191e-13	0.010445152143635852	0.0	7.980144521021089	0.0	0.0	0.0	9.237403462011071e-52	0.09327294281574003	2.88893755916621e-53	1.164095280796126e-09	2.5275155573116547e-06	1.8902033297198797e-19	7.328246170650843e-31	2.3529779230572898e-30	0.3691157804988014
2.6356356356356354	1.0880702970873917e-100	1.7981107582234746e-159	0.021328706554883715	0.0	0.0	0.0	0.0	2.7778922023282594e-12	0.019513697918233607	0.0	7.998701293750644	0.0	0.0	0.0	1.090276956630323e-50	0.055095380998255256	3.5271215519654646e-52	3.3859191921009926e-09	6.007593296313449e-06	8.597037848711063e-19	4.922461934198799e-30	1.5559197780215597e-29	0.36793841319109133
2.6436436436436437	2.9784076969876645e-102	1.3671806449306044e-157	0.012083397003262712	0.0	0.0	0.0	0.0	9.249979247583747e-12	0.035560911336001505	0.0	7.812384285426899	0.0	0.0	0.0	1.2542429763013275e-49	0.0317192270121107	4.1970159622501346e-51	9.597779390244472e-09	1.3915733370028096e-05	3.811181761849639e-18	3.2224982144903773e-29	1.0027305319999732e-28	0.3587164430053942
2.6516516516516515	7.930576950986863e-104	1.0131839530854235e-155	0.006670016286115303	0.0	0.0	0.0	0.0	3.001769814937995e-11	0.06321776472091996	0.0	7.43537957785973	0.0	0.0	0.0	1.4063233050781572e-48	0.017798198680721085	4.867419057417497e-50	2.6513743535387473e-08	3.1413083028964684e-05	1.6468140592322428e-17	2.0560373829407653e-28	6.298091488574997e-28	0.3419589544170126
2.65965965965966	2.054086601846207e-105	7.318189369410661e-154	0.0035873856651272677	0.0	0.0	0.0	0.0	9.493476329537545e-11	0.10963881277311363	0.0	6.895697470300917	0.0	0.0	0.0	1.5369087249542675e-47	0.009733603734730999	5.5016730558372335e-49	7.138014940243351e-08	6.910570690010122e-05	6.935972828057499e-17	1.2784899853445035e-27	3.8553284207307176e-27	0.31903302043890336
2.6676676676676676	5.175185616369348e-107	5.151953365114131e-152	0.0018799338455425015	0.0	0.0	0.0	0.0	2.926068006936048e-10	0.1855137129904976	0.0	6.23173497539753	0.0	0.0	0.0	1.6370847648127022e-46	0.005188161483717878	6.060783090843107e-48	1.8727938212288667e-07	0.00014815494575874037	2.84742451462185e-16	7.748036474546974e-27	2.300072276060408e-26	0.2920211421015925
2.6756756756756754	1.268312342164226e-108	3.535030313858329e-150	0.0009598876179342053	0.0	0.0	0.0	0.0	8.789310710671308e-10	0.30626926093745904	0.0	5.487771416759076	0.0	0.0	0.0	1.6996334016158706e-45	0.0026952157332672502	6.507296976495235e-47	4.788600392412704e-07	0.0003095403591522677	1.1394190579317503e-15	4.5762947102195943e-26	1.3373629123993334e-25	0.2635457182339027
2.6836836836836837	3.0235663890565216e-110	2.3641079357860233e-148	0.00047754195889585676	0.0	0.0	0.0	0.0	2.5729803962958555e-09	0.4933752322194041	0.0	4.709130304354564	0.0	0.0	0.0	1.7198920493212408e-44	0.0013646201423729602	6.809424925887738e-46	1.193255210380892e-06	0.0006302564499062289	4.444325745622729e-15	2.634294442920507e-25	7.578526190490282e-25	0.2365899614069699
2.6916916916916915	7.0114189651799125e-112	1.5409707621689528e-146	0.0002314813507745236	0.0	0.0	0.0	0.0	7.340563419716054e-09	0.7755866278918452	0.0	3.937736403861148	0.0	0.0	0.0	1.6963280117419218e-43	0.0006733892105570818	6.944774809061387e-45	2.8977718933662096e-06	0.0012505936059523128	1.6897579323182593e-14	1.4778918318806212e-24	4.185505577781474e-24	0.21434006368330688
2.6996996996997	1.5830113533171326e-113	9.78981389319986e-145	0.00010932860424158605	0.0	0.0	0.0	0.0	2.0409556661871422e-08	1.1898616032142855	0.0	3.2086549605400103	0.0	0.0	0.0	1.6307301347595712e-42	0.0003238579523298844	6.903094561090758e-44	6.858058189621056e-06	0.0024183212789824363	6.262456775528848e-14	8.08070001238859e-24	2.2528837518675046e-23	0.2000624977298936
2.7077077077077076	9.36761066660743e-115	6.061881082001195e-143	5.031122868846422e-05	0.0	0.0	0.0	0.0	5.530303998392115e-08	1.7816052542955643	0.0	2.5479652790753984	0.0	0.0	0.0	1.527984385750818e-41	0.00015180108976130935	6.6875555133672365e-43	1.5817733326023672e-05	0.004557332116399021	2.2624159183161737e-13	4.3060921769324964e-23	1.1818363111256937e-22	0.19701572049283655
2.7157157157157155	2.3306795714756572e-113	3.658418027181426e-141	2.2558455830579245e-05	0.0	0.0	0.0	0.0	1.4604130223871057e-07	2.603830255241186	0.0	1.972054600909891	0.0	0.0	0.0	1.3954724458638084e-40	6.934656865121159e-05	6.314353630946672e-42	3.555440759160439e-05	0.008369629802685862	7.96734929661781e-13	2.2363803226559697e-22	6.042317809957965e-22	0.2083810041558152
2.7237237237237237	8.971803737913802e-112	2.1519500368996107e-139	9.855238452534891e-06	0.0	0.0	0.0	0.0	3.758492143943602e-07	3.7148276563199394	0.0	1.4881804950959108	0.0	0.0	0.0	1.2421960794961242e-39	3.087469379303482e-05	5.810698261996645e-41	7.788409142362331e-05	0.014979616936563196	2.7351154738827403e-12	1.131972835229876e-21	3.010769361790054e-21	0.23718667082854686
2.7317317317317316	3.3671751787751663e-110	1.2337409465695162e-137	4.19506051196809e-06	0.0	0.0	0.0	0.0	9.426768779153273e-07	5.174035745468473	0.0	1.0959846198157734	0.0	0.0	0.0	1.0777713365662205e-38	1.339694431941489e-05	5.211535137805886e-40	0.00016626857805624343	0.026127271270476628	9.153033578823584e-12	5.584114950754448e-21	1.462106810818257e-20	0.2861969290828928
2.73973973973974	1.2316933526398376e-108	6.893959269086605e-136	1.7398934254884486e-06	0.0	0.0	0.0	0.0	2.3042167047791593e-06	7.036001902738524	0.0	0.7895671152568666	0.0	0.0	0.0	9.114477497262869e-38	5.665419319700471e-06	4.555551277645155e-39	0.00034592163195381215	0.04441056410570926	2.985999455864205e-11	2.6847305024347177e-20	6.920036752373311e-20	0.3577425096951074
2.7477477477477477	4.391272110430713e-107	3.7546234404266526e-134	7.031053276079263e-07	0.0	0.0	0.0	0.0	5.489022927324309e-06	9.342650416922359	0.0	0.559743725144528	0.0	0.0	0.0	7.512884707324599e-37	2.3349596144917246e-06	3.8810937326530343e-38	0.000701376762913092	0.07356604581485664	9.496376560151769e-11	1.2579837948988435e-19	3.192018431879161e-19	0.4534850041739769
2.755755755755756	1.525910170377389e-105	1.993044523660979e-132	2.768416663690848e-07	0.0	0.0	0.0	0.0	1.2743186138576601e-05	12.114466484435935	0.0	0.39618320792900946	0.0	0.0	0.0	6.036047374245537e-36	9.378761307312876e-07	3.222591420633364e-37	0.0013858975887836376	0.1187592443031245	2.944275967542263e-10	5.744832869909797e-19	1.4349939448982579e-18	0.5741276723843279
2.7637637637637638	5.167951777653287e-104	1.0311469320512307e-130	1.0620766111493121e-07	0.0	0.0	0.0	0.0	2.8831833872443432e-05	15.341618230199305	0.0	0.2892281138441906	0.0	0.0	0.0	4.7268381944700476e-35	3.6713701621421396e-07	2.6079201172677868e-36	0.002668806082259864	0.18683417821080836	8.899404937832793e-10	2.556864732797994e-18	6.287274692552618e-18	0.7191081197456843
2.7717717717717716	1.705920566078111e-102	5.199685147044405e-129	3.970027907106922e-08	0.0	0.0	0.0	0.0	6.357374052487536e-05	18.976373402279865	0.0	0.2313059994331668	0.0	0.0	0.0	3.607964630660591e-34	1.4006358332877605e-07	2.0569382076780345e-35	0.0050085153827513565	0.2864468928334414	2.6224997301420573e-09	1.1090882635503958e-17	2.6847415891160703e-17	0.8863272075480052
2.77977977977978	5.4884539600991163e-101	2.5555623403191654e-127	1.4459211108210499e-08	0.0	0.0	0.0	0.0	0.00013661378409984362	22.928324968326546	0.0	0.2179173404788873	0.0	0.0	0.0	2.684284544067016e-33	5.2075620155689196e-08	1.58119753636779e-34	0.009160245620956397	0.42798721382850796	7.534472475147545e-09	4.688700245144279e-17	1.117301120645321e-16	1.07197847527765
2.7877877877877877	1.7210445601292667e-99	1.224190069172489e-125	5.131082078887869e-09	0.0	0.0	0.0	0.0	0.00028610308139287216	27.063835597837162	0.0	0.24822940980428684	0.0	0.0	0.0	1.946574043422785e-32	1.8869205931829976e-08	1.184646936368818e-33	0.016327185972155493	0.6231840994422309	2.110497388824834e-08	1.931820765078848e-16	4.53174711409904e-16	1.2705392018746586
2.795795795795796	5.259991885663127e-98	5.7156307562404185e-124	1.7741349418486565e-09	0.0	0.0	0.0	0.0	0.0005839313704947423	31.2107034616078	0.0	0.32531285254708375	0.0	0.0	0.0	1.3759124733113457e-31	6.663164895999094e-09	8.650270037890626e-33	0.02836100875036849	0.8843024434582343	5.763998145987817e-08	7.757275106921386e-16	1.791384400199466e-15	1.4749665347186935
2.803803803803804	1.5668553476964284e-96	2.6009524760553566e-122	5.976923006864999e-10	0.0	0.0	0.0	0.0	0.0011614816092636732	35.168363811207946	0.0	0.45603983974911627	0.0	0.0	0.0	9.479592033519348e-31	2.293047653666452e-09	6.156137587674273e-32	0.04801070926585218	1.2228809566963206	1.534911130531639e-07	3.0358447595424985e-15	6.901438109160255e-15	1.677111679768653
2.8118118118118116	4.549080330999629e-95	1.1535956492226052e-120	1.9619231767666914e-10	0.0	0.0	0.0	0.0	0.0022515112734726853	38.723067024761846	0.0	0.6506354508527835	0.0	0.0	0.0	6.366034067755586e-30	7.690401529727005e-10	4.269970680269152e-31	0.0792064745782742	1.6480350417086143	3.9854493617391284e-07	1.1579183281065776e-14	2.5913023922869004e-14	1.868327086485691
2.81981981981982	1.287268614745301e-93	4.986866499270607e-119	6.274796682224334e-11	0.0	0.0	0.0	0.0	0.004253507198080462	41.666568955359175	0.0	0.9218546335594843	0.0	0.0	0.0	4.167065331107647e-29	2.5135424155046293e-10	2.8865520376999493e-30	0.12734718782639703	2.164450300654305	1.0090699094827605e-06	4.3043175023230516e-14	9.482531256435195e-14	2.040203436090072
2.8278278278278277	3.5503047187365306e-92	2.1011391506421572e-117	1.9553776332114943e-11	0.0	0.0	0.0	0.0	0.00783125699661966	43.81611817419676	0.0	1.2837601477499574	0.0	0.0	0.0	2.6587366797657392e-28	8.006128529395103e-11	1.9018305192126343e-29	0.19953732607121377	2.7703059738523517	2.491330753723924e-06	1.559404101456126e-13	3.3818797279793296e-13	2.185343425922626
2.835835835835836	9.543615947495992e-91	8.628490562858468e-116	5.937108044870095e-12	0.0	0.0	0.0	0.0	0.014051640773338547	45.033099225138336	0.0	1.7501101873231266	0.0	0.0	0.0	1.6535057112788683e-27	2.485168990269679e-11	1.221243194063092e-28	0.30469480588061887	3.455467850030152	5.998256767307239e-06	5.506061369385574e-13	1.175492121160617e-12	2.2980649867015845
2.843843843843844	2.5004095898016554e-89	3.453566177208996e-114	1.756437035776792e-12	0.0	0.0	0.0	0.0	0.024571623881582103	45.237707144468516	0.0	2.3324265793730117	0.0	0.0	0.0	1.0023587287027399e-26	7.517686938531825e-12	7.643115515184471e-28	0.45343189672938894	4.200346112386404	1.4083828912714173e-05	1.8947478611223337e-12	3.9820707810827965e-12	2.374931701849226
2.8518518518518516	6.38499021962619e-88	1.3472670146104693e-112	5.062948896868828e-13	0.0	0.0	0.0	0.0	0.04187472204224147	44.41751303400315	0.0	3.0378942520368244	0.0	0.0	0.0	5.922834191678512e-26	2.2161820250622917e-12	4.662046632526932e-27	0.6576051376565556	4.975796512986661	3.2250625129170384e-05	6.354623224963376e-12	1.3146977409176924e-11	2.4150325413351266
2.85985985985986	1.5891328213328088e-86	5.122624384769751e-111	1.4219614611573434e-13	0.0	0.0	0.0	0.0	0.06954746003890647	42.62865943344355	0.0	3.867320319129167	0.0	0.0	0.0	3.411353907704511e-25	6.366745156693317e-13	2.7715372888422676e-26	0.9294465964694676	5.744336425743755	7.202747081307136e-05	2.0770941771354688e-11	4.2302939542376895e-11	2.4199719210163417
2.8678678678678677	3.854881580435248e-85	1.898384979892412e-109	3.891216838463432e-14	0.0	0.0	0.0	0.0	0.11256979313821038	39.98953647264577	0.0	4.813432939251506	0.0	0.0	0.0	1.9152114825919317e-24	1.782454057990346e-13	1.6058418123840659e-25	1.2802353033345302	6.462754450149458	0.00015690003221813725	6.61683908495831e-11	1.3266087736026574e-10	2.393576629943215
2.875875875875876	9.114078610193879e-84	6.856918805321271e-108	1.037519728136091e-14	0.0	0.0	0.0	0.0	0.17757168689581332	36.667922856537984	0.0	5.859804961316884	0.0	0.0	0.0	1.048097002997681e-23	4.8630203312447393e-14	9.068234042740063e-25	1.7185464310513818	7.085941723265044	0.000333377491449983	2.054343018167213e-10	4.0545519787391053e-10	2.3413691380531594
2.883883883883884	2.1002228842823573e-82	2.413941083794249e-106	2.6953838300351703e-15	0.0	0.0	0.0	0.0	0.2729837722784885	32.86351466851417	0.0	6.980633918498176	0.0	0.0	0.0	5.590917760059853e-23	1.2929410976057488e-14	4.990919922656179e-24	2.2482202497413586	7.571515087052332	0.0006909757160940353	6.216176684064765e-10	1.207731985170539e-09	2.269889030619545
2.8918918918918917	4.717032761549377e-81	8.282801763504835e-105	6.822730212097569e-16	0.0	0.0	0.0	0.0	0.40898859670157767	28.78834091520727	0.0	8.141501896206893	0.0	0.0	0.0	2.9071255545783225e-22	3.349919676147613e-15	2.677172814238214e-23	2.866306006946695	7.884598067630691	0.0013971043497716538	1.8331657817102201e-09	3.5061133512601537e-09	2.185960572381008
2.8998998998999	1.0325790086144692e-79	2.7700066418046947e-103	1.6827093599943418e-16	0.0	0.0	0.0	0.0	0.5971684102064282	24.647690852857302	0.0	9.30109605208108	0.0	0.0	0.0	1.4734852409752855e-21	8.458067797961573e-16	1.3996199800486483e-22	3.561331213893477	8.002031698358477	0.002755891643830593	5.268756604102781e-09	9.919939547448674e-09	2.0960033697376947
2.9079079079079078	2.2030714771795363e-78	9.028950994338984e-102	4.0436496553213517e-17	0.0	0.0	0.0	0.0	0.8497549640253274	20.623864165435563	0.0	10.4137247664365	0.0	0.0	0.0	7.280001141345433e-21	2.081072424568674e-16	7.131514733334456e-22	4.312293305369893	7.915338179064834	0.0053038563400629015	1.4758510649730207e-08	2.7353933524093695e-08	2.0054672399447555
2.915915915915916	4.581258349979581e-77	2.868446300581048e-100	9.467932869756522e-18	0.0	0.0	0.0	0.0	1.1784247433872514	16.864398032406314	0.0	11.432349885019308	0.0	0.0	0.0	3.506091004692321e-20	4.9897716907582894e-17	3.541533521806086e-21	5.088740819937722	7.631956704929174	0.009959743840429879	4.0290711065355795e-08	7.351199980598876e-08	1.9184468201510412
2.923923923923924	9.285213267535395e-76	8.881965771371025e-99	2.160419592251431e-18	0.0	0.0	0.0	0.0	1.5926533277165131	13.475580420254083	0.0	12.311798281773603	0.0	0.0	0.0	1.645976055005484e-19	1.1658691758887435e-17	1.7141106487079542e-20	5.852190911528157	7.1745758198212215	0.01825001525279867	1.0720013528538084e-07	1.9254151122422837e-07	1.8375022307312738
2.9319319319319317	1.8342135244605614e-74	2.6805530701084945e-97	4.825105809428461e-19	0.0	0.0	0.0	0.0	2.0977412194656186	10.521200699377054	0.0	13.011824851672891	0.0	0.0	0.0	7.532428784588548e-19	2.654562065805157e-18	8.085823773380108e-20	6.558926322822014	6.578734325024772	0.032633984248195885	2.7798011942815764e-07	4.914939809282082e-07	1.7636846441856655
2.93993993993994	3.531496763620598e-73	7.884836070314444e-96	1.156470329113885e-19	0.0	0.0	0.0	0.0	2.692736322031795	8.025770424666275	0.0	13.499762772275535	0.0	0.0	0.0	3.3601637542122434e-18	5.889903156560106e-19	3.7174712091093186e-19	7.163959685815407	5.889174589836186	0.05695123834146005	7.025223465269079e-07	1.2227557665911155e-06	1.6967434981020353
2.947947947947948	6.627025660703843e-72	2.2605487210370606e-94	7.730882551694237e-20	0.0	0.0	0.0	0.0	3.3685810652573696	5.980972128518198	0.0	13.752588644585032	0.0	0.0	0.0	1.461175992482931e-17	1.2734853536805175e-19	1.665746381224769e-18	7.625698453105491	5.155637743479777	0.09700586479252188	1.7303523683607348e-06	2.9647557791663003e-06	1.6354767543112063
2.955955955955956	1.2120747836673485e-70	6.316667544279357e-93	2.606561803710173e-19	0.0	0.0	0.0	0.0	4.106874539172029	4.353901538174911	0.0	13.758318225745743	0.0	0.0	0.0	6.193899829068758e-17	2.6831728157399886e-20	7.274582375907007e-18	7.910651202014915	4.428845652442567	0.16128393881682088	4.153717559992879e-06	7.005930384218061e-06	1.5781766480006787
2.963963963963964	2.1606832772840334e-69	1.7203432739733065e-91	1.1558621920478284e-18	0.0	0.0	0.0	0.0	4.879632626740458	3.0957368715333518	0.0	13.516708765460633	0.0	0.0	0.0	2.5594601907980295e-16	5.5089727276688676e-21	3.0963152849186304e-17	7.9974393978958425	3.757312198667749	0.26177006752076043	9.717786998956303e-06	1.6135053115509028e-05	1.5231193536663141
2.971971971971972	3.754081899024716e-68	4.56662294198795e-90	5.075763775777509e-18	0.0	0.0	0.0	0.0	5.650333411526404	2.149730871450171	0.0	13.039269033188472	0.0	0.0	0.0	1.0309989517361566e-15	1.1021946994106259e-21	1.2844588935564825e-16	7.8794479933118575	3.185394659922039	0.4147846591804647	2.2157756793138043e-05	3.6216182491163674e-05	1.4690463182963043
2.97997997997998	6.357221165535919e-67	1.1814848079875343e-88	2.173930519562176e-17	0.0	0.0	0.0	0.0	6.376351971398812	1.457788117348077	0.0	12.34857907063704	0.0	0.0	0.0	4.048525768371201e-15	2.148870287617621e-22	5.193177496442048e-16	7.56565864851777	2.752689886294724	0.6417084873660909	4.923933841166838e-05	7.922506951890343e-05	1.4155865748168388
2.987987987987988	1.0492569445979391e-65	2.9792989067144854e-87	9.074911521161998e-17	0.0	0.0	0.0	0.0	7.012643262426175	0.9652741550613124	0.0	11.47692179078992	0.0	0.0	0.0	1.5497717338535724e-14	4.082486671068366e-23	2.0463694600160315e-15	7.079519879853436	2.4945658510231867	0.9694023010734862	0.00010664159431682745	0.00016890802219067655	1.36357285408382
2.995995995995996	1.687902464564179e-64	7.32239178023626e-86	3.6921424508020217e-16	0.0	0.0	0.0	0.0	7.516271677493305	0.6240351350158881	0.0	10.464251487236016	0.0	0.0	0.0	5.783278690709374e-14	7.557890272145122e-24	7.859100599824638e-15	6.45605144325721	2.4433595746484023	1.4300794537452843	0.00022509666045221274	0.0003509664581306599	1.3152102197506705
3.0040040040040044	2.646450748248266e-63	1.7540614200846917e-84	1.4640409435209545e-15	0.0	0.0	0.0	0.0	7.851171247747183	0.3938459523955645	0.0	9.35558238387774	0.0	0.0	0.0	2.10387334141062e-13	1.3634405249814561e-24	2.941708077805611e-14	5.7376793311718295	2.629614619654508	2.0603663647037056	0.00046306235565918844	0.0007107365303238514	1.2740651681107613
3.012012012012012	4.044187380076265e-62	4.095336409435551e-83	5.658048875030785e-15	0.0	0.0	0.0	0.0	7.992408794204853	0.24263901172391877	0.0	8.197967557376838	0.0	0.0	0.0	7.461184593808337e-13	2.396791385195059e-25	1.0731593680250337e-13	4.9694883483293735	3.0827015139007212	2.8993088367389155	0.0009284059263063225	0.0014027470088847087	1.244856600691394
3.02002002002002	6.023511180381535e-61	9.319386447163648e-82	2.131173779168583e-14	0.0	0.0	0.0	0.0	7.9292513687896395	0.1459052573760216	0.0	7.037331906310749	0.0	0.0	0.0	2.5795411485266443e-12	4.105644484979397e-26	3.8156347199532133e-13	4.1946255166313025	3.8302671219504547	3.9851690079931115	0.001814112992294497	0.0026982224624618432	1.2330482961140463
3.028028028028028	8.744181895029458e-60	2.066988277219385e-80	7.823655719541483e-14	0.0	0.0	0.0	0.0	7.666514134354306	0.08562842015642272	0.0	5.915490992664399	0.0	0.0	0.0	8.694157241118514e-12	6.853117792144627e-27	1.3222308498457678e-12	3.450490419017319	4.896179470581373	5.3510163493968355	0.003454767024589311	0.005058291393186588	1.244265129299933
3.0360360360360357	1.2371993178201638e-58	4.468293188558905e-79	2.7992345843251757e-13	0.0	0.0	0.0	0.0	7.223953696074723	0.049041503546885336	0.0	4.8677031621698	0.0	0.0	0.0	2.8567146971437766e-11	1.1146782340544105e-27	4.4656604952490874e-12	2.7661426375047435	6.296942163015899	7.019339761047937	0.006412113482952277	0.00924182250732076	1.283580766335617
3.0440440440440444	1.706126401509163e-57	9.414521842252242e-78	9.76129766681754e-13	0.0	0.0	0.0	0.0	6.63381299127793	0.027407682922811594	0.0	3.9210526027398847	0.0	0.0	0.0	9.150918956856256e-11	1.7667051076020005e-28	1.469948238315743e-11	2.1610978425254963	8.036903363344928	8.996170016752108	0.011598761990120996	0.016456561283406862	1.3547499919519943
3.052052052052052	2.2931570364381564e-56	1.933338201296401e-76	3.3175273760379073e-12	0.0	0.0	0.0	0.0	5.936941278913384	0.014945454969175206	0.0	3.093852587040045	0.0	0.0	0.0	2.8577566536467177e-10	2.728541809419612e-29	4.715810060420034e-11	1.6454337548205775	10.102923996798884	11.265456360625434	0.020447964181327653	0.02855934533822039	1.4594800337737865
3.06006006006006	3.0040521707211583e-55	3.8696381757891893e-75	1.0989050554252835e-11	0.0	0.0	0.0	0.0	5.178137045741017	0.007951362831737621	0.0	2.396114480512424	0.0	0.0	0.0	8.700672685352518e-10	4.1062745569056936e-30	1.474512606822691e-10	1.2209348449393655	12.459437706771315	13.78462774737431	0.03513310366363078	0.04830422216140524	1.5968472961374416
3.068068068068068	3.8355906250086596e-54	7.548937843197419e-74	3.547680694045696e-11	0.0	0.0	0.0	0.0	4.40144810163805	0.00412704041665617	0.0	1.8309807621137673	0.0	0.0	0.0	2.5825690713904702e-09	6.021643352798829e-31	4.493436392823841e-10	0.8828983158202146	15.044971872286892	16.48232555911468	0.05883164079425381	0.07962503327844868	1.7629640149331975
3.0760760760760757	4.773183756774249e-53	1.4353384095455335e-72	1.1162656871792037e-10	0.0	0.0	0.0	0.0	3.646102625147262	0.0020896399154340783	0.0	1.3968983077080306	0.0	0.0	0.0	7.473554173246105e-09	8.60459895161438e-32	1.3345861994325273e-09	0.6222071564969359	17.77115735280098	19.25917196551337	0.09601374442128825	0.12792100101417836	1.9509800819062384
3.0840840840840844	5.789422095150585e-52	2.6599638446597736e-71	3.4231767443041185e-10	0.0	0.0	0.0	0.0	2.9435637734275657	0.0010320776139023631	0.0	1.0902292917609167	0.0	0.0	0.0	2.1085469418389953e-08	1.1981017709945304e-32	3.863247958509567e-09	0.4273320136170996	20.52501212881022	21.992118211863716	0.15271575917283553	0.20029115002975126	2.151467928708502
3.0920920920920922	6.844054489749596e-51	4.8045214135458704e-70	1.023127524187212e-09	0.0	0.0	0.0	0.0	2.3159504770897636	0.0004972052371208075	0.0	0.907964230119692	0.0	0.0	0.0	5.799960629267144e-08	1.625560759080941e-33	1.0899246149317284e-08	0.2860236669680709	23.17485404924852	24.542424519000004	0.23673491031939703	0.3056394150007929	2.3531858428593337
3.1001001001001	7.88574845232373e-50	8.458191422982999e-69	2.980361267154657e-09	0.0	0.0	0.0	0.0	1.7758093795619934	0.00023362394277756654	0.0	0.8502053867408552	0.0	0.0	0.0	1.555455023816678e-07	2.149107307134801e-34	2.996941466510864e-08	0.18657120860264095	25.57963487118889	26.766728282495432	0.35765867181033073	0.45455312512061213	2.5441543062708547
3.108108108108108	8.855715020644326e-49	1.451302243855187e-67	8.46148814657106e-09	0.0	0.0	0.0	0.0	1.3270114820464018	0.00010706185465598475	0.0	0.9221137451085268	0.0	0.0	0.0	4.067106858892198e-07	2.7685820518795613e-35	8.031524410372813e-08	0.1186023770299537	27.600882781379838	28.530067088161676	0.526627113348412	0.6588516300364978	2.7129210806569715
3.1161161161161157	9.692942507400801e-48	2.427119775663719e-66	2.3413335448445332e-08	0.0	0.0	0.0	0.0	0.9664163610308865	4.7848338349128005e-05	0.0	1.13504630442141	0.0	0.0	0.0	1.0368468338808951e-06	3.475362723618474e-36	2.0977591758825316e-07	0.0734764686128065	29.115906648289098	29.719261169693873	0.7557282776335185	0.9307183791829818	2.8498455785108643
3.1241241241241244	1.03404389704509e-46	3.956193644654021e-65	6.314202730779728e-08	0.0	0.0	0.0	0.0	0.6859068260460542	2.0854221384916317e-05	0.0	1.5066490374575137	0.0	0.0	0.0	2.577210070521702e-06	4.250944009670691e-37	5.340122234981866e-07	0.04436181139162128	30.030564229881474	30.254837624517638	1.0569541129269056	1.2813761731874929	2.9482124474542912
3.1321321321321323	1.0751614807683733e-45	6.28516768077049e-64	1.6596344964712282e-07	0.0	0.0	0.0	0.0	0.47443556128614917	8.863347805610235e-06	0.0	2.0597223686462054	0.0	0.0	0.0	6.24592296375236e-06	5.066548816757783e-38	1.3249048493942467e-06	0.026102155974803427	30.289813001525356	30.099766084020857	1.4407034482934349	1.7193436411280105	3.00499558459154
3.14014014014014	1.0895818294250193e-44	9.732159051788569e-63	4.251528377589306e-07	0.0	0.0	0.0	0.0	0.3198163049579196	3.6733408356194264e-06	0.0	2.819756986399845	0.0	0.0	0.0	1.4759121761170657e-05	5.884096682388489e-39	3.203731447078249e-06	0.01496751160770498	29.88448117176057	29.263680049326375	1.9139080124534351	2.2484147102021828	3.0211384912752237
3.148148148148148	1.076211179468041e-43	1.4687725103413465e-61	1.0614912250584065e-06	0.0	0.0	0.0	0.0	0.21010443823236274	1.4844596495156919e-06	0.0	3.8111656390147974	0.0	0.0	0.0	3.400533748451404e-05	6.658666119216547e-40	7.550321445745728e-06	0.008364287275412979	28.853191620225015	27.801917539700305	2.4779670539701275	2.8656149736509957	3.0012895297126736
3.1561561561561557	1.0360642803750524e-42	2.1604931275948754e-60	2.5830120477817846e-06	0.0	0.0	0.0	0.0	0.13451821933050115	5.849308443263171e-07	0.0	5.052419565542146	0.0	0.0	0.0	7.639448810681168e-05	7.342327005176544e-41	1.7342539881233822e-05	0.004555272804668005	27.279058536487433	25.809507873984668	3.1267848391343622	3.5594831898390167	2.9530192910042574
3.1641641641641645	9.721371225057858e-42	3.097449730819758e-59	6.1259740472122655e-06	0.0	0.0	0.0	0.0	0.08393406386831406	2.247273135523741e-07	0.0	6.550526141280524	0.0	0.0	0.0	0.0001673443616584501	7.88893635015558e-42	3.882378605788637e-05	0.0024177197332466245	25.281530634838365	23.411004698474546	3.8452844306775615	4.309071926178753	2.8856355515409264
3.1721721721721723	8.890374489609559e-41	4.328213525019281e-58	1.4159977739596437e-05	0.0	0.0	0.0	0.0	0.051039528097564	8.418013739179192e-08	0.0	8.295523375735785	0.0	0.0	0.0	0.00035743748832218006	8.259250768467442e-43	8.470732967645934e-05	0.0012505574076424524	23.00443885718056	20.747668459731216	4.608790254411237	5.084031455952529	2.8087817671587456
3.18018018018018	7.924363115582503e-40	5.894760058954372e-57	3.1899853307132975e-05	0.0	0.0	0.0	0.0	0.03024727867800839	3.0743545717601275e-08	0.0	10.25586198649735	0.0	0.0	0.0	0.0007444490289999304	8.42557548549463e-44	0.00018012832900816532	0.0006303872558279124	20.601802073534497	17.963822646199528	5.383607885574102	5.8460214324936395	2.731043190826719
3.188188188188188	6.884312218739596e-39	7.824861176754348e-56	7.004118716377871e-05	0.0	0.0	0.0	0.0	0.017469369184703324	1.094656319855984e-08	0.0	12.375631194826838	0.0	0.0	0.0	0.0015118950240172765	8.375186567073681e-45	0.00037331975501304335	0.00030968297468695157	18.223177151890084	15.194199293279615	6.128975702345077	6.5514927700598635	2.65878229233971
3.1961961961961958	5.829196941556521e-38	1.0123722159160134e-54	0.00014988459834640994	0.0	0.0	0.0	0.0	0.009832849599092123	3.7998886189089925e-09	0.0	14.574501644636197	0.0	0.0	0.0	0.002994098615874866	8.111939421834048e-46	0.0007540807371998663	0.00014826319303658527	16.000292589446303	12.553774608488133	6.8003361506936	7.155629034257035	2.595382418548396
3.2042042042042045	4.810707923804792e-37	1.2766059814129884e-53	0.00031260737212744356	0.0	0.0	0.0	0.0	0.005393775021511125	1.285948692006401e-09	0.0	16.75097721795565	0.0	0.0	0.0	0.005781950608189642	7.655781312074159e-47	0.0014845425324155022	6.917600568369022e-05	14.036414960236003	10.131061339667776	7.353614598230202	7.616984251135277	2.5410042918204905
3.2122122122122123	3.8695589445886115e-36	1.5690133129410864e-52	0.0006354481506713062	0.0	0.0	0.0	0.0	0.0028834838089937097	4.242552547882501e-10	0.0	18.789081190984525	0.0	0.0	0.0	0.01088811017795767	7.040253442211353e-48	0.0028484287814425032	3.145456822470226e-05	12.399440898049143	7.985194173143155	7.749958036445753	7.902163047194718	2.4928692850785836
3.22022022022022	3.033655727514205e-35	1.8795310099391598e-51	0.0012589246056072545	0.0	0.0	0.0	0.0	0.0015022889215063884	1.364499466587926e-10	0.0	20.568017258082076	0.0	0.0	0.0	0.01999431503735024	6.3084168776086795e-49	0.005326672660179587	1.3938565751442192e-05	11.119176201191587	6.146547021812559	7.9602340902438105	7.989812793591452	2.4459947047658335
3.228228228228228	2.318054381032505e-34	2.194449011477923e-50	0.002430849217517502	0.0	0.0	0.0	0.0	0.0007627824109321024	4.2781338476208754e-11	0.0	21.973752862062874	0.0	0.0	0.0	0.035804901188555616	5.507888977335295e-50	0.009708331009921453	6.019474262086601e-06	10.188743202969029	4.620161433705951	7.968568865961027	7.873265730224933	2.3942365899212628
3.236236236236236	1.7263689265212616e-33	2.4972075895717016e-49	0.004574619925601482	0.0	0.0	0.0	0.0	0.0003774497425981252	1.3075643093719223e-11	0.0	22.911003056043292	0.0	0.0	0.0	0.06252682221258621	4.6857819577476294e-51	0.01724531234807545	2.533408068074603e-06	9.569610962803623	3.391004329364389	7.774327352100359	7.561377211010603	2.3314568022260125
3.2442442442442445	1.253130916205529e-32	2.7697270592180693e-48	0.008390555432816107	0.0	0.0	0.0	0.0	0.00018202408434463108	3.895765091066779e-12	0.0	23.313868489567515	0.0	0.0	0.0	0.10648394303353761	3.884279777539524e-52	0.029856265013014128	1.03910120976522e-06	9.199406134570498	2.430021237220509	7.392193370699561	7.077413777763127	2.252628038022274
3.2522522522522523	8.865685507130422e-32	2.9941427574070423e-47	0.014999096590550152	0.0	0.0	0.0	0.0	8.554799484392081e-05	1.131454912184877e-12	0.0	23.153476161863246	0.0	0.0	0.0	0.17684862264311363	3.137400090700614e-53	0.05037763925561084	4.1535234359734505e-07	9.001448779262498	1.7000748749319379	6.850335105195523	6.4561848875645085	2.154719596847969
3.26026026026026	6.113380948084372e-31	3.1547232189671712e-46	0.02613233338818408	0.0	0.0	0.0	0.0	3.918339589418747e-05	3.203249140880414e-13	0.0	22.441390948639615	0.0	0.0	0.0	0.2864341871099695	2.469219741889916e-54	0.0828472448637023	1.618011461948873e-07	8.894866431847605	1.1610973218285148	6.186974372550874	5.739909159296835	2.0372586974873936
3.268268268268268	4.108696838409481e-30	3.239688710282767e-45	0.04437414270930705	0.0	0.0	0.0	0.0	1.749063463100897e-05	8.839907756065148e-14	0.0	21.228236972973345	0.0	0.0	0.0	0.4524382979392057	1.8935618322324528e-55	0.1327872116018934	6.142605666413229e-08	8.804165564780574	0.7740676002663698	5.445939591976141	4.9734959449397484	1.9025237672385167
3.276276276276276	2.69141396625535e-29	3.2426389764553975e-44	0.0734379353873943	0.0	0.0	0.0	0.0	7.6088727546782745e-06	2.377952773533719e-14	0.0	19.59775557803635	0.0	0.0	0.0	0.6969647558435752	1.414909471403137e-56	0.2074303762709353	2.2726355293711188e-08	8.667274444195552	0.5036940507221022	4.671919216469571	4.199970168755833	1.755384279876384
3.2842842842842845	1.7183473647008484e-28	3.1633500241051384e-43	0.11845397503647413	0.0	0.0	0.0	0.0	3.22586607275463e-06	6.2352296100414225e-15	0.0	17.657266363242723	0.0	0.0	0.0	1.0470916567884954	1.0301648869685791e-57	0.3158103667070349	8.194322675493104e-09	8.44130329600958	0.31989051078696273	3.9061222560434503	3.456673274634431	1.6028461333322523
3.2922922922922924	1.0692907152884756e-27	3.0078022289292376e-42	0.1862162245696496	0.0	0.0	0.0	0.0	1.3328571394349258e-06	1.5936427436258022e-15	0.0	15.526037011631736	0.0	0.0	0.0	1.534215361324545	7.308248220125242e-59	0.468617315309541	2.8794029474760423e-09	8.10557520246842	0.19826793067345286	3.1829098749802256	2.7726697652750896	1.4533868191804182
3.3003003003003	6.48537894143459e-27	2.787434871148045e-41	0.2853146641633401	0.0	0.0	0.0	0.0	5.367006611625951e-07	3.970220441451126e-16	0.0	13.323304230542867	0.0	0.0	0.0	2.192405318098691	5.051819678000762e-60	0.6777167261982301	9.860477396348248e-10	7.661829274784118	0.11991989304269637	2.5277309941109216	2.167532659799992	1.3161706499285257
3.308308308308308	3.833805104312407e-26	2.517756103752657e-40	0.42605863158313645	0.0	0.0	0.0	0.0	2.1061626942982299e-07	9.640942747640087e-17	0.0	11.157593364770808	0.0	0.0	0.0	3.0555768548666244	3.4025926347571774e-61	0.955247697985204	3.2907853297866175e-10	7.131839386358892	0.07077661908346704	1.9564347494911565	1.6514325562844618	1.2002254577895044
3.316316316316316	2.2089213027413227e-25	2.2165427959516768e-39	0.6200880226230989	0.0	0.0	0.0	0.0	8.054952054742404e-08	2.2819280968304254e-17	0.0	9.11860539717054	0.0	0.0	0.0	4.153442089550578	2.2330539665989334e-62	1.312265521139967	1.07030431656898e-10	6.5529761449790405	0.04075881326214995	1.475801286922583	1.2262632769754485	1.113645483330907
3.3243243243243246	1.2404705587668518e-24	1.9019197277694888e-38	0.8795813647313964	0.0	0.0	0.0	0.0	3.002238994474368e-08	5.264517046062954e-18	0.0	7.272382471716546	0.0	0.0	0.0	5.506430917755707	1.4279572834539323e-63	1.7569741001006731	3.3925098323645394e-11	5.972424501464688	0.02290133709576422	1.0849716836100105	0.8874303793148538	1.0628680357202707
3.3323323323323324	6.789678310938799e-24	1.590603433842029e-37	1.2160107189733464	0.0	0.0	0.0	0.0	1.0905330230941435e-08	1.1838209178767309e-18	0.0	5.65985876536975	0.0	0.0	0.0	7.120058630889101	8.89728607833828e-65	2.2926983781485473	1.0479512180918572e-11	5.440832990767992	0.012554034761571495	0.777386376075013	0.6259109503057504	1.0520595843730403
3.34034034034034	3.6221715892419094e-23	1.2965384395980656e-36	1.6384662587409209	0.0	0.0	0.0	0.0	3.860500731196382e-09	2.594665217212128e-19	0.0	4.298376480729756	0.0	0.0	0.0	8.979502269706305	5.401642718234531e-66	2.9158582721644586	3.154765859280731e-12	5.006119175210219	0.006713758231444314	0.5428545084200577	0.4302476392069724	1.0826426530124449
3.348348348348348	1.8834172652781001e-22	1.0300604564596166e-35	2.1516733141718807	0.0	0.0	0.0	0.0	1.3318634930065259e-09	5.542958500546778e-20	0.0	3.185384974558259	0.0	0.0	0.0	11.045362416240552	3.195359672630203e-67	3.6142968642306905	9.25548777299745e-13	4.708020795010741	0.0035025613608567485	0.36945196020443044	0.28823859423407905	1.1529968855156492
3.356356356356356	9.54514354211907e-22	7.97616200252637e-35	2.7539365454183855	0.0	0.0	0.0	0.0	4.4780305151672575e-10	1.1541551502474116e-20	0.0	2.3033822234301278	0.0	0.0	0.0	13.251653529482564	1.8417848443248774e-68	4.36635612019826	2.646291027446264e-13	4.573809194653914	0.0017824705265634196	0.24505327084701206	0.18819732868042807	1.258371394712969
3.3643643643643646	4.714954656431161e-21	6.01976112343539e-34	3.4353449415399417	0.0	0.0	0.0	0.0	1.4673227145464516e-10	2.3423213351185406e-21	0.0	1.6251899160474688	0.0	0.0	0.0	15.50692314845961	1.0343956036392261e-69	5.141056890420395	7.373641365075207e-14	4.615415215967223	0.0008848209866748841	0.15841307872502836	0.11975742984256252	1.3910447928243503
3.3723723723723724	2.2700349463762132e-20	4.4281131406312345e-33	4.176627241787537	0.0	0.0	0.0	0.0	4.685710906351465e-11	4.633253390306688e-22	0.0	1.1188276205108052	0.0	0.0	0.0	17.699026658878104	5.6777505463138925e-71	5.899613877313915	2.0023156004726033e-14	4.82808646118961	0.0004284161419062427	0.09980437232036392	0.0742709822725137	1.540758437748256
3.3803803803803802	1.065242386975039e-19	3.174771336550698e-32	4.949031909967551	0.0	0.0	0.0	0.0	1.4582654903599448e-11	8.932656673583698e-23	0.0	0.7515012588660283	0.0	0.0	0.0	19.703514437217002	6.282299914786464e-72	6.598309613991521	5.298941988430889e-15	5.190603481834117	0.00020231843319262242	0.06128244769551503	0.044891442120710605	1.695424405006374
3.388388388388388	4.872212326577795e-19	2.2185061101171135e-31	5.715502227520081	0.0	0.0	0.0	0.0	4.422918780410045e-12	1.6785260264896052e-23	0.0	0.4924814905754206	0.0	0.0	0.0	21.39491619323707	6.020743767893547e-71	7.1924974197488325	1.3666330290006841e-15	5.667014220342197	9.318523012369612e-05	0.03667335488595335	0.026444516758874978	1.842073754922862
3.396396396396397	2.17203560813643e-18	1.5109963177944824e-30	6.433228632368609	0.0	0.0	0.0	0.0	1.3073521586372627e-12	3.0741589024663386e-24	0.0	0.3148688697971129	0.0	0.0	0.0	22.65957225836884	1.07679429756115e-69	7.641254459302931	3.4349528013521004e-16	6.209773359812893	4.185856941289825e-05	0.021389133020158612	0.015182224249303416	1.967968672522298
3.4044044044044046	9.437823421776749e-18	1.0030462533133945e-29	7.057414460602326	0.0	0.0	0.0	0.0	3.7660620420447623e-13	5.48748559154662e-25	0.0	0.19639703261960373	0.0	0.0	0.0	23.408215916127563	1.881927753744307e-68	7.9120228462613635	8.413869057457396e-17	6.76407322672581	1.8337151094624385e-05	0.012158044370402587	0.008494989710354693	2.0617634024349503
3.4124124124124124	3.997074569495121e-17	6.489832523341768e-29	7.545836486644625	0.0	0.0	0.0	0.0	1.0572887479552288e-13	9.547012069987115e-26	0.0	0.11950640175569087	0.0	0.0	0.0	23.586379918029866	3.205811700182969e-67	7.98451104383222	2.0085231311208854e-17	7.273020889838486	7.83384265002368e-06	0.00673538257399433	0.00463252744608472	2.114574112907442
3.4204204204204203	1.6499835105530498e-16	4.092618038492203e-28	7.863578046294968	0.0	0.0	0.0	0.0	2.8927507066790957e-14	1.618850670580472e-26	0.0	0.07093884397372845	0.0	0.0	0.0	23.18094410473783	5.32273713884898e-66	7.853206947615374	4.672658480096784e-18	7.68317175289298	3.263618637462824e-06	0.0036365437457715564	0.0024620724783794502	2.1208155261526227
3.428428428428428	6.638737637637991e-16	2.5155003204081454e-27	7.9872155921893295	0.0	0.0	0.0	0.0	7.713290077842497e-15	2.675405850394538e-27	0.0	0.04107706601988354	0.0	0.0	0.0	22.221731652561118	8.613789175594915e-65	7.528070563230045	1.059393627263633e-18	7.949812912285017	1.3258437743885542e-06	0.0019135656478018912	0.0012752970486319978	2.0786862715829826
3.436436436436437	2.60352474837882e-15	1.5069652841892232e-26	7.90778376270747	0.0	0.0	0.0	0.0	2.0043777748226294e-15	4.3093773576879475e-28	0.0	0.023201869917124283	0.0	0.0	0.0	20.777884422944833	1.3586761428976842e-63	7.033285439913604	2.3407594528989606e-19	8.041346106659692	5.252199220681575e-07	0.0009813544993465873	0.000643797912731759	1.9902330581715781
3.4444444444444446	9.951994899690909e-15	8.79909738904481e-26	7.632030715156639	0.0	0.0	0.0	0.0	5.07610679588568e-16	6.765187343040387e-29	0.0	0.012783255261346802	0.0	0.0	0.0	18.949628853372463	2.088817274678286e-62	6.404286146500016	5.0403689715131635e-20	7.94218539787566	2.0287758712466775e-07	0.0004904971320157464	0.00031674915328452425	1.860987355333137
3.4524524524524525	3.707941935521802e-14	5.007596627620777e-25	7.1817694156662775	0.0	0.0	0.0	0.0	1.2528329897149122e-16	1.035104334789259e-29	0.0	0.00686980964567125	0.0	0.0	0.0	16.856793313545303	3.130026761608515e-61	5.683568989200887	1.0577279646367475e-20	7.6537675931119775	7.641168386709785e-08	0.00023893239099257718	0.00015188295900699734	1.6992345460423564
3.4604604604604603	1.346580658937125e-13	2.7776482977717532e-24	6.591467719683164	0.0	0.0	0.0	0.0	3.013469976494729e-17	1.5435689626850057e-30	0.0	0.0036011218664537886	0.0	0.0	0.0	14.625900640014427	4.5715036934540853e-60	4.915972748362043	2.1631755095859783e-21	7.1935493414635845	2.806129137334566e-08	0.00011343356678721673	7.097907332412573e-05	1.5150307278223278
3.468468468468468	4.76662554782938e-13	1.501696887076462e-23	5.904523912962298	0.0	0.0	0.0	0.0	7.064018290841461e-18	2.2433871692880406e-31	0.0	0.00184162016256415	0.0	0.0	0.0	12.377753615894427	6.507794979458901e-59	4.144152421623655	4.311373440295232e-22	6.592180342771709	1.0047722740267739e-08	5.248511457763379e-05	3.2328033628133426e-05	1.3191153062095937
3.476476476476477	1.6446432726399895e-12	7.91306737970725e-23	5.168876453443742	0.0	0.0	0.0	0.0	1.6137937133003137e-18	3.1777332682582724e-32	0.0	0.0009197584626152914	0.0	0.0	0.0	10.217164657854365	9.02968849702351e-58	3.404864997713589	8.374244568163573e-23	5.889329125957796	3.5077625586165062e-09	2.3667844835912957e-05	1.4350133519192969e-05	1.121872409769085
3.4844844844844847	5.5311758892996735e-12	4.0641104511376345e-22	4.432654696191003	0.0	0.0	0.0	0.0	3.5929856404287337e-19	4.3869678187229314e-33	0.0	0.0004508893688161566	0.0	0.0	0.0	8.225943517093624	1.2211701052209401e-56	2.726477991414494	1.585191562934292e-23	5.128833243731805	1.1939502755822186e-09	1.0401818691977364e-05	6.208122576502421e-06	0.932471679497295
3.4924924924924925	1.8132248737401242e-11	2.0344393493934682e-21	3.7404856829616833	0.0	0.0	0.0	0.0	7.796042567833048e-20	5.902610003783281e-34	0.0	0.00022229757100488253	0.0	0.0	0.0	6.459589320806234	1.6096981235618447e-55	2.1278549437154908	2.9243138274816103e-24	4.353909252595283	3.9621163159932884e-10	4.4554117727564475e-06	2.617533889409716e-06	0.7582758441368047
3.5005005005005003	5.793993403411716e-11	9.926204276063784e-21	3.130861296586963	0.0	0.0	0.0	0.0	1.6485578058316227e-20	7.740254579872378e-35	0.0	0.00012204781876738305	0.0	0.0	0.0	4.947487399124541	2.068130769399653e-54	1.6185270571118502	5.257415692865674e-25	3.603082707990334	1.281873002115791e-10	1.8599206614435362e-06	1.0756030667046849e-06	0.604549247470105
3.508508508508508	1.8046811984882039e-10	4.720430000405491e-20	2.6346973296266207	0.0	0.0	0.0	0.0	3.397390095652276e-21	9.89229003143232e-36	0.0	9.764155662140509e-05	0.0	0.0	0.0	3.6959111551430928	2.5898658189288463e-53	1.1998745232356156	9.211423934310788e-26	2.9073112797515797	4.043261896068585e-11	7.567091617216103e-07	4.3076403756139634e-07	0.4744496871367105
3.516516516516517	5.479281145376048e-10	2.187965931100045e-19	2.274948868435999	0.0	0.0	0.0	0.0	6.823354115419246e-22	1.2321620965547443e-36	0.0	0.00013486836834787446	0.0	0.0	0.0	2.6928460042593736	3.1611323982458158e-52	0.8669411612612266	1.5728501093371922e-26	2.2885253526566576	1.2433131622882201e-11	3.0004857442306496e-07	1.6813360881256336e-07	0.36924530562382485
3.5245245245245247	1.6216312845751792e-09	9.884643649107129e-19	2.0669458419952598	0.0	0.0	0.0	0.0	1.3355546477827223e-22	1.4957784244207413e-37	0.0	0.000251190218894047	0.0	0.0	0.0	1.9135972194471886	3.760752277642122e-51	0.6104939116610975	2.617303086264562e-27	1.7595585335105435	3.727211595307765e-12	1.1595304170399445e-07	6.39583600232208e-08	0.28867485810771565
3.5325325325325325	4.678335709314707e-09	4.352550959856655e-18	2.019019484470864	0.0	0.0	0.0	0.0	2.547631871706658e-23	1.7696775603879249e-38	0.0	0.0005014187844425556	0.0	0.0	0.0	1.3262767157866384	4.360877372314921e-50	0.4189970584673977	4.244502672643047e-28	1.3252357115892723	1.0892707854858327e-12	4.3671763145121536e-08	2.3711978609387237e-08	0.23136502096189915
3.5405405405405403	1.315670657064514e-08	1.8680569519432538e-17	2.133018168621179	0.0	0.0	0.0	0.0	4.736122662572364e-24	2.0405515152898195e-39	0.0	0.0009964492539863447	0.0	0.0	0.0	0.8965152805156897	4.928793656223356e-49	0.2802712392704573	6.70819562689885e-29	0.9842594507737803	3.103342606234011e-13	1.6030508861634808e-08	8.567734119683379e-09	0.19523002846319779
3.548548548548548	3.606831635061395e-08	7.814494410703959e-17	2.4044448513227445	0.0	0.0	0.0	0.0	8.580655542724617e-25	2.2931192260526174e-40	0.0	0.0019385332513491163	0.0	0.0	0.0	0.591039210117885	5.4296963985262125e-48	0.18271912908140014	1.0332150906916985e-29	0.7314933430932726	8.619056829061664e-14	5.7348477613310526e-09	3.0171166767988906e-09	0.17780159598577355
3.556556556556557	9.639052592385276e-08	3.186232222287742e-16	2.8221504824343864	0.0	0.0	0.0	0.0	1.5150579780427813e-25	2.5114845187770105e-41	0.0	0.0036790212361283796	0.0	0.0	0.0	0.38001858626044527	5.830142384872658e-47	0.11609871746345302	1.5508931430748875e-30	0.5602695321949411	2.333567201013144e-14	1.9995141452844285e-09	1.035496681956311e-09	0.17646438359158703
3.5645645645645647	2.5111935393804195e-07	1.2662548164782738e-15	3.367736272485615	0.0	0.0	0.0	0.0	2.607049607838891e-26	2.68076254858183e-42	0.0	0.006806442907375838	0.0	0.0	0.0	0.23829670859410693	6.101717036232316e-46	0.07189666582546059	2.268710728163705e-31	0.4644204667623121	6.158941943529194e-15	6.794461944574729e-10	3.463891013485098e-10	0.18859803676000303
3.5725725725725725	6.377810627889754e-07	4.904937331688706e-15	4.014997495777586	0.0	0.0	0.0	0.0	4.372004453289298e-27	2.7887485986732573e-43	0.0	0.012273635704705438	0.0	0.0	0.0	0.14573050070829288	6.224362298273954e-45	0.04339383187906956	3.234316283674626e-32	0.43982336769906527	1.5845724255073533e-15	2.250161359479754e-10	1.1302020359791979e-10	0.21164633954035572
3.5805805805805804	1.5791291008091087e-06	1.851894186919845e-14	4.729835260812595	0.0	0.0	0.0	0.0	7.1453442005994725e-28	2.827370926435822e-44	0.0	0.02157140050142257	0.0	0.0	0.0	0.08691534857666765	6.188824952192906e-44	0.025526141739325804	4.4935746779285216e-33	0.485327751075989	3.9740513671313267e-16	7.26273598474602e-11	3.626186960468195e-11	0.24314443099745492
3.588588588588588	3.811781674860447e-06	6.815082082766685e-14	5.471041282411474	0.0	0.0	0.0	0.0	1.1380909521600502e-28	2.793687802951073e-45	0.0	0.03695156923726048	0.0	0.0	0.0	0.05055340027198507	5.997810471528602e-43	0.014634580363738275	6.084257042971884e-34	0.6030011893552344	9.715512474300873e-17	2.2846246257754605e-11	1.245269594967103e-11	0.2807357197025788
3.596596596596597	8.970432886527965e-06	2.4445576991425523e-13	6.192220650753863	0.0	0.0	0.0	0.0	1.7666155355014436e-29	2.6902577836129953e-46	0.0	0.06169306095329968	0.0	0.0	0.0	0.028675190144706035	5.665642657495897e-42	0.008177363346079282	8.028404711890939e-35	0.797678116237471	2.3152851919559155e-17	7.004182489262244e-12	7.888405413113008e-12	0.32220242508561103
3.6046046046046047	2.05818944036132e-05	8.546849427157237e-13	6.844883971539065	0.0	0.0	0.0	0.0	2.6725040859394816e-30	2.5248185124701494e-47	0.0	0.10038955480712508	0.0	0.0	0.0	0.01586201484590381	5.216488494017883e-41	0.004453323512898046	1.0324215818241037e-35	1.0758413985540385	5.378308679188495e-18	2.0928015787574367e-12	1.5900841063038474e-11	0.36552049296237643
3.6126126126126126	4.6042234544443347e-05	2.912667388993125e-12	7.382463332076297	0.0	0.0	0.0	0.0	3.940088424451156e-31	2.3093300403930408e-48	0.0	0.15921702100602772	0.0	0.0	0.0	0.008556585815329486	4.681453637828978e-40	0.0023637043544791464	1.2938710791077534e-36	1.443919611275388	1.2178267743296128e-18	6.09433969764084e-13	4.80795325996051e-11	0.4089348316733485
3.6206206206206204	0.00010042460525305273	9.67514762480114e-12	7.764751770095622	0.0	0.0	0.0	0.0	5.661152018502385e-32	2.058546874662067e-49	0.0	0.24611564013396206	0.0	0.0	0.0	0.004501183615092921	4.095032934716996e-39	0.001222757119889157	1.580269107649553e-37	1.906152982193736	2.6879438084867905e-19	1.7296302183851783e-13	1.4936936400435758e-10	0.4510383980873987
3.6286286286286282	0.00021357542133363286	3.132631083809965e-11	7.962098498225222	0.0	0.0	0.0	0.0	7.927110713487568e-33	1.788355273291162e-50	0.0	0.3707982612936846	0.0	0.0	0.0	0.002309037151907881	3.491476381247019e-38	0.0006164905414060356	1.8809498160332312e-38	2.462266252314827	5.782907203190397e-20	4.784183983062466e-14	4.545034158039513e-10	0.4908319143379209
3.636636636636637	0.00044290001276800104	9.886652126400956e-11	7.958659901423032	0.0	0.0	0.0	0.0	1.0817733756101725e-33	1.5141346848975877e-51	0.0	0.5444837576662922	0.0	0.0	0.0	0.0011550664670891232	2.9015945887927407e-37	0.00030294089500935674	2.181873063928392e-39	3.105273125123029	1.212719340902171e-20	1.2897052972313183e-14	1.3485151132960595e-09	0.5277417133197552
3.6446446446446448	0.0008956132791313067	3.041454741549593e-10	7.754125712501111	0.0	0.0	0.0	0.0	1.4386955860428985e-34	1.2493735020858877e-52	0.0	0.7792574201514978	0.0	0.0	0.0	0.0005634414357264722	2.3503968132921782e-36	0.00014510103652076581	2.466538317568998e-40	3.8197998200022254	2.478901480493229e-21	3.388450119227047e-15	3.8998166562532865e-09	0.5615812323913718
3.6526526526526526	0.0017660955578918552	9.120312431810547e-10	7.363589603386447	0.0	0.0	0.0	0.0	1.8647164064252853e-35	1.0047003879190075e-53	0.0	1.0869905427888653	0.0	0.0	0.0	0.0002680095290005658	1.8557669702228508e-35	6.777586973600917e-05	2.717392460464678e-41	4.581325463711168	4.939012326938468e-22	8.676402931819028e-16	1.099225408146076e-08	0.592454886488518
3.6606606606606604	0.0033963036206101195	2.665869612497222e-09	6.8155591344460404	0.0	0.0	0.0	0.0	2.3554176804613202e-36	7.874024920946669e-55	0.0	1.4778128239456503	0.0	0.0	0.0	0.0001243097681696162	1.4281850814574039e-34	3.0960547242624976e-05	2.917581384321395e-42	5.356670761487258	9.591797062038067e-23	2.1652414400629113e-16	3.019827507147337e-08	0.6206179239399598
3.6686686686686683	0.006369695305991617	7.595807900766233e-09	6.14842761511305	0.0	0.0	0.0	0.0	2.8995748719864706e-37	6.014124184457847e-56	0.0	1.9582224374332162	0.0	0.0	0.0	5.622219553329418e-05	1.0713352578264021e-33	1.4060969104553759e-05	3.0528095117828753e-43	6.105914818675223	1.8156668806508247e-23	5.2662436764563486e-17	8.085934161722603e-08	0.6463184062794214
3.676676676676677	0.01165127107746009	2.1096989651250883e-08	5.405986369831809	0.0	0.0	0.0	0.0	3.4786599908334537e-38	4.4767501912126237e-57	0.0	2.5290282780249997	0.0	0.0	0.0	2.47943012586749e-05	7.83334511820303e-33	6.9255421258147045e-06	3.113024558025278e-44	6.7856965840236665	3.350010016657501e-24	1.248313229903819e-17	2.1102355722027868e-07	0.6696542934055394
3.684684684684685	0.020787132986206665	5.71195255881394e-08	4.632686488974102	0.0	0.0	0.0	0.0	4.067250255354523e-39	3.247638485124188e-58	0.0	3.1834254414733425	0.0	0.0	0.0	1.0661824675630944e-05	5.582789291703586e-32	5.0246373580316895e-06	3.0936522993031554e-45	7.353598948431635	6.024587776198022e-25	2.883860166019159e-18	5.36765200765745e-07	0.6904779223732749
3.6926926926926926	0.03617496877631859	1.5075545546312443e-07	3.8693438051470115	0.0	0.0	0.0	0.0	4.634480572388543e-40	2.2960764673632883e-59	0.0	3.9055795774045046	0.0	0.0	0.0	4.470343765414046e-06	3.8782744181839265e-31	7.1627108379498664e-06	2.9961708126374136e-46	7.773073777862202	1.056033117950113e-25	6.493110976226168e-19	1.3307315030484186e-06	0.7083720565332545
3.7007007007007005	0.06141029212885364	3.8787631906858864e-07	3.14983527023191	0.0	0.0	0.0	0.0	5.146506135062102e-41	1.5820433526707336e-60	0.0	4.670108533341983	0.0	0.0	0.0	1.8275709083312187e-06	2.6260949503657e-30	1.4898283453240353e-05	2.8279241104996233e-47	8.018202683572623	1.8042408054506846e-26	1.424818204436091e-19	3.2155050646577165e-06	0.7227080503868688
3.7087087087087083	0.10170029630867343	9.728669721740418e-07	2.4991038453888903	0.0	0.0	0.0	0.0	5.5697433255145634e-42	1.0623394411357053e-61	0.0	5.442778924213428	0.0	0.0	0.0	7.28493658765716e-07	1.733278027860622e-29	3.34897648445253e-05	2.6012077903826132e-48	8.077546420770878	3.0045270795250207e-27	3.04715178153725e-20	7.572872261734517e-06	0.7327805568490731
3.716716716716717	0.16431658475108268	2.3788256553105036e-06	1.9325316405636632	0.0	0.0	0.0	0.0	5.874475902775106e-43	6.952174505256735e-63	0.0	6.1825763254849555	0.0	0.0	0.0	2.8313263236095154e-07	1.11509879818785e-28	7.481853340400926e-05	2.331784735999857e-49	7.95643426328352	4.876636735575411e-28	6.3512136422679915e-21	1.738300031954738e-05	0.7379978944352378
3.724724724724725	0.25903005072505003	5.670620759103154e-06	1.4565142099738495	0.0	0.0	0.0	0.0	6.038295041854401e-44	4.4339420306239594e-64	0.0	6.845079279766256	0.0	0.0	0.0	1.0729047672363071e-07	6.9927375775813055e-28	0.00016352419527955667	2.0370794976050247e-50	7.67726875980966	7.714813839479578e-29	1.2901712459828356e-21	3.889032017765886e-05	0.7380954769409775
3.7327327327327327	0.39843840088883625	1.3178569288555385e-05	1.069913375514098	0.0	0.0	0.0	0.0	6.048821804526334e-45	2.755947305962837e-65	0.0	7.3868108616207016	0.0	0.0	0.0	3.964004246241297e-08	4.274363051691555e-27	0.00034870226437608244	1.7343374987164528e-51	7.277725521277582	1.1895684885211633e-29	2.5542652658541367e-22	8.4802952460862e-05	0.7333334037603357
3.7407407407407405	0.5980649819209659	2.9859839631763344e-05	0.7659991240885472	0.0	0.0	0.0	0.0	5.905253009018742e-46	1.6694097205019782e-66	0.0	7.770014223414064	0.0	0.0	0.0	1.4279185468245163e-08	2.5467568250548684e-26	0.0007251608549381143	1.4390151437945646e-52	6.807048481427883	1.7877660640838636e-30	4.92847592182353e-23	0.0001802324973281711	0.7246391853782974
3.7487487487487483	0.8760856075550754	6.596312498293059e-05	0.5345073577070559	0.0	0.0	0.0	0.0	5.61846250077928e-47	9.855205494875153e-68	0.0	7.967158775270782	0.0	0.0	0.0	5.014919414205015e-09	1.4790985914846049e-25	0.0014706018627838658	1.1635987021508108e-53	6.320914463930867	2.618710746414509e-31	9.26802684292656e-24	0.0003733429043495733	0.7136625507895826
3.756756756756757	1.252539160409636	0.00014207698368600907	0.3635171106819759	0.0	0.0	0.0	0.0	5.2096400986073593e-48	5.669943718431049e-69	0.0	7.964474428322478	0.0	0.0	0.0	1.7171594055240076e-09	8.373405069074175e-25	0.0029083052662152945	9.169532743819037e-55	5.875519870580662	3.738681086842639e-32	1.6985953433370687e-24	0.0007537639738922671	0.7027206689970775
3.764764764764765	1.747908981868171	0.0002983805457216667	0.24095823938613492	0.0	0.0	0.0	0.0	4.70770471808687e-49	3.179082061496632e-70	0.0	7.763945944273183	0.0	0.0	0.0	5.732425862307263e-10	4.6206625864472965e-24	0.0056088909554379285	7.042020692677659e-56	5.521607498765956	5.2023777335956634e-33	3.0340349389517414e-25	0.0014832539890149137	0.6946277813798574
3.7727727727727727	2.3810331026751106	0.0006110242665626993	0.15566983216287844	0.0	0.0	0.0	0.0	4.1459300060876906e-50	1.7371378204733787e-71	0.0	7.383454843841732	0.0	0.0	0.0	1.8657035170408645e-10	2.485452825256139e-23	0.01054909535150456	5.270520438172868e-57	5.29911193147429	7.055641521754688e-34	5.281766875236218e-26	0.0028447777795318654	0.6924215730790082
3.7807807807807805	3.166412411840603	0.0012201296791261823	0.09801959078617294	0.0	0.0	0.0	0.0	3.558327974537319e-51	9.250729658527784e-73	0.0	6.855077111115189	0.0	0.0	0.0	5.919955703044226e-11	1.3031905905012368e-22	0.019349249658743104	3.8442871538825606e-58	5.2329864581027	9.326548605457455e-35	8.961194048945777e-27	0.005317822567061513	0.6990173988094907
3.7887887887887883	4.11112638743876	0.0023759269540365893	0.0601543536505693	0.0	0.0	0.0	0.0	2.9763310980332236e-52	4.800942657158688e-74	0.0	6.221857334286551	0.0	0.0	0.0	1.8313077977341703e-11	6.6606040830536665e-22	0.03461253983791271	2.732651523951822e-59	5.33061791320343	1.2015835114542389e-35	1.4817691115535758e-27	0.00968884508304149	0.7168378772942098
3.796796796796797	5.211713545079238	0.004511920021490348	0.03598048357892545	0.0	0.0	0.0	0.0	2.426206529846967e-53	2.4282059124722665e-75	0.0	5.533611984592855	0.0	0.0	0.0	5.5228956143510554e-12	3.318370016895763e-21	0.06038557577342864	1.893035675678756e-60	5.581065946813261	1.5088091250135113e-36	2.387938817482758e-28	0.017205323975330856	0.7474761263563661
3.804804804804805	6.4514959509924505	0.008356305880360982	0.02097551722929923	0.0	0.0	0.0	0.0	1.9274607829038287e-54	1.1968855598266301e-76	0.0	4.842416095249371	0.0	0.0	0.0	1.6237927364825243e-12	1.6115502640615746e-20	0.10274803902996911	1.2780253207332234e-61	5.956193797618722	1.8465489699537976e-37	3.750540466369146e-29	0.029778743654775078	0.7914529295298443
3.8128128128128127	7.7988876323529635	0.01509444472765444	0.01191802008737103	0.0	0.0	0.0	0.0	1.4922946831393993e-55	5.749466266184025e-78	0.0	4.198383928451223	0.0	0.0	0.0	4.654236138252138e-13	7.629098410595447e-20	0.1705158821567084	8.408649144517136e-63	6.413589713280779	2.20258382030194e-38	5.741065718279544e-30	0.050234555208116094	0.8481192807393311
3.8208208208208205	9.20719404228488	0.026594815502285634	0.0065999599303323475	0.0	0.0	0.0	0.0	1.125990926521978e-56	2.691596131129787e-79	0.0	3.6461891112630926	0.0	0.0	0.0	1.3005175226974782e-13	3.5205902426555108e-19	0.27600543825599344	5.3916180521368205e-64	6.901008493054491	2.5606375037266138e-39	8.564838599481585e-31	0.08259455637301234	0.9157357462120099
3.8288288288288284	10.616267357888248	0.04570702511786991	0.003562248695674504	0.0	0.0	0.0	0.0	8.279925862005041e-58	1.2280029376557195e-80	0.0	3.22253742022909	0.0	0.0	0.0	3.542664406696931e-14	1.5837016296354051e-18	0.4357552606323394	3.3691327203410963e-65	7.361894219287677	2.9013946517049323e-40	1.245299605897838e-31	0.1323588429733124	0.9917310170374656
3.836836836836837	11.956136847030969	0.07663129364911528	0.0018739281054225173	0.0	0.0	0.0	0.0	5.933750255690779e-59	5.460039090793203e-82	0.0	2.9545741154005287	0.0	0.0	0.0	9.407754812017373e-15	6.944639693985692e-18	0.6710434405860255	2.0517442922732908e-66	7.741394620743814	3.20411141745839e-41	1.7646416293290754e-32	0.2067317461479249	1.0731084541665366
3.844844844844845	13.152417795756767	0.12534288233221763	0.0009607875461647018	0.0	0.0	0.0	0.0	4.144225099969729e-60	2.3659122490788256e-83	0.0	2.8590400082369984	0.0	0.0	0.0	2.435456713811096e-15	2.9685717032305375e-17	1.007981381334722	1.217683614472846e-67	7.9921745002367794	3.44865388461634e-42	2.4370654480665066e-33	0.3147125466631966	1.1569377228230386
3.8528528528528527	14.132972385882558	0.2000315896004285	0.0004801175228754117	0.0	0.0	0.0	0.0	2.8207764431077238e-61	9.99097227878148e-85	0.0	2.9419260684518	0.0	0.0	0.0	6.146242416657725e-16	1.2370008269673543e-16	1.476927537837112	7.042904571312997e-69	8.079314943517518	3.6176949808225295e-43	3.2802418630918237e-34	0.4669534788680492	1.240845732803652
3.8608608608608606	14.835019567075916	0.3114869662379109	0.00023383714497163973	0.0	0.0	0.0	0.0	1.8711355817400718e-62	4.111713340899228e-86	0.0	3.198422372933451	0.0	0.0	0.0	1.512064488791997e-16	5.024818400067276e-16	2.1109677572519434	3.9698606225766416e-70	7.983672499372922	3.69874000035906e-44	4.3030118654275e-35	0.6752830470312424	1.3234130021385617
3.8688688688688693	15.211733145513321	0.47332820358845396	0.00011100056632757048	0.0	0.0	0.0	0.0	1.2096315475350053e-63	1.6490870393300755e-87	0.0	3.6130873095838067	0.0	0.0	0.0	3.6262599016055663e-17	1.9897667478430087e-15	2.943273639856194	2.1807447150255347e-71	7.7032720614364685	3.685652624889788e-45	5.5013239915046026e-36	0.951811071222693	1.4043916559894212
3.876876876876877	15.237372726113907	0.7019507142088479	5.135498910452778e-05	0.0	0.0	0.0	0.0	7.621004362590556e-65	6.445694674368748e-89	0.0	4.160326071410304	0.0	0.0	0.0	8.477587192616841e-18	7.6810226844062e-15	4.003290703109535	1.1674559732386783e-72	7.252593655412866	3.579422745681977e-46	6.8547229155983325e-37	1.3075801855982503	1.484689336856492
3.884884884884885	14.910172413939627	1.0160489195774938	2.3157189261875166e-05	0.0	0.0	0.0	0.0	4.6793181445650183e-66	2.4552799459781066e-90	0.0	4.805402617081381	0.0	0.0	0.0	1.932000235144711e-18	2.890512561489177e-14	5.3119228468291135	6.090911764335034e-74	6.659935370021532	3.388042709714532e-47	8.324163235910779e-38	1.7508082454634517	1.5661051622773585
3.8928928928928928	14.252540510076667	1.4355874981564754	1.0177353117228841e-05	0.0	0.0	0.0	0.0	2.800039739636666e-67	9.114590895341416e-92	0.0	5.506262921644815	0.0	0.0	0.0	4.2920088824821016e-19	1.0604096314799416e-13	6.876145708625779	3.096921652269967e-75	5.963326968529151	3.1255134730247764e-48	9.851883651546439e-39	2.2848700723802255	1.6508519934893788
3.9009009009009006	13.308539092249728	1.9801405593099592	4.359432268887036e-06	0.0	0.0	0.0	0.0	1.6328905460216009e-68	3.297448091940944e-93	0.0	6.216388779842073	0.0	0.0	0.0	9.294577145014018e-20	3.792448770500432e-13	8.683752082550939	1.534561303152687e-76	5.205669917219512	2.810152503553885e-49	1.13638623064094e-39	2.906277695034181	1.740944203892684
3.9089089089089093	12.139034147404843	2.6666039965311046	1.8200088449887873e-06	0.0	0.0	0.0	0.0	9.280282828559895e-70	1.1625807617909038e-94	0.0	6.888731984229372	0.0	0.0	0.0	1.9620560492719757e-20	1.3222620411788985e-12	10.699141824907779	7.410446566843864e-78	4.429849514409606	2.4625208430530686e-50	1.27749924966145e-40	3.6030092905798545	1.8375623899123965
3.916916916916917	10.815252175674033	3.506406125856519	7.406013284664214e-07	0.0	0.0	0.0	0.0	5.140159644356526e-71	3.994592045314498e-96	0.0	7.480532376781956	0.0	0.0	0.0	4.037413141406396e-21	4.4944009722631385e-12	12.861144901983543	3.48747121346523e-79	3.6744953728003726	2.107564788384108e-51	1.3996625641707963e-41	4.353577989231329	1.9405186219515265
3.924924924924925	9.41168323883831	4.502480312605267	2.938419775645991e-07	0.0	0.0	0.0	0.0	2.774618394824253e-72	1.3375980757224178e-97	0.0	7.958558339427786	0.0	0.0	0.0	8.0984581448137e-22	1.489318410465165e-11	15.083751359456324	1.599495404237848e-80	2.970882563806123	2.309355004892452e-52	1.494562367126608e-42	5.127196346343255	2.0479342024697242
3.932932932932933	7.999301116968054	5.6463948523436835	1.139885858165216e-07	0.0	0.0	0.0	0.0	1.4596245951471722e-73	4.36498253667649e-99	0.0	8.304092026624359	0.0	0.0	0.0	1.5834571295141567e-22	4.811383803518354e-11	17.260292653620002	7.149266318543124e-82	2.341216445242495	6.903740570831554e-52	1.5553664992902472e-43	5.885267983218656	2.1562075087297248
3.9409409409409406	6.639934779647236	6.916127348540696	4.417732809071655e-08	0.0	0.0	0.0	0.0	7.483251516394413e-75	1.388170577157455e-100	0.0	8.516872454443831	0.0	0.0	0.0	3.017954153363628e-23	1.515390885411987e-10	19.271102340979297	3.1141968982066344e-83	1.7982881706090552	7.975274356069608e-51	1.5775365886480939e-44	6.584233295501237	2.2602981106386464
3.9489489489489493	5.382362392913576	8.274990800111722	1.9836662782880534e-08	0.0	0.0	0.0	0.0	3.738959577738598e-76	4.3023564734108645e-102	0.0	8.617241738322981	0.0	0.0	0.0	5.606850254223526e-24	4.6532606860480253e-10	20.99406272003247	1.322016190626509e-84	1.3462772952575246	9.165782054854567e-50	1.5593878408079162e-45	7.179543839664831	2.3542944912093224
3.956956956956957	4.260372442769016	9.672143137081443	1.7420494316248458e-08	0.0	0.0	0.0	0.0	1.8206331900190996e-77	1.2994900728473923e-103	0.0	8.645915481318442	0.0	0.0	0.0	1.0153668586173726e-24	1.3930742648901466e-09	22.316842563676683	5.469323272997034e-86	0.9823465197240678	1.026861579745994e-48	1.5023006271488338e-46	7.630292147380192	2.432177832307428
3.964964964964965	3.292714919564331	11.044935074002208	3.480172763511849e-08	0.0	0.0	0.0	0.0	8.639834019542885e-79	3.825096117877484e-105	0.0	8.661088979540041	0.0	0.0	0.0	1.7923487514465213e-25	4.066134931342286e-09	23.149189808678923	2.205141828671135e-87	0.6986316729517299	1.1212768210936315e-47	1.410546981549066e-47	7.903840267445992	2.4886545800477764
3.972972972972973	2.484607271372073	12.323089896009627	8.977575673785195e-08	0.0	0.0	0.0	0.0	3.9957618950847575e-80	1.0972721297071454e-106	0.0	8.732946888953707	0.0	0.0	0.0	3.084007588830297e-26	1.1571422134337364e-08	23.43348094570799	8.664541268308494e-89	0.4842662687474409	1.1933612824550077e-46	1.2907622804093637e-48	7.979723014148935	2.5199142902857705
3.9809809809809806	1.8303016310973221	13.434403238168429	2.3595693531210287e-07	0.0	0.0	0.0	0.0	1.80096412044866e-81	3.0675295569798695e-108	0.0	8.936008504913982	0.0	0.0	0.0	5.1724905137288195e-27	3.210674576650802e-08	23.15190825980109	3.3178804655058883e-90	0.3271688512150632	1.2379103638302338e-45	1.1511528093935181e-49	7.852178293628153	2.524180411222169
3.9889889889889893	1.3161719262846732	14.31135801106679	6.081226656913123e-07	0.0	0.0	0.0	0.0	7.910825020368982e-83	8.35728827571386e-110	0.0	9.34006274887022	0.0	0.0	0.0	8.45616298347694e-28	8.685963319882706e-08	22.329190217155542	1.238174940634399e-91	0.21543243109983676	1.2515972806181227e-44	1.0005704949641425e-50	7.530870183934355	2.5019584642451687
3.996996996996997	0.9238282498167503	14.89783143332431	1.5292516604060779e-06	0.0	0.0	0.0	0.0	3.386489662438292e-84	2.2189322451949946e-111	0.0	10.000688311672945	0.0	0.0	0.0	1.3475176735541197e-28	2.2911830816824621e-07	21.030421778280473	4.503077261285404e-93	0.13826153879334105	1.2333836283555687e-43	8.47598947892529e-52	7.0396788010503375	2.4559414486958238
4.005005005005005	0.6328813927073658	15.154980229278554	3.749995732802125e-06	0.0	0.0	0.0	0.0	1.4128270067122945e-85	5.7414891419215e-113	0.0	10.950490701711653	0.0	0.0	0.0	2.0930579563183424e-29	5.892913542955263e-07	19.354484010148276	1.5960367989150582e-94	0.08648538350979793	1.1846495791581369e-42	6.997793588507053e-53	6.413767318846654	2.3905951534313354
4.013013013013013	0.4231264655175422	15.065455823513426	8.96643110625119e-06	0.0	0.0	0.0	0.0	5.744331303478771e-87	1.4477938375183739e-114	0.0	12.192203938692273	0.0	0.0	0.0	3.1689249738552684e-30	1.4778747580161343e-06	17.424130593709936	5.512930482543445e-96	0.05272723301086833	1.1090210414963974e-41	5.630667075927156e-54	5.695426220026634	2.3115036690352975
4.021021021021021	0.27605769939590646	14.635321121911286	2.090492372798631e-05	0.0	0.0	0.0	0.0	2.2761518378600283e-88	3.5578726139965283e-116	0.0	13.69468961405505	0.0	0.0	0.0	4.676552249061074e-31	3.6140300109214844e-06	15.374313913458495	1.8557875015833122e-97	0.03133127926811963	1.0119238322504053e-40	4.415567960731579e-55	4.92937585804572	2.2245960911403784
4.029029029029029	0.17574271569003502	13.893378130425695	4.752529468458793e-05	0.0	0.0	0.0	0.0	8.789703745169139e-90	8.520702262725228e-118	0.0	15.392613367478535	0.0	0.0	0.0	6.72777161073528e-32	8.61791477885319e-06	13.340421996931632	6.088076326659583e-99	0.01814563289234388	8.999409604456362e-40	3.374747619400378e-56	4.158247267980906	2.135391147936755
4.037037037037037	0.10916155145464936	12.888008775086655	0.00010535525679924624	0.0	0.0	0.0	0.0	3.307946701093783e-91	1.9886646062438204e-119	0.0	17.190191682397767	0.0	0.0	0.0	9.495548217047183e-33	2.0039146049582858e-05	11.447871690133809	1.946426664055192e-100	0.010242758613938559	7.800786112418581e-39	2.5137612556673635e-57	3.4188603498675936	2.048384645543512
4.045045045045045	0.06615235692786987	11.682004807677997	0.00022774614195427974	0.0	0.0	0.0	0.0	1.213260412788221e-92	4.523230246861985e-121	0.0	18.96890332612575	0.0	0.0	0.0	1.7734220109598252e-33	4.5439503693537925e-05	9.804026573558856	6.064599360917183e-102	0.0056352419536472905	6.590538146088593e-38	1.8248818808877892e-58	2.7397130968310672	1.9666685722145836
4.053053053053053	0.039108748581625975	10.3461460318365	0.0004800846921867802	0.0	0.0	0.0	0.0	4.3367142722314275e-94	1.0026207418549659e-122	0.0	20.598501618409564	0.0	0.0	0.0	3.755764757308208e-33	0.0001004793042078058	8.492819120993767	1.8415024457274946e-103	0.00302175327106612	5.427021504000337e-37	1.2911404651347206e-59	2.1398408975883147	1.8918190333944196
4.061061061061061	0.02255415919038055	8.952429037203926	0.000986882834985112	0.0	0.0	0.0	0.0	1.510702156727866e-95	2.1658349568490814e-124	0.0	21.950128032035302	0.0	0.0	0.0	2.5867815245512613e-32	0.0002166806875560213	7.571910147222094	5.4493988761212506e-105	0.0015792694486610926	4.355724104293257e-36	8.903079020098655e-61	1.6289605065759907	1.824034759781768
4.069069069069069	0.01268750178738757	7.567831938804238	0.0019783514531340994	0.0	0.0	0.0	0.0	5.128710051744374e-97	4.559472148688233e-126	0.0	22.90991590532733	0.0	0.0	0.0	1.816734790534972e-31	0.0004556976464669588	7.071843589810754	1.571560155426443e-106	0.0008044596569963176	3.4073546648187067e-35	5.98321991818904e-62	1.2086270231655063	1.7624611121659917
4.077077077077077	0.0069613981454676385	6.249338796031614	0.0038675944372889666	0.0	0.0	0.0	0.0	1.6968705143252262e-98	9.354146400515666e-128	0.0	23.391283850692346	0.0	0.0	0.0	1.2447307681261367e-30	0.0009346723545807976	6.996522126427484	4.416920013370692e-108	0.00039939547852436004	2.59796008781128e-34	3.918841570333835e-63	0.8740307634897181	1.7056062998662285
4.085085085085085	0.0037253179322503595	5.0406832471924	0.007373740612399671	0.0	0.0	0.0	0.0	5.471425841230066e-100	1.870225621614093e-129	0.0	23.344219091432436	0.0	0.0	0.0	8.312999275344688e-30	0.0018697419748461375	7.324437259698783	1.2098016529963631e-109	0.00019326495197929228	1.930659850960084e-33	2.5015457443938993e-64	0.6160469491146183	1.6517522096777142
4.093093093093093	0.0019442577749832486	3.9709637596928147	0.013710533372023269	0.0	0.0	0.0	0.0	1.7193472141950885e-101	3.6440468062976267e-131	0.0	22.760252709669437	0.0	0.0	0.0	5.411691128072093e-29	0.003648025578114654	8.010366881058001	3.2293485825667926e-111	9.114980246043349e-05	1.3984186664041e-32	1.5562780567983624e-65	0.4232077157513636	1.5992811378499632
4.101101101101101	0.0009895700774754685	3.0549939076665633	0.02486284436722317	0.0	0.0	0.0	0.0	5.265479416385458e-103	6.919486386326646e-133	0.0	21.67247519853486	0.0	0.0	0.0	3.4340135595753836e-28	0.006942291638363801	8.98758959313822	8.400822187899885e-113	4.190069388577179e-05	9.872492580394901e-32	9.436130564112023e-67	0.2833648756029326	1.5468754628054329
4.109109109109109	0.0004911582794507765	2.295029666553095	0.043973184401908734	0.0	0.0	0.0	0.0	1.5715330088840285e-104	1.2804528972905236e-134	0.0	20.15071499320109	0.0	0.0	0.0	2.1240546758580575e-27	0.012886414709263444	10.170932653948633	2.1297801378657525e-114	1.8776514453516335e-05	6.793202741407812e-31	5.576076086648829e-68	0.1849230847729463	1.493589542380947
4.117117117117117	0.00023771684245513672	1.683390433111017	0.07585367076203828	0.0	0.0	0.0	0.0	4.571096119747646e-106	2.309154868654737e-136	0.0	18.29275347011346	0.0	0.0	0.0	1.2806339654433821e-26	0.023332524733766926	11.461068381017032	5.262036621179914e-116	8.210259201718646e-06	4.555966194300786e-30	3.2113781139489424e-69	0.11762209652101158	1.438830295607272
4.125125125125125	0.00011218755511330897	1.2054661376494975	0.12762273333842886	0.0	0.0	0.0	0.0	1.2957716020051147e-107	4.058280803642729e-138	0.0	16.213028480816153	0.0	0.0	0.0	7.526290086238313e-26	0.04121055653361789	12.75035474826457	1.267007173126082e-117	3.5247323430766556e-06	2.9781362726093826e-29	1.802528738988327e-70	0.07291877705009896	1.3823053248154464
4.133133133133133	5.16249438560516e-05	0.8426635297319686	0.20943710512149988	0.0	0.0	0.0	0.0	3.5797097939090333e-109	6.950732622596238e-140	0.0	14.030575799944257	0.0	0.0	0.0	4.311560617531516e-25	0.07100512320614226	13.930199911711776	2.973106009381111e-119	1.5432062431848008e-06	1.8974345137131983e-28	9.860545797286888e-72	0.044059798854292856	1.323999747123638
4.141141141141141	2.3162732956031883e-05	0.5749612895459433	0.33524702787024835	0.0	0.0	0.0	0.0	9.637811770406912e-111	1.1601613869485207e-141	0.0	11.857930516088024	0.0	0.0	0.0	2.407612870687091e-24	0.11935024327776578	14.899500875247439	6.799043652437653e-121	8.345575168841159e-07	1.1782764086161835e-27	5.257117860491905e-73	0.025947667106974652	1.264225528019403
4.1491491491491495	1.0132615317932263e-05	0.38288253934650424	0.5234482004329288	0.0	0.0	0.0	0.0	2.5288339792041593e-112	1.8871457767000944e-143	0.0	9.792387741862852	0.0	0.0	0.0	1.3105043366773192e-23	0.19571671015189973	15.573287424683475	1.5152747208154132e-122	8.621154878639175e-07	7.131579456332201e-27	2.731633783271398e-74	0.014893843927674046	1.203755793415279
4.157157157157157	4.321576293287779e-06	0.24882486706409537	0.7972450186495378	0.0	0.0	0.0	0.0	6.466562130361146e-114	2.991517829773855e-145	0.0	7.910493486482362	0.0	0.0	0.0	6.953299910552572e-23	0.31312852659252827	15.89042339245501	3.291099709379702e-124	1.6469136400592828e-06	4.2070960250249275e-26	1.3833282275774262e-75	0.00833235861436545	1.1440206190158104
4.165165165165165	1.7969673354201621e-06	0.15779149324049913	1.184489445735532	0.0	0.0	0.0	0.0	1.6115279746844562e-115	4.621433771851855e-147	0.0	6.266024314683877	0.0	0.0	0.0	3.596211449553189e-22	0.4887955489511544	15.81917562552545	6.9662140692413e-126	3.780989510074771e-06	2.4190078666479383e-25	6.8274103357421085e-77	0.004543408449597389	1.0873102461155888
4.173173173173173	7.284611959359016e-07	0.09763309803276096	1.7167373096862932	0.0	0.0	0.0	0.0	3.913934029044871e-117	6.957620789224273e-149	0.0	4.89114096977217	0.0	0.0	0.0	1.8130188421780887e-21	0.7444955298352985	15.359692309002607	1.4370064107301046e-127	8.797273222733655e-06	1.3556584743763066e-24	3.2840879087875407e-78	0.0024146171625265304	1.0369146981466397
4.181181181181181	2.8790203785542e-07	0.058938382144774835	2.4272904807121387	0.0	0.0	0.0	0.0	9.264039785002046e-119	1.0208067954537748e-150	0.0	3.7999614129243655	0.0	0.0	0.0	8.90970564581749e-21	1.1064918058563207	14.542898289773348	2.888861418764383e-129	2.0075666324717682e-05	7.404938608827297e-24	1.539577461894034e-79	0.0012507412075311425	0.9971296125539472
4.1891891891891895	1.109585391008995e-07	0.034709866210023546	3.3480878732903823	0.0	0.0	0.0	0.0	2.136970760233676e-120	1.4595703190296952e-152	0.0	2.993544311939155	0.0	0.0	0.0	4.2680495453980716e-20	1.604749682032056	13.425913136891758	5.659796624381668e-131	4.4696617716483725e-05	3.942310148078446e-23	7.034226009037063e-81	0.0006314504942908156	0.9730764149288145
4.197197197197197	4.179281845797134e-08	0.019940185019499033	4.505478822261553	0.0	0.0	0.0	0.0	4.804055391065973e-122	2.03378512176658e-154	0.0	2.4652116405326	0.0	0.0	0.0	1.9929744872529064e-19	2.2712344463950473	12.084689350212926	1.0806400435075007e-132	9.700690650030064e-05	2.0456826892090493e-22	3.1322692984530547e-82	0.0003107161522106073	0.9703164640578706
4.205205205205205	1.5664145396797667e-08	0.011173696308155463	5.915149423118944	0.0	0.0	0.0	0.0	1.0525159613096159e-123	2.7617450349633453e-156	0.0	2.2052410266588964	0.0	0.0	0.0	9.07154725192819e-19	3.137154109541205	10.605017580798812	2.010793167083128e-134	0.00020520972994234475	1.0346272409215265e-21	1.3593455557950317e-83	0.00014901878780417742	0.9942768218458138
4.213213213213213	6.670622295624702e-09	0.00610699934544396	7.5767432814847515	0.0	0.0	0.0	0.0	2.247297832977295e-125	3.6547735653477215e-158	0.0	2.2041791464633076	0.0	0.0	0.0	4.025033524426426e-18	4.22915899110556	9.073256631561424	3.646362645433518e-136	0.0004231085708216209	5.1002058389981265e-21	5.749481117659768e-85	6.965798317538494e-05	1.0495426283265958
4.221221221221221	5.457370065730415e-09	0.0032553376310371597	9.468967809264509	0.0	0.0	0.0	0.0	4.676315813815406e-127	4.713414695048541e-160	0.0	2.454318945151297	0.0	0.0	0.0	1.7408739451280173e-17	5.56472137050321	7.5680852867480475	6.444043011723097e-138	0.0008502818728650071	2.4504715004884323e-20	2.3700386842257707e-86	3.173609148752414e-05	1.1391013987599918
4.2292292292292295	1.0731677014015677e-08	0.0016922988286179248	11.546136631714328	0.0	0.0	0.0	0.0	9.483273849595891e-129	5.923917746935804e-162	0.0	2.9492056377675393	0.0	0.0	0.0	7.339661554790366e-17	7.147164651331966	6.154275130855352	1.1098470089045343e-139	0.0016654478205574742	1.1475451037604411e-19	9.521606288634152e-88	1.409251988816956e-05	1.2636433591622693
4.237237237237237	2.806079485935962e-08	0.000857923198978852	13.737100402954574	0.0	0.0	0.0	0.0	1.8742348474081277e-130	7.255719595153724e-164	0.0	3.6813588369025902	0.0	0.0	0.0	3.01645492278718e-16	8.96104562495586	4.879035440395924	1.8628329665582432e-141	0.00317948016643336	5.2377893613195e-19	3.7281468197621015e-89	6.099251574094098e-06	1.4210265379948515
4.245245245245245	7.500323280532017e-08	0.00042412055415008015	15.947317046431575	0.0	0.0	0.0	0.0	3.6099483060222525e-132	8.660639811458643e-166	0.0	4.638695467591274	0.0	0.0	0.0	1.2084563470612428e-15	10.968754230894264	3.7709944643656117	3.04712891158771e-143	0.005916136481372992	2.3301530671689873e-18	1.4226687660744134e-90	2.572865663631924e-06	1.6060047324630522
4.253253253253253	1.965918281069296e-07	0.00020444694001738088	18.06440436229994	0.0	0.0	0.0	0.0	6.776246803873026e-134	1.0074358333714779e-167	0.0	5.800383343217675	0.0	0.0	0.0	4.71932248545648e-15	13.109220470199453	2.841460729221045	4.8575116887991346e-145	0.010729444116642357	1.0103667104553793e-17	5.2910588135595135e-92	1.0578165290011081e-06	1.8102910932001424
4.261261261261261	5.027105727319653e-07	9.609585751439954e-05	19.966952373594275	0.0	0.0	0.0	0.0	1.2396203753027032e-135	1.1420435338757309e-169	0.0	7.133015396484846	0.0	0.0	0.0	1.796570048003435e-14	15.299462137756402	2.087326540837701	7.546455136470981e-147	0.018965890265870648	4.2700382288509443e-17	1.917826801139715e-93	4.2389301495120836e-07	2.0229917891545552
4.2692692692692695	1.2533612142786508e-06	4.403979498723522e-05	21.535749881787115	0.0	0.0	0.0	0.0	2.2100365418632e-137	1.2616697529166875e-171	0.0	8.588032769730372	0.0	0.0	0.0	6.666927468118586e-14	17.439358268464588	1.494862686605396	1.1425579812651304e-148	0.03267579918222786	1.7589060968417502e-16	6.774920140252993e-95	1.6555978170988863e-07	2.231396584749352
4.277277277277277	3.0466139061289184e-06	1.9678302962565805e-05	22.666032262946462	0.0	0.0	0.0	0.0	3.839913675730007e-139	1.3583335017878776e-173	0.0	10.101210116548804	0.0	0.0	0.0	2.411713173965015e-13	19.419526253604133	1.0436949627831185	1.685852661751371e-150	0.05487015369811907	7.061739647296911e-16	2.332528610638127e-96	6.302402034212083e-08	2.422061660796444
4.285285285285285	7.220180703291833e-06	8.572710283025206e-06	23.279019635437116	0.0	0.0	0.0	0.0	6.502116189169912e-141	1.4251636759484498e-175	0.0	11.594737263213664	0.0	0.0	0.0	8.504430106335358e-13	21.131597331909216	0.7104057240380772	2.4241924663063484e-152	0.08980553586443903	2.763369157925704e-15	7.82668366367861e-98	2.3383527979835988e-08	2.582071877578994
4.293293293293293	1.668318473327226e-05	3.641031085935234e-06	23.33098508886848	0.0	0.0	0.0	0.0	1.0729988301806906e-142	1.4572048700622523e-177	0.0	12.982009798077854	0.0	0.0	0.0	2.923382928436789e-12	22.479642200389367	0.4714103021760767	3.397196689428576e-154	0.1432606819144001	1.0539603349767659e-14	2.559508551411989e-99	8.456032461215793e-09	2.700333109277316
4.301301301301301	3.758565551972584e-05	1.507630894083703e-06	22.818404859809526	0.0	0.0	0.0	0.0	1.725659192146812e-144	1.4520245097902187e-179	0.0	14.174738549408795	0.0	0.0	0.0	9.795992178867213e-12	23.391122416258074	0.3049654079278489	4.639598515939878e-156	0.2227449635212555	3.918030244280162e-14	8.157618498468342e-101	2.980409374837871e-09	2.7687279678728256
4.3093093093093096	8.256396964138281e-05	6.085828861509029e-07	21.77834917402922	0.0	0.0	0.0	0.0	2.704718476965528e-146	1.4100180528222164e-181	0.0	15.091498969558591	0.0	0.0	0.0	3.1998874032384466e-11	23.82563918357328	0.19233578312292898	6.175131682256903e-158	0.33755593282485197	1.4196113335993991e-13	2.53395092528908e-102	1.023853628386899e-09	2.782975555305336
4.317317317317317	0.00017684720992012685	2.3949094176779615e-07	20.28405433756066	0.0	0.0	0.0	0.0	4.131429674798091e-148	1.3343591014064968e-183	0.0	15.666475131327374	0.0	0.0	0.0	1.0189334627459225e-10	23.779972985559372	0.11825694798509591	8.009735210735231e-160	0.49858656468120155	5.013364579110895e-13	7.67115946256628e-104	3.4280922494274146e-10	2.7430692297390804
4.325325325325325	0.0003693686309654678	9.187440224571056e-08	18.436409852212638	0.0	0.0	0.0	0.0	6.150209635425033e-150	1.2306031627704124e-185	0.0	15.85700461273543	0.0	0.0	0.0	3.1628830790600765e-10	23.288439141883796	0.07088418327262742	1.0125027441936817e-161	0.7177816822914559	1.7256283821959508e-12	2.2633505542108456e-105	1.1187158733906998e-10	2.653222224242328
4.333333333333333	0.000752301509516399	3.435802922373504e-08	16.352732594415354	0.0	0.0	0.0	0.0	8.922585785153908e-152	1.1060137374380932e-187	0.0	15.64865291255887	0.0	0.0	0.0	9.57079386042325e-10	22.418337496998618	0.041421622322468134	1.247327140949292e-163	1.0071662032379296	5.789264854246202e-12	6.508346097735709e-107	3.558277168397252e-11	2.521321053018147
4.341341341341341	0.0014942079127011685	1.2525156551586125e-08	14.154556789136645	0.0	0.0	0.0	0.0	1.2615451634513165e-153	9.687241813574437e-190	0.0	15.056930256480094	0.0	0.0	0.0	2.8231998950986495e-09	21.261105595101313	0.023597115575506193	1.497513166507568e-165	1.3774216048044892	1.893030968104104e-11	1.8239690199824204e-108	1.1030937432640196e-11	2.357959344744957
4.34934934934935	0.0028942461195512873	4.4509513504278946e-09	11.956186930864304	0.0	0.0	0.0	0.0	1.738305609931904e-155	8.268692143570378e-192	0.0	14.125336114308926	0.0	0.0	0.0	8.118307012044685e-09	19.920526839996914	0.013105201738646351	1.7521328831280134e-167	1.8360715898776772	6.033234074546666e-11	4.9818687076822525e-110	3.3330186377042832e-12	2.17518731525177
4.357357357357357	0.005467445976691008	1.5418121351830908e-09	9.855464176070754	0.0	0.0	0.0	0.0	2.3343217607869164e-157	6.878131997416871e-194	0.0	12.920055452037515	0.0	0.0	0.0	2.2757304539639983e-08	18.499846141508616	0.007095456982862812	1.9978806691807475e-169	2.38544443196708	1.8741346417073746e-10	1.3261574844067232e-111	9.815574796357375e-13	1.9851533240468648
4.365365365365365	0.01007345811727513	5.206114345796595e-10	7.927676155777952	0.0	0.0	0.0	0.0	3.05496728238023e-159	5.575722242122e-196	0.0	11.522196497256886	0.0	0.0	0.0	6.218834688866423e-08	17.08980334754536	0.0037451374819025074	2.220128761107481e-171	3.0206887032927323	5.674264262230975e-10	3.440534568260244e-113	2.8173863590383585e-13	1.7988265164885804
4.373373373373373	0.01810253089432668	1.7135420807975477e-10	6.222925724675585	0.0	0.0	0.0	0.0	3.8964011814510475e-161	4.40482480186753e-198	0.0	10.018832904825652	0.0	0.0	0.0	1.6566523275116077e-07	15.759380344129845	0.001927102108685243	2.4043234647628165e-173	3.7282035191949294	1.6744665802018533e-09	8.699308916786173e-115	7.881879588153288e-14	1.624971467879098
4.381381381381381	0.03173140985253098	5.497564357160503e-11	4.766699119441952	0.0	0.0	0.0	0.0	4.843195803167404e-163	3.39119665020978e-200	0.0	8.494224191606754	0.0	0.0	0.0	4.302186529804613e-07	14.550520561285422	0.000966696318567234	2.537544929097326e-175	4.484873792881213	4.8161673240116e-09	2.143737390668425e-116	2.149149490871965e-14	1.4695007366580115
4.38938938938939	0.054256610325733805	1.7192395912588918e-11	3.562942818169568	0.0	0.0	0.0	0.0	5.866939992215704e-165	2.544333764191908e-202	0.0	7.02243332657941	0.0	0.0	0.0	1.0891405258561392e-06	13.477334955012324	0.0004727402309674807	2.6100011564636353e-177	5.2584507888157015	1.3501586592356075e-08	5.1485675488053786e-118	5.711754447371327e-15	1.3352678337178643
4.397397397397397	0.09050115360903381	5.240701797626193e-12	2.598727046619449	0.0	0.0	0.0	0.0	6.926319535188188e-167	1.86033820636548e-204	0.0	5.662197354844282	0.0	0.0	0.0	2.687922459926492e-06	12.529510104075502	0.0002253725313750368	2.6162170565665912e-179	6.009279099017021	3.6891490488707054e-08	1.2051171016362481e-119	1.48033154024714e-15	1.2222928570689024
4.405405405405405	0.14727184495155665	1.5571348491638741e-12	1.8495457172771188	0.0	0.0	0.0	0.0	7.969015254807263e-169	1.3255813786003393e-206	0.0	4.454434967813623	0.0	0.0	0.0	6.46679357769027e-06	11.678939599942417	0.00010474277210543445	2.5557181628919574e-181	6.693355775247745	9.824846058049203e-08	2.749160443065274e-121	3.7745234629728903e-16	1.1283481460476439
4.413413413413413	0.2338171932650233	4.5096600661000816e-13	1.2844381347164646	0.0	0.0	0.0	0.0	8.935483376480332e-171	9.204866570853801e-209	0.0	3.4223044563401643	0.0	0.0	0.0	1.5167080866891317e-05	10.888137327161331	4.74559341742441e-05	2.433090481698132e-183	7.266452151722561	2.5502541514653735e-07	6.112219266840339e-123	1.0888753872042174e-16	1.0497823700566569
4.421421421421422	0.36220302519156344	1.2730326661838943e-13	0.8703530448564576	0.0	0.0	0.0	0.0	9.764335702126683e-173	6.2290980118292104e-211	0.0	2.5733492831275275	0.0	0.0	0.0	3.467823895202736e-05	10.1188330820474	2.0960376342946918e-05	2.257405993672502e-185	7.688788238917516	6.452073835398529e-07	1.3244201118304902e-124	9.315689194652674e-17	0.9824355889983305
4.42942942942943	0.5474887154401796	3.502765430563316e-14	0.5754421183168399	0.0	0.0	0.0	0.0	1.0398689517468508e-174	4.107989701884357e-213	0.0	1.9030417440696652	0.0	0.0	0.0	7.729570621469398e-05	9.33930244184823	9.025024705491502e-06	2.0411137180588084e-187	7.9295831085209665	1.5910116168147151e-06	2.7969236482250566e-126	2.954022992061632e-16	0.9224975472699298
4.4374374374374375	0.8075601641069141	9.394121281194414e-15	0.3712111331061251	0.0	0.0	0.0	0.0	1.0792592471123554e-176	2.640158472690676e-215	0.0	1.39896890980871	0.0	0.0	0.0	0.00016795706056382071	8.52938518825404	3.7882372603282893e-06	1.798584485920578e-189	7.970760942672409	3.823891220143238e-06	5.756565587944468e-128	1.1557917281364663e-15	0.8671846321426023
4.445445445445445	1.1624674173934766	2.4556864506737725e-15	0.23363732096420042	0.0	0.0	0.0	0.0	1.091651971661141e-178	1.6535870655238391e-217	0.0	1.0449727834466014	0.0	0.0	0.0	0.0003557844519853038	7.682694812064387	1.5501154846550936e-06	1.5445451145916964e-191	7.809193541097588	8.95768660983019e-06	1.1547136662488811e-129	4.47700952488982e-15	0.815151462146379
4.453453453453453	1.6331371822082779	6.256904684910915e-16	0.14346752840075205	0.0	0.0	0.0	0.0	1.0761031102499192e-180	1.0093005585618375e-219	0.0	0.8247097423729952	0.0	0.0	0.0	0.0007347214065774015	6.8060908707277274	6.183405123831986e-07	1.292636654989038e-193	7.4570930500755574	2.045240367598828e-05	2.2574240976237704e-131	1.6917929670508867e-14	0.7666024620880042
4.461461461461462	2.2393929502616903	1.5538691303193735e-16	0.08594945472687196	0.0	0.0	0.0	0.0	1.0337959532166633e-182	6.003579871725974e-222	0.0	0.724280048696648	0.0	0.0	0.0	0.0014791310533526154	5.916960886778937	2.404510932414683e-07	1.0542860241759901e-195	6.940486465866223	4.551462869530463e-05	4.301104655726954e-133	6.231426568290403e-14	0.723117940566526
4.46946946946947	2.9973208899873596	3.761284358694688e-17	0.050234072831530786	0.0	0.0	0.0	0.0	9.678922824046245e-185	3.4801371654337486e-224	0.0	0.7337545021202599	0.0	0.0	0.0	0.002902953187034297	5.03915768200316	9.115066787385728e-08	8.380048761096983e-198	6.296036463641173	9.872242366380028e-05	7.986837819007136e-135	2.2371115138606728e-13	0.687250244424776
4.4774774774774775	3.916160414517576	8.87408164910665e-18	0.028642230286263372	0.0	0.0	0.0	0.0	8.831418881184713e-187	1.9659781087142143e-226	0.0	0.8475691939117185	0.0	0.0	0.0	0.005554231611228663	4.198528324834751	3.368415295642982e-08	6.491435639704592e-200	5.56674760596587	0.0002087078432374017	1.4454321948061615e-136	7.827921397857322e-13	0.6619732155752537
4.485485485485485	4.995054055861055	2.040680506357888e-18	0.015931464818446112	0.0	0.0	0.0	0.0	7.853173626569452e-189	1.0823237800466493e-228	0.0	1.0638673657671402	0.0	0.0	0.0	0.010359997473124088	3.4188683985655337	1.2134523052430955e-08	4.900507736652668e-202	4.797254964694065	0.0004300509268265372	2.5494622404624833e-138	2.6697087291792816e-12	0.6500802868292447
4.493493493493493	6.22013005066518	4.573933949789438e-19	0.00864434675596577	0.0	0.0	0.0	0.0	6.805674480218621e-191	5.806733446606876e-231	0.0	1.3829498124870485	0.0	0.0	0.0	0.018838578570018222	2.7188948530007275	4.2613746913370975e-09	3.6053507051395755e-204	4.029406145408503	0.0008636925278219715	4.382555723961141e-140	8.874418495972915e-12	0.6536239765311597
4.501501501501502	7.562474497204022	9.992337085560199e-20	0.004575339872202686	0.0	0.0	0.0	0.0	5.747889413721405e-193	3.036006582846879e-233	0.0	1.8050666098954267	0.0	0.0	0.0	0.03339569673263246	2.110527031673484	1.4588320409936821e-09	2.584997143037923e-206	3.298726136321156	0.001690661228698559	7.34233696536456e-142	2.875242814562189e-11	0.6734752715643275
4.50950950950951	8.97754208953418	2.1276770467391356e-20	0.002362198436759347	0.0	0.0	0.0	0.0	4.731042977428153e-195	1.5469262809546446e-235	0.0	2.327852558504925	0.0	0.0	0.0	0.05771488451047892	1.5984726697269398	4.868420672679048e-10	1.8062536267712124e-208	2.6321367689570385	0.0032256124056360895	1.198861957591457e-143	9.079621539631457e-11	0.7090593992115273
4.5175175175175175	10.406432465153063	4.415755310794058e-21	0.001189593049912885	0.0	0.0	0.0	0.0	3.7950424715017713e-197	7.681262032390941e-238	0.0	2.9437743842023387	0.0	0.0	0.0	0.09723914107355383	1.180890255836735	1.5837891453577931e-10	1.2299954658301383e-210	2.0470460662379497	0.005998268811855303	1.907796506230634e-145	2.7945994172589283e-10	0.7582986443092384
4.525525525525525	11.77922325848858	8.93231934341757e-22	0.0005843281034169847	0.0	0.0	0.0	0.0	2.966795734502228e-199	3.7169914421377694e-240	0.0	3.6380042801867187	0.0	0.0	0.0	0.1597170719402388	0.8507706782152065	5.0227232320834766e-11	8.162710660456353e-213	1.5516856850444047	0.010871709151133498	2.958849811029573e-147	8.383589013736871e-10	0.817766227819013
4.533533533533533	13.020229470942116	1.7610950327034035e-22	0.0002799489775939419	0.0	0.0	0.0	0.0	2.2603199036767464e-201	1.7528571513852124e-242	0.0	4.387138057512387	0.0	0.0	0.0	0.25575224501217153	0.5976512530916542	1.553127651583711e-11	5.279240028659124e-215	1.146401814259392	0.019205600129019788	4.4724119144049974e-149	2.4513142710418353e-09	0.8830299269268719
4.541541541541542	14.054706701662258	3.3842315807467225e-23	0.00013081344290904437	0.0	0.0	0.0	0.0	1.6782761803614593e-203	8.055591544090132e-245	0.0	5.159113503197443	0.0	0.0	0.0	0.3992513266365144	0.40932419958459715	4.695587581996992e-12	3.3274729048100034e-217	0.8255187641901031	0.033068621861462345	6.588532196998972e-151	6.985968215123525e-09	0.9491415426166342
4.54954954954955	14.816204822984403	6.3386323725176355e-24	5.961630923435881e-05	0.0	0.0	0.0	0.0	1.2144180404326145e-205	3.6078150473373785e-247	0.0	5.914543014202493	0.0	0.0	0.0	0.6076212443073857	0.2732979752331106	1.4354674527205196e-12	2.0439193768647224e-219	0.5793940186060514	0.05549610027458922	9.459399158706232e-153	1.9404962826484545e-08	1.0112098550601665
4.5575575575575575	15.253581100523103	1.1571476879699604e-24	2.649751223064273e-05	0.0	0.0	0.0	0.0	8.564149650571872e-208	1.5746606582692976e-249	0.0	6.609461580097718	0.0	0.0	0.0	0.9015296820514282	0.1778809884574025	6.13166853472107e-13	1.2235426365719733e-221	0.39634924850864794	0.0907751537026883	1.32362948642735e-154	5.2536074954182647e-08	1.0649820137904504
4.565565565565565	15.336651812920353	2.0589193301924687e-25	1.1485787535462847e-05	0.0	0.0	0.0	0.0	5.885881890583552e-210	6.697697678672674e-252	0.0	7.199237587812544	0.0	0.0	0.0	1.3040324443738245	0.11285698452313674	8.812406315392195e-13	7.138066148741911e-224	0.26426463278453	0.14472037400874424	1.80508358666279e-156	1.386312147361972e-07	1.1073534300383074
4.573573573573573	15.059619632827069	3.5706460126321654e-26	4.855352493945377e-06	0.0	0.0	0.0	0.0	3.9423038718492946e-212	2.776275389540352e-254	0.0	7.6431499813251556	0.0	0.0	0.0	1.838902886566645	0.06979427912995728	2.671838944758187e-12	4.058337326469083e-226	0.1717342916028169	0.22487983608931178	2.3991433801990277e-158	3.565521277864974e-07	1.1367311872476475
4.581581581581582	14.441739202932187	6.035466496048843e-27	2.0015849003e-06	0.0	0.0	0.0	0.0	2.573356219700993e-214	1.541899775233572e-256	0.0	7.908959152761363	0.0	0.0	0.0	2.5280864623306254	0.04207208323469225	8.829022053455664e-12	2.2486498300742188e-228	0.10877572216069346	0.3405881334012797	3.107728654198439e-160	8.938067587329084e-07	1.1531919841918787
4.58958958958959	13.525115383253052	9.943314053387778e-28	8.04655178567895e-07	0.0	0.0	0.0	0.0	1.637046356656093e-216	1.0292128458767488e-254	0.0	7.9767404094591745	0.0	0.0	0.0	3.3883513388420656	0.02471974501142678	2.8713874952731806e-11	1.214231882228127e-230	0.06715276529097441	0.5027668854794793	3.923358402036278e-162	2.183850146453013e-06	1.1584022507213734
4.597597597597598	12.369981888534689	1.5966416489149416e-28	3.1544072316530875e-07	0.0	0.0	0.0	0.0	1.0149234922992866e-218	2.455547078067201e-252	0.0	7.8413336927366615	0.0	0.0	0.0	4.427401828129462	0.014156784532890303	9.110563089377484e-11	6.38980415357028e-233	0.04040664589844682	0.7233724672971104	4.8272620622522225e-164	5.200685985274889e-06	1.1553026737885033
4.605605605605605	11.048191682361914	2.4988459300431285e-29	1.205834806604299e-07	0.0	0.0	0.0	0.0	6.132208189063187e-221	5.710473133713881e-250	0.0	7.512982990385749	0.0	0.0	0.0	5.6399336252206345	0.007902276135537003	2.818208217859588e-10	3.277023654858601e-235	0.02369728986974683	1.014414482348591	5.78857643250251e-166	1.2071382960472702e-05	1.1475970244804745
4.613613613613613	9.635890515991655	3.8117727803136425e-30	4.494799017876235e-08	0.0	0.0	0.0	0.0	3.6108690132992694e-223	1.2943689891930725e-247	0.0	7.0160505960185375	0.0	0.0	0.0	7.004289744107892	0.004299361994587905	8.498769891423789e-10	1.637863553863381e-237	0.013545703359095116	1.3865229527676564	6.765044693573104e-168	2.7309391404002097e-05	1.1391193740649406
4.621621621621622	8.206401323424142	5.667216702685528e-31	1.6337131039021413e-08	0.0	0.0	0.0	0.0	2.072133996424362e-225	2.8596068771711203e-245	0.0	6.386027558376258	0.0	0.0	0.0	8.480466217471854	0.0022799119751913902	2.498603824208499e-09	7.977778523027161e-240	0.007546777637926167	1.847127365348672	7.705442261144759e-170	6.0217901066251184e-05	1.1331776995895837
4.62962962962963	6.8242215573736615	8.212355428699083e-32	5.789957278500132e-09	0.0	0.0	0.0	0.0	1.1588712685230758e-227	6.157676108735265e-243	0.0	5.665348162931959	0.0	0.0	0.0	10.01016590603897	0.0011784006105700308	7.16147154879831e-09	3.786974192061108e-242	0.004098068827911182	2.398417465643837	8.553669646593029e-172	0.0001294189296724508	1.1319799542412732
4.637637637637638	5.540768327623983	1.1599001065782281e-32	2.0007845467182333e-09	0.0	0.0	0.0	0.0	6.316315478029456e-230	1.292378352347147e-240	0.0	4.898692151114748	0.0	0.0	0.0	11.519379822070503	0.0005936460702148282	2.001134458744251e-08	1.7518980499669174e-244	0.0021689907265317774	3.035364638112601	9.254125360287539e-174	0.00027109942206345836	1.1362381225978533
4.645645645645645	4.392163650138011	1.5967179948398623e-33	6.741280229481456e-10	0.0	0.0	0.0	0.0	3.3550862494698674e-232	2.6437773868971696e-238	0.0	4.128491673518877	0.0	0.0	0.0	12.923599720114977	0.0002914883656885474	5.451615877576439e-08	7.89826001191429e-247	0.0011189553248100595	3.7441662054219624	9.75767358145801e-176	0.0005535004492697159	1.1450175112965404
4.653653653653653	3.3990084537021445	2.142350343634139e-34	2.214591165150889e-10	0.0	0.0	0.0	0.0	1.7368200452773023e-234	5.271358086652379e-236	0.0	3.391254612446944	0.0	0.0	0.0	14.135290007505237	0.000139499702117565	1.4479558138371422e-07	3.470245005421174e-249	0.0005627645538363172	4.501502796993805	1.002732740828975e-177	0.0011014529786645174	1.155857260586354
4.661661661661662	2.5678135213511544	2.8016074587067703e-35	7.093265934917365e-11	0.0	0.0	0.0	0.0	8.762281766929203e-237	1.024430815498352e-233	0.0	2.7151079421190367	0.0	0.0	0.0	15.07276634022362	6.507038114331239e-05	3.7494953917745597e-07	1.485918407221081e-251	0.00027620199474355175	5.27494682676075	1.0042737421599517e-179	0.0021363506824746614	1.1651414831151543
4.66966966966967	1.8935795837431542	3.57090652314196e-36	2.2150989181259543e-11	0.0	0.0	0.0	0.0	4.308150479467303e-239	1.9404626201003472e-231	0.0	2.1187100204422586	0.0	0.0	0.0	15.66925572232908	2.9583607711127177e-05	9.466390902119879e-07	6.200631199857244e-254	0.000132958872475799	6.024719122351587	9.802729579303843e-182	0.004038664005648777	1.16865757281878
4.677677677677678	1.3629601805783949	4.436127114732248e-37	6.7441514835644905e-12	0.0	0.0	0.0	0.0	2.0643140677566525e-241	3.582535606709751e-229	0.0	1.6114382149805504	0.0	0.0	0.0	15.88075013032983	1.3109206742563918e-05	2.330220716601431e-06	2.5216392365180448e-256	6.439727264776342e-05	6.706774114365197	9.325453032246521e-184	0.007441517404696599	1.162247454289342
4.685685685685685	0.9574863687817871	5.371353000030389e-38	2.001904593322408e-12	0.0	0.0	0.0	0.0	9.639886887548162e-244	6.446713830815852e-227	0.0	1.1945752547094168	0.0	0.0	0.0	15.691372390818724	5.661858639117375e-06	5.592653426026359e-06	9.993925769715835e-259	3.511170037221768e-05	7.276938606560055	8.64611202619472e-186	0.013364228050097	1.1424446915970239
4.693693693693693	0.656450589828938	6.338953073884293e-39	5.793658711669033e-13	0.0	0.0	0.0	0.0	4.3871184658581184e-246	1.130704102854717e-224	0.0	0.8631198154968863	0.0	0.0	0.0	15.115346016439029	2.3834104789653368e-06	1.3087433428203208e-05	3.8600719428777874e-261	2.9064048363883345e-05	7.695589597903778	7.812675385708416e-188	0.02339294242971146	1.1069974316814177
4.701701701701702	0.4391994639799631	7.2913078247031254e-40	1.6357378579512072e-13	0.0	0.0	0.0	0.0	1.945799304151885e-248	1.9329574772084358e-222	0.0	0.6078359433100639	0.0	0.0	0.0	14.195229712982304	9.7790303259271e-07	2.9861705788601968e-05	1.4529838673836632e-263	4.283879429248976e-05	7.932192468664902	6.880289365256562e-190	0.039910247784825326	1.0552018870511517
4.70970970970971	0.2867361909064756	8.174238746438993e-41	4.545400677987797e-14	0.0	0.0	0.0	0.0	8.410619459272986e-251	3.220760618370415e-220	0.0	0.41721449237404007	0.0	0.0	0.0	12.996720789159863	3.9106576987559513e-07	6.643645205533915e-05	5.330062472400176e-266	8.415387015451919e-05	7.968980141810894	5.905295439615579e-192	0.06636553415827529	0.988007642263526
4.717717717717718	0.18265658229661336	8.931885131234865e-42	1.4009041891342621e-14	0.0	0.0	0.0	0.0	3.5429839224990265e-253	5.230671776811678e-218	0.0	0.27911945667845844	0.0	0.0	0.0	11.600908376216292	1.5242662363959405e-07	0.00014412470545557512	1.9055042424003948e-268	0.00017519453701179226	7.803158027854606	4.939745322959279e-194	0.10756212223686891	0.9078965471341792
4.7257257257257255	0.11352514857092857	9.512459311394005e-43	1.0651211431944711e-14	0.0	0.0	0.0	0.0	1.4545264982218182e-255	8.2797919878432e-216	0.0	0.18200300304222472	0.0	0.0	0.0	10.095243644087354	5.790670279200527e-08	0.0003048733583633736	6.638862202067663e-271	0.00036172666563423267	7.447254858467653	4.027128519772261e-196	0.1699161771575519	0.8185731586025647
4.733733733733733	0.06883755054256548	9.874072630444146e-44	2.8865123373338706e-14	0.0	0.0	0.0	0.0	5.819495698384396e-258	1.2774513825694116e-213	0.0	0.11567105965682574	0.0	0.0	0.0	8.564616411183543	2.1441432625630422e-08	0.0006288670164742685	2.2541535822194375e-273	0.0007304258284732732	6.927558265408247	3.19973802960794e-198	0.26161864546577546	0.7245300566610621
4.741741741741742	0.0407201041636489	9.989726549536742e-45	1.0254036934520176e-13	0.0	0.0	0.0	0.0	2.269134942110067e-260	1.9210222520048362e-211	0.0	0.07165204530929511	0.0	0.0	0.0	7.083778655589076	7.738124263585577e-09	0.0012649290281464616	7.458980371193015e-276	0.0014385191149182146	6.280906298783866	2.4777721016022906e-200	0.39260990764257436	0.6305622939713524
4.74974974974975	0.023497252531906675	9.850643922935242e-46	3.638281011179801e-13	0.0	0.0	0.0	0.0	8.622765065239348e-263	2.8156815485772816e-209	0.0	0.043260365758934154	0.0	0.0	0.0	5.7119921271078	2.721914774561663e-09	0.0024811424185651027	2.4053680595340595e-278	0.00276165138158784	5.550378475485356	1.869977137100959e-202	0.5742650889298533	0.5413016411971037
4.757757757757758	0.013225916696346854	9.467369814648021e-47	1.2603499768737432e-12	0.0	0.0	0.0	0.0	3.1933317687691074e-265	4.0225167774364114e-207	0.0	0.025457133472836357	0.0	0.0	0.0	4.490299574307303	9.331903941082364e-10	0.004745982948362624	7.559441820162075e-281	0.005167630207225303	4.78058493627315	1.3754323578322322e-204	0.8186950667182605	0.460826192798088
4.7657657657657655	0.007261266501785848	8.868450190911914e-48	4.255937813177489e-12	0.0	0.0	0.0	0.0	1.1525314566427468e-267	5.601127386646725e-205	0.0	0.014601132082263234	0.0	0.0	0.0	3.441340350957648	3.118335956299963e-10	0.008853214757342414	2.3152827270923037e-283	0.009424858131920708	4.0132631334044815	9.859847092319034e-207	1.1376024787724888	0.39237938340563727
4.773773773773773	0.0038882846764229898	8.096918333223547e-49	1.4007541220201437e-11	0.0	0.0	0.0	0.0	4.053897762166312e-270	7.601798612433716e-203	0.0	0.008162463966757716	0.0	0.0	0.0	2.571248064713899	1.0156228088793361e-10	0.016106023653161435	6.910738318682581e-286	0.016753956803645675	3.2837674153491867	6.888570777939331e-209	1.5406978764106516	0.33821018571314976
4.781781781781782	0.0020307595185363146	7.205189349565894e-50	4.493532463652587e-11	0.0	0.0	0.0	0.0	1.3896455910418131e-272	1.0055893460876196e-200	0.0	0.004447477319339163	0.0	0.0	0.0	1.8729395786008243	3.224028598618279e-11	0.028575987156776637	2.010254201942707e-288	0.02902811406465441	2.6188178900829047	4.690466866678219e-211	2.033775617014364	0.2995279738106625
4.78978978978979	0.0010346124425350597	6.249202896613923e-51	1.4049891813346057e-10	0.0	0.0	0.0	0.0	4.64244293415463e-275	1.296547495405993e-198	0.0	0.0023619131513301166	0.0	0.0	0.0	1.3300450313343384	9.975213943169374e-12	0.049448587516937634	5.6988027147333366e-291	0.04902064818913544	2.0356183898073326	3.1126552522577586e-213	2.616659343472331	0.27655402391201883
4.797797797797798	0.0005146574051166292	5.282717880778979e-52	4.2817093557455925e-10	0.0	0.0	0.0	0.0	1.511472855765074e-277	1.62937006403553e-196	0.0	0.0012225646217866308	0.0	0.0	0.0	0.9208120963068382	3.0081704713664944e-12	0.0834568090238296	1.5744264606983552e-293	0.0806859776126344	1.5422173645721522	2.0131399829403503e-215	3.2813301947308307	0.26864725748656215
4.8058058058058055	0.00025117012219721843	4.352549882248687e-53	1.271804899915037e-09	0.0	0.0	0.0	0.0	4.795847760252342e-280	1.995789085777886e-194	0.0	0.0006167901668611865	0.0	0.0	0.0	0.6214941405288386	8.841777025497254e-13	0.13738585880588824	4.2390374313503333e-296	0.12944219424291364	1.138814448129505	1.2689512239343825e-217	4.010617839540548	0.27448283830952
4.813813813813813	0.00012312898571939556	3.4952932980899144e-54	3.6819925891469102e-09	0.0	0.0	0.0	0.0	1.4830018151263371e-282	2.3827212391307236e-192	0.0	0.00030329187505101404	0.0	0.0	0.0	0.40894380058668506	2.532990505384253e-13	0.2206042253283327	1.1122905218563115e-298	0.2024009058033032	0.8196312429234895	7.795498383775071e-220	4.777835859012101	0.29226556628167855
4.821821821821822	6.7125227679415e-05	2.735753753917163e-55	1.038973408620513e-08	0.0	0.0	0.0	0.0	4.469194285890614e-285	2.772653421723392e-190	0.0	0.00014535896706724085	0.0	0.0	0.0	0.26233120897316803	7.072687229786281e-14	0.3455404032187504	2.844299567137774e-301	0.30846636928581833	0.5749660442620607	4.66735511169681e-222	5.547659124277533	0.3199625293000855
4.82982982982983	5.3657355586677295e-05	2.0870068824474434e-56	2.857492248390589e-08	0.0	0.0	0.0	0.0	1.3125868381390505e-287	3.1447184750511565e-188	0.0	6.790169222010857e-05	0.0	0.0	0.0	0.16405715170984989	1.9248293459406844e-14	0.5279853494789173	7.088242182920265e-304	0.4582072707775786	0.393119011074133	2.7234901358181757e-224	6.278370032401239	0.355539109230203
4.837837837837838	7.521813124256218e-05	1.551758895088928e-57	7.659929908062141e-08	0.0	0.0	0.0	0.0	3.7569733410061335e-290	3.47641704554279e-186	0.0	3.091555765675447e-05	0.0	0.0	0.0	0.10002264677559547	5.105718848219094e-15	0.7870668976017173	1.721503356100414e-306	0.6633991568462367	0.2619775356081402	1.5488478975901502e-226	6.925364666631549	0.39717895971597467
4.8458458458458455	0.0001430085559932103	1.1245482107708792e-58	2.001352723453116e-07	0.0	0.0	0.0	0.0	1.0479955527494859e-292	3.745811874583788e-184	0.0	1.3719279032352864e-05	0.0	0.0	0.0	0.05945091503916951	1.320013726991437e-15	1.1447264885331014	4.07458435673931e-309	0.9361525802964551	0.17016185637702072	8.584593533892974e-229	7.44555340884435	0.44346373532092703
4.853853853853853	0.000291268634896229	7.94301489064149e-60	5.096612130911932e-07	0.0	0.0	0.0	0.0	2.8489972105685627e-295	3.933907350816607e-182	0.0	5.93394082456717e-06	0.0	0.0	0.0	0.034448854951679986	3.3262652972239465e-16	1.62454497758802	9.398636797663e-312	1.2875886703634092	0.10772550378568288	4.637230733479824e-231	7.80207135214643	0.4934853214123707
4.861861861861862	0.0005902169326787338	5.468221868383138e-61	1.2650236266241143e-06	0.0	0.0	0.0	0.0	7.5480690835938085e-298	4.0268592438797034e-180	0.0	2.501571096593897e-06	0.0	0.0	0.0	0.01946014500063776	8.16943850629307e-17	2.2498252039257096	2.1127715246e-314	1.7261019336250905	0.06647112195879919	2.4413254386632554e-233	7.96858941547107	0.5468655365231231
4.86986986986987	0.0011705763073082114	3.669106537296516e-62	3.0603760616264696e-06	0.0	0.0	0.0	0.0	1.948906332612711e-300	4.017658435111078e-178	0.0	1.0278747725014703e-06	0.0	0.0	0.0	0.010716953369184157	1.955619760882754e-17	3.0409495739605634	4.6285596e-317	2.255352949093245	0.03997658035194819	1.2526237733668868e-235	7.932527396848102	0.603668096280963
4.877877877877878	0.0022646908096799357	2.3995397765408557e-63	7.216224931683148e-06	0.0	0.0	0.0	0.0	4.904077504297579e-303	3.907004405525038e-176	0.0	4.11647309607915e-07	0.0	0.0	0.0	0.005753730581464193	4.562821839635598e-18	4.012183918707268	9.8853e-320	2.8722443076678803	0.023433460647214945	6.263882832805233e-238	7.696624683345162	0.6642051099832232
4.885885885885886	0.0042711942498530366	1.5294983546589145e-64	1.658457831880714e-05	0.0	0.0	0.0	0.0	1.2026380536974517e-305	3.7032173558969247e-174	0.0	1.6068231236428778e-07	0.0	0.0	0.0	0.0030114767211776015	1.0376227657916663e-18	5.168271603138571	2e-322	3.565225657567717	0.01338829813903175	3.052773644288121e-240	7.278596357265424	0.7287627878337457
4.893893893893894	0.007851689849504998	9.50218535470337e-66	3.7149922449991723e-05	0.0	0.0	0.0	0.0	2.874245208637279e-308	3.421204286259685e-172	0.0	6.113199685313017e-08	0.0	0.0	0.0	0.0015365976818326607	2.299865070563594e-19	6.501316806017065	0.0	4.313317761220259	0.0074554262177282705	1.4500186363215112e-242	6.70893463090825	0.7972931874067766
4.901901901901902	0.014068209726387428	5.753755441302617e-67	8.11092705494449e-05	0.0	0.0	0.0	0.0	6.6945894464356e-311	3.0806574062020148e-170	0.0	2.2668710105410848e-08	0.0	0.0	0.0	0.0007643466289938067	4.968463555059833e-20	7.988547043840352	0.0	5.086214464203351	0.0040464831361069886	6.712442319387817e-245	6.027234418163102	0.8691343680744342
4.90990990990991	0.024568244194819688	3.3957265601957727e-68	0.00017260055422181291	0.0	0.0	0.0	0.0	1.5196211837e-313	2.703787055682075e-168	0.0	8.192996184005394e-09	0.0	0.0	0.0	0.0003706541543300351	1.0461615279992227e-20	9.591529352882455	0.0	5.845701941835918	0.0021406277423100454	3.028416138691197e-247	5.277657508944604	0.9428245881137116
4.917917917917918	0.04181850822048155	1.9532931718342626e-69	0.0003579917203390696	0.0	0.0	0.0	0.0	3.3616925e-316	2.312950522142932e-166	0.0	2.8861334879923883e-09	0.0	0.0	0.0	0.00017522437661559082	2.1470011002852857e-21	11.257266443615588	0.0	6.548433956206956	0.00110372967914741	1.3316145730491718e-249	4.504254510050776	1.0160641075798198
4.925925925925926	0.06937803439584528	1.0951044794657608e-70	0.0007237071860860573	0.0	0.0	0.0	0.0	7.2479e-319	1.9285241122425194e-164	0.0	9.90940989063312e-10	0.0	0.0	0.0	8.075437983880342e-05	4.294599550845648e-22	12.921323426094721	0.0	7.149851474134765	0.0005546799256504464	5.706496158051388e-252	3.746823527973872	1.0858516184128055
4.933933933933934	0.1121849159797931	5.98407569318295e-72	0.0014259749415982809	0.0	0.0	0.0	0.0	1.586e-321	1.567287872583658e-162	0.0	3.31617078673474e-10	0.0	0.0	0.0	3.628125649217177e-05	8.372785534394961e-23	14.512774151061933	0.0	7.608786060225533	0.00027169417850990017	2.3833538266595126e-254	3.037820813542526	1.1487863587053637
4.941941941941942	0.1768096480649054	3.1870728976674025e-73	0.0027385458014604755	0.0	0.0	0.0	0.0	0.0	1.2414737487832537e-160	0.0	1.0816423993729315e-10	0.0	0.0	0.0	1.5890661066600703e-05	1.5910145273902628e-23	15.96038337358623	0.0	7.892098742903055	0.00012971087051573686	9.701424672721932e-257	2.4005992495439172	1.2014897800699689
4.94994994994995	0.2716041920001273	1.6543991902869013e-74	0.005126101838876961	0.0	0.0	0.0	0.0	0.0	9.584985853684603e-159	0.0	3.4386520606779525e-11	0.0	0.0	0.0	6.7849046769462955e-06	2.946695152254399e-24	17.19914814796019	0.0	7.978631957189217	6.035740666251614e-05	3.848668566364276e-259	1.848995169964273	1.2410714868772006
4.957957957957958	0.4066548850567801	8.370319018218133e-76	0.009352195079176442	0.0	0.0	0.0	0.0	0.0	7.212912794254369e-157	0.0	1.065492710004789e-11	0.0	0.0	0.0	2.824141100945212e-06	5.319283745700986e-25	18.176192445109066	0.0	7.861820764565189	2.737429388700667e-05	1.4880362530138545e-261	1.3880671789086114	1.26555080305293
4.965965965965966	0.5934368830997199	4.1275952104365206e-77	0.01663025814997876	0.0	0.0	0.0	0.0	0.0	5.2904822320339886e-155	0.0	3.2178844768127653e-12	0.0	0.0	0.0	1.145957708390021e-06	9.358968630663316e-26	18.855091845240757	0.0	7.550515948816746	1.2100781972312748e-05	5.607180203135699e-264	1.0156493433942688	1.2741517057020166
4.973973973973974	0.8440770501019275	1.9838351199161657e-78	0.02882328861530366	0.0	0.0	0.0	0.0	0.0	3.782207205254573e-153	0.0	9.47214051987575e-13	0.0	0.0	0.0	4.5330346706102856e-07	1.6049433629539094e-26	19.217995590156267	0.0	7.067875722848636	5.213652763184325e-06	2.0592236508164076e-266	0.7243287054597115	1.2674139101881374
4.981981981981982	1.1701692074827919	9.293245969227569e-80	0.04869082984186696	0.0	0.0	0.0	0.0	0.0	2.6354875029905236e-151	0.0	2.717587480596971e-13	0.0	0.0	0.0	1.7480201233233885e-07	2.6825530296993394e-27	19.265348847039615	0.0	6.448518710790396	2.1894192228086037e-06	7.370390933132403e-269	0.5034846094735778	1.2471006622204435
4.98998998998999	1.5811543060902407	4.243094175158153e-81	0.08016963906720108	0.0	0.0	0.0	0.0	0.0	1.7899557712124703e-149	0.0	7.599353577507168e-14	0.0	0.0	0.0	6.571120488403383e-08	4.370124465069087e-28	19.01349276453736	0.0	5.734424096216376	8.961359642165414e-07	2.571020458884284e-271	0.34111066679173874	1.215925110661371
4.997997997997998	2.0823746141655968	1.888214331817147e-82	0.1286565159927733	0.0	0.0	0.0	0.0	0.0	1.184921132004859e-147	0.0	2.071225991504805e-14	0.0	0.0	0.0	2.4080567739820324e-08	6.938988725042235e-29	18.490813669718346	0.0	4.97025232704015	3.575008212228702e-07	8.740746874271288e-274	0.22524906614778673	1.1771521170293664
5.006006006006006	2.6730216875745176	8.189799817472926e-84	0.20123927820495158	0.0	0.0	0.0	0.0	0.0	7.64544042637759e-146	0.0	5.5021957946533376e-15	0.0	0.0	0.0	8.602545376911887e-09	1.0738792300311122e-29	17.733326925263704	0.0	4.19880640051411	1.390075333785761e-07	2.8961400334099767e-276	0.14497372432769803	1.1341530983406847
5.014014014014014	3.344299163441787	3.462172161959683e-85	0.30679821006895663	0.0	0.0	0.0	0.0	0.0	4.808189837020755e-144	0.0	1.4246307407078164e-15	0.0	0.0	0.0	2.995841612407109e-09	1.6198380227077262e-30	16.78056838612015	0.0	3.4572600541369582	5.2681458122542196e-08	9.352303081824458e-279	0.09094402907555925	1.0899940862963962
5.022022022022022	4.0781836023965194	1.4265185031159119e-86	0.45588153114798496	0.0	0.0	0.0	0.0	0.0	2.947317034035589e-142	0.0	3.595226858014863e-16	0.0	0.0	0.0	1.0170469906300494e-09	2.381467289304228e-31	15.672445290934146	0.0	2.774578588536692	1.9459666510556563e-08	2.943374958685676e-281	0.05560549146753607	1.0471224784072541
5.03003003003003	4.847160987546935	5.728745548114351e-88	0.6602528448964904	0.0	0.0	0.0	0.0	0.0	1.7609149117789852e-140	0.0	8.843170634000636e-17	0.0	0.0	0.0	3.365829793741385e-10	3.412514752944598e-32	14.447345231001673	0.0	2.1703051311834924	7.0060165068056395e-09	9.028188354136665e-284	0.033137502572988566	1.0071909865701898
5.038038038038038	5.615224575791938	2.2423067783171617e-89	0.9320252329672493	0.0	0.0	0.0	0.0	0.0	1.0254542230923086e-138	0.0	2.120056465582854e-17	0.0	0.0	0.0	1.085852691591522e-10	4.766080132471216e-33	13.141425492723332	0.0	1.6546393502049912	2.4584709205052614e-09	2.6988803661525164e-286	0.01924777190081584	0.9710255648252446
5.046046046046046	6.3402419649470305	8.554288622501331e-91	1.2823428824043503	0.0	0.0	0.0	0.0	0.0	5.820505409448163e-137	0.0	4.953869577428245e-18	0.0	0.0	0.0	3.414884167356995e-11	6.487913149456095e-34	11.788711906269235	0.0	1.2295457247899593	8.408473343487652e-10	7.863115573479147e-289	0.010896819327835034	0.9387154226642456
5.054054054054054	6.977559533092365	3.1807251331627514e-92	1.7196488245984636	0.0	0.0	0.0	0.0	0.0	3.220117755577675e-135	0.0	1.1282346316716171e-18	0.0	0.0	0.0	1.0469019812581866e-11	8.608066245438025e-35	10.421497866591062	0.0	0.89052231011234	2.8030276660284035e-10	2.232717038093877e-291	0.006012812138376993	0.9097836975828808
5.062062062062062	7.484456782538376	1.1527144909999048e-93	2.2476799685214117	0.0	0.0	0.0	0.0	0.0	1.736399187358898e-133	0.0	2.504447901805749e-19	0.0	0.0	0.0	3.1286697886317625e-12	1.113174012241185e-35	9.070568454387734	0.0	0.6286424570399718	9.107428563094396e-11	6.1787513218158856e-294	0.003233807158588449	0.8833900668063766
5.07007007007007	7.824850260390705	4.0716527794884186e-95	2.8634413334898707	0.0	0.0	0.0	0.0	0.0	9.126290465621857e-132	0.0	5.4185401359539595e-20	0.0	0.0	0.0	9.114561638926741e-13	1.4030637447857964e-36	7.764946287724597	0.0	0.43253514187876224	2.8841797217822082e-11	1.6664632800486984e-296	0.0016951541571818374	0.8585212808032214
5.078078078078078	7.973533111035154	1.4017581428610275e-96	3.5555043251949208	0.0	0.0	0.0	0.0	0.0	4.675262759461251e-130	0.0	1.1426423196402768e-20	0.0	0.0	0.0	2.588408941250498e-13	1.7236482057686003e-37	6.531093482659591	0.0	0.29006669836059834	8.902398304705467e-12	4.38045056090377e-299	0.0008660897084567105	0.834139259407631
5.086086086086086	7.919259690368859	4.7035829675646705e-98	4.303018776085758	0.0	0.0	0.0	0.0	0.0	2.3344518368113753e-128	0.0	2.348529568995049e-21	0.0	0.0	0.0	7.165553594838064e-14	2.063843424397529e-38	5.391727060268506	0.0	0.18959772845795422	2.678242392773955e-12	1.1221988518231123e-301	0.0004312957265445412	0.8092742977686535
5.094094094094094	7.666151250085852	1.5382888748600807e-99	5.075798600332409	0.0	0.0	0.0	0.0	0.0	1.1361380494443496e-126	0.0	4.704781705230702e-22	0.0	0.0	0.0	1.9336820803429267e-14	2.4085837154154248e-39	4.364549149884352	0.0	0.12078894065619962	7.853276624035239e-13	2.8018756649263515e-304	0.00020933701638171283	0.7830680580898183
5.102102102102102	7.233178759742965	4.903434264709886e-101	5.8357225839070725	0.0	0.0	0.0	0.0	0.0	5.389453398830206e-125	0.0	9.186300337759458e-23	0.0	0.0	0.0	5.086717135727906e-15	2.7397039180279786e-40	3.461227906597162	0.0	0.07500323568861501	2.2444506830802888e-13	6.817982793738064e-307	9.903198930570395e-05	0.7547832508147885
5.11011011011011	6.651812965163592	1.5234078310626935e-102	6.5394921637273065	0.0	0.0	0.0	0.0	0.0	2.4918730153495178e-123	0.0	1.748233830722827e-23	0.0	0.0	0.0	1.304385704336929e-15	3.0374028857818735e-41	2.686897006473803	0.0	0.04539328484142142	6.252121302868784e-14	1.61692897976569e-309	4.56629088829117e-05	0.7238018674143215
5.118118118118118	5.962245800232429	4.613020424131535e-104	7.142538086442442	0.0	0.0	0.0	0.0	0.0	1.1229871968244715e-121	0.0	3.2427697839114967e-24	0.0	0.0	0.0	3.2605371143144276e-16	3.28214721736075e-42	2.0403063972988327	0.0	0.026777005483544856	1.697473020988459e-14	3.737265839005e-312	2.0521553923838837e-05	0.6896312641368723
5.126126126126126	5.2088126792474325	1.361469568053192e-105	7.6036185705229045	0.0	0.0	0.0	0.0	0.0	4.9327778666847336e-120	0.0	5.862602278986691e-25	0.0	0.0	0.0	7.944849987570195e-17	3.4567709062393806e-43	1.5146028957266984	0.0	0.015395407531032825	4.4919666368798336e-15	8.41870015e-315	8.989085478495296e-06	0.6519290246415251
5.134134134134134	4.435336952313102	3.91637136080288e-107	7.889462792761128	0.0	0.0	0.0	0.0	0.0	2.1119144182359585e-118	0.0	1.0330526707251466e-25	0.0	0.0	0.0	1.8870980426681195e-17	3.5484609032004083e-44	1.0985905220484524	0.0	0.008627384681351753	1.1585861165843373e-15	1.848263e-317	3.837773814658013e-06	0.6105464313444477
5.142142142142142	3.6810652360050007	1.0980273565756306e-108	7.978737816065522	0.0	0.0	0.0	0.0	0.0	8.813110658485828e-117	0.0	1.774239380843679e-26	0.0	0.0	0.0	4.369323737866195e-18	3.5503104957693254e-45	0.7782455380718815	0.0	0.004712224353078494	2.9125827627633064e-16	3.958e-320	1.5969886826016377e-06	0.5655801096129166
5.15015015015015	2.977689609968441	3.0005151305243424e-110	7.864683978007182	0.0	0.0	0.0	0.0	0.0	3.5846803412729916e-115	0.0	2.970022105834062e-27	0.0	0.0	0.0	9.861518276120764e-19	3.4621791250101814e-46	0.5382479677160897	0.0	0.002508601960757065	7.136518472667402e-17	1e-322	6.477134263421889e-07	0.5174150366075407
5.158158158158158	2.34770947711111	7.991565216952554e-112	7.555968928323828	0.0	0.0	0.0	0.0	0.0	1.4211505963839877e-113	0.0	4.845793091305799e-28	0.0	0.0	0.0	2.169611432368868e-19	3.290710038057887e-47	0.36333005663715345	0.0	0.0013016600085096644	1.704326713136916e-17	0.0	2.560486902856998e-07	0.4667413808240587
5.166166166166166	1.8041319462209182	2.0745372664494252e-113	7.075614384351717	0.0	0.0	0.0	0.0	0.0	5.491593494004972e-112	0.0	7.705978065752305e-29	0.0	0.0	0.0	4.6529414460460114e-20	3.0485026987190595e-48	0.23931206150668052	0.0	0.000658307851731263	3.967177417159008e-18	0.0	9.865538957688246e-08	0.41453258175392893
5.1741741741741745	1.3512983811585726	5.2488480370669825e-115	6.458186645076952	0.0	0.0	0.0	0.0	0.0	2.068356679797995e-110	0.0	1.1943961313290743e-29	0.0	0.0	0.0	9.72701336935364e-21	2.752583086605713e-49	0.1537739207329659	0.0	0.00032453240999048936	9.002521521014836e-19	0.0	3.7049100730670355e-08	0.36198106892852644
5.182182182182182	0.9864912382660159	1.2943750220488466e-116	5.745737494122306	0.0	0.0	0.0	0.0	0.0	7.593140165284396e-109	0.0	1.8043746833005237e-30	0.0	0.0	0.0	1.982150390909005e-21	2.4224296612012907e-50	0.09637896849721654	0.0	0.00015601429167826555	2.0012324347600506e-19	0.0	1.3561043979628871e-08	0.31039835130628457
5.19019019019019	0.7019306788441202	3.1110687849547473e-118	4.983172975344675	0.0	0.0	0.0	0.0	0.0	2.7169803409504962e-107	0.0	2.65682396126323e-31	0.0	0.0	0.0	3.937293032136446e-22	2.0778720408574698e-51	0.05891194731407747	0.0	7.330917087214635e-05	4.835501331308804e-20	0.0	4.838014628408787e-09	0.26109495070508
5.198198198198198	0.48680410557854387	7.288068878436176e-120	4.213777823728491	0.0	0.0	0.0	0.0	0.0	9.47590802952231e-106	0.0	3.812909973278378e-32	0.0	0.0	0.0	7.623630155784904e-23	1.7371739515698925e-52	0.03511535538077575	0.0	3.410744855464377e-05	3.539935285580489e-20	0.0	1.682286054456355e-09	0.21526051790084777
5.206206206206206	0.32905860817696164	1.664058878958693e-121	3.475532634318261	0.0	0.0	0.0	0.0	0.0	3.221251308682507e-104	0.0	5.33344769763543e-33	0.0	0.0	0.0	1.4388905549247196e-23	1.4155483346774804e-53	0.020409082032750984	0.0	1.679937266738504e-05	1.2615577678242856e-19	0.0	5.701528676229278e-10	0.17386441474867242
5.2142142142142145	0.2167960158171479	3.703209434494863e-123	2.7986613631384643	0.0	0.0	0.0	0.0	0.0	1.0673281906423425e-102	0.0	7.271386796803163e-34	0.0	0.0	0.0	2.647247213645317e-24	1.1242502248160758e-54	0.01156511976064197	0.0	1.1263693461315601e-05	5.712254173822584e-19	0.0	1.8834054131135113e-10	0.1375924437544571
5.222222222222222	0.13921574409407098	8.032324118448957e-125	2.20459169665459	0.0	0.0	0.0	0.0	0.0	3.44699876291146e-101	0.0	9.662381293165244e-35	0.0	0.0	0.0	4.747456401055878e-25	8.702782872144548e-56	0.00638926145212216	0.0	1.4253934904695802e-05	2.5555690812217407e-18	0.0	6.064349033231064e-11	0.10682777073619688
5.23023023023023	0.08713335277375586	1.6980776276959267e-126	1.7062582825863644	0.0	0.0	0.0	0.0	0.0	1.0850611796560404e-99	0.0	1.251436486731521e-35	0.0	0.0	0.0	8.299008069969815e-26	6.56614091669278e-57	0.0034411498710325912	0.0	2.795343742524106e-05	1.1152081636522079e-17	0.0	1.9047367093669083e-11	0.0816754881221648
5.238238238238238	0.053154435945660675	3.498865277702169e-128	1.3094765129300787	0.0	0.0	0.0	0.0	0.0	3.329181360811004e-98	0.0	1.5797602144576296e-36	0.0	0.0	0.0	1.414129210173087e-26	4.828576705450135e-58	0.0018067225905677908	0.0	6.130154979819599e-05	4.744276213986392e-17	0.0	5.887726706803959e-12	0.06202268059190877
5.246246246246246	0.03160484163894176	7.026681451525721e-130	1.0149900553851463	0.0	0.0	0.0	0.0	0.0	9.956139994161522e-97	0.0	1.943709013521022e-37	0.0	0.0	0.0	2.3488144471344998e-27	3.460867369359349e-59	0.0009246984862465891	0.0	0.00013472271928422839	1.9675315431336286e-16	0.0	1.9769365705654717e-12	0.047620650828708914
5.2542542542542545	0.01831583570849888	1.3753925750495754e-131	0.8207537541299322	0.0	0.0	0.0	0.0	0.0	2.902117758337201e-95	0.0	2.3309289861577984e-38	0.0	0.0	0.0	3.80280503359404e-28	2.4177292395767969e-60	0.00046133678390327174	0.0	0.0002901272020784476	7.954510212108258e-16	0.0	1.3489705291915499e-12	0.03817368426480739
5.262262262262262	0.010345676066890859	2.623955406790599e-133	0.7240421052848924	0.0	0.0	0.0	0.0	0.0	8.245362420803506e-94	0.0	2.7244858327652726e-39	0.0	0.0	0.0	6.00142229315923e-29	1.6462176541504162e-61	0.0002243550882318317	0.0	0.0006097345896406481	3.1350756485318735e-15	0.0	3.0193051719811446e-12	0.033419175956030826
5.27027027027027	0.005695738330220093	4.879098539229771e-135	0.7230502972838424	0.0	0.0	0.0	0.0	0.0	2.283365006481812e-92	0.0	3.103828972799664e-40	0.0	0.0	0.0	9.232050074940162e-30	1.092505751782847e-62	0.00010635209646661409	0.0	0.001249639373541493	1.2045599327904367e-14	0.0	9.585747810479356e-12	0.033186455776984924
5.278278278278278	0.003056329674033335	8.842520861872236e-137	0.8177577301466195	0.0	0.0	0.0	0.0	0.0	6.163281406006969e-91	0.0	3.446424183174496e-41	0.0	0.0	0.0	1.3843153409778185e-30	7.066707159741873e-64	4.9140807781577936e-05	0.0	0.002497277041701647	4.5118815467529743e-14	0.0	3.088972350125544e-11	0.037425476259139584
5.286286286286286	0.0015984880103669247	1.5619458065218334e-138	1.0099371456592678	0.0	0.0	0.0	0.0	0.0	1.6215110550978652e-89	0.0	3.729901769664619e-42	0.0	0.0	0.0	2.0233169761312023e-31	4.455201414735136e-65	2.213194581033289e-05	0.0	0.004866083783025273	1.6475516942044567e-13	0.0	9.735652740525017e-11	0.046201084067999616
5.2942942942942945	0.0008148498395277434	2.6891138799647505e-140	1.302308180839046	0.0	0.0	0.0	0.0	0.0	4.15814173468536e-88	5.237e-321	3.934449352733764e-43	0.0	0.0	0.0	2.882597115369544e-32	2.737628265004284e-66	9.715695205443835e-06	0.0	0.009245364520032053	5.865105288416752e-13	0.0	2.9915825938824817e-10	0.059653550508797996
5.302302302302302	0.00040485993557352396	4.512381309521807e-142	1.6969498540165235	0.0	0.0	0.0	0.0	0.0	1.0393224832784632e-86	2.442957e-318	4.0452738485116773e-44	0.0	0.0	0.0	4.0030796580008485e-33	1.6396022093638076e-67	4.157208536054135e-06	0.0	0.01712782567463013	2.0355014658866e-12	0.0	8.95997681839679e-10	0.07793121353333166
5.31031031031031	0.00019606091948943627	7.379989662599871e-144	2.193199824596033	0.0	0.0	0.0	0.0	0.0	2.5320554879421035e-85	1.112486473e-315	4.0737590753689954e-45	0.0	0.0	0.0	5.4186853189227235e-34	9.571045898256993e-69	1.733806675826869e-06	0.0	0.03093972784680829	6.886989806617418e-12	0.0	2.6156111549129104e-09	0.10110624317234113
5.318318318318318	9.254144670624713e-05	1.1764110081376743e-145	2.785371565119846	0.0	0.0	0.0	0.0	0.0	6.012681291271039e-84	4.9378151697e-313	6.1015780367907595e-46	0.0	0.0	0.0	7.149607703461024e-35	5.445492801841593e-70	7.048038280980293e-07	0.0	0.05449656038407453	2.271713596346892e-11	0.0	7.442161444421164e-09	0.1290891536008788
5.326326326326326	4.257361712961323e-05	1.82774569786845e-147	3.4606981881677576	0.0	0.0	0.0	0.0	0.0	1.3916673180663308e-82	2.13616458581943e-310	2.2457021860978954e-45	0.0	0.0	0.0	9.195138304186382e-36	3.0197560709194072e-71	2.792561594909831e-07	0.0	0.09359707017606853	7.305461715268453e-11	0.0	2.0638804558161202e-08	0.16156082417858972
5.334334334334335	1.9089907844602174e-05	2.7677434096846187e-149	4.19794162942354	0.0	0.0	0.0	0.0	0.0	3.139606095195809e-81	9.00729472473977e-308	2.2182065271762224e-44	0.0	0.0	0.0	1.1527132756199849e-36	1.6321626040932156e-72	1.0784567290228627e-07	0.0	0.15674658925886809	2.290422986560148e-10	0.0	5.578655326268229e-08	0.19794124874779645
5.342342342342342	8.343074653742086e-06	4.084973510909949e-151	4.967066197641063	0.0	0.0	0.0	0.0	0.0	6.903790516422184e-80	3.701807381402718e-305	2.1713284863408764e-43	0.0	0.0	0.0	1.4085443393394391e-37	8.598285640626104e-74	4.0594476883223375e-08	0.0	0.25596386303169955	7.001027309248122e-10	0.0	1.4697181589185096e-07	0.2374108450915369
5.35035035035035	3.553918331449676e-06	5.876327993099181e-153	5.730253173886562	0.0	0.0	0.0	0.0	0.0	1.4796976053675026e-78	1.4828357294084244e-302	2.071934262985934e-42	0.0	0.0	0.0	1.6776647868389933e-38	4.4148626751763474e-75	1.489342079722656e-08	0.0	0.4075734184764654	2.0863644362227196e-09	0.0	3.773967273355781e-07	0.27899229730263053
5.358358358358358	1.4755290816033376e-06	8.239031748462467e-155	6.444332919736866	0.0	0.0	0.0	0.0	0.0	3.091231161762205e-77	5.789379887268694e-300	1.9270221915542543e-41	0.0	0.0	0.0	1.9477111540243067e-39	2.2094257715193893e-76	5.32579520029324e-09	0.0	0.6328219150514158	6.061851728924534e-09	0.0	9.445430106791583e-07	0.32168896664763735
5.366366366366366	5.971000666200502e-07	1.1258996618358123e-156	7.064460001016587	0.0	0.0	0.0	0.0	0.0	6.294530823503542e-76	2.203082878242701e-297	1.7468561617203898e-40	0.0	0.0	0.0	2.2040826895314623e-40	1.077701573460104e-77	1.8562493110983965e-09	0.0	0.9580922886576086	1.7171639270043044e-08	0.0	2.3041189031044766e-06	0.36466160045095697
5.374374374374375	2.3550790103774583e-07	1.4996039140891628e-158	7.548602576728708	0.0	0.0	0.0	0.0	0.0	1.2493060517656557e-74	8.171267041648697e-295	1.5434311351857302e-39	0.0	0.0	0.0	2.4311652363262275e-41	5.123591585633461e-79	6.305934582009136e-10	0.0	1.414441376240303	4.742575331171428e-08	0.0	5.47832224096624e-06	0.40741135067525003
5.382382382382382	9.053632463116026e-08	1.9467348616075666e-160	7.862217722089788	0.0	0.0	0.0	0.0	0.0	2.4168413941489056e-73	2.9539813792223484e-292	1.3291593427542818e-38	0.0	0.0	0.0	2.6138679215073632e-42	2.374145744057077e-80	2.0879663539435409e-10	0.0	2.036178333524419	1.2770786274267057e-07	0.0	1.2695499743132758e-05	0.4499276804348606
5.39039039039039	3.3923390721245104e-08	2.463147454460556e-162	7.982392773749062	0.0	0.0	0.0	0.0	0.0	4.557235992832369e-72	1.0408445779299964e-289	1.115646276612776e-37	0.0	0.0	0.0	2.739269066585706e-43	1.0722526627608745e-81	6.738419696945414e-11	0.0	2.858257026342608	3.3529493718341873e-07	0.0	2.8675537486626806e-05	0.4927581293143122
5.398398398398398	1.2388954700368785e-08	3.037577594477071e-164	7.900781606401516	0.0	0.0	0.0	0.0	0.0	8.375855661156988e-71	3.574569917862755e-287	9.127160193240534e-37	0.0	0.0	0.0	2.798124150669105e-44	4.720019319636003e-83	2.119594850524935e-11	0.0	3.912394003800599	8.583166133093471e-07	0.0	6.312957594902778e-05	0.5369654368411285
5.406406406406406	4.409903555379837e-09	3.651049444113498e-166	7.624853590767201	0.0	0.0	0.0	0.0	0.0	1.5004840666575355e-69	1.1965242072986245e-284	7.277873561390125e-36	0.0	0.0	0.0	2.7859919349272916e-45	2.0251038739604484e-84	6.4984181901993644e-12	0.0	5.222047587165349	2.1423211290047613e-06	0.0	0.00013546082507889112	0.5839563084315983
5.414414414414415	1.529968658020404e-09	4.277218260797144e-168	7.177265723891964	0.0	0.0	0.0	0.0	0.0	2.620042716615253e-68	3.903722733338878e-282	5.656307614345814e-35	0.0	0.0	0.0	2.7037883325568798e-46	8.468523908901075e-86	1.9418794454092242e-12	0.0	6.796682246963135	5.213671707172569e-06	0.0	0.00028330490919711095	0.6351925677712689
5.4224224224224224	5.173625553400561e-10	4.883806791063939e-170	6.593500928171757	0.0	0.0	0.0	0.0	0.0	4.459235230786045e-67	1.2413556331975602e-279	4.284707846056517e-34	0.0	0.0	0.0	2.5576721298929485e-47	3.45163621394367e-87	5.655832313206215e-13	0.0	8.626047365908024	1.2371733005578722e-05	0.0	0.0005775027053828806	0.6918244622289135
5.43043043043043	1.7051652280198181e-10	5.435117041964855e-172	5.918212189349923	0.0	0.0	0.0	0.0	0.0	7.397545911391463e-66	3.8474524055746386e-277	3.16350911379841e-33	0.0	0.0	0.0	2.358282354453822e-48	1.3711949373721817e-88	1.605573926978916e-13	0.0	10.675448558817285	2.862536252192107e-05	0.0	0.001147396406032793	0.7543107622775654
5.438438438438438	5.4776837987447024e-11	5.895392049028727e-174	5.20090643744963	0.0	0.0	0.0	0.0	0.0	1.1961633305256673e-64	1.162278151765594e-274	2.276547130474679e-32	0.0	0.0	0.0	2.1194584035876623e-49	5.3092144860860655e-90	4.442459793448456e-14	0.0	12.883100620535357	6.458193616814697e-05	0.0	0.0022219408149040678	0.8221042536723129
5.446446446446447	1.7150882274646645e-11	6.2326084791204314e-176	4.491654238663664	0.0	0.0	0.0	0.0	0.0	1.8852505874469496e-63	3.4222101360013195e-272	1.5967755800443137e-31	0.0	0.0	0.0	1.8566566224590228e-50	2.0036332291371306e-91	1.1980530117444345e-14	0.0	15.16055317803741	0.00014207475064604696	0.0	0.00419383198147575	0.8934792419750163
5.454454454454455	5.234015314932206e-12	6.422148819505192e-178	3.8374188290722335	0.0	0.0	0.0	0.0	0.0	2.8961678569916824e-62	9.82116604386498e-270	1.0916182790050503e-30	0.0	0.0	0.0	1.5853141200301145e-51	7.36992495908441e-93	3.149109952076744e-15	0.0	17.396839133888015	0.0003047718417173926	0.0	0.007715234080388994	0.9655580894948905
5.4624624624624625	1.556834791013312e-12	6.449770304732096e-180	3.2793943866213144	0.0	0.0	0.0	0.0	0.0	4.336653075633501e-61	2.7471300221245424e-267	7.273733699619476e-30	0.0	0.0	0.0	1.3193972302076775e-52	2.642194544350297e-94	8.067868587151342e-16	0.0	19.466434899658783	0.0006375163682925447	0.0	0.01383396670878371	1.0345591258799425
5.47047047047047	4.513454655704269e-13	6.313373686447344e-182	2.8514877005120165	0.0	0.0	0.0	0.0	0.0	6.329395089066152e-60	7.489540228825054e-265	4.7239324118061635e-29	0.0	0.0	0.0	1.0703154281207048e-53	9.232586865700361e-96	2.01460061209455e-16	0.0	21.240427418210647	0.0013003881813477662	0.0	0.024177082062171763	1.0962451176803016
5.478478478478478	1.2753654720075008e-13	6.023266894681121e-184	2.5798367222125616	0.0	0.0	0.0	0.0	0.0	9.004229878581034e-59	1.990173237146288e-262	2.9902647012592097e-28	0.0	0.0	0.0	8.462982992553847e-55	3.1444080449655263e-97	4.903184365116177e-17	0.0	22.59959603713169	0.0025865841198593736	0.0	0.041183246771368955	1.1465092086470732
5.486486486486487	3.5125235339683857e-14	5.600877618700201e-186	2.483090861832866	0.0	0.0	0.0	0.0	0.0	1.2485560951459547e-57	5.1544981355091405e-260	1.8449103776701918e-27	0.0	0.0	0.0	6.522440354030731e-56	1.0437855503297861e-98	1.1631254800452118e-17	0.0	23.447599744588167	0.00501717202746271	0.0	0.06837491808361602	1.1820037589332795
5.494494494494495	9.428939439743424e-15	5.076138034644591e-188	2.573113717668646	0.0	0.0	0.0	0.0	0.0	1.6875122654401063e-56	1.3011928648880124e-257	1.1094317589798457e-26	0.0	0.0	0.0	4.8997197919296245e-57	3.377073768182153e-100	2.689267319411086e-18	0.0	23.722254163541244	0.00949023922959505	0.0	0.11064520432630459	1.2007046965802635
5.5025025025025025	2.4669790767197944e-15	4.4839847561755514e-190	2.8558099297182116	0.0	0.0	0.0	0.0	0.0	2.22312300061019e-55	3.201523843741563e-255	6.502578366036288e-26	0.0	0.0	0.0	3.5876195179506794e-58	1.064943825149617e-101	6.060387814652464e-19	0.0	23.403067275351358	0.017506051756683603	0.0	0.17451305065466252	1.20231346852186
5.51051051051051	6.291107437024941e-16	3.860541237729702e-192	3.33189470095861	0.0	0.0	0.0	0.0	0.0	2.854683765902593e-54	7.677707971240436e-253	3.714755858273285e-25	0.0	0.0	0.0	2.5604426781974923e-59	3.273178858581155e-103	1.3311466148814184e-19	0.0	22.513766146656646	0.03149193362908662	0.0	0.2682765823139294	1.188428607434467
5.518518518518518	1.5636795408515146e-16	3.2395570201810436e-194	3.9975672630299313	0.0	0.0	0.0	0.0	0.0	3.5729814936901486e-53	1.794594032025104e-250	2.0684005203330167e-24	0.0	0.0	0.0	1.7811349839710605e-60	9.805498112896255e-105	2.849776264551138e-20	0.0	21.1193821407688	0.05524815638516231	0.0	0.4019732552738646	1.1624623097935345
5.526526526526527	3.7881522194084525e-17	2.649576268251821e-196	4.845162407938409	0.0	0.0	0.0	0.0	0.0	4.3589518230677666e-52	4.088468256814631e-248	1.1225318727968578e-23	0.0	0.0	0.0	1.2076783215298658e-61	2.863033758007351e-106	5.946555715184104e-21	0.0	19.318391699453525	0.0945259245335956	0.0	0.5870445924904502	1.1293238465643627
5.534534534534535	8.944706733309239e-18	2.1121297130484687e-198	5.863892410533669	0.0	0.0	0.0	0.0	0.0	5.183369976616612e-51	9.078515145599966e-246	5.937756782372505e-23	0.0	0.0	0.0	7.981379160419471e-63	8.147796294445646e-108	1.2102641203388082e-21	0.0	17.23123130410463	0.1577270363456596	0.0	0.8356118001162677	1.0949301159591012
5.5425425425425425	2.058561311128228e-18	1.6410360108630211e-200	7.040736238682549	0.0	0.0	0.0	0.0	0.0	6.0078832872179445e-50	1.9648472613525135e-243	3.061299414071381e-22	0.0	0.0	0.0	5.141341326853957e-64	2.2600119816293134e-109	2.4468562474112924e-22	0.0	14.987044671536744	0.2566792923025169	0.0	1.1593046445977564	1.0656256748690713
5.55055055055055	4.617644797281316e-19	1.242707732392685e-202	8.361399267749036	0.0	0.0	0.0	0.0	0.0	6.787505734275994e-49	4.1447901814215e-241	1.5383278158204826e-21	0.0	0.0	0.0	3.228095329073496e-65	6.109957734214095e-111	7.287217040236717e-23	0.0	12.710676754057953	0.4073919364219488	0.0	1.567653681181101	1.0475964381550018
5.558558558558558	1.0095695777107024e-19	9.172194469696202e-205	9.81110362694484	0.0	0.0	0.0	0.0	0.0	7.474440441232944e-48	8.521893183345636e-239	7.534451787241664e-21	0.0	0.0	0.0	1.975546673586553e-66	1.6099876912827269e-112	1.473463806426224e-22	0.0	10.511697410777883	0.6306353948912187	0.0	2.0661517558537197	1.046344917657621
5.566566566566567	2.1513496669272494e-20	6.598281986577291e-207	11.374847202052141	0.0	0.0	0.0	0.0	0.0	8.02282335767869e-47	1.7077700910063416e-236	3.596781899721491e-20	0.0	0.0	0.0	1.1784166938959751e-67	4.134888384395249e-114	7.06919796027099e-22	0.0	8.47670248243718	0.9521293474730449	0.0	2.6542012290702615	1.066267284592392
5.574574574574575	4.468325150379512e-21	4.626385877983833e-209	13.036758725523427	0.0	0.0	0.0	0.0	0.0	8.393752566069031e-46	3.3356655637140335e-234	1.6735405141888383e-19	0.0	0.0	0.0	6.851422606544247e-69	1.0350513861637545e-115	3.4980562090315666e-21	0.0	6.665446493985042	1.402079293647124	0.0	3.3232653122292457	1.1103431738811291
5.5825825825825826	9.045603537331788e-22	3.161594734689664e-211	14.778322116909512	0.0	0.0	0.0	0.0	0.0	8.559843171020707e-45	6.350316642609599e-232	7.589585146459227e-19	0.0	0.0	0.0	3.882688460952681e-70	2.5253229006203752e-117	1.6906662468310174e-20	0.0	5.1106716239539045	2.013795879017808	0.0	4.055605676522502	1.1799270589274422
5.59059059059059	1.7847991309935704e-22	2.1058329161245447e-213	16.575542176816104	0.0	0.0	0.0	0.0	0.0	8.508568415280102e-44	1.1783330022832115e-229	3.3547450855100927e-18	0.0	0.0	0.0	2.1446375349422185e-71	6.005218422590248e-119	7.964925242389934e-20	0.0	3.8209492417117055	2.821185807802155	0.0	4.82398522839591	1.2746210206693578
5.598598598598598	3.432417904751687e-23	1.3670833192424707e-215	18.39551501250799	0.0	0.0	0.0	0.0	0.0	8.243821136908298e-43	2.1310835814572853e-227	1.4453089555872008e-17	0.0	0.0	0.0	1.1546343914820534e-72	1.3918665081222467e-120	3.657348981646004e-19	0.0	2.7855262271266232	3.855034650868096	0.0	5.592625718620129	1.3922137095055833
5.606606606606607	6.433836019685264e-24	8.65006603178081e-218	20.193240445316896	0.0	0.0	0.0	0.0	0.0	7.785425348057377e-42	3.7565805544368367e-225	6.069061560425342e-17	0.0	0.0	0.0	6.059042151608616e-74	3.1442947209323155e-122	1.6368573347340458e-18	0.0	1.9800869671507102	5.1382123547951855	0.0	6.319534382571089	1.5286851886288126
5.614614614614615	1.1754355810176003e-24	5.334543064738618e-220	21.909739806005934	0.0	0.0	0.0	0.0	0.0	7.166683007308534e-41	6.454234050621299e-223	2.4839455544445557e-16	0.0	0.0	0.0	3.099074635644023e-75	6.9231827176284655e-124	7.140275053789743e-18	0.0	1.3724658470142646	6.680202018003846	0.0	6.960075421749247	1.6782946860351495
5.622622622622623	2.0930841746406383e-25	3.206478943725894e-222	23.472511205315648	0.0	0.0	0.0	0.0	0.0	6.4303774571866815e-40	1.0808277723419966e-220	9.908827832983577e-16	0.0	0.0	0.0	1.5449995672563715e-76	1.4857482460645374e-125	3.035839027148007e-17	0.0	0.9276016936284059	8.4716365872254	0.0	7.471406222994	1.8337798049619751
5.63063063063063	3.6327337722736774e-26	1.8785074570221386e-224	24.79901763970632	0.0	0.0	0.0	0.0	0.0	5.623899073312087e-39	1.7641197498613847e-218	3.85267321372852e-15	0.0	0.0	0.0	7.507453484889009e-78	3.1077175768314016e-127	1.258062515847723e-16	0.0	0.611332562574915	10.479760178978227	0.0	7.817183254512932	1.9866951652623819
5.638638638638638	6.145248717408446e-27	1.0726321714932832e-226	25.803301504791964	0.0	0.0	0.0	0.0	0.0	4.794261503059196e-38	2.8064635740613745e-216	1.460029883611647e-14	0.0	0.0	0.0	3.55569584758681e-79	6.335702077499729e-129	5.081423486759492e-16	0.0	0.39291556958791374	12.645835325390369	0.0	7.971825351611289	2.1279035341537065
5.646646646646647	1.0132214478285208e-27	5.96955665143292e-229	26.405080827587412	0.0	0.0	0.0	0.0	0.0	3.983725854024362e-37	4.351615736914912e-214	5.392882985102549e-14	1.008e-320	0.0	0.0	1.6414359435140273e-80	1.258939430008635e-130	2.0004524991632004e-15	0.0	0.24637563486078554	14.885429797454885	0.0	7.923641122478988	2.248205790108279
5.654654654654655	1.628277043484998e-28	3.238073493763711e-231	26.539994714281228	0.0	0.0	0.0	0.0	0.0	3.226569897648132e-36	6.576600311752347e-212	1.9415113323668864e-13	4.69412e-318	0.0	0.0	7.385678107268878e-82	2.4382139390930574e-132	7.675926037266442e-15	0.0	0.15092020109321114	17.09220514238937	0.0	7.676289730989617	2.339064081306983
5.662662662662663	2.5504172766496643e-29	1.711924823304237e-233	26.16922091410713	0.0	0.0	0.0	0.0	0.0	2.5472819150499324e-35	9.68750946843814e-210	6.812688676779607e-13	2.13179012e-315	0.0	0.0	3.2390946873646223e-83	4.602519837124048e-134	2.8707343386675953e-14	0.0	0.0907086494063237	19.14531355855589	0.0	7.248321669680159	2.3933438541704644
5.67067067067067	3.893616731399724e-30	8.821370059450085e-236	25.286626789874184	0.0	0.0	0.0	0.0	0.0	1.9601876548974745e-34	1.3908574222411694e-207	2.330004915337622e-12	9.4362081739e-313	0.0	0.0	1.3845973014569082e-84	8.46791351103532e-136	1.0464413972395163e-13	0.0	0.05425438726869066	20.91986833281516	0.0	6.670879532076798	2.4059831382744212
5.678678678678678	5.793675584931089e-31	4.4303777502572725e-238	23.921977596132077	0.0	0.0	0.0	0.0	0.0	1.4702913499333405e-33	1.9463138185825004e-205	7.767026945972158e-12	4.07108685635847e-310	0.0	0.0	5.768855116734276e-86	1.518497368154822e-137	3.7178897303956073e-13	0.0	0.03368894516655345	22.299312170362057	0.0	5.983954416808385	2.374496960385328
5.686686686686687	8.402609163429766e-32	2.168696794735683e-240	22.139439269414527	0.0	0.0	0.0	0.0	0.0	1.074965911645965e-32	2.65462329382968e-203	2.523553214034448e-11	1.711918201719985e-307	0.0	0.0	2.3427278979256026e-87	2.6540466907004432e-139	1.2874719697716683e-12	0.0	0.02405346532766991	23.188015177117013	0.0	5.231822419137835	2.2992422877737986
5.694694694694695	1.1877722359179561e-32	1.0346900720610384e-242	20.03150788382104	0.0	0.0	0.0	0.0	0.0	7.660761736334573e-32	3.529008601958477e-201	7.99152758722351e-11	7.016417734196338e-305	0.0	0.0	9.27299215806681e-89	4.521264967051246e-141	4.345489904431756e-12	0.0	0.02272001178109867	23.522221336171206	0.0	4.458381744204028	2.1834014080028017
5.702702702702703	1.636481845050693e-33	4.811440179633746e-245	17.709358555166308	0.0	0.0	0.0	0.0	0.0	5.321519247326624e-31	4.57259054682036e-199	2.4666459614568863e-10	2.8029003143120297e-302	0.0	0.0	3.577532007772181e-90	7.507031624794135e-143	1.429550141997733e-11	0.0	0.028991952671788612	23.277605562724034	0.0	3.7030625518120734	2.0326826646652347
5.7107107107107105	2.1975978926260598e-34	2.1806866424525904e-247	15.291231820046661	0.0	0.0	0.0	0.0	0.0	3.6031820005982e-30	5.774730121817917e-197	7.420676798760196e-10	1.091338945239135e-299	0.0	0.0	1.3452795150129255e-91	1.2148800956726448e-144	4.5837373632429444e-11	0.0	0.043891462528921864	22.472198124971747	0.0	2.9978119319476466	1.8547787881946762
5.718718718718718	2.876366912612003e-35	9.633071866182e-250	12.890734038670637	0.0	0.0	0.0	0.0	0.0	2.3780671661405538e-29	7.108219858855432e-195	2.1759048211713174e-09	4.1416313710096244e-297	0.0	0.0	4.930678385108843e-93	1.9162645851601508e-146	1.432516864065034e-10	0.0	0.07011080143434349	21.164188615468593	0.0	2.3654145221669323	1.6586567263663483
5.726726726726727	3.6694363161481694e-36	4.1475315789254424e-252	10.60678956603871	0.0	0.0	0.0	0.0	0.0	1.5298536265571774e-28	8.528051079837196e-193	6.218647686820813e-09	1.5319444450762167e-294	0.0	0.0	1.7614314802185004e-94	2.946011347980978e-148	4.3635448680850496e-10	0.0	0.11207853053336929	19.444980740995398	0.0	1.8191548680930956	1.4537728960143443
5.734734734734735	4.562610981387145e-37	1.74047570993409e-254	8.516515752603363	0.0	0.0	0.0	0.0	0.0	9.593211043413482e-28	9.97237301671095e-191	1.73225447481291e-08	5.522991533169049e-292	0.0	0.0	6.13323430510842e-96	4.4143853592535636e-150	1.2955042246100038e-09	0.0	0.17606894541516221	17.428648265268016	0.0	1.363614549314044	1.2493112514190288
5.742742742742743	5.529508679514188e-38	7.118682051900143e-257	6.671637658900949	0.0	0.0	0.0	0.0	0.0	5.863635950020492e-27	1.1365983417395734e-188	4.70313138866789e-08	1.940731814565923e-289	0.0	0.0	2.0815070269964122e-97	6.447078458684532e-152	3.748848640081593e-09	0.0	0.27026195372083894	15.23947868426184	0.0	0.9962609757204957	1.0535290601538312
5.7507507507507505	6.53158620143366e-39	2.837818330761562e-259	5.098383537693573	0.0	0.0	0.0	0.0	0.0	3.493489385490106e-26	1.262627669846921e-186	1.2445782636592156e-07	6.646858903716267e-287	0.0	0.0	6.885421541527063e-99	9.177249807637772e-154	1.0573448727528676e-08	0.0	0.40464407619838455	12.999483933830454	0.0	0.7094375161655274	0.8732704181326916
5.758758758758758	7.51986073610343e-40	1.1026125909244525e-261	3.8002498564177642	0.0	0.0	0.0	0.0	0.0	2.0288122373959956e-25	1.3671097101846473e-184	3.21008840372003e-07	2.2188461031284242e-284	0.0	0.0	2.2199711170792847e-100	1.2732656910240349e-155	2.9066658365000236e-08	0.0	0.5906353298610707	10.817590611910164	0.0	0.49239623332653165	0.7136760173450468
5.766766766766767	8.438396903611488e-41	4.175559430879986e-264	2.7626874446277427	0.0	0.0	0.0	0.0	0.0	1.1484573607163343e-24	1.4427504376198319e-182	8.069961341921115e-07	7.219343211206839e-282	0.0	0.0	6.97634689896368e-102	1.7217988191021395e-157	7.788130743873646e-08	0.0	0.8403397201933014	8.7817626814053	0.0	0.33310015321009295	0.5780859492869946
5.774774774774775	9.22930753585833e-42	1.5412026798618833e-266	1.9586635119115137	0.0	0.0	0.0	0.0	0.0	6.336932880303409e-24	1.4840168860295037e-180	1.9773593256896615e-06	2.2894332365630678e-279	0.0	0.0	2.1368428609412244e-103	2.2693561542698162e-159	2.0339067897838287e-07	0.0	1.1653567840930166	6.954683037706593	0.0	0.21963142638093172	0.46810622458372997
5.782782782782783	9.838694897071925e-43	5.544446609490858e-269	1.3541642617519765	0.0	0.0	0.0	0.0	0.0	3.408279472465625e-23	1.487805814839541e-178	4.722363562864778e-06	7.076492723712475e-277	0.0	0.0	6.379412808555464e-105	2.9152768176860862e-161	5.177123719108084e-07	0.0	1.5751620650102358	5.37297381558075	0.0	0.1411476562008923	0.3837933199372632
5.7907907907907905	1.0223158126069975e-43	1.9440615921463392e-271	0.9129485923651802	0.0	0.0	0.0	0.0	0.0	1.786832446985413e-22	1.4538293830332382e-176	1.0992410105277873e-05	2.1319054125586418e-274	0.0	0.0	1.8563175002818925e-106	3.6501761564959985e-163	1.2844160562477772e-06	0.0	2.0751620797370136	4.049399148684085	0.0	0.08841224104634288	0.32390610630267197
5.798798798798798	1.0404647675264851e-44	6.643779325242399e-274	0.6001623633245667	0.0	0.0	0.0	0.0	0.0	9.131154994618928e-22	1.3846512864963285e-174	2.4939406079846513e-05	6.260046894877193e-272	0.0	0.0	5.264863085896986e-108	4.454559190077564e-165	3.1058651333747806e-06	0.0	2.664640851285999	2.9771532309252464	0.0	0.0539772390405886	0.286180078629437
5.806806806806807	1.5662694693426005e-45	2.212960905062329e-276	0.3847031649910392	0.0	0.0	0.0	0.0	0.0	4.5484309180043965e-21	1.2853670603647249e-172	5.514916882870535e-05	1.791624644115575e-269	0.0	0.0	1.4554088649685663e-109	5.2984950076416774e-167	7.3201359300874e-06	0.0	3.334917190217524	2.1352184652977746	0.0	0.032119477589913493	0.2675918530636822
5.814814814814815	5.651560817570317e-45	7.184319674899402e-279	0.2404400857196931	0.0	0.0	0.0	0.0	0.0	2.208473978076838e-20	1.1629838934397502e-170	0.00011886432179276601	4.9977698790696475e-267	0.0	0.0	3.921443009601257e-111	6.142670364120196e-169	1.6815716737878775e-05	0.0	4.068095102260412	1.4938580077607966	0.0	0.018628840268392392	0.2645980780021739
5.822822822822823	5.522167909311179e-44	2.2732694713176922e-281	0.14652223847952517	0.0	0.0	0.0	0.0	0.0	1.0452462078788267e-19	1.0256047300646298e-168	0.0002497029899742064	1.358830447468846e-264	0.0	0.0	1.0298396490613197e-112	6.94094777061707e-171	3.7650548313974317e-05	0.0	4.83678530898192	1.0195232236470917	0.0	0.010530832473662816	0.27334767986911307
5.8308308308308305	5.350414053982864e-43	7.010831913795193e-284	0.0870580020870747	0.0	0.0	0.0	0.0	0.0	4.822157927647048e-19	8.815482982049443e-167	0.0005112762853902218	3.6009249548779184e-262	0.0	0.0	2.636064136670897e-114	7.644291293354561e-173	8.216501002768022e-05	0.0	5.605085274796309	0.6787350236074192	0.0	0.005802285954056655	0.28987609217001264
5.838838838838838	5.053544229739859e-42	2.1073736933102458e-286	0.05043318612347572	0.0	0.0	0.0	0.0	0.0	2.1685114038395203e-18	7.385365423593654e-165	0.0010203454599936946	9.300850381598e-260	0.0	0.0	6.576651978807326e-116	8.205641987634009e-175	0.00017476811610662307	0.0	6.330928471428894	0.440770882358288	0.0	0.0031159830882776336	0.3102928925715926
5.846846846846847	4.652272777281208e-41	6.174004163175884e-289	0.02848535575862128	0.0	0.0	0.0	0.0	0.0	9.505619759632043e-18	6.030560065095238e-163	0.0019847166098121275	2.3414831260471635e-257	0.0	0.0	1.5992491774883432e-117	8.58508870709175e-177	0.00036232406657900026	0.0	6.969674642333372	0.2792086467364342	0.0	0.0016309873578504459	0.33097030331193944
5.854854854854855	4.174399663249251e-40	1.7629729377398773e-291	0.015686284746451788	0.0	0.0	0.0	0.0	0.0	4.0616142119766584e-17	4.799578367857327e-161	0.0037627854212933442	5.745385754704061e-255	0.0	0.0	3.7904403524834014e-119	8.754551351151928e-179	0.0007321361383733163	0.0	7.478557297154347	0.17252088693993023	0.0	0.0008320810603601521	0.34873143052094346
5.862862862862863	3.6507545273491545e-39	4.906567046772402e-294	0.008421858841220473	0.0	0.0	0.0	0.0	0.0	1.6916773489744484e-16	3.723130922289499e-159	0.006953125717018806	1.374064567518294e-252	0.0	0.0	8.75639460978666e-121	8.701214749708946e-181	0.0014419366861141334	0.0	7.8213912057866715	0.10397875128747669	0.0	0.00041375210673852484	0.36102730138296546
5.870870870870871	3.1119383737173103e-38	1.3309544537292598e-296	0.004408408910325217	0.0	0.0	0.0	0.0	0.0	6.868125673893955e-16	2.8149670161901025e-157	0.01252305798512227	3.202984779639109e-250	0.0	0.0	1.971618961229673e-122	8.429130265905644e-183	0.002767962636873726	0.0	7.9728279403103945	0.06112665184694432	0.0	0.00020052768434089592	0.3660842976988183
5.878878878878878	2.585467561762741e-37	3.518860207583475e-299	0.002249773484189291	0.0	0.0	0.0	0.0	0.0	2.7180788584381627e-15	2.0744267010979658e-155	0.021983679397275517	7.277167909767301e-248	0.0	0.0	4.326956507648703e-124	7.958707233093018e-185	0.005178857254180182	0.0	7.921469686720145	0.0350503611885858	0.0	9.472573821300659e-05	0.3630012310810269
5.886886886886887	2.0936638212537788e-36	9.067638517087709e-302	0.0011193758602437679	0.0	0.0	0.0	0.0	0.0	1.0485529527322592e-14	1.4899876146897963e-153	0.03761404612434158	1.6114977488726202e-245	0.0	0.0	9.25558427143397e-126	7.324182850588566e-187	0.009444247127259558	0.0	7.671317363036851	0.019603014590998447	0.0	4.361352582545525e-05	0.35177916637570594
5.894894894894895	1.6524736893365373e-35	2.2774022595131123e-304	0.0005429885971789975	0.0	0.0	0.0	0.0	0.0	3.9429807102058986e-14	1.0431025429993113e-151	0.06272770585810537	3.4782179919755064e-243	0.0	0.0	1.9296866896347436e-127	6.569505980460541e-189	0.016786510628649262	0.0	7.241309304647869	0.010693359005194362	0.0	1.9571942709110938e-05	0.3332763382127157
5.902902902902903	1.2712234865720208e-34	5.574920261055178e-307	0.00025679151734978424	0.0	0.0	0.0	0.0	0.0	1.44532824198863e-13	7.117559905880938e-150	0.10195967361711547	7.317178977844757e-241	0.0	0.0	3.921311161397772e-129	5.743321552972737e-191	0.029081258833985355	0.0	6.663042151272426	0.0056892978063144695	0.0	8.560639591600176e-06	0.30909262425849665
5.910910910910911	9.531670320309234e-34	1.33012034692418e-309	0.00011839776688543693	0.0	0.0	0.0	0.0	0.0	5.164372697435328e-13	4.733637963211373e-148	0.16153147151814448	1.500342270988259e-238	0.0	0.0	7.766712794900439e-131	4.893847555819682e-193	0.04910499360294091	0.0	5.977081931100289	0.0029522194871708426	0.0	3.6495391776023273e-06	0.28139966650068754
5.918918918918919	6.96587804779783e-33	3.09311863923e-312	5.322026088743112e-05	0.0	0.0	0.0	0.0	0.0	1.7987870097877886e-12	3.0684477228299872e-146	0.24942819440300285	2.9984499179078325e-236	0.0	0.0	1.499355159054126e-132	4.064383009281845e-195	0.08081608366521366	0.0	5.2285013664358315	0.0014940881540533345	0.0	1.5164545069024864e-06	0.252740657698877
5.926926926926927	4.96183674642192e-32	7.010606383e-315	2.3322708755958462e-05	0.0	0.0	0.0	0.0	0.0	6.10738017415688e-12	1.9386624526784106e-144	0.37539943702883277	5.840674987772555e-234	0.0	0.0	2.82119446585979e-134	3.2899985217519125e-197	0.12963719566285883	0.0	4.462372794769896	0.0007374515841146697	0.0	6.14158237723586e-07	0.22582594617812746
5.934934934934935	3.4448381728845497e-31	1.5487e-317	9.964313725569423e-06	0.0	0.0	0.0	0.0	0.0	2.0213677566687676e-11	1.1938381440880274e-142	0.550682622174038	1.1088915327275852e-231	0.0	0.0	5.173955191365528e-136	2.595695019438748e-199	0.20268478081602878	0.0	3.7198924330304726	0.0003549871242710266	0.0	2.42432430736546e-07	0.20334659226869
5.942942942942943	2.331067925581491e-30	3.341e-320	4.150306510945121e-06	0.0	0.0	0.0	0.0	0.0	6.521585107758133e-11	7.165532724463447e-141	0.78735176806893	2.0519883049237217e-229	0.0	0.0	9.248543509310596e-138	1.9960366447504194e-201	0.3088675879313575	0.0	3.0356333533463866	0.00016665010012092954	0.0	9.32740189151342e-08	0.18781925468602453
5.950950950950951	1.5374492262036544e-29	1e-322	1.685292654361935e-06	0.0	0.0	0.0	0.0	0.0	2.0510720682887502e-10	4.191903706930912e-139	1.0972255778410431	3.70101190262411e-227	0.0	0.0	1.61133178578351e-139	1.4960297907399368e-203	0.45875754331594537	0.0	2.4361696920157434	7.629649110168e-05	0.0	3.497761576887373e-08	0.1814650377336005
5.958958958958959	9.883400298394035e-29	0.0	6.671613801347767e-07	0.0	0.0	0.0	0.0	0.0	6.28827117891186e-10	2.390198079453684e-137	1.4903309466942247	6.506176924681406e-225	0.0	0.0	2.736260652421989e-141	1.0928708917558762e-205	0.6641310500324602	0.0	1.9400425442482785	3.4064476992597944e-05	0.0	1.278436775130219e-08	0.18611542209211504
5.966966966966967	6.192581609302115e-28	0.0	2.574808600144434e-07	0.0	0.0	0.0	0.0	0.0	1.879347422750079e-09	1.328361468346157e-135	1.9730095932404743	1.1147848112145764e-222	0.0	0.0	4.528879142844853e-143	7.781340002972336e-208	0.937095898460011	0.0	1.5588034753606315	1.4831643970851783e-05	0.0	4.554365137692483e-09	0.20313291193725727
5.974974974974975	3.781785057896213e-27	0.0	9.687586219711071e-08	0.0	0.0	0.0	0.0	0.0	5.47534472146511e-09	7.195457746223322e-134	2.5458649076211026	1.8617270263927937e-220	0.0	0.0	7.306084468139205e-145	5.408487882415905e-210	1.2887657143403666	0.0	1.2987132909281398	6.297375346675278e-06	0.0	1.581379036001166e-09	0.23333410519079736
5.982982982982983	2.2510321319127658e-26	0.0	3.553373898034042e-08	0.0	0.0	0.0	0.0	0.0	1.5550623786046082e-08	3.7989219074904363e-132	3.2018515555238407	3.0304055347265265e-218	0.0	0.0	1.1487863257902993e-146	1.2944821481319596e-210	1.7275220348029026	0.0	1.1626092564930217	2.6073840420326312e-06	0.0	5.35184648136111e-10	0.27690843208287974
5.990990990990991	1.305949239450849e-25	0.0	1.2706299163428405e-08	0.0	0.0	0.0	0.0	0.0	4.305462008672354e-08	1.954888924522662e-130	3.924882975939794	4.807787724911936e-216	0.0	0.0	1.760574302445075e-148	1.8251484909210254e-208	2.2570069806519895	0.0	1.1514813614219652	1.0527326440256972e-06	0.0	1.7653501399936495e-10	0.33333511030381124
5.998998998998999	7.384662457495607e-25	0.0	4.429434188695476e-09	0.0	0.0	0.0	0.0	0.0	1.1620672260207854e-07	9.804909452229295e-129	4.689342049161656	7.434463005684866e-214	0.0	0.0	2.629843570454285e-150	2.5810081084021966e-206	2.8741001278226044	0.0	1.2654016269332131	4.144684660888107e-07	0.0	5.6756761218441576e-11	0.4013111063217661
6.007007007007007	4.070003205013046e-24	0.0	1.5053123636107408e-09	0.0	0.0	0.0	0.0	0.0	3.057641470862532e-07	4.7931924851746835e-127	5.460806558165676	1.1205047754566957e-211	0.0	0.0	3.828828000248905e-152	3.5574671094745976e-204	3.5672255559016492	0.0	1.5036068321146343	1.5911752123068354e-07	0.0	1.7785410461035804e-11	0.47871088239030574
6.015015015015015	2.1863445442780797e-23	0.0	4.987149805821802e-10	0.0	0.0	0.0	0.0	0.0	7.843146122037645e-07	2.2838413582349997e-125	6.198139598944862	1.6460294664822068e-209	0.0	0.0	5.4332802919897304e-154	4.779166979149713e-202	4.315378885696819	0.0	1.8637191555497943	5.95649195476283e-08	0.0	5.4321245549214285e-12	0.5626017492988707
6.023023023023023	1.144727733923201e-22	0.0	1.6107340650547193e-10	0.0	0.0	0.0	0.0	0.0	1.961315658652981e-06	1.0606370119053545e-123	6.856864938519788	2.356792165651922e-207	0.0	0.0	7.514820394549112e-156	6.257823388804043e-200	5.088232867170111	0.0	2.3402758708868614	2.174213812486746e-08	0.0	1.6170933295070852e-12	0.6493352572635113
6.031031031031031	5.841784826401345e-22	0.0	5.071532052986038e-11	0.0	0.0	0.0	0.0	0.0	4.7814932247330535e-06	4.8009524447218254e-122	7.393490469626306	3.2890066594502343e-205	0.0	0.0	1.0130602529194879e-157	7.986457522643522e-198	5.847560321356687	0.0	2.922903182619299	7.738313695930062e-09	0.0	4.69202147411034e-13	0.7347253983129552
6.039039039039039	2.905685844269475e-21	0.0	1.5566704738354813e-11	0.0	0.0	0.0	0.0	0.0	1.1364342512261217e-05	2.1181065894185797e-120	7.770216511662911	4.473711834844698e-203	0.0	0.0	1.331104212608547e-159	9.934473522759987e-196	6.550012474354823	0.0	3.5945851803361153	2.6854447605427412e-09	0.0	1.3269190703704032e-13	0.8143102515180684
6.047047047047047	1.4086772755719525e-20	0.0	4.657948720676285e-12	0.0	0.0	0.0	0.0	0.0	2.6332745723079565e-05	9.108104393282637e-119	7.959328030489757	5.931042645622406e-201	0.0	0.0	1.7047036345077948e-161	1.20446813134855e-193	7.151040351065168	0.0	4.330522847197684	9.08668600468157e-10	0.0	3.657534402043648e-14	0.8836780710187132
6.055055055055055	6.656318732521603e-20	0.0	1.358725730959651e-12	0.0	0.0	0.0	0.0	0.0	5.9487524107463824e-05	3.817402637468846e-117	7.946563679395251	7.663971368977369e-199	0.0	0.0	2.1278729947836172e-163	1.423329848950864e-191	7.609498138724517	0.0	5.098032121616904	2.997836852114622e-10	0.0	9.826343526145149e-15	0.9388251557982698
6.063063063063063	3.0656068676806357e-19	0.0	3.863760996860508e-13	0.0	0.0	0.0	0.0	0.0	0.00013102101816322314	1.5594365894626205e-115	7.732893210462611	9.652426141963964e-197	0.0	0.0	2.5888235229398943e-165	1.639364729702799e-189	7.892280036390969	0.0	5.8577886005709034	9.643120436255087e-11	0.0	2.57309016779132e-15	0.9765042212972485
6.071071071071071	1.3761271422712009e-18	0.0	1.0712460053983681e-13	0.0	0.0	0.0	0.0	0.0	0.00028135159331098606	6.209079948702434e-114	7.334395718732038	1.1848923277093862e-194	0.0	0.0	3.069863458487936e-167	1.8403710957584277e-187	7.978268410972013	0.0	6.566502452698633	3.024324864911732e-11	0.0	6.567160144113962e-16	0.9945203606375611
6.079079079079079	6.020886094180631e-18	0.0	2.9020623920617906e-14	0.0	0.0	0.0	0.0	0.0	0.0005890603098732323	2.4096089355644245e-112	6.780259941049009	1.4176893414123152e-192	0.0	0.0	3.548097021947585e-169	2.0137010982577095e-185	7.860940055281325	0.0	7.180834284069235	9.247723823698375e-12	0.0	1.6336527488053233e-16	0.9919374245781235
6.087087087087087	2.5675683359919224e-17	0.0	7.9374744052683e-15	0.0	0.0	0.0	0.0	0.0	0.0012024899016924461	9.114349106571434e-111	6.109251874932513	1.653267192607308e-190	0.0	0.0	3.996977239609523e-171	2.147555502047903e-183	7.5491840024489125	0.0	7.662092250761851	2.7569653983047647e-12	0.0	3.960968858861024e-17	0.9691695735476243
6.095095095095095	1.0671939661062019e-16	0.0	3.2008409845961754e-15	0.0	0.0	0.0	0.0	0.0	0.0023934505097461803	3.3601954145639923e-109	5.365243018072895	1.8791645363190685e-188	0.0	0.0	4.388615894938503e-173	2.2323052109675096e-181	7.066188559434887	0.0	7.981041087683041	8.013320322499947e-13	5.93e-322	9.360577587505305e-18	0.9279484598046078
6.103103103103103	4.323390468634349e-16	0.0	5.30611235187158e-15	0.0	0.0	0.0	0.0	0.0	0.004645148639920449	1.2074334177653644e-107	4.592513546085544	2.081835234511599e-186	0.0	0.0	4.6965951566902886e-175	2.2616351020305913e-179	6.446591016319598	0.0	8.122056134933276	2.2707706161455467e-13	2.6482e-319	2.156072726832016e-18	0.871172992999026
6.111111111111111	1.7071249522141173e-15	0.0	1.831142171854574e-14	0.0	0.0	0.0	0.0	0.0	0.008790600738849401	4.22884365791062e-106	3.8315206851187233	2.2479553871273754e-184	0.0	0.0	4.898896777026328e-177	2.233321699958079e-177	5.732376407918257	0.0	8.085899318707627	6.273481625460347e-14	1.21732153e-316	4.8404273245381015e-19	0.8026630460219791
6.119119119119119	6.570008168882036e-15	0.0	6.701162920204877e-14	0.0	0.0	0.0	0.0	0.0	0.016221602553826344	1.4435766492683776e-104	3.1156709403176386	2.365858727411919e-182	0.0	0.0	4.980500780497745e-179	2.1495117433875042e-175	4.968198807534799	0.0	7.890577453977723	1.6897163252795575e-14	5.453520142e-314	1.0591648046552419e-19	0.7268485820174582
6.127127127127127	2.4644854508307582e-14	0.0	2.4041622356990806e-13	0.0	0.0	0.0	0.0	0.0	0.029190303372633744	4.803058195417066e-103	2.4694013058435966	2.4268878907568903e-180	0.0	0.0	4.935228341278817e-181	2.0164531924052632e-173	4.19684488011353	0.0	7.57003203382389	4.436946075895248e-15	2.38126918534e-311	2.258930750168939e-20	0.6484303874160872
6.135135135135135	9.01044743660563e-14	0.0	8.410812107654465e-13	0.0	0.0	0.0	0.0	0.0	0.051223287404528306	1.557598894134891e-101	1.9076181412989117	2.426444756336064e-178	0.0	0.0	4.7665149582149155e-183	1.8437254695645911e-171	3.455465440377876	0.0	7.170746126409322	1.135834947416388e-15	1.0134442844181266e-308	4.695716112184629e-21	0.5720478634314351
6.143143143143143	3.210895756510802e-13	0.0	2.868304073891015e-12	0.0	0.0	0.0	0.0	0.0	0.08765881483187273	4.923264773746771e-100	1.4363189651490789	2.3645629913922908e-176	0.0	0.0	4.486979612551356e-185	1.643100591014414e-169	2.773000034425766	0.0	6.746672260706445	2.834671519588767e-16	4.203887442001072e-306	9.513937363479795e-22	0.5019840943234706
6.151151151151151	1.1152334952172089e-12	0.0	9.5349761240094e-12	0.0	0.0	0.0	0.0	0.0	0.14629833946506116	1.51673789180172e-98	1.0540713921891032	2.245903824098714e-174	0.0	0.0	4.116864918155255e-187	1.4272229986751739e-167	2.1689666839329513	0.0	6.35312831000719	6.896719522132993e-17	1.6996601740038078e-303	1.878790181658351e-22	0.4419302148002252
6.1591591591591595	3.775418963832145e-12	0.0	3.089759820185853e-11	0.0	0.0	0.0	0.0	0.0	0.23813117491643893	4.554363200030543e-97	0.7539609255794696	2.0791757817903676e-172	0.0	0.0	3.681617897399524e-189	1.2083126046822413e-165	1.6535433015046448	0.0	6.040441247162947	1.6358019868857114e-17	6.697811727307687e-301	3.616228089372164e-23	0.3948216658726443
6.167167167167167	1.245730939821423e-11	0.0	9.759892022578537e-11	0.0	0.0	0.0	0.0	0.0	0.37804600277853984	1.3329214836596044e-95	0.5256386991619683	1.876078678519004e-170	0.0	0.0	3.232557521961437e-191	9.970720984491283e-164	1.2286776218169848	0.0	5.848132703611702	3.7823649323768165e-18	2.572548626159083e-298	6.784110105571752e-24	0.3627497739763296
6.175175175175175	4.006296603852579e-11	0.0	3.0052832819256936e-10	0.0	0.0	0.0	0.0	0.0	0.5853884706315395	3.802255136423091e-94	0.357178661458927	1.64994958481436e-168	0.0	0.0	2.801326013576028e-191	8.019247322642846e-162	0.889856566452572	0.0	5.80034964175176	8.525836362303805e-19	9.63061608624895e-296	1.2404792375796747e-24	0.3469442427561541
6.183183183183183	1.2558035214878246e-10	0.0	9.020929763486667e-10	0.0	0.0	0.0	0.0	0.0	0.8841694096878854	1.0571527012226474e-92	0.23656111558591933	1.4143278310180417e-166	0.0	0.0	3.1838716586820913e-189	6.286377243841166e-160	0.6281476735385932	0.0	5.9030751865053555	1.8734750280537266e-19	3.5140211494043764e-293	2.2107806298312016e-25	0.3478160630157012
6.191191191191191	3.8367194527394574e-10	0.0	2.639663235844419e-09	0.0	0.0	0.0	0.0	0.0	1.3026879755500334	2.864797794173722e-91	0.1527076853401303	1.1816511644633408e-164	0.0	0.0	3.561678932341445e-187	4.8031600466986006e-158	0.43217852871159834	0.0	6.143438006813056	4.0132184605456327e-20	1.2497251083570383e-290	3.840266299099046e-26	0.36504600906537055
6.1991991991991995	1.1425050839933737e-09	0.0	7.529800322445755e-09	0.0	0.0	0.0	0.0	0.0	1.8723274432391284	7.566760787419584e-90	0.09608113170978219	9.622507842870873e-163	0.0	0.0	3.883426185938496e-185	3.5769548967538405e-156	0.2898172976906984	0.0	6.491198047912561	8.380471124260442e-21	4.3319600731601435e-288	6.50184438144581e-27	0.3977010876920216
6.207207207207207	3.3160111971877096e-09	0.0	2.0939343392639886e-08	0.0	0.0	0.0	0.0	0.0	2.625328290090353	1.947985934534783e-88	0.05892166436758478	7.637426554014838e-161	0.0	0.0	4.127015892647919e-183	2.5963285992361966e-154	0.18942840552198115	0.0	6.902240550419671	1.7059712310912817e-21	1.463572437103805e-285	1.072929878372077e-27	0.44435995157522473
6.215215215215215	9.380664101614323e-09	0.0	5.676686358586791e-08	0.0	0.0	0.0	0.0	0.0	3.5914580444934625	4.887889846300421e-87	0.03521855901443489	5.908341733326089e-159	0.0	0.0	4.2748222613448047e-181	1.836815932884053e-152	0.1206773013410887	0.0	7.323676031675596	3.385319272087931e-22	4.819520451399789e-283	1.725701384409103e-28	0.5032286364850959
6.223223223223223	2.586490763704507e-08	0.0	1.5003315638794444e-07	0.0	0.0	0.0	0.0	0.0	4.793682066408183	1.1954097249311809e-85	0.020517660525814028	4.4549614770966554e-157	0.0	0.0	4.31579546518649e-179	1.2665764421178055e-150	0.07493173017749366	0.0	7.699941766274368	6.548613738553276e-23	1.5468680291135718e-280	2.705325304817192e-29	0.5722306090583602
6.231231231231231	6.951011841427854e-08	0.0	3.8658866497702333e-07	0.0	0.0	0.0	0.0	0.0	6.2431769703026925	2.8495215143615843e-84	0.011650478905954857	3.27402571379675e-155	0.0	0.0	4.246826856570702e-177	8.512496802861162e-149	0.04534878089859934	0.0	7.979156920478187	1.2348613457236614e-23	4.8390769890658157e-278	4.133642191452741e-30	0.6490606184856463
6.2392392392392395	1.8207271764960664e-07	0.0	9.711590381567847e-07	0.0	0.0	0.0	0.0	0.0	7.934280201092671	6.620440354482984e-83	0.0064479163769867315	2.3452006487426282e-153	0.0	0.0	4.073138744197963e-175	5.576250886705502e-147	0.02675008444805345	0.0	8.118928343262525	2.269883055843626e-24	1.4754742484862293e-275	6.15610200150579e-31	0.7312003499278177
6.247247247247247	4.648378359604928e-07	0.0	2.378601697065522e-06	0.0	0.0	0.0	0.0	0.0	9.840178451080549	1.499206979288998e-81	0.003478201160668166	1.637335627600009e-151	0.0	0.0	3.807630884779761e-173	3.56030690584884e-145	0.015379576733101965	0.0	8.090860617621708	4.0672674517101224e-25	4.384908877145971e-273	8.935899426306947e-32	0.8159045313652526
6.255255255255255	1.1566922254233322e-06	0.0	5.680086939122478e-06	0.0	0.0	0.0	0.0	0.0	11.91023952635932	3.308994875735856e-80	0.0018287303622900953	1.1141796061417977e-149	0.0	0.0	3.4692972206203147e-171	2.2156050994072474e-143	0.00861833346624565	0.0	7.883198952650806	7.104173266797117e-26	1.2701334378789858e-270	1.264242181276772e-32	0.9001769263462648
6.263263263263263	2.8053943124705683e-06	0.0	1.3225223051761446e-05	0.0	0.0	0.0	0.0	0.0	14.069831051507354	7.118530908863333e-79	0.0009371396993828001	7.389796593948695e-148	0.0	0.0	3.0809826254268397e-169	1.343869395165624e-141	0.004707191750037856	0.0	7.501308488981513	1.2095773097365175e-26	3.585898287003276e-268	1.743338896095578e-33	0.9807636319343479
6.271271271271271	6.631774609127649e-06	0.0	3.002478419792997e-05	0.0	0.0	0.0	0.0	0.0	16.223216600549787	1.4926034350581937e-77	0.0004680784824317504	4.777157398536893e-146	0.0	0.0	2.6668470515382237e-167	7.944774216189665e-140	0.002505879427226153	0.0	6.966024422501925	2.0075242326533358e-27	9.86748390476242e-266	2.3431112147426243e-34	1.054193256250917
6.2792792792792795	1.5280070319731615e-05	0.0	6.64662412158888e-05	0.0	0.0	0.0	0.0	0.0	18.259689612515288	3.0504104469286396e-76	0.00022787291018862776	3.00999936237031e-144	0.0	0.0	2.249925477583387e-165	4.577895173627698e-138	0.0013002238750907864	0.0	6.3102321409594255	3.2478274003949905e-28	2.6465172656955704e-263	3.0694709301060024e-35	1.1168877998441604
6.287287287287287	3.4314738839858405e-05	0.0	0.00014347745635688022	0.0	0.0	0.0	0.0	0.0	20.06256020559789	6.076197807721786e-75	0.00010812506987554685	1.84851527261299e-142	0.0	0.0	1.8501177575888644e-163	2.5710464143941737e-136	0.0006575606061698019	0.0	5.574290832278344	5.121864203001677e-29	6.918355653824282e-261	3.919166244603277e-36	1.1653542961703396
6.295295295295295	7.510965943508961e-05	0.0	0.00030202731994837266	0.0	0.0	0.0	0.0	0.0	21.52005265432322	1.1796829671646197e-73	5.0005731436664207e-05	1.1064695566281872e-140	0.0	0.0	1.482831736981567e-161	1.4073877901046656e-134	0.0003241254426167287	0.0	4.801047915319086	7.873434740065762e-30	1.7627506633434422e-258	4.877343987342835e-37	1.1964478108088974
6.303303303303303	0.00016023988973554298	0.0	0.0006200252651998782	0.0	0.0	0.0	0.0	0.0	22.53672399673531	2.232330512002597e-72	2.2540982804985456e-05	6.4552888792630595e-139	0.0	0.0	1.1583656976763695e-159	7.508919183923775e-133	0.00015572206117356183	0.0	4.03118343846972	1.1797761807958876e-30	4.377626878228888e-256	5.916060766088899e-38	1.2076757256092703
6.311311311311311	0.0003332001834805733	0.0	0.0012413546135181127	0.0	0.0	0.0	0.0	0.0	23.043788265678025	4.117290051974711e-71	9.903428990263163e-06	3.6707235787429474e-137	0.0	0.0	8.819843363114177e-158	3.904818667539188e-131	7.29200317618736e-05	0.0	3.2994848757098802	1.7231872805937434e-31	1.0596109883578753e-253	6.994254084315429e-39	1.1974968418020753
6.31931931931932	0.0006753043948972529	0.0	0.0024239897545713573	0.0	0.0	0.0	0.0	0.0	23.00679583724695	7.401576151424916e-70	4.240899851965433e-06	2.0344520928647866e-135	0.0	0.0	6.545419404082435e-156	1.9791745659781094e-129	3.328152666963656e-05	0.0	2.6324238138499885	2.4533591247101695e-32	2.499850419469625e-251	8.059530132595583e-40	1.1655616576214969
6.327327327327327	0.0013339933670689745	0.0	0.004616809716170325	0.0	0.0	0.0	0.0	0.0	22.42947950089827	1.2968708891252678e-68	1.7700686989404693e-06	1.0990135330884777e-133	0.0	0.0	4.7345157717102384e-154	9.77748417600363e-128	1.4805371706797754e-05	0.0	2.0471434146789123	3.404740023332854e-33	5.748326854910175e-249	9.051854840700528e-41	1.1128450133682195
6.335335335335335	0.0025684286992300877	0.0	0.008577492710429454	0.0	0.0	0.0	0.0	0.0	21.353175101562687	2.2147721457366998e-67	7.200819229157479e-07	5.786532539691115e-132	0.0	0.0	3.3379144038005268e-152	4.707929303416577e-126	6.419409430556526e-06	0.0	1.5517262256468318	4.605740245286142e-34	1.288334838404796e-246	9.908889321171456e-42	1.041638835823206
6.343343343343343	0.00481993418005794	0.0	0.015546059354431315	0.0	0.0	0.0	0.0	0.0	19.851936172663525	3.6865586309807135e-66	2.855179229231468e-07	2.9695698533005e-130	0.0	0.0	2.2936989985115928e-150	2.209492513208022e-124	2.712879610180071e-06	0.0	1.1464392279814417	6.073039651324004e-35	2.8143358022791058e-244	1.0572359283734176e-42	0.9553974723898633
6.351351351351351	0.008816058251513872	0.0	0.027489081188933347	0.0	0.0	0.0	0.0	0.0	18.02414309504608	5.9809892092700305e-65	1.103429338331115e-07	1.485348897828324e-128	0.0	0.0	1.5362408855371089e-148	1.0106829217600918e-122	1.1174437015193e-06	0.0	0.8255682410360977	7.805533367963257e-36	5.992153802766942e-242	1.099457354401797e-43	0.8584553501504211
6.35935935935936	0.015716923681741813	0.0	0.04742670281007141	0.0	0.0	0.0	0.0	0.0	15.981921414811197	9.45768126355299e-64	4.15638143547431e-08	7.241411003372549e-127	0.0	0.0	1.0028683935677607e-146	4.506061467749349e-121	4.4862189697886007e-07	0.0	0.5794550571889268	9.778843790208967e-37	1.243511666135995e-239	1.1144084670505616e-44	0.7556600267580749
6.367367367367367	0.02730991744778283	0.0	0.07984660465081186	0.0	0.0	0.0	0.0	0.0	13.839936638599832	1.4576595744093003e-62	1.5259711906120936e-08	3.4409447828600933e-125	0.0	0.0	6.381023855411239e-145	1.9581190310268457e-119	1.755476289010576e-07	0.0	0.3964180360776004	1.1941520047301493e-37	2.5152239244548133e-237	1.1009559852228757e-45	0.6519777903446986
6.375375375375375	0.04625226233178583	0.0	0.13119420177334018	0.0	0.0	0.0	0.0	0.0	11.705092377444728	2.1897136553509704e-61	5.460607681378212e-09	1.5936465103350897e-123	0.0	0.0	3.957297144184606e-143	8.293557456168598e-118	6.69528630785606e-08	0.0	0.2643410922716836	1.4214044644874037e-38	4.958648570071941e-235	1.0601200532826725e-46	0.5521309093743185
6.383383383383383	0.07634934626961555	0.0	0.21040594649623148	0.0	0.0	0.0	0.0	0.0	9.668359082361075	3.206109308443913e-60	1.904745687857757e-09	7.193927807854564e-122	0.0	0.0	2.392042533095405e-141	3.423752956979762e-116	2.4888746466044516e-08	0.0	0.1718275726749034	1.6491514189139432e-39	9.528178668395972e-233	9.949463929896937e-48	0.4603155442997871
6.391391391391391	0.12283932327936445	0.0	0.3294235355597617	0.0	0.0	0.0	0.0	0.0	7.799487437433304	4.575400386482934e-59	6.482236325742734e-10	3.165191138286779e-120	0.0	0.0	1.4092925359973908e-139	1.3776020389879209e-114	9.017716526763651e-09	0.0	0.10891155387095078	1.865035366209984e-40	1.7844991542184863e-230	9.101308872011059e-49	0.3800300845367872
6.3993993993994	0.1926323653819859	0.0	0.5035946333980931	0.0	0.0	0.0	0.0	0.0	6.14482551888219	6.364139127030043e-58	2.1723222593194973e-10	1.3573554581383688e-118	0.0	0.0	8.09273841166107e-138	5.402626296308703e-113	3.1845628129572248e-09	0.0	0.06738667087774847	2.0558727417145012e-41	3.257487044843087e-228	8.114608358277704e-50	0.3140199632700824
6.407407407407407	0.2944291800514138	0.0	0.7518369009320279	0.0	0.0	0.0	0.0	0.0	4.7279711117557355	8.627997431016407e-57	7.836932513512837e-11	5.673447400152244e-117	0.0	0.0	4.529518429724274e-136	2.0651227674625827e-111	1.096131717812081e-09	0.0	0.04084867925801903	2.2089556022993754e-42	5.795740729696265e-226	7.051651061708725e-51	0.26432208514416805
6.415415415415415	0.43862379824648035	0.0	1.096425711141112	0.0	0.0	0.0	0.0	0.0	3.552632248358849	1.1400926089048239e-55	5.150025433725283e-11	2.3113209646613813e-115	0.0	0.0	2.4709890526826915e-134	7.693901421074012e-110	3.6773532873848127e-10	0.0	0.024556930170268096	2.3134407296048484e-43	1.0050672171986921e-223	5.972739906298969e-52	0.23237448583345205
6.423423423423423	0.6368883179409847	0.0	1.5622719933267297	0.0	0.0	0.0	0.0	0.0	2.6068816100907766	1.4683515109833337e-54	1.0123906525960623e-10	9.177687607130474e-114	0.0	0.0	1.3138686811519167e-132	2.7938761967651743e-108	1.2024517265810317e-10	0.0	0.015210116727981147	2.3616170309091723e-44	1.69879579588669e-221	4.930783470423205e-53	0.21914781992308888
6.431431431431431	0.9013513725055238	0.0	2.175593542577932	0.0	0.0	0.0	0.0	0.0	1.8679732022570392	1.843230804888313e-53	2.955032267936408e-10	3.551943672493443e-112	0.0	0.0	6.809191345408187e-131	9.888433467419508e-107	3.832301159091729e-11	0.0	0.010712004643924182	2.349845916405479e-45	2.7986408212385708e-219	3.9675078896686424e-54	0.22525591465082934
6.43943943943944	1.2433251412535837	0.0	2.9619541548188995	0.0	0.0	0.0	0.0	0.0	1.3070084287192478	2.2552214136577433e-52	8.88839481957342e-10	1.3398576361030083e-110	0.0	0.0	3.4395501724263035e-129	3.411203536952182e-105	1.1904503738121647e-11	0.0	0.009980698449242324	2.279015465437636e-46	4.4937931116412394e-217	3.111567351355296e-55	0.2510122010973508
6.4474474474474475	1.6716103698006668	0.0	3.943745240036252	0.0	0.0	0.0	0.0	0.0	0.892940302599012	2.689418787524785e-51	2.6210069320093313e-09	4.9261885228944585e-109	0.0	0.0	1.6934422397333637e-127	1.146958148899585e-103	3.6043142254148945e-12	0.0	0.01283480663494581	2.154429681338438e-47	7.032972391891789e-215	2.3784835497025805e-56	0.29641503280434034
6.455455455455455	2.190509532421061	0.0	5.1372996166867075	0.0	0.0	0.0	0.0	0.0	0.5956328746061429	3.125989129442236e-50	7.539235477535925e-09	1.7653189655796823e-107	0.0	0.0	8.126468509401937e-126	3.7587834945835804e-102	1.0636375991472975e-12	0.0	0.019973203756442112	1.9851520097563696e-48	1.0728146263887671e-212	1.772069037489215e-57	0.3610643288641206
6.463463463463463	2.7977891914143824	0.0	6.549934131515709	0.0	0.0	0.0	0.0	0.0	0.38790138543003405	3.541410524872204e-49	2.1144440393548685e-08	6.165880914495599e-106	0.0	0.0	3.800985021844906e-124	1.200623540315728e-100	3.059316444824784e-13	0.0	0.03305113672875568	1.782915937031736e-49	1.595035673640594e-210	1.2868284738511852e-58	0.4440307211924376
6.471471471471472	3.4829286557026453	0.0	8.177289946165033	0.0	0.0	0.0	0.0	0.0	0.2466171724075714	3.910433142453119e-48	5.781768179347763e-08	2.0990697255483316e-104	0.0	0.0	1.7328197930985825e-122	3.737887292763057e-99	8.576593099746744e-14	0.0	0.054841995405478135	1.5607844045764876e-50	2.3114050814705277e-208	9.107941361573634e-60	0.5437126285226589
6.47947947947948	4.226043068004213	0.0	10.001353614476796	0.0	0.0	0.0	0.0	0.0	0.1530581375106902	4.2085572334310026e-47	1.5414351807959654e-07	6.964956106828621e-103	0.0	0.0	7.699698035797986e-121	1.1342410382971746e-97	2.3434996681442887e-14	0.0	0.08945872911254997	1.3317700511078298e-51	3.264687994060627e-206	6.283177503876797e-61	0.6577233501476268
6.4874874874874875	4.997847596429996	0.0	11.989486657595863	0.0	0.0	0.0	0.0	0.0	0.0927239041502274	4.41470198130609e-46	4.0067906907440716e-07	2.2525253611399555e-101	0.0	0.0	3.334702951425127e-119	3.3546276283805877e-96	6.241294440184802e-15	0.0	0.14259012432903123	1.1076159621994618e-52	4.494353859924892e-204	4.224720395440439e-62	0.7828476674174635
6.495495495495495	5.760920054791285	0.0	14.094671616272453	0.0	0.0	0.0	0.0	0.0	0.05482766242359856	4.513665035379753e-45	1.0155051375654112e-06	7.100366749852304e-100	0.0	0.0	1.407679871686665e-117	9.670370040668486e-95	1.6201086150604166e-15	0.0	0.22168542889191542	8.978880413273868e-54	6.030492963940116e-202	2.768701607930531e-63	0.9150957171765632
6.503503503503503	6.472326808874929	0.0	16.257022014357773	0.0	0.0	0.0	0.0	0.0	0.031641045321719734	4.497975054909012e-44	2.5095129054169943e-06	2.1814821333950825e-98	0.0	0.0	5.791806682244895e-116	2.717075328402088e-93	4.0989561885414366e-16	0.0	0.33599934013479166	7.094594888509648e-55	7.886754922956197e-200	1.768535874148938e-64	1.0498632599182782
6.511511511511512	7.08742991768237	0.0	18.40643857817662	0.0	0.0	0.0	0.0	0.0	0.017820313475788746	4.368823905542669e-43	6.0468171838092574e-06	6.532543733493611e-97	0.0	0.0	2.322671295958626e-114	7.440807692392779e-92	1.0107927223712183e-16	0.0	0.49639436412285454	5.463926992752656e-56	1.0053189365891031e-197	1.1010603758065915e-65	1.1821858736488553
6.51951951951952	7.56444146729956	0.0	20.46616277262968	0.0	0.0	0.0	0.0	0.0	0.009794084917618582	4.135917035828106e-42	1.4207024476962068e-05	1.9066579033972574e-95	0.0	0.0	9.07873039216887e-113	1.9860871411338876e-90	2.4294648574216162e-17	0.0	0.7147974727792873	4.101601939636504e-57	1.2490199546782669e-195	6.681407083191008e-67	1.307055000211392
6.5275275275275275	7.86909350213311	0.0	22.356908871264533	0.0	0.0	0.0	0.0	0.0	0.005252516322718394	3.8162681096235136e-41	3.25482513773494e-05	5.42404166289609e-94	0.0	0.0	3.4588067211027355e-111	5.166974755107508e-89	5.691396221572986e-18	0.0	1.003231740054844	3.0010480949527665e-58	1.5124983020629044e-193	3.951702772952805e-68	1.419750871728481
6.535535535535535	7.978702914757699	0.0	24.0012542020424	0.0	0.0	0.0	0.0	0.0	0.0027485116302877746	3.4321457242550765e-40	7.271272221719462e-05	1.5039487675868459e-92	0.0	0.0	1.284373748779903e-109	1.3101897690018697e-87	1.2995311859649857e-18	0.0	1.3723976219781637	2.140241279586241e-59	1.7851734932853413e-191	2.2780337263002928e-69	1.5161443619604895
6.543543543543543	7.884962516347715	0.0	25.328016977179555	0.0	0.0	0.0	0.0	0.0	0.0014032230410497845	3.008516108893361e-39	0.00015840247925981657	4.0644600032496303e-91	0.0	0.0	4.6485835994994116e-108	3.238112219226333e-86	2.892106462816844e-19	0.0	1.8298631252514037	1.4877246475817957e-60	2.0536479155029637e-189	1.2799575503962462e-70	1.592927465649954
6.551551551551552	7.594981520541498	0.0	26.276417825805176	0.0	0.0	0.0	0.0	0.0	0.0006989208298291504	2.5703883522370127e-38	0.00033650667745596083	1.0706128529163816e-89	0.0	0.0	1.6398877542442044e-106	7.800266100147147e-85	6.273379071922629e-20	0.0	2.3780285758033193	1.008078513450732e-61	2.3026693662878046e-187	7.009556212344812e-72	1.6477483340753307
6.55955955955956	7.130394519437612	0.0	26.799866856172365	0.0	0.0	0.0	0.0	0.0	0.0003396061474126864	2.140449219656719e-37	0.000697136131359285	2.7486651631659415e-88	0.0	0.0	5.638609393647561e-105	1.8314150436369932e-83	1.3263204643327662e-20	0.0	3.012141062138466	6.816778932074175e-63	2.5165016800049547e-185	3.741493701058252e-73	1.6792472354557824
6.5675675675675675	6.524693986230308	0.0	26.869217770320496	0.0	0.0	0.0	0.0	0.0	0.0001609698491759324	1.7372842991690197e-36	0.0014084665234026029	6.8781399809711e-87	0.0	0.0	1.889707005550715e-103	4.191060943831339e-82	2.733097314018777e-21	0.0	3.71871851377375	2.940804310954902e-63	2.680543900255794e-183	1.9465208195368948e-74	1.6870090775771425
6.575575575575575	5.819242901523657	0.0	26.475284425736056	0.0	0.0	0.0	0.0	0.0	7.442368838225692e-05	1.3743477683342297e-35	0.00277519923499617	1.67756736453141e-85	0.0	0.0	6.172792535986853e-102	9.34804986119412e-81	5.489356103661612e-22	0.0	4.474773564795908	3.8423908001190283e-62	2.7829710850534545e-181	9.870351688861113e-76	1.6714613870445
6.583583583583583	5.058626014409593	0.0	25.630351032267942	0.0	0.0	0.0	0.0	0.0	3.356238616089891e-05	1.0596981340833368e-34	0.005333042608779451	3.9879409038373237e-84	0.0	0.0	1.965322427460977e-100	2.0322536626819522e-79	1.0746013945172334e-22	0.0	5.2481782736957685	5.7198951620940495e-61	2.8161419809667117e-179	4.878268952430997e-77	1.6337509966076476
6.591591591591592	4.286061619464502	0.0	24.368370721688997	0.0	0.0	0.0	0.0	0.0	1.4762092215358695e-05	7.963930821413512e-34	0.009995503120514762	9.240112223905034e-83	0.0	0.0	6.098893420324986e-99	4.3062046578093e-78	2.0503739689384755e-23	0.0	5.999372822636096	8.305125991521611e-60	2.7775411096749293e-177	2.349948761653788e-78	1.5756279740455603
6.5995995995996	3.5395169601880574	0.0	22.743584138761825	0.0	0.0	0.0	0.0	0.0	6.332512100787938e-06	5.833545227664046e-33	0.01827256106030807	2.0867266589954767e-81	0.0	0.0	1.8447332339527833e-97	8.893470749685899e-77	3.8131021881034655e-24	0.0	6.684406930154718	1.1753743089030838e-58	2.670094019985455e-175	1.1033431034744399e-79	1.4993539510307732
6.607607607607608	2.848979568171077	0.0	20.82742520478248	0.0	0.0	0.0	0.0	0.0	2.649219150125146e-06	4.1648315522780926e-32	0.032581928647234804	4.5931821624968106e-80	0.0	0.0	5.43853077314573e-96	1.790225611829692e-75	6.911677947542653e-25	0.0	7.259047984061869	1.6213514221812033e-57	2.5018008565243025e-173	5.0491970030664805e-81	1.407638060676446
6.615615615615615	2.2350869427415727	0.0	18.703806393080193	0.0	0.0	0.0	0.0	0.0	1.0808248174784593e-06	2.8981582360823737e-31	0.056670265959869674	9.854204287609276e-79	0.0	0.0	1.5627708531836896e-94	3.5124013007681004e-74	1.221091557045117e-25	0.0	7.683448958959215	2.179965095728436e-56	2.2847519614245575e-171	2.252130675569731e-82	1.3035915291620759
6.623623623623623	1.7090676668670268	0.0	16.463146345354915	0.0	0.0	0.0	0.0	0.0	4.3000272103471256e-07	1.9656515255386333e-30	0.09615112721590884	2.060578859393103e-77	0.0	0.0	4.376983609384571e-93	6.716768487138909e-73	2.1026774056315376e-26	0.0	7.926701627012112	2.8568917814744557e-55	2.0336936645851807e-169	9.790940142883155e-84	1.190684872566031
6.631631631631632	1.2737489658139196	0.0	14.195750801123598	0.0	0.0	0.0	0.0	0.0	1.6682054490778262e-07	1.2994235785935406e-29	0.1591456783168308	4.199684882519205e-76	0.0	0.0	1.1948700123418672e-91	1.2519198499525198e-71	3.5290413948325596e-27	0.0	7.9705551002254795	3.649306736907697e-54	1.76438023430001e-167	4.1487259156685245e-85	1.0726909414681989
6.63963963963964	0.9252693593583667	0.0	11.985314232874554	0.0	0.0	0.0	0.0	0.0	6.310667316247589e-08	8.372491963451563e-29	0.2569794846422555	8.342648707356363e-75	0.0	0.0	3.179309105854979e-90	2.274325276079723e-70	5.772986502390244e-28	0.0	7.811678891416199	4.543596510991238e-53	1.491966323982795e-165	1.7134231574143078e-86	0.9536019105180933
6.647647647647648	0.6551070400427468	0.0	9.903326068171193	0.0	0.0	0.0	0.0	0.0	2.3277397188807407e-08	5.257975000903194e-28	0.40484437859211875	1.6152918247808007e-73	0.0	0.0	8.245394358372856e-89	4.027064151478559e-69	9.204580846146456e-29	0.0	7.462080917739808	5.51394529054627e-52	1.2296628812407919e-163	6.897219691626044e-88	0.8375162921737846
6.655655655655655	0.4520808411390352	0.0	8.005030784632593	0.0	0.0	0.0	0.0	0.0	8.37170332276348e-09	3.218415237185927e-27	0.6222829031700673	3.0483008000686224e-72	0.0	0.0	2.0842842132935627e-87	6.949994289937955e-68	1.4304318648419227e-29	0.0	6.947607615366557	6.52227296261378e-51	9.878098028151663e-162	2.7060949194168434e-89	0.7285000978490889
6.663663663663663	0.3040742805861719	0.0	6.327334781076851	0.0	0.0	0.0	0.0	0.0	2.935629988396081e-09	1.9201069325123996e-26	0.9333034297938315	5.60692093131538e-71	0.0	0.0	5.1353438544740984e-86	1.1690693932511237e-66	2.1666562826844554e-30	0.0	6.304786257906074	7.519861551464883e-50	7.734296988538011e-160	1.0348360072101501e-90	0.6304317614681163
6.671671671671672	0.19934393335223122	0.0	4.8887347874425835	0.0	0.0	0.0	0.0	0.0	1.0036574589525103e-09	1.1165252185672566e-25	1.3659012196479074	1.0051961812401588e-69	0.0	0.0	1.2332452804262566e-84	1.9167085988000664e-65	3.1986929263672816e-31	0.0	5.576544989262064	8.450757306044977e-49	5.902399789638237e-158	3.8570882585228906e-92	0.5468420423049293
6.67967967967968	0.12737556061174646	0.0	3.691034759121939	0.0	0.0	0.0	0.0	0.0	3.345460262618036e-10	6.328072396964744e-25	1.9507623603003408	1.756454948366567e-68	0.0	0.0	2.8866691528884103e-83	3.062893282920786e-64	4.602722207864465e-32	0.0	4.807505719749944	9.256715115709443e-48	4.3903251628812895e-156	1.401222688523444e-93	0.48075810909629624
6.687687687687688	0.07932844538718772	0.0	2.72238412389581	0.0	0.0	0.0	0.0	0.0	1.0871828506883151e-10	3.495699743233799e-24	2.7189812628765306	2.991458529138412e-67	0.0	0.0	6.585859446875779e-82	4.7705409782838456e-63	6.455303470187827e-33	0.0	4.039560956454533	9.883124006655255e-47	3.182915140129563e-154	4.961514720511548e-95	0.43455703585103544
6.6956956956956954	0.048153906836846956	0.0	1.9610487666783685	0.0	0.0	0.0	0.0	0.0	3.44442379892665e-11	1.8821602074416647e-23	3.698739842269681	4.96579451880788e-66	0.0	0.0	1.4645226536312898e-80	7.242081471551195e-62	8.824259030021787e-34	0.0	3.308325857274843	1.0285094454728712e-45	2.24912589304241e-152	1.7123042984588918e-96	0.40983038059519017
6.703703703703703	0.02849009272828708	0.0	1.3793248076123423	0.0	0.0	0.0	0.0	0.0	1.0638721026179189e-11	9.877313386471953e-23	4.911076756311833	8.034415539228508e-65	0.0	0.0	3.1743018485089135e-79	1.0715667090927556e-60	1.175708119167686e-34	0.0	2.64084036582371	1.0432770522243847e-44	1.5490406951115554e-150	5.7597966226468884e-98	0.40726054647667326
6.711711711711712	0.016429182243681104	0.0	0.947103395539182	0.0	0.0	0.0	0.0	0.0	3.203415837581403e-12	5.052203790263172e-22	6.365099576409569	1.2670087704520013e-63	0.0	0.0	6.706086584525535e-78	1.5453792370449854e-59	1.5267940950646174e-35	0.0	2.054640181073098	1.0314994848752233e-43	1.0398537714438567e-148	1.888395209381216e-99	0.4265123788758515
6.71971971971972	0.009234168207448488	0.0	0.6347537880474371	0.0	0.0	0.0	0.0	0.0	9.403316764382858e-13	2.518736110640393e-21	8.053223576114407	1.947442929164753e-62	0.0	0.0	1.3808904397059986e-76	2.172256032508026e-58	1.93250715652403e-36	0.0	1.5580778785575502	9.940701873509981e-43	6.80365250382848e-147	6.034456631272122e-101	0.4661495186785356
6.727727727727728	0.005058705129654989	0.0	0.41516837949491137	0.0	0.0	0.0	0.0	0.0	2.6908283971444063e-13	1.223895274830942e-20	9.9472046444381	2.917491800118922e-61	0.0	0.0	2.771524736447867e-75	2.976096827263466e-57	2.384083352211658e-37	0.0	1.1516017165897108	9.337797752232887e-42	4.338827789685463e-145	1.8795028564721132e-102	0.5235924293478477
6.7357357357357355	0.0027011002245358002	0.0	0.26497005100259813	0.0	0.0	0.0	0.0	0.0	7.506231829810031e-14	5.796497177628787e-20	11.995812224476861	4.260046459889389e-60	0.0	0.0	5.421857705855033e-74	3.974140688092966e-56	2.866694705419883e-38	0.0	0.8296123426455128	8.549721908874839e-41	2.6968895959788867e-143	5.705679187654103e-104	0.5951407144704356
6.743743743743743	0.0014057295768469763	0.0	0.1649957675107273	0.0	0.0	0.0	0.0	0.0	2.041189378708581e-14	2.6757576797989943e-19	14.124912752017552	6.062877781498774e-59	0.0	0.0	1.0338264889554838e-72	5.1724891250461376e-55	3.359704944314823e-39	0.0	0.582516016690194	7.630278384156762e-40	1.6338584128144995e-141	1.6882285760638957e-105	0.6760831938997882
6.751751751751752	0.0007130543209188666	0.0	0.10023254403491935	0.0	0.0	0.0	0.0	0.0	5.4108406131725186e-15	1.2038925131012636e-18	16.2404829227406	8.41013715220857e-58	0.0	0.0	1.9213998666338956e-71	6.561696497698351e-54	3.837783909227997e-40	0.0	0.39865785645445584	6.637590089797243e-39	9.647753467410803e-140	4.868718716910816e-107	0.7609130171614045
6.75975975975976	0.0003525357780274566	0.0	0.05939730368651609	0.0	0.0	0.0	0.0	0.0	1.398174783258157e-15	5.279446920566353e-18	18.234662503812878	1.1370698121139815e-56	0.0	0.0	3.4806376093081494e-70	8.1132140489954025e-53	4.2728690352973673e-41	0.0	0.26592102125329653	5.628114643196973e-38	5.552627464287889e-138	1.3685405218094932e-108	0.8436515165695782
6.767767767767768	0.00016988050058243699	0.0	0.03433315600444003	0.0	0.0	0.0	0.0	0.0	3.521835102984946e-16	2.2565705879537902e-17	19.99444857712022	1.4984110520474926e-55	0.0	0.0	6.145698043935563e-69	9.777549298271378e-52	4.63679964841864e-42	0.0	0.17288817177867	4.6515612106034e-37	3.1148093679425145e-136	3.7493862041057414e-110	0.918265444791087
6.7757757757757755	7.978910889653345e-05	0.0	0.01935623868628458	0.0	0.0	0.0	0.0	0.0	8.647355139222588e-17	9.400894953732217e-17	21.41212224095461	1.9245739020767428e-54	0.0	0.0	1.0576827133299687e-67	1.1484905503372321e-50	4.904297023965115e-43	0.0	0.10955688490269778	3.747302122248269e-36	1.7030407489577966e-134	1.0012032073310125e-111	0.9791415978932949
6.783783783783783	3.6526112074973165e-05	0.0	0.010642982323052412	0.0	0.0	0.0	0.0	0.0	2.0696672050642556e-17	3.817238168395316e-16	22.396095413592537	2.409339515790811e-53	0.0	0.0	1.774237725670666e-66	1.3148772776620921e-49	5.055858188949614e-44	0.0	0.06766776438973118	2.942549220526531e-35	9.075682134253764e-133	2.6058164811516966e-113	1.0215655766553362
6.791791791791792	1.6297576553482226e-05	0.0	0.005707144641728693	0.0	0.0	0.0	0.0	0.0	4.828555256208038e-18	1.5107378030397676e-15	22.880668452386097	2.9398231230919414e-52	0.0	0.0	2.9009542562090375e-65	1.4672477507314984e-48	5.080105008702051e-45	0.0	0.040739469801222034	2.2522404066415135e-34	4.714050423578431e-131	6.610357692225602e-115	1.042142334745709
6.7997997997998	7.087651609556895e-06	0.0	0.0029844776884096424	0.0	0.0	0.0	0.0	0.0	1.0980703241769022e-18	5.827586342589029e-15	22.833259440287556	3.4962637396050957e-51	0.0	0.0	4.623204351908357e-64	1.5958136769419493e-47	4.975197963827437e-46	0.0	0.023912979274860777	1.6803226933881815e-33	2.386546614035394e-129	1.6344273951571678e-116	1.039098362950111
6.807807807807808	3.0042871747417536e-06	0.0	0.0015219304315171754	0.0	0.0	0.0	0.0	0.0	2.434088795629088e-19	2.1910289614630864e-14	22.25800673334585	4.0527233374410223e-50	0.0	0.0	7.181562197629375e-63	1.691692711083275e-46	4.74931515485715e-47	0.0	0.013696366200417098	1.2219644269902394e-32	1.17762336412002e-127	3.938817376036021e-118	1.0124194561029538
6.8158158158158155	1.2411957377067202e-06	0.0	0.0007568039198983137	0.0	0.0	0.0	0.0	0.0	5.2593646273980033e-20	8.029108019758928e-14	21.195199751635673	4.578777237292129e-49	0.0	0.0	1.0873488378237525e-61	1.7479194318662312e-45	4.4484569044830295e-48	0.0	0.00768031194532104	8.661904181448551e-32	5.6637456954753596e-126	9.251786378955346e-120	0.9638017322134869
6.823823823823823	4.998029982610798e-07	0.0	0.0003669618210645053	0.0	0.0	0.0	0.0	0.0	1.1076900421863922e-20	2.8677828582450905e-13	19.716651552950637	5.0421046998927494e-48	0.0	0.0	1.6046987755612113e-60	1.7602812350569552e-44	7.414959421474481e-49	0.0	0.0042711913465756585	5.984917658740111e-31	2.654984338436145e-124	2.118092327601677e-121	0.8964222820873438
6.831831831831832	1.9616304231935008e-07	0.0	0.00017349846976161116	0.0	0.0	0.0	0.0	0.0	2.2739925320436944e-21	9.983550277986648e-13	17.917758868510074	5.411703457323978e-47	0.0	0.0	2.30830584547984e-59	1.7278399495429723e-43	3.80141049613814e-48	0.0	0.002468052985021907	4.030826091172555e-30	1.2130567485094243e-122	4.7263264675385997e-123	0.8145636643694953
6.83983983983984	7.504042232329492e-08	0.0	7.998292328428966e-05	0.0	0.0	0.0	0.0	0.0	4.550336550832424e-22	3.3875330071235703e-12	15.907477082892793	5.661296599762823e-46	0.0	0.0	3.2364503662697056e-58	1.6530495076102655e-42	4.0561940249857637e-47	0.0	0.0016947807247126656	2.6461967878408413e-29	5.402083103148779e-121	1.027926555965163e-124	0.7231478146174818
6.847847847847848	2.7979058769400896e-08	0.0	3.595145409160257e-05	0.0	0.0	0.0	0.0	0.0	8.87523306652607e-23	1.1203193648089857e-11	13.797681989671483	5.772415882017925e-45	0.0	0.0	4.4230404194853775e-57	1.5414491798545362e-41	4.257535944557743e-46	0.0	0.0016896987578638712	1.6933376472971345e-28	2.344781859341106e-119	2.1790138682504e-126	0.6272458030851683
6.8558558558558556	1.0167886301432e-08	0.0	1.575595994565693e-05	0.0	0.0	0.0	0.0	0.0	1.687314325088623e-23	3.611269761152109e-11	11.693365266198033	5.736659908404609e-44	0.0	0.0	5.89182491216478e-56	1.4009856132678035e-40	4.3560862746076525e-45	0.0	0.0024510507127670296	1.056232505029799e-27	9.91984139626729e-118	4.5021238907633564e-128	0.531628731048852
6.863863863863863	3.601538086036153e-09	0.0	6.732478479217126e-06	0.0	0.0	0.0	0.0	0.0	3.1267312994604274e-24	1.1345869944979607e-10	9.684843458260252	5.556743903154952e-43	0.0	0.0	7.649910552631726e-55	1.2410788588270197e-39	4.3441186446361997e-44	0.0	0.004236622774228262	6.422014138684152e-27	4.090422502603773e-116	9.066390666733665e-130	0.44041303714672525
6.871871871871872	1.243383477753489e-09	0.0	2.804787513393631e-06	0.0	0.0	0.0	0.0	0.0	5.6475744190000915e-25	3.474365084274834e-10	7.84272507540257	5.246158963774237e-42	0.0	0.0	9.681466339410228e-54	1.0715845725331467e-38	4.222543219306066e-43	0.0	0.007617496515608599	3.8060984104589336e-26	1.6439659890253453e-114	1.779553113561731e-131	0.3568338808316596
6.87987987987988	4.183906034523441e-10	0.0	1.139235851756713e-06	0.0	0.0	0.0	0.0	0.0	9.942802505392713e-26	1.0369859780961287e-09	6.215876691637216	4.827500161503014e-41	0.0	0.0	1.1942764349906215e-52	9.018100015929782e-38	4.0004992260328596e-42	0.0	0.013587645990627862	2.198806927430889e-25	6.439894780422285e-113	3.4044504688316427e-133	0.283157521741776
6.887887887887888	1.3722034350637727e-10	0.0	4.5113896834068133e-07	0.0	0.0	0.0	0.0	0.0	1.706199619379185e-26	3.0166859267129068e-09	4.8321561239911235	4.329751133634753e-40	0.0	0.0	1.4359794853758698e-51	7.397165308347108e-37	3.6942170631639417e-41	0.0	0.023730972022589	1.2382086859397805e-24	2.4588161997368646e-111	6.34808341125902e-135	0.22072216137757214
6.895895895895896	4.3864666510305255e-11	0.0	1.741746132104134e-07	0.0	0.0	0.0	0.0	0.0	2.853802250781966e-27	8.553563654619629e-09	3.7013164052588934	3.784977994172347e-39	0.0	0.0	1.6829530222237408e-50	5.913947416846515e-36	3.3250582574706084e-40	0.0	0.040443597931428446	6.796755385175982e-24	9.150288378964073e-110	1.1537129524136107e-136	0.1700800084528347
6.903903903903903	1.3666928155684586e-11	0.0	6.555900866977229e-08	0.0	0.0	0.0	0.0	0.0	4.652537099554623e-28	2.363871514817633e-08	2.819271335466886	3.2249543372880534e-38	0.0	0.0	1.922546711606722e-49	4.608415660446322e-35	2.9170593454633045e-39	0.0	0.06720030746405398	3.63673699949767e-23	3.3189827272587358e-108	2.043677913278496e-138	0.1312032605519241
6.911911911911912	4.1503692883630065e-12	0.0	2.405738717287227e-08	0.0	0.0	0.0	0.0	0.0	7.393103050560523e-29	6.367374944557605e-08	2.172858195313887	2.678203463255812e-37	0.0	0.0	2.140739147259311e-48	3.500161552258097e-34	2.4943706359016047e-38	0.0	0.10883905481744664	1.8968197745873234e-22	1.1733748496524803e-106	3.5284719853796195e-140	0.10371351535757367
6.91991991991992	1.2284636770369802e-12	0.0	8.606547034254952e-09	0.0	0.0	0.0	0.0	0.0	1.1450744215483024e-29	1.6716939171412897e-07	1.7443126504188315	2.16782066277517e-36	0.0	0.0	2.323450203053059e-47	2.591117022044349e-33	2.0789642045983657e-37	0.0	0.17181702647036357	9.64374367059019e-22	4.043246421849953e-105	5.9377298588701564e-142	0.08709681148483465
6.927927927927928	3.544032115924713e-13	0.0	3.001718524992982e-09	0.0	0.0	0.0	0.0	0.0	1.7286611545371654e-30	4.277725192339897e-07	1.5148451238477838	1.7102630868652923e-35	0.0	0.0	2.4580267828248567e-46	1.869600035002192e-32	1.6889001313816194e-36	0.0	0.2643683599269194	4.779387055897172e-21	1.3579550152622379e-103	9.738985874789131e-144	0.08087335975224069
6.935935935935936	9.965353925047148e-14	0.0	1.0206289278554776e-09	0.0	0.0	0.0	0.0	0.0	2.5436331237132972e-31	1.0669124469502091e-06	1.4669335754818311	1.3151106045953704e-34	0.0	0.0	2.5346871636406884e-45	1.3148415062254356e-31	1.337311319152919e-35	0.0	0.39647248614173936	2.308911476762382e-20	4.445313359622182e-102	1.5569209979687693e-145	0.08470032407076117
6.943943943943944	2.731162596033157e-14	0.0	3.38313443737907e-10	0.0	0.0	0.0	0.0	0.0	3.648100606386291e-32	2.593608754112184e-06	1.5851875173193557	9.856470442488478e-34	0.0	0.0	2.547695717884849e-44	9.012835007328388e-31	1.032127538275518e-34	0.0	0.5795308247613902	1.0873078366868176e-19	1.4183430825760668e-100	2.4259338543713006e-147	0.09839640618308368
6.951951951951952	7.295618809445959e-15	0.0	1.0932540967474467e-10	0.0	0.0	0.0	0.0	0.0	5.099718815043273e-33	6.145255244890104e-06	1.8558654038013151	7.200130279358897e-33	0.0	0.0	2.496072212062776e-43	6.0216163517962756e-30	7.764388297635645e-34	0.0	0.8256573242391372	4.991252877405538e-19	4.410849321241591e-99	3.68426511302503e-149	0.12188767606386501
6.95995995995996	1.899487598596712e-15	0.0	3.444082793962638e-11	0.0	0.0	0.0	0.0	0.0	6.9485174164195464e-34	1.4191724446796806e-05	2.2653246103253353	5.12647769388556e-32	0.0	0.0	2.3837138921418978e-42	3.921288074406813e-29	5.6931804233568484e-33	0.0	1.1465233936923684	2.2334701575547568e-18	1.3369810844443268e-97	5.4535880760077995e-151	0.15508464526257243
6.967967967967968	4.820260844702338e-16	0.0	1.0578287106200406e-11	0.0	0.0	0.0	0.0	0.0	9.227924216913455e-35	3.194406605654535e-05	2.7978371241265068	3.5576037650762725e-31	0.0	0.0	2.2189092435049798e-41	2.4889078142928858e-28	4.0689026439980513e-32	0.0	1.551764393922086	9.742401131755201e-18	3.949940216127694e-96	7.86816263860077e-153	0.1977106119147831
6.975975975975976	1.1922418658118851e-16	0.0	3.1716185365548057e-12	0.0	0.0	0.0	0.0	0.0	1.194486747978908e-35	7.008176026424314e-05	3.4333021476144334	2.4063337746194165e-30	0.0	0.0	2.0133276472747803e-40	1.5397623581612793e-27	2.8344916283717207e-31	0.0	2.047049866245339	4.1425611002779e-17	1.1374127982997219e-94	1.1064298008071788e-154	0.24911009525560035
6.983983983983984	2.874206357088142e-17	0.0	9.430384722381123e-13	0.0	0.0	0.0	0.0	0.0	1.5070360434741298e-36	0.0001498578816135792	4.145414992803403	1.5864045399340885e-29	0.0	0.0	1.78065588838928e-39	9.284614531499428e-27	1.924640037843314e-30	0.0	2.632030025117327	1.7170808021496436e-16	3.1923326704523354e-93	1.5164704082865678e-156	0.30807249435469486
6.991991991991992	6.753536834896563e-18	0.0	3.3216399133291126e-13	0.0	0.0	0.0	0.0	0.0	1.8532350531456882e-37	0.0003123301845790528	4.900797093819485	1.0193699057135366e-28	0.0	0.0	1.5351023280245041e-38	5.4568229190182e-26	1.2738001429900333e-29	0.0	3.2984737590305815	6.937984267714624e-16	8.732945265661569e-92	2.0258325964210522e-158	0.3727083265015899
7.0	1.5466938191833847e-18	0.0	3.208671034501031e-13	0.0	0.0	0.0	0.0	0.0	2.2212710009947726e-38	0.0006344656403894025	5.659449323220887	6.384243729626992e-28	0.0	0.0	1.289993897627192e-37	3.125951278679486e-25	8.217345530901457e-29	0.0	4.028979009293051	2.732741629186087e-15	2.328498826487141e-90	2.6377443944355382e-160	0.44041194537066597
