# Supplementary material for: Stimulus duration encoding occurs early in the moth olfactory pathway
Source: Commun Biol. 2024 Oct 3;7:1252. doi: 10.1038/s42003-024-06921-z (PMC11449909; doi:10.1038/s42003-024-06921-z)
Supplement: Supplementary file 3 — Supplementary Data 1 [file 42003_2024_6921_MOESM3_ESM.zip › Fig 2/B/2000ms.csv]

t(s)	neuron 0	neuron 1	neuron 2	neuron 3	neuron 4	neuron 5	neuron 6	neuron 7	neuron 8	neuron 9	neuron 10	neuron 11	neuron 12	neuron 13	neuron 14	neuron 15	neuron 16	neuron 17	neuron 18	neuron 19	neuron 20	neuron 21	neuron 22	mean
-1.0	2.4678471554132918e-294	0.0	0.0	0.0	1.9881007438907868e-10	48.090963987851715	0.0	0.0	0.0	0.0	0.0	0.0	0.0	0.0	0.0	0.0	0.0	0.0	1.597270971502752e-29	0.0	0.0	16.076021811238423	0.0	2.789868947795172
-0.991991991991992	1.482e-320	0.0	0.0	0.0	4.537693163150876e-16	66.97941960622083	0.0	0.0	0.0	0.0	0.0	0.0	0.0	0.0	0.0	0.0	0.0	0.0	8.2538526334982595e-22	0.0	0.0	0.2535734184756693	0.0	2.923173609769413
-0.983983983983984	0.0	0.0	0.0	0.0	7.965463838944754e-23	7.201639368298114	0.0	0.0	0.0	0.0	0.0	0.0	0.0	0.0	0.0	0.0	0.0	0.0	3.2803034597867782e-15	0.0	0.0	0.0003076153925162817	0.0	0.3131281297256797
-0.975975975975976	0.0	0.0	0.0	0.0	1.0753905456789353e-30	0.059552743129203986	0.0	0.0	0.0	0.0	0.0	0.0	0.0	0.0	0.0	0.0	0.0	0.0	1.0026527716018621e-09	0.0	0.0	2.8700641187767896e-08	0.0	0.002589250992717302
-0.967967967967968	0.0	0.0	0.0	0.0	1.116607540836718e-39	3.787489110746348e-05	0.0	0.0	0.0	0.0	0.0	0.0	0.0	0.0	0.0	0.0	0.0	0.0	2.357040198050205e-05	0.0	0.0	2.0594646137365564e-13	0.0	2.6715344910396518e-06
-0.95995995995996	0.0	0.0	0.0	0.0	8.916904135626464e-50	1.689961892559703e-07	0.0	0.0	0.0	0.0	0.0	0.0	0.0	0.0	0.0	0.0	0.0	0.0	0.04261680228671734	0.0	0.0	1.136570207669221e-19	0.0	0.0018529117949089824
-0.9519519519519519	0.0	0.0	0.0	0.0	5.47654723176988e-61	0.0011573019530761882	0.0	0.0	0.0	0.0	0.0	0.0	0.0	0.0	0.0	0.0	0.0	0.0	5.932698421989102	0.0	0.0	4.82411220276318e-27	0.0	0.2579937271279208
-0.943943943943944	3.0388935746252305e-301	0.0	0.0	0.0	2.586894849805257e-73	0.6162867495808036	0.0	0.0	0.0	0.0	0.0	0.0	0.0	0.0	0.0	0.0	0.0	0.0	65.35145134446688	0.0	0.0	1.5747721716228325e-35	0.0	2.8681625258281604
-0.9359359359359359	7.645629806148285e-276	0.0	0.0	0.0	9.397880396172414e-87	25.240512760536614	0.0	0.0	0.0	0.0	0.0	0.0	0.0	0.0	0.0	0.0	0.0	0.0	94.87011860494792	0.0	0.0	3.953641271063204e-45	0.0	5.222201363716719
-0.9279279279279279	1.4794157571533582e-251	0.0	0.0	0.0	2.6257915702052544e-101	79.50468388068417	0.0	0.0	0.0	0.0	0.0	0.0	0.0	0.0	0.0	0.0	0.0	0.0	74.25240978850572	0.0	0.0	7.634067405847193e-56	0.0	6.685091029095212
-0.91991991991992	2.2016405359260927e-228	0.0	0.0	0.0	5.642476833225227e-117	19.26045114849479	0.0	0.0	0.0	0.0	0.0	0.0	0.0	0.0	0.0	0.0	0.0	0.0	9.074032367245227	0.0	0.0	1.1336889607615025e-67	0.0	1.23193406590174
-0.9119119119119119	2.5198911668164533e-206	0.0	0.0	0.0	9.325207800092054e-134	0.35885532487675215	0.0	0.0	0.0	0.0	0.0	0.0	0.0	0.0	0.0	0.0	0.0	0.0	0.08893802266235537	0.0	0.0	1.2948249043855401e-80	0.0	0.019469275979961197
-0.9039039039039038	2.2181777994199854e-185	0.0	0.0	0.0	1.185294995264383e-151	0.0005142230416568998	0.0	0.0	0.0	0.0	0.0	0.0	0.0	0.0	0.0	0.0	0.0	0.0	6.715289193783224e-05	0.0	0.0	1.1373846660101515e-94	0.0	2.527721450411878e-05
-0.8958958958958959	1.5017240059800122e-165	0.0	0.0	0.0	1.1587068696708268e-170	5.667126013436518e-08	0.0	0.0	0.0	0.0	0.0	0.0	0.0	0.0	0.0	0.0	0.0	0.0	3.8998534518541524e-09	0.0	0.0	7.683921025452289e-110	0.0	2.6335266776617103e-09
-0.8878878878878879	7.819213850406365e-147	0.0	0.0	0.0	8.711639826371193e-191	4.803451446172136e-13	0.0	0.0	0.0	0.0	0.0	0.0	0.0	0.0	0.0	0.0	0.0	0.0	1.741855350556913e-14	0.0	0.0	3.9924328011223536e-126	0.0	2.164189991838186e-14
-0.8798798798798799	3.1312320773398245e-129	0.0	0.0	0.0	5.037388429485412e-212	3.1312889066656077e-19	0.0	0.0	0.0	0.0	0.0	0.0	0.0	0.0	0.0	0.0	0.0	0.0	5.98349764573797e-21	0.0	0.0	1.5954071578727893e-143	0.0	1.387445166575212e-20
-0.8718718718718719	9.643765080941937e-113	0.0	0.0	0.0	2.2402174079496965e-234	1.569900299824654e-26	0.0	0.0	0.0	0.0	0.0	0.0	0.0	0.0	0.0	0.0	0.0	0.0	1.5808015836045404e-28	0.0	0.0	4.903256990060288e-162	0.0	6.894383981133476e-28
-0.8638638638638638	2.284321284982823e-97	0.0	0.0	0.0	7.662210761359111e-258	6.053411592959228e-35	0.0	0.0	0.0	0.0	0.0	0.0	0.0	0.0	0.0	0.0	0.0	0.0	3.2254850620552502e-37	0.0	0.0	1.1589827572760144e-181	0.0	2.645941931991209e-36
-0.8558558558558559	4.161471734195367e-83	0.0	0.0	0.0	2.015566904437123e-282	1.7951780715888937e-44	0.0	0.0	0.0	0.0	0.0	0.0	0.0	0.0	0.0	0.0	0.0	0.0	1.2684044425639944e-30	0.0	0.0	2.1069221662599827e-202	0.0	5.514801924191358e-32
-0.8478478478478478	5.830635742107727e-70	0.0	0.0	0.0	4.0777401022138186e-308	4.094435781253113e-55	0.0	0.0	0.0	0.0	0.0	0.0	0.0	0.0	0.0	0.0	0.0	0.0	9.192200925918417e-23	0.0	0.0	2.9457725330205096e-224	0.0	3.996609098225399e-24
-0.8398398398398399	6.2829567576299766e-58	0.0	0.0	0.0	0.0	7.182237991025456e-67	0.0	0.0	0.0	0.0	0.0	0.0	0.0	0.0	0.0	0.0	0.0	0.0	5.123425927517668e-16	0.0	0.0	3.1675911675634444e-247	0.0	2.2275764902250732e-17
-0.8318318318318318	5.207046183089009e-47	0.0	0.0	0.0	0.0	9.689574775264147e-80	0.0	0.0	0.0	0.0	0.0	0.0	0.0	0.0	0.0	0.0	0.0	0.0	2.1962441286457124e-10	0.0	0.0	2.6196196350955793e-271	0.0	9.548887515850924e-12
-0.8238238238238238	3.3189291937945406e-37	0.0	0.0	0.0	0.0	1.0053767647306633e-93	0.0	0.0	0.0	0.0	0.0	0.0	0.0	0.0	0.0	0.0	0.0	0.0	7.240690163491965e-06	0.0	0.0	1.6661977719247154e-296	0.0	3.148126158039985e-07
-0.8158158158158157	1.6269857292674117e-28	0.0	0.0	0.0	0.0	8.022914579034009e-109	0.0	0.0	0.0	0.0	0.0	0.0	0.0	0.0	0.0	0.0	0.0	0.0	0.018359401234983756	0.0	0.0	0.0	0.0	0.0007982348363036416
-0.8078078078078078	6.134069591470376e-21	0.0	0.0	0.0	0.0	4.923961983407152e-125	0.0	0.0	0.0	0.0	0.0	0.0	0.0	0.0	0.0	0.0	0.0	0.0	3.580273971431827	0.0	0.0	0.0	0.0	0.15566408571442727
-0.7997997997997999	1.7786596488905577e-14	4.98e-320	1.65715e-319	1.43e-322	7.163e-320	2.324215605822696e-142	1.5664e-319	1.152e-319	2.4497e-319	8.1684e-320	1.1969e-319	2.7314e-319	4.01206e-319	1.88313e-319	1.46486e-319	1.32607e-319	1.32647e-319	1.08186e-319	53.69739382301505	6.802e-320	1.7891e-319	1.8828e-319	1.0609e-319	2.3346692966528293
-0.7917917917917918	3.966579888168875e-09	1.9615867e-316	6.37795814e-316	7.47225e-319	3.05005073e-316	6.9311831661475335e-155	5.9826041e-316	4.18999925e-316	1.021942353e-315	3.3516387e-316	4.5272549e-316	1.099541346e-315	1.604361363e-315	7.0229366e-316	5.55157565e-316	5.6062997e-316	5.5073227e-316	4.2839898e-316	61.93973649164857	2.4895494e-316	6.6558562e-316	7.9859843e-316	3.81336777e-316	2.6930320215484844
-0.7837837837837838	6.803286690656224e-05	7.8035501438e-313	2.368837212874e-312	4.35858621e-315	1.239791478586e-312	8.527050110059148e-137	2.21223875333e-312	1.493584171556e-312	4.12572907798e-312	1.32168397034e-312	1.677566274766e-312	4.264481886936e-312	6.220493328196e-312	2.51127491117e-312	2.01995113979e-312	2.28568267201e-312	2.241484321003e-312	1.694967667475e-312	5.494962053215696	9.0125366212e-313	2.36909873381e-312	3.273918833294e-312	1.342259304107e-312	0.2389143515688088
-0.7757757757757757	0.08974319500452275	3.112741715240613e-309	8.517932049909973e-309	2.5902691142167e-311	4.812990345324343e-309	8.068076025634197e-120	7.9429112896863e-309	5.25962301349872e-309	1.611881363945805e-308	5.003461389352184e-309	6.10122579506942e-309	1.5940585904543655e-308	2.341457338926219e-308	8.61239833598952e-309	7.053442013893637e-309	8.965269777381215e-309	8.93823859814135e-309	6.694439551430066e-309	0.037492054582309996	3.266094040355987e-309	8.070373092459597e-309	1.2965915122952004e-308	4.66736503660282e-309	0.005531967373340554
-0.7677677677677678	9.105988431152921	1.23608062804178e-305	2.976388183694859e-305	1.505745562036404e-307	1.7856012499642782e-305	5.871111759028143e-104	2.7795834172228717e-305	1.8434393579588528e-305	6.095594616099564e-305	1.81608964101517e-305	2.1776281912202855e-305	5.744507716585425e-305	8.561813887161958e-305	2.8316485010106965e-305	2.362503022650678e-305	3.3763151389189285e-305	3.485931416897955e-305	2.627718010523123e-305	1.9674014282586563e-05	1.1965164153011465e-305	2.6309800056064995e-305	4.95648996787635e-305	1.6174603341321588e-305	0.39591339587683494
-0.7597597597597597	71.73062750859441	4.844510254840623e-302	1.0150587302657055e-301	8.407021526151583e-304	6.337064839255055e-302	3.2858664771564826e-89	9.519960348354452e-302	6.467854429722933e-302	2.2316940043246767e-301	6.31625257014925e-302	7.616043825621312e-302	1.9964680317051054e-301	3.0434031166464425e-301	8.922325557273822e-302	7.586453613486147e-302	1.2189583874997123e-301	1.3271927944684822e-301	1.0184616567657683e-301	7.940099098691974e-10	4.4524324863024696e-302	8.208509873817893e-302	1.827596551440031e-301	5.626503016605284e-302	3.1187229351908003
-0.7517517517517518	69.30377636722703	1.8586106805482267e-298	3.3939825949139784e-298	4.4750223819710625e-300	2.15455828847282e-298	1.4143557964989871e-75	3.203690808678368e-298	2.2769459605085096e-298	7.911301587756522e-298	2.10501260037512e-298	2.6034199797156382e-298	6.694150799381336e-298	1.0523358955726357e-297	2.6933122738062966e-298	2.3345103261987164e-298	4.214056821654729e-298	4.923790860130675e-298	3.870606103454633e-298	2.464552432240099e-15	1.679065529025344e-298	2.4513128387170036e-298	6.4964561793329446e-298	1.9709028815707403e-298	3.0132076681403057
-0.7437437437437437	81.17160848484438	6.933433095652409e-295	1.1170635587899711e-294	2.2644340815268208e-296	7.03215579377793e-295	4.6821641613189157e-63	1.0624365613490793e-294	8.026604343172946e-295	2.715668701762099e-294	6.727605352306129e-295	8.670959296156241e-295	2.166271994864167e-294	3.541590870390795e-294	7.78611604088563e-295	6.881003068010158e-295	1.3938065077094234e-294	1.7767980192898797e-294	1.4332743394106141e-294	5.8834138695122625e-22	6.362689635092941e-295	7.00963677137981e-295	2.225208742117186e-294	6.937034308662571e-295	3.5292003689062774
-0.7357357357357357	18.095329770973507	2.5025539877837235e-291	3.62842085272359e-291	1.0881197812669369e-292	2.2095120237537065e-291	1.1921030439334623e-51	3.476443322227366e-291	2.8171444688213708e-291	9.026058309712214e-291	2.065385879680654e-291	2.804872422048359e-291	6.767965527493822e-291	1.1605653481259287e-290	2.154993348489104e-291	1.9419099828096127e-291	4.4077157130608615e-291	6.2258196611991706e-291	5.144934217110592e-291	1.0801894633542814e-29	2.3949928928551305e-291	1.92106826389552e-291	7.342143961176241e-291	2.4366208906644824e-291	0.7867534683031959
-0.7277277277277278	0.3177107581959876	8.710390223531538e-288	1.163709350486191e-287	4.963743441450827e-289	6.70759519981707e-288	2.3343187376660854e-41	1.1214901061703863e-287	9.76816337427021e-288	2.9043380645774667e-287	6.1077669158312995e-288	8.78756501030779e-288	2.041932508661123e-287	3.70382146757326e-287	5.70870658449479e-288	5.2452326016005445e-288	1.3320496818244485e-287	2.1146964554632923e-287	1.783637834749972e-287	1.5252803386884412e-38	8.853642744482878e-288	5.0551558631985e-288	2.3331679970881707e-287	8.461381943205471e-288	0.013813511225912505
-0.7197197197197197	0.00042917954486656443	2.917409355390918e-284	3.678647627301958e-284	2.14961628663824e-285	1.976245208920868e-284	3.515488763367438e-32	3.55711974654655e-284	3.319485299827628e-284	9.045378470409069e-284	1.746998616567284e-284	2.6609474062026922e-284	5.950155935914601e-284	1.15108809753552e-283	1.447050650071571e-284	1.3555334021850066e-284	3.8455587449916767e-284	6.951764215141918e-284	5.956944277734123e-284	1.656451049205808e-48	3.184483897213766e-284	1.2817820179502132e-284	7.140202582663044e-284	2.8773969100443125e-284	1.8659980211589758e-05
-0.7117117117117118	4.458901034979459e-08	9.391747758961164e-281	1.142009200023536e-280	8.839099577510885e-282	5.679373519329788e-281	4.0718378105614895e-24	1.1047828094361134e-280	1.0978324581930304e-280	2.7259814066808805e-280	4.860239539850149e-281	7.779209228491407e-281	1.6746938005001564e-280	3.4825412072426116e-280	3.509022929200842e-281	3.3506692534884037e-281	1.0602374236112006e-280	2.2083982839909753e-280	1.913760897432721e-280	1.3835241337824423e-59	1.106832244330672e-280	3.1524119138921213e-281	2.10450936005933e-280	9.504402503365561e-281	1.938652623904113e-09
-0.7037037037037037	3.5628364746565023e-13	2.904347311449112e-277	3.4653767167515707e-277	3.4520597805701844e-278	1.5999724182141802e-277	3.6272244173597665e-17	3.3443648690744565e-277	3.514001250011774e-277	7.94738701202314e-277	1.3242131361794577e-277	2.1956939451289963e-277	4.552368887863311e-277	1.0250748725582775e-276	8.138981305635593e-278	7.919718742992364e-278	2.7909403129310096e-277	6.769932090476365e-277	5.910245498775899e-277	8.887386571498368e-72	3.700175789187585e-277	7.606756834140123e-278	5.975494279663714e-277	3.0305046072264904e-277	1.5492170422166256e-14
-0.6956956956956957	2.1894909053896134e-19	8.627081533426312e-274	1.022842682784674e-273	1.2809958687332815e-274	4.4365406004491565e-274	2.4850640147292247e-11	9.82287364716744e-274	1.0841691519472365e-273	2.241011039382575e-273	3.5595365186135236e-274	5.990860734169e-274	1.195067853379836e-273	2.9331977536668463e-273	1.805522293158135e-274	1.7895455905697884e-274	7.013286438078253e-274	2.0001772965186153e-273	1.7544935404545207e-273	4.39076912186033e-85	1.1861542051839913e-273	1.8336014512551091e-274	1.635188663471719e-273	9.286975835346236e-274	1.0804626246191885e-12
-0.6876876876876876	1.0348314048938769e-26	2.462036172629935e-270	2.923669549007826e-270	4.519034567484145e-271	1.213544491799201e-270	1.3094229049746255e-06	2.7882179151019805e-270	3.2150094181372116e-270	6.111383146095503e-270	9.500802308825411e-271	1.5841529948885541e-270	3.0296242384731197e-270	8.151735223887845e-270	3.831281742130007e-271	3.865022800481667e-271	1.6821117167028313e-270	5.689331274034766e-270	5.008443119060311e-270	1.6683467918006637e-99	3.6391979156683337e-270	4.521350889627301e-271	4.315299023436671e-270	2.7275395495939128e-270	5.693143065107068e-08
-0.6796796796796797	3.76162288065126e-35	6.753866240097224e-267	8.064228870906866e-267	1.5165757227212365e-267	3.273665116643959e-267	0.005306418339105157	7.62422305450689e-267	9.145895893786648e-267	1.6118759053017337e-266	2.527487804453851e-267	4.0751770086570885e-267	7.418517224457813e-267	2.1981292289362106e-266	7.781500230418119e-268	7.978131644182518e-268	3.8504458968359624e-267	1.556635823008005e-266	1.3758749117951066e-266	4.875411287474585e-115	1.067337111274475e-266	1.1668026216429556e-267	1.0991948459585737e-266	7.664511058411567e-267	0.00023071384083065902
-0.6716716716716717	1.0516230715158359e-44	1.7821588171199054e-263	2.1409133124271956e-263	4.84583411299797e-264	8.685872171266629e-264	1.653873298637182	2.0036925037994874e-263	2.4928688142609443e-263	4.112606795849214e-263	6.700510022863926e-264	1.0247245635708914e-263	1.7558007798864846e-263	5.745531635011987e-263	1.5153649644635908e-264	1.5741457875764967e-264	8.411740109495838e-264	4.0942815521124196e-263	3.640750646856174e-263	1.0957598546234413e-131	2.990305590063187e-263	3.183952330026875e-264	2.7053445993234276e-263	2.0591204099403404e-263	0.07190753472335575
-0.6636636636636637	2.2611228369323272e-55	4.52770442731829e-260	5.4620533651427425e-260	1.4757362913670266e-260	2.256650259232781e-260	39.64443062578173	5.0533380368962935e-260	6.505753224589636e-260	1.0154901719191445e-259	1.763019595009177e-260	2.5316295443799046e-260	4.0225536415274756e-260	1.4544484625424268e-259	2.841676433415387e-261	2.9706718425597417e-261	1.7540514023840645e-260	1.0348704233566954e-259	9.289317637532676e-260	1.8940817107468095e-149	7.999403556610304e-260	9.104162007978263e-261	6.441661821729265e-260	5.288501344508378e-260	1.7236708967731187
-0.6556556556556556	3.739102803290052e-67	1.1087806199841485e-256	1.3383156721717672e-256	4.288713248038427e-257	5.7111626818830834e-257	73.08720145190004	1.2221532114478089e-256	1.6251618789523357e-256	2.428098907131446e-256	4.573558622052166e-257	6.172844896265027e-257	8.94401752057843e-257	3.563182735680558e-256	5.182390908560758e-258	5.371911187653888e-258	3.492880282087041e-257	2.5136156304475945e-256	2.2875948810694044e-256	2.51803194053099e-168	2.042731956568672e-256	2.666449049469644e-257	1.485938538016411e-256	1.2991397616634381e-256	3.1777044109521757
-0.6476476476476476	4.755430666996776e-80	2.620872002556163e-253	3.149980862405237e-253	1.1911339516214987e-253	1.4008716776601077e-253	10.362861158696102	2.8346362592704276e-253	3.886286371384936e-253	5.626184529565007e-253	1.1611142768766115e-253	1.489703379712572e-253	1.937961317831492e-253	8.443328843915991e-253	9.38537401724204e-255	9.352588566476844e-255	6.649839299261805e-254	5.868823414708112e-253	5.4414723407606687e-253	2.5745596450485876e-188	4.978549581121221e-253	7.803563461404716e-254	3.325476762320808e-253	3.055542530755755e-253	0.450559180812874
-0.6396396396396397	4.6514836761646137e-94	5.989184506360883e-250	7.129422089209136e-250	3.1669020602361305e-250	3.316121078585783e-250	0.11300488690037971	6.310488354324968e-250	8.90059818651071e-250	1.2643941314033188e-249	2.8654570650439446e-250	3.5598153211588057e-250	4.115454661256067e-250	1.9345886673381156e-249	1.7530912247275283e-251	1.5857154811309425e-251	1.2135358626876877e-250	1.3180655504105258e-249	1.250837597597197e-249	2.024528427315178e-209	1.1579265109511742e-249	2.238291107236239e-250	7.230344355511191e-250	6.890736474052683e-250	0.004913255952190422
-0.6316316316316316	3.4992288552516402e-109	1.3254711329411196e-246	1.5544354540757865e-246	8.074962230848268e-247	7.551748509226066e-247	9.477503842079267e-05	1.350703332154853e-246	1.9541282028971527e-246	2.758266702849304e-246	6.838054229129356e-247	8.405487416962313e-247	8.625477374500476e-247	4.285844118161099e-246	3.5547230920619098e-248	2.6846445224977975e-248	2.1345893641991075e-247	2.8504932356080653e-246	2.7788487811917295e-246	1.2244019135787232e-231	2.5698466409705027e-246	6.213309022029556e-247	1.5291546260773167e-246	1.4928114251025254e-246	4.12065384438229e-06
-0.6236236236236237	5.054549721084159e-105	2.8460191715826534e-243	3.272873417787523e-243	1.9783209651121954e-243	1.651238275810839e-243	6.113218406727551e-09	2.786874919812546e-243	4.1188830090418946e-243	5.845108572316841e-243	1.5723743820913858e-243	1.9533769058362594e-243	1.797016764071838e-243	9.182177003740042e-243	8.11230959164398e-245	4.753074043671552e-245	3.659705968964891e-244	5.944747430335244e-243	5.964176052336384e-243	3.500341658726958e-243	5.44190301534851e-243	1.656830242255971e-243	3.148902422112023e-243	3.113728581543351e-243	2.657921046403283e-10
-0.6156156156156156	3.380173605050502e-90	5.938977832825017e-240	6.6745915153851e-240	4.66543072010454e-240	3.4643191241108685e-240	3.0326692922266307e-14	5.562329032174458e-240	8.352820310176282e-240	1.2038482904503817e-239	3.4771732575569007e-240	4.4463683513496074e-240	3.7421713512456103e-240	1.9033519278256271e-239	2.0595480707893428e-241	9.342188328128495e-242	6.242853239039057e-241	1.1977561826059011e-239	1.235710392250832e-239	6.835698789017876e-240	1.0994889916593629e-239	4.226410036147506e-240	6.317917998601328e-240	6.26885311057441e-240	1.3185518661854916e-15
-0.6076076076076076	1.7385001720280223e-76	1.2061622610715345e-236	1.3228146659586715e-236	1.0607493816968473e-236	6.977658973841985e-237	1.1570693623310462e-20	1.0785256284005777e-236	1.6344973759371289e-236	2.4102080754563087e-236	7.390954984888012e-237	9.866867624457644e-237	7.804721106164514e-237	3.8199961561208945e-236	5.538211488788718e-238	2.1071881605715525e-238	1.0942102668078449e-237	2.3363676308771217e-236	2.468711057480526e-236	1.3155096713878614e-236	2.119461571286161e-236	1.0289917457923313e-236	1.2354836908534589e-236	1.2214985148611852e-236	5.030736357961071e-22
-0.5995995995995996	6.87685185461957e-64	2.386279752203679e-233	2.5561609593418597e-233	2.3279446571738295e-233	1.3516130671643903e-233	3.395259189721051e-28	2.0410891354791675e-233	3.0977480882030766e-233	4.6898265546567935e-233	1.510834651590269e-233	2.126157499416894e-233	1.6261861547199285e-233	7.429612869835687e-233	1.501255492231925e-234	5.304986882458825e-235	2.0447767112839356e-234	4.4221445818166025e-233	4.749116364000942e-233	2.507606131007652e-233	3.89844720286504e-233	2.388089730669299e-233	2.3547191417197123e-233	2.3098172984283674e-233	1.4761996477048046e-29
-0.5915915915915916	2.0921065441605035e-52	4.600287726830958e-230	4.829953620097823e-230	4.934563374754988e-230	2.525311843583851e-230	7.66241502476577e-37	3.7867203905158795e-230	5.710949792743442e-230	8.863990034811165e-230	2.9742888040288086e-230	4.435990964239413e-230	3.363756234972292e-230	1.4017420776276388e-229	3.9731861984879714e-231	1.4013900972100468e-231	4.1615461290357613e-231	8.139590697833678e-230	8.784122981570108e-230	4.750677581068397e-230	6.843866982393078e-230	5.279218879760483e-230	4.372496606963183e-230	4.250078656177637e-230	3.3314847933764226e-38
-0.5835835835835836	4.8950499305891244e-42	8.638291357828944e-227	8.942106192803376e-227	1.0102992645997967e-226	4.568631276009403e-227	1.3299570254286137e-46	6.909921561876585e-227	1.0288622446849375e-226	1.6258685782266889e-226	5.650171944732173e-227	8.944369755425706e-227	6.850388740957627e-227	2.5681184885807506e-226	1.009693674450071e-227	3.688204255444422e-228	9.118333190649326e-228	1.4597541037863849e-226	1.5598931278647582e-226	8.950402653960805e-227	1.1473790856449289e-226	1.1111266691193942e-226	7.905485732637832e-227	7.628912123577978e-227	2.1283404027355077e-43
-0.5755755755755756	8.808656058316533e-33	1.5783997158345227e-223	1.6234322217306694e-223	1.9967375188686115e-223	8.038788479445729e-224	1.7753694538718656e-57	1.242011888735919e-223	1.8187654338473205e-223	2.8910445362246442e-223	1.038117724597755e-223	1.7411444328075835e-223	1.3620770377726394e-223	4.5731078609947044e-223	2.4447291264637987e-224	9.387115563102458e-225	2.0759738321256292e-224	2.554219013551947e-223	2.6561191252122337e-223	1.6726886396591397e-223	1.839102277650061e-223	2.2257551959180318e-223	1.3904116135409842e-223	1.3392551302022057e-223	3.829850460137623e-34
-0.5675675675675675	1.2191057467691696e-24	2.802405448162855e-220	2.8886897484380904e-220	3.805228104479387e-220	1.3816044346422136e-220	1.8227163006223486e-69	2.1973084532720788e-220	3.1636485424366402e-220	4.978003112704344e-220	1.84898191207223e-220	3.2710198675458967e-220	2.625157844376799e-220	7.920865870897424e-220	5.620747619180433e-221	2.277649962839593e-221	4.733600125410837e-221	4.363313511546016e-220	4.332619026495455e-220	3.085155943730238e-220	2.824329359544428e-220	4.242038322084588e-220	2.3762337260028787e-220	2.305187296071153e-220	5.300459768561606e-26
-0.5595595595595595	1.297634258889539e-17	4.826809466577034e-217	5.028998178399217e-217	6.9821162620413864e-217	2.326805119426612e-217	1.4392247219938485e-82	3.815635649678872e-217	5.41947227794712e-217	8.292337734283002e-217	3.19881995435187e-217	5.9305735275902455e-217	4.87722445924009e-217	1.3350263026114691e-216	1.225454397143936e-217	5.234736475946118e-218	1.0533474666665555e-217	7.275959381041724e-217	6.767605944734179e-217	5.580688016082066e-217	4.1709123813427334e-217	7.689917315267709e-217	3.941167135543139e-217	3.900649334278089e-217	5.64188808212843e-19
-0.5515515515515516	1.0622883678187055e-11	8.052080997230073e-214	8.543150437198581e-214	1.2314299929189668e-213	3.845016425150947e-214	8.740118925489756e-97	6.477120760707948e-214	9.130616433278334e-214	1.3355888630130279e-213	5.383528353157469e-214	1.0378500578699363e-213	8.700847976481659e-214	2.189854958160364e-213	2.5325561024007124e-214	1.1364276744282038e-214	2.253618797579214e-214	1.183333098812657e-213	1.0127296552359813e-213	9.838249600890119e-214	5.959035352986235e-214	1.3255078806587031e-213	6.335956065535301e-214	6.505513490346094e-214	4.618645077472632e-13
-0.5435435435435436	6.688238442709947e-07	1.2991942172376018e-210	1.4116623467845888e-210	2.0839981521136158e-210	6.228713672017671e-211	4.0821153486598185e-112	1.069988225693849e-210	1.5081639814396615e-210	2.0799248638881184e-210	8.82163984770119e-211	1.753151361743611e-210	1.4867238422339246e-210	3.495215615966249e-210	4.961125190426411e-211	2.327561668451835e-211	4.600176670078518e-211	1.8744473151101858e-210	1.4543109937698117e-210	1.6812633255176803e-210	8.313001202904414e-211	2.1717861289154182e-210	9.862908201821967e-211	1.0716998809467184e-210	2.907929757699977e-08
-0.5355355355355356	0.0032386220493532216	2.025369521259609e-207	2.2614848395516977e-207	3.378548106058178e-207	9.862832837664415e-208	1.4663323012780514e-128	1.712983498776495e-207	2.4321481176082102e-207	3.134327556912154e-207	1.4079260974982843e-207	2.858005104754966e-207	2.4297453311927626e-207	5.426221418354163e-207	9.213914228457978e-208	4.4951419613579525e-208	8.925937959930193e-208	2.887297899000779e-207	2.011138040313889e-207	2.773867775420515e-207	1.1467862115285234e-207	3.3813268627006034e-207	1.4858441233594798e-207	1.745759939047795e-207	0.00014080965431970528
-0.5275275275275275	1.206112969904555	3.0486559145237506e-204	3.501714583528271e-204	5.23907376825238e-204	1.5203643172920732e-204	4.050967225015133e-146	2.6490292043952834e-204	3.812860966874542e-204	4.578382684353518e-204	2.188459080011745e-204	4.4938658683885774e-204	3.795793014977076e-204	8.189846763605503e-204	1.6228472409384537e-204	8.18403606856117e-205	1.6436881641490673e-204	4.31796651390727e-204	2.6942339166228878e-204	4.40670266650283e-204	1.5876571383726208e-204	5.001069497078478e-204	2.166998073447275e-204	2.810405426664939e-204	0.052439694343676305
-0.5195195195195195	34.54577226675682	4.4293680498598134e-201	5.2273055903060945e-201	7.760726387683889e-201	2.2721018876303168e-201	8.607246804126167e-165	3.9489811926237486e-201	5.788981758241894e-201	6.500323602158148e-201	3.312462078089682e-201	6.808825789003195e-201	5.668884957660548e-201	1.2011917517566602e-200	2.7116855793088957e-201	1.404522990179741e-201	2.8709390988996793e-201	6.261337473178506e-201	3.5278784226421036e-201	6.73149475836133e-201	2.234699201884188e-201	7.024874925383418e-201	3.064426653255381e-201	4.460090520784544e-201	1.5019900985546444
-0.5115115115115115	76.09936318959146	6.210947709041724e-198	7.508742815609821e-198	1.096982896492029e-197	3.2809521580596298e-198	1.5245449777154974e-184	5.670880315952162e-198	8.488709511085033e-198	9.002962175146452e-198	4.8819904350947346e-198	9.927512265979208e-198	8.099007002415378e-198	1.711487861648534e-197	4.300589258487449e-198	2.2719961836361828e-198	4.756017722803828e-198	8.795678216907301e-198	4.567872987219951e-198	9.88395663133976e-198	3.217348147771917e-198	9.370438207030751e-198	4.215422794438444e-198	6.94855232008722e-198	3.308667964764846
-0.5035035035035035	12.892773056329712	8.405040929484345e-195	1.036806711318416e-194	1.4783366674358883e-194	4.569831103259003e-195	8.269909736762309e-166	7.851004802538696e-195	1.2002366337775905e-194	1.2214102385747775e-194	7.007906865871613e-195	1.3906583641621346e-194	1.1081614016518479e-194	2.3687738074087217e-194	6.477485174796316e-195	3.464141392048484e-195	7.474128244713883e-195	1.1965285302509777e-194	5.921065341830105e-195	1.395700000009616e-194	4.7202979223375715e-195	1.187063032195217e-194	5.6690572501579326e-195	1.0572204187992033e-194	0.5605553502752049
-0.49549549549549554	0.16799287106232966	1.0975443963661632e-191	1.376108321671766e-191	1.8982803327679213e-191	6.141155027628278e-192	4.457007774065483e-147	1.0502942622448238e-191	1.635565748419099e-191	1.629647829162796e-191	9.8039609157794e-192	1.868230061217688e-191	1.4544497379086682e-191	3.185183987788042e-191	9.273493642959098e-192	4.978416395808486e-192	1.1145586558584646e-191	1.5765293666606267e-191	7.755888172818881e-192	1.8975546144253e-191	6.9764876435404005e-192	1.428962725152113e-191	7.502120052474487e-192	1.5624859738701428e-191	0.007304037872275203
-0.4874874874874875	0.0001683596133800151	1.3823485723172015e-188	1.7575741180957858e-188	2.3218552898697656e-188	7.982947869696834e-189	1.847418177634559e-129	1.362824668851681e-188	2.14915977572518e-188	2.144705925290428e-188	1.3380027529163862e-188	2.4024912323045403e-188	1.8347290840876985e-188	4.1627393453943235e-188	1.2634992539930796e-188	6.74370919321005e-189	1.5776398479488237e-188	2.0133072741454152e-188	1.0290905423584407e-188	2.4878585007908446e-188	1.0241217349880692e-188	1.6368298577161305e-188	9.837311163292956e-189	2.2321378509597895e-188	7.31998319043544e-06
-0.47947947947947944	0.00012796420683803113	1.6778971520599265e-185	2.1652688689663866e-185	2.7055877941981356e-185	1.0085899381535157e-185	5.889334640053061e-113	1.7236293294287578e-185	2.726632615816284e-185	2.7873321855019947e-185	1.783388566294903e-185	2.9520866067961506e-185	2.229530869937286e-185	5.290535982906859e-185	1.6413001807563456e-185	8.610597580268623e-186	2.12030961431158e-185	2.4949244837749996e-185	1.3751319031822782e-185	3.151182999964031e-185	1.4747312423546473e-185	1.789286926525305e-185	1.2853091605162942e-185	3.0701690206265743e-185	5.563661166870919e-06
-0.4714714714714715	0.13907831672762125	1.9602441802192777e-182	2.5824406571172846e-182	3.005999873522996e-182	1.2464546132515932e-182	1.4439310339851498e-97	2.1362929486961187e-182	3.3457900398448846e-182	3.573852844877577e-182	2.3238846021921454e-182	3.460315888202535e-182	2.6165066156980006e-182	6.542768780193944e-182	2.0380718325246436e-182	1.036412393935541e-182	2.70627271631207e-182	3.0048483128102876e-182	1.8293855115547583e-182	3.8631184870408444e-182	2.064828552817366e-182	1.8769133415072455e-182	1.6770586003159173e-182	4.0542779396390124e-182	0.006046883335983533
-0.46346346346346345	11.626622717918512	2.2004772162261986e-179	2.995788579763415e-179	3.190128026028724e-179	9.073819236106722e-173	2.7227380952940707e-83	2.607181442391854e-179	3.978136340445703e-179	4.508035464916915e-179	2.9622567156986646e-179	2.412362782658027e-169	2.9735953875582172e-179	7.877726849135656e-179	2.4280322701504423e-179	1.176221206503553e-179	3.28078631389405e-179	3.523685837484168e-179	2.3916393220401052e-179	4.5915458889091785e-179	2.7962035168489343e-179	1.9076427777459958e-179	2.1805015939614415e-179	5.131578618686536e-179	0.5055053355616744
-0.4554554554554555	74.75270846881662	2.3687195623544174e-176	3.397939486478504e-176	3.244748116949315e-176	1.2223378970770277e-153	3.9486122067602204e-70	3.1424231679369644e-176	4.5902626235894474e-176	5.5723679078102116e-176	3.693254241831573e-176	2.075320419070823e-150	3.28222250924132e-176	9.237876617037359e-176	2.788554586409067e-176	1.25927779456674e-176	3.777667098808547e-176	4.0309967739279295e-176	3.038359063335763e-176	5.29874809259927e-176	3.6528424628531376e-176	1.9075717063948443e-176	2.807990331076008e-176	6.2219449658276874e-176	3.250117759513766
-0.44744744744744747	36.964044503694105	2.439792412556767e-173	3.786468162216664e-173	3.1806989635853486e-173	1.2664023320089147e-135	4.4041519911036714e-58	3.7415024550252836e-173	5.1449952953657514e-173	6.722078259425895e-173	4.498829561027047e-173	1.3731149555829782e-132	3.530057603964071e-173	1.0551318516494156e-172	3.1053974026356136e-173	1.273329908414809e-173	4.1310991527254464e-173	4.506560031166759e-173	3.720479609253473e-173	5.94446692804779e-173	4.5989368770358596e-173	1.9156599822778853e-173	3.552026914786636e-173	7.229715059075837e-173	1.6071323697258306
-0.4394394394394394	1.4057601723870368	2.399262873060675e-170	4.1594267096880144e-170	3.0299358246414912e-170	1.0090933059219733e-118	3.777977019213203e-47	4.389096646789915e-170	5.603128133229785e-170	7.885183711192251e-170	5.343016047247045e-170	6.987274970573717e-116	3.712879197313301e-170	1.1735155678082605e-169	3.374157004013727e-170	1.2193079384439925e-170	4.28965318517275e-170	4.9306901188229245e-170	4.3689514707968276e-170	6.4899994803481615e-170	5.579314807501703e-170	1.9727277579861128e-170	4.375981875783949e-170	8.061105911646302e-170	0.06112000749508856
-0.4314314314314315	0.004111707233745281	2.2479703882648654e-167	4.509356620715482e-167	2.8355261989294584e-167	6.184009492010883e-103	2.492502049091257e-37	5.048465375559985e-167	5.927005265821747e-167	8.970182781572092e-167	6.168691454306936e-167	2.7345632322280073e-100	3.834933388435238e-167	1.2701414504831858e-166	3.5966432480822666e-167	1.1123034797155349e-167	4.228653663798141e-167	5.283670461478796e-167	4.9079633852236716e-167	6.902973877257105e-167	6.522116574861604e-167	2.107430438868307e-167	5.210691417149832e-167	8.642005460850326e-167	0.00017876987972805568
-0.42342342342342343	9.249373814515737e-07	2.0032321556721507e-164	4.818922763461398e-164	2.6377751289167683e-164	2.914661796891107e-88	1.2647099487779106e-28	5.660188337856636e-164	6.0865012021785726e-164	9.880225747495243e-164	6.899232704052129e-164	8.230899608507305e-86	3.9070962394967236e-164	1.3365869533227545e-163	3.7735300333613785e-164	9.788481607402153e-165	3.9570360368077335e-164	5.544968177224401e-164	5.272605780036485e-164	7.161698646053109e-164	7.343837404334932e-164	2.323716807472226e-164	5.960627187371405e-164	8.930385047031549e-164	4.0214668758764074e-08
-0.4154154154154154	1.6002273120049265e-11	1.6959276436327159e-161	5.060785126333189e-161	2.461654470146309e-161	1.0565386488463171e-74	4.9354362272032164e-21	6.148790512923986e-161	6.066215273929159e-161	1.0529971024066225e-160	7.447483594976671e-161	1.9053985830861266e-72	3.9426020569888406e-161	1.3659343406210029e-160	3.8971128864978175e-161	8.511888682629834e-162	3.516311283266985e-161	5.693365812320737e-161	5.425438682001021e-161	7.25751531880365e-161	7.95745852855867e-161	2.59474789283492e-161	6.5205322457180134e-161	8.919809377772309e-161	6.957510054341175e-13
-0.40740740740740744	2.1292674929405817e-17	1.3641721824033935e-158	5.2023150536373155e-158	2.310553111705364e-158	2.945518854423153e-62	1.4812874828515282e-14	6.4370601558195196e-158	5.8710512504783156e-158	1.0860180292210505e-157	7.732045389019857e-158	3.392372780807065e-60	3.9512344525013464e-158	1.3539901765150787e-157	3.94868460526069e-158	7.599981186757037e-159	2.971724429909116e-158	5.7091393383560596e-158	5.366143909469252e-158	7.194017616093678e-158	8.284367258946382e-158	2.8667459770843855e-158	6.7993334267856644e-158	8.63426088626461e-158	6.44963804497595e-16
-0.3993993993993994	2.1790037014993228e-24	1.0455621341628025e-155	5.213464534020815e-155	2.168838947507934e-155	6.315640838776314e-51	3.419261845419415e-09	6.464680462821159e-155	5.527111953255724e-155	1.0846032564640743e-154	7.697284471667936e-155	4.645158107354675e-49	3.934167498528842e-155	1.3003225156374012e-154	3.9030933425005575e-155	7.271618765334626e-156	2.3981750043867235e-155	5.578652174113461e-155	5.130502637078637e-155	6.98340576305273e-155	8.269371106648651e-155	3.0728565137211773e-155	6.744401254348961e-155	8.11773774583027e-155	1.486635584964964e-10
-0.39139139139139134	1.7150031057451922e-32	7.703538374500977e-153	5.074856525361909e-152	2.0118616620004023e-152	1.041483131931171e-40	6.0702218833288434e-05	6.20549752330582e-152	5.076517007870161e-152	1.0497672718413528e-151	7.33041389872951e-152	4.891889406631273e-39	3.882087709972528e-152	1.208788686974362e-151	3.7392352069779144e-152	7.601751648186087e-153	1.8649440531899541e-152	5.300312236045438e-152	4.7786666729903275e-152	6.641866962736906e-152	7.89561526842585e-152	3.1529690378051802e-152	6.3577362375726376e-152	7.42326239115914e-152	2.6392269057951494e-06
-0.3833833833833834	1.0381283529137115e-41	5.572909000404048e-150	4.783500096027168e-149	1.818724424749499e-149	1.320888792355875e-31	0.08288118859933055	5.677418776828822e-149	4.5675358837745505e-149	9.854361142599967e-149	6.668621085969631e-149	3.962159536175843e-30	3.778128052107762e-149	1.0872844209826023e-148	3.451665202042058e-149	8.495068693263209e-150	1.4232290511382676e-149	4.889404948897421e-149	4.376669817669388e-149	6.186529085391148e-149	7.194115868350819e-149	3.072450723327131e-149	5.6976075582749905e-149	6.604831726154317e-149	0.0036035299391013282
-0.37537537537537535	4.8329955229179044e-52	4.125780763529492e-147	4.354854766734474e-146	1.5821461988633837e-146	1.2884259663286105e-23	8.703352510710081	4.940951423069729e-146	4.043680181668081e-146	8.975385440309428e-146	5.792403458380475e-146	2.4681212168169267e-22	3.604846227671894e-146	9.466344637647528e-146	3.057401749992502e-146	9.700205547191879e-147	1.099157614497264e-146	4.378878583697991e-146	3.9777410696164914e-146	5.63552546714362e-146	6.242772765675377e-146	2.832632920043471e-146	4.864195085997023e-146	5.713488418883402e-146	0.3784066309004383
-0.3673673673673674	1.7304574778236645e-63	3.3142383406284975e-144	3.821217043402875e-143	1.3115296039051866e-143	9.66566816385978e-17	70.29045849683081	4.086181504449605e-143	3.5357993020141506e-143	7.930936104966703e-143	4.806830500180789e-143	1.1824429904440691e-15	3.3523115810465708e-143	7.988185221859353e-143	2.5941908454074844e-143	1.0868153538384687e-143	8.930916425595943e-144	3.8144174980175595e-143	3.6100513524778427e-143	5.0105294039132395e-143	5.152886538361309e-143	2.469095903416525e-143	3.973862871691961e-143	4.796517287826629e-143	3.0561068911665568
-0.35935935935935936	4.765238805502469e-76	3.011062926749205e-141	3.227002288697986e-140	1.0288636914954335e-140	5.5767797424799734e-11	43.66016544238924	3.212144672857307e-140	3.0596348746055734e-140	6.794751796365286e-140	3.8174867244342867e-140	4.356855292145796e-10	3.0237214033111522e-140	6.549749852092005e-140	2.1107960220735154e-140	1.164477617514376e-140	6.535802750160805e-134	3.2447693718844164e-140	3.274860199558033e-140	4.339255784769843e-140	4.0461835145313184e-140	2.0389402902620803e-140	3.1310207787818763e-140	3.8977090199655946e-140	1.8982680627339434
-0.3513513513513513	1.0092240850695084e-89	3.046257799736535e-138	2.621699616135548e-137	7.603389560208146e-138	2.4746529540242396e-06	2.0857083349521233	2.4052892568718964e-137	2.6187214736367323e-137	5.638571292312867e-137	2.9095906751789046e-137	1.2346539745595842e-05	2.6362506159430293e-137	5.2372616756389875e-137	1.653780832586235e-137	1.177112739893778e-137	4.045991221253824e-117	2.710867577169959e-137	2.9546838284274722e-137	3.6552733838737975e-137	3.02954236197401e-137	1.6027457690679882e-137	2.4070279360092823e-137	3.056835166815286e-137	0.09068361548455753
-0.3433433433433434	1.6438785994973408e-104	3.243090435893239e-135	2.0516463818559301e-134	5.2789446526242026e-135	0.008445479469534917	0.00766303792727323	1.7238061469407489e-134	2.210365377715179e-134	4.527409566005345e-134	2.1364430089513728e-134	0.026908939408769494	2.2171830724334822e-134	4.102599817287793e-134	1.25654676808438e-134	1.115627800063012e-134	1.9263277739225637e-101	2.238132062220632e-134	2.6270419627417536e-134	2.9941895733255645e-134	2.1756484613196963e-134	1.208532121130836e-134	1.8320920185347222e-134	2.3075282829180197e-134	0.0018703242089381583
-0.3353353353353353	2.0593543233077603e-120	3.448917862030622e-132	1.5523929719064203e-131	3.440070644260648e-132	2.2167336698758855	2.165347346904127e-06	1.1919436006473884e-131	1.831631589828789e-131	3.5148899025190767e-131	1.5186117966653426e-131	4.510525074934699	1.7973509527281304e-131	3.163255614470353e-131	9.345788061261104e-132	9.894263557582397e-132	7.0536618409457935e-87	1.834763708166999e-131	2.2774777903099236e-131	2.387631454979142e-131	1.5151152237402613e-131	8.831485546125819e-132	1.4004779633032147e-131	1.6740360623656921e-131	0.2924896047894752
-0.3273273273273274	1.6018125158585854e-128	3.556224174515436e-129	1.1437459577163095e-128	2.108167839860861e-129	44.748854634717254	4.705798944968427e-11	8.043271158647146e-129	1.4829389336963651e-128	2.6389116886772046e-128	1.0509632969349303e-128	58.148273029074026	1.404562386895206e-128	2.4098195570200447e-128	6.873308595763798e-129	8.219232197804273e-129	1.9864529501037486e-73	1.4957993034900382e-128	1.9066842888969986e-128	1.8578017226698842e-128	1.0407568971141742e-128	6.32463991474146e-129	1.0843510941889485e-128	1.168231697709832e-128	4.473788159297319
-0.31931931931931934	1.1717773706572231e-125	3.510394523087609e-126	8.289660994046125e-126	1.225890890300613e-126	69.47515568259794	7.865355606779604e-17	5.3672321100691544e-126	1.1684279418025967e-125	1.918878640060216e-125	7.128204701694554e-126	57.653508203544526	1.0590409629317322e-125	1.8172098706909588e-125	5.041726363063444e-126	6.419729203922756e-126	4.3025024822600245e-61	1.210075494720411e-125	1.5299072558259826e-125	1.4149314607452314e-125	7.202430369690581e-126	4.478473000088992e-126	8.494046194678843e-126	7.884233166365849e-126	5.527333212440977
-0.3113113113113113	8.322941862024137e-123	3.3042949431118685e-123	5.980987243889589e-123	6.952157094155549e-124	8.295762921299557	1.0110731000458817e-23	3.581636171843905e-123	8.938610513495392e-123	1.355776284009754e-122	4.7729240694556596e-123	4.3963661578163284	7.716401207131142e-123	1.355467882914946e-122	3.7084721058627365e-123	4.7492322470700956e-123	7.167095225934888e-50	9.665472546227704e-123	1.1704301363732036e-122	1.0582305965746862e-122	5.112822372791667e-123	3.145786914534768e-123	6.665290512739079e-123	5.2085957998475305e-123	0.551831699091995
-0.30330330330330335	5.7699340487260434e-120	2.9642146637224687e-120	4.338270431948697e-120	4.112171291227745e-121	0.07618374794288404	9.995993109513151e-32	2.402134666984649e-120	6.637168303817005e-120	9.354788347599545e-120	3.178220686078406e-120	0.025783458511371937	5.444875162958643e-120	9.971981273179304e-120	2.7395314756754528e-120	3.3669883489192164e-120	9.182150752844327e-40	7.576843390996917e-120	8.510586395806036e-120	7.792387449659964e-120	3.7416807825941176e-120	2.1844273380733155e-120	5.169664244423933e-120	3.4371140620840276e-120	0.004433356802358956
-0.2952952952952953	3.934902977726927e-117	2.533950398931954e-117	3.174952935631277e-117	2.8275711804115864e-118	5.380808493127267e-05	7.600611578609025e-41	1.6152236718410416e-117	4.790750809253372e-117	6.3438007651076904e-117	2.1176631787052633e-117	1.1629677893141542e-05	3.731370992991296e-117	7.207577178567747e-117	2.0285934333482393e-117	2.324388895829327e-117	9.047422287990479e-31	5.7974270177414815e-117	5.874019857747302e-117	5.6578274650398924e-117	2.7895126151436907e-117	1.4885299563688521e-117	3.917110870128121e-117	2.3229489734987588e-117	2.8451201228006177e-06
-0.28728728728728725	2.6654114824937285e-114	2.062174335752065e-114	2.3338458070251644e-114	2.402081922209801e-115	2.9228863912863497e-09	4.444780600107542e-51	1.081979993524187e-114	3.370997623977389e-114	4.25585912817919e-114	1.4169190317277762e-114	4.034348390302035e-10	2.492400899024979e-114	5.100792295150357e-114	1.4984493019074668e-114	1.5897253911097834e-114	6.856216184191475e-23	4.3119602758042405e-114	3.849913467248328e-114	4.0513349798716e-114	2.0715675521148088e-114	9.896451216607551e-115	2.8784549761693712e-114	1.638888658189777e-114	1.4462266218767923e-10
-0.2792792792792793	1.8101817407088103e-111	1.594394918876573e-111	1.7050294683761836e-111	2.351167842720481e-112	1.2211120973664358e-14	1.999085259533004e-62	7.188353156798221e-112	2.319690712256094e-111	2.8393230439272675e-111	9.521780071354014e-112	1.076361886971664e-15	1.6298347463384154e-111	3.528759480991022e-111	1.095630379691711e-111	1.090284619070361e-111	3.995980342528996e-16	3.1089835197525305e-111	2.4016436044109645e-111	2.8582892332158584e-111	1.4972823173860353e-111	6.431137923332923e-112	2.0460626205667516e-111	1.2084432317174441e-111	5.950904736908227e-16
-0.27127127127127126	1.2397770181834208e-108	1.1680067765875374e-108	1.2229816267450249e-108	2.3690769198953363e-109	3.9235422266466826e-21	6.91498916474251e-75	4.744184276857741e-109	1.5649523841807398e-108	1.888658542468542e-108	6.409682438074739e-109	2.208627229043857e-22	1.048816301065168e-108	2.3883669031225842e-108	7.84804879122405e-109	7.502160774676359e-109	1.7911888704105337e-10	2.1694125794711182e-108	1.4325170006218537e-108	1.983455499916e-108	1.0341588554734762e-108	4.141967991784616e-109	1.408518635178481e-108	9.152808645595846e-109	7.787777697617295e-12
-0.2632632632632632	8.559943344772181e-106	8.088213267349264e-106	8.528219078855409e-106	2.293915885934353e-106	9.695725846649915e-29	1.8396317218799595e-88	3.1337643553407306e-106	1.0362151293617195e-105	1.2521124020666693e-105	4.3060030505561786e-106	3.4855051718545145e-30	6.681314845407279e-106	1.586568478304313e-105	5.441469936238391e-106	5.119468866616061e-106	6.175023572092831e-06	1.463768078430352e-105	8.228718922679034e-106	1.3508485246427095e-105	6.740437359720038e-106	2.7112197374737776e-106	9.423878837243262e-106	6.951037008456629e-106	2.6847928574316657e-07
-0.2552552552552553	5.917885507049318e-103	5.290340978953902e-103	5.751868404107943e-103	2.074959439721658e-103	1.842729217047113e-37	9.782168107379346e-103	2.0898085816656545e-103	6.732887838293794e-103	8.252518410525042e-103	2.8776690102009563e-103	4.2304662986439206e-39	4.240869688326503e-103	1.0393310964520133e-102	3.6080798528331523e-103	3.4048067224877754e-103	0.016372502153469595	9.55044107697506e-103	4.594628841429963e-103	9.008571915713488e-103	4.112474994809073e-103	1.8488755022551822e-103	6.154133699778552e-103	5.18892298205422e-103	0.0007118479197160694
-0.24724724724724723	4.0539723172387243e-100	3.2761314128255723e-100	3.754323029760154e-100	1.7374284386050882e-100	2.693530609523406e-47	4.123631627956881e-100	1.4116134178589285e-100	4.2913580196188706e-100	5.388933380653409e-100	1.9096713720738646e-100	3.949025577007797e-49	2.699925820458453e-100	6.748145427369921e-100	2.263814297102368e-100	2.173313173277907e-100	3.3386484492396478	6.034642491183406e-100	2.5179196109467003e-100	5.869858919477841e-100	2.3374070789334577e-100	1.3201696387428323e-100	3.9355883582755963e-100	3.761807214152596e-100	0.14515862822781078
-0.2392392392392393	2.723652740628926e-97	1.9350741296213197e-97	2.3867744115729645e-97	1.3442976662199621e-97	3.028039300531332e-58	2.72835448801825e-97	9.606329437006451e-98	2.6861301832024536e-97	3.475326885572057e-97	1.2580661520656642e-97	2.8351161260290075e-60	1.734068516286507e-97	4.361301137510897e-97	1.333727878520001e-97	1.320904735303912e-97	52.3607098180154	3.707702926878963e-97	1.3636311911091084e-97	3.7309356267484e-97	1.235355616198156e-97	9.660772692409893e-98	2.467334408686333e-97	2.6333964971938555e-97	2.2765526007832784
-0.23123123123123124	1.7823472028013957e-94	1.10627301004307e-94	1.493828858347908e-94	9.619146175800255e-95	2.6180642387095287e-70	1.7397818719508798e-94	6.511476496457356e-95	1.6583460021478902e-94	2.2083247926947336e-94	8.235827106021376e-95	1.5654202830870038e-72	1.1275877234537023e-94	2.814376811431632e-94	7.358623087929775e-95	7.662989051646817e-95	63.15671867501816	2.23215446496091e-94	7.31294185029898e-95	2.3124390930296534e-94	6.093111694255379e-95	7.008083307494652e-95	1.5142438202371602e-94	1.77669209039708e-94	2.7459442902181808
-0.2232232232232232	1.1339590701200218e-91	6.2679455504725e-92	9.306815324566912e-92	6.376096939908146e-92	1.7409178990143777e-83	1.0736657625908143e-91	4.346113990898711e-92	1.0181206463832278e-91	1.381736028821663e-91	5.36858085837948e-92	6.6476913900188e-86	7.424058565676467e-92	1.816836509279482e-91	3.8325508174638394e-92	4.3039321637771975e-92	5.858855534400788	1.3323514758064528e-91	3.8830248458150937e-92	1.4004517080035492e-91	2.8563765876436828e-92	4.905583844019601e-92	9.07232750562915e-92	1.1558379319646773e-91	0.25473284932177337
-0.21521521521521525	7.03682722336946e-89	3.631401814407935e-89	5.805967585181486e-89	3.923442362182616e-89	5.326419242550129e-89	6.481243422764051e-89	2.8382431293792838e-89	6.283483020283172e-89	8.53216340828718e-89	3.4941318565765e-89	5.330126366074691e-89	4.930564426149023e-89	1.1742534437996255e-88	1.9472631477289276e-89	2.396255262658767e-89	0.04180086026029096	7.997431380616168e-89	2.05844400278777e-89	8.335888773340761e-89	1.3466798486216163e-89	3.2711805496686016e-89	5.300546245108273e-89	7.271870804598503e-89	0.001817428706969172
-0.2072072072072072	4.289786492038191e-86	2.218631001569274e-86	3.617799287873011e-86	2.2493844744300197e-86	3.114312561022962e-86	3.889508408610133e-86	1.816731396553798e-86	3.937351942673551e-86	5.2346463610864915e-86	2.2761121421230902e-86	3.19750644870329e-86	3.280542701413691e-86	7.593981886536058e-86	1.0457634733107559e-86	1.3526086845869241e-86	2.2937012356945756e-05	4.887281445621618e-86	1.1273447986682074e-86	4.929216943519485e-86	7.186303898689779e-87	2.0809083541871923e-86	3.035270567115603e-86	4.452966421242871e-86	9.972614068237285e-07
-0.19919919919919926	2.5930747007031567e-83	1.4524172811412437e-83	2.2326867593594325e-83	1.213215845409004e-83	1.770696785547949e-83	2.3634297358526284e-83	1.152908911536126e-83	2.51767218924901e-83	3.229531929544506e-83	1.4847846716927843e-83	1.954396026021933e-83	2.1686665773116532e-83	4.905211115333064e-83	6.639589573661625e-84	7.78023621874069e-84	9.679828797514523e-10	3.05781140693639e-83	6.827692961715275e-84	2.938984449268377e-83	4.827822604602368e-84	1.2798668947929383e-83	1.731110527862444e-83	2.6820092434309326e-83	4.2086212163106625e-11
-0.1911911911911912	1.5709708272395771e-80	1.0101879853691863e-80	1.3539936462944156e-80	6.328724355581127e-81	9.866846301841755e-81	1.475575149768957e-80	7.405809790860011e-81	1.6407813489493207e-80	2.034881559596211e-80	9.675666991842883e-81	1.2107218007773687e-80	1.4134818448056842e-80	3.1596942000230754e-80	5.143438975240233e-81	4.475177747125765e-81	3.1417939757961766e-15	1.9544779391631088e-80	4.854617503161243e-81	1.793723905402559e-80	3.8774052413766343e-81	7.772581774299236e-81	1.011600948733607e-80	1.6090963272905151e-80	1.3659973807809464e-16
-0.18318318318318316	9.669394873696827e-78	7.264948033796661e-78	8.066111639421842e-78	3.4167549827762525e-78	5.498801805073378e-78	9.510264712736662e-78	4.939625231448621e-78	1.084885720519615e-77	1.3268901785133686e-77	6.268118154518588e-78	7.5663439470565465e-78	9.041834758756324e-78	2.0323215962387147e-77	4.426560889506657e-78	2.4945024519562925e-78	7.842723930234427e-22	1.2686851476077992e-77	3.9795599425775056e-78	1.1310906290545767e-77	3.2408278469563404e-78	4.754255084354683e-78	6.250073721894417e-78	9.71172378114413e-78	3.409879969667142e-23
-0.17517517517517522	6.157285329612121e-75	5.241978621285268e-75	4.777120286993304e-75	2.1311518714248701e-75	3.195061891658619e-75	6.275031750953073e-75	3.4898001524554343e-75	7.258480436117632e-75	8.992904596618807e-75	4.0184157930579223e-75	4.797557499057953e-75	5.689592023781656e-75	1.3137413854378655e-74	3.8141545227254113e-75	1.3117326098117254e-75	1.5056892568019902e-29	8.331768320313893e-75	3.483705014546786e-75	7.371084912393506e-75	2.587647559934526e-75	2.9508841086528063e-75	4.146054164942155e-75	5.909633248046414e-75	6.546475029573871e-31
-0.16716716716716717	4.13395901452507e-72	3.7194908522144164e-72	2.886093451928486e-72	1.6375120308759067e-72	2.0483872477399513e-72	4.158467889815455e-72	2.618715015294066e-72	4.930126913583436e-72	6.294760060784549e-72	2.548400330684996e-72	3.1466656869003245e-72	3.571232987949265e-72	8.635262337455044e-72	3.119711279107278e-72	6.474190439341162e-73	2.2232227318779732e-38	5.547821968004497e-72	3.0547421387075844e-72	4.936024329935025e-72	1.931558186812994e-72	1.8396017325954843e-72	2.9227795811228906e-72	3.6092538699159363e-72	9.666185790773797e-40
-0.15915915915915912	2.953899885020903e-69	2.5887234981109806e-69	1.8416504408986104e-69	1.4519778148373824e-69	1.496881079137083e-69	2.7051533494662457e-69	2.0524939111723183e-69	3.432925204840994e-69	4.4983847829175286e-69	1.612593724209453e-69	2.186661735766276e-69	2.3020032097711368e-69	5.851517124130919e-69	2.377864241347194e-69	3.1909462935078964e-70	2.5247000912208753e-48	3.778736669950871e-69	2.603333996538887e-69	3.381900630467536e-69	1.3756053483079544e-69	1.1284596723187182e-69	2.139027647800375e-69	2.205836678231023e-69	1.0976956918351633e-49
-0.1511511511511512	2.2327984753748625e-66	1.8014586636126476e-66	1.2802691190082014e-66	1.3304884542705318e-66	1.2159654819931937e-66	1.6996423426753868e-66	1.6382680828243377e-66	2.48218503545734e-66	3.2555991023432274e-66	1.0433944105199944e-66	1.6268413057320866e-66	1.5849741854949755e-66	4.1343106175412125e-66	1.6811664808131277e-66	1.9782809814088363e-67	2.205036730319644e-59	2.668876602541785e-66	2.141730144873563e-66	2.379328353174409e-66	9.850605043239102e-67	6.739803282352164e-67	1.5952898935493122e-66	1.3633708255071184e-66	9.587133180879542e-61
-0.14314314314314314	1.762535532448972e-63	1.3033433000485605e-63	9.825495634336996e-64	1.1727891421460055e-63	1.037309510110101e-63	1.0399972413708327e-63	1.3092346583999022e-63	1.8845369563412673e-63	2.394338516247161e-63	7.216082530324113e-64	1.2801712450196355e-63	1.2009840847098119e-63	3.0675086904859203e-63	1.1013450891153609e-63	1.9755274872463507e-64	4.203898033811233e-64	1.9831021537967003e-63	1.7149759486647046e-63	1.7423018695668535e-63	7.572339592423735e-64	4.0819699807422393e-64	1.2050478613180104e-63	8.830923222990029e-64	1.285658497738142e-63
-0.1351351351351351	1.4462489632970764e-60	1.020776409101692e-60	8.252719501753426e-61	9.586716776894867e-61	8.869284768863269e-61	6.624505369421267e-61	1.054266399698003e-60	1.5159152626737235e-60	1.8271140091929708e-60	5.5988649107597225e-61	1.0413698709642452e-60	1.0006794039480682e-60	2.4056551991114537e-60	6.690490522612148e-61	2.662507731034716e-61	3.2579544497239904e-61	1.56803792940904e-60	1.3651313685588108e-60	1.3528520392300005e-60	6.448727322637028e-61	2.9180991971524873e-61	9.295754201674607e-61	6.371266678673516e-61	1.0111189564480519e-60
-0.12712712712712715	1.2500780523082911e-57	8.763493550375058e-58	7.410353475444905e-58	7.113093464312813e-58	7.451225136369779e-58	5.091428328929326e-58	8.886641408708295e-58	1.307599792969396e-57	1.5031196030164022e-57	4.973709559287964e-58	8.64199968545467e-58	8.926355379182004e-58	2.0182580878832677e-57	3.8412427570374906e-58	3.778150710191054e-58	3.1015695953418987e-58	1.3322109654665778e-57	1.115237038614889e-57	1.131909638342315e-57	5.901261364637938e-58	2.898595056250641e-58	7.527212150736744e-58	5.416134535139993e-58	8.53506947580052e-58
-0.1191191191191191	1.1758984844220501e-54	8.14059980717241e-55	6.98142466206416e-55	4.7302196524537465e-55	6.2753674432098474e-55	2.158380514134235e-53	8.327409443127335e-55	1.2345522928818105e-54	1.3912153262948153e-54	2.9408657439035125e-53	7.406489502320692e-55	8.341938995002488e-55	1.8520814307774975e-54	2.345775383751815e-55	5.308541702997406e-55	3.8103693731877e-55	1.2361340713405061e-54	9.738137813949348e-55	1.0368341692691835e-54	5.4615618859793275e-55	3.616831001464027e-55	6.730848129872583e-55	5.495409527010054e-55	2.9647943820747667e-54
-0.11111111111111116	1.2573523985420294e-51	8.265357309150249e-52	7.046375966895213e-52	2.8905093566639163e-52	5.7602270549295735e-52	6.219059549046567e-43	9.130848710701878e-52	1.3201066377827404e-51	1.4900376883316385e-51	8.268582911453008e-43	6.873430765759594e-52	8.33343631543507e-52	1.9226328682723894e-51	2.1247168803565057e-52	7.586093362558306e-52	5.687622551061699e-52	1.2905803342684544e-51	9.638882040430936e-52	1.0732138371588812e-51	4.8699850374407295e-52	4.6336731084601965e-52	7.058085947980215e-52	6.521919058968291e-52	6.298975061069553e-44
-0.10310310310310311	1.5942351309503347e-48	9.873151722311837e-49	8.414712446940723e-49	2.2002868164250537e-49	6.609086084510391e-49	1.4128173886328089e-33	1.2071244553084395e-48	1.693494724125717e-48	1.8831959189527122e-48	1.8192025962038642e-33	7.53417970601816e-49	9.735369701932951e-49	2.3605081370625752e-48	3.2742081272009007e-49	1.1622372979724541e-48	9.700972349440413e-49	1.5766802900546986e-48	1.1772307360620631e-48	1.3275737088252142e-48	4.273771040805274e-49	5.7510959863836164e-49	9.087677131439374e-49	8.848993842245126e-49	1.4052260803637803e-34
-0.09509509509509506	2.5135049996553543e-45	1.5413222233580485e-45	1.380293554395201e-45	4.51518837470231e-46	1.091260335260322e-45	2.468462573278453e-25	1.9960831378404648e-45	2.803164995951212e-45	2.949310575155816e-45	3.078295076882176e-25	1.1211877416474866e-45	1.5266615368623702e-45	3.621863107358501e-45	6.678892325959137e-46	2.043603638550483e-45	1.928476187363e-45	2.3737827965812777e-45	1.908271899411565e-45	2.09628946035042e-45	5.337804459255698e-46	7.86354415577517e-46	1.4977324834469274e-45	1.3967100685076992e-45	2.4116337609394037e-26
-0.08708708708708712	5.374316847406166e-42	3.4461510108401816e-42	3.349257652790944e-42	1.7871236509685726e-42	2.9445094055946466e-42	3.3170060297029326e-18	4.506918955926916e-42	6.361336704696066e-42	6.382667880138736e-42	4.0060708622873016e-18	2.7519016760017704e-42	3.5405950061705616e-42	7.477483211971855e-42	1.8924394033263127e-42	4.610314062160992e-42	4.880042606618001e-42	4.889226324274203e-42	4.326546203162048e-42	4.56361230165305e-42	1.7334923723370916e-42	1.582428183929667e-42	3.428722959175501e-42	3.0456834948066574e-42	3.1839464747783624e-19
-0.07907907907907907	1.8439764038957123e-38	1.278942837452122e-38	1.2817674188536368e-38	8.469187901753874e-39	1.3311377813242642e-38	3.4280344203328677e-12	1.667504603548005e-38	2.221661969189518e-38	2.2449420384321526e-38	4.0096476023237654e-12	1.2483515077242863e-38	1.284153216152125e-38	2.3770164365514904e-38	9.153154621665064e-39	1.6247764500442838e-38	1.8494452288358678e-38	1.6391764881998593e-38	1.5482041257002795e-38	1.606502529134279e-38	1.0065345757385415e-38	6.131744383065549e-39	1.3041449340944748e-38	1.2045867195422503e-38	3.233774792459406e-13
-0.07107107107107113	1.3313859801086953e-34	1.0454148606677641e-34	9.979070732076188e-35	5.202746135634209e-35	1.0993969774547153e-34	2.724728848843788e-07	1.314714024621401e-34	1.5970053927920795e-34	1.6322714413992289e-34	3.0865476227103267e-07	1.0834928878106745e-34	9.549279124076139e-35	1.5747761870472558e-34	7.789553527551277e-35	1.1935582031635397e-34	1.3753693432134418e-34	1.1807514421028574e-34	1.1359184392831737e-34	1.214840636561628e-34	9.739001795481278e-35	6.051264422990689e-35	1.0606739546314323e-34	1.0399850184685367e-34	2.526641944153963e-08
-0.06306306306306309	3.19117823277138e-30	3.1723602810797335e-30	2.9755101237971883e-30	4.037707219957784e-31	2.4827452250778546e-30	0.0016656387923604452	3.604415779653779e-30	4.049651214753516e-30	4.3972005912458584e-30	0.0018273383036344192	2.5377155717105862e-30	2.754261564892518e-30	4.0414330856243636e-30	1.3222479974645951e-30	3.0628457929512145e-30	3.4506372694545724e-30	3.5048655626205045e-30	2.8273704236807198e-30	3.2590489597363015e-30	2.7146880853218385e-30	1.8983991850987753e-30	2.3810138262823488e-30	2.9833688916117923e-30	0.00015186856939108107
-0.055055055055055035	4.531375517383258e-25	4.440447483582275e-25	4.332387720231846e-25	2.811760559555216e-27	1.7313511077870016e-25	0.7831212057027892	4.780082059488638e-25	5.496451050569265e-25	6.622719220246974e-25	0.8320398597285753	2.0532638641910136e-25	3.8747772673649947e-25	6.293595324563789e-25	3.3124885681254847e-26	4.880389033811097e-25	4.768940604461362e-25	7.025131178782001e-25	2.9437147496619745e-25	3.4126688734548833e-25	1.9541938619503879e-25	2.0671602165298656e-25	1.2767708040917646e-25	5.294874132929065e-25	0.07022439414918975
-0.0470470470470471	1.0074207794566982e-19	6.650624420990404e-20	6.909419192535508e-20	1.3216140297645725e-23	1.1416226590720594e-20	28.35588827542054	7.495671939791322e-20	9.334792279431678e-20	1.237655898505613e-19	29.137246307354204	1.7068061606271207e-20	6.303824371528791e-20	1.2996150964482535e-19	6.001359729739997e-22	1.0800028181963394e-19	8.907297774733758e-20	2.04301513657403e-19	4.0125338704161464e-20	3.474232732884815e-20	1.1555837794991693e-20	2.2424055123659404e-20	5.6561264231646736e-21	1.3388509389162798e-19	2.499701503598902
-0.03903903903903905	8.016832654818665e-15	3.640955785549159e-15	3.999697570807807e-15	3.6911876223815333e-20	3.1523164279688203e-16	84.45648393795406	4.297197099599081e-15	5.793116365109079e-15	8.353448391120062e-15	78.47513601043043	5.784707988763757e-16	3.6827197247795056e-15	9.480922329484617e-15	5.433834617053875e-18	8.30944521865208e-15	6.04443536260337e-15	1.980069436548473e-14	2.1637062922920173e-15	1.3764570296740656e-15	2.877683676617836e-16	9.26229991708563e-16	1.1010782175843547e-16	1.1342217380200079e-14	7.08398347601672
-0.031031031031030998	1.5354575315094273e-10	5.4332465799857276e-11	6.191709014871856e-11	5.823192415169037e-17	2.9119527619375466e-12	82.8319313105114	6.603511951191894e-11	9.441146501844454e-11	1.4431571099208415e-10	16.25529470914039	6.181977608566284e-12	5.714321627406975e-11	1.7185382559593326e-10	2.182738082627596e-14	1.5557461921091614e-10	1.044235948943175e-10	4.3191973741103043e-10	3.19767091216091e-11	1.643721563575935e-11	2.4702168366042754e-12	1.128899599899108e-11	7.87448696169135e-13	2.2527967657386424e-10	4.30814026180194
-0.02302302302302306	6.471048596914408e-07	2.038014426546905e-07	2.3638949720203103e-07	5.080499225316398e-14	8.437661500748852e-09	107.75548056756851	2.511752189877352e-07	3.698242485429894e-07	5.812537391318466e-07	0.25896282891233424	1.9442290766690915e-08	2.1826368565601563e-07	7.071648643711293e-07	3.738125400144889e-11	6.49261419636334e-07	4.202071973241855e-07	1.9259989247007273e-06	1.192053743613029e-07	5.4968540961048704e-08	6.863896764813974e-09	3.807328706074201e-08	1.9593142453997194e-09	9.645609014204671e-07	4.696280470455418
-0.01501501501501501	0.0005869636585637757	0.0001874930151306624	0.0002173743678815744	2.4283258574650775e-11	7.508382255405656e-06	109.42518694894056	0.0002310102692697483	0.0003392038548277007	0.0005311090503178071	0.0006527341099554684	1.7619661752536722e-05	0.00020076889539676854	0.0006440446123122126	2.688766170299414e-08	0.0005899095870660019	0.00038435415728069866	0.00171233166276998	0.00010983445467103663	5.0268431659480553e-05	6.038276145226909e-06	3.488584989835671e-05	1.6636367652613547e-06	0.0008707629832022894	4.757937515424766
-0.00700700700700696	0.11461858041156685	0.04221694500970887	0.04806373080868241	6.3310095791801025e-09	0.0020411384857257626	78.47074024085157	0.05128898982065077	0.07277474524701916	0.11008393529899518	0.07118594940908168	0.004580897363928579	0.04440362094463449	0.1298866278024525	8.076764953258795e-06	0.11674963957920033	0.07986603751093471	0.30465068753650576	0.024950974014133504	0.01251962064645339	0.0016717991211720065	0.008656294373689715	0.00047920732040879167	0.16599188258379172	3.4729317229233168
0.0010010010010010895	4.923138451546139	2.3656305969673954	2.598599999561423	8.98648337518405e-07	0.17033466659889068	43.04914183852301	2.794895999676298	3.730061336749421	5.304873622417149	3.565329971988677	0.34386412641048647	2.39817528932682	5.94522590342687	0.0010122144152626444	5.152789025211575	3.849656349631218	11.225867982503177	1.411969767879781	0.8581735160775208	0.1463618383927332	0.5857324482443057	0.046933485281300494	6.851319047284369	4.666047320728789
0.009009009009008917	50.11418954325586	34.67672889736007	36.15609340553346	6.942012170142061e-05	4.44606921117384	124.28817822470252	39.27612234836601	48.58144415024147	63.80652941975465	44.693936114866204	7.628048178106763	33.175459397745364	66.41426260542366	0.05307459571515236	54.61294605182416	45.946589152177644	94.98039172657509	20.70866937968712	16.731929351764975	4.125750804563298	11.085614971089933	1.5810354081434201	66.13766613978098	37.79220863034667
0.017017017017016967	151.98436578454678	151.22703257704785	148.5098414597978	0.002921047506925989	38.125704939180615	171.83329052490362	162.3029474104057	188.08986726385922	229.0571942982577	164.38808334889345	53.34088294265012	133.91413011089455	219.1655762442629	1.1741246003344863	170.43826453295205	162.46242683581895	241.92228468629585	90.17303327590984	100.79959300377057	39.13894451141626	63.32575552072195	18.848938582025202	185.31430813914295	125.45823963654762
0.025025025025025016	223.0047266253927	263.0718687223988	248.91277602060114	0.06711984260859839	121.30876591611118	185.01385422175866	271.69842044221764	304.7518854675956	356.2812691068815	256.43988719889603	139.33668906503615	217.45989661692005	321.33583957619584	11.17551727910653	240.63415349472618	252.5429439325189	307.92709217358316	169.797382776628	228.70005367832465	138.52317127420906	135.09036074915767	85.05967977286375	242.97078147476032	205.2653971925431
0.033033033033033066	247.8393059294774	286.3822999018634	273.6418947985776	0.8468093042553048	186.37568244899197	183.92955162093926	304.8361142640933	333.5198783088033	383.1303157912424	280.49100434280103	193.4863734779291	236.922543441204	341.1057342410177	47.90476765178753	251.7306584279106	280.282068412357	311.77035829035015	224.27997480972292	284.46616741001816	228.62693913163355	163.65106479763602	170.14197188783456	251.14518572635876	237.67420280073068
0.041041041041041115	254.26880394083844	273.1094007927497	261.5688725150308	5.932273648019151	204.71718703308227	174.27258796190904	307.0385222436358	332.8907528030744	369.43077190815336	278.9994359847566	211.65516566871858	237.18269760977213	333.79162208082175	102.8452862095727	247.92022083208857	284.314185282684	297.7457841224316	245.84553711180774	284.6064883780222	250.93302485667576	164.70299589472967	206.39653930085748	243.27719566348438	242.32371094969199
0.04904904904904894	258.86885110313455	252.14528057858428	232.26036366566186	23.620390784232065	215.1464481243838	158.8980721807998	291.5233694486209	323.6847485469354	342.97804936446306	265.7955218393671	216.08134592244386	225.91077182068332	317.4935895780597	137.1518695626987	240.3805964630257	277.5347101668841	271.7793000952848	242.71250426121549	266.3188756456094	242.53170454030263	159.85888697618697	215.83898213723586	233.98888791383743	235.32622263998476
0.05705705705705699	258.95524441322186	226.87554746018097	201.6302271689516	56.08239587458704	221.85902058304788	149.8227939944161	271.0346539411832	310.95139886636485	315.8641324289838	247.64280751439392	215.25565185686037	204.5861740911721	298.2026945058172	149.52609017843872	232.21072799708884	266.30320401774924	239.2370195421937	227.58948082170923	243.70767633356652	220.5599708621019	151.80895967118633	218.9240881748303	226.09919154161534	224.11865877563739
0.06506506506506504	250.70020812079653	202.62230434811093	182.61484349537812	87.03106996999789	213.68919510760986	153.59684463367563	250.9237631835135	296.3779713976443	295.5495509340836	227.09733625188497	212.5665256730647	178.28235187363796	280.28728915691863	152.71691312214995	223.06665611825048	254.35298534428622	212.06853677671558	208.17784116755118	226.33982331849032	192.65603473014485	134.0053559849447	212.17209501403622	210.34434828362535	211.18434104376138
0.07307307307307309	235.40943136385772	181.4833874434956	172.8392808247965	101.91984821532168	198.48423251114886	164.98048240988604	231.20762444124438	279.0778318482757	281.8712499272295	209.10603419855545	204.239639236409	155.4668466121549	264.96291721427036	148.17070635378687	211.30123647823265	241.62255822564393	195.63613137999283	194.07444818925876	213.45642309848085	170.64075416735517	109.26245371767206	195.94774177055538	186.8558527811213	197.73987445255415
0.08108108108108114	218.38196082442568	162.27245917377743	162.27202219980387	105.30823357210544	184.09152482880245	174.58015862616887	211.8357257566975	259.9728089640452	269.18442332729296	199.3541666492139	186.28154297846274	143.64335512431126	253.48159266774928	138.59637432286698	196.33631769202506	228.34805351588784	187.19071829253534	185.1433257432645	197.94872476535932	155.09468553005874	85.36223681914176	173.4356680397044	162.9695139600444	184.39502579885848
0.08908908908908897	202.6106274818382	145.6108315108417	147.59223955073838	105.5887359211284	168.76032206604557	176.30903988725515	192.63917819532094	241.71594914547833	253.2043340674193	193.70248629944825	161.34992105260903	141.6969027959912	246.46661628463784	124.4357658098414	180.5352106557193	213.06328227924806	180.35802836769727	174.8696877530235	179.22693073013846	138.6488063698419	67.86428493252573	150.12107707523163	144.47389491806828	170.90626752826472
0.09709709709709702	188.6743761813628	131.47968183808845	133.5830859371368	102.93272198877575	149.8144433509752	171.00446447466183	172.96586706203416	227.596171586055	234.77476226311467	182.865039425389	135.07328646029376	139.764162725977	242.49322358757465	103.82381170681124	166.79127033002288	195.78082505353913	171.08413793648128	162.19266327565543	162.67063592734715	118.22873156330779	58.446920848646585	131.60014070287838	128.66682348858734	157.05683685716158
0.10510510510510507	177.65653976238218	119.58212180756699	123.70833659911767	92.98865855984242	126.68195391380489	161.6853216431015	155.01329500288645	218.6804739435191	217.42773259191245	162.32639606427813	110.3515412204046	131.6002469902609	239.7220212965918	79.31639874144203	156.0218105931921	179.57600464393624	160.33490728521997	150.38430544454854	151.77877430918215	93.98548791467833	54.34368340926511	119.32408373763616	109.69070251125082	143.1382955646096
0.11311311311311312	169.94820487863268	110.56169884688812	115.31870934717533	75.3607604221395	101.698409261052	150.52689757281505	142.78843866654256	211.4809237652178	202.95757225963865	134.91803483262683	88.96327364198835	119.63191663895321	236.7751582761208	59.012351963640896	147.97564701264042	165.80090282673137	150.98247671297062	140.84125454658883	145.53441563822273	66.32276936165987	50.560993331138775	110.87779598627517	90.57737376473519	129.97460780671284
0.12112112112112117	164.04243884697019	104.10268481046775	104.52067338442573	54.21037179571451	80.14750925485068	139.4725074122708	136.0691072408064	201.01563014603778	191.42734761335342	108.64736691168628	73.54302741893125	107.72681580685017	232.6351417938926	48.682797748609346	141.91114913966345	152.48623553079642	145.31984369960074	132.96756139344197	140.58595548455406	39.556551306641104	45.01103143882424	103.76616210102691	80.75565271840343	118.63493752164433
0.12912912912912922	158.6365354674282	98.47099691488437	91.3027937244612	34.01654829574669	66.4590989169922	129.95813936248157	130.32597212655446	185.79119438694215	182.93353238624258	91.07685947186786	65.06215910460972	96.98744439158541	226.9528687387865	45.94817102278627	136.4052349281386	137.7042707107498	143.79867226775724	125.3436933489948	134.38939945101313	21.1585314584957	40.271228766953854	97.12828383835883	82.50283864449501	109.67932468375334
0.13713713713713704	153.479010536139	92.26387101777978	78.93369856913894	18.25325903050846	60.34319127086954	121.72701269972619	122.86428520879132	168.8854481343052	177.33753241519162	83.1620626911764	61.7573235870537	87.87311785865218	220.24175289957267	44.03323180910549	129.67066671343977	121.61447604661619	144.1715748680432	116.36992057276743	127.07420243781846	15.124960002061082	40.48964081937113	90.94437099368314	87.92116057957391	102.80590307658194
0.1451451451451451	148.14579889288504	86.02351351315798	70.64027859669612	9.100936666434537	57.52069483865707	112.88003084723458	114.7690308373093	154.792134225406	173.34793219980185	79.35174268152161	61.30166065456447	81.68721517750392	213.45752597738573	38.63103970350973	120.45861373990068	105.31082885377862	143.38144929530768	106.4028917977233	120.22560417009021	19.84112132850512	46.92690167640099	85.25734862564339	88.79559940485194	97.31521276975086
0.15315315315315314	142.01453911864743	82.16275624684718	67.72928703777767	6.906483697618193	54.58028516870289	101.64957872575043	107.40918731378866	145.63524402273282	168.9673017192114	74.17660019544508	62.4484294722118	79.70772495669755	207.3539295455993	29.93631212492945	108.7492146568647	89.26462690472532	140.42120686230342	98.35293316573033	114.8765302127587	31.12859004726167	55.68447616054497	79.99177762246812	83.74791889439663	92.73456234230495
0.1611611611611612	135.2661626842705	82.5049906108188	69.45501958153349	11.018630713920368	52.402303591335546	87.85662122321644	100.47288364505883	140.23343394320767	162.77545463104403	66.99850981373352	65.01627738673436	81.982356969923	202.2169341896775	20.768818083368245	95.41807920908148	73.27392002441825	136.52675014317978	94.92959858892566	111.37840426137619	44.539105565106844	60.42719560003513	75.05674607301245	75.91867498459732	88.97551615293806
0.16916916916916924	128.9331998769506	85.86268034630466	73.46693377279412	20.936621361118156	54.075368236438294	72.70623966198205	93.40761893819115	136.15064636895997	154.80108474680597	60.20217675011625	69.15005767494273	86.74953447715167	198.01374048536957	14.455555523703945	81.26750531595513	57.44837411912148	133.1866006857583	95.98801956738687	109.71816741976322	56.04077599432167	57.36753728343873	70.77922991770562	67.99864234892962	86.03070916840042
0.17717717717717707	123.98633014346252	88.72242078635739	76.68542509134302	35.892597995354535	60.3927507539353	58.05007233552167	86.92091935559772	131.9429730735295	146.4646356183625	55.133001536866104	74.51027543751883	90.93802684948852	194.5765307850672	13.317960477672065	66.61625765659754	42.97886252042018	130.7276563248282	99.07318944638725	109.14267116832407	62.77064937567755	47.44143343783707	68.02590072040891	60.704657093757085	83.69631295583977
0.18518518518518512	120.55578127831834	88.20740860960098	76.72811355497515	53.54728998553121	68.45332045781852	46.10083050623746	82.52454312466537	127.50541272574306	139.73879535626446	51.01341692882771	79.89623947817884	91.76169125529805	191.62478694773299	17.942993572772675	51.73507080873478	31.80740778076546	128.46944811765408	101.96447368606046	108.29738380414979	63.74133516449714	34.79080176400837	67.45603887182564	54.0236664369121	81.64722827028577
0.19319319319319317	117.84881292837396	84.10780713465567	73.11373488280117	69.73374521183277	74.11570000727778	39.14974423408323	80.98271193621326	123.0768041666052	136.07287608396135	46.73007653309054	83.57439141631235	88.2605619943102	188.71946253350416	27.4148446840843	37.36464903423122	25.271996997307287	125.5750153631503	104.05836289220869	106.28641878923116	59.84047298334394	23.94895383913187	68.69897393673693	48.415152997058584	79.66788132954373
0.20120120120120122	114.65567973064245	78.48204457122168	67.16804946939993	79.97712204094337	74.88187307516726	38.76796912319918	81.33927834142808	118.52779593471169	135.602174686946	42.44900205749864	84.10793203673764	81.53398249334415	185.31299176090252	39.89112150827669	24.695558954353572	22.952232018206583	121.70242944812348	105.49060569440454	103.39215523780416	53.21100366621929	17.78334024536095	70.47215828799419	44.85415740085869	77.7065503384237
0.20920920920920927	109.98681323715222	73.88214365567622	60.7735669722321	81.67843710186676	70.67747922513088	44.80831429712809	81.33193785328416	113.53985480881667	136.9959853569786	39.3882039719373	81.10999552713199	73.74650010093397	180.96455370265272	53.02311906839644	14.890346093880648	22.93343342138721	117.17749333951323	105.67778719136913	100.60789256619363	46.37032008632393	16.838289269162395	71.41464947165628	44.16174737402379	75.7382114649056
0.21721721721721732	103.45608834508728	71.80670646241171	55.26151342964699	75.21653814120955	62.96412263279584	55.04128395980902	78.79175007221124	108.11517007358754	138.07332128617242	38.52215832624193	75.41449527093714	66.96633395071554	175.61888312216593	64.32590396140756	8.5796432637353	23.288150944327864	112.71628217597724	103.134825499662	98.60542551302878	41.32513393974138	19.821040044526217	70.72376978916519	46.421297060349744	73.66042770717014
0.22522522522522515	95.4022494670608	72.08213678384338	51.256593576857306	63.31308262192058	53.72354635874853	65.93956060912475	72.92511340688309	102.70856683184782	136.8475917888736	39.77250847676298	68.63804447310008	62.54833053221507	169.73797103742464	71.62117241805923	5.686168826489153	23.40810557030257	108.92862597877507	96.54505677698354	97.21718209387495	38.908272270221865	24.613671874686606	68.22148129421157	50.9062486132519	71.34570789919647
0.2332332332332332	86.85176925894395	73.14988095562018	49.0728491715402	49.50483276415787	44.93934404242131	74.22169488141795	64.58164154156005	97.85542934042086	132.36293211200046	42.23285827797873	62.486819577613986	60.98230424749442	164.1422741477016	73.47184851928297	5.622184421537799	24.116575108863394	105.97462104222102	85.78461802939334	95.73466246457455	38.53835320022394	29.243773913724745	64.13784174563949	56.41741349290519	68.75767488074949
0.24124124124124124	79.22613786168381	72.9840347392961	48.92559040787283	36.90196645489901	38.30312679847455	78.16489593644886	55.51194112240167	93.71841297489755	124.93157778030657	44.83684919101235	58.1540674862147	61.90316136432917	159.5998189780954	69.52317032540554	7.601901692203522	26.68396978370331	103.57315550320266	72.03804992909998	93.52990748786102	38.55508322711278	32.50799355118085	58.968524377405345	61.72319738168204	65.99419714586041
0.2492492492492493	73.75295982630428	70.16396536256354	50.77740491398225	27.646526060589313	34.89326891761734	77.95149927667389	47.35631577553977	89.99059897287222	115.83402628748641	46.784202694100266	55.98238658215748	64.22761927140162	156.3725958144408	60.66795101851976	10.806661947029584	31.69782655078375	101.24100172497916	57.21141086273096	90.4697328045157	37.11056172384305	34.15413625138102	53.47650183448804	65.94950707604487	63.2399418065237
0.25725725725725734	70.90787349831142	64.53403070906491	54.1240952926944	22.804228919165325	34.928834352982314	75.07380608422005	41.05484096667807	86.18627693456993	106.75897202149835	47.62190054021953	55.48143332072256	66.52773778855891	154.00338168634678	48.89319673859726	14.410630486587687	38.61081488652288	98.54948430468008	43.267017084805445	86.98275349410076	33.208640244696106	34.66316701173615	48.670908652918676	68.86074274638428	60.70107685939398
0.26526526526526517	70.31483870458804	57.14235752564209	58.017504776922614	22.39784977576561	37.79555521797175	71.38095655917847	36.80695195381669	82.02438235889416	99.22550334714207	47.21901827009063	55.7163809014421	67.56578346720904	151.52329524521096	36.74665285255731	17.656907795433472	46.08285988545936	95.3164654526758	31.797166735273684	83.88261011216235	27.24640380086768	34.7957249150823	45.59383588966486	70.87172470612744	58.570466532572986
0.2732732732732732	71.13750920236599	49.62543097511155	61.36853350875837	25.540451970128217	42.36745862505683	68.35347586407426	34.30244403969906	77.63033905759593	94.14157514106088	45.74574465582521	55.89159583864582	66.71340384105588	147.98651084359827	26.600089978369283	20.070728993545792	52.67706199420191	91.73557327355627	23.798214996420004	82.05370165964462	20.729670231725546	35.12459105172807	44.93966544363145	72.67169658844615	57.00893338148893
0.28128128128128127	72.56602156119146	43.49975239702344	63.3765045300681	30.711948762463713	47.441971503882094	66.80878901381308	32.95932795388126	73.48340140514098	91.60299153281248	43.588568456711585	55.78916165450496	64.04430794888236	142.9860200270055	20.03359080641007	21.669752986702917	57.41554192377889	88.39619709525486	19.5650025513586	82.08683606844613	15.45531715382455	35.73302001780403	46.7288346627053	74.65533078520485	56.112964817342224
0.2892892892892893	74.0160690880658	39.73415639224196	63.8529006221487	36.143422900297566	52.05362887552246	66.89461764206759	32.10776928408274	70.18341503949782	90.98704489834796	41.178579580970755	55.79770749681845	60.132387730550434	136.8129689337474	17.56924696874995	22.946944687446628	59.975898575040105	86.11283654710259	18.73262415391912	84.00303436863705	12.754965619242412	36.184869237962936	50.27305562373785	76.57593568315066	55.87061217171084
0.29729729729729737	75.02573132833888	38.66347154713949	63.23781289690613	40.21217921285945	55.56148624215198	68.17510633170274	31.16188510934668	68.16415043854427	91.29371038874096	38.830857465156576	56.55070216253227	55.745851496465605	130.2061741348085	18.75805000136109	24.55282862017843	60.58277873295006	85.57537380420813	20.50612927374173	87.21249707139177	13.166905250482746	35.78598419622335	54.48136219784591	77.66250313560622	56.13537091472534
0.3053053053053052	75.12278363195638	40.07064182507077	62.26905133472784	41.764481858045464	57.581073400660244	69.7708782796931	29.77607040162205	67.48963895234085	91.57112266953025	36.69072310572199	58.44035141579485	51.60197368553848	123.937413251245	22.474797582508952	26.853967461497653	59.76293766641296	86.98279338832833	24.0173968640392	90.73968217987243	16.49118401075185	34.01929920984236	58.321899961980144	77.06170254623765	56.643994116670385
0.31331331331331325	73.8871302403123	43.27119635425544	61.497743055557166	40.31774066194915	57.89771204893691	70.62075421031788	27.9231024282741	67.83232017472329	91.22992663586058	34.78289246204912	61.306066602211786	48.235338884749034	118.5267452442357	27.278183665465686	29.6671633269188	58.1102318995665	89.87411946948995	28.650974748944126	93.58750989755659	21.988073316575946	30.90490172467961	61.16503405873048	74.26636386547194	57.07918369464488
0.3213213213213213	71.1773961015155	47.19387503979179	60.967049468939585	36.110268277643556	56.43871865635924	69.85954073006697	25.850190790984538	68.63481736168866	90.14300876346424	33.09396222022783	64.44452468995796	45.95625043029363	114.18683758850892	31.765599443356116	32.354660846585524	56.129578071633865	93.25848748885366	34.17900034462305	95.05131403212182	28.56694807294775	27.053506280504116	62.84690228241013	69.30269616471199	57.15500578900827
0.32932932932932935	67.31085513064741	50.55701679292818	60.255324942283124	29.980415782625606	53.29449904117674	67.15915327396067	23.9368829193197	69.35213650334097	88.56483386524566	31.63289434943126	66.89361177765673	44.86228416788905	110.89287565148095	34.885360726638076	34.210358927510995	54.1572685735522	95.96334898438613	40.64367481868885	94.86072124618636	34.9766696466818	23.38075167779838	63.49443738262161	62.68249595112969	56.69338574492087
0.3373373373373374	63.02378644760394	52.18074132275688	58.82166211568631	23.09674628212635	48.739824992278706	62.8436367426873	22.52850660872984	69.63481631098506	86.97521206760453	30.45897892812286	67.8187136881616	44.877235041090856	108.44937222448013	36.14623272709095	34.87230670003259	52.32367218051426	97.01097380522447	48.06385885192556	93.1461134317494	40.06086415168163	20.67711163571281	63.28214102331397	55.25216926535259	55.66455115412664
0.3453453453453452	59.21526731582699	51.32912070797058	56.40000865279718	16.621620413416192	43.21918169112502	57.715222712173635	21.82479881887305	69.36868252086227	85.92444848227757	29.690373969806267	66.81279827521776	45.798602267411354	106.5350212460814	35.653956556281216	34.49723237783084	50.54035687204637	95.86122537914366	56.13895451846959	90.30354684957192	43.064852455994405	19.30057812630261	62.28261903005401	48.03327514663977	54.179641060268416
0.35335335335335327	56.6217005011887	47.90673805488848	53.19837244325324	11.428063290324065	37.29157388282894	52.704808278799014	21.8713094338747	68.58644246076214	85.89395883055832	29.501188036867795	63.99051966677199	47.338751179293844	104.78604176045043	33.96011118580634	33.60761278445804	48.52927768947935	92.4697391431299	64.12208744385549	86.83878704052992	43.88147469550308	19.141539706397232	60.47614658299556	42.05868567976656	52.44369259877319
0.3613613613613613	55.586446246334944	42.41132026486205	49.81981270152879	7.963772630161331	31.554091565099412	48.542796202575	22.642868522128328	67.34020906330367	87.16312957089927	30.101516829067265	59.8644205810185	49.15491560674541	102.9422475326158	31.799429719439384	32.735518066055164	45.92186131011307	87.20853915287249	70.9395050070255	83.23701726387335	43.102707386217915	19.81841594617506	57.880903217769095	38.18109272251335	50.6918494394954
0.36936936936936937	56.006238666754236	35.693229729586584	46.98957107204966	6.276552973813621	26.567278250140482	45.59436905535619	24.14953380487782	65.62974635179235	89.70073529555499	31.692064929427946	55.0881825705022	50.87570408373674	100.98986510539878	29.839323859960583	32.0989089562762	42.421345168269674	80.72576550294691	75.5041122702536	79.8714305353037	41.82200158831688	20.939323636381673	54.703695808579134	36.879305234627886	49.13296888912643
0.3773773773773774	57.43778993840618	28.66717330277075	45.24980393513929	6.1387994822021135	22.791134940579425	43.884223614463316	26.476955038387818	63.42574774778027	93.13022581763893	34.396469393678984	50.200195459743334	52.1362074067827	99.19930493241766	28.53074560684596	31.499154193173023	37.970306921011094	73.79469950651509	77.07998976614199	76.95089578331232	41.25148439650072	22.267805313578968	51.40439943914954	38.14024650513397	47.91407645397188
0.38538538538538547	59.291785964414764	22.10493282845638	44.762201694655225	7.185855259165817	20.52581311957598	43.23940928821736	29.717334364643122	60.75540026842163	96.80630800594025	38.18953324615626	45.48495350389225	52.626903556792755	98.01244515741989	28.070101007554374	30.474655722536372	32.843803616022655	67.16702651239271	75.53969049388911	74.50887293246114	42.302633815061654	23.725560000132376	48.6130368915874	41.48528768916275	47.10580630167618
0.3933933933933933	61.033275619661616	16.55232026031361	45.2834184477522	9.01644307609197	19.85392322555127	43.447481930786644	33.827622337248386	57.77769448144938	99.9864529749471	42.84619345383731	41.000551497157915	52.14981670605666	97.83057869839224	28.4270789258921	28.59420018047342	27.61789592504587	61.43662017418047	71.41066082578864	72.43738779625821	45.287517606777826	25.276659607403506	46.91811954824029	46.14052211106716	46.702279800451045
0.40140140140140135	62.327136090190386	12.337400792182889	46.29581406089583	11.253756520968485	20.600755901347153	44.35076079274101	38.50960990112894	54.78911134616324	102.027475357192	47.932077234561625	36.7323380974226	50.66684475116582	98.8140872254916	29.395160996124975	25.713975786360656	23.02319064102443	56.93645459650353	65.69830551786224	70.56072195574932	49.838224596732275	26.801295100426696	46.620333579292684	51.27621907867955	46.63048043131339
0.4094094094094094	63.09734514015786	9.613492838520278	47.218208684067044	13.592704659101527	22.343467319537712	45.846719372852235	43.20023796244605	52.14970003825322	102.52575263511845	52.84755948632219	32.77063199632269	48.32319276085993	100.79221455451909	30.6543887153032	22.07093367982069	19.743760378662717	53.70400527754056	59.561868499664456	68.72569319950539	55.05222968968896	28.05710238338439	47.57375383073634	56.21266748964437	46.76859263443606
0.41741741741741745	63.50006593265113	8.399236659211152	47.604349342568945	15.85045363954264	24.490964360030947	47.81514878659811	47.196587037649394	50.16846172155984	101.35662228470218	56.925976036881025	29.406297068280836	45.43306240171969	103.31578193440849	31.853891139457165	18.191931492431397	18.236328279173502	51.53540219050499	53.971793058528704	66.87224778518488	59.79110133723762	28.759861857275823	49.198884684138484	60.519041332224376	46.97363001573745
0.4254254254254255	63.83549333422649	8.605726481042304	47.26009988498647	18.010520121134608	26.424345007819312	50.02810625616917	49.86369640166892	49.00614133552209	98.62533904559925	59.57034390429554	27.090713920364827	42.42404663726538	105.81415896170161	32.70712149213633	14.691146115545253	18.623240030940323	50.10938056962551	49.47460537857378	65.05316213131677	63.01650936005077	28.73759060171696	50.66908114228863	63.992365818104055	47.11447538835193
0.4334334334334333	64.43465350992759	10.055721686266269	46.25619199561413	20.231177951153775	27.653843107062745	52.10634570674594	50.83128666321877	48.63760587360204	94.58092432640635	60.39291120831667	26.28241485489353	39.749348944082385	107.77831263708502	33.06693089044077	12.062076358576558	20.67578986301107	49.12665906076115	46.137851151717115	63.39601246108469	64.05153207106612	28.06774114925024	51.191085628687034	66.55825592871543	47.101072740334146
0.4414414414414414	65.55347161075598	12.501738928105237	44.85606602858307	22.79304040271257	27.934549010994402	53.56146641690364	50.09614813361766	48.88084769356775	89.54559207389609	59.3098057103716	27.257831087916955	37.78895942711483	108.89566672145865	32.94256054709677	10.5448587815977	23.874209780100387	48.405355800744154	43.67014114680096	62.029719138758004	62.69992550577508	27.116787977589606	50.263250996705175	68.16006407234369	46.89921986928304
0.4494494494494494	67.2945344481395	15.646964957907283	43.4003932144581	25.986795182541886	27.29843101341097	53.917027791107266	47.99622434135243	49.468143628184905	83.88350055757844	56.5526439876991	29.972880572273027	36.76647617021989	109.09730756567062	32.44692427169021	10.096335373762045	27.51738156002511	47.90142688364944	41.64568824880638	61.01311942242712	59.21885969214846	26.452875220107888	47.81481476728863	68.69463855377744	46.52536467061854
0.4574574574574575	69.5667469666289	19.170574837567997	42.19050659512582	29.97441183966488	25.996013426830793	52.858383398020855	45.07944659574162	50.122697112343594	77.99730449578246	52.590845531090196	34.029994097648995	36.70366751631014	108.52078252890925	31.702012425469796	10.444701998878488	30.855513901593483	47.664192187750075	39.73444088632252	60.296421263210455	54.19247974550344	26.663194545995633	44.188863779210735	68.02154887233243	46.02455411077967
0.4654654654654655	72.08831478967318	22.75694519548925	41.40233412711099	34.676468414659126	24.37867754576092	50.344052714296936	41.92808157511726	50.613114575208044	72.32198020546426	47.995942745735306	38.75606371815428	37.42218910240398	107.42234120257524	30.754188820987736	11.190263440746039	33.22321251932329	47.764980797136985	37.85266958834302	59.72624423281341	48.37324084858569	28.147540273524484	39.99719603529829	66.03448650201226	45.44219691175739
0.47347347347347357	74.43516508634758	26.12545767316792	41.049539829269825	39.73315689266154	22.7734367216044	46.62984140315717	39.006074089823464	50.77832838431753	67.29111875822933	43.300451683290845	43.355943414442486	38.58799554715311	106.08165944974589	29.543720243152382	11.915656034560037	34.15262439157234	48.239340819206646	36.19106253141983	59.08638761588687	42.54321306723166	30.964332018043958	35.91786700104273	62.75422108844238	44.80246059755521
0.4814814814814814	76.12916677282475	29.055374026408362	41.00133851452146	44.559153633695736	21.39741892232284	42.19884092499879	36.57656520986809	50.5326598674139	63.27375196828624	38.8981790784806	47.086921295413816	39.78533429679264	104.73202727237037	27.94070748274807	12.279970257402148	33.4475828094565	49.06544914261251	35.127065482153384	58.15855694942958	37.41486779239093	34.780643196056786	32.51306001836633	58.3931355530865	44.102076976830446
0.48948948948948945	76.74779930491962	31.40064969755254	41.04546051475637	48.47617075414942	20.33407176200528	37.631839314516554	34.70260133217828	49.86476263926233	60.50345503305307	35.00712242849798	49.40259429877695	40.6049582976451	103.52906396952679	25.82401344080863	12.081601661877553	31.204347415501566	50.17781004168133	35.06712060503282	56.788110264346294	33.56291705640018	38.93914825215586	30.1212741569174	53.35511518594414	43.32052206206548
0.4974974974974975	76.02557085898479	33.09259665898671	40.972009654623264	50.87820833109472	19.562329482874365	33.472412566199694	33.311169242603064	48.83560754713957	59.031374809172696	31.687543678924623	50.03303135341119	40.73170519410625	102.55200253734004	23.161001641528934	11.282363604011534	27.775086435055545	51.49858805084088	36.2820524361201	54.942092254322496	31.370015817434616	42.618061073104165	28.8398740651026	48.16447591126401	42.43996405235851
0.5055055055055055	73.91571443721341	34.13182608262646	40.64615646725509	51.37492784729995	19.009761490956503	30.132364205734216	32.281030621123925	47.56897386797405	58.725958354183355	28.890964474551353	48.992851022763546	40.01624246268479	101.82102649478807	20.051181512086725	9.992903052598184	23.684403647401254	52.964226775225285	38.79295674632408	52.74633286774536	30.978949300715424	45.035129152183494	28.579398170985723	43.34903691296504	41.46444852032109
0.5135135135135136	70.59206033283691	34.57267581756768	40.04278366143253	49.870340231558714	18.59917730293763	27.855592619274432	31.51395998139894	46.22423248467745	59.320673643765836	26.514887154658812	46.53092041399204	38.51507936584942	101.3143710750872	16.71908520818989	8.428042553614574	19.521294624494846	54.531206028942684	42.340742475723985	50.48783918785282	32.26051795489965	45.637898022413616	29.151485674293124	39.32042976044244	40.428925894604575
0.5215215215215214	66.39158084039134	34.5031654712627	39.233669375535136	46.56024818701673	18.271927406950365	26.72955288458459	30.964783855140524	44.94982607110708	60.48959552513156	24.44751782114108	43.04802339798373	36.48586915323976	100.97720341494454	13.46643484631331	6.84799825676011	15.833559785439759	56.1574201455136	46.44040835771331	48.57360771953142	34.816362661903405	44.23012490263046	30.351082824524727	36.29233303030105	39.394012866741754
0.5295295295295295	61.71887838235998	34.02308528485051	38.339237256028404	41.86066736584237	17.989108223560876	26.718148939407097	30.62932592469682	43.831031527591286	61.92077575633653	22.597803197059907	39.00962080970388	34.334514325013245	100.72476484391224	10.608473874196363	5.503652490764715	13.047108915738189	57.76914697621576	50.49344646543146	47.44928381019138	38.03258482334389	41.005420124756505	32.00651440557386	34.2588053566855	38.42919126431568
0.5375375375375375	56.945823019522635	33.22360383521975	37.47136746841567	36.299344139441864	17.723027950142693	27.69265467226723	30.50948146981034	42.855971831893825	63.36274837914924	20.912526471855944	34.872588083445564	32.524786952408235	100.44869693524944	8.419649608199322	4.59946909005176	11.42145722121994	59.23244884175828	53.91792376188012	47.49632599217461	41.1850363789358	36.48735205661706	33.989890846845626	33.031693807894115	37.59234212236518
0.5455455455455456	52.33814561562081	32.17336879638411	36.694380504988125	30.407306666738982	17.45116115392365	29.451723520607157	30.582286447716477	41.920798456878224	64.63555591742029	19.383048885342255	31.03380284275472	31.4738492926572	100.03443744827587	7.103116814609696	4.2783640950327655	11.040540120525696	60.34814048909572	56.25872339766953	48.936405978778794	43.578176486205145	31.40117231919174	36.197016109296314	32.31889691371555	36.914800794496905
0.5535535535535536	48.027721581171505	30.916415152664705	36.01893311919352	24.638202865820894	17.156850900407353	31.736132622661156	30.79288206653746	40.87861680090095	65.61470315410284	18.042472732566743	27.800361197780408	31.461722868876368	99.39010940237785	6.784464984190399	4.623544381898897	11.829954760286256	60.88049873861069	57.25568108972934	51.770730226891	44.685045746647425	26.51742868163924	38.51525635774511	31.818330862495273	36.39808957805197
0.5615615615615615	44.030929731642246	29.484477377291654	35.425564739807335	19.326775051060466	16.832740550104287	34.249544779735515	31.074937447045635	39.61567786212046	66.20600813280761	16.95326932959197	25.3780287114271	32.577027597116725	98.47827343809507	7.519814425967804	5.667240215630541	13.59005248691481	60.61521103248151	56.865891481258586	55.770024540434285	44.25213662573513	22.508008405044247	40.79846145619553	31.303677651153386	36.02277274211574
0.5695695695695695	40.29765205707849	27.920773237747788	34.90036800201246	14.682563511665768	16.480315263414486	36.691536957080004	31.385753868013754	38.12398766044479	66.32843242848583	16.18747838216551	23.87443242516835	34.70827941629085	97.33698128241986	9.305555089036137	7.396924341069055	16.037370963565145	59.42823522794465	55.249585370687605	60.514084743003494	42.341255295875555	19.84299169498577	42.86190802715277	30.683089530131983	35.7643284684974
0.5775775775775776	36.76791531678254	26.30646841507068	34.46127621298669	10.806494667300925	16.102850470921044	38.798721427089	31.735319307977125	36.53915557301902	65.91351311927203	15.805193730587543	23.31334585486033	37.57601119964034	96.07894106243357	12.080972905011576	9.754565470996756	18.850835910803866	57.34074909767483	52.73264619765371	65.46584833704681	39.29798625756518	18.73926818390004	44.50079967054366	30.01849885810491	35.60814683683661
0.5855855855855856	33.4153390634382	24.77804519086293	34.16069045581259	7.71731406740636	15.6955963100742	40.381802366957366	32.1922311953601	35.125754657231134	64.91985642498922	15.839187727554105	23.654759584208108	40.79165671249193	94.86617442874164	15.722521745136413	12.63059649103905	21.72049949630164	54.53924121029061	49.75500059488224	70.05895906955571	35.65710198357801	19.157028992248385	45.52663223535677	29.501113439514615	35.55683058447963
0.5935935935935936	30.26570626410077	23.5256228000091	34.06403318407419	5.378953485393969	15.240921355520204	41.34602388921749	32.86160458311998	34.212900888259156	63.35435575731224	16.291773154180298	24.81352708545876	43.926744340574615	93.86778291496817	20.035541297878844	15.85864052867807	24.3943898433097	51.352108564382384	46.80856436224269	73.78003374253703	32.0123144166858	20.83259338036955	45.80944485085227	29.388579149433706	35.627050427763436
0.6016016016016015	27.390125569129616	22.768490441932133	34.216867380678416	3.7248324217022577	14.714503640878029	41.689435712204435	33.843770062881866	34.10107432175626	61.29028678055921	17.14442694858363	26.669785588049532	46.57895773860993	93.21517870941513	24.752757462221428	19.21806021596578	26.715349782430028	48.189205015335965	44.36661430474155	76.23375718149863	28.885807126096584	23.335399967139107	45.312195232552796	29.91979829309517	35.83811651728075
0.6096096096096095	24.880834134234746	22.712257218670338	34.61894477480364	2.678099297620292	14.102559661228769	41.483042054858785	35.19079001532542	34.970496357231916	58.87501712414821	18.374027673830724	29.068463871261486	48.42660172820344	92.96941063408016	29.54774853241086	22.449144898537796	28.63804033288219	45.46229950119931	42.81008725474583	77.18601623541251	26.630070635209098	26.139808215990506	44.10639330665101	31.231019016435553	36.19787706412924
0.6176176176176176	22.821387763255576	23.498894824986735	35.21950637800032	2.167469224414489	13.423421224739744	40.843495083871474	36.87733587160677	36.819398765875114	56.32415802900406	19.965547951186455	31.81172050674905	49.26706205830939	93.1095492397797	34.06644596618495	25.281488181321357	30.21919546691282	43.50842056629148	42.362608828533816	76.58463735607732	25.38256770276664	28.70453157749653	42.364425762257184	33.297892794623905	36.692224396706294
0.6256256256256256	21.26201842906235	25.164020778412972	35.93695553558519	2.137723707390864	12.743481498002295	39.90928468569099	38.794904189864845	39.44954573739398	53.902493487392995	21.9121941744852	34.6537025495749	49.03703022233259	93.54272846910115	37.9727859363644	27.471560382337742	31.581700689169484	42.53439387593761	43.04996942844286	74.55861265357436	25.077292767426798	30.552018188656255	40.331324805735235	35.92130478089989	37.28248030316673
0.6336336336336337	20.207046175156705	27.614075246614266	36.69364338923972	2.553492943576606	12.179346164973476	38.82607478399982	40.768597759796364	42.501290382078636	51.89427314444921	24.200030813092415	37.30817512601155	47.81342661581845	94.1293112378813	40.99852017415	28.84216511802333	32.862242827193676	42.59234704345998	44.697373088232695	71.39659546534459	25.501737251625467	31.33774529314556	38.284424397836965	38.76181299207674	37.91146727972946
0.6416416416416417	19.616393400659778	30.63033652507657	37.44905403819683	3.395416786440243	11.88370904959174	37.739674151707895	42.588737353900406	45.52647047888426	50.56685790265629	26.78216823438724	39.4751371435889	45.79545405490537	94.71338791406927	42.98425770562869	29.31526168180706	34.158884490496426	43.586469429851704	46.968743615923415	67.50591979248685	26.3774030957761	30.89788242950007	36.49153243329608	41.41289854712659	38.51574131547643
0.6496496496496496	19.418943737078678	33.8990425545725	38.215359181156664	4.649162953569391	12.018924718156766	36.79036640090509	44.04773460161865	48.07841537701186	50.132823921950326	29.553697584013054	40.884308361203786	43.27064040713255	95.14981823248026	43.90023995229948	28.930643137862674	35.49559726871645	45.30403219642078	49.440059750476586	63.35551571945514	27.438929706299476	29.26562926183067	35.17658174296821	43.49188423026143	39.039493521627854
0.6576576576576576	19.532598549315413	37.05980346736154	39.0472323983446	6.289576997233144	12.726407536423732	36.10234121715602	44.97488424846018	49.79598059699589	50.71648209125555	32.339803099753055	41.345179972065964	40.57048642428494	95.3227679829694	43.84080745111675	27.845680814626036	36.81487910776261	47.4600956887695	51.688263822876074	59.409486959172845	28.49093168062752	26.652410769278745	34.49743943605987	44.722889134390364	39.44549693244781
0.6656656656656657	19.884850343998306	39.760225832706446	40.00894021473863	8.263836809433336	14.100343007021973	35.76623307242465	45.264967094605204	50.462515954983004	52.33083111312853	34.90533704796872	40.78895956930204	38.02318278422659	95.15489484138554	42.99420693461551	26.314978115784346	37.9994634419174	49.74535081376727	53.37300243039266	56.06135889286882	29.430809014025687	23.398354066945494	34.53580026411007	44.98964878233353	39.71991697576886
0.6736736736736737	20.42853397623729	41.70437610275548	41.13117248468922	10.478355421332438	16.17125621561996	35.818504289876984	44.89814600257514	50.02910330064702	54.86969009935462	36.98652245192885	39.28908388247427	35.91087673804448	94.60918026729021	41.596669732370124	24.652523845369874	38.91400993459091	51.86901607796209	54.29173804868266	53.5804733473852	30.23706462473147	19.90399155082683	35.295903084555626	44.345974301066306	39.87009416436379
0.6816816816816818	21.149642985053603	42.686104218079144	42.374297219617425	12.793940897461882	18.900641741967725	36.225336454004314	43.948111120258034	48.60150339265704	58.11713427388736	38.33760653533739	37.05325800942449	34.437188682273266	93.68620261541734	39.88399633392016	23.1821710633178	39.45153608013242	53.592120111707345	54.397863075980624	52.08070915968768	30.932776147199533	16.559059937320594	36.708236706059324	42.98466847905422	39.916700227818204
0.6896896896896896	22.066766034373956	42.60375755704304	43.612660509045774	15.032219623480927	22.184281486572107	36.87881307165115	42.574532210516736	46.39917506347722	61.77303070747374	38.78022347098151	34.38847293045503	33.708015694577796	92.41884259001102	38.05366342684925	22.184547601497854	39.569195070007154	54.74949108095875	53.78255791620563	51.517688195566684	31.540097869586102	13.683339195676165	38.63614106204476	41.177661974252764	39.88326844966543
0.6976976976976976	23.22377287450066	41.458241421021086	44.64748698961802	16.993723894262782	25.8604757032008	37.60958669077779	40.99704201597349	43.70026890482483	65.49042500519081	38.2424622008214	31.64790444437305	33.726255427762325	90.86506471089643	36.24584152237004	21.849507921857853	39.303177046771914	55.26057758158948	52.63028927011214	51.71485008159943	32.04254213305326	11.48951540076819	40.88588439536494	39.20726072837452	39.786615494134146
0.7057057057057057	24.67823840624801	39.33981837781915	45.24658726088029	18.484902542724026	29.72036333018393	38.21476744518193	39.45236582688121	40.78762621722563	68.91858719	36.77787166087894	29.17264428157722	34.39960090048452	89.09855914632541	34.54447252226827	22.24273822330478	38.76036858963167	55.12983464004532	51.16252092159316	52.41269081308915	32.36749692196414	10.071317708583871	43.222674910552	37.30866907211975	39.631074648241835
0.7137137137137137	26.487820904851365	36.409645495507796	45.20049894350668	19.348526250088515	33.519854685170806	38.4948667046305	38.142645453145974	37.907854300848186	71.74501214260101	34.56024939032821	27.241102883890008	35.55987511644436	87.19718975421108	32.99253955171563	23.29305107058387	38.09175141035022	54.43745030258911	49.584037538081745	53.33050075120281	32.39374005924535	9.414147542335932	45.39488320349014	35.63773471864602	39.4080425292811
0.7217217217217218	28.696056249392527	32.88030924071336	44.379391345084954	19.490475524946966	36.994904966876106	38.291061669267826	37.18844629496457	35.24992114599462	73.73041278620123	31.856031156379117	26.03541119297165	36.99184572769913	85.23025467884293	31.6115965536484	24.803426752758927	37.45699245292794	53.32147581336229	48.04266530332482	54.22721591052486	31.980315231695457	9.421672267336922	47.16628913806669	34.26779590342502	39.10060727419158
0.7297297297297298	31.3185368346354	28.996955015291555	42.77446629807061	18.89634840107664	39.88252851396108	37.51432906119284	36.60119676240821	32.94336487953756	74.73230612127865	28.980821374496987	25.62887761697134	38.46847588698106	83.24689622643679	30.4159808641171	26.48448130661274	36.990466888079396	51.953409773725234	46.6082040640688	54.94815201368783	31.006732530192544	9.950648160720327	48.35234781750046	33.20950336916701	38.69152303392218
0.7377377377377377	34.330572466239325	25.01857981413429	40.51174046412874	17.633712608063107	41.948473229486304	36.160506872974516	36.28538991245092	31.07096924948001	74.71474105727788	26.249250577879963	25.99329999445972	39.78804689826385	81.26879800187719	29.416463288473793	28.004588866852988	36.776704478633434	50.510754095555534	45.27173773733637	55.44753464562666	29.41182393940338	10.84680083220519	48.852973767756374	32.44114567802375	38.17193949898188
0.7457457457457457	37.65798962423753	21.198576575735643	37.83370614040686	15.8394698933762	43.01929330320961	34.30893330178769	36.071888035032785	29.687818492025524	73.74375660199077	23.927804889531842	27.02102993859528	40.80709080510214	79.28998716187934	28.61424049335425	29.04736073817623	36.839392596613514	49.15123425542055	43.96286749745577	55.78238385591832	27.220086978077095	11.975876115668283	48.67289577381925	31.936194219842303	37.54825553422855
0.7537537537537538	41.17317152812819	17.764609786954367	35.05316402169182	13.695553995696411	43.01303247300491	32.10591677830664	35.77338581049832	28.83839489510808	71.97010323398034	22.198865726385545	28.554778649177628	41.462506563712665	77.28500237886794	27.991272865174707	29.365515180344083	37.144086827488884	47.99341777357	42.57973374437004	56.080313800609495	24.548988114142695	13.245319771785958	47.922264532142286	31.678987714774465	36.84514722460502
0.7617617617617618	44.69826532112071	14.899508460716985	32.49091444502213	11.398874680826204	41.960544477920735	29.737217310662526	35.245451631459865	28.56546099113547	69.6024404151382	21.141434253056406	30.41819341982457	41.77736623161651	75.2243174647545	27.504759419523978	28.82091958475052	37.61171212143064	47.10700574530487	41.024712832549774	56.49045745004024	21.59661499784386	14.613422983376651	46.7947548440978	31.666222212190885	36.103937882363645
0.7697697697697699	48.01651617564687	12.726031738979074	30.41288648760195	9.132286149829987	40.009896487321356	27.395596501949672	34.43447119369758	28.90801555871971	66.87543542710061	20.730480906161095	32.44169391806512	41.8479366698566	73.0935265356232	27.091387063082465	27.403697523581396	38.1382454182837	46.513483339716096	39.23752243314593	57.13111686681753	18.614270192167215	16.08455738073227	45.5265627598274	31.898041829045116	35.37668080682399
0.7777777777777777	50.891168363380594	11.298416521488821	28.98172512758771	7.042305120931426	37.40958485322068	25.25010848844041	33.39795856097543	29.889542276970467	64.01772714043146	20.853207885622396	34.480215696350704	41.81379161231231	70.91125810551986	26.682098859237918	25.228030683577177	38.615645156374214	46.19504739270043	37.21770634142677	58.048393364997224	15.871622900036439	17.69160844043968	44.34541254925305	32.3656559675042	34.71731440907735
0.7857857857857857	53.08978314177392	10.60251583134875	28.23328841930037	5.226879340574463	34.47154909833984	23.423047361343624	32.291448943511796	31.501014446052586	61.224461837309704	21.33743355811882	36.421724258906906	41.8174064648658	68.7406749266103	26.222877991045248	22.507398492326917	38.94983930899656	46.1078434097815	35.03065000101798	59.19656582941135	13.622339173373346	19.46969638163607	43.42197151592191	33.041888058949816	34.17183903437033
0.7937937937937938	54.41064553440344	10.564561727101218	28.08152876438151	3.733627240616859	31.520509304286026	21.978439423234143	31.326395915110282	33.68484335817351	58.63809437750223	21.985424930662607	38.18723706776358	41.96291822360099	66.69082300426652	25.69383884529527	19.516101654372132	39.07298301424726	46.19519965142981	32.79535948646863	60.444356929068796	12.076124875625284	21.42796911425725	42.8357448815668	33.87799530186782	33.76959663588269
0.8018018018018018	54.707460986297626	11.066800668667703	28.34799857301544	2.5665430616780847	28.840155414543858	20.92311315280838	30.711781091171584	36.32574757087389	56.339582853829334	22.606202282012045	39.72447199765582	42.28463424596624	64.90659515317157	25.119085860859105	16.545955764821446	38.948824559578455	46.397711831551646	30.65728096972253	61.603613131149096	11.379954398441658	23.52759377277143	42.563651632897866	34.8065428583798	33.51744790573324
0.8098098098098099	53.90882026851336	11.966979038704263	28.806725337664215	1.6977802768409274	26.62791215023581	20.21845491771051	30.596089859497045	39.25251169663598	54.350302186660784	23.040620385336215	40.998112062843475	42.73387184170966	63.54891039632432	24.563109621816142	13.866652004554313	38.57152882069527	46.65904685601015	28.753845779534043	62.47086160564097	11.608239050552033	25.67321071937797	42.493316168578524	35.74791487762405	33.39803547491565
0.8178178178178177	52.02977353802182	13.118148117555474	29.23271030764134	1.0809288651340334	24.968065701924797	19.798799529792383	31.02514658951352	42.251476630683094	52.643286765978786	23.17597761865002	41.980020680747316	43.18816338157785	62.7690581683675	24.11438839916361	11.695884089705677	37.95948353978314	46.92825505120412	27.182602444243425	62.869613756878934	12.759834913299862	27.721879336181953	42.45659690657758	36.61794751884246	33.37252355875951
0.8258258258258258	49.17403764551091	14.3855102741124	29.443088872622518	0.662935196013682	23.82860664556197	19.591580810041272	31.925934698546886	45.08938462649079	51.16103824860154	22.949793564555723	42.64248941606295	43.48095148388759	62.682404603149386	23.86129076106415	10.181937110636529	37.14636261887963	47.16043442336902	25.980879472416348	62.68271349084236	14.759498602018814	29.508652575866087	42.27394910474406	37.33562441346256	33.387352115585095
0.8338338338338338	45.526605421383444	15.657901230132573	29.323387662632314	0.3930150333629476	23.081517192697316	19.534940174032982	33.11897581735347	47.54090619296508	49.83625361205999	22.344916750876244	42.95669223872131	43.44430547587866	63.34657771974642	23.867683092573206	9.39819932201396	36.17201347343686	47.317507427713636	25.122190044176424	61.86851889453365	17.46238490538726	30.88279130508207	41.79817756968761	37.83142881616529	33.38377779880925
0.8418418418418419	41.337650085852296	16.852794343910446	28.83604764177292	0.22811816560574416	22.540922175324123	19.590021010561724	34.354463001637974	49.41542181266282	48.61151133488093	21.379633938777392	42.89703354245788	42.95356964681289	64.74801464363863	24.15522063301167	9.346901944445719	35.0755448368894	47.36994832506575	24.529353969457066	60.46029558445771	20.66167946198391	31.744927301400175	40.94728041864677	38.05750111111107	33.30842847523326
0.8498498498498499	36.89953873701279	17.91517164455495	28.01300627457982	0.13540118248813027	22.009831570603318	19.74696542659463	35.362076836421885	50.57842506573808	47.454232332315705	20.096670543542707	42.450304574594554	41.96229599617905	66.7988366062569	24.6966529314887	9.96867571612285	33.892283629712225	47.29918783225987	24.099374313652948	58.552811380308384	24.100594601730904	32.07450251886812	39.719762046209404	37.99969622028759	33.1228825209358
0.8578578578578577	32.51947217985123	18.81193013167119	26.937449488528873	0.09263184416201357	21.32491536625328	20.02505459216276	35.902315721535174	50.96470165838034	46.36411855989694	18.55404711776086	41.62697463116773	40.51847749450208	69.34399079122441	25.42085188743034	11.155015208297723	32.65507855597461	47.09975372964609	23.73205425030044	56.28239774897693	27.49009720031366	31.9390104783165	38.19071555138859	37.6894939662636	32.81045861539154
0.8658658658658658	28.490753791012445	19.524360842837726	25.72120502658549	0.08752400610690646	20.390006284503478	20.468185260766404	35.808287094831286	50.58241909050425	45.37172385486437	16.819182036296034	40.471031081070215	38.75815908708565	72.17694936124191	26.227040061499718	12.761855880603912	31.398958442092393	46.780268188980074	23.353996689450298	53.806457201211956	30.532727931596323	31.481380481124916	36.49169641656201	37.21171407361241	32.37895139932348
0.8738738738738738	25.065923783995327	20.041407778942933	24.483645788052456	0.11681093866302394	19.19232855572468	21.137001013753753	35.010445344143776	49.508778211997374	44.52866485079944	14.966039731315925	39.064866079520684	36.87844496000077	75.06125515115492	27.00380607678905	14.623515993761698	30.166814755829613	46.36303978627766	22.931845607094075	51.28632015624534	32.95105404330182	30.88786869450018	34.780763454291645	36.70338940447299	31.85887087654909
0.8818818818818819	22.434903003480958	20.355821895854177	23.335945094341803	0.18554346590854884	17.79983723787311	22.098773136963278	33.54146456180275	47.87868721525858	43.891901041518516	13.074052169284482	37.52680380692813	35.097040329658924	77.7548703391532	27.648216012315306	16.5667736890421	29.01308134274265	45.88266772863616	22.472446322003762	48.874738160330566	34.51735262656534	30.344262345048325	33.21043808273736	36.34060315181006	31.29766185909818
0.8898898898898899	20.710797286925658	20.464146846512282	22.37192770571374	0.3067512098162352	16.342357005617597	23.415865134651476	31.522985302514403	45.86819654913186	43.5060300076333	11.22724164886511	36.00067068692249	33.60841843832591	80.03444924466933	28.081333845869466	18.424742838628536	28.00272048141805	45.38431991116689	22.0116728250096	46.707258941477114	35.07979858917663	29.991471531787354	31.90073295295552	36.313309534426246	30.751182544313693
0.897897897897898	19.92510429697056	20.37007778390396	21.66446753746081	0.5012914044866789	14.98238336897409	25.133524968442376	29.13935411461333	43.67454894403456	43.388177228207674	9.512360953944805	34.63882186153738	32.546875144612045	81.71707713547225	28.258097971546594	20.049722022079962	27.20423518723564	44.92195408120871	21.59673541676156	44.89583883826282	34.58028106283376	29.8917719947362	30.92231621738434	36.79204049502911	30.2742199143365
0.9059059059059058	20.03282578753998	20.0895603590359	21.265042888201016	0.7974633807338558	13.882800291211922	27.26789174091536	26.60515780104753	41.49491726157848	43.519513922212546	8.015608132295343	33.581697059037694	31.964345557150917	82.67749770277251	28.171113341171782	21.323731942579585	26.67751437604158	44.555944283992694	21.26805397689444	43.52326930507453	33.06015866614876	30.014098372763833	30.29204407159018	37.89353383912803	29.911903654744286
0.9139139139139139	20.926602205065695	19.655396278166737	21.20393290514271	1.229815333832603	13.178270141683678	29.795423350961066	24.133331259046486	39.50620592937087	43.84575791098363	6.818165340717925	32.93785755724481	31.8267958424669	82.85931380693292	27.849080968762138	22.165392016294277	26.45935555059293	44.34888250372373	21.046117586111347	42.63787159759734	30.652521438365014	30.24177076799095	29.980242138243106	39.65353442880296	29.693549428613032
0.9219219219219219	22.457683483880025	19.119246333713054	21.48946416373255	1.8365495030280299	12.955079253441717	32.64532187558665	21.909262974497548	37.84841535269275	44.286630611729656	5.991171554771609	32.768358473167005	32.028477609260406	82.27912546087221	27.35115880405238	22.532261365165674	26.550733232893116	44.35829640397557	20.926597789721338	42.24889161710168	27.56225352566474	30.40032312874691	29.926796429778623	42.01383445021582	29.629823191203865
0.92992992992993	24.460543628839694	18.54968923694972	22.106199700710476	2.6550847569571103	13.2415249445622	35.6967827710863	20.074191008392035	36.613712910806264	44.75185150537442	5.590712783551043	33.078313605801924	32.419496290095786	81.02315302466202	26.758622524173976	22.418652833929364	26.9098014572921	44.62591601149239	20.8841570334297	42.32370076513863	24.037646945569833	30.298247976970575	30.06163835461407	44.827359484734515	29.713347806744963
0.937937937937938	26.777389780255614	18.02613511045172	23.0133590759368	3.7156900341176975	14.00832728810436	38.78282418238901	18.718825017003333	35.842415897766884	45.15957193921637	5.653161403297669	33.816919422042155	32.839805366343214	79.23663322662432	26.164983215517474	21.849889914357966	27.45322367039945	45.16473093510673	20.882785859655574	42.78812191393334	20.338858371699548	29.7706966614958	30.324684770157795	47.88074460249354	29.922164246015928
0.9459459459459458	29.278790202039218	17.62954852739868	24.14549346329773	5.033641660182803	15.176683825841737	41.70188013845618	17.885988173546234	35.52577081738608	45.452676204098	6.19097852940877	34.885454497913564	33.15221123583705	77.10712388725487	25.66544581817174	20.87464386847112	28.066174743665616	45.94679138055672	20.88881185475976	43.53099322942207	16.708766309482712	28.71604890238625	30.6807045593834	50.9296290085184	30.224967427716468
0.9539539539539539	31.877173548525885	17.43177577610218	25.417210284609588	6.600994699263129	16.630773054352137	44.23717912624097	17.57946339007457	35.614131109729136	45.6092015317172	7.189115488244192	36.15129457004377	33.26809574370519	74.84366169983079	25.346422589528718	19.557118555055734	28.61899881876515	46.89574802333984	20.882299074442464	44.41357688213641	13.350785244469177	27.11761289157384	31.12582801595309	53.73895814062652	30.586844272101292
0.9619619619619619	34.53101055924781	17.48558426371811	26.73261683816372	8.379629653315297	18.231713971274377	46.182281833045565	17.775368995421083	36.0283241377671	45.644921256910514	8.602447575422275	37.46509888600881	33.161819356661034	72.6542922192673	25.27581692869967	17.970430388322256	28.98677194573606	47.887900710709125	20.8633659224889	45.283717432324124	10.416275119856751	25.046726177957513	31.68430749187395	56.119620717353115	30.974349668762805
0.96996996996997	37.2389969632453	17.81727401439034	27.998543745446064	10.297530929628364	19.830888867443612	47.36936223927398	18.432409811483705	36.67189066357046	45.60828180870269	10.355086366447404	38.6781622730835	32.87247665632244	70.72467735604468	25.494924019729456	16.191770803524502	29.067395971774392	48.763883512781135	20.851652027570218	45.99381705686111	8.001903902271803	22.648032004642857	32.39636667684932	57.95389874438054	31.359096800672518
0.977977977977978	40.025340230536955	18.42305192627085	29.139113741587078	12.250080237310945	21.281680782371318	47.695413681949226	19.498255976069586	37.442412579983575	45.56971160466215	12.34266858085167	39.65742584823416	32.49418196965364	69.20023523977824	26.012926056858127	14.299166840369029	28.794443683764953	49.35044220100784	20.879243702865573	46.420784625257575	6.155260639974838	20.111539427294538	33.30009909553042	59.20506537108436	31.71950191492464
0.9859859859859861	42.91902565019551	19.269524197841662	30.108395819044492	14.1074140938565	22.449624583232247	47.14109794161003	20.91091366894039	38.2410144559566	45.608329015728984	14.438552755604276	40.29658281752574	32.15788800243462	68.17365701305415	26.80492394430947	12.369168535586208	28.14251993128078	49.48886447799125	20.97926796099309	46.48526078013847	4.885625084496172	17.63839141050829	34.41188785803115	59.91024344729396	32.04079014981104
0.9939939939939939	45.93131732490534	20.29793116260178	30.89804077252038	15.727675651993883	23.221422575512204	45.77778856603685	22.595873918024367	38.97994965263521	45.79909090632298	16.5041700320274	40.52281036618861	32.00866355504404	67.67883748008886	27.81411689147984	10.47473147845533	27.12488987363378	49.064438147307634	21.1736107534307	46.166841771599096	4.176297170927378	15.407726267495496	35.710293300031246	60.15939896604234	32.31373550366543
1.0020020020020022	49.03634559879091	21.43130026865813	31.5378947387404	16.974549375142974	23.51315392409716	43.76047403985685	24.46150603002343	39.588670826684755	46.2026101900734	18.402703213470595	40.299607173597146	32.182414200275815	67.69142868755495	28.958104410184074	8.682872564650149	25.78497430612282	48.030566747960805	21.463498125047217	45.51199155986611	3.9952534773058455	13.550812488434039	37.127613074221294	60.06622972638252	32.532807597701805
1.01001001001001	52.159177332045935	22.58354930265334	32.08927715149881	17.736198231571358	23.27746408772974	41.30713879087651	26.396048893545732	40.01883366512465	46.85863944943668	20.014143924337628	39.62678488604937	32.7854433736581	68.1355041296585	30.138479689244072	7.052149763107495	24.18454194904351	46.42213061787962	21.825920998623054	44.6320625706608	4.301919949239121	12.136333868679714	38.55152556628639	59.73812509247411	32.694408403627136
1.0180180180180178	55.17424931712727	23.669609321236035	32.63235859408567	17.942036995440226	22.508871650519627	38.66826581794834	28.269299220172446	40.24837378927302	47.7830444279682	21.249019172331757	38.538732856397196	33.87931385130822	68.89525518421497	31.2521608937331	5.630403450272245	22.39177662814976	44.35505903121422	22.217265286939334	43.69038389370326	5.0492230366001065	11.168017068558104	39.83686490204247	59.25209002975007	32.79572497473851
1.026026026026026	57.91477763520535	24.615670233198724	33.25036938176738	17.573949965172968	21.245928856804007	36.09235380999607	29.940720798571352	40.284325031983485	48.96734593452236	22.05801842822827	37.101680156552334	35.472437387521985	69.83021971779863	32.20253332712981	4.453319484318521	20.4718696795411	42.01215594622201	22.583446508289573	42.87950914084017	6.181480406158916	10.593364216615349	40.825289116436785	58.64170201381783	32.83445509463883
1.034034034034034	60.1913110912391	25.36855431759249	34.013881319855074	16.669626641548366	19.569067306570698	33.7941577285025	31.27362432625291	40.163629598554806	50.379744469182924	22.435492456805406	35.41000266585575	37.51884822477387	70.79224085976725	32.908609858553866	3.54419369272055	18.481635874879444	39.61810735741467	22.87391132553232	42.39198181011144	7.629833396023433	10.320492641611528	41.36897913880283	57.89728202913568	32.809356875273345
1.0420420420420422	61.81564240290697	25.903013017169066	34.96807135715352	15.317391848263606	17.593591741936272	31.931502554905872	32.15298672393712	39.95099878509786	51.966879388455155	22.41614994842145	33.58096451013281	39.92375608824707	71.64217593675178	33.31103195300059	2.9148936136266856	16.468280231507702	37.408540539491995	23.05563072495307	42.38976703565051	9.307593853726368	10.239150824311327	41.35388505695162	56.97819708762441	32.72130848800968
1.05005005005005	62.6253583838444	26.225591005002112	36.12489150018555	13.643781795173245	15.458266204081438	30.59423856914809	32.50310581968695	39.733014411546485	53.65617016926617	22.06583491057338	31.746964087529715	42.55472451054262	72.26436807613962	33.374617861594764	2.5676064627995836	14.471281390312429	35.59862714538883	23.12307281429678	42.978244141380706	11.10795463068458	10.241834590449127	40.71843068985008	55.83332105981693	32.57440435779537
1.0580580580580579	62.50460449802956	26.373845195554427	37.46079371365358	11.796637944971888	13.310932876940921	29.805869429782298	32.30108234672981	39.6081349471406	55.35914497288444	21.46854327577989	30.0446007007102	45.256691003420755	72.57712235246507	33.088010779548085	2.496710235178929	12.525722081973843	34.3560961250417	23.101194039284398	44.19001408665904	12.905977328970659	10.241425064563002	39.46473494695935	54.42382482788869	32.37659620757092
1.0660660660660661	61.3979674031788	26.410309140521328	38.91948420506367	9.927244501331536	11.293271147719036	29.53545593924654	31.58311864486998	39.673029481746696	56.97643886562679	20.712462196546063	28.600711463545558	47.868598887308835	72.53793585753603	32.46151308094341	2.690112421378458	10.665403308481812	33.782072795858426	23.04044506703213	45.981779960949076	14.565723898338584	10.182734226480893	37.66091216499054	52.7420804059079	32.13951326367835
1.074074074074074	59.31623734351012	26.41162969294144	40.418408511730746	8.174858224817461	9.526930885636485	29.715370184208187	30.442422874679384	40.00657556981388	58.405020775123	19.877669128860436	27.516728885764035	50.23925262479639	72.1429917680312	31.52427680320588	3.12966627836338	8.92461986655056	33.90144529647113	23.00507473381354	48.24463926749532	15.952062262405661	10.046601370200337	35.434501318116865	50.82164759495516	31.87733179397786
1.0820820820820822	56.33458798557593	26.454526056795256	41.85742205189965	6.655992981144752	8.102856570666297	30.259828326918782	29.01945103579509	40.653725135053236	59.54770681440073	19.02736233761272	26.853865945639733	52.2402373616114	71.42133498106334	30.321695205891995	3.7906984968055415	7.338282040993197	34.662940774749124	23.0579389132828	50.82502062163933	16.94536482007046	9.846559034750385	32.95830226820801	48.735785825150636	31.60484719937906
1.09009009009009	52.58491451932981	26.60123864130734	43.1283124591413	5.45937263242573	7.074847111671431	31.079909181182742	27.486662893017172	41.61202933128208	60.32428176127408	18.20344597722386	26.622283982583543	53.774382366939264	70.42503237285531	28.913281972933238	4.6411083282604055	5.940820972101826	35.94799261828271	23.245997696343412	53.55104392435574	17.456373473889244	9.619390155613933	30.430771315908427	46.58507539636099	31.33515517757755
1.0980980980980979	48.24449377801263	26.8875596841748	44.124298710339275	4.645995413834262	6.457556145347143	32.09259104423331	26.030535128253746	42.8236983237287	60.682799518540264	17.426325238921038	26.77719787329088	54.77920131553599	69.21729761296356	27.370760842910304	5.64076945720347	4.7647571712613255	37.58677271315791	23.590432110639398	56.25797607971204	17.43820025065421	9.41192882416808	28.053653038528886	44.47771199074862	31.077500533311298
1.1061061061061062	43.522875304000245	27.316148027775327	44.749078967232286	4.252651212482607	6.228486319437154	33.223556907045385	24.833280401508127	44.17552252172667	60.609103807301906	16.6981250982738	27.223743904528618	55.225798745979844	67.86087602135242	25.77571175426793	6.74197607977393	3.8398301303932585	39.37929138227527	24.083936635440622	58.807026696882595	16.892885685466446	9.267034765738575	26.009732808696835	42.50803459466273	30.835856859662726
1.114114114114114	38.64829316780305	27.85666803817303	44.92523478305801	4.29673403482885	6.333198748547773	34.40542218874898	24.055920461178353	45.507814050699736	60.132494587364874	16.00828413159752	27.8306116802033	55.11462043110976	66.40886048865495	24.21603724660029	7.891404724028109	3.1932296598604166	41.11909508219077	24.695691857015262	61.093837218298155	15.871055945329738	9.211682982799038	24.443495200003177	40.739285103056204	30.608650948310846
1.1221221221221223	33.85426286640348	28.452657325430888	44.601759853221736	4.78033345155592	6.692918902067185	35.574095767965964	23.82355806090054	46.6319311800592	59.32585742652056	15.34048278233319	28.450404001943642	54.46990111251889	64.8995584267437	22.780738749407956	9.033591058885047	2.850904046538804	42.61680876843826	25.382419457609327	63.04607183839628	14.464717180540172	9.249549452747948	23.447055686287747	39.195336287610644	30.389778855831615
1.13013013013013	29.36664676366718	29.03337921558777	43.760252466512945	5.692239161997688	7.2138314533483685	36.66598463605057	24.213292290310665	47.354258102405595	58.29943240630264	14.679967357068499	28.9430154749655	53.33459231024669	63.35615323426946	21.55296556672196	10.115400625806082	2.8393609096479997	43.72070037942873	26.102368528687133	64.61264649200493	12.794701631186594	9.359458585214469	23.05299933950108	37.863518123565555	30.170746306717316
1.138138138138138	25.391405218717484	29.527722770515965	42.419074870381124	7.007417556945783	7.797449594706916	37.617844623544215	25.245350623828006	47.50312425231679	57.18855222115807	14.020395339900594	29.197499220969117	51.76696341411988	61.79086973526158	20.601907167267633	11.09058753691563	3.1870125231934487	44.331756799835574	26.828467721453748	65.74943417043738	10.995344421508143	9.49980783883845	23.23477379924766	36.7074782255776	29.943488680288727
1.1461461461461462	22.103407196838802	29.876808642368623	40.63472445130077	8.684458252906794	8.351407616703458	38.369688739173355	26.878469167573805	46.95440888525725	56.1368588122962	13.369332249480866	29.148165764994438	49.839147984640675	60.212365546385776	19.974694264810953	11.923435247628953	3.9240621883156903	44.41153709444852	27.557286146665536	66.40710472034849	9.199362667407527	9.617870304258634	23.914188853526586	35.686163727744216	29.703258631525042
1.154154154154154	19.63688441958777	30.042446092948282	38.49987510161613	10.662219335137996	8.799854030759224	38.869822780777554	29.010924003552525	45.651682589663764	55.277428871148764	12.751554873287526	28.7819585478576	47.636945912056056	58.63433415734441	19.689889638066656	12.5907156577685	5.080202873402436	43.98221973769031	28.311667684508006	66.52587911976943	7.525572695713563	9.66195322183964	24.974574363212792	34.773331308004195	29.450953783291876
1.1621621621621623	18.078225220701853	30.009816153578008	36.13799108623535	12.8572750636156	9.092410469306577	39.08023797618055	31.48847581058154	43.61766838374612	54.71468281656296	12.209474718151322	28.136121264273296	45.259498597105726	57.0829883825067	19.734228241719666	13.081720828450184	6.679938988138725	43.11952597803175	29.13653683213265	66.03968935445305	6.071165435593101	9.593938197435715	26.277443986836083	33.97193921186375	29.194390999878266
1.17017017017017	17.461745148020363	29.784376044356023	33.69493720701586	15.163730993245261	9.210550319725176	38.980484320573865	34.119616362017084	40.955332310029846	54.509833285838994	11.800354933530729	27.287287879642527	42.81725814253725	55.601288340528335	20.06390486035621	13.39673920793653	8.736017542188847	41.940247572111616	30.088969465924222	64.88923434814788	4.90905415797465	9.399807305724913	27.68023507273176	33.319317755045795	28.948274894574073
1.178178178178178	17.76885489868451	29.384535781751598	31.328423345040285	17.456547076720458	9.17035905983974	38.56873316516303	36.697009887719446	37.838669391429775	54.67201204268098	11.590518976519652	26.33485002499824	40.42705343393604	54.248475932487445	20.61090895866568	13.544837170789135	11.242099511181012	40.586666980335174	31.224812183347463	63.0406028875929	4.089642382819223	9.096299529466046	29.052856502511272	32.881656803943635	28.732888083809684
1.1861861861861862	18.93074032089181	28.832717072914132	29.196306048795837	19.59880013940235	9.021006749831876	37.8597400342324	39.022332508419304	34.49484124937089	55.1562785799811	11.647309050609664	25.382392006853934	38.203921969258076	53.09455097921862	21.293810364691268	13.541971421970903	14.166243434697435	39.21014542519026	32.58471473194196	60.50430977371008	3.645503922965241	8.73267145160356	30.291265408500745	32.73930042731341	28.57177709010282
1.194194194194194	20.834350036632607	28.147677256399334	27.44472356183483	21.452475267387733	8.838838809655854	36.88045100256696	40.93042245898304	31.180440227825837	55.86868396305634	12.029976909509893	24.520973709487947	36.25048264485372	52.21054303393246	22.03127003935438	13.410214853994068	17.44686895999631	37.95569352816997	34.18238274107633	57.34925433638676	3.5970706327863096	8.387432017230193	31.326924502826138	32.96676529594802	28.488865903908476
1.2022022022022023	23.331205788270946	27.340404056424052	26.196876593417013	22.89157706262466	8.717649839794719	35.6646983865975	42.3082930840528	28.15515963355412	56.677631605902555	12.78084791915505	23.817189748583136	34.64564540181381	51.656509482579054	22.75570945854249	13.178296636984836	20.99254602765525	36.94869895421066	35.99727110758108	53.70729921736361	3.9574992396479853	8.16067776415293	32.13158022541314	33.612663846541935	28.50547526438536
1.2102102102102101	26.248329911592677	26.414647014698758	25.5431426207303	23.815763737978088	8.756300733167846	34.24858923559611	43.10538196379584	25.656077577191546	57.43005308125767	13.917958951149753	23.307547758645295	33.43507086999853	51.46984818375403	23.424297816210007	12.882940844296796	24.686246703290752	36.28444777752037	37.973005812643876	49.76647856261445	4.735341556675587	8.163143115465818	32.717239979168134	34.68454332945218	28.637669440734538
1.2182182182182184	29.400425990098306	25.371634840745365	25.533232297568244	24.162455109324874	9.04525378855606	32.667790751712424	43.333271105531644	23.87528061385289	57.97042663380103	15.430011378672335	22.999193949905504	32.62578668707243	51.65656368836995	24.02484109025657	12.569905884794894	28.393747375800316	36.02080770113872	40.02174578720555	45.75358233063091	5.934320031490352	8.503279301184781	33.13151900559471	36.142186720074136	28.894228785364437
1.2262262262262262	32.60235435364157	24.217204889819527	26.17124569242215	23.915505580541872	9.653773810458732	30.957135869281952	43.055508983088224	22.94287558614726	58.160384418185195	17.274055520714672	22.875746639434805	32.186679780203164	52.18753275213138	24.575211192520776	12.293416231921714	31.97491699847146	36.174425419590975	42.03366099640013	41.909267940304105	7.550253474408147	9.273663933737945	33.44877261088892	37.90063938424446	29.27540139385039
1.234234234234234	35.68092342924696	22.96884810238977	27.414617502485324	23.109036883959227	10.61947328148174	29.152099944426823	42.37039264233655	22.9167348285889	57.89655926636712	19.375988108928457	22.906228414589417	32.05534597486973	53.00071364964164	25.116376568567613	12.1129559291935	35.29594070430105	36.72085263799722	43.88985994300401	38.46032995390912	9.565853225328556	10.537952877578892	33.75775301119537	39.84178526407971	29.772461832368116
1.2422422422422423	38.485085682834566	21.660260616824065	29.17784455193202	21.825784124418185	11.941601284156363	27.29103759360768	41.39096976934843	23.779668467302823	57.124427721053074	21.63378635915738	23.05489168772424	32.15028389397878	54.008915200038665	25.700516333569258	12.087113771488621	38.240321846474224	37.59892496113648	45.47656500810767	35.594044724230095	11.944624968405668	12.319534735327064	34.14699944824829	41.83134541744644	30.368023833339567
1.2502502502502502	40.89379147482715	20.34183710543647	31.341402217513195	20.19015802634615	13.579033901275965	25.41683235571338	40.226710501964256	25.444101774283325	55.846262689346524	23.923399056583552	23.290026477397795	32.38605736182256	55.11153265946031	26.376753295579146	12.265134961185819	40.71686022784029	38.71931810932076	46.69818320816431	33.43869285671983	14.62540927435783	14.593080464502343	34.689733216889614	43.73717430073337	31.03702110944626
1.2582582582582584	42.82100753892765	19.076840875520112	33.76536330025756	18.356985672305775	15.453359223861419	23.57686554582018	38.970288314395866	27.76369362709206	54.12196158965009	26.107247371879595	23.590436402829354	32.6882008949867	56.20787929220024	27.17747901831354	12.677755668010319	42.66362651793963	39.97650804732818	47.48717910813761	32.05281993677268	17.519144449135464	17.280240633518655	35.43050896816347	45.44485921860279	31.748271791984745
1.2662662662662663	44.2177209039245	17.934301781648287	36.30611018471407	16.497411382887144	17.45680403145258	21.820854740997977	37.69108978146633	30.550626401153426	52.06245094540072	28.04519801357614	23.948956752531902	33.004573652170315	57.209573472707014	28.107999769234894	13.32948555178821	44.047994142271854	41.262559723505134	47.80928970120798	31.424016691621844	20.509226750372605	20.250694737526306	36.37602853398703	46.867748026131274	32.466552855316415
1.274274274274274	45.07107997558265	16.98059648464159	38.8335100175586	14.783638953144248	19.464079837824965	20.196920915906293	36.43506552395027	33.59657121947837	49.81647646056234	29.607544894061004	24.37299658362039	33.31064701643142	58.04987680201982	29.141420188407974	14.194552132761144	44.8637255433203	42.48056626556258	47.663523351222196	31.476423007769228	23.456382404713043	23.3294460096933	37.492150617280515	47.95025249857042	33.15510637843837
1.2822822822822824	45.40112109752146	16.27188434331786	41.24537756058635	13.374087182523162	21.34662195361395	18.746940106605873	35.22896822222185	36.69472372403673	47.55266669270099	30.688973573960205	24.882523203401526	33.60767516677131	58.68874101571397	30.21954095814561	15.218164292160868	45.12665043745194	43.555438515653506	47.077391252333236	32.085052972091574	26.208286063212515	26.310586686692677	38.70816809168327	48.665087910516135	33.77846395751811
1.2902902902902902	45.25574262003151	15.849076887724934	43.476257641337845	12.400206946068952	22.987271146075045	17.50258380034397	34.086325086772604	39.660009027151496	45.43956417176076	31.22182671773412	25.50615893680734	33.91447977523354	59.113329185361025	31.259358106187026	16.323684706886567	44.870468451029986	44.44023500494098	46.09873103822091	33.09446146663037	28.613330903241522	28.976762639875883	39.92801286300018	49.00652494214686	34.3054087854158
1.2982982982982985	44.70468212618736	15.736023009618636	45.49858052822084	11.95581305592064	24.293316587542087	16.483330610197775	33.012760966410774	42.34474219890867	43.62664188441512	31.18648526151417	26.276164684554335	34.25520394936526	59.33464722055372	32.16375967304866	17.424955979111196	44.14369753567331	45.117234307492524	44.78610565732072	34.33913258657257	30.537089051331293	31.12241746353955	41.04650713669706	48.982414083896046	34.71181328513445
1.3063063063063063	43.833208545670466	15.940469293707896	47.31588182655426	12.089457160384605	25.20605114225083	15.697172901809033	32.009293047572505	44.6477657275394	42.229067525218476	30.616593411887717	27.223093216609897	34.646405490450086	59.38146467642514	32.83438255148991	18.44172027220553	43.00798686716895	45.59419203376218	43.1999561354208	35.66311375370675	31.87924783916107	32.577877433445	41.96752317261383	48.60759367736778	34.98302250880096
1.3143143143143141	42.736069225824906	16.45650472724119	48.94962380696075	12.800191972304642	25.705575085990443	15.143921789108756	31.073506079916584	46.51626832267594	41.31819424565591	29.597360700387796	28.370840918728003	35.08697218215027	59.29287099751482	33.18438611081732	19.31513458370892	41.53722537223068	45.89730184681224	41.39640362043748	36.936727672756774	32.58833513858291	33.230756469495994	42.62031689288147	47.90044781017075	35.11543198140671
1.3223223223223224	41.511973759544055	17.26690898447149	50.422707461075454	14.037046292220017	25.810416858195214	14.820194016677481	30.199588114116878	47.94086463227266	40.91863311034457	28.256271235388382	29.732715567951015	35.55350990596687	59.11068708628469	33.14910570294209	20.02007052718559	39.816391801293236	46.06295101987503	39.42489043430236	38.06862544082173	32.67150452694982	33.0412401788646	42.97057736539216	46.88315308301083	35.11695770022375
1.3303303303303302	40.25862037698784	18.344174361469022	51.74358931022583	15.702551135082306	25.572439050350805	14.724606875085966	29.37868753975365	48.94574235169305	41.01156572073975	26.747017998579036	31.308958306725337	36.00230720495449	58.87268445248923	32.69309341803343	20.57131891633463	37.93907595551765	46.13026359435674	37.329876224629494	39.01201694955043	32.19712569089838	32.0486111237974	43.023861210169734	45.58492628919766	35.006222350287906
1.3383383383383385	39.068059380615104	19.649814617263765	52.89477930076525	17.660586887913922	25.0682579971485	14.86158995076627	28.600812567982032	49.576447397314816	41.5429493417206	25.229001734475965	33.08590511364243	36.37715621452663	58.60729643406828	31.81281764667236	21.021941423642886	36.00304602368636	46.135737814136704	35.155782129900345	39.76464982769861	31.28890596981822	30.367767110456366	42.82079973184846	44.046693236522394	34.810469471851576
1.3463463463463463	38.022113926286806	21.132586527779637	53.82843055686542	19.748530540811057	24.388854895380618	15.242581580078562	27.858672548953674	49.88799877460869	42.43463925484722	23.845880042533064	35.036669655134105	36.62072938413224	58.330307223459705	30.535129964381287	21.45359949519087	34.10397350715084	46.11029893501131	32.953534449947426	40.362966609929	30.11162762240096	28.176159787132825	42.42535501970011	42.32524088939658	34.56242961700487
1.3543543543543541	37.18767845346315	22.727047452199074	54.4700261549427	21.79312002424833	23.629111466337047	15.8840997010167	27.15279761741133	49.93551634686264	43.59627528484535	22.707084821087175	37.122934285114496	36.68631923551175	58.043855268679664	28.912357298901775	21.960397185986892	32.3281874904359	46.07818970076181	30.786589826092992	40.871726857043555	28.850089878946374	25.693165253482245	41.90899125019975	40.495116396019434	34.29655118476478
1.3623623623623624	36.61197309276789	24.35414142819678	54.72927188974757	23.62868851552316	22.87869097597371	16.8030384467533	26.496384230221604	49.7686035329484	44.93600799379889	21.875782929451614	39.2972313261451	36.546781658145875	57.7379117959954	27.01539100059727	22.629211480257887	30.745844832237072	46.05664065282272	28.734332960484018	41.37105193481882	27.68419983981511	23.155049759807795	41.33452944493763	38.6471707640106	34.045127412411226
1.3703703703703702	36.31817747286847	25.925114097521455	54.51569494766345	25.11564148098537	22.215131757719167	18.01028636345244	25.91794345169554	49.42965448445035	46.36865333996062	21.36549947961249	41.50505871826301	36.198443075997034	57.394119750763224	24.926319352938588	23.520317419559035	29.405991225036388	46.055351480993075	26.89122779915726	41.943156763464756	26.764066997350998	20.78919943057433	40.743453908508904	36.88349576902944	33.83486950293763
1.3783783783783785	36.30219050174272	27.349099077191255	53.7555015118361	26.156507235025277	21.69940607228086	19.50418147007246	25.460136186801783	48.955347293991096	47.82051525260081	21.145829664803216	43.68633833901852	35.659242305431896	56.991490138429235	22.73195981335465	24.65215002002767	28.33461331235503	46.075387321343015	25.360976193067913	42.66087715969267	26.189197244173698	18.79110628724006	40.149544611019756	35.30934161346905	33.68438863586821
1.3863863863863863	36.53144703941114	28.543492815097913	52.40614372198438	26.70682717921056	21.373698352628793	21.26531528789003	25.174093064580994	48.380034656968505	49.230775473431336	21.15574588194419	45.77606329286913	34.96202387264063	56.513022351173404	20.519156418198474	25.993269949872168	27.53605848900816	46.107867825782606	24.246021200663765	43.579512015370305	25.9953545898251	17.306868104758568	39.54014281423815	34.02325216415558	33.60287767659581
1.3943943943943942	36.946676961279174	29.44514484577555	50.4657488019923	26.77870118022732	21.260889516989575	23.253807732952808	25.109763334270284	47.73959697045046	50.54993251236461	21.321407953667293	47.70439868416636	34.14520889296685	55.951977642949494	18.372058885541588	27.463190159515626	26.99735055821211	46.133438944976575	23.63381290620468	44.732628987220586	26.15142004488478	16.42289068368656	38.884493506741485	33.107017827372324	33.59006771888732
1.4024024024024024	37.467178906205326	30.019811582377987	47.97584244960678	26.435938891361367	21.36522058552931	25.409542379080012	25.304037271383038	47.07449731370419	51.73622769984692	21.57447638991552	49.39686540684286	33.24369255232282	55.316435276556355	16.370973839833926	28.941990212242423	26.69421555266913	46.12367109423484	23.58211959462632	46.131558503288005	26.566838357889647	16.163320634605373	38.14689009114597	32.61710370792061	33.6373238388343
1.4104104104104103	37.99962814314023	30.267476274223238	45.01731374560476	25.781285165871658	21.67377878709221	27.655176306215402	25.769177936247367	46.43112800895984	52.75129510315502	21.866921421420468	50.7754185660123	32.282618681689826	54.6309891900481	14.591940809933785	30.2869686580492	26.597265410899233	46.04511209280575	24.10613719051167	47.767555227117526	27.108332538684266	16.494679708836365	37.301181751615665	32.57899336206017	33.729581481747566
1.4184184184184185	38.449737259317175	30.22201627520115	41.70095890218671	24.93775171708845	22.15867296158638	29.901207716513554	26.484247711446883	45.860934367502466	53.55638186672629	22.179215349720597	51.761151074656226	31.27576265243343	53.93498913888536	13.106038857620755	31.353307529617837	26.676868659872714	45.86585991015022	25.17010895286503	49.615207750058055	27.622864878235653	17.336334805984606	36.34287173546081	32.985447935583245	33.84773643516146
1.4264264264264264	38.73537904042165	29.945059478942564	38.15490995203225	24.02732012650595	22.779908752882438	32.05211850545601	27.39168358715029	45.41717835783577	54.110371213553606	22.520386229731823	52.2790084538444	30.22890166729978	53.27747611572311	11.977589178985664	32.01508750970581	26.90572775862653	45.56351627187024	26.685584688359828	51.63569404893958	27.9626874051853	18.57486784637847	35.29562102119361	33.799074005075674	33.97109353111741
1.4344344344344346	38.79922385658011	29.51531581564332	34.511629395589	23.150868388211915	23.48895666869548	34.0126357412767	28.400116934240554	45.14956794793087	54.370480610392086	22.920329613393854	52.264375584994866	29.147145757532364	52.70971519823674	11.26081839293531	32.18308605331408	27.25892038234142	45.13261505435775	28.51739225868571	53.77887340583726	28.008004999098087	20.080115218171436	34.21034337771026	34.958886921017665	34.07953989461681
1.4424424424424425	38.61869009661389	29.015768663742158	30.89690832498939	22.372951672069306	24.232833604499692	35.69341521806115	29.393237206952456	45.097360979456234	54.29592362697069	23.416576736627608	51.67083033897003	28.044105761579264	52.27678480398068	10.99506827617801	31.816543041045254	27.711917430731955	44.589395050618755	30.497031518964796	55.983850771276664	27.68335286773451	21.720628622757893	33.156908355542676	36.38983840041638	34.15521397259911
1.4504504504504503	38.21116374097643	28.52154381258807	27.42255719183017	21.714073596983955	24.958281969281586	37.015823378729095	30.243294036864754	45.28196271403136	53.85410180769683	24.038981467006657	50.4779065239179	26.950242273488037	52.00988768914504	11.199149858979052	30.927290033286244	28.237642547942585	43.972227277561124	32.44178104181627	58.17837201401228	26.965151158546895	23.37657216820537	32.210312934819484	38.01366738687851	34.183564635851646
1.4584584584584586	37.63304706175109	28.0909271530554	24.183438709335487	21.15154230482113	25.61546584301774	37.91584572687685	30.826993194853262	45.700413046572066	53.02818221134616	24.796217972740948	48.69749114614569	25.917871487608334	51.92085413408573	11.865833518481205	29.576038974617983	28.8038421555575	43.33700900159142	34.17662091430326	60.27802083350979	25.879746278641267	24.948607063737157	31.434583978096082	39.759072081643396	34.153811512712565
1.4664664664664664	36.972188013128935	27.76100335072182	21.258418849920176	20.628271115167625	26.160627771404176	38.34736808556713	31.041221337954596	46.32137430416725	51.8243992586529	25.667476797918223	46.37755602659738	25.021037290044113	51.999773571654316	12.957671172179646	27.861938165902522	29.371864216317544	42.74811128845511	35.55539126416615	62.186527569052004	24.49316725106984	26.362077056662912	30.868280844125046	41.56921463092423	34.058911270945806
1.4744744744744747	36.334464668759054	27.548056931699055	18.71394512023322	20.067349322551426	26.557402135228735	38.28510053956155	30.816239438885784	47.08513132140068	50.277256423064664	26.601433495252238	43.602275110861	24.349600823532025	52.21597101220109	14.40533141588683	25.907503884077205	29.89748624287457	42.26664290655999	36.47760989423336	63.79846218069767	22.895384903999282	27.56668418427833	30.515126779470034	43.4050215537222	33.895194795175215
1.4824824824824825	35.826517435921595	27.451622169545054	16.608473198896327	19.389206870008653	26.77689499591298	37.72724489512839	30.124598509495208	47.90859720372039	48.45107566250706	27.52276309370317	40.488128657054645	23.998181413564236	52.52183586993676	16.109395739121574	23.841589949626382	30.33385125848136	41.938540709295886	36.898104052848126	65.0051489499176	21.182722590164378	28.53266729879324	30.3420954246926	45.24359112440608	33.66186291620616
1.4904904904904903	35.53756378862419	27.460253325996312	14.995925677594187	18.52791992029327	26.797062265840992	36.697707338159766	28.98486476841717	48.695390225401795	46.43701688872607	28.34462779609626	37.17623036413794	24.05172770785903	52.858495298596885	17.94614061175898	21.783127293511345	30.636040066041716	41.785124767769226	36.82794276348551	65.70388797604832	19.442069808630244	29.24507710490526	30.28551972759909	47.07210354057454	33.36051387069861
1.4984984984984986	35.52364914465811	27.55692242499817	13.926747701542016	17.44366638231851	26.6021676476255	35.2473342528735	27.460094910049577	49.34986531187501	44.34561822606293	28.984128243628167	33.821712252804595	24.570274047539442	53.16211893649503	19.777264189856492	19.82799839941086	30.76645874179617	41.79825708372777	36.32680933549695	65.80966668969837	17.739753210757936	29.697932371240274	30.263916757177206	48.87869944435402	32.99482850895594
1.5065065065065064	35.79742834374273	27.722437200623276	13.445807318497682	16.129383126882228	26.1830500127151	33.45342300515687	25.651715324870477	49.79282855684991	42.295866672525804	29.377031749600533	30.58145866743989	25.57570295617356	53.36976995502243	21.462877327884023	18.040714057861827	30.70010108480554	41.941268827932944	35.48856431097267	65.26771580873121	16.11657696455774	29.88978967454292	30.19469469605615	50.642569459097565	32.570468482719264
1.5145145145145147	36.32562521479381	27.93620816691879	13.587209126631292	14.61102009562762	25.538560939909875	31.416737452870795	23.689938803492343	49.97586973511701	40.40256273611064	29.488333137276566	27.601718864585514	27.043058328959987	53.42410597499585	22.876457606006248	16.451671018873352	30.428826981409472	42.155622189306	34.422958640131874	64.0647289698385	14.589027848973585	29.82163497135696	30.01108723927034	52.325760865825806	32.095161952534006
1.5225225225225225	37.03484006417444	28.17475699865721	14.366876334079674	12.942106540903946	24.677961909538766	29.255499677410604	21.722074619223374	49.89110219218054	38.76411146378891	29.31629075148606	25.007109327839576	28.898209370333053	53.27674008312424	23.91996740957636	15.059837368228257	29.96400096519908	42.37211598234397	33.23700702333456	62.236481060741944	13.155331268568709	29.497190733818275	29.675713505796057	53.86886595962534	31.57887785260752
1.5305305305305303	37.82466904871941	28.40920685183432	15.774361290020703	11.194355422992775	23.623505889651472	27.09632483408588	19.900082196075005	49.57374187896557	37.45277820671065	28.88922322292738	22.892247673202807	31.02260782156185	52.89052809263094	24.53706543422292	13.839879066423002	29.33707726280707	42.5245503557225	32.01933128290857	59.869994969386994	11.804230509668646	28.92496403321272	29.188029708338757	55.19188367002246	31.033940814004016
1.5385385385385386	38.58554876005564	28.60337441116654	17.765665045406926	9.446552017014705	22.412094374421308	25.06272842424429	18.36854334631182	49.09632000234331	36.50892948828924	28.256124950894165	21.31679089361642	33.26470936045039	52.24130904085239	24.72237245375949	12.752126093557557	28.597945253205374	42.563278874760265	30.829928729502797	57.09924372722623	10.524168607505	28.12085636493695	28.58436556105522	56.2003641126061	30.474927821442694
1.5465465465465464	39.217714899975626	28.713897242037156	20.258831929162735	7.773957278318226	21.094950838780857	23.262515369204205	17.253950110328603	48.555129586281694	35.939973987335755	27.473608489336108	20.304074809504744	35.45654559550425	51.319614801700205	24.52511625091337	11.753464578240298	27.811052628947994	42.466058845088234	29.69655721101727	54.094456520070764	9.310927654867712	27.110046233653165	27.930849547327632	56.7957614486282	29.918219819835866
1.5545545545545547	39.64742610873725	28.693159454039783	23.133737689252428	6.239990653693877	19.734702949932764	21.77587972992164	16.655887358679095	48.051330362733026	35.723817267889515	26.592453386461596	19.842990143898348	37.433105112411695	50.132595256079576	24.046146401962037	10.807267203898581	27.049523565784572	42.24405657722713	28.617577731439	51.046193532513826	8.172530402981424	25.927148428005374	27.3109377959563	56.888032737392656	29.38115173264746
1.5625625625625625	39.83722834976638	28.494847131508745	26.236862168683622	4.891215895901682	18.39999009615234	20.646241637957143	16.640386502020846	47.67051614970915	35.81584239907768	25.64696460849304	19.89230726656122	39.05172611625797	48.705978088960705	23.428187964872798	9.890814209993255	26.38770986764661	41.9417076661554	27.569960187976623	48.14624756288495	7.131071138753993	24.614238774675773	26.81017660632961	56.40813259128464	28.880797955722784
1.5705705705705704	39.78838489472083	28.081064691065993	29.391028622779395	3.755844186890975	17.15847784650118	19.875626259281947	17.235485986639265	47.465109991862	36.15788418972374	24.649478210831074	20.386469005013954	40.20867370165762	47.085453772036	22.84016318951878	8.999229901893498	25.892854279494323	41.63025052982689	26.520444845667694	45.56796338681958	6.221868957772386	23.21702147623902	26.50111007024672	55.31821796923074	28.43252634633537
1.5785785785785786	39.535352556931755	27.429347105577314	32.40923730143818	2.8452739877126967	16.069712573607983	19.425747006707834	18.428892811547826	47.44351488127451	36.68746806139017	23.590959826211545	21.241939691203278	40.85046794750099	45.33661149824932	22.45730511928836	8.145641282986782	25.61677070121723	41.39596475901637	25.437631595924373	43.448670888629586	5.4907603492389185	21.780002162303816	26.430924495211663	53.61799225959226	28.048529950554908
1.5865865865865865	39.13392556108055	26.537786739756477	35.110975178867086	2.157724847383242	15.17939937611298	19.22499589253014	20.167616800154633	47.568580218876825	37.3457491064923	22.447109056404567	22.363481817957055	40.978290561187805	43.54257151627492	22.43947937890341	7.357919220389834	25.588592210962368	41.32522925009929	24.302978829197777	41.87662251855846	4.990419377096184	20.341850143358563	26.613668900542187	51.346471990734244	27.736584282300907
1.5945945945945947	38.64598204890388	25.426890149695605	37.33889202544327	1.682833094142627	14.516375755500581	19.180459033484876	22.35953719501098	47.76594943072061	38.083052709581686	21.188108897350077	23.650113834831565	40.64482947680068	41.79880008440036	22.91051344420748	6.672871107946241	25.809638436585498	41.48923229704742	23.1191835733626	40.88418841635153	4.776375235427855	18.93210874814402	27.027940401594655	48.57931041085343	27.499268948147282
1.6026026026026026	38.12435878151796	24.13757461711787	38.973598891530315	1.406133203419572	14.092870271501802	19.19310039279126	24.87701410493972	47.94069314492318	38.861566284153874	19.789446545279734	25.000834765083923	39.94408527613833	40.205192066692504	23.941340002902923	6.1290465953548185	26.251269330614985	41.93132523249732	21.915008382580716	40.44820194584826	4.903028801727576	17.57006259529864	27.619998515048085	45.42246433968198	27.333835395071535
1.6106106106106104	37.60114186872641	22.725680049858923	39.94460187797799	1.3125800283499338	13.907782625536711	19.173615109608964	27.562795788703607	47.99880572571999	39.65540710761546	18.241211575614546	26.320352173101373	38.995790556261205	38.856214344964336	25.539371369323963	5.759381958597788	26.856229996713374	42.659528659395114	20.74617461684093	40.4973776570385	5.419618012508171	16.26600114446497	28.31152748862078	42.003348286406336	27.23280600095432
1.6186186186186187	37.08170054302067	21.254237605941334	40.23598165605612	1.3885920085173054	13.951949503251969	19.056299893016398	30.238500430208173	47.869065972926734	40.44883337457852	16.553887977725612	27.524955245232015	37.926995487644575	37.83052626848259	27.645761084576353	5.584781987739976	27.543507750071377	43.64564344584708	19.692379660488516	40.92575078448327	6.365885992970677	15.024487982818238	29.010762385427157	38.46069617267736	27.18526883537835
1.6266266266266265	36.545383592149975	19.785262529576894	39.88624237607293	1.6224426007764954	14.21388726492839	18.80866677353392	32.7157868253365	47.520666492499174	41.23364464255931	14.759678058442635	28.54836532848402	36.85387155006683	37.181845530657576	30.141152815162776	5.609487170054357	28.216209898136498	44.83101006244592	18.85081156811714	41.61021782315286	7.767240213902923	13.848723428711393	29.625416771479923	34.93423672766133	27.178706523648252
1.6346346346346348	35.95230753845821	18.372884897071575	38.98261210426668	2.003146538014343	14.684449917495936	18.43535829477451	34.809942741662766	46.97289989541651	42.006770301688526	12.909526493598236	29.34699294655894	35.86675150677853	36.93278573158979	32.859294613565886	5.818766387107875	28.77152979683343	46.13752954715832	18.326770784672373	42.42960108490091	9.629447452054853	12.74480873037291	30.075743605896154	31.55509644452111	27.201087711063412
1.6426426426426426	35.254440245147634	17.059195053056758	37.65080892762774	2.518249322121368	15.359203214336485	17.976019753198727	36.35506114347644	46.29483332665996	42.76869746437808	11.066957707784317	29.903703988006317	35.02081851783304	37.07293223292451	35.60668723115646	6.179160582548625	29.111582660573774	47.48145707610523	18.22221863414412	43.28232844712113	11.933303782080417	11.724751781473527	30.306079059092415	28.437656008657804	27.242875919978474
1.6506506506506504	34.40846767182837	15.873392675996092	36.04176306716346	3.1511147009672498	16.237970492281036	17.497898248341926	37.21937186110835	45.5949303036361	43.522861091161026	9.300390921982816	30.229108635660246	34.333762381329976	37.561633722514784	38.1854486956766	6.6412049307159275	29.15380694879552	48.786973836814106	18.623287364992404	44.099909865835755	14.630117070492064	10.807384669162905	30.293349388580182	25.67342599909931	27.298590197571137
1.6586586586586587	33.387815365422256	14.833916675196509	34.31695021062185	3.8784011658236572	17.321757601564837	17.08482117634435	37.31883037043169	45.00255501141901	44.2755902354067	7.675675454825252	30.359623702677403	33.790339496125874	38.33504769077561	40.41601893506243	7.1442824152502755	28.839742552435172	49.996744614313194	19.58799628544865	44.8539553817286	17.639096203043216	10.016905912638338	30.051288084330245	23.327346913985725	27.367595715429164
1.6666666666666665	32.19161567837731	13.95245233572741	32.63387204996755	4.668410049541176	18.60790767134508	16.824675293994346	36.62691483575331	44.64482384196607	45.03586384279865	6.250245869128016	30.352102422250283	33.352396269938076	39.316113901548164	42.15634723736169	7.623014939460747	28.141274060513407	51.077499037597896	21.135572215791207	45.5554853276929	20.847742094332837	9.379378112393596	29.629550837420677	21.436709707914428	27.45391163620934
1.6746746746746748	30.849190242313835	13.238271925157871	31.132910958894854	5.480863838915324	20.084716263243116	16.797489603687552	35.178861806456304	44.62307748868981	45.814109435357665	5.06968071850749	30.27554587166445	32.971856064579256	40.42555169163197	43.31484449623979	8.014395721301472	27.06380049217165	52.019897162563765	23.238798136947583	46.24660082570224	24.116031480964068	8.918052942192848	29.107541336611934	20.012610716959347	27.564986922641488
1.6826826826826826	29.419532701400485	12.701372581966949	29.926412856035455	6.268436408843409	21.726787823940185	17.065775507802737	33.06928225823069	44.99322493558582	46.619601781305484	4.1667511047181245	30.201105672676377	32.60368023648938	41.5918239302322	43.855545728158745	8.264741531229562	25.646188057952457	52.8332362226641	25.820646811165666	46.98598578080284	27.28461050770406	8.648729374540082	28.58352739214918	19.04352329972903	27.709587935014042
1.6906906906906904	27.98612696826317	12.353310421649377	29.090529614895967	6.980032643673646	23.492166778980167	17.668056492362883	30.44311991905197	45.75341784595757	47.45658553066652	3.562444951236796	30.192048691069303	32.216014812496574	42.758313476510736	43.79538618480301	8.335535463479408	23.957714492389073	53.53661874164012	28.756066530534927	47.830920700760224	30.186485819979453	8.576397477524925	28.160424594623578	18.50026140621463	27.895129546033218
1.6986986986986987	26.64808428870959	12.205357122504294	28.660144278317887	7.565455860620127	25.321837497962594	18.61574358105946	27.481023025213677	46.84114748386648	48.31986003052279	3.2680759733431253	30.29543118898287	31.795574277020815	43.88663309472221	43.19492856081131	8.207369890994867	22.09247832269517	54.14881937237098	31.879196815246914	48.81923516017931	32.660983541625534	8.694164730948755	27.93029599831932	18.341423081049662	28.124924485960342
1.7067067067067065	25.50897130279041	12.264418335387033	28.627104716778067	7.980780907349339	27.141695370438672	19.892889889543135	24.381144067007984	48.140197687514195	49.191002234072414	3.287487229611961	30.53688164265885	31.34757765747521	44.955865068228704	42.14496305374753	7.881485037695284	20.161907421638148	54.67917974055516	34.99558025977676	49.95472350825092	34.56821708034228	8.984956737935667	27.95999649344462	18.51840989354801	28.395888492860447
1.7147147147147148	24.6648420226097	12.527834445473532	28.941939115526445	8.193546457895692	28.86667094963661	21.45802764975079	21.339944381852742	49.496240816340396	50.03649325591334	3.6185225688785754	30.919201837683122	30.890916723025423	45.958392153418366	40.75189178640764	7.378791393623117	18.286067558252622	55.12147792391937	37.89822067083099	51.198948725544525	35.80209893924412	9.425835563046776	28.2803574369951	18.979339880888087	28.697200098119875
1.7227227227227226	24.19293005741829	12.978562266862184	29.519125724919682	8.186851599708215	30.406416809272603	23.24728953103404	18.534645921660086	50.73850107892137	50.808699940891586	4.25329633611109	31.424648394768596	30.45035872990136	46.89364546445353	39.1246127932818	6.736688517323601	16.584470743223267	55.45200221618719	40.3857489364212	52.47117034777137	36.30010622405176	9.994125083056343	28.88082212474923	19.671554044995023	29.01027273421667
1.730730730730731	24.142264752124294	13.58222614933575	30.245762204701755	7.96161042797489	31.671858063671905	25.17827150460258	16.109551311814066	51.704030383341966	51.45002625709748	5.177242051720442	32.01997974655645	30.048196630123815	47.76142959036563	37.36482599347038	6.004355845424087	15.167048512367701	55.63218305758729	42.280610891062636	53.65659657698286	36.04852518183231	10.674017722127878	29.710569202345475	20.542850591177906	29.310175332513467
1.7387387387387387	24.527197438742906	14.28714356514928	30.993107138497887	7.5365557166824075	32.58192791433901	27.154459402635116	14.167667611739494	52.26084943391488	51.89978014226179	6.367354648112349	32.66285157945657	29.697730864967333	48.556448626205544	35.561539099782074	5.237409272486444	14.125913991592288	55.615267225545395	43.44515457818353	54.62159650295312	35.08263371898275	11.462082726243127	30.68605455697868	21.541938971803415	29.568376727271975
1.7467467467467466	25.32449575150439	15.027775929311158	31.63000579758618	6.946014974434272	33.06990003363583	29.070345622481106	12.768108402548682	52.326504373001214	52.10262999544246	7.790357911978921	33.3080387581924	29.400341881579568	49.26528867541133	33.78938243554024	4.4928407073786145	13.528499515954453	55.3557836985259	43.79377478367805	55.233233394986435	33.48206173427273	12.370177405902052	31.70377515988335	22.618785372412802	29.75644010068009
1.7547547547547548	26.474305223727008	15.731288830557657	32.03678660238445	6.2359085446757385	33.088835013116075	30.817471515779907	11.928813152604297	51.879389988633086	52.01714245093391	9.401654046449032	33.91225958477101	29.146882989255314	49.866511987084564	32.10946118832792	3.8249852482314095	13.412614621216953	54.8200410157956	43.29981532930919	55.379738025354975	31.362228423285455	13.42468824919145	32.656131537274895	23.725480258505463	29.85010581854198
1.7627627627627627	27.884903397179805	16.326201853641432	32.11796899872717	5.458739768277717	32.6157475874131	32.2914898022251	11.633375446890168	50.96133990266045	51.622889602277056	11.145809448711717	34.43697080066991	28.922968204192564	50.33381433218158	30.571091077730642	3.282938863389234	13.783897059953395	53.99566997343747	41.996632116378564	54.98845131627291	28.863172478489084	14.661733367404144	33.44771907691367	24.818024756031175	29.83311083613252
1.770770770770771	29.440800722845108	16.751619222541986	31.812168850764117	4.668489684960232	31.65417362469875	33.39999072178821	11.840312860096228	49.671290215799374	50.92495692280646	12.959012281870294	34.849202197673996	28.71673629845061	50.641523233730894	29.212929802376795	2.9094593175411596	14.615996296428097	52.898316083719386	39.972958847591066	54.0383063985556	26.137220293983667	16.11880925780015	34.00931463475304	25.859088478957993	29.70011635868406
1.7787787787787788	31.013400190788673	16.96535911313323	31.097954020978868	3.916268108655165	30.234890732047752	34.07039703154031	12.492975734801922	48.15108910084258	49.95524063140148	14.773467623288436	35.12109896410865	28.527061972218323	50.77118842627233	28.06262071470213	2.74101704836506	15.853613143216267	51.57399705013547	37.36337668483432	52.56494570360517	23.336812263329424	17.824187051358336	34.307251086794075	26.821441515936502	29.458245822276275
1.7867867867867866	32.47314630519101	16.949473737246738	29.995021501361272	3.247334696499137	28.414648172432297	34.256867353449685	13.528461755122759	46.56557923207782	48.77051916393632	16.523183881497026	35.22916707278113	28.370067236875954	50.7177295447531	27.134878718462684	2.808402161986683	17.418222517036998	50.09633391120449	34.33518323827893	50.65785271073575	20.603518161509918	19.785972030845503	34.34670357925267	27.691498542810947	29.1269463141456
1.7947947947947949	33.701908739153446	16.712135212929315	28.560790228758254	2.699753536806587	26.272903820074845	33.94500247165758	14.884322970508634	45.07979787347946	47.44776240635711	18.15018241886029	35.15418680376748	28.282146661832066	50.49361645810983	26.428703624330346	3.1371918962230656	19.21596154919349	48.558750261129774	31.07324177804514	48.45016930273035	18.058930110247264	21.982985670492308	34.16849020860178	28.472285684171762	28.736139986411317
1.8028028028028027	34.60428782574174	16.28555386741813	26.883154446800802	2.304568390417023	23.906741532537655	33.1533114328231	16.50244070003392	43.8364528668313	46.077418497165866	19.609954505135498	34.882394029944614	28.318443386815876	50.12987698584104	25.92487891410775	3.7474567836323	21.146834028485152	47.062669990806434	27.764465848350458	46.10294577901712	15.797819730520743	24.359435329177195	33.840118882435874	29.18515781324237	28.322886155099212
1.810810810810811	35.1166175743412	15.720355239954936	25.0705781144216	2.087065911756603	21.42432670840511	31.930860359134698	18.33009883282265	42.93672910254972	44.75549138523409	20.875073362884013	34.40794933286672	28.546623711745504	49.673313643478046	25.58498564861239	4.652314633154615	23.114140767085416	45.7035555023187	24.583484569497365	43.7862768121428	13.883736078539801	26.82472331222857	33.44278870794606	29.869728036714488	27.926992058601524
1.8188188188188188	35.2126784311611	15.077515096708805	23.24086784109307	2.0684930850102754	18.937417180648904	30.351202082898777	20.318887573792964	42.42699320012629	43.575161090245906	21.93624567813644	33.736106008676565	29.03670937882481	49.18006853439727	25.352843338888547	5.855281528371904	25.032963021001333	44.55714328791095	21.68078095066883	41.66004495815462	12.347103658358664	29.258831967480802	33.05670676139825	30.58168043381373	27.58616196033777
1.8268268268268266	34.905495202277606	14.419399584536176	21.50986949003482	2.26754448391663	16.55355087798118	28.503408457245893	22.42249335210457	42.293162994823376	42.61859752996551	22.800671518433703	32.886044929960235	29.84847722984816	48.70646092890333	25.158704711013357	7.34675093785234	26.836640783471626	43.66832481286507	19.17424139112598	39.85683949972465	11.185816071284261	31.522695432597484	32.74729859164572	31.388384365437997	27.331342312045646
1.834834834834835	34.2450417839199	13.801585367883007	19.98109074574765	2.701035000204545	14.368564495326565	26.481617287118276	24.594572926921945	42.46348779731992	41.949552993165284	23.488218810724778	31.89221695874288	31.01841349828351	48.298672058575086	24.925864068531975	9.100279319426118	28.480490798137566	43.04474036145969	17.144635232234567	38.46912243977445	10.36825453890977	33.47205072806521	32.554643175337354	32.36248990416715	27.182897403912055
1.8428428428428427	33.312143682856274	13.266912095576368	18.736978439426096	3.383397681516735	12.460059865135447	24.374808990888017	26.787721583616438	42.819360322724236	41.607311118572184	24.026424682913998	30.803281804341896	32.54835824821147	47.9832177196365	24.5787745105666	11.069594665812456	29.94244285208026	42.65635156590671	15.635090026140029	37.54199145061346	9.83854467015793	34.972645413528625	32.48780703587215	33.57394571698365	27.148137571438156
1.850850850850851	32.209296633199536	12.842690754363609	17.832364480236755	4.32494773891364	10.882342080361344	22.258462616108936	28.954061071409182	43.21268280385355	41.602586478161456	24.445555487593595	29.6783042098951	34.39779011733391	47.76013496261495	24.051440847540473	13.18731192503129	31.22074543721658	42.441175837306126	14.654174145010057	37.07206564167267	9.52368220579022	35.91448789649649	32.52482102989129	35.08112940145959	27.220532773976537
1.8588588588588588	31.049447768089767	12.54126868300773	17.290463452881223	5.529173615214021	9.663226792279682	20.18931934707462	31.0473190571018	43.48737805133198	41.91593524189747	24.774815715732082	28.580610832551923	36.481221483658366	47.60039707515913	23.294815662314537	15.366199828001346	32.32930397564492	42.31620867105073	14.181785166495757	37.012205593741434	9.341930079481516	36.22308070791379	32.618019740657545	36.92199139258586	27.38070077973336
1.8668668668668666	29.94397674607272	12.363394711990468	17.101718733466154	6.989590303698222	8.802971151365302	18.20380788792798	33.025643918056105	43.502005926235576	42.49907990984439	25.0403301740453	27.570409035590334	38.671472049525036	47.44833102131889	22.28214841481006	17.50349678844039	33.29148947316843	42.19155744101465	14.176722585313211	37.28106289138334	9.211668663413258	35.86619550821183	32.70354172580248	39.10624897479181	27.59899408849939
1.874874874874875	28.991154525194116	12.303208948690955	17.2256761498967	8.68685899231775	8.275431737541687	16.3199263008227	34.85400725566285	43.1502257571698	43.27923434539879	25.264876859171533	26.697705866925645	40.80876201755822	47.228886567271694	21.011637274172156	19.488261009123253	34.133359208595216	41.985170062198954	14.584653847096945	37.77590166432987	9.05973750367027	34.855573966437646	32.7131335551568	41.60968274746475	27.839263746168182
1.8828828828828827	28.26625673502624	12.353347799566173	17.59584670035787	10.586896144517958	8.031392096405067	14.541711995053424	36.505046859567535	42.37609507048654	44.16606789237969	25.468727598171846	25.99709006086906	42.71472757426259	46.85868111076986	19.506202159952377	21.211145105116785	34.877179008936764	41.63540576465227	15.345210747313661	38.38679183347507	8.82830110318974	33.24378236186693	32.58611318837698	44.37145058729546	28.06319432598304
1.890890890890891	27.81429243567456	12.508689907176759	18.127183514312183	12.64054792996153	8.003827086584115	12.865015750755463	37.957633250268564	41.18190522893638	45.06046264998349	25.670566042909247	25.48551561183654	44.209728938402975	46.259004176904995	17.81063453408321	22.57542262110541	35.535979977436256	41.10910795320689	16.397197943961093	39.01017234594245	8.479434330207111	31.117139657704513	32.279450936792045	47.295037662327154	28.23451958636839
1.8988988988988988	27.64601021135748	12.767670477569686	18.725392028911955	14.785114168572363	8.114681817774416	11.283205413812642	39.19319703386605	39.627339145071694	45.863829302617745	25.887434332825023	25.163450562878975	45.131303195089856	45.3685578355974	15.986712178360463	23.50768705399779	36.109684083131874	40.40373356383066	17.68133197136519	39.55993854500526	7.996942559963971	28.58606702858578	31.774365896429753	50.253036404252825	28.3224645569943
1.9069069069069067	27.73749503686585	13.13076776210713	19.296922323399592	16.94763142639843	8.282554186252762	9.791650209834035	40.190703016528744	37.82004016176528	46.48658420055344	26.133029361838098	25.018840864726823	45.351394056896446	44.153714134015324	14.107058227228004	23.966500358844534	36.58314169105059	39.5432974169107	19.140483955681702	39.974614909793615	7.385352119338096	25.774336838295923	31.078505404790796	53.09546256992269	28.303916531871245
1.914914914914915	28.033301852586224	13.596553099308789	19.75828486574107	19.049459182964327	8.430513123084012	8.390288336432306	40.9218170427247	35.89900345982744	46.85453345302111	26.414318386983062	25.032553691195872	44.79011215796801	42.614487675713555	12.248567971998833	23.947449183735927	36.926258716799964	38.56915718479864	20.71795939336718	40.21979574862358	6.666442550668213	22.808568647315273	30.223544198789305	55.660846234057296	28.16407896337847
1.9229229229229228	28.45271481731363	14.15639911209258	20.043383069353844	21.01145449958146	8.49320173483228	7.084121610386874	41.34803929520541	34.013328392044635	46.91235435547188	26.727167830047687	25.183550762529592	43.42423508986232	40.78517228633982	10.486143274877008	23.483569118841093	37.09623991341277	37.527723710377394	22.35478691497729	40.2857977389804	5.874051318458104	19.809014959258313	29.258782566212442	57.788970047550976	27.895660974695993
1.930930930930931	28.89840559135688	14.789379496278926	20.107895357441862	22.75894429639996	8.42240533210595	5.881968866365421	41.421256074279654	32.29961280408731	46.62401410816877	27.05224342002193	25.452142674308746	41.289384074426586	38.729535056043574	8.887297259423317	22.640843350973782	37.041810125092496	36.45779784734203	23.987197668469108	40.181259539332245	5.048089954428838	16.88230143959793	28.24193595165309	59.33391850353087	27.49694081700562
1.9389389389389389	29.266522356693685	15.458950835932965	19.9303051929118	24.22583409833732	8.190430269107445	4.794135634815447	41.08834698531729	30.86149731651917	45.97065441259197	27.352652378320556	25.82028240955527	38.47570337041462	36.531423304370115	7.507964647955402	21.509334044391203	36.70907562169377	35.38026752564764	25.54540247054037	39.92411248407215	4.228732400387739	14.11642225609178	27.22871886349379	60.176074565499135	26.969254062811327
1.9469469469469471	29.457104721409408	16.112658812479065	19.509834414685567	25.3574874523218	7.790930707552893	3.8297709223748173	40.299394524826745	29.754529295392718	44.9470099074334	27.574571123254977	26.268807511012632	35.11777660734191	34.28244122940921	6.3896225745567765	20.191290492715623	36.04845682251265	34.2923375797528	26.954431070064317	39.531801037989005	3.4515815068559035	11.577995711299218	26.26298832587105	60.23184418801872	26.314550719092658
1.954954954954955	29.383710997287253	16.6854371208945	18.862113839271732	26.112374830667076	7.237192227262708	2.9945951075690633	39.017992488998665	28.978656836911412	43.557666053264256	27.651478479451157	26.77256162322831	31.38029142767018	32.06884396462871	5.557637285523114	18.78813036798422	35.02189875492327	33.16743829285161	28.137272567629992	39.01275110251283	2.7443385139606105	9.311577712427326	25.369106778583163	59.460172027605076	25.533619060917662
1.9629629629629628	28.98127034609958	17.106230019039472	18.013775688847655	26.462802789862135	6.558262464850504	2.2894570381733828	37.23144872626443	28.47941687438615	41.8143306391929	27.511756411541793	27.295111537942216	27.44148186700918	29.959886710742605	5.0206380921473945	17.388386722066304	33.60940805703178	31.960704258956387	29.019981232068037	38.36082538335404	2.1251666737894594	7.3407033758313185	24.547818505701944	57.86528878260066	24.625397921630405
1.970970970970971	28.21141845759042	17.30687375594597	16.997192647208664	26.395188418196394	5.793630203657813	1.7098972505303265	34.958534855409845	28.157454983039987	39.73483402427117	27.088559143967807	27.785080558261605	23.476556420951727	27.999542136431433	4.770697160517614	16.058506810026568	31.813940266738395	30.61872214912625	29.53793028743722	37.55390039861698	1.6026298364147618	5.670260225372132	23.776347982220102	55.49555541150181	23.587532755801526
1.978978978978979	27.064906088630117	17.231612729231045	15.846328305253904	25.910291652315177	4.987330061466171	1.2466373649350493	32.25289397815155	27.884653954933334	37.34392595094743	26.330219939228527	28.17583463029595	19.643143232377643	26.202828664513174	4.784153814913417	14.837821053592418	29.663811213967733	29.091382863320284	29.6421198811766	36.55685843615999	1.1768584377331743	4.289770480982273	23.012703146569276	52.438695845892916	22.418033988112484
1.9869869869869872	25.561034346705647	16.845437024362838	14.594199814404533	25.023585783146316	4.182357228925246	0.8867380914952302	29.201147197426764	27.524096801386428	34.675295998854594	25.20923102157728	28.389447659735197	16.07030451244258	24.55711294458294	5.0230320541599385	13.73819348166423	27.212131599120603	27.34332213240802	29.30442649411842	35.328377384342	0.841478577914213	3.177162893832837	22.203419590892	48.81409158277179	21.11763583548998
1.994994994994995	23.744414127969875	16.139648539865473	13.27193408064251	23.765628977318613	3.416123922870327	0.6150915463894092	25.915884357462	26.95053990968042	31.773799947432217	23.728055226142907	28.344754668807756	12.851997381388191	23.027839835812244	5.437109922440088	12.74799241292856	24.53321513940464	25.362646608452614	28.520901703986862	33.83011309389042	0.5858336456673047	2.302642548454031	21.29335338114781	44.76310267137331	19.69228798476207
2.003003003003003	21.67962209882573	15.13363048106301	11.908974662089992	22.18202474599625	2.717421838825782	0.4159288046591058	22.52478334084035	26.068123423435594	28.696751369326584	21.920646250757283	27.96818428676629	10.045124586023753	21.567382991868488	5.966756589318164	11.839266036848862	21.716399589608876	23.165336336313768	27.31261258769851	32.036373911891	0.3971070279372314	1.632319984243896	20.23575393060517	40.438538873084795	18.15517668469689
2.011011011011011	19.44450094640714	13.872564357676303	10.533774179286283	20.33244045790377	2.1050408703120373	0.2741018523399357	19.157820321392407	24.82268015184317	25.51336223978725	19.849408104529026	27.20525327276404	7.671661167907597	20.1252419245758	6.546619704542079	10.97652294144384	18.8581421602912	20.79469821894868	25.72395810761457	29.942294283217247	0.26208118761650606	1.1313374472736308	19.000814264526646	35.994405301448545	16.527770585375983
2.019019019019019	17.12291652194562	12.421623134087454	9.174320213725835	18.28824694213302	1.5879042170633246	0.1760045366000101	15.934767852035403	23.207084572015738	22.3019098251072	17.598203611887225	26.03032331234577	5.723866826082759	18.65771269049003	7.110113619189539	10.125386224562122	16.05351491227745	18.31627504875614	23.81879260615745	27.568842113115725	0.16840477808115425	0.7663237975809891	17.58122128846533	31.57688685498313	14.83959328255167
2.027027027027027	14.797746770783556	10.857791082500032	7.8580502947525215	16.128628305054118	1.1663684800486747	0.11009828957476749	12.954924833077195	21.259382405425978	19.144816584989933	15.262724668884037	24.452532288057615	4.171353733537942	17.135422723280776	7.594455997871365	9.259611452682282	13.388277876607377	15.809459100045565	21.67496624246417	24.963664026506542	0.10535619228602505	0.5071092853133434	15.993845645184873	27.31724471145535	13.126688303929743
2.035035035035035	12.544757764761764	9.260795819566635	6.6110202762218995	13.935399831773122	0.8342321063139543	0.06708481835570698	10.290400594585702	19.054692237855317	16.12237851096608	12.939920253822319	22.51662324454783	2.968776690913961	15.54766352781038	7.945783930946929	8.365454456199743	10.932545152758887	13.35755395720945	19.378023361711712	22.19762650832351	0.0641727517831337	0.32772340073018597	14.277480072577015	23.326933938140808	11.429001878603307
2.043043043043043	10.427847612650174	7.704641701302329	5.456490900338267	11.787138471304218	0.5809951790173783	0.03981161087398953	7.983475871762948	16.69282977583764	13.306219075851091	10.718188239097756	20.29848054741683	2.063101418954638	13.903143378156809	8.123722133351277	7.443011491738972	8.736728453811898	11.038109203267748	17.01479458036735	19.35775338903231	0.038056140419128956	0.20677106696838196	12.4872815010744	19.694887663444252	9.7871078002626
2.051051051051051	8.49593687544289	6.25094471236852	4.413300753413863	9.75345937500931	0.3939937784243668	0.02300921842785969	6.047789180359298	14.284106940237187	10.753605343216467	8.669713209388188	17.896262159961292	1.3997140330555817	12.227463369801605	8.104737178016725	6.50478041882718	6.830023901792003	8.915059152553134	14.667514359848553	16.537906814117314	0.02197259319145171	0.12732702852202316	10.687131331339447	16.48662153115099	8.238798837324577
2.059059059059059	6.781578990146052	4.944788748024388	3.4944557023692364	7.890295413403453	0.2601568669188847	0.012950100216335346	4.472508552440785	11.935748630702536	8.503549410856735	6.845786142544006	15.418830783510055	0.9269799286484062	10.55815958949921	7.883724414611501	5.5721759312925165	5.221292920500739	7.033647822055127	12.408938528144454	13.82888229471058	0.012351500440136108	0.0765039875682617	8.941390949765998	13.744643230986398	6.816058279971991
2.067067067067067	5.3011770180218525	3.813282337433818	2.7062910441467025	6.23685323082271	0.16726649795693854	0.007097446166136837	3.2283320420424797	9.740911713694345	6.575213987385012	5.27531925362542	12.973567215369794	0.5991746727518823	8.938463104752172	7.473526894934026	4.670992387435131	3.901856390425649	5.418475367897408	10.298763926705274	11.30954671563021	0.006759887970234129	0.04484105008593252	7.307466485468134	11.489624935769234	5.542817548108283
2.075075075075075	4.056540911818706	2.8665163060465746	2.0483977881739954	4.814588982059832	0.10471514706798535	0.003787669485767689	2.2741222781824137	7.771534705277032	4.9686667216462235	3.96621098346962	10.655555230091117	0.3779475906032188	7.410979269353713	6.902425367877023	3.826824801133099	2.84952329165567	4.074408300071053	8.38148897455018	9.04028842320107	0.003601972149277813	0.02563315719954307	5.8302601612939915	9.721897030252395	4.433735437506934
2.083083083083083	3.0374154311725063	2.1002931247641907	1.514311221980022	3.6281652513674802	0.06383169322355818	0.0019682033913711104	1.563163781658171	6.075386517484344	3.667605184852856	2.908823817414768	8.539638853544675	0.23262189445853712	6.0123081479336244	6.209985602939085	3.061270799204848	2.0331250978287327	2.9896681631756423	6.685709690935375	7.059486372153229	0.0018686246217411125	0.014288263173549092	4.539086137828907	8.423008372498709	3.4940447933741705
2.091091091091091	2.22456049126567	1.4998538063029356	1.0927960217264532	2.668016315680778	0.03788690944829127	0.0009958309274873765	1.048345580441239	4.6769037768385955	2.643391579168051	2.080657262977028	6.676134399151607	0.13968801028059746	4.769291585603806	5.441921014614833	2.3894222147578	1.4169062710425309	2.1402031077233263	5.224723120512598	5.383088023740187	0.0009438098550111698	0.007764854944112706	3.447099650233637	7.55731554716234	2.7203438775825615
2.099099099099099	1.5929738901624044	1.0438556403085866	0.7694648669261639	1.9139339808033462	0.021896148143040483	0.0004905813210141791	0.6859206079060431	3.5808442853452886	1.8596313493245618	1.4513201945666716	5.090224268939275	0.0818292459971244	3.6971728165694984	4.644762634764902	1.8188066648159404	0.9642879115291765	1.4944470425412888	3.998210544524278	4.00685126110985	0.00046411710866840273	0.004113369261929714	2.552847516349435	7.073753637439579	2.102091416337308
2.1071071071071072	1.1149040318121237	0.70800660994527	0.5284474272731531	1.3390203164003591	0.01232173446677597	0.00023530975971387068	0.437801272521663	2.7775041119672714	1.276590626466604	0.9870798170936415	3.7844353841105765	0.04675765644963672	2.7995810715469998	3.8611004130126294	1.349638016357639	0.6407259381947114	1.0177310785760791	2.9947003479166185	2.9104502136680934	0.0002222036626778316	0.0021238013098083546	1.8432713896304387	6.908056185398305	1.6235089111974255
2.115115115115115	0.7623933796928977	0.4679776958849221	0.353871275443806	0.9134236709360628	0.006751518368845308	0.00010989236832112586	0.27257217022359376	2.24824262853925	0.8549252643547475	0.6545177305033489	2.7432177232128225	0.02605841631707314	2.0699732599244567	3.1259873221818517	0.9760327191660073	0.4155814729027467	0.6758594641670562	2.194471275206898	2.0625067031812443	0.00010357510211049304	0.0010686365670727956	1.29740498013568	6.985702522660096	1.2655979694365613
2.123123123123123	0.5092033654444214	0.30143350117893775	0.23099968506040355	0.6074369875459658	0.003602105977241314	4.9967770641498936e-05	0.16552254428212446	1.9702765669122433	0.5584249902228907	0.42308740382489163	1.938517352220177	0.014162928001451256	1.4940113696978181	2.4648324050177957	0.6877644229355461	0.26307690849130355	0.4376255655392373	1.5725564035398474	1.4256701053306797	4.700456294744384e-05	0.0005239625887509545	0.8900780750654564	7.2257701664047325	1.0080292951137175
2.131131131131131	0.3320790787117291	0.18920181631420002	0.14696453862973896	0.39373730523156003	0.0018712719328852526	2.2120975581071573e-05	0.09803370654633276	1.9200575046824664	0.35569996781609126	0.2665890954940692	1.3353465901363957	0.007506347860859823	1.0523281298099005	1.8928188417562732	0.47214916221244374	0.16251067326857205	0.27626789045126465	1.1015469748235776	0.9610709436293099	2.076850042612543e-05	0.0002503134120330945	0.5951185192638406	7.545677552545619	0.8307334397393553
2.139139139139139	0.21140126685393673	0.11572211045226442	0.09111254785565925	0.24873227177614213	0.0009465480855522533	9.53472351659355e-06	0.05662510285295583	2.0749512556239686	0.22091164786739148	0.16372922640960097	0.8966128169190354	0.0038791619295463235	0.7232089394984526	1.4156329932455893	0.31574490501412483	0.09794654794012439	0.1700212651942225	0.7539666687484671	0.6317427477946705	8.934098145308784e-06	0.00011650532902254277	0.3877640144441199	7.866560611041746	0.7151020705955764
2.1471471471471473	0.13133405264771303	0.06896919314260563	0.05503657557209579	0.15311981458184495	0.00046620164663869736	4.001286281806673e-06	0.031895650765786904	2.4133200528237504	0.1337557504078886	0.09800602805234881	0.5867857314978526	0.0019545451003456374	0.4848549605084753	1.0311251992102186	0.20567298388643948	0.0575900408564619	0.10199737664642691	0.5040779190460829	0.40487275333155237	3.741767062829065e-06	5.28267298949728e-05	0.24620291371957964	8.118794674388644	0.644777955983304
2.155155155155155	0.07960651758919268	0.04005277884219895	0.032388172734261325	0.09184716922891972	0.00022357861338613436	1.6348480906597726e-06	0.017519312854584308	2.91341638237284	0.07894369779546792	0.05717367729493818	0.3742818663724074	0.0009601054699434578	0.3170484590934113	0.7314602319276702	0.13049003002229778	0.03303060800893758	0.05964292178565597	0.32907609039660807	0.2529549029223814	1.5257494411861456e-06	2.3333510245516108e-05	0.15232070281191534	8.247014168952443	0.6060642551824886
2.163163163163163	0.04706833924037337	0.022664186833376655	0.01856720724579233	0.05367887011877284	0.0001044027745750631	6.50339781609684e-07	0.009382976201589796	3.5516966536347048	0.04541467478545149	0.032503689661160656	0.2326733218818684	0.00045975490450680685	0.20218253981830334	0.5053454265954799	0.08063409895904887	0.018480567985315915	0.03399280647944852	0.20970922908019865	0.15405409991084829	6.0571751270391e-07	1.0039226741471998e-05	0.0918221207237136	8.2139478863378	0.5880171368894072
2.171171171171171	0.02714155803485501	0.012495945460137752	0.010368175701000395	0.030564533057966338	4.746999054395992e-05	2.5187643322899047e-07	0.004899789259595036	4.3012344263282545	0.025464398312932988	0.018006983833832892	0.14096427883482565	0.00021460430494229114	0.12572191149311654	0.3400197092557286	0.04852756383929878	0.010092495203626838	0.018882077431693775	0.13041969088914526	0.0914480531185143	2.3411944027790544e-07	4.207194497240855e-06	0.05393169904079233	8.002501573137314	0.5823022447703691
2.179179179179179	0.015261321562985796	0.00671291699510687	0.005639363782678482	0.016954583926316685	2.101607306992449e-05	9.49770712267404e-08	0.002494612993212765	5.130850776964439	0.013918436476275546	0.009720789305238904	0.08322886878043471	9.763987753569113e-05	0.07622165835446817	0.22281164084012628	0.028443114864788645	0.005395171937272086	0.010221759248977252	0.07913469516432979	0.052907841175759994	8.810189669140933e-08	1.7172673293269304e-06	0.03086295345861883	7.615769386859487	0.5828987151733661
2.1871871871871873	0.008366380140438464	0.003513649533511334	0.002987520826698023	0.009162065811934069	9.059606034596368e-06	3.486884684911724e-08	0.0012382095883556434	6.005392788950565	0.007422412540214422	0.005113243651532271	0.04788839970093062	4.329786215124754e-05	0.045050723542170636	0.14219673946488412	0.01623595637953995	0.0028577852938980798	0.005392558860752833	0.046837507104339135	0.02983335274330122	3.2278509472997326e-08	6.826833414489532e-07	0.017207490104931902	7.07499195333105	0.5857279062986057
2.195195195195195	0.004471249163734204	0.0017918537880686554	0.0015414508259045927	0.004823048266580185	3.802702690285265e-06	1.2464747163641213e-08	0.0005991382438929743	6.88730841616227	0.003877288264799066	0.0026206530400964736	0.026851464206180894	1.8712483743356614e-05	0.025956301497161844	0.08838108779991959	0.009025799120314837	0.001573376567199466	0.002772294225339057	0.02703578588365315	0.016397613154629415	1.1513891111627616e-08	2.643150205351776e-07	0.00934707503391771	6.415826298602895	0.5882705651011587
2.203203203203203	0.00232968556715472	0.0008902986966809894	0.0007745940624383834	0.0024732004929320893	1.5541779665742362e-06	4.34256054576159e-09	0.00028260446797475107	7.739336974211369	0.0020181501032269845	0.0013086565932143778	0.014671602004836156	7.881338596887927e-06	0.014577220245721785	0.053499160931095316	0.004886488589613407	0.0010438253446413324	0.0013888076960579144	0.0152169449414479	0.00879221714587517	3.9986297722594685e-09	9.966262457507762e-08	0.004946575846244906	5.683570789000134	0.5892181451939582
2.2112112112112112	0.0011844139203230958	0.0004309730770223005	0.00037908332324509015	0.0012353676918129596	6.184925022723962e-07	1.4873339774326438e-09	0.00012993551254728608	8.527827297577888	0.0011186086460691774	0.0006366947901123047	0.00781178274811303	3.2348899817872884e-06	0.00798012280552665	0.03153933350112114	0.0025763740162989598	0.0010472029412390907	0.0006779344476348261	0.008350120030451456	0.004615307812526245	1.3520124896232144e-09	3.659645845706173e-08	0.0025503382515678435	4.928131300143375	0.5881837427850071
2.219219219219219	0.0005901536916167895	0.0002032535290697446	0.00018067723225084718	0.0006010682102484216	2.3965883628209996e-07	5.423316412630243e-10	5.8230686332762456e-05	9.22598480702705	0.0007971076772308153	0.00030179618704169367	0.004053007359046115	1.294083675825935e-06	0.00426013431594876	0.018108228180285894	0.0013228780321085537	0.0015714524976959698	0.0003224494389690079	0.004466590223323149	0.0024080478874075628	4.450723785750171e-10	1.3086747888701896e-08	0.0012810000163787363	4.199491397026547	0.5854784272624006
2.2272272272272273	0.0002943342320945239	9.33882091901781e-05	8.38637293224361e-05	0.00028486212209780884	9.042276194979891e-08	3.368587697712159e-10	2.5434905771832752e-05	9.816297082272895	0.0009026318172999164	0.00013936750004689573	0.002049043429628443	5.051871571838171e-07	0.0022223783130089535	0.01012551934466882	0.0006614974436337676	0.0028037600306616978	0.0001494343510219666	0.0023287669875046288	0.0013249694722865027	1.4264646451030868e-10	4.557232751324978e-09	0.0006268350743005722	3.544268548333479	0.5819427094876336
2.235235235235235	0.00016063280516594218	4.1802724004482916e-05	3.790896296861114e-05	0.00013149918366676928	3.321906509560531e-08	6.041973451007779e-10	1.0827848543800325e-05	10.291525372172892	0.001462398919948057	6.269948493046128e-05	0.0010094011527006376	1.943638649102345e-07	0.0011436869764196009	0.005514124370054729	0.0003221313454464652	0.005170888942880695	6.747480421903296e-05	0.0011833062203987796	0.0009150495313118748	4.451145718444047e-11	1.5453945930811112e-09	0.00029881692655789045	3.0036465445738276	0.5788132520314335
2.2432432432432434	0.00012307613898088654	1.8229234528196906e-05	1.668793581640165e-05	5.91267139277587e-05	1.1882897692698662e-08	1.6749148853818788e-09	4.492295893154082e-06	10.653959712279551	0.0026807744257555054	2.7479662008927724e-05	0.0004845165926873737	7.913753908209556e-08	0.0006045020819029517	0.0029245140079468047	0.0001527683927358182	0.009430729290281442	2.9684075660257223e-05	0.0005859353018359237	0.0009900943723231159	1.3522688451734842e-11	5.103159027904381e-10	0.00013877144057289201	2.61264123489945	0.5776031487983064
2.2512512512512513	0.0001618004337465008	7.744198627210619e-06	7.1540687450454775e-06	2.5894794596745023e-05	4.138878002881544e-09	4.839597155341066e-09	1.816308937632927e-06	10.913050701295962	0.004985200502798911	1.173261388362815e-05	0.00022661270377746733	4.862723065690324e-08	0.00037757173427501334	0.0015105974691985101	7.055522750394039e-05	0.01681804966215317	1.2722874442611573e-05	0.0002827149205351051	0.001561555050255097	3.9997670934236326e-12	1.6409448940626875e-10	6.2781758251042e-05	2.4003580622185026	0.5799797098091302
2.259259259259259	0.00029502837645744304	3.204953899489565e-06	2.9866944447531473e-06	1.1046013809713544e-05	1.403680309188216e-09	1.3727424374413772e-08	7.156291850172694e-07	11.081947115061132	0.009120175124520994	4.879843421627606e-06	0.00010328085095386141	7.154856158761813e-08	0.0003606556549599478	0.0007599091913163872	3.1733622578501396e-05	0.02924656682422445	5.312715913099405e-06	0.00013291188847815223	0.0028335225559818437	1.151825778188125e-12	5.138051312223687e-11	2.766947959488387e-05	2.3906998703491418	0.5876342031114004
2.2672672672672673	0.0005851249856565683	1.2921042802677943e-06	1.2142653753675448e-06	4.589442573321539e-06	4.6353134233699686e-10	3.797909782709395e-08	2.7475515067944974e-07	11.173770712234859	0.016293144322037795	1.977138531351089e-06	4.5891573893716415e-05	1.6831232959338992e-07	0.0005433678644823882	0.00037229957439985107	1.3899673141377252e-05	0.04956356064409425	2.161265263385793e-06	6.0879106766727706e-05	0.0052464208626125455	3.229381217314091e-13	1.5665614081561944e-11	1.1879508150728816e-05	2.6029225235810336	0.6021496269423152
2.275275275275275	0.0011596889927769918	5.074546285552699e-07	4.807506771132218e-07	1.857260545071916e-06	1.4904428126531686e-10	1.0242253810381626e-07	1.0278893890639297e-07	11.198556141830624	0.028375387021249542	7.803355533513589e-07	1.994338436688989e-05	4.261751592476161e-07	0.0010022835028921967	0.00017764021064770556	5.929031975563583e-06	0.08184120795635176	8.565461706264508e-07	2.7166814980386888e-05	0.009571396027496836	8.815201953144064e-14	4.6508948286980015e-12	4.968460212975741e-06	3.0515246886411256	0.6248813719896822
2.2832832832832834	0.002251531405677953	1.9413968883506109e-07	1.8535672413569488e-07	7.320519394050286e-07	4.6663449950276524e-11	2.6922676702517684e-07	3.7469136105080214e-08	11.161635442078898	0.04815528239198237	3.0000762073748823e-07	8.640928015923432e-06	1.066197233072596e-06	0.0019227209193297473	8.25482587121364e-05	2.462958606550026e-06	0.13167028582476423	3.307016539357903e-07	1.1810133283236079e-05	0.01705835109505029	2.3427483881125635e-14	1.3445030212118518e-12	2.02426375916708e-06	3.74517736276729	0.656868764270616
2.2912912912912913	0.004263989984402773	7.235068869473784e-08	6.959497254500204e-08	2.810380003027888e-07	1.4225373766891508e-11	6.897878995965099e-07	1.3307990880488893e-08	11.06388135067739	0.07962965662380843	1.1235276946765822e-07	4.144148316533166e-06	2.6038558325898535e-06	0.0036496451365461615	3.735875984646424e-05	9.963787045816064e-07	0.20639825675814244	1.2438185272474786e-07	5.00148166928216e-06	0.029639723322760804	6.061770074682193e-15	3.784597636278378e-13	8.033974327894188e-07	4.684703134519473	0.6987920881683959
2.299299299299299	0.007869974824766748	2.6264927174099255e-08	2.5446474208911985e-08	1.0508492916659743e-07	4.222560133302083e-12	1.722634731160583e-06	4.605198160991219e-09	10.90373234214943	0.1283009068545721	4.098550892601739e-08	3.129934986823692e-06	6.197814236820274e-06	0.006773420410031608	1.6466256747068804e-05	3.925415945415154e-07	0.3152288021937786	4.5572767588799835e-08	2.0632640713794005e-06	0.05018611963837019	1.5270515606964249e-15	1.037306744692726e-13	3.1060471569143733e-07	5.860440657691838	0.7509809893381739
2.3073073073073074	0.01415371602690455	9.28771925351155e-09	9.060598869050368e-09	3.827069960252931e-08	1.2204312368811782e-12	4.193312484047381e-06	1.5526278890510112e-09	10.68043435995606	0.20142460831929704	1.4563534663980622e-08	4.763918352320153e-06	1.4375176910018063e-05	0.012257981990251812	7.068303870368225e-06	1.5060548514172916e-07	0.46908027489858656	1.6265769757362923e-08	8.291051554029334e-07	0.08279773805246501	3.7453152004784325e-16	2.7683530822383376e-14	1.1697584723507745e-07	7.249603350404266	0.813468852871658
2.315315315315315	0.024802268565077338	3.1991577417362982e-09	3.14170337697904e-09	1.3575049908527675e-08	3.4345994937089406e-13	9.9497912285085e-06	5.099840592096429e-10	10.397581321574378	0.3081280721523326	5.040671470512965e-09	1.0123500523336461e-05	3.248847369693497e-05	0.021618397708769575	2.9549724628942698e-06	5.627165840045691e-08	0.6800953625422057	5.65533311976035e-09	3.2452728686948976e-07	0.13309686842278282	8.943416886759481e-17	7.193828650057804e-15	4.2913235075616114e-08	8.814393593210752	0.8860770372064626
2.3233233233233235	0.042348010178701455	1.0733725197486008e-09	1.0608451583868897e-09	4.689906162907819e-09	9.411616082568644e-14	2.3012823654488237e-05	1.6319377618956202e-10	10.065915443256642	0.45930144749722507	1.699380734267424e-09	2.275283209391521e-05	7.154600545891198e-05	0.03715044337847137	1.2031217045997107e-06	2.047540146727823e-08	0.9607133099882418	1.915358262506313e-09	1.2372836900251632e-07	0.20846310260269302	2.079213123524637e-17	1.8202072483576328e-15	1.5335206695903993e-08	10.501614149959389	0.9685054170341482
2.3313313313313313	0.0704522674312407	3.5079086343791404e-10	3.4883255369042454e-10	1.5780954762702348e-09	2.511178704757182e-14	5.188379121810215e-05	5.087408779164505e-11	9.70449437025889	0.6671585259018153	5.580454251225856e-10	5.054186997871021e-05	0.0001535257587079172	0.062205348312163976	4.77071620443714e-07	7.255525953451954e-09	1.3222669733213948	6.318942314389784e-10	4.5946773063032345e-08	0.3181280553151697	4.706249746608103e-18	4.484373557079748e-16	5.338113706732143e-09	12.244310351139424	1.060403147053504
2.339339339339339	0.11420305968449163	1.1166677966961064e-10	1.1170173504846085e-10	5.171870011750693e-10	6.524036073777374e-15	0.00011402659565939066	1.544986384949635e-11	9.339709790360374	0.9443843107668943	1.7849297202579424e-10	0.00010965277940878111	0.00032100874710778505	0.10148733676700289	1.8423642615533318e-07	2.5037970292610595e-09	1.7731514917946698	2.0306557961215208e-10	1.661892600449998e-08	0.47302710099083733	1.0371256202273282e-18	1.075724810285281e-16	1.8100158024364421e-09	13.965607198345358	1.1613963123103712
2.3473473473473474	0.18037740925336454	3.4623642434023e-11	3.4832167814718485e-11	1.6508438640719765e-10	1.6503666999756775e-15	0.0002442869307076859	4.57064195862158e-12	9.002157286144893	1.3028384387128462	5.56085782065147e-11	0.00023189653206147866	0.0006540218095939676	0.16133023497143967	6.92923540711634e-08	8.414398440970917e-10	2.316721777188187	6.356620205961484e-11	5.85505745897165e-09	0.6853009345925662	2.2251955647743136e-19	2.512566131293182e-17	5.978192420915494e-10	15.584447667917708	1.271056696999927
2.3553553553553552	0.2775936324841603	1.0456585097676563e-11	1.05773914678792e-11	5.132245173928029e-11	4.0650967774395877e-16	0.0005101771713345663	1.3171778328460618e-12	8.72188269858053	1.7518694885346973	1.687439404936475e-11	0.00047790094638428996	0.0012983965264234474	0.2498845007599993	2.5381251276717334e-08	2.7538529773490684e-10	2.9491935022145825	1.938572792223124e-11	2.010421859645376e-09	0.9673594214350902	4.6482067671881123e-20	5.714119980659555e-18	1.923300185210685e-10	17.022497949054152	1.3888072911163771
2.3633633633633635	0.4162572272911941	3.075890430592548e-12	3.1279081522857883e-12	1.5539990693369065e-11	9.750071741078522e-17	0.0010386655891989692	3.6975750833699623e-13	8.522940120631718	2.2964072123177353	4.987433730436455e-12	0.0009596841917415815	0.0025116678618505154	0.37712253553264363	9.054378408127894e-09	8.777122211449156e-11	3.6579183209955897	5.772243089585346e-12	6.767569248371209e-10	1.3304717165369646	9.453293064005067e-21	1.265305862927897e-18	6.027131523977235e-11	18.21117624730303	1.5137740612245096
2.3713713713713713	0.6081938160474305	8.812748870438764e-13	9.007548873227688e-13	4.582844124787333e-12	2.2793338854404224e-17	0.0020614448956952935	1.0110816383975567e-13	8.418396274618718	2.935118174942849	1.435772618976865e-12	0.0018778548199124968	0.004734311416470659	0.5545558055332986	3.1457353051939677e-09	2.724314570892627e-11	4.420445974475199	1.7253528247162974e-12	2.365224379850412e-10	1.782931534772425	1.8718077241646377e-21	2.7280661962946168e-19	1.8397444204062268e-11	19.097674394095378	1.6446082430023872
2.379379379379379	0.8658739227536506	2.459276403201031e-13	2.526017689714811e-13	1.3163139544714366e-12	5.296600670214624e-18	0.003988562545484474	2.6930465120159773e-14	8.406863003838732	3.6590050621882617	4.02578859832147e-13	0.003580455895888656	0.008695432430211614	0.7945617078189284	1.0643976793894697e-09	8.234857155255118e-12	5.204745741351096	6.901103954178482e-13	1.274494913785335e-10	2.327956843658094	3.608442411137766e-22	5.726991453966445e-20	5.469963630734876e-12	19.649012740984492	1.7793166728118839
2.3873873873873874	1.2011758701843043	6.684281735695157e-14	6.898317767603627e-14	3.6823410771477474e-13	1.6946552297577847e-18	0.0075234541227031625	6.9868619516877345e-15	8.471350133444576	4.450865733229875	1.0994370902291656e-13	0.00665207591583498	0.015561995919093574	1.1092504414453235	3.5075771726389226e-10	2.424089183277512e-12	5.970824386683284	9.198119043706602e-13	2.0446958033470923e-10	2.961600142319679	6.772651866609e-23	1.1706029903457806e-20	1.584121411129673e-12	19.85356605581962	1.9151465343323943
2.3953953953953953	1.623708794680777	1.7694969509239252e-14	1.8345391766091068e-14	1.0033304385740764e-13	2.700693304011166e-18	0.013835087297013915	1.765606362285642e-15	8.580772728334589	5.285973788053704	2.924431244834579e-14	0.01204255420958738	0.027138082545985875	1.508867807624324	1.1258281989272482e-10	6.949200174394334e-13	6.673757553346304	2.795737767032576e-12	5.679382851720104e-10	3.671040352409095	1.2375938884147706e-23	2.329732123905617e-21	4.46855055427465e-13	19.72002390343652	2.0485722022879362
2.4034034034034035	2.138823298025889	4.562353552962672e-15	4.751029436427194e-15	2.6642923909887748e-14	1.0750724795954785e-17	0.024803780974857307	4.345824691991171e-16	8.693921366470374	6.134182172317647	7.576378839624062e-15	0.02124332903390283	0.046113997401731	1.9998267761774948	3.5234954428775547e-11	1.9400581768844665e-13	7.26788255755813	9.404953514966786e-12	1.6804134090990403e-09	4.433667630394754	2.2018006216359342e-24	4.515364615959672e-22	1.2277712629222698e-13	19.27426714005876	2.1754231326147373
2.4114114114114114	2.7455572725526114	1.1456940110226601e-15	1.198189054452287e-15	6.9627955842355065e-15	4.5479347128821385e-17	0.04335436654785904	1.0418632452759333e-16	8.765223575860517	6.963394517241036	1.911740444145199e-15	0.0365148155621869	0.07635300462788037	2.5825763449383503	1.089203477888062e-11	5.274586115129251e-14	7.711639592610423	3.116817143140662e-11	4.8912985037054314e-09	5.217330476428855	3.81380298335297e-25	8.5688028616713e-23	3.2859398805977514e-14	18.55501806131191	2.291172262287612
2.419419419419419	3.4348729417215815	2.8021129189660753e-16	2.94265832377395e-16	2.067236846246705e-15	1.8833674444554035e-16	0.07388127536127509	2.4327832957440315e-17	8.7512877484609	7.74403469887145	4.698302805179038e-16	0.061158699799591536	0.12318540135303907	3.249627357692484	3.815918622631418e-12	1.3965475348696085e-14	7.972359898212138	1.0077075061463116e-10	1.3890126168803286e-08	5.981977828072789	6.431598843446446e-26	1.84944904784542e-23	8.573383802895047e-15	17.60926324553693	2.3913760482207356
2.4274274274274275	4.188605483139726	6.674776902436674e-17	7.037706755092803e-17	1.7600844202543698e-15	7.60312125793066e-16	0.12275242411711514	5.532796527080035e-18	8.617092806684045	8.453838946533546	1.1245942547312042e-16	0.09981366862130077	0.19365651105345982	3.984130537932652	3.119649298276485e-12	3.600947245336433e-15	8.030237970783135	3.176184303983839e-10	3.845106219733232e-08	6.682708076360174	1.0559906501008442e-26	1.8240457972676908e-23	2.211072550204352e-15	16.488332851265138	2.4722247528374828
2.4354354354354353	4.979532190308764	1.5485277913055073e-17	1.639076833757042e-17	5.285972840951783e-15	2.9915785050566933e-15	0.1988508438246996	1.2255450333100692e-18	8.340786685602739	9.082075870355467	2.6217516018507006e-17	0.15873200638720789	0.29665024633496584	4.759410454300832	7.639105567348762e-12	9.042145598984514e-16	7.880817729377428	9.759015507249177e-10	1.037526490369058e-07	7.273968564752828	1.6880357012607364e-27	8.210524174963927e-23	6.893335730723819e-16	15.245199645643337	2.531131493114107
2.4434434434434436	5.772863541181616	3.498883784627518e-18	3.717442481664155e-18	1.9638509466112403e-14	1.1472536239029277e-14	0.31407537662638185	2.6439454636118173e-19	7.916354519465643	9.632241396024863	5.952867030443817e-18	0.2459698193032757	0.4427892544618291	5.539778044612638	2.4173292350842827e-11	2.2111587974744984e-16	7.535559419769123	2.9230746966913662e-09	2.7288456757848283e-07	7.71438995814266	2.6271423919980343e-28	4.2049970449153974e-22	7.422153353238541e-16	13.933140818359261	2.5672679314686584
2.4514514514514514	6.529253751869634	7.699554002334351e-19	8.210431643575502e-19	7.232428785210125e-14	4.2881710183869427e-14	0.48367844505929763	5.555426663490987e-20	7.353842626718394	10.12242393166728	1.3164311374784876e-18	0.3714002168587367	0.6440049154623191	6.282770170073898	7.671680479934505e-11	5.265772238685864e-17	7.020387145599896	8.535206406296409e-09	6.996020387290646e-07	7.9715540614476605	3.9807602981475867e-29	2.1104885029030427e-21	2.443598649501335e-15	12.605508610332535	2.5819488949262492
2.4594594594594597	7.209153946464527	1.650154472702202e-19	1.7658934576392397e-19	2.5984361966898287e-13	1.5622186644979796e-13	0.7262783947107958	1.1374383970244564e-20	6.677282499539953	10.582891734889397	2.8353708805097706e-19	0.546444171425124	0.9126852691872969	6.942718961343878	2.3784683879677605e-10	1.2212312472416027e-17	6.3724725594005545	2.4296040304719505e-08	1.748313073805896e-06	8.025935067037391	5.872579062741045e-30	1.032487114853165e-20	9.269735924520913e-15	11.316083339195425	2.5787803354800753
2.4674674674674675	7.778035316486464	3.4443335934247367e-20	3.698620499956648e-20	9.098313742663114e-13	5.547179768493585e-13	1.063359304051081	2.2986567236603893e-21	5.920854066403708	11.050969023211149	5.949318137154726e-20	0.7834174474861699	1.2603543060429583	7.475282378932885	7.187535181838716e-10	2.7582107394135743e-18	5.635808577754701	6.74235950214317e-08	4.258799690485851e-06	7.873349432853286	8.43474869411754e-31	4.9225872565537995e-20	3.46499726681399e-14	10.119386522985629	2.563513943615286
2.4754754754754753	8.211756283640579	7.002206837813607e-21	7.543828511246424e-21	3.1045896498659087e-12	1.9198494071532873e-12	1.5180784793948108	6.130552305849465e-22	5.124084172021036	11.563843351359628	1.22386864152672e-20	1.0944231091012007	1.6959147117011506	7.842332048593537	2.1166853825787142e-09	6.066674332884116e-19	4.856303732825155	1.8241110308473324e-07	1.0112510017357344e-05	7.525487698552131	1.179494318153916e-31	2.2872139866815796e-19	1.2630532811173608e-13	9.070407037539479	2.5435930835552893
2.4834834834834836	8.501199583664091	1.3891530277443703e-21	1.4983752696761813e-21	1.0323817503757266e-11	6.47635425154299e-12	2.113256450392675	9.715992283345007e-22	4.3269559023533155	12.150460261234421	2.8678060478042452e-21	1.4897832803929074	2.2235920641120797	8.01645689136325	6.074625301388555e-09	1.2994740724096272e-19	4.077151009964145	4.811296106852236e-07	2.3406602174703333e-05	7.008434397519042	1.605831559076465e-32	1.035677835927721e-18	4.486968365859817e-13	8.223388823663912	2.5274218503688477
2.4914914914914914	8.655307695693837	2.8345102199262864e-22	2.8981852073999063e-22	3.345562514954413e-11	2.129446522443929e-11	2.868535374009244	4.455731349887497e-21	3.5657111354526907	12.823988749628432	2.724357362007886e-21	1.9760993744744466	2.840834757922157	7.984345446631975	1.6989044752268693e-08	2.710680022210954e-20	3.335101847604224	1.2372382679884468e-06	5.281160827925481e-05	6.35943618315797	2.1285534222843238e-33	4.570324876783746e-18	1.5533910286189122e-12	7.6295735758096646	2.52343426983811
2.4994994994994997	8.701813022981813	1.3564760217953256e-22	5.45894125118088e-23	1.0565515491948755e-10	6.824643872129854e-11	3.7968563766832197	2.163419118629397e-20	2.8699038341540515	13.576390009337532	1.1109140372860087e-20	2.554145065477925	3.536523762795789	7.748467691441178	4.630252336219929e-08	5.5065880879794625e-21	2.658047592713642	3.1019483155464353e-06	0.0001161544911485808	5.622473968265321	2.7469423847570244e-34	1.965504167697238e-17	5.240878216711603e-12	7.334021675620114	2.539076621843118
2.5075075075075075	8.685272132115848	4.489468238483991e-22	1.0013074527961207e-23	3.2516586136211174e-10	2.131940001953541e-10	4.900604641768052	1.0271334662189034e-19	2.2609691758147004	14.376355429097764	5.2488022648007793e-20	3.21690822874961	4.28989772879246	7.326761534895435	1.229777628170752e-07	1.0893830820876256e-21	2.0640383041782884	7.5825588075533186e-06	0.00024903605079620053	4.84336871196212	3.4513974714267855e-35	8.23768861775153e-17	1.72314878027426e-11	7.371809896317652	2.5798366315580386
2.5155155155155153	8.662419746423154	2.2070796260754854e-21	1.7885587801794e-24	9.75240899422324e-10	6.491671325374477e-10	6.167965222960828	4.753846822011727e-19	1.7522817733506886	15.171330491348566	2.43475838450713e-19	3.948176470571316	5.070573106614879	6.750379514809277	3.182986128775405e-07	2.0988063117601771e-22	1.5616154622740086	1.8072060535396424e-05	0.0005204896038161196	4.0651712851929656	4.2220253138576005e-36	3.3646607391425986e-16	5.5212436911136446e-11	7.764015027415382	2.6484550862001583
2.5235235235235236	8.695288017332917	1.0779491519682507e-20	3.1111125690826738e-25	2.850437873586612e-09	1.9267691375221865e-09	7.5701717110754325	2.144613975080322e-18	1.3504401333212135	15.893608022724687	1.1009931569887325e-18	4.722074239954692	5.839920206971733	6.059889191492697	8.028402415381105e-07	3.937837552758314e-23	1.1511496782974109	4.1997308221105564e-05	0.0010604484345209603	3.3244622460587676	5.0283687569576145e-37	1.339311801290777e-15	1.7240366145655847e-10	8.51394952639184	2.7444372272675643
2.5315315315315314	8.842916849182966	5.1344960754412517e-20	5.269931504839329e-26	8.119026593483532e-09	5.574420579869552e-09	9.060360848516671	9.430611234573316e-18	1.0573655415427805	16.469703524328764	4.852068445042282e-18	5.503884852331374	6.553850624892138	5.300571374873071	1.973375577004228e-06	7.195101593908173e-24	0.8267816721221596	9.516319342577655e-05	0.0021061957972792968	2.6489587784007895	5.830607888946805e-38	5.1954912392868675e-15	5.246280220240426e-10	9.604135455989178	2.8639449073375767
2.5395395395395397	9.152749799840992	2.383575267150288e-19	8.693025464450249e-27	2.253663435823415e-08	1.5720711149562556e-08	10.574629023080195	4.0422235054384204e-17	0.8727471704617062	16.83157837202657	2.0839061352394962e-17	6.252323085248432	7.166810804220019	4.5175722734498915	4.726901953004907e-06	1.2802941594676616e-24	0.5785637697295488	0.00021026299884037506	0.0040779664123605334	2.0565545501532854	6.582350175341682e-39	1.964156299802044e-14	1.5557933567525416e-09	10.994495069354896	3.000100735377907
2.5475475475475475	9.652925429300646	1.0784056294235346e-18	1.3964123083163603e-27	6.096307486702861e-08	4.321681887235688e-08	12.035610436927083	1.688860589831753e-16	0.7963861557310337	16.927892072148396	8.722443118408216e-17	6.923182596108447	7.636513947515483	3.7516238648451714	1.1033915872546087e-05	2.2185861541901804e-25	0.3944690920556496	0.0004530187742665402	0.007697120253497726	1.555666522729325	7.23483381198495e-40	7.236523518567836e-14	4.496222260487497e-09	12.62219458444576	3.1436793905837748
2.5555555555555554	10.346617131623427	4.7550860299856686e-18	2.184404782818345e-28	1.6070795687045673e-07	1.1581039484262445e-07	13.358490828197013	6.878023688647368e-16	0.8300638864538535	16.733424331101205	3.558007750547607e-16	7.474010498898265	7.928741208737213	3.0358741184836737	2.5099725492123772e-05	3.744006212563336e-26	0.2620451312396855	0.0009517939769232647	0.014163044041364016	1.1465790892162813	7.742060605407923e-41	2.5982947616405533e-13	1.2663071530340658e-08	14.403484682965855	3.2841074406018236
2.5635635635635636	11.209348764351184	2.0434252391532712e-17	3.327586111919632e-29	4.128579067584767e-07	3.025259652057427e-07	14.458904995348245	2.73044531105395e-15	0.9786580176822399	16.255116037226934	1.4144395274012779e-15	7.869218113821612	8.021459451403633	2.39411661751331	5.56409458796838e-05	6.153069193712059e-27	0.16960577745689343	0.001950103825006226	0.025405783461874047	0.8233846509242636	8.06612604000438e-42	9.091831197751911e-13	3.475567909523233e-08	16.237719335702618	3.41064974086105
2.5715715715715715	12.1898419803853	8.558242519080406e-17	4.936307668995848e-30	1.0336096216133954e-06	7.703793019536647e-07	15.261740128546784	1.0565911984498366e-14	1.2503356993974664	15.533761880546978	5.479874722187326e-15	8.084882482801618	7.9075690099187215	1.8404412647838504	0.00012020049769196888	9.84911556784125e-28	0.10695642809138334	0.0038965110144671155	0.04442834450607685	0.5761197392119269	8.181894426475382e-43	3.100407767456215e-12	9.296252839253011e-08	18.013498842375675	3.5136345395231525
2.5795795795795797	13.214475773840196	3.493311708315859e-16	7.13102354866199e-31	2.5217683580947617e-06	1.9124060515487877e-06	15.70958503975394	3.985548680886292e-14	1.655759685866246	14.641114657698848	2.069024466948016e-14	8.112472126924992	7.595807221142931	1.3801020685890684	0.0002530487851119256	1.5441585381712545e-28	0.06571673370181762	0.007593003232840193	0.07574309793572989	0.3927660876676611	8.080219692702079e-44	1.030364233886424e-11	2.4231790497570015e-07	19.61659142492896	3.5855645498509143
2.5875875875875876	14.194918754703073	1.3896921486858284e-15	1.003178586168899e-31	5.99579187691182e-06	4.628029548684071e-06	15.769509930168287	1.465483735887329e-13	2.206350082808453	13.672878004271409	7.613237421166973e-14	7.960857161624377	7.109650794658602	1.0112529634363654	0.0005191447619514144	2.953096002871093e-29	0.039341653195750184	0.014430707715243567	0.12588824143532334	0.26089541618579093	7.76913909096825e-45	3.337084779585329e-11	6.155431658237413e-07	20.93898314563279	3.6219777060867653
2.5955955955955954	15.038004446431444	5.3880317122910996e-15	1.3742994345014856e-32	1.389250680912384e-05	1.0918421254618308e-05	15.437066073685603	5.25278936254776e-13	2.911755875096761	12.738633658685883	2.7301208499342515e-13	7.656216959729861	6.4844131810414565	0.7271509111553753	0.001037908157672087	4.433500384657929e-29	0.022948621765410314	0.026749500072427497	0.2039811967968433	0.16885353362887034	7.27282360976269e-46	1.0532906084843069e-10	1.523796431084267e-06	21.888148868343723	3.621955959540085
2.6036036036036037	15.656541297809106	2.0359818173734572e-14	1.8334168328157562e-33	3.136948564856369e-05	2.5111850363138985e-05	14.736831312579241	1.8353531065158184e-12	3.7768055507901526	11.950085236673726	9.541202660844724e-13	7.239785926060722	5.76304316124659	0.5184557407296891	0.002022160409926106	2.6195931929041142e-28	0.013045808150288623	0.04836331718623867	0.32222673960420545	0.1064792778826823	6.628475306064569e-47	3.239915550273974e-10	3.6761296542064148e-06	22.39549112702097	3.5882276875624353
2.6116116116116115	15.97955765326159	7.498113189015591e-14	2.3818685639938255e-34	6.90282539116018e-05	5.630674177864896e-05	13.719408562441947	6.251363258932344e-12	4.798316040052473	11.409082832767812	3.249624051318317e-12	6.763711177716466	4.991330862385485	0.3753405635965592	0.003839357124533258	1.6295762967671953e-27	0.007233414088180723	0.08529193809587919	0.49625283078605587	0.06542312420513824	5.881724264832972e-48	9.712335489276098e-10	8.642713531665315e-06	22.422908207272037	3.5268621974993124
2.6196196196196198	15.960528770676072	2.6913289301323495e-13	3.0133605788899863e-35	0.00014802636980367504	0.00012308717036623433	12.455385941629327	2.0756797154328713e-11	5.962225289948274	11.196761845598624	1.0786284498381364e-11	6.2855694854444275	4.21327963332087	0.28923144771039355	0.007103749638641253	9.898420749676404e-27	0.003924851927423375	0.14672739764608766	0.7451055356824983	0.03916595319511031	5.0813148932983354e-49	2.8373843454754917e-09	1.980180804558978e-05	21.96664631526835	3.4466063972131957
2.6276276276276276	15.582427643895544	9.415011144694389e-13	3.7124545367660195e-36	0.000309345640435613	0.0002623276066269423	11.02725872768214	6.718645769388708e-11	7.241551595124845	11.364862363601976	3.489147848132325e-11	5.86225938040346	3.4673067858404556	0.2540904309911213	0.012808639789056912	5.860575050747758e-26	0.002112779360799451	0.24623302758333282	1.0907098276400018	0.022845326033304796	4.2739357378704457e-50	8.078247757914856e-09	4.421351104873171e-05	21.057943056539433	3.3579576295402105
2.6356356356356354	14.85894224528607	3.2100884950517624e-12	4.453976542348772e-37	0.000630001555664229	0.0005450826280099925	9.5205938826373	2.120042220543859e-10	8.595648893183263	11.929974725480584	1.0999567897125672e-10	5.5440321112176525	2.7837279942345274	0.2672224608212553	0.02250632608569665	3.3820614325018057e-25	0.0011889567323507177	0.4031200777327837	1.5566122459729441	0.012983663729991051	3.4999375613683636e-51	2.241406761539056e-08	9.620565304459769e-05	19.760421839375045	3.272097684133281
2.6436436436436437	13.831819491850123	1.0667395542123012e-11	5.203699076527352e-38	0.0012503510247348104	0.0011042726854762369	8.015740104974334	6.52160489455337e-10	9.971107826197137	12.87114293914297	3.379408001346857e-10	5.369364755340672	2.1837161614829905	0.32961826106957126	0.038538289120365714	1.9023502230491728e-24	0.0008171624065341416	0.6438687649757538	2.165880199101408	0.007189660716208774	2.790442228115198e-52	6.060782461734524e-08	0.00020400537479816217	18.164663049413527	3.1998271894124
2.6516516516516515	12.564911366495519	3.4550031476537256e-11	5.921281373144851e-39	0.0024183268485328305	0.0021811957885587924	6.581165985258793	1.955770106715927e-09	11.304450511959043	14.130975305625507	1.011845913449427e-09	5.36124085102485	1.6796674765930244	0.4458476399083759	0.06430821918439227	1.0429617600216405e-23	0.0008540916685654816	1.0033613973550686	2.938150424716155	0.0038790981855434596	2.1660386642035566e-53	1.5971335248826195e-07	0.0004215781146437081	16.380763080669183	3.1506346396570124
2.65965965965966	11.135989772835687	1.0906638448543455e-10	6.6417846800443805e-40	0.004558172442843015	0.004200743366670227	5.269115694033079	5.717957354969231e-09	12.526505861904699	15.620153741220168	2.952547457346343e-09	5.525222574500373	1.276705063719345	0.6235064396343968	0.10457473318784846	5.573352243031064e-23	0.001312849554066633	1.5255880182966084	3.8859919787004653	0.0020392214334186533	1.6369665453072986e-54	4.101646885739972e-07	0.0008490043879626033	14.529915495058836	3.1320099905748147
2.6676676676676676	9.627670596732983	3.355752656137113e-10	1.4641329140530632e-40	0.008372578257217003	0.007888234572971815	4.113806809053284	1.6297859442921363e-08	13.568073183688677	17.224978425875094	8.396303771846951e-09	5.849499336225876	0.974931468996264	0.8722141349281336	0.1657193709820785	2.902926960908754e-22	0.002365829069795921	2.26339369959729	5.010955482743683	0.0010445019154565768	1.2044640256080391e-55	1.0265493405242832e-06	0.0016662387964900469	12.736062895609775	3.1490714712445285
2.6756756756756754	8.118801958179533	1.0063523514889448e-09	6.848952147204678e-40	0.014987196119315073	0.014443244228909798	3.131962045326276	4.528911770402507e-08	14.366236531856542	18.817319005549002	2.3269558812918418e-08	6.306892997199976	0.7720077016561269	1.2021752115597064	0.25592105434724277	1.4737662485793402e-21	0.004387078893858622	3.27679474496244	6.299879889202831	0.0005212731229020222	8.628360714163168e-57	2.503836170392788e-06	0.003186837945847783	11.118474166966276	3.2045214569790423
2.6836836836836837	6.6774444138639755	2.9415502274136002e-09	5.914518420955723e-39	0.026144134911778315	0.02578636718969735	2.325146404219658	1.226982072467743e-07	14.870531973707477	20.266078899914394	6.284878794695843e-08	6.858592731938799	0.66567114644211	1.6223660247831475	0.3851456397099682	7.2928186086694e-21	0.00803746886023972	4.629436710239985	7.722166998687175	0.0002534735598025256	6.0178752759962394e-58	5.9516381297085825e-06	0.005939886506516112	9.785749844725215	3.298891228668983
2.6916916916916915	5.356171357638162	8.380578829192055e-09	5.031534754572406e-38	0.04444479138728636	0.04489162244468051	1.6832155799691364	3.2409432046988373e-07	15.048132991060054	21.44905514153055	1.6543005529557046e-07	7.459186731440436	0.6558795912962372	2.1384886763614688	0.5648461641848772	3.5175316509595975e-20	0.014397820319556732	6.382933254148845	9.22875712288812	0.00012009121368069002	4.086377669842276e-59	1.378705993599253e-05	0.010789262120032663	8.831338464338941	3.430985345535085
2.6996996996997	4.189945912387864	2.3272835375692977e-08	4.172467683273538e-37	0.07363091184170219	0.07620780784489598	1.1881708155849293	8.346446479043747e-07	14.887321401520076	22.263950109009755	4.243660907517425e-07	8.062368549269452	0.746356259375362	2.7509300816807882	0.8072752007652534	1.6537047263711873e-19	0.02515433499057029	8.589126398434233	10.753406260300899	5.5437168803189035e-05	2.7015577296252033e-60	3.112514343545814e-05	0.01909856650593357	8.33026798499201	3.5984042799608487
2.7077077077077076	3.196389010289926	6.299537673612415e-08	3.372436983932823e-36	0.11887545606434863	0.12615427250278896	0.8178270859996634	2.095739554958145e-06	14.398740689237355	22.637317727648398	1.0609030158893256e-06	8.626553988372663	0.9453917047891003	3.4530512990788167	1.1243441584947549	7.578040068630822e-19	0.042835687538719136	11.280729818832844	12.216567140976075	2.4934581894705464e-05	1.7388832841336758e-61	6.847871964294593e-05	0.03294619225412895	8.3365607397034	3.798016591509673
2.7157157157157155	2.3779229070630947	1.6621083888063024e-07	2.656766169345892e-35	0.1870324332791981	0.2036488913221096	0.5488846324717774	5.130827451719383e-06	13.614247566599008	22.530433638601256	2.584755361390449e-06	9.119592176443128	1.2658251362809851	4.230176044781032	1.5260302885348793	3.3848271978505234e-18	0.0710907428470861	14.46130176356271	13.531747252866312	1.0927338079382273e-05	1.089700231114067e-62	0.000146826519461045	0.05538665219628211	8.880776158743933	4.02627225744539
2.7237237237237237	1.7250981803311618	4.274734547216194e-07	2.0399634074353043e-34	0.286770426718344	0.32058922651968436	0.3591955100479731	1.2247887723244814e-05	12.583529310252297	21.94145415614887	6.137223742695293e-06	9.521831358338563	1.7241832870107474	5.059616959645134	2.018428028729442	1.473664293571282e-17	0.11497936704633735	18.0959487592631	14.613732810176309	4.6659269328662584e-06	6.64850628354046e-64	0.0003068018834507317	0.09074034626926536	9.967327492884804	4.2792937173816235
2.7317317317317316	1.2203923755549175	1.0716838874462838e-06	1.5266938215936976e-33	0.42849376972633396	0.49216606874770985	0.22919444585550808	2.8508105104615314e-05	11.368975368248593	20.903717698698053	1.4201467328764847e-05	9.827024653667781	2.3390085949113906	5.911955561669021	2.6016544434217157	6.253813678941767e-17	0.18122695336233996	22.104465797601637	15.387633907827759	1.941211870939344e-06	3.949312994985401e-65	0.0006247643598072362	0.14487424277348512	11.571599937460155	4.552741491580626
2.73973973973974	0.8418735870663681	2.6190354686944037e-06	1.1136354602423474e-32	0.6239465266000606	0.7368502233547779	0.14259155054648268	6.470218602471392e-05	10.039524838155154	19.480559504176693	3.2026039310671656e-05	10.040916545704556	3.1284695589482605	6.7535817560515845	3.2679257864371904	2.586887779963582e-16	0.27836898043402125	26.358654552696375	15.797431955687692	7.869025569152008e-07	2.2840176472267585e-66	0.0012398789060861029	0.22541216783374804	13.637355970736717	4.841513196413007
2.7477477477477477	0.56630226005981	6.2394086670600285e-06	7.917657839850972e-32	0.8854069807765331	1.0758712815853122	0.0864955766814979	0.00014319356000912854	8.664317961518918	17.757461569639453	7.038530495741392e-05	10.177779499674568	4.107418902914801	7.550233992326337	4.000193385853497	1.0430342451900466e-15	0.41669075136104566	30.68524493682941	15.812678366539355	3.108100400157294e-07	1.286049799859075e-67	0.0023979892257957333	0.34178969326502573	16.075314062110852	5.139383362584605
2.755755755755756	0.37144630924122685	1.4490521799865821e-05	5.4867360096144585e-31	1.2244222774911384	1.5320165514908757	0.05115662742537897	0.0003090244435192412	7.306947079474035	15.832665242576985	0.00015075423168974905	10.255582484875138	5.284145801368564	8.27101920997879	4.771731722580603	4.099303093426322e-15	0.6078575414288672	34.875161965376755	15.43223289260159	1.19647670819591e-07	7.050120619665865e-69	0.004519811338247165	0.5050518879397675	18.76399333911277	5.438714136223714
2.7637637637637638	0.23756499546931625	3.280766471873898e-05	3.7059211648302966e-30	1.6501074087036542	2.127633726644465	0.029500598618870714	0.0006503367232903602	6.020945540735447	13.80748707739622	0.00031467756260684595	10.29076984183812	6.657145332369123	8.892202988120772	5.5469886730344715	1.5704143194367925e-14	0.8641411198402663	38.69890384574536	14.684404521433574	4.498405833369215e-08	3.7628398844467355e-70	0.008302307037320015	0.727291422008633	21.553829964672094	5.730357270895757
2.7717717717717716	0.14814934984534928	7.241533356248544e-05	2.439743808178209e-29	2.167134751189733	2.8818304969031594	0.0165904853743204	0.0013346626386257895	4.846909935763241	11.777494165245287	0.0006401338518636572	10.293728513301804	8.212285228208566	9.40000907526739	6.283834937159097	5.864265239345251e-14	1.1971882482702931	41.926691102497365	13.623470767682772	1.6805422288269247e-08	1.955308824234252e-71	0.01486219940141141	1.0206488761919443	24.275159867032034	6.0038276186071
2.77977977977978	0.09008243862498395	0.00015583465255176272	1.565522848024844e-28	2.773654288074423	3.807024550245415	0.009106242895269567	0.0026711887486582015	3.811373383413705	9.825446524896948	0.0012690670316951817	10.265886581536305	9.92077047623875	9.79179100009823	6.93710849984678	2.1345710849564666e-13	1.6163489660208725	44.35103397710416	12.323169404997639	7.087157673855717e-09	9.892257481787542e-73	0.02592828423017524	1.3958530119113044	26.749981683380263	6.247767626566761
2.7877877877877877	0.053406697654724	0.0003269575668930757	9.791359071920972e-28	3.4594850041852414	4.905188502963913	0.0048951417246309034	0.005213746916107879	2.927288598713741	8.016561840223927	0.002451924428080172	10.1990371244499	11.738278326151221	10.075231026194333	7.463085805131777	7.573697426573592e-13	2.1266828317435174	45.8086808553963	10.868245645945862	5.664463178504465e-09	4.872545393514921e-74	0.04408306036667392	1.8603662161043493	28.80659911070161	6.450656887922958
2.795795795795796	0.030871561280556934	0.0006688511175334915	5.968926247577429e-27	4.204973724179489	6.164319598355372	0.002613833067518099	0.009924769374528478	2.19578246886063	6.396273530446923	0.00461677117501423	10.07699568536979	13.605555108707723	10.26562962431924	7.82428410665859	2.6194396104632157e-12	2.7268750055025825	46.19873919471052	9.345397047912845	1.0981339488689385e-08	2.3366668955734155e-75	0.07304293430299748	2.416309883602314	30.29548245232952	6.601667659228593
2.803803803803804	0.017398859646438714	0.0013341247455989998	3.5466672732061285e-26	4.980900094740053	7.555794776238914	0.0014631370683236456	0.018425919619111955	1.6087343614330736	4.99030380449577	0.008471852189884924	9.879191580736896	15.450635509696097	10.381779647751898	7.993868828287314	8.831101919523121e-12	3.407396304059753	45.49418429590477	7.834946575540643	2.8604120684669815e-08	1.0909834135623645e-76	0.1179492080907901	3.0584560661332096	31.104181396242534	6.6915398422275665
2.8118118118118116	0.009560361870959645	0.0025948483142423555	2.054078602278356e-25	5.749698686232329	9.033297582364451	0.0010058723943798206	0.03336488912397246	1.1517130562274118	3.8066090814622227	0.015150506112102701	9.585384263575916	17.192675371549072	10.441265228444243	7.958947733369189	2.9022217545338526e-11	4.149301332238777	43.74493910865613	6.404316062613736	7.629262265754855e-08	4.959294743900606e-78	0.18562003586520465	3.7726567413085923	31.1690157267054	6.713352894119564
2.81981981981982	0.005121666309379474	0.004921496596648961	1.15954463004139e-24	6.4680750696352	10.53388703265459	0.0010546328967519466	0.05892719541717752	0.806868056152962	2.8386026999756004	0.026404908253331978	9.180481626576222	18.747196999503085	10.456191526784483	7.722190602415849	9.297341445366749e-11	4.924047272704864	41.07204051147658	5.1039470521261	1.9953264555815914e-07	2.1948362420195964e-79	0.2846895728840936	4.5351094021982306	30.481628429869957	6.663103737132901
2.8278278278278277	0.002674999546484786	0.009102794757446596	6.380183209999792e-24	7.090840688688368	11.981510579982476	0.0016178067949689696	0.10151296899776063	0.5554835487372161	2.0690219281062574	0.044848811177216195	8.658461933339852	20.032351607666502	10.430285223896966	7.301491940300833	2.903373791052153e-10	5.6946149319545425	37.653836379194644	3.9658318243654143	5.089608698598384e-07	9.4572475142619e-81	0.4255404179683223	5.312802528931559	29.08925511445612	6.540047240787572
2.835835835835836	0.001362083642329438	0.016419840152011332	3.4218078683737115e-23	7.575531616220599	13.292872370803718	0.002896118880748	0.17057733959265695	0.3800361467581479	1.4738657651419846	0.07423794799955036	8.02464790608386	20.975630408487184	10.358013790875223	6.7277358665330445	8.83826061262399e-10	6.418025261197389	33.70639229125874	3.0043809530617396	1.2653571616903538e-06	3.967416711674322e-82	0.619927464910093	6.065338028928987	27.088589986650575	6.346803584931285
2.843843843843844	0.0006761510813568155	0.028887210463816412	1.788778021985355e-22	7.887170197682756	14.38512119872619	0.005326769621113283	0.2795952766831776	0.26572191289796737	1.0259569231784367	0.1197594336462564	7.295978836253118	21.52032981901885	10.225920987168616	6.041050748440288	2.6227340104380037e-09	7.0490954684675815	29.46108436533581	2.219044097152435	3.0659609269463174e-06	1.6204338669998493e-83	0.8802049469768174	6.748104125363975	24.614191544282818	6.089270568740219
2.8518518518518516	0.0003272173389120059	0.04956924859001436	9.11459253071098e-22	8.002432521219111	15.18441431065462	0.009676377595957098	0.44705597926446067	0.2015127710461003	0.6978409552557172	0.18827916291886887	6.499370317386464	21.631023680919547	10.015876814940594	5.286183864342041	7.586988590459618e-09	7.545017881757162	25.14257868590276	1.5979550634017115	7.24003813310508e-06	6.443698839497676e-85	1.2181119664925408	7.316510004768072	21.823241900605613	5.776390694435887
2.85985985985986	0.00015437475601914953	0.08296946841172925	4.526887643312717e-21	7.912533094502605	15.634143132229994	0.017186053930808548	0.6973209819315832	0.18085559290040676	0.4638955317087982	0.28847191321770477	5.6686340449658505	21.29733873119909	9.70951568843411	4.507733936863883	2.1395219373172267e-08	7.870132879722524	20.9500448091419	1.1218846008377117	1.6662315849154554e-05	2.494707242358208e-86	1.6431485094159768	7.730749414869958	18.878973759918672	5.4198131827248
2.8678678678678677	7.100214549712212e-05	0.1354734971237554	2.191520539114741e-20	7.624331464982962	15.701552982532403	0.029770671181686734	1.0611035551128505	0.20213664509041157	0.30165885311384516	0.4307383715850245	4.840669500374561	20.535480724173542	9.292889688070025	3.7459373820037754	5.8816725260949707e-08	8.000161743570047	17.043642375887273	0.7679163995317783	3.7372322327216235e-05	9.403388327322948e-88	2.1606788049405443	7.960395611376931	15.935123890304853	5.033468286706124
2.875875875875876	3.184281113632161e-05	0.21580069432820204	1.0341333016487259e-19	7.159467282568771	15.38168314398919	0.05026835361704116	1.5752621785065828	0.2690046162496843	0.19248388132674601	0.6268048376498864	4.051695854778624	19.387211728061008	8.760349039058326	3.0335347991262838	1.576255642529537e-07	7.925202730951033	13.53726249933462	0.5124586316995619	8.169303227827764e-05	3.450877834590398e-89	2.770016102462978	7.988093449756965	13.12338648791471	4.6330478262977906
2.883883883883884	1.3944508220969925e-05	0.3353881342106393	4.756576445395418e-19	6.5516752036464965	14.697969742541513	0.08272431326807349	2.2815724782455873	0.3905870274992136	0.12168039206399708	0.8889142499908312	3.334174802576296	17.916305901013732	8.116872499331334	2.3939974220359415	4.118123943660396e-07	7.65097713879892	10.497433547368539	0.33341078186708684	0.00017403642503302795	1.232977719670381e-90	3.462846302493358	7.81172690427588	10.545144038658334	4.2353734466361495
2.8918918918918917	6.015967303831438e-06	0.508597467267575	2.132560208196453e-18	5.8427421485758755	13.699409798205675	0.13267513771215297	3.2241780146273413	0.581560532759295	0.07832377376916222	1.2285593679914453	2.714831668253921	16.202861759878232	7.378442529340737	1.8411306359417046	1.0488772386846983e-06	7.198107672875529	7.947418693469565	0.21148186730775523	0.0003613395482868115	4.289051913031003e-92	4.2224048467872475	7.444686210199069	8.267923261995284	3.857639295276104
2.8998998998999	2.6967611782983527e-06	0.7526080391492369	9.319635450151426e-18	5.0777789657674965	12.454762541590064	0.2073768625758075	4.4455448447050205	0.8619605957114914	0.05489681897938111	1.654783486108979	2.2138837425639535	14.33616063449604	6.570494030614772	1.3798496251629193	2.604403507922256e-06	6.599555476354943	5.874972760915291	0.1307783623574047	0.000731157682161588	1.4526059105933534e-93	5.023800656290903	6.914187811586924	6.3262423686145866	3.5165380035822635
2.9079079079079078	1.6022534195568983e-06	1.0868490465126555	3.9699893893180865e-17	4.300545774362764	11.044739993682725	0.31589633972534836	5.980968521894073	1.256556889588546	0.046898784980888834	2.1721757423101113	1.8453043437128827	12.40697165223504	5.72485412412002	1.0077786288333033	6.30458451546745e-06	5.89665799875841	4.242031208486349	0.07884322847614553	0.0014418723178355162	4.789770901558401e-95	5.835762750340317	6.257939744205511	4.72592803144757	3.227310981862105
2.915915915915916	1.913432099498804e-06	1.5318409570852272	1.6484455881687028e-16	3.549490903740947	9.553415591622116	0.46896694184034443	7.8519924186157715	1.7935945981502206	0.05251394648945302	2.7788012878589377	1.6177469076787816	10.500268398339212	4.875848676581179	0.7172734537709444	1.4879072333291372e-05	5.134428451882609	2.9947344958499604	0.04633989427137139	0.002771167436359123	1.5376663333606392e-96	6.6238700509260156	5.519719545702788	3.450664496479956	3.002795607688114
2.923923923923924	3.870768433809597e-06	2.1073713630229776	6.672012384205581e-16	2.8549681728861596	8.060110466525842	0.6785051679136925	10.05945032595386	2.5027242004774153	0.0723864135483451	3.4644059386292394	1.5356593191316747	8.689226611513394	4.056335528925112	0.4974971539455362	3.42352425872565e-05	4.356855773922624	2.0725489371360917	0.026552420354344457	0.005190616423242577	4.806067879884447e-98	7.3550391957367145	4.744583309605289	2.469498132073575	2.8525629197276587
2.9319319319319317	8.930420825766308e-06	2.830026398765531	2.632317018769343e-15	2.2378407880581217	6.632814526698304	0.9567035218850968	12.577172233833837	3.412024048013511	0.10950320225926782	4.209289617663559	1.600141781041858	7.031136212588951	3.2943389529722897	0.3362657789836439	7.679917058234717e-05	3.60287480776495	1.4157090488568487	0.014832278133600009	0.009475351125658952	1.4625075784734075e-99	8.002739910900518	3.974427429496355	1.7442029048441434	2.782243674933802
2.93993993993994	2.066404437860145e-05	3.710229736691009	1.0123271413715732e-14	1.7094240509405143	5.323828238671681	1.3146642874694343	15.347599229546343	4.544162635304137	0.16914580890558875	4.9842244670128	1.8092257871778954	5.565534980329912	2.6107492202189415	0.2214934935972302	0.00016797050965388412	2.9034882325351354	0.9706625414058291	0.008077230365611962	0.016857450569880188	4.332980955155742e-101	8.552149189232981	3.2444904192398805	1.2357250188509001	2.793126984896511
2.947947947947948	4.683719744581097e-05	4.749089082517569	3.794959875823392e-14	1.2725156886270461	4.167866141441111	1.7606200277475543	18.280552355265048	5.9119390638218485	0.25883409436332333	5.751685463612232	2.1574448152098564	4.314522204308712	2.018282390091041	0.14217574194505686	0.00035818814935897805	2.280267931422883	0.69356356460587	0.004288093182192954	0.02922864508383556	1.2498441601154746e-102	9.004311352102247	2.581153606796539	0.9092707752950752	2.8820876549037338
2.955955955955956	0.00010359934997885966	5.935486065158983	1.3867540664303867e-13	0.923143447380868	3.182443696266046	2.297892402568172	21.256130116565505	7.513653184236305	0.3881587241142283	6.468467709946302	2.6347875704973727	3.2849046659553105	1.521637401333231	0.08893572759335017	0.0007447316135985842	1.74520560709594	0.5520884734419801	0.002219269585645608	0.04939075661027588	3.509985970726463e-104	9.378391572007382	2.0011361387231648	0.7379001140816254	3.0418617814837132
2.963963963963964	0.00022349362804261437	7.2439338492265515	4.939694030526239e-13	0.6526313741240967	2.3700534684071806	2.922853309946829	24.132163405309615	9.32894917860519	0.5683854364123538	7.089513791432985	3.225327483504998	2.471613584365309	1.1185933655576348	0.05421422460292886	0.0015097602842151885	1.3016740005363905	0.5259358048949875	0.0011196981914904974	0.08133975892577247	9.596996271477684e-106	9.711314907107509	1.5119410180903816	0.7046900848906803	3.261651347741115
2.971971971971972	0.0004702047462700611	8.63373334464733	1.7151868434534482e-12	0.4496342807798356	1.7214672796351835	3.6232443996440207	26.755898496141985	11.315897356960374	0.8117233785288646	7.5725166991276245	3.9059660120942694	1.861732788621875	0.8016869125348491	0.032205976227950454	0.0029843211916981706	0.9461342666550752	0.606343150882918	0.0005507569954824002	0.13055102596535706	2.554734081227036e-107	10.054451899060004	1.1132392078657047	0.8036236841776805	3.528002410542874
2.97997997997998	0.0009647824547008182	10.049860291602371	5.805452962653517e-12	0.30188643084132655	1.219480836673905	4.377251684439743	28.97874098061588	13.41008030613243	1.1301876896349654	7.882659708735922	4.645779000386871	1.438491361053567	0.5600979507134654	0.01864429279128494	0.005752051118620551	0.6701904330378552	0.7948516161276481	0.0002641991870257521	0.20421042252361424	6.621196967863239e-109	10.467488911441063	0.798799101686469	1.0393568594325435	3.825871256984221
2.987987987987988	0.0019306563095592818	11.42580875026324	1.915475602261896e-11	0.1975242771767338	0.8425172031495791	5.153694686016736	30.672154797216443	15.526298423911749	1.5340569041574714	7.996760118758504	5.406396494614171	1.1846740531019788	0.3814320491881903	0.010518204010097542	0.010810612491908626	0.4626351078304702	1.1014242223640802	0.00012382902570695986	0.31131190219390914	1.67073566466643e-110	11.010123932980987	0.5585757430248186	1.425957922041362	4.139770864775949
2.995995995995996	0.003768145726578109	12.68832427687167	6.160778367908716e-11	0.12594765335539046	0.5676777402851368	5.913561719734696	31.742355279446866	17.56320188382464	2.0300248687301727	7.906132885800478	6.143679064353075	1.0850563433530396	0.25318798697652595	0.005782604566002466	0.019812513648088562	0.31122455911515784	1.5419261836224962	5.728218001354862e-05	0.46252344614408636	4.1044919626731456e-112	11.73266405760623	0.3806466446593746	1.9846464698049453	4.454878330863751
3.0040040040040044	0.0071731864833424926	13.763629834887503	1.9315931263077766e-10	0.07826226085846129	0.37302305871230307	6.612913781664712	32.14140427450351	19.410723329852903	2.6192609755323653	7.6176831153103075	6.810703609920182	1.1276461890677616	0.1638086091724273	0.0030980728700071825	0.03540808605447077	0.2040347050946367	2.134940470007151	2.7543546935451204e-05	0.6697180237278115	9.817287417152884e-114	12.666885236893915	0.25278853314924016	2.7405284425050134	4.757985275652527
3.012012012012012	0.013319051978634708	14.58444368995374	5.90363542977604e-10	0.047392258960559236	0.2390404701320966	7.206922742897637	31.872762879657348	20.95969650737096	3.2956975338902583	7.153036638347241	7.361786772424064	1.3036882989855514	0.10330781504250215	0.00161750633977611	0.061709405086226486	0.13035543390271423	2.8979430439515768	1.6912704921466732e-05	0.9450840370825473	2.2861463687230583e-115	13.81858847794652	0.16360183242290222	3.718363087170586	5.038190191166901
3.02002002002002	0.024122749436628947	15.096878585509273	1.758935765236774e-09	0.02796759620604356	0.14938265350759372	7.654558606819877	30.990226585251268	22.11259479389047	4.044927904240597	6.54586065275725	7.7570164790202485	1.6065466557091428	0.06353272689538786	0.0008229748882116076	0.1048815995292077	0.08116132812271284	3.8429986506048635	1.8671166454003472e-05	1.299777681078793	5.18318832768296e-117	15.16312495277594	0.10318448179677232	4.937519090558836	5.287265453109762
3.028028028028028	0.04261756643672883	15.266249215497774	5.108692965932024e-09	0.016084056205295936	0.09103592060316805	7.923256578950322	29.590296506868018	22.794010487534134	4.844092617776584	5.83783529430521	7.966594349547429	2.0297217347356096	0.038154706166932666	0.0004080500212069619	0.1738440533472959	0.04924521768357716	4.972335821188316	3.367312699397702e-05	1.7421595653087754	1.1441168341286078e-118	16.644780898455487	0.06342143160940661	6.406468486288395	5.499680271163711
3.0360360360360357	0.07344723248790268	15.080925863811583	1.4464447363139978e-08	0.00901423205580648	0.054100353105843844	7.992829925742023	27.799196081773445	22.95940244318194	5.663032109208856	5.073944844022125	7.9742602006292	2.564376196369696	0.02249045382610447	0.00019716347094355326	0.2810263761568116	0.029118827829061392	6.274371336697359	7.059223823400033e-05	2.27576278799263	2.4588055947808026e-120	18.1803653714344	0.03798858565275934	8.117390078324021	5.672317872629356
3.0440440440440444	0.12348220715200475	14.553644620224599	3.992353589488928e-08	0.004923280687660492	0.03135110530830802	7.857976352573903	25.75667731312814	22.60080625263468	6.466792738673129	4.297823751551237	7.779191164826241	3.1968281749349905	0.013243539437574402	9.283799113164754e-05	0.44307340546425616	0.01677948496472811	7.7209159370459215	0.00014980089675550604	2.8972519422735834	5.144680864844753e-122	19.666714291218952	0.022175102615503622	10.041650595028049	5.803980171241517
3.052052052052052	0.20253188257376972	13.720071010917076	1.0742223629520366e-07	0.00262043366239332	0.017715841810409177	7.5289459437450335	23.599273292153704	21.748611648873364	7.219312416515273	3.547813654174442	7.39602147573333	3.9065097061611334	0.008236583707405683	4.2600161244836404e-05	0.6813351712362052	0.009422763147593669	9.26633749124172	0.00031203777628032467	3.594725604379626	1.0480285580285077e-123	20.99121530274813	0.012614602838679363	12.12703433224692	5.894813213183738
3.06006006006006	0.3240867112341937	12.634840055529972	2.8177365286203853e-07	0.0013592034041838446	0.009761524732201331	7.0302539688294585	21.445640035846733	20.469093799926735	7.88783387874238	2.854193700250402	6.852960668457697	4.664861008032443	0.006182538732364327	1.9049473660666506e-05	1.0219228718255022	0.005156711488692635	10.849332872779797	0.0006343097209490797	4.346757824700152	2.0785870846404965e-125	22.043973759514632	0.006993216200246145	14.297541248545004	5.945799966945264
3.068068068068068	0.5059733076946866	11.36567823697924	7.205275217528837e-07	0.000687050164529679	0.00524458644225054	6.397663181113532	19.386107778073093	18.85802504008643	8.447364607085822	2.237791928822019	6.18832358961882	5.435524954894183	0.006524862455980953	8.301201336157607e-06	1.495077601873691	0.0027501874993284825	12.397646382552741	0.0012569875910119319	5.122540176525824	4.013689405111538e-127	22.729967266197118	0.0037781200907515146	16.456336295267747	5.95844657229381
3.0760760760760757	0.7707500501093141	9.986478449012642	1.7961714585535744e-06	0.00033844270145169886	0.0027474729940902905	5.673951703229374	17.477661108616704	17.031263839431627	8.884389979241593	1.7099314901872817	5.446050516716989	6.176018954503557	0.00936279503248918	3.5252112154438155e-06	2.1336058367013813	0.0014293766531247474	13.835598089782104	0.0024277884187815283	5.8833618059620605	7.545703391172229e-129	22.97952669205287	0.0019891612548341465	18.49201777840116	5.934735071842875
3.0840840840840844	1.1456229635991908	8.570301501637534	4.365108917771577e-06	0.00016247051927021773	0.0014033797010693928	4.904161761897602	15.7444983687042	15.11360897194984	9.199098506369578	1.2734641594453466	4.670934520765238	6.84081247622094	0.015468995555137123	1.4588665552336723e-06	2.9702047247548684	0.0007239790106305574	15.093725726281626	0.004570096141358845	6.585458987416885	1.3811349894331548e-130	22.75574046960638	0.0010206096127520052	20.287836430296146	5.8773402140635245
3.0920920920920922	1.6616392678734713	7.18320764070351	1.0341785537235724e-05	7.600754314543189e-05	0.0006989203011164724	4.131058644387298	14.18331741411791	13.227354733118158	9.40560629230201	0.9245263230928022	3.9042637745726885	7.3854680576192235	0.026400507317324944	5.88345210277208e-07	4.033643572161533	0.00035735525868557216	16.119310984633415	0.008384393452624287	7.184010638419858	2.4612342830533865e-132	22.057861343404753	0.0005103225361703485	21.73293803451134	5.790028050324253
3.1001001001001	2.35193903775539	5.879605861884337	2.388648293572594e-05	3.4652257381584415e-05	0.00033937690534851	3.391422294085818	12.771738881304383	11.481882996222232	9.530037808922305	0.6546262737267653	3.1804434596982	7.771267226587092	0.04469766962710034	2.3122516892973328e-07	5.343982571265085	0.00017189739291211106	16.88617917002071	0.014991643877110085	7.6378047945094325	4.270219644226524e-134	20.920413119617837	0.0002486710741919686	22.734241301459914	5.678090992430507
3.108108108108108	3.2489315301424524	4.699502385633039	5.378587396847779e-05	1.539568720302233e-05	0.00016066890378811898	2.7135828425332926	11.477934278315333	9.96533161937764	9.606755199866678	0.452721799287666	2.524929826704518	7.969597820656214	0.0741565130719242	8.855726956370306e-08	6.907271335633183	8.058112258708819e-05	17.40203462909081	0.02612510606867611	7.9139141559298976	7.213198812404554e-136	19.408337101043905	0.00011808676445803895	23.227312294828582	5.548646393264917
3.1161161161161157	4.380419930666821	3.6677000979283707	0.00011807194019263668	6.665908329081743e-06	7.416113396150972e-05	2.116353174821511	10.269600689723944	8.738975387719757	9.673426197542137	0.30704603830562266	1.9535477264476209	7.965368500919978	0.1201465005036273	3.305213813581363e-08	8.710430657685842	3.6812240216308744e-05	17.71177982042771	0.04437088066679418	7.991649322315422	1.1862767565791145e-137	17.609070155871457	5.464779032143767e-05	23.184631593213496	5.410643785514142
3.1241241241241244	5.764917919797755	2.794711882013826	0.0002526915553549603	2.8126280618823894e-06	3.337808197205678e-05	1.6092666791011543	9.120848217472306	7.83454354132547	9.76587876001558	0.20655600250300238	1.4730307268152896	7.758853728051308	0.1899268981944099	1.202156834128638e-08	10.717216196737773	1.638875987361436e-05	17.895755225699627	0.07344617999896211	7.865134711141753	1.8994355841484543e-139	15.622817529580868	2.464560131261819e-05	22.619983029461324	5.2744877024590675
3.1321321321321323	7.406653339334513	2.078948984961037	0.0005272340168900666	1.1565328812030658e-06	1.4659492911514217e-05	1.1938446012654846	8.016204198860233	7.254356098128981	9.913734204533933	0.14198486408908684	1.082461970288299	7.365636001040754	0.2928934717445286	4.260974443058539e-09	12.866223581419966	7.110413335771925e-06	18.06255803485322	0.1184872319975346	7.544067986507055	2.961035053818463e-141	13.552422630581999	1.0831825669752618e-05	21.58826599967943	5.151274095470815
3.14014014014014	9.290986878981062	1.5096522763120714	0.0010724767353580535	4.6344305081416746e-07	6.313706356506893e-06	0.8655205631402391	6.951625622069247	6.973930567268578	10.1376164701344	0.10655769478570537	0.7752228164087142	6.814647135276382	0.4406670362653055	1.4717802071088292e-09	15.071766778867225	3.0063428955984857e-06	18.33692958197935	0.18629666154870292	7.052536943240839	4.494102338494936e-143	11.494140305323853	4.639373508756108e-06	20.180731690922904	5.051735474939023
3.148148148148148	11.381121876720126	1.0700453792252789	0.002126900539229463	1.8097870439449692e-07	2.7483676235247414e-06	0.6158408251746836	5.93299774457874	6.946589709247882	10.44834131189539	0.09647225744122995	0.541070058296587	6.144643133457307	0.6469233750679041	4.954082288086318e-10	17.228126767443868	1.2387312400518762e-06	18.844004565304104	0.2854761084363481	6.426110170567369	6.640836640738066e-145	9.530331363745816	1.9364775916396786e-06	18.516322700723453	4.9850674066485166
3.1561561561561557	13.616980942222314	0.7402802742819984	0.004112296182491401	6.887336240697776e-08	1.4153250378452092e-06	0.43461873645662674	4.972978983039907	7.109556158867358	10.84798969660286	0.11125126694824926	0.3680387205729319	5.399704710942358	0.926868053904911	1.6250611319238103e-10	19.217156310210022	4.974054940046032e-07	19.69185762453658	0.42634938466419114	5.70771345732683	9.553952252197541e-147	7.7246875667422845	7.877008461198703e-07	16.730319545519723	4.957846369499517
3.1641641641641645	15.916932829258895	0.49988358788683257	0.007751799426483848	2.554275909727217e-08	1.3090002454837202e-06	0.31182020859728743	4.087188981047863	7.3910055224197455	11.332292627494503	0.15404520470227107	0.24397570293862259	4.624484778899557	1.29628664556577	5.1947232948793666e-11	20.918621766342678	1.946430835438886e-07	20.95466443253326	0.6205727341415189	4.942989165114846	1.3382084443941311e-148	6.12015402753452	3.1225392333837526e-07	14.961774367077926	4.973236792281502
3.1721721721721723	18.182665315638214	0.329560058075866	0.014246382454917494	9.231601299328483e-09	2.3353223178502054e-06	0.23906213829443188	3.290649128898657	7.717530227579875	11.893429735813859	0.2319131636528823	0.15762049914646245	3.8599054912698088	1.7701541216142187	1.6182341589562202e-11	22.222086351093147	7.4227064395905e-08	22.658857182970728	0.8803409764984828	4.175875796034059	1.8249244755739e-150	4.739319890821233	1.206340914541952e-07	13.34121517026763	5.030627572589379
3.18018018018018	20.306964995234427	0.2123402048431192	0.025526634336017276	3.2514642434669014e-09	5.240420903545932e-06	0.210692012428083	2.5951384704750784	8.021430742649022	12.522266729980986	0.3560428725799245	0.09924116954738675	3.1398575810886435	2.3608636306789403	4.912544966902814e-12	23.0387251085453	2.7585477415510108e-08	24.774384273223436	1.2171393994651047	3.4450409952439163	2.4229651825792098e-152	3.5867569280271834	4.543618840794767e-08	11.979873960513876	5.1257517837199735
3.188188188188188	22.18358124508262	0.13415471937252996	0.04459357669173722	1.1160242611927332e-09	1.2054460908941825e-05	0.2244698972111196	2.0078090445074728	8.247215217686335	13.209259640770618	0.5418012738920944	0.06089534618229627	2.489219440965965	3.0762237289540475	1.453308930155358e-12	23.31132141008846	9.990647473840536e-09	27.212606999536288	1.6400644011965777	2.7815874215856318	3.16192528639052e-154	2.6526287033835425	1.6735332237667146e-08	10.961319313355354	5.251250585337699
3.1961961961961958	23.717850206074235	0.08397284874802186	0.07595278410242354	3.7330258716946425e-10	2.7250640903864466e-05	0.2818910188544074	1.531094927605879	8.35668817179239	13.943692705633875	0.8084474777537727	0.03641576086132692	1.9232527960355028	3.9174564266594825	4.1898220185386564e-13	23.020884051703234	3.526157250064015e-09	29.83154333284665	2.153836141464724	2.208182277476288	2.2119676885233018e-154	1.9168697541509572	6.186274081038005e-09	10.335966276667863	5.397566270398177
3.2042042042042045	24.836467613238785	0.05365968812884691	0.12612771163733574	1.2168612860264645e-10	6.011999199135407e-05	0.388175776301521	1.1637071993372894	8.332080482249753	14.711478277042898	1.1783068320716634	0.021223046618387902	1.4482032353329466	4.8774845809314415	1.1771164706183738e-13	22.188823906460396	1.2128431161687626e-09	32.44819382275425	2.7567386514197563	1.73949739115398	1.5397992410474012e-152	1.3533202983356456	2.7673093917293096e-09	10.118586204153173	5.5540058626635656
3.2122122122122123	25.49482260345884	0.037696854652153465	0.20420928192260124	3.8655728258208966e-11	0.00012929785273154055	0.5519286777856826	0.9023598734411236	8.17683804221781	15.492275934375074	1.6752156050003661	0.012054220286200339	1.0627781238004859	5.939806726173756	3.222771609875496e-14	20.874345603354218	4.0653925781800584e-10	34.85668034062048	3.4388220890868677	1.383636849806043	1.0636929171291527e-150	0.9333585247431406	2.7394403269139056e-09	10.28869705146708	5.70981111753171
3.22022022022022	25.68066537110679	0.03288310477222874	0.32236005531981493	1.1966836445179908e-11	0.00027103007727625924	0.7844454204022829	0.7438170479043779	7.9139397371384375	16.25702820301268	2.322115126745032	0.0066724231784265516	0.7601086084968797	7.0782095731246635	8.598563130974579e-15	19.167495325129202	1.3279914015256632e-10	36.85003946066891	4.180757689170538	1.1441029012327975	7.161936410944625e-149	0.6287570582213974	6.0671707649921925e-09	10.793581637008316	5.855097816474869
3.228228228228228	25.41352227725946	0.038095232365006906	0.4961469200850144	3.6102523705616203e-12	0.0005537138181537651	1.098643625781928	0.6868665229351939	7.581923713084942	16.96705027686303	3.1378085447109005	0.0035994914099532673	0.5298203651055101	8.257466017055991	2.235677226609985e-15	17.178996340517457	4.2274934838783874e-11	38.242888357730955	4.9537200968082535	1.0218161138287396	4.700081762858653e-147	0.41366564046695736	1.6380201348891815e-08	11.553617404208179	5.981573942193987
3.236236236236236	24.74005852322817	0.054151228352706256	0.7445350942456487	1.0614229626070412e-12	0.001102536614246855	1.5076176151340035	0.733880112748266	7.22911208207341	17.57551807612468	4.1330842433706385	0.00189239596483669	0.3599163664477483	9.435027428424192	5.6648792750062955e-16	15.028459954293117	1.3114916846688732e-11	38.89194961137792	5.720567406910882	1.0167531052058105	3.0063616320744753e-145	0.26576253605587474	4.444230440134946e-08	12.469548582667478	6.082997258421569
3.2442442442442445	23.72634140473744	0.0837802928520836	1.0893519220660528	3.041109839966175e-13	0.002139637322167219	2.0228724656993626	0.8916907261702703	6.906781605478854	18.031632529167016	5.3066299103141965	0.000969610678278898	0.2382837880363877	10.563572342100999	1.3995532657250785e-16	12.832700586110171	3.964998675126997e-12	38.71165559521761	6.438399605881817	1.1288750280789763	1.8742951495915586e-143	0.16671002711285504	1.1795845650472842e-07	13.431242482882624	6.155375203385646
3.2522522522522523	22.448499296465027	0.13166891641265493	1.554038045109699	8.491187767789208e-14	0.004046939813167308	2.6523686266942277	1.1715882040722396	6.662185156303803	18.287037602451598	6.6413636688205075	0.00048417679049481577	0.15374724661716033	11.594151629347168	3.403745105431678e-17	10.695704549539297	1.1681953210129946e-12	37.6827452847219	7.062328684128307	1.3581701232434966	1.138926762486868e-141	0.10209398526941574	3.053094632184807e-07	14.32733003997019	6.196937064394828
3.26026026026026	20.98347699683069	0.2045195314552923	2.1615617342233646	2.3104548890299354e-14	0.007460239251312574	3.3985872534890813	1.5883110455391862	6.532359550800505	18.303417983629494	8.10193510550264	0.0002356510464097347	0.09668078099143446	12.479598265024404	9.595837841376257e-18	8.701368732256238	3.3541523813692203e-13	35.852815844709376	7.550037364486338	1.7038031456586502	6.745509769025441e-140	0.061031946863759234	7.703301160598574e-07	15.054961136871103	6.207920133867817
3.268268268268268	19.40141775509749	0.31103009397893305	2.9314886453659144	6.1265961388903706e-15	0.01340349923231734	4.256883924124194	2.1580005930913804	6.5395559321029975	18.05977512758898	9.634142623429309	0.00011184200204293352	0.05925062074920105	13.177858510927035	9.235436267713298e-18	6.909552148201377	9.385232293291941e-14	33.32901722871382	7.866498296915904	2.162534536834383	3.8939917016063304e-138	0.0356108865679535	1.8946455033095232e-06	15.528764769194169	6.190212996902739
3.276276276276276	17.76071415019297	0.4616837018527978	3.8763703341764812	1.5831924965449456e-15	0.02347053882045796	5.214410835871487	2.8952007892749845	6.688914602151855	17.557797327683783	11.166837321156928	5.190323346324321e-05	0.03538878163087156	13.654943679525966	3.200172274089164e-17	5.355400302468296	2.5591879032712775e-14	30.264254257822277	7.988127390031989	2.7267242290267606	2.190971092555263e-136	0.020278167132648517	4.542550789289393e-06	15.688061340155492	6.146897138902624
3.2842842842842845	16.106100792557527	0.6682337682562052	4.997819209127609	3.986951048907261e-16	0.04005597930384654	6.249839651296472	3.8091353068452527	6.968705036021233	16.824031372277233	12.616537272803889	2.3909463170409938e-05	0.020599575405228297	13.887276644521982	1.3104235571253622e-16	4.051422622865453	6.80070964217604e-15	26.839167259012314	7.905688320146634	3.382348459457271	1.20154424518356e-134	0.011268056673649588	1.0616992277672515e-05	15.50148277653834	6.081728114328939
3.2922922922922924	14.469486400712604	0.9427902808302581	6.282835429890499	9.784548599736813e-17	0.06662712536074031	7.334008941312247	4.8996642637159935	7.353098924277395	15.908164767188651	13.894505798682872	1.1802800002806564e-05	0.01168613444433459	13.863288985060095	5.28956807136297e-16	2.9914995399143596	1.7611696889439308e-15	23.242637404972246	7.625451650360241	4.1075109222214765	6.42250572390878e-133	0.006109422794560813	2.4190427763885457e-05	14.968431647579942	5.99860146228462
3.3003003003003	12.872703831166351	1.2964627032442178	7.7010894938534795	2.3400945035827265e-17	0.1080125516524909	8.431470255860498	6.153485979426027	7.807079072993196	14.877496614770047	14.915542523231345	8.19191994948248e-06	0.006461055022759862	13.584192676401882	2.0822664070954233e-15	2.155890794508744	4.444706440314011e-16	19.653540333456014	7.168406619704189	4.8719022864397665	3.346038746628689e-131	0.0032317744853101057	5.373257205760676e-05	14.117221088256098	5.901054416476714
3.308308308308308	11.33110099317017	1.7375964739049086	9.203888202526974	5.454044900495399e-18	0.170661989291859	9.502749603037579	7.541261639848099	8.29275353494057	13.808433614693543	15.607311844232388	1.0780937163130309e-05	0.003481416251477695	13.0638971830101	7.989398021131489e-15	1.5163874234298729	1.0931502870613427e-16	16.22599358498072	6.567663145452771	5.637544075775776	1.6991013691129102e-129	0.0016677578567645887	0.00011635814616671998	13.000208806932042	5.791857757757346
3.316316316316316	9.856930274814015	2.269745760724212	10.725421260279324	1.2387872647389387e-18	0.2628081380197794	10.507017664767183	9.016354309978574	8.776089701949287	12.776427253264872	15.91880165738548	2.1206707543835712e-05	0.0018282198360250466	12.328075531363865	2.9877250340899006e-14	1.0409431060828331	2.620062037617547e-17	13.079544171838423	5.864490464156747	6.36095035851755	8.409488886701701e-128	0.0008395371014109298	0.00024566063585658405	11.686673802301343	5.6727481773793205
3.3243243243243246	8.461767627536588	2.8896378629680615	12.18659188786786	2.742000095608706e-19	0.3944393576923629	11.404807324121395	10.51575131306688	9.232954500264672	11.846051649160943	15.826541741760378	4.5861794937868177e-05	0.0009356659659966197	11.412417034486479	1.0889685158282534e-13	0.6973708245288173	6.119813492707841e-18	10.294809922872588	5.103649914072127	6.996581173042931	4.05678537242767e-126	0.0004122190694364627	0.0005056734264086911	10.25449095040675	5.544337500178509
3.3323323323323324	7.157598676736342	3.585478081873348	13.501310490263055	5.914675324745861e-20	0.5769804585358733	12.160447066814596	11.963469952848916	9.653383462943468	11.06286502589673	15.337530743927843	9.899913359917697e-05	0.0004666950561840231	10.360154511471197	3.8684600407191574e-13	0.45593817010630444	1.3930275631010395e-18	7.914214436408472	4.328751400692249	7.501192578583658	1.9074656160247067e-124	0.00019740870093934264	0.001014888741087538	8.781773625730539	5.406211594541947
3.34034034034034	5.956624131303888	4.335987490672814	14.584650700030426	1.2433318662625169e-20	0.822586152151969	12.743983474260565	13.276357645080465	10.04322296255332	10.448333584791968	14.48836722261884	0.00020918760031556798	0.00022686396573160495	9.219024706958548	1.3393960035381159e-12	0.2908961494152356	3.090125680306356e-19	5.946792653899747	3.57829046396292	7.83846844531148	8.741657785596571e-123	9.219886861129074e-05	0.0019860967633690834	7.339561441458813	5.257202677029147
3.348348348348348	4.8701551737694535	5.110533229768755	15.36183602954322	2.547040965762434e-21	1.142986528725427	13.132510883482178	14.37175400796258	10.422685186842337	9.998516801803703	13.340738473152431	0.00043114168149353127	0.00010747755804273862	8.037902259145797	4.519891131967129e-12	0.1811104160529617	6.680169580868987e-20	4.375675320744686	2.8828345222143614	7.983204221856217	3.904751718286553e-121	4.199322871107143e-05	0.0037899903204591805	5.986360969129128	5.095790201173323
3.356356356356356	3.907130658499488	5.870588564304682	15.77675100595179	5.084842507531541e-22	1.5478905823668165	13.310963539598824	15.176077100505735	10.821876310891573	9.686543214915954	11.974045782268483	0.0008661790821223761	4.9623799440462826e-05	6.863418016072889	1.4866031266308012e-11	0.11002850050755417	1.407322860705321e-20	3.1667924837576638	2.263575654528165	7.924339273405117	1.700026684457707e-119	1.8651025490848756e-05	0.007052708090321596	4.764971012833674	4.920564298366114
3.3643643643643646	3.072783906432676	6.5725560601499735	15.798635158418586	9.892630606853358e-23	2.0430492360816714	13.272510921665134	15.633127293515718	11.273921718080947	9.468275122261542	10.476400302253573	0.0016960938099531038	2.2329663940181634e-05	5.7369060300430945	4.7655189559625723e-11	0.06522372007178653	2.8893151055503444e-21	2.2775113398725155	1.732213789746304	7.666306442881625	7.214079022224727e-118	8.077432389899006e-06	0.012799137886794966	3.7016264464386532	4.730677092467588
3.3723723723723724	2.3678542572691463	7.171734113577965	15.425851643235081	1.8755938064549954e-23	2.628190481219189	13.018706033403067	15.710847388633718	11.806812601643532	9.290078390930889	8.935418730988243	0.00323696355420661	9.792516517019223e-06	4.692001216396111	1.4889271626970315e-10	0.03772475156048349	5.780840468139887e-22	1.6642469441029248	1.2919304844189967	7.228453704930143	2.983795490870272e-116	3.4109109790794194e-06	0.022653854680445368	2.807155532707775	4.526213491166448
3.3803803803803802	1.7885389705310526	7.626956832582268	14.686089553773257	3.4654409082988455e-24	3.2951430685998093	12.55947427752527	15.405468208953334	12.435428782962813	9.097351987054397	7.4301581251887905	0.0060210184715930775	4.1852980403473064e-06	3.7531275010867624	4.53403424881866e-10	0.02128870239466667	1.1271506648028603e-22	1.2884525587531948	0.9390916466646106	6.642632010023711	1.2028746578095724e-114	1.4043485140479241e-06	0.03910862466124255	2.0796205090655415	4.30843295514749
3.388388388388388	1.3271787231109378	7.905250347609412	13.632965205076594	6.239803540897636e-25	4.026531959434328	11.91292958929653	14.742377915835803	13.155269087584434	8.84245839922842	6.025198704624253	0.010915560544734984	1.7433252444051526e-06	2.9349879331484257	1.3456875417588698e-09	0.011720747308460556	2.1417455305295878e-23	1.1207251015001158	0.6652853897270322	5.949360494797571	4.72644957162342e-113	5.637278998474334e-07	0.06585784556493716	1.5078218568896935	4.079862485638282
3.396396396396397	0.9735133486832507	7.985777562910082	12.339601517829154	1.094904007240106e-25	4.795429091719535	11.104912310658229	13.77359819433373	13.939204509909136	8.490913667653812	4.767407588954187	0.01928705906154457	7.07701962015071e-07	2.243020967689554	3.892707386511051e-09	0.006295438308387432	3.9659631784036054e-24	1.1429999603961702	0.4593451886100115	5.1932060658094095	1.810144253268897e-111	2.2061673104279316e-07	0.10818965601797462	1.075081798660069	3.844251515626766
3.4044044044044046	0.7162571385636858	7.862416704123682	10.890252651448595	1.8722933073263447e-26	5.56625716649394	10.168103820520749	12.572312828331953	14.738081508729378	8.025088786497047	3.6854111416245483	0.03321466323244994	2.7998987833854466e-07	1.6746532056313783	1.0975072013081513e-08	0.003298697342308841	7.156890900240773e-25	1.3489469662029978	0.30910180029937984	4.41810413167592	6.757017205579164e-110	8.417191655720049e-08	0.17340005621882432	0.7628464125250353	3.6064238284608137
3.4124124124124124	0.5447237909440602	7.5445308145666425	9.37130297492843	3.120070699888556e-27	6.29707084009399	9.140609416143844	11.225350791410888	15.485324612095908	7.445160669278096	2.7913740141066117	0.05574906274718227	1.0795784720591024e-07	1.2210857759630325	3.015859393964493e-08	0.0016861111071486273	1.258621153817475e-25	1.742736989418511	0.20271928904062134	3.663291128968566	2.45844631121317e-108	3.130708997533743e-08	0.2711711288678055	0.5538107600601933	3.3720738408332633
3.4204204204204203	0.4502615442559682	7.055794197008888	7.86296308260666	5.0669625678193085e-28	6.943101417976542	8.064006691902938	9.82478149757978	16.10494793751891	6.76753731998951	2.084398830221157	0.09119880781256902	4.0568229211395164e-08	0.8693144943777221	8.077238249938523e-08	0.0008406955123348597	2.15705176412375e-26	2.336367681067146	0.12957457451505666	2.9603427908192805	8.718273422149494e-107	1.1351492012035115e-08	0.41382554602964816	0.4344310319379897	3.147551664079313
3.428428428428428	0.42731424807684065	6.431280540733967	6.432734124166249	8.019063774812117e-29	7.461192916202715	6.980997518958371	8.459791702470145	16.521734431561452	6.021381134240994	1.5547456636748633	0.14540676935034294	1.485722979775436e-08	0.6041031081515144	2.1084474848948503e-07	0.00040886692233950455	3.6026412595751904e-27	3.1457621514954224	0.08071898375174699	2.3315656439306385	3.013453466308996e-105	4.012241730888159e-09	0.6163439485603172	0.39680615354911297	2.9396647015439674
3.436436436436437	0.4739826672323675	5.713310938558682	5.131292753134953	1.2367797032189385e-29	7.814537993472974	5.932928711928338	7.209801169708575	16.67191755731946	5.244101398036024	1.1881071562699843	0.22595604437741493	5.302853209950198e-09	0.40969154434461813	5.364271811823357e-07	0.00019395374772018272	5.863762617349308e-28	4.185919050595818	0.04900752348610445	1.7897334904952458	1.0152264902101798e-103	1.3824048921171526e-09	0.8960178976766283	0.4399690095205119	2.7554986696964283
3.4444444444444446	0.5920105845249809	4.946745234850098	3.990969233995391	1.8588902181091974e-30	7.976999551654534	4.957513564133793	6.139410595948971	16.51259540043014	4.476750674141037	0.9693181646277496	0.34222140883177443	1.844597404270718e-09	0.27110682950585824	1.3301691003483926e-06	8.973667706468396e-05	9.300935937809497e-29	5.465506892410631	0.028998865323137335	1.338949367518642	3.3336964037974518e-102	4.6428911901874657e-10	1.2716184997227007	0.5706224268298141	2.602236015808883
3.4524524524524525	0.7861621160350262	4.174442828571123	3.0265565073012257	2.722750492756982e-31	7.936317757508289	4.087066687194568	5.295363885024498	16.02834496502958	3.7601458349294967	0.8850745447207584	0.5051661711442353	6.253406010289951e-10	0.1750320168388357	3.2147782857541922e-06	4.0493055002945774e-05	1.4377117973748195e-29	6.9814424035483444	0.01672362537661055	0.9762813999056815	1.0669744448080902e-100	1.5199828836507618e-10	1.7619979029052615	0.8033010930463308	2.4869331933778476
3.4604604604604603	1.0629985477581054	3.4335210230796895	2.2378774422226817	3.8864640888599807e-32	7.695661668810577	3.3474588902094506	4.705351575813817	15.234031073368614	3.132281615491374	0.9254382582118272	0.7267837672304578	2.0662691766525048e-10	0.1102612861638481	7.572569874572165e-06	1.78202443806514e-05	2.1657679894984627e-30	8.71413078465148	0.009399635935416506	0.6937786758303703	3.3284885971153115e-99	4.850410227822238e-11	2.384111837925426	1.159863698895321	2.41621631194208
3.468468468468468	1.4291161993788342	2.752835069538335	1.6133889050918604	5.406225835202678e-33	7.2732620103539265	2.7578349654912424	4.378259432951329	14.17350111545275	2.627272382065899	1.0840869541547589	1.0191076252743494	6.660077909823783e-11	0.06781803224771364	1.7385358257452703e-05	7.648122046690501e-06	3.179412923490067e-31	10.62412029443881	0.005148999059947785	0.48050946924780513	1.0120580860018976e-97	1.5086939568346606e-11	3.150553150073722	1.6681532688951435	2.395869256838192
3.476476476476477	1.8889785605052274	2.151849784509322	1.1341098225245743	7.328691130753166e-34	6.700198477175362	2.3309605102947355	4.305406653770456	12.914569720683202	2.275712359397844	1.3574156742698666	1.392767926802677	2.1142086650263152e-11	0.04083555023058723	3.8902014525476336e-05	3.2010960676083805e-06	4.5485906115807254e-32	12.650882671903995	0.0027489432184608005	0.3243530813788912	2.999365189409357e-96	4.5740476952504894e-12	4.0668065963070426	2.3596429552900227	2.4303165822347204
3.4844844844844847	2.442563826647689	1.6408277691726356	0.7772886693544618	9.681694269724317e-35	6.01673676463149	2.073923206415811	4.462403007420585	11.541275581353382	2.106044839647079	1.7427193806097185	1.8551598506626426	7.30983407788404e-12	0.02430106296795907	8.484155714560951e-05	1.3067891994152204e-06	6.341641346970843e-33	14.71424347941055	0.0014303420388068987	0.2133876057179539	8.664011810320011e-95	1.3516729041870583e-12	5.128552851115911	3.265939023433274	2.5220384090849985
3.4924924924924925	3.0831383952749905	1.22207203287821	0.5194198315226582	1.2464332349813809e-35	5.267846718891308	1.9888480887579345	4.811425272381049	10.1447267760013	2.146320317529874	2.2357843088158567	2.4083954051541356	5.047801852483281e-12	0.014750649363314543	0.00018034049684589813	5.209814424489909e-07	8.616311941278631e-34	16.718656078566486	0.0007253459892286609	0.13682185814655623	2.4393535635203553e-93	3.8932200272879356e-13	6.3194375331809445	4.414158104849516	2.6709872860342214
3.5005005005005003	3.7955328343196575	0.8918576846309051	0.33842415967872685	1.563793441535814e-36	4.498635396616295	2.0733141699759376	5.303893309904638	8.813898403216179	2.4256273533443604	2.8282953216242124	3.047320384545415	1.0974154648308997e-11	0.009982913507143691	0.0003736164459585931	2.0478749123522743e-07	1.1408697397175322e-34	18.560083350515956	0.00035849384364020716	0.08550216421863956	6.694170202353196e-92	1.0929699507886127e-13	7.609751686354954	5.821426112508053	2.874099024349967
3.508508508508508	4.555310032594032	0.6426702886178632	0.21498512370520084	1.9119761247248097e-37	3.7503832188063013	2.3202764057359873	5.88364295863861	7.627537214325062	2.9745076403507444	3.5055171703208394	3.757961420436413	3.381710061718567e-11	0.008839261538235025	0.0007544088941367533	8.488549523731377e-08	1.4721281567407133e-35	20.13480012116643	0.00017268291336797076	0.05207567527352529	1.7905452124346908e-90	2.990648446898982e-14	8.956422943441309	7.489028646258697	3.1249950129537436
3.516516516516517	5.329151581704143	0.4654192735195764	0.1331549015966904	2.278128687093725e-38	3.0576988147720034	2.7174753524754514	6.490701065672867	6.647950279658952	3.823815636218777	4.244712601488181	4.516795117683822	1.0601052630797865e-10	0.011082180958378863	0.0014846897384395256	5.176046307607645e-08	1.8511861325095203e-36	21.34905107746853	8.106776676370975e-05	0.030912385773843865	4.668105321708238e-89	7.975844881486122e-15	10.304584664539622	9.397017929815348	3.41396037707469
3.5245245245245247	6.076639037096743	0.3513837865395442	0.08040906269742767	2.6452501735151062e-39	2.4470561633024577	3.2465141719551576	7.065660716321607	5.917024614156098	5.001741000353947	5.014699899065485	5.291177600698445	3.2515390907013133e-10	0.017390989162004378	0.002847821115560999	7.370444084285603e-08	2.2685558091008217e-37	22.128281297269467	3.7091827268054896e-05	0.017884857730582092	1.1862141249994385e-87	2.0731890137800383e-15	11.590784785435714	11.500272084658912	3.728252393626783
3.5325325325325325	6.753385172190301	0.29374445087288403	0.04734228860571751	2.9932842519141543e-40	1.9367054988159942	3.8819495110393523	7.554464943844165	5.454450937111658	6.529056210648619	5.776814534205622	6.041129706455376	9.723605333854505e-10	0.0294858455966652	0.005323996934765933	1.7052793279126032e-07	2.709216788605585e-38	22.424656224530484	1.6540149288010923e-05	0.010086959191962428	2.9380075902071042e-86	5.252293098495594e-16	12.74764627710304	13.727030834058706	4.052751743602387
3.5405405405405403	7.315214114993603	0.2886332847766363	0.027176101012610285	3.3008202932736646e-41	1.5377121891949577	4.590833925522625	7.913196173682504	5.25787933582435	8.413045164492322	6.487328931167934	6.7224542502441995	2.8341944598383703e-09	0.050382474555841175	0.009700876588495827	4.286726890381975e-07	3.1530652574155406e-39	22.22181495514596	7.188392768490264e-06	0.0055493339228390795	7.092680682436018e-85	1.296892980227573e-16	13.709540067980104	15.980741550745133	4.370922189119555
3.548548548548548	7.722853299744564	0.3356829543742456	0.015209533227477832	3.547223158402257e-42	1.2557142618096722	5.333132098243768	8.11230682273342	5.304637405491239	10.640956718263823	7.101127978811225	7.290904738314586	8.05163658945432e-09	0.08476831129904348	0.017227896521693563	1.0669728984533679e-06	3.576161068186696e-40	21.53621441129758	3.044776010887245e-06	0.002986323884599506	1.6689213832897406e-83	3.1210591073660466e-17	14.418627339487468	18.14562954667738	4.665999293912276
3.556556556556557	7.946443737215848	0.43807575787121716	0.008299131471282582	3.71490619753956e-43	1.092916947770078	6.063303223738457	8.139671855440488	5.554662590478366	13.174138680832737	7.576183016563944	7.706884776569096	2.229409518147848e-08	0.1394721805388107	0.029819586806438883	2.593920239582198e-06	3.952720383714827e-41	20.414941117937254	1.2569270624656122e-06	0.0015904729065065442	3.8276272722814494e-82	7.320492410738999e-18	14.830514393792454	20.095804439238087	4.9222924253179325
3.5645645645645647	7.9691450369883094	0.6020931034628114	0.004415041987802811	3.7914026022933656e-44	1.049859313210815	6.733117010814504	8.001925013370121	5.954378113749807	15.944163316862344	7.878171087375918	7.939994138199438	6.016537290792237e-08	0.2239720754881573	0.050305918188817335	6.148002044608418e-06	4.257650676964475e-42	18.93039040992685	5.057035260800668e-07	0.000877984109522558	8.556418434344884e-81	1.6734673112680472e-18	14.918767846180558	21.707036690379468	5.126461687572443
3.5725725725725725	7.789227233979033	0.8361647573825594	0.002289925512440563	3.770896965651844e-45	1.1265780061399349	7.295495947897482	7.723747726150582	6.441308272323176	18.852184354913614	7.9845016587601005	7.972699056614113	1.5825390762073781e-07	0.35084979121121823	0.08271506797528824	1.4202940615571313e-05	4.469293442423348e-43	17.17264290417085	1.9829559362671316e-07	0.0005813660974699188	1.8643323497087818e-79	3.728516678489637e-19	14.677666807920069	22.869731040234754	5.268626020729252
3.5805805805805804	7.420286448225642	1.1494313965131644	0.0011579750232285234	3.654955881026384e-46	1.322934420548623	7.70891423552723	7.345070629161161	6.949235528642908	21.77242838701855	7.887070772782865	7.80251180147322	4.057077829931449e-07	0.5360617005106094	0.1325556591822904	3.1979751322449445e-05	4.571962133560622e-44	15.240633799193326	7.578117290446126e-08	0.0005828890825533685	3.959350470945356e-78	8.098808910240198e-20	14.122804006325344	23.501237616250407	5.343171727247887
3.588588588588588	6.889545824983637	1.5498764863116261	0.0005709774537271912	3.452330160719848e-47	1.6380414710944335	7.941699524934155	6.9164595965846525	7.41363584772942	24.56013310851167	7.5932607495956885	7.442303399021755	1.013732343188555e-06	0.7988611172881671	0.2070427409561719	7.018147955245224e-05	4.5578632407407804e-45	13.233279866117437	2.8225442480404995e-08	0.0008830267216247394	8.195853755745864e-77	1.7272891120183006e-20	13.289450422513681	23.555591539939325	5.349161170573675
3.596596596596597	6.234535872235857	2.042156851828337	0.0002747039779984532	3.1778633363277797e-48	2.0689033658057747	7.975528629046698	6.493227503737124	7.777015327506352	27.06347757200038	7.1250047848040206	6.918694924744139	2.4687910463092148e-06	1.161192942804392	0.31518811665202273	0.00015011369912686255	4.428073957991397e-46	11.241611042371291	1.0245929710249971e-08	0.0016005278203974453	1.6536152300200518e-75	4.2406969804378974e-21	12.228915568876669	23.029099987590364	5.290286100632085
3.6046046046046047	5.498715758856549	2.6253556003775054	0.00012940975483992516	2.8506954407981172e-49	2.6085455932976633	7.807504938723348	6.128991609986333	7.993662439058961	29.138241107533343	6.516075508180352	6.268806504887287	5.859984015666115e-06	1.6464011384310528	0.4676573386677329	0.00031294532641405406	4.192406179826553e-47	9.342691380144654	3.624876064574935e-09	0.003004107186391855	3.2519593770598958e-74	4.215992804795081e-21	11.003412556077205	21.96085354017947	5.174363797403391
3.6126126126126126	4.726743312787088	3.2909742147729992	6.080534511895066e-05	2.492063684083402e-50	3.2440411638536135	7.450438538304193	5.869462188464738	8.033284659427139	30.663248949320188	5.808059838493337	5.535915117618027	1.3556875138954824e-05	2.277157453466293	0.6762912438343691	0.0006358679627614407	3.8681806649530506e-48	7.59577095494971	1.249873700848618e-09	0.005579085306931825	6.233422053846022e-73	1.7089412415652874e-20	9.680126299491402	20.4280946559225	5.0124303438019755
3.6206206206206204	3.9601019907808714	4.021542568924483	3.110697586264587e-05	2.1230497063090684e-51	3.9549102460765275	6.9312701496973235	5.7472044350419464	7.883058585358967	31.554281837079447	5.0456840033493435	4.7647251482186626	3.056847885191844e-05	3.0726415688619397	0.9532084137950136	0.0012592609875525774	3.478123973037172e-49	6.04075403259225	4.200202939373394e-10	0.010134762094695045	1.164606280137423e-71	7.990827784715708e-20	8.325254737790079	18.537247012625787	4.817536540397809
3.6286286286286282	3.233659814049246	4.790225860546973	2.2868347533078398e-05	1.7626005396720736e-52	4.712362993274948	6.287914526033088	5.777984496748117	7.547799072209054	31.774164091866435	4.272213936077246	3.9969632784916636	6.717986498514322e-05	4.045170885675288	1.3094534424613533	0.00243060778194031	3.047742536960882e-50	4.6987581937397405	1.3756425362341962e-10	0.017958848198328936	2.1208175467289454e-70	3.6692686347869305e-19	6.998740011312531	16.41210777742452	4.603391212358286
3.636636636636637	2.5735102226488196	5.561724898894001	3.0895855675977585e-05	1.4260683648541554e-53	5.479756974114152	5.565071606915084	5.959120061657073	7.048218393505738	31.337234954367073	3.525574589529619	3.267881777251925	0.0001438982434101153	5.196668024094322	1.7532358734197766	0.004572611976632739	2.602593889986968e-51	3.5743150113329087	4.39108753711997e-11	0.031022652480792376	3.764432369537805e-69	1.6426871352782265e-18	5.7502461151590305	14.18108725282571	4.383018078883289
3.6446446446446448	1.9961863897807697	6.294598179395231	5.960932778350055e-05	1.1243965477111298e-54	6.214454081264906	4.80970490270288	6.270031698211197	6.417543856860032	30.307283323344667	2.8356380183067893	2.604032430085685	0.000300415907312711	6.515524622301109	2.2879088952789046	0.008384248569011018	2.1658553387188036e-52	2.6586441344143523	1.3660599873156401e-11	0.05223359541048726	6.512805975211914e-68	7.167872458890519e-18	4.616707761215523	11.965382792603991	4.167592128478013
3.6526526526526526	1.5091067322460148	6.9449017709624155	0.00012485715914591284	8.639554961203506e-56	6.871010622394413	4.066887840578905	6.67495127468228	5.697022259651019	28.789124106631228	2.2228780651665563	2.022415169451553	0.0006112817430481484	7.974520088098532	2.909947792315473	0.014983534485031823	1.7564969368252831e-53	1.933417181763975	4.1418906007849e-12	0.08571891147576213	1.0982714228977055e-66	3.048461042033518e-17	3.6215189012741793	9.869623342274467	3.9655984231460057
3.6606606606606604	1.1119433601858797	7.470789621765926	0.00026062416068826005	6.469280032728314e-57	7.40536257527997	3.376578781655033	7.127501839808806	4.9310010357614456	26.915093268442657	1.6983392886217423	1.5308692981697858	0.0012123024751503266	9.530434704397878	3.607279218367726	0.026098450799294334	1.388226269239423e-54	1.3744972268901854	1.2239358444324502e-12	0.13710592710071057	1.8051969677759848e-65	1.2636472960348852e-16	2.775195642011467	7.975921731976377	3.782412386863997
3.6686686686686683	0.7985273490700453	7.837499264435307	0.0005324830765606443	4.720774330430149e-58	7.7794331567483175	2.771644851108187	7.576634303003028	4.16230392134647	24.828608956221263	1.264670064348849	1.1294052080950021	0.002343320142849292	11.125827286888395	4.358353117696157	0.044306303239559613	1.0692223553628394e-55	0.9552655324270101	3.524924838073229e-13	0.21374152102852076	2.8921003458263283e-64	5.105355999108829e-16	2.0771745876039818	6.341572697383019	3.620341040167951
3.676676676676677	0.5589118433795421	8.022021478032766	0.0010611900672118804	3.3570919775638487e-59	7.965449333946508	2.277173690072658	7.973212254486475	3.4285129659644564	22.667406421145884	0.9178548066903922	0.8120921875189092	0.004414721651702179	12.693130995963521	5.132313310009032	0.07331057622180835	8.025474392001436e-57	0.6492983051688398	9.894007727765667e-14	0.3247701366335016	4.5162343111337243e-63	2.0103943023953055e-15	1.5183150629998787	4.9999881837146685	3.479097281029037
3.684684684684685	0.38128518981200504	8.016754655348993	0.002061562094546969	2.3265155031897907e-60	7.949249007593555	1.910853955743208	8.27640752836326	2.759560356935795	20.549014843545528	0.6492540993310728	0.5691211855981134	0.00810636387621101	14.16080103881437	5.890497813066849	0.11822738424094632	5.870408279090585e-58	0.43230440762613476	2.7066107762208102e-14	0.480972550445241	6.874077638195698e-62	7.715989987881263e-15	1.0836645951673534	3.9639884695221115	3.3566141307445796
3.6926926926926926	0.2535318964677049	7.831581985059342	0.0039035801037710077	1.571235823074715e-61	7.732002931123754	1.684021611299662	8.459038403374286	2.1767749856301455	18.560526024154377	0.4476095872364359	0.3887299892400321	0.014507745524966198	15.46080750171141	6.589294670617636	0.18583172544838303	4.1846661038362795e-59	0.28335920135215065	7.216232961406341e-15	0.6942652125597639	1.0198300077836423e-60	2.8864060837136565e-14	0.7551074519767769	3.2303346025780995	3.250053439367772
3.7007007007007005	0.16434997612984362	7.494053546685126	0.007204160767535658	1.0341165867063752e-62	7.330040807642189	1.6028905669483011	8.511074497013237	1.6932766723696493	16.75383272006197	0.300765505089151	0.258782684673322	0.02530607734214127	16.536410264117862	7.184126184037181	0.2846898398298225	2.907021382109974e-60	0.18555804345928525	1.8751087510081004e-15	0.9767815954671523	1.4747454739899034e-59	1.052394988532257e-13	0.5136212824832268	2.7844020118687385	3.156833323303732
3.7087087087087083	0.1039269973838152	7.047649122666321	0.012958522495924666	6.632699879682864e-64	6.772803653371618	1.6695198095443207	8.44075304439138	1.3154118105191785	15.146482812352176	0.19697025018164563	0.16790601599512905	0.043023010833739536	17.348980934197503	7.634086316904042	0.4250836560802866	1.968024731858193e-61	0.1262619989699226	4.748687092167161e-16	1.3395095828776884	2.078657090897779e-58	3.7398648808763675e-13	0.3409888534218909	2.604114874000343	3.075497011573361
3.716716716716717	0.06424193701530742	6.548371966372371	0.022718467172417912	4.145757543259142e-65	6.099270965440714	1.8821997440602316	8.273079485229003	1.0448044838241348	13.72732117598546	0.12572371731310006	0.10617962352425044	0.07128987213283386	17.882713815120493	7.906572769565147	0.6186245868495969	1.2983978516134314e-62	0.09712106221855779	1.1720653394678894e-16	1.7905437080166988	2.855786288251177e-57	1.2953559723866648e-12	0.22092562197960505	2.6626124336876216	3.006274584152558
3.724724724724725	0.03909351317378135	6.0601187099453675	0.038819858551308414	2.5252836290963476e-66	5.353459832422507	2.23513667208894	8.045874014541901	0.8805618336024246	12.465362741673012	0.07821278601678791	0.06544251997716835	0.11513462177866747	18.14639938795519	7.98118854670046	0.8774659581424623	8.34795184708538e-64	0.09404302812576855	2.8194296978475315e-17	2.333120277304227	3.824249592929572e-56	4.372992805498767e-12	0.1396722059754668	2.9295170755751414	2.9512445036328248
3.7327327327327327	0.02396304796931268	5.64935304764221	0.06465174376199935	1.4990259033913055e-67	4.5797130445046585	2.7175349405443403	7.803910012747945	0.8212096707948231	11.319978700790971	0.047422261895363034	0.03931179598840044	0.18123209403836568	18.171956833639523	7.852265235770368	1.2130639795926292	5.230545605126757e-65	0.1172361554459515	6.610006612710049e-18	2.963718879783332	4.991660545932501e-55	1.4388820571396877e-11	0.08615586321953848	3.3710396503781253	2.9140746503705315
3.7407407407407405	0.015809619937311354	5.379584530115203	0.10494407087494792	8.671631663394809e-69	3.818467025509954	3.31237670860939	7.592001151253521	0.8660235073973365	10.250515575618753	0.028024039657703927	0.023016028967888822	0.2780451637133906	18.010017635868337	7.529574645413215	1.6345095705853547	3.193809155557962e-66	0.17139672207377868	1.5103364200537962e-18	3.6706082060596517	6.350717365627588e-54	4.6145451415710565e-11	0.05184750812841516	3.9494267436638664	2.899399497978007
3.7487487487487483	0.01287619735942502	5.306056246948176	0.16603014216817671	4.8886080430687576e-70	3.103036353660671	3.9953377275496935	7.448073832845481	1.0155404213831318	9.223849530920953	0.016140730229235054	0.013133647147905778	0.41576377713086043	17.72337599179482	7.037104774989422	2.146552718416908	1.9004911024387234e-67	0.2660427025270964	3.3633856988617345e-19	4.433256122264786	7.875535811520301e-53	1.4424156264074875e-10	0.030437119838124835	4.622386135573151	2.9119562683866196
3.756756756756757	0.01456449590832354	5.470932792584853	0.256016137827622	2.685729837530488e-71	2.4577161047322353	4.734321429560278	7.397276225641572	1.2711723705169806	8.218985783252842	0.009060654802025947	0.007304672912621014	0.6059391595690956	17.379445567680232	6.4101129690353424	2.7475523796574417	1.10209144342593e-68	0.41591592022994406	7.299797765084634e-20	5.2229861507328454	9.519578043076654e-52	4.394509507309261e-10	0.017429929866331552	5.343105070843982	2.955645122425827
3.764764764764765	0.021417298190592165	5.899206365433879	0.3847681476254681	1.4379114458988753e-72	1.8972457806277088	5.490026114250226	7.448019883611339	1.6339812192994358	7.2284935818541	0.004957240124809002	0.003960385399824159	0.8607211170612901	17.04291323663395	5.69095879998111	3.4276836475898596	6.228225540492438e-70	0.6412928706391787	1.5441026236701987e-20	6.005130601907195	1.1215954768074278e-50	1.3049372847939671e-09	0.009737782200133077	6.0613120778126515	3.0326880935455516
3.7727727727727727	0.03523055658508616	6.595533954033098	0.5636146229584265	7.50230417053217e-74	1.4274552516961991	6.217785551758067	7.590549692993293	2.1028119329561137	6.25717502965619	0.002643408569927946	0.0020944903059383203	1.1916451865517506	16.76956422057185	4.924399648172747	4.167789872554443	3.4300933726220883e-71	0.967969127782769	3.18326409246117e-21	6.742710814796386	1.2880611601850268e-49	3.776843834701112e-09	0.005311904671129181	6.725563199595792	3.1430368899993937
3.7807807807807805	0.05930188856018772	7.54227544791352	0.8046680563911488	3.814607918230346e-75	1.046763174596239	6.870670293106721	7.798241643527848	2.672103256799337	5.318792243070846	0.0013738287379493129	0.0010837698726487554	1.6079870062841233	16.601851609390348	4.153069832320589	4.9392524947188505	1.8409519968844166e-72	1.4266299203480688	6.3958807379274025e-22	7.401396755412015	1.4418469105998803e-48	1.0654416132833172e-08	0.0028397027949816963	7.286614718597003	3.2841267675259505
3.7887887887887883	0.09880374105385674	8.69907807117025	1.119702476670961	1.890156893114498e-76	0.7481374481022499	7.4035552335135435	8.031400231594176	3.329789551314749	4.43186923559681	0.0006958968420155941	0.0005563092290196219	2.1147993777797285	16.5663286722352	3.413762219537145	5.705148736734721	9.628838377262374e-74	2.0513113415835376	1.2524466074134538e-22	7.955210426273478	1.5732039128341084e-47	2.9294952901574805e-08	0.0015111745704762599	7.701445723061447	3.451004604180797
3.796796796796797	0.16124516430764574	10.004381811997925	1.5185877264864416	9.12721988979701e-78	0.5211483624195093	7.777610973007071	8.242938074205112	4.05575294635825	3.615548649051414	0.0003435588183485951	0.0003004459807351734	2.7108586923590146	16.672693439712543	2.7349248271928435	6.422779983294371	4.907951250907894e-75	2.876715212466154	2.3902826629125782e-23	8.392198255988745	1.673150005457026e-46	7.850909904703879e-08	0.0008502605899006717	7.937282720502186	3.6367896166629268
3.804804804804805	0.2569539051734455	11.379140797555113	2.0073749539223353	4.295086189332864e-79	0.35382489465093103	7.964523187800278	8.385034148699491	4.82126067411438	2.8862728088574556	0.00016531082785711516	0.00020626993277389483	3.386847584366095	16.914011387796354	2.1355296798771226	7.047408569466281	2.4379314752971174e-76	3.9342824238702923	4.4460104525285736e-24	8.71916054488914	1.7344810319487836e-45	2.0507514231834933e-07	0.0006018260627246152	7.974905708547505	3.833369777455857
3.8128128128128127	0.3994715765290645	12.732832337539879	2.5862379830816966	1.9696903786927693e-80	0.23413288667853946	7.949728820481853	8.41573275370545	5.58971474079207	2.255753878082665	7.752565907129832e-05	0.00023253604732628415	4.124159877619545	17.26771220265899	1.6252265994357704	7.5367860525413874	1.180151218630196e-77	5.247156293818231	8.059774190093035e-25	8.964527378844585	1.7526285864165107e-44	5.221244339526495e-07	0.0006644954757799042	7.8106012677336905	4.032206509950001
3.8208208208208205	0.6057145011802921	13.97147106112819	3.247579858790568	8.80271729492634e-82	0.15100227080235323	7.734092751036753	8.304486562122271	6.318852238323131	1.7303821391897658	3.5435094802233625e-05	0.0003942714792451129	4.8947036191582125	17.697150753953945	1.2055086294590547	7.855851370509374	5.567352690454372e-79	6.824457575911788	1.423988383606783e-25	9.178620878588081	1.7262224529202852e-43	1.2957031107230758e-06	0.0010617266525725845	7.4563568725764355	4.225118426593911
3.8288288288288284	0.8957218419587635	15.006923763022597	3.9746835901404216	3.833789432258275e-83	0.09491865203158723	7.33370948723942	8.03585664435352	6.964288060079703	1.3119600374058482	1.5785767308813007e-05	0.0007695528184491008	5.661980558703252	18.15377290414881	0.8715149019161254	7.980877951059282	2.559497565366707e-80	8.655597685931474	2.4520041207236636e-26	9.430827586138491	1.6572615971026267e-42	3.134082734027782e-06	0.0019470730562441026	6.938210848298206	4.4049382633979235
3.836836836836837	1.291805190321405	15.766432833179609	4.741291458458746	1.6271682743896842e-84	0.05815226979564812	6.777845095272935	7.610920870066875	7.484031457664686	0.9994782092419643	6.853963073843736e-06	0.0015276015184403282	6.383537512181071	18.58010897291763	0.6140834646113561	7.90238956647783	1.1467153277881105e-81	10.705604772822076	4.114974251045633e-27	9.803586228460237	1.5508640841390267e-41	7.389114807490549e-06	0.003643562409363624	6.293011325100275	4.565976723199045
3.844844844844845	1.8169455588482406	16.201014619453783	5.512417638242133	6.730222013003555e-86	0.03472392459624932	6.105361015072862	7.046344769605035	7.8433897275285345	0.7915718459829749	2.9004260003506666e-06	0.002984341552492779	7.014642187141594	18.913836476022723	0.4217237708901229	7.626347568395947	5.006698337757312e-83	12.912546994958722	6.730451908713318e-28	10.383528175107266	1.414639357470874e-40	1.698069852804817e-05	0.006720676510307198	5.56411911434282	4.704271229798971
3.8528528528528527	2.492367061227439	16.291392845361706	6.246531624742399	2.7128077910431587e-87	0.020208680754539857	5.360211284628204	6.371458073995476	8.019550080188079	0.6892892431507723	1.1962605604925829e-06	0.005695675559002619	7.512780457400273	19.09297921529221	0.28227788252584474	7.1734031942907075	2.130306815244466e-84	15.188039091280046	1.0728833509358788e-28	11.250541231478724	1.257789754977303e-39	3.803687335806574e-05	0.012114670630016621	4.7967542264374	4.817636250959859
3.8608608608608606	3.33435471117084	16.05039319724355	6.899015828925468	1.0656175586591462e-88	0.011462890584054919	4.586726586272921	5.6239822754767115	8.005139751036467	0.69883337227393	4.808767121178637e-07	0.010602472941090558	7.842362985712006	19.061988793382643	0.18415084361575054	6.576345516656403	8.833572367927885e-86	17.421478797953295	1.6668325145299937e-29	12.465913977181854	1.0900883814221922e-38	8.305122368842103e-05	0.02129785474030006	4.03370552831477	4.905558213720977
3.8688688688688693	4.350565434162387	15.521233272811573	7.426543148653964	4.079213370533335e-90	0.0063371991599791835	3.82537440303738	4.845217053781918	7.810209076555903	0.8339659639552375	1.8840207090455867e-07	0.019243634921885036	7.978922539275143	18.778094625340138	0.11708969278024703	5.8761836236836436	3.615062552507929e-87	19.488101979456324	2.523844527781495e-30	14.061010191219976	9.208900203510259e-38	0.00017676087270021882	0.03649870201721002	3.3120058133397756	4.9689901436272805
3.876876876876877	5.536277845873032	14.771799521921066	7.791797279712585	1.5217530734791838e-91	0.003414660974756871	3.109532323272403	4.075496057229189	7.462332149732738	1.1177683225639614	7.194184387660177e-08	0.034052971856723124	7.912115618833651	18.21703939793641	0.07256241230648754	5.117513912866018	1.297044810598951e-87	21.260256011480834	3.7244693965931486e-31	16.0280716393197	7.583109211656037e-37	0.0003667188893452185	0.060965962224324884	2.660959158123728	5.010100958132992
3.884884884884885	6.871193313021854	13.885676883766463	7.96782799331108	5.5322865062813e-93	0.001793266595723197	2.4635772101819797	3.3505802708660095	7.004816457385644	1.5834305048800394	2.677450329641348e-08	0.05874973777680305	7.647017216845373	17.37724484008422	0.0438281207934052	4.343898540032693	2.8620650647522443e-86	22.620608228289804	5.356700918442083e-32	18.314702629612754	6.08669400090113e-36	0.0007416467756630398	0.09925546866175676	2.101650048013137	5.032025756681257
3.8928928928928928	8.317486215115254	12.95124839057689	7.941336964665114	1.9600080253153733e-94	0.0009178869527498471	1.9023359914452524	2.6994136916465	6.493286776660151	2.2737096448787755	9.711923364500646e-09	0.09881894248555333	7.203483704124133	16.281622467711397	0.025801329177760637	3.5939128766438833	6.901075588517807e-85	23.475489935680972	7.508644881818582e-33	20.82330975794155	4.7622413605324507e-35	0.0014621402182411576	0.15749826356435467	1.6478212791309126	5.038650272536146
3.9009009009009006	9.819758531621027	12.050499737590627	7.714338071823579	6.767117954049147e-96	0.0004579107512247154	1.4317203599640829	2.1433801230319602	5.991099124996445	3.238696574947147	3.433468256192876e-09	0.1620538222162839	6.613694880876816	14.976623312064394	0.014804011072085541	2.89833643248888	1.6221623521514176e-83	23.766365904870312	1.0257863322773908e-33	23.416239399562727	3.631937037898157e-34	0.0028101043632783418	0.24358513414846955	1.3078233386611466	5.034447251238434
3.9089089089089093	11.307357378056796	11.249189234967481	7.303904388816059	2.2768915954842562e-97	0.00022264925476396635	1.0502171335870982	1.6969297940847112	5.564115016671707	4.531603305287204	1.183054609544178e-09	0.25909844340034915	5.918297592196646	13.528610770948477	0.008278750892048735	2.2787152020727164	3.716469887124836e-82	23.477591566009792	1.3657884269682474e-34	25.926603938261195	2.6999979347161924e-33	0.005265180145579784	0.36718026151184807	1.087233202685338	5.0243658178275155
3.916916916916917	12.699172993963408	10.589780853445129	6.740045999095449	7.465753940059099e-99	0.0001055162680112863	0.7508443476498878	1.3692344345423362	5.27532918273499	6.202471714074051	3.973017823037919e-10	0.4038856384954261	5.161792119718944	12.018109343259193	0.004512303682811015	1.7472738523316997	8.298996072775771e-81	22.63916291663914	1.7723158675041154e-35	28.17390532329772	1.9565368966946895e-32	0.009617895264557749	0.5394626428652047	0.9917141722897771	5.0137574456528275
3.924924924924925	13.910598580169895	10.088048040609701	6.062084845220808	2.385600410586974e-100	4.874511912564481e-05	0.5232035096744945	1.1664025921584678	5.1797339679192	8.290021910663821	1.3004097001534263e-10	0.6138209121524402	4.387885520595088	10.532806232268499	0.0023970655920032675	1.307955372999936	1.8062553236767678e-79	21.323972774413665	2.2414548754850354e-36	29.982698374735445	1.3820172386087495e-31	0.017129505920903634	0.7724972082002269	1.029722694066028	5.008305558809122
3.932932932932933	14.86188700334229	9.733638047123623	5.314134344304724	7.428727710220688e-102	2.196855324524233e-05	0.35533770806818943	1.0937457965683897	5.3196789859794364	10.812284951716418	4.148430830420605e-11	0.909528115764203	3.635474757038736	9.16028730510408	0.0012411080928840209	0.9582455606927331	3.8316987862269918e-78	19.63998920357348	2.762803844708427e-37	31.201866515593647	9.515706666912352e-31	0.0297463322797333	1.0781667976446458	1.2147377218484086	5.013913574927406
3.9409409409409406	15.48678500600109	9.494255362106948	4.540403160629153	2.254363218954182e-103	9.706368026789607e-06	0.23521329182051967	1.1576184665228701	5.72090122769179	13.75713123782101	1.2898270237878126e-11	1.3139631984511493	2.93574307808354	7.981366943208303	0.0006263071778878883	0.69140729257461	7.92249954543762e-77	17.71857351044495	3.3189543600580893e-38	31.72177976478327	6.386636560607055e-30	0.050370481102721715	1.4666567323486799	1.566769186235204	5.036503215364548
3.9489489489489493	15.740157044051932	9.322585950225552	3.7810086783365424	6.666932385244249e-105	4.329573632364283e-06	0.1517512711654149	1.3664421069850476	6.3893911833832195	17.074204941525405	3.908616456327143e-12	1.8507351364152251	2.3106066806963486	7.064582900619026	0.000308044360581014	0.49879042084166486	1.5965838235204092e-75	15.70069226215807	3.8858290087465944e-39	31.486779414916427	4.17838428017944e-29	0.08317797514212863	1.9445741053422279	2.1129783599828813	5.081685687205445
3.956956956956957	15.603386466671514	9.164723951819605	3.068826247387603	1.9214138715280262e-106	2.2665860834041284e-06	0.0954229261256816	1.7306508322880023	7.309320503875594	20.66997785894682	1.1544060824469284e-12	2.541561525836376	1.7724952124566782	6.462076403353001	0.0001476682839382104	0.37196867950791174	3.136027531366462e-74	13.722959244916687	4.434016132719549e-40	30.50109564554147	2.664716850728326e-28	0.13395892245010113	2.512893065446854	2.887308084852339	5.1542945872324974
3.964964964964965	15.086664335360629	8.968726326205323	2.4276624156604947	5.3964542985572464e-108	2.0851157916375104e-06	0.05848211046129702	2.261449260507511	8.442345185906785	24.407527672055654	3.3230595367354475e-13	3.402933684499926	1.3252419778024906	6.206777360707415	6.899367607723422e-05	0.30455231754092893	6.003805978770872e-73	11.905270104407485	4.931079777943228e-41	28.827346917750596	1.6565395602594403e-27	0.21043326220324446	3.1650240104041827	3.9290772392035627	5.257808054759552
3.972972972972973	14.227788114905824	8.692015566082128	1.8717836891288193	1.4770282295112805e-109	3.686796542656565e-06	0.03493359314728768	2.968447985602138	9.72865072491036	28.112162221641075	9.323127080248876e-14	4.442259990073848	0.9657314260635576	6.310650979363867	3.141806506451505e-05	0.2936058283372695	1.120294158526841e-71	10.34134860583931	5.344633948175736e-42	26.577988802176126	1.003834688872225e-26	0.3224726143824847	3.8853800117925035	5.280548694232933	5.393730606632228
3.9809809809809806	13.087687824567439	8.306644579654165	1.4066122365738758	3.939687719541207e-111	8.278968646807727e-06	0.020338241202636203	3.8564278195736135	11.090057637714926	31.583174586745596	2.5493475794388232e-14	5.653965172973445	0.6859123322472894	6.763769274354437	1.3944330773307774e-05	0.34064621857066824	2.0374930414808446e-70	9.092943450178163	5.645794678705593e-43	23.901221131067626	5.929715674937762e-26	0.4821389451104442	4.648828080962295	6.9835414018237305	5.561040485070426
3.9889889889889893	11.743448420628233	7.8018679173821885	1.030254435153669	1.0240649739611804e-112	1.9135122788219238e-05	0.011540734330361542	4.921666659501726	12.435318538864829	34.61094463807248	6.7942334428946495e-15	7.01619911420686	0.4748231943813477	7.534122359720994	6.032037175805213e-06	0.45220398203595574	3.611759611294585e-69	8.187839394624756	5.81250542593904e-44	20.963688499498232	3.4144323616205923e-25	0.7034411955114264	5.421343950131352	9.07523083705623	5.7558243060113305
3.996996996996997	10.279988107591455	7.18394638071607	0.7354716950879513	2.594095356947718e-114	4.352305919311428e-05	0.006382684948852593	6.148416685890982	13.667417961143398	36.99750824388469	1.7648014167041304e-15	8.488894974458947	0.3203659172351182	8.568303254314497	2.5431878188216056e-06	0.6399043139848541	6.240224013161475e-68	7.621383736444398	5.832205789405806e-45	17.932660569244188	1.916539941831395e-24	1.0017194320154672	6.162031705210794	11.58336910754367	5.971209166780972
4.005005005005005	8.781707877912398	6.473559534200733	0.5117275548627798	6.403789844817927e-116	9.668091240774922e-05	0.003440513663460988	7.506210234154654	14.692290235621387	38.57784522972262	4.467815068501015e-16	10.01386328335477	0.21067439468435767	9.793384961502735	1.0450593424390727e-06	0.9199882354837052	1.0508486335147575e-66	7.360929934985938	5.703395453873335e-46	14.960212379248452	1.0486576961775045e-23	1.3925986303289777	6.826441725391513	14.521252848701133	6.197661969556145
4.013013013013013	7.325330770908288	5.701536503729831	0.3470267967283622	1.540568155333613e-117	0.00020949152186492965	0.0018075614902000278	8.948664018487662	15.427994723080905	39.238720575992495	1.1023982092769966e-16	11.517389771539118	0.13502937887984343	11.120366816185536	4.1855406223567804e-07	1.3121661957700128	1.7248001747868436e-65	7.352456918100028	5.43582300977731e-47	12.171319086735592	5.5932983743941e-23	1.8905127794771497	7.370862968480283	17.88286447130865	6.423663445520432
4.021021021021021	5.974840910805901	4.903790077344388	0.22937104273524986	3.611748261118673e-119	0.00044270920363758136	0.0009255774981170572	10.414317301998834	15.81313984915874	38.93209217684486	2.651097959522119e-17	12.915432353914206	0.08435209088141721	12.449444586345379	1.6338427770457315e-07	1.8377048650112071	2.7592817686455528e-64	7.528587715838527	5.0492666627417526e-48	9.656904311651225	2.9081881429427585e-22	2.50687973352829	7.757035499338908	21.638696155571324	6.636693787871934
4.029029029029029	4.778995086538958	4.116338578708319	0.14776294400756199	8.251762864186971e-121	0.0009124136622931981	0.0004619366387835207	11.829776420621883	15.813315523076762	37.68087976410638	6.21379637744426e-18	14.121043150790921	0.05135875665660139	13.677060077972044	6.216086592203246e-08	2.516709971974836	4.3024115980932675e-63	7.817244561063786	4.571118543913003e-49	7.471946933316517	1.4740059976136542e-21	3.2480955309958732	7.956585098923237	25.732817345084705	6.824404528534797
4.037037037037037	3.7714126946903814	3.3711466413088775	0.09277775314046698	1.8372519459363018e-122	0.0018339717288604741	0.0002246994174249328	13.115073235414181	15.424515444245525	35.57613294201495	1.419489634268767e-18	15.053168562636895	0.030477842299796158	14.704276177277936	2.3050053666214685e-08	3.3646908532974162	6.538626044758336e-62	8.15019439610718	4.0331821642606254e-50	5.637952001538847	7.282831566608722e-21	4.113594694548976	7.95446795750098	30.08174374785259	6.975812332090059
4.045045045045045	2.972842592735917	2.6932606203485228	0.05677714297539978	3.986423219434944e-124	0.003595253700488363	0.00010652987006972321	14.190737867136445	14.67297878014599	32.766083810302916	3.160468012535224e-19	15.645615318680886	0.0176280795142626	15.4456117719571	8.330573836187997e-09	4.388665256317682	9.685447350643657e-61	8.47074488273328	3.4682018769035156e-51	4.1485608659360595	3.507741901275621e-20	5.094268862762363	7.750845015049462	34.575588340869494	7.082343956494213
4.053053053053053	2.3949179181617035	2.0994217157496267	0.03386527357570412	8.429286246623102e-126	0.006874027032745427	4.922557101610171e-05	14.985718095795214	13.611465421263967	29.43891089436366	6.858269369700578e-20	15.854812537655	0.009937493349687868	15.837180584630053	2.934445088728055e-09	5.583255800761712	1.3983359063295917e-59	8.739864944805976	2.906645562756644e-52	2.976864879744623	1.6469616679786723e-19	6.171532198648632	7.361061743034107	39.08180874786097	7.138588761084298
4.061061061061061	2.0445656089138886	1.598072271562515	0.01968733859353648	1.7369643744351927e-127	0.012818774183793269	2.216971154803633e-05	15.445034772158802	12.312572593681478	25.80199371476138	1.4505130771345926e-20	15.665107282617347	0.0054600895841456585	15.842908147849265	1.007453820620952e-09	6.927395550956503	1.9677139960137682e-58	8.94006405307987	2.374165349061467e-53	2.0830685430779674	7.538241690607149e-19	7.317260593071458	6.813736893590268	43.45161038819377	7.142668642895434
4.069069069069069	1.9282272754933554	1.1904740850335123	0.01115503152039834	3.488058263053077e-129	0.023315464650235464	9.731487696116026e-06	15.53601154224718	10.860171474547302	22.06081912532932	2.990011497070721e-21	15.09070011507906	0.0029239756560092986	15.45779697296951	3.3711059433673624e-10	8.382344579701734	2.6988023525883633e-57	9.076509852177432	1.8899966067008695e-54	1.4214384103452256	3.3634858333383224e-18	8.49471927190855	6.147290689934529	47.52873995021693	7.09620206733196
4.077077077077077	2.055143545938282	0.872553508133815	0.006160358151505251	6.826046787732317e-131	0.041363059121299395	4.16340210181305e-06	15.25208624711895	9.340291118965593	18.400471244057844	6.007199906821705e-22	14.173888385327192	0.0015261555619647971	14.707645979239121	1.0994304125761013e-10	9.891673444146349	3.607769856751884e-56	9.175114898288209	1.4663656000489303e-55	0.9458664760131522	1.463000468042763e-17	9.660450997398653	5.4054970222767915	51.16004886822484	7.003903716151114
4.085085085085085	2.439121498741108	0.6370734336809285	0.003315831790851758	1.3018096947848495e-132	0.07157490923695299	1.73607095436163e-06	14.61357851582331	7.832761457374111	14.971898468337626	1.1766237361474442e-22	12.979918948698257	0.0007763810419686808	13.645215380832566	3.4947103286017343e-11	11.38366672756207	4.7007289671493375e-55	9.277670743878684	1.1088037352695333e-56	0.6137706556387347	6.203503742804556e-17	10.76695516177632	4.632772842572187	54.206878136641244	6.872910905640557
4.093093093093093	3.098417397288194	0.4757847636227929	0.0017395238562527132	2.4194600353331063e-134	0.12080835980219302	7.055652494303992e-07	13.665283425620487	6.404670538304339	11.88410998373349	2.2652944095869586e-23	11.589319892941724	0.00038494803521266127	12.343430260045501	1.0826864864907663e-11	12.776249943914676	5.96966880927156e-54	9.434510485600985	8.171433935619605e-58	0.38837748096860164	2.564305858095743e-16	11.76587801804754	3.8699011444791878	56.556077170525214	6.711954088798368
4.101101101101101	4.053608743023679	0.3812981682334458	0.0008894461429908122	4.382098292581024e-136	0.1988975694274918	2.7948764799653544e-07	12.471282788064364	5.1062707647432815	9.202358631018257	5.323508924717869e-24	10.088961452093834	0.0001860288749571768	10.886698248431836	3.2692067938537457e-12	13.984097815001293	7.389140150523897e-53	9.695574978149487	5.8691207482631595e-59	0.2396462522783846	1.0333449744395852e-15	12.61137838080613	3.150737543027594	58.129376512842946	6.530489721810908
4.109109109109109	5.323592564959901	0.34851016699588483	0.00044326178617268844	7.734611193837854e-138	0.31942311840894877	1.0791638167754236e-07	11.107805093472761	3.969490726717682	6.95144160290522	7.043031424997571e-24	8.56321722044741	8.762129728858556e-05	9.361675102757683	9.621237813186943e-13	14.927128755164912	8.914484013993838e-52	10.101069684270918	4.108459331215e-60	0.14419589274573083	4.0594404746203e-15	13.263337586034346	2.5002191428843394	58.8899220497206	6.3378938999342225
4.117117117117117	6.920122108710076	0.37549380406465854	0.00021530409851561609	1.3304163408334035e-139	0.500397845611971	4.0652000029487195e-08	9.655234535580215	3.0087783429648383	5.122646061102456	3.368413340899055e-23	7.086451026175373	4.022444542560083e-05	7.8488016719825024	2.759812325350634e-13	15.539234307218567	1.0482313815898374e-50	10.67306133121511	2.80295494697691e-61	0.08460531944082003	1.554658618363881e-14	13.690136126585635	1.933737038277816	58.84505158940276	6.142782899023001
4.125125125125125	8.841563012246498	0.46381428119265117	0.00010192850889745276	2.230125811273106e-141	0.7646880321554047	1.5047919440305604e-08	8.19042290748065	2.2236955631254682	3.6826376793999134	1.7455511262277158e-22	5.717697817371849	1.7997886906355467e-05	6.415679204215109	7.718936241511115e-14	15.775928670454803	1.2013698937827652e-49	11.40932900955163	1.8637361075942e-62	0.04840628845263571	5.804364291905386e-14	13.870798746646983	1.4577070252310225	58.044824660506784	5.95249186258588
4.133133133133133	11.06677868943424	0.6182574865644975	4.703167150732981e-05	3.643039402853874e-143	1.1399352351862653	5.801017630002745e-09	6.780300694202607	1.6025417319930815	2.5827000556010584	8.849380604990614e-22	4.497936716638575	7.848814026424413e-06	5.112925311482863	2.1174897254937408e-14	15.619690218846863	1.342007588688829e-48	12.280536185500402	1.2077690556086194e-63	0.02700610589796075	2.1126515029586103e-13	13.796388983632113	1.071017505849544	56.57634627608868	5.772713742748067
4.141141141141141	13.550195612005645	0.8459773844505278	2.115127372791335e-05	5.799507087531438e-145	1.657715440320346	3.271684035414653e-09	5.4774667343613075	1.126296392984022	1.7670827106927307	4.373253579673703e-21	3.4498822847015047	3.3360889842162606e-06	3.972668343796904	6.1973072833420244e-15	15.082104432238612	1.4611400305268321e-47	13.231347561524851	7.628067975627001e-65	0.014691795683643469	7.49648246694465e-13	13.470595117715781	0.7669664798801782	54.55447996191605	5.607282380126403
4.1491491491491495	16.219101694040553	1.1550932644693088	9.271158512684522e-06	8.997275295442399e-147	2.351690804255006	4.722687338022949e-09	4.318040217990303	0.7723050516775298	1.17968011330939	2.1064741115978556e-20	2.5798412145096616	1.3820453067600076e-06	3.0094006020537813	3.857300888574883e-15	14.202444281541041	1.5505556111431881e-46	14.185534261178327	4.6954409994696665e-66	0.007793582392482944	2.593263331011657e-12	12.909488370529825	0.5353153406769405	52.11004331028673	5.458077511601738
4.157157157157157	18.974056644586955	1.5528135061371882	3.960799478773492e-06	1.360265380685847e-148	3.2545952597121537	1.1729110147864785e-08	3.321672235955357	0.5173293330199075	0.7687278091728064	9.88930010474282e-20	1.8809546474313052	5.580305838155906e-07	2.2226005684614663	9.596230163181164e-15	13.04292942506762	1.603767819861699e-45	15.054481234266097	2.8168868227176033e-67	0.004031301430382317	8.745772169419825e-12	12.140461032579331	0.3641635603503052	49.37694515537014	5.325033314961258
4.165165165165165	21.692932777690473	2.0432336573180985	1.6492370204538621e-06	2.0041443189652088e-150	4.394059418727367	3.1673481207393945e-08	2.4933095953238804	0.3397923443452034	0.4895806055130208	4.525149110996663e-19	1.3370853115508927	2.196062976740621e-07	1.6003887365630107	3.452679699567395e-14	11.681458527247809	1.6167924899907778e-44	15.747941328421135	1.6469999488789814e-68	0.002033273561595797	2.8755124307317956e-11	11.200384146360367	0.24145531798491265	46.479897147516446	5.206241482116079
4.173173173173173	24.238590224069014	2.625045736324942	6.69321325576967e-07	2.877577634492879e-152	5.787515865588811	8.453421592486746e-08	1.8261247196015384	0.22122941530478687	0.3058896389018417	2.018171823469695e-18	0.9266891427568079	8.423307328954173e-08	1.123494918177976	1.2523797715135616e-13	10.20299228406754	1.588640798715147e-43	16.185481763943553	9.385317092598357e-70	0.0009999659816394113	9.21724340739879e-11	10.133075579505393	0.15603806469066658	43.524277498574435	5.09814981111608
4.181181181181181	26.469596438633147	3.2894826372585912	2.647510060472952e-07	4.026408343186225e-154	7.436703105366451	2.202646141719796e-07	1.3049813624747042	0.14708003714555593	0.18961580735758934	8.772861809790087e-18	0.6261838082493832	3.14899214744816e-08	0.7689483685687605	4.438035255792566e-13	8.690904925482247	1.5214433293980906e-42	16.30692879679043	5.212373066175942e-71	0.0004795235615930212	2.8804398980383573e-10	8.986242230103834	0.09828286928560678	40.589434642419405	4.995863698673537
4.1891891891891895	28.252833007942627	4.018877529879839	1.0206854987703585e-07	5.490365992516716e-156	9.322551313226082	5.594981874087492e-07	0.9098759645240433	0.1070223244085302	0.12032879633846129	3.716912557076653e-17	0.41253514948097186	1.1473915887408227e-08	0.5131006019962328	1.5332167200067732e-12	7.21950641965136	1.4201835875811265e-41	16.080277050740275	2.8213256080642655e-72	0.0002242159015990867	8.775903498201663e-10	7.808142197341667	0.06033628827015069	37.726222477379096	4.893558000478293
4.197197197197197	29.476409802015098	4.786213357803202	3.83528497570937e-08	7.295876686484248e-158	11.401415160931583	1.3852232538123404e-06	0.6189393206706606	0.09506279033970777	0.08417871212808994	1.5349043104997483e-16	0.26497807477940954	4.0747759722685845e-09	0.33379969274205257	5.163177133988838e-12	5.848613506287663	1.2920872428987722e-40	15.505971189458375	1.488339838520187e-73	0.00010222356107793674	2.606774668471552e-09	6.644280308721841	0.03610213157363437	34.95892258676871	4.78499957774104
4.205205205205205	30.061126557278456	5.555950998676815	1.4046065930810814e-08	9.448141411266737e-160	13.603646649962577	3.3427140591739307e-06	0.4107576631907186	0.1095641566915338	0.07282665232823571	6.177861577424794e-16	0.16593851737113277	1.4104470840199043e-09	0.2117123297879083	1.694848107178671e-11	4.620604799226441	1.1457710057963196e-39	14.61710537241066	7.65212718416697e-75	4.544228229672337e-05	7.549135399136771e-09	5.534477646121056	0.021054289526554224	32.29103016597529	4.664167156807233
4.213213213213213	29.968840251225046	6.286253674302232	5.013755311116382e-09	1.1923616384716299e-161	15.835322015302143	7.862053881917362e-06	0.26593687074219013	0.15333579981697856	0.08250972227480141	2.423555370804544e-15	0.10131438525359603	4.759566976840741e-10	0.13091274458153476	5.4231108946914234e-11	3.5599388588532017	9.902901463847541e-39	13.475788199700803	3.834364806299274e-76	1.9696551278097413e-05	2.1314566723650823e-08	4.510625372980489	0.011967455698229787	29.713775309801218	4.5259368802607005
4.221221221221221	29.206507695542577	6.932490914602103	1.7443070513245542e-09	1.466433306812576e-163	17.983540089722634	1.80231217285784e-05	0.16796167919539182	0.23383661004867898	0.1133133059344325	9.26671114259837e-15	0.06030869972432396	1.569535879876254e-10	0.07892093078990496	1.691509327489727e-10	2.674737407902843	8.342298541701327e-38	12.166537748147126	1.8725604955044986e-77	8.324105397534831e-06	5.867389745203315e-08	3.5953439337202964	0.006630046244516246	27.21583196973313	4.366782062577364
4.2292292292292295	27.825308328359533	7.451651654351829	5.914718864141469e-10	1.7575567126202976e-165	19.925138418356354	4.026996145134188e-05	0.1034818433054954	0.3634571711319071	0.1686379777982357	3.453474158349662e-14	0.035000319069303336	5.186445094128179e-11	0.04638493222677216	5.142960421057795e-10	1.9597989501757467	6.849638283705345e-37	10.787972705974074	8.912703547768784e-79	3.4300360183428266e-06	1.5747300800252514e-07	2.8016367086713547	0.003580014439125539	24.792515603621407	4.185417760265621
4.237237237237237	25.9149947125118	7.807080796617967	1.9547744145727516e-10	2.0528115844140583e-167	21.538026142180144	8.769798361247402e-05	0.06219049704663555	0.5597647912914633	0.2547835643736421	1.2544250022877408e-13	0.019803658111986568	2.1449345209866136e-11	0.02657913480208853	1.5242981448467874e-09	1.400329668566926	5.481610690206802e-36	9.444174799469259	4.134416667347775e-80	1.3780657630743144e-06	4.120631192960619e-07	2.1334811020870266	0.0018841110230242662	22.452917490336603	3.9833086938379316
4.245245245245245	23.594327211815894	7.972834029884224	6.296664507771275e-11	2.3365847754108622e-169	22.713745601414562	0.00018614663856776886	0.03645638776063947	0.8455199834794649	0.3805296232993841	4.44110558243499e-13	0.010924419221012087	2.369541340025564e-11	0.014849442692302631	4.404028729301657e-09	0.9757395386013257	4.275701507325795e-35	8.236911038114375	1.8691760224059602e-81	5.398185454204624e-07	1.0512875901242291e-06	1.5871718682362979	0.0009664551264630743	20.22383625219206	3.7649565040901662
4.253253253253253	20.99899302318236	7.936961533162532	1.976859624776564e-11	2.591831155035206e-171	23.369490689323676	0.00038510395982778163	0.020844766701572242	1.2482189428447372	0.5565717457266184	1.5324820655691577e-12	0.00587528468828465	6.17410575655454e-11	0.008091095747855215	1.2403945913110423e-08	0.6630077703067561	3.2506125651687478e-34	7.259490983192402	8.236018944796522e-83	2.0617154254621238e-07	2.6150697837753997e-06	1.1531470719565604	0.00048318160182500325	18.14995605313167	3.5378921773589127
4.261261261261261	18.268694475884338	7.70319108279533	6.049123868186289e-12	2.8017190299006632e-173	23.45774016009927	0.0007765295131977303	0.011624615833296157	1.7988996723200341	0.7946800198809106	5.15415659346207e-12	0.003080598910181001	1.8781307064077192e-10	0.004305114906196016	3.405693972796846e-08	0.4393195395975324	2.4086942778025996e-33	6.592516290639058	3.536841922450393e-84	7.677312151797453e-08	6.342388042596959e-06	0.8179992862922055	0.0002354466827071741	16.290362775952975	3.3123231331619283
4.2692692692692695	15.535080591032877	7.290757146956952	1.8040995275671525e-12	2.9514481937497664e-175	22.97195320003315	0.001526142703179259	0.006322707270871325	2.529987414643433	1.1064837544154489	1.6895759671163666e-11	0.0015747628080590812	5.675431322475739e-10	0.0022495656184796623	9.115794297168773e-08	0.2838674115138387	1.739629614612949e-32	6.301298347938538	1.4802843220706177e-85	2.7873131721798616e-08	1.4998022155775091e-05	0.5664013522184455	0.00011182225708141682	14.712058847747334	3.100421225425964
4.277277277277277	12.91191426783098	6.732455661452322	5.244207615566483e-13	3.0299709151292777e-177	21.94738312516863	0.002923408590360084	0.0033539421462387424	3.4720620674703304	1.5018569962245667	5.3982841834783374e-11	0.0007848147352702354	1.674601367104747e-09	0.0011828735588399343	2.3786703565979683e-07	0.17886256715868226	1.2245895353566758e-31	6.43439750653334	6.038176539146565e-87	9.866315362516891e-09	3.458045755546697e-05	0.38274296435200755	5.1762759852745534e-05	13.481538563384788	2.9152845804907055
4.285285285285285	10.488391565837365	6.071318566078821	1.485766732398044e-13	3.03133871016595e-179	20.456874167980633	0.005458094983826993	0.0017350885839263672	4.649609754916448	1.9869785543440643	1.6810927279074077e-10	0.0003813210150241826	4.816792173927682e-09	0.0006868816010777112	6.051084434422739e-07	0.10989753420458505	8.402005001569163e-31	7.022646672817416	2.400477559804074e-88	3.4049715314004073e-09	7.774043839520413e-05	0.2523607866058309	2.3353935954088207e-05	12.65567333055602	2.7696571316259933
4.293293293293293	8.325966111656976	5.356525471769008	4.102728250660724e-14	2.95544704287089e-181	18.602345660448574	0.009932300619025327	0.0008753613464035978	6.076058691983013	2.5622554908904718	5.102529230423834e-10	0.00018063156490291622	1.3504334646569149e-08	0.000554814302079849	1.5007226360835973e-06	0.06584405269274585	5.618675722078831e-30	8.078167661255144	9.300807837473417e-90	1.145665662820987e-09	0.0001704067171606933	0.16233005906698167	1.0269664066627399e-05	12.273138611087752	2.6745372656933584
4.301301301301301	6.45849165111717	4.6392521895351635	1.104196186291304e-14	2.8080485276233176e-183	16.50335925460557	0.017616345484605035	0.00043066465351355684	7.74866048675447	3.220408229264337	1.509514325773375e-09	8.343199262414755e-05	3.690218400230489e-08	0.0007314246007632414	3.6286553998363224e-06	0.03846809957538633	3.6622133390070457e-29	9.593208247920407	3.5121646695065645e-91	3.758243612729665e-10	0.00036421170556552796	0.10185410794469381	4.401552453000191e-06	12.347440409636489	2.637842470599398
4.3093093093093096	4.895070433763896	3.9690825836467076	2.89648379259766e-15	2.6000323191711196e-185	14.284567784489434	0.03045362383127042	0.00020661615254483932	9.644006945518118	3.9450896648370897	4.352581206092762e-09	3.760616036263685e-05	9.82867734363645e-08	0.0012974473705967928	8.554205821409649e-06	0.02191471641591903	2.326547655197352e-28	11.539009409552927	1.2925883732495428e-92	1.201963634063316e-10	0.0007590188474634876	0.06233172039429617	1.8386921305887996e-06	12.86233496494158	2.663311870938248
4.317317317317317	3.6247396178888236	3.391404421386353	7.405379705876972e-16	2.3460950035143e-187	12.06389091118088	0.051312046552793804	9.66607217884986e-05	11.715103346815518	4.710420668974024	1.2232477676465448e-08	1.6622000007161475e-05	2.5515466127319483e-07	0.002496809560761586	1.9661370570786107e-05	0.012173549646425039	1.4405850567823118e-27	13.865225576928475	4.636356234471986e-94	3.747778352047977e-11	0.001542363380539215	0.037200294209194865	7.486272726401764e-07	13.770139842542257	2.749816669965665
4.325325325325325	2.6220555341223832	2.9459251959557133	1.8453337695917954e-16	2.0630281472357927e-189	9.942970104727038	0.0842668758801657	4.409451713365504e-05	13.89089087284232	5.481749419342123	3.3507334955718786e-08	7.411168089523316e-06	6.456229862704464e-07	0.0048120574037810665	4.40616092001022e-05	0.006593865949913937	8.694097345570488e-27	16.500554243184094	1.620781709875882e-95	1.1392774297421984e-11	0.003056049265575548	0.021649727455149457	2.970816061023752e-07	14.99314426885943	2.8912071634132794
4.333333333333333	1.8527224933253907	2.6661500958524145	4.481814694294186e-17	1.7678988884612965e-191	8.000915447096201	0.13488127134631564	1.9613566598407024e-05	16.07888605462042	6.217778827433578	8.945883706293496e-08	3.840218948915207e-06	1.5922948815957894e-06	0.009100541796861882	9.627924814424298e-05	0.003482568903214209	5.114094300343073e-26	19.35512552175568	5.52208940510275e-97	3.3764088106371043e-12	0.0059044235841216415	0.012285558785462608	1.1490511806651782e-07	16.428052369904467	3.076756813221741
4.341341341341341	1.2786097620672976	2.579430538877693	1.0609238970599433e-17	1.4763944459152341e-193	6.291705180716142	0.2104280417417439	8.506588385163851e-06	18.17118713076518	6.873974929574924	2.3279010441489872e-07	3.3905958739387475e-06	3.827713913494863e-06	0.01681024570684791	0.00020513751737635078	0.0017934580852523618	2.932051575482512e-25	22.32487095645438	1.8336376491642364e-98	9.755453516268283e-13	0.011123518113889829	0.006797452954349801	4.331681087821013e-08	17.953130180349227	3.2921775014752335
4.34934934934935	0.8617484308603147	2.707071527254867	2.4477436725599107e-18	1.2015451460321455e-195	4.844977813102152	0.319972598809776	3.597271586236007e-06	20.05353923273773	7.40691216685478	5.904235720220203e-07	5.698910468834982e-06	8.968707186603147e-06	0.03029839843461038	0.00042619948252293257	0.0009005541441146945	1.6384497224698877e-24	25.29762177738556	5.934098875649167e-100	2.7479189058647644e-13	0.020434231274040798	0.003666762819475576	1.5915748511822776e-08	19.43747077692658	3.5210895365789288
4.357357357357357	0.5671446797218861	3.0640072102759164	5.504260888700195e-19	9.529508340894975e-198	3.6694790545325344	0.4742192599056917	1.4832662670693978e-06	21.616550979879275	7.778986536889139	1.4595560132889153e-06	1.2308799060147646e-05	2.048321905548972e-05	0.05327609425764437	0.000863480636613706	0.000440910746249347	8.923870783981827e-24	28.16021967029729	1.8716611091544052e-101	7.546103205861935e-14	0.03660411091136164	0.0019283450948442739	5.699688914711692e-09	20.75155032025475	3.7467524519105795
4.365365365365365	0.3644473604700522	3.6577138011483163	1.2063781227724192e-19	7.365353680961276e-200	2.7581545836084507	0.6850193433188226	5.965259674873104e-07	22.767640405837945	7.962792863439635	3.516703478653525e-06	2.7497798473039567e-05	4.55983295044108e-05	0.0913951596260868	0.0017060106305043792	0.00021047909997330184	4.73731286213805e-23	30.805608990341003	5.753482962613049e-103	2.0203329289040742e-14	0.06393824970561834	0.0009886328927365962	1.989430303666854e-09	21.778049562937802	3.9538148980175576
4.373373373373373	0.22864463441046612	4.486295189124462	2.577028754152808e-20	5.547654789851367e-202	2.0938222698823337	0.9644589955406051	2.3459016904880505e-07	23.44198236187882	7.944460142550481	8.258642016633964e-06	6.0499659494905245e-05	9.894351543138296e-05	0.1529762698165562	0.0032871465471635605	9.79670235068061e-05	2.451147814860832e-22	33.13883158290105	1.7237156453988244e-104	5.2780386767440984e-15	0.10890675054808752	0.0004941050763410216	6.767991376003433e-10	22.42180385199348	4.1298360523642295
4.381381381381381	0.14003330794024968	5.535992784467826	5.36545361745108e-21	4.072095565943662e-204	1.6544774130981228	1.3234942450376972	9.197047832904818e-08	23.610722609655404	7.725381507810217	1.890337881844636e-05	0.00012996433453063723	0.0002092762316898984	0.2498470777651647	0.006177099060909006	4.445890085073296e-05	1.2361340703187695e-21	35.08109854115254	5.033054032469368e-106	1.3649174040702152e-15	0.18089052862000274	0.00024072729260391472	2.244111109908065e-10	22.617764310930983	4.266370558603152
4.38938938938939	0.08371553672642017	6.778665783844834	1.0887921834401505e-21	2.9128572737335697e-206	1.41752065510734	1.7701816151818852	4.0927438417505776e-08	23.28504509715502	7.322039273999064	4.217238276517373e-05	0.00027219478480953736	0.00043147391466934334	0.39821500582477554	0.011321381443112762	1.967164478180936e-05	6.0760353455463375e-21	36.571604937568914	1.432282676533363e-107	4.311477567152246e-16	0.2929864618944864	0.00011432540858014126	7.252410975432615e-11	22.33603183705685	4.359487281084272
4.397397397397397	0.04884801854288449	8.169986999284447	2.1534505962980903e-22	2.030547529000377e-208	1.3624858759858536	2.3076571896456355	3.34419199692351e-08	22.515285355830752	6.763955559169351	9.170114270090384e-05	0.0005556666469374698	0.000867163285978267	0.6194439715461073	0.020238860848767894	8.486352901526293e-06	2.9109426334019164e-20	37.56733846357605	3.9724374051061083e-109	4.844499717470047e-16	0.46275766897703313	5.292524199795333e-05	2.284409453036308e-11	21.583360951575795	4.409692821352956
4.405405405405405	0.027817456722335238	9.649141001278513	4.1512243023106924e-23	1.3794305000188571e-210	1.4721322159059507	2.9321274761700074	6.23184635133191e-08	21.385065989553794	6.090122244878478	0.0001943476355163374	0.0011056309918721248	0.0016989111077269393	0.940545250723288	0.03529134033145291	3.5694009726398773e-06	1.3592697195556037e-19	38.041627077991656	1.073783096931811e-110	1.6361718802759226e-15	0.7127506183839968	2.3882412378096893e-05	7.013244540384964e-12	20.400982567396795	4.421331723617835
4.413413413413413	0.015459042412381488	11.140662067987149	7.799537607925451e-24	9.132279599753506e-213	1.7320171033722958	3.63122514075636	1.552274805671114e-07	20.001239901170848	5.34450943332996	0.00040145944591862126	0.002144196061390978	0.0032447270417319167	1.3941431428176383	0.06003030745988876	1.463722872446149e-06	6.186375509781073e-19	37.982412966292145	2.828832551821093e-112	6.315472558613292e-15	1.0705401238644716	1.0504672472613993e-05	2.098541236101118e-12	18.859091652680153	4.401614495144229
4.421421421421422	0.008383189937360723	12.558716546543598	1.428278444170311e-24	5.891844627746972e-215	2.1288699559909796	4.383121395960596	3.975832801259229e-07	18.481106551103977	4.571368789921272	0.0008082803229599416	0.004053001007495954	0.00604144527910285	2.0176540382999217	0.09961376872442122	5.852038268845299e-07	2.7442618855945495e-18	37.39114865379778	7.2632182717381e-114	2.4010757670363656e-14	1.568025126950109	4.503711069446824e-06	6.120255095338817e-13	17.04879897046152	4.359465878295648
4.42942942942943	0.004435740911659907	13.813670855418563	2.5492256288522063e-25	3.704384703960283e-217	2.648233393624672	5.1567487889575165	1.0000359618680115e-06	16.938788201728244	3.8110201323921173	0.001586135325639205	0.007467010736696079	0.01096679979684759	2.851442510199274	0.16126560582362573	2.2810552884308675e-07	1.1865156476099512e-17	36.28281503263113	1.817532257728639e-115	8.904596088737438e-14	2.2397061524150996	1.882078473657013e-06	1.7397026792389996e-13	15.072670844462507	4.304383491941035
4.4374374374374375	0.002289936915452838	14.820285446115076	4.434605989706448e-26	2.2697268198729312e-219	3.2719267426255536	5.9133615395870605	2.4547906784868555e-06	15.472744344807781	3.0966548375004184	0.003033726147867328	0.01340832946172056	0.019409806958081175	3.9358062498007387	0.2547217032262526	8.668430704064947e-08	5.000115384775073e-17	34.68699292351499	4.432679553281519e-117	3.219460522625695e-13	3.119752424144013	7.666203583640582e-07	4.819855652754332e-14	13.035116808346901	4.245456875097723
4.445445445445445	0.0011533294614507507	15.50645104368846	7.518880308153557e-27	1.35526370348269e-221	3.9759087102826745	6.609455028105377	5.87591665729874e-06	14.156158563589802	2.452454341828873	0.005655492330944819	0.023467152738977943	0.03349624968253344	5.306799072613581	0.39257365408811873	3.211566438624581e-08	2.05373887103812e-16	32.64937151673027	1.0536144605216513e-118	1.1347493290165881e-12	4.237827242830074	3.043653316907881e-07	1.3015070451653252e-14	11.033810256745802	4.1906342550919895
4.453453453453453	0.0005666690274080762	15.821144780346279	1.2425179530429551e-27	7.886180910691725e-224	4.729063209240268	7.200814919953761	1.3713899988077184e-05	13.031411874350686	1.893065472147835	0.010275959091355822	0.04003169300236185	0.056369350541788724	6.991117703440578	0.590387778988296	1.1600078574756527e-08	8.221840737347772e-16	30.232734283729634	2.4407780314478996e-120	3.899115007754837e-12	5.613881156658202	1.1778216391337855e-07	3.4254095914923567e-15	9.153063215066913	4.146258343863978
4.461461461461462	0.0002715983303640838	15.740302982822252	2.0012601270722128e-28	4.472005970151249e-226	5.493298280322737	7.647222090095763	3.120852465378403e-05	12.109165802665492	1.4242522415062175	0.01819835871749089	0.06655877879381067	0.09251414403251101	9.000523940283484	0.8664534668005371	4.084778069745348e-09	3.20812688712942e-15	27.516441979766366	5.510690573851249e-122	1.3061216262775852e-11	7.2524157043038455	4.4425374936982733e-08	8.78682655983704e-16	7.459681532059123	4.116840528589037
4.46946946946947	0.0001269764255561614	15.26959824670306	3.1416353979765145e-29	2.4713299036716143e-228	6.2251378916118	7.917161342468309	6.925015563288058e-05	11.371845283782468	1.044394950751243	0.031412317754870245	0.1078610298518491	0.14809749239242836	11.326501494770188	1.2410119091363132	1.4022825619059932e-09	1.22009221048213e-14	24.593742159852816	1.212592683256929e-123	4.265352527540445e-11	9.137011406348627	1.6332323472134657e-08	2.1968805915535835e-16	6.00138219417846	4.105015389737431
4.4774774774774775	5.790229886728923e-05	14.443618320398247	4.806836935800768e-30	1.33091948863331e-230	6.878722784490882	7.99182004343915	0.00014983487216313124	10.780661336504258	0.7464473740389519	0.05284764613936421	0.17036548353714476	0.23127554631094255	13.935998560045713	1.734845809878137	4.693083147107102e-10	4.522644087985586e-14	21.566777231459128	2.6004891006738746e-125	1.3579453391228615e-10	11.226127340387526	5.852326038127354e-09	5.353798513016083e-17	4.80744508205368	4.111615665317896
4.485485485485485	2.5752829465494747e-05	13.321564822843172	7.168270189650321e-31	6.984986245885452e-233	7.4098611585646115	7.867742376065978	0.00031612547021662453	10.284847372624686	0.5199842899361898	0.08665811154630454	0.26227475372009496	0.35240020119138693	16.769128371929575	2.3671809912585307	1.5312031979874842e-10	1.6339953259158848e-13	18.539770231150047	5.435334912669416e-127	4.214713345003355e-10	13.451236672054481	2.043955079316445e-09	1.2733076394687952e-17	3.8909686482280876	4.135824342697023
4.493493493493493	1.1170988090418628e-05	11.980184238921721	1.0418872237646181e-31	3.572498348461372e-235	7.780537342160716	7.557716396061482	0.0006503852183931347	9.831562706474951	0.35305138477063425	0.1385002951122057	0.39354028482697107	0.5240413309853974	19.7395552663446	3.1529629635841157	4.8702989169232265e-11	5.753973374973403e-13	15.611358818414985	1.1072068351166364e-128	1.2753065081301355e-09	15.718201705973108	6.957854023624629e-10	3.029120672463363e-18	3.251947496349274	4.175383556009001
4.501501501501502	4.725829239093353e-06	10.505082962309942	1.4759730487519397e-32	1.7806199246424339e-237	7.96315130568805	7.089770160770404	0.0013048388898914496	9.374957697508066	0.23363750976747635	0.2157496415096682	0.5755455937058945	0.7607392672126541	22.737980836187383	4.099715467252425	1.5101618608649232e-11	1.9748927991846377e-12	12.867288556477337	2.1981756055754294e-130	3.762047793722192e-09	17.91239412060441	2.3085507722152867e-10	1.0573890297770608e-18	2.880402198521107	4.226857603749736
4.50950950950951	1.949699795601879e-06	8.98177457040238	2.0379217817302843e-33	8.648944919217012e-240	7.943762953243412	6.504471690517788	0.0025528714709118824	8.883166900246362	0.15069724190368808	0.32757245276839075	0.8204046271836932	1.0784187644497745	25.63870213241267	5.204341197268559	4.564985709400377e-12	6.6065974419460314e-12	10.374614755396795	4.253311465798499e-132	1.0819313177102107e-08	19.907470725358998	7.465568273383922e-11	1.9041603812045337e-18	2.7589493126189684	4.285952267645534
4.5175175175175175	7.844140119029755e-07	7.487735273849268	2.7425083841688004e-34	4.093999115765789e-242	7.723762544572427	5.850991822962447	0.004870773032001752	8.342432393108608	0.09473940222786635	0.48475530246496296	1.1398148189769535	1.493435306806533	28.308717063207464	6.450354165056698	1.3455159488945783e-12	2.1541245171278065e-11	8.178236646700636	8.02090120032573e-134	3.033494486507773e-08	21.57702325336115	2.3531246700471132e-11	7.691520730885382e-18	2.8644592827669735	4.347883863647364
4.525525525525525	3.0774885060329323e-07	6.086441352567194	3.5971602501670845e-35	1.8885351320770494e-244	7.319657232496536	5.1825409195329115	0.009063063845017955	7.758069346223002	0.05805459182219042	0.6991907430535267	1.5434704772610754	2.021285196545044	30.618399495813065	7.806100388630602	3.877861874993399e-13	6.845771557816709e-11	6.3001052692860355	1.4741793517971142e-135	8.291963376558133e-08	22.807678080555682	7.229113391372711e-12	3.253718144697317e-17	3.168753517367854	4.407774350684535
4.533533533533533	1.177355527472013e-07	4.823918125455331	4.598571848754535e-36	8.489753931417954e-247	6.760997515473043	4.551803320645962	0.016446441473140384	7.15247606298779	0.0346812588230009	0.9829392496977764	2.037136756288743	2.675083083149987	32.452455995776916	9.224495181507548	1.1349587494248337e-13	2.120472487539887e-10	4.740942123205585	2.640636719726502e-137	2.2097580728098708e-07	23.511785205650117	2.164625015169822e-12	1.3465026409279293e-16	3.6385767681963213	4.461032062054649
4.541541541541542	4.392041114729606e-08	3.727852998717032	5.72977457534059e-37	3.7192712050143584e-249	6.086793237277063	4.006879179559336	0.029107195630196425	6.560782218046992	0.02021116053349898	1.3468387110218478	2.620594787543489	3.4639778563842496	33.719779977988665	10.64466260927057	4.944954339966712e-14	6.401791441415722e-10	3.483900154134788	4.609970745815717e-139	5.741268244210177e-07	23.637730827123328	6.317386163207594e-13	5.432155992007996e-16	4.235290127262853	4.50366963735574
4.54954954954955	1.597574354181577e-08	2.8089165626662522	6.958305056857616e-38	1.587864003207825e-251	5.341015644667653	3.588046930805908	0.050242614387827234	6.024972579376264	0.011520213937537266	1.798715220178066	3.2857717463832325	4.391719512400753	34.360963955816324	11.995611048862385	8.096125876304726e-14	1.883775053386692e-09	2.499367734076567	7.843661767103597e-141	1.4542842264076564e-06	23.176189790534824	1.7970035598624372e-13	2.1359937090849615e-15	4.914821743461771	4.532516381291278
4.5575575575575575	5.666055035796345e-09	2.06366505954911	8.236083901481644e-39	6.606348342127431e-254	4.567899928673185	3.3254448015236746	0.08458621593984737	5.587406674005216	0.006488570990597753	2.341354284978307	4.015436283590203	5.455587100724134	34.35258913652073	13.201751544687665	2.636376922976082e-13	5.402754096350634e-09	1.75007887413924	1.3006807816957537e-142	3.591465559586213e-06	22.16126645760757	4.9821512876887945e-14	8.186282500444647e-15	5.6283676075177835	4.54530113665139
4.565565565565565	1.9593650635268553e-09	1.478291387235512	9.501439966410993e-40	2.6785659663927935e-256	3.8077348863169096	3.2375988367628032	0.13889755731894776	5.2845991084494655	0.0037514038165521115	2.9705014266003245	4.7828407092371	6.645832105403637	33.70790859194206	14.189720826788507	9.129676814058987e-13	1.5102887992062686e-08	1.1958176853370381	2.10210190579488e-144	8.64724384300227e-06	20.66633025770551	1.3462976665626938e-14	3.0579637040902163e-14	6.324161719451952	4.540608485507537
4.573573573573573	6.606254599919085e-10	1.0325357347690636	1.0683399382600773e-40	1.0583661319738495e-258	3.0936716431661826	3.330640449232253	0.222468970280401	5.141974347467395	0.0025038408690660143	3.6732484324621084	5.55260685946264	7.945689413412721	32.4740720238774	14.895680194058277	3.102140333061202e-12	4.114939383004989e-08	0.797229974136303	3.3110671280739198e-146	2.0298780072284706e-05	18.795251832084023	3.5458574295135395e-15	1.1133629281551435e-13	6.950369680672379	4.517737553762761
4.581581581581582	2.1716596815210216e-10	0.7032177252893788	1.1707950255938465e-41	4.075324842314798e-261	2.449848234427484	3.598069455477173	0.3475651877891865	5.170113263593893	0.002371795394715512	4.427195949336337	6.2829812471490225	9.33188410463418	30.726501567590482	15.272093883125017	1.0278679722763903e-11	1.0927618450532221e-07	0.518509941146893	5.082921264867878e-148	4.645698931673853e-05	16.67049277843859	9.102428176711125e-16	3.9509362070285534e-13	7.458860726705388	4.476510975069176
4.58958958958959	6.960115811400257e-11	0.46705426090373475	1.2505574331295114e-42	1.529259688086328e-263	1.8908706013898458	4.021006441224339	0.5296722005943797	5.362806536920174	0.003355228580255055	5.2007394025796145	6.929348942573376	10.775454788686838	28.561338478180403	15.292994111070447	3.319611994006833e-11	2.828435267025483e-07	0.32895685368147315	7.604837813395702e-150	0.00010366299289863233	14.41994201136756	2.2774503334944164e-16	1.3665392481111544e-12	7.809349995542048	4.417086686923264
4.597597597597598	2.1748117996779248e-11	0.30262950898827967	1.3019004714895817e-43	5.592332173301608e-266	1.422468908916414	4.5689936484845814	0.7873976826513447	5.697042869324897	0.0058506240235734275	5.95469260349917	7.448639058962931	12.242663451913762	26.0870014518529	14.95692767403226	1.0449541022488587e-10	7.135519624784484e-07	0.20355932885640815	1.1089135938785613e-151	0.00022552290506088333	12.164448788061968	5.553875129255977e-17	4.6068389752269835e-12	7.973240283820982	4.339816613912058
4.605605605605605	6.625222539630306e-12	0.1915484674536722	1.3210014538286552e-44	1.9929545269148257e-268	1.0429998375124339	5.2014898901186815	1.1418495698185351	6.134889793791587	0.010763301649639906	6.6452527993076265	7.804035896916797	13.695795247806782	23.415837012562143	14.287122732446845	3.2060181367937423e-10	1.7545413439000327e-06	0.12285191450647623	1.5759289568631463e-153	0.000478359583525805	10.00769436299651	1.3200759803218748e-17	1.5137103705616412e-11	7.936474346458923	4.245177621209298
4.613613613613613	1.967661329151801e-12	0.11891475773840553	1.3064120447817072e-45	6.921409265260632e-271	0.7454060256635907	5.870215339215999	1.6153363387395787	6.627062706237416	0.019725304164110835	7.2280570708059955	7.969286069989548	15.09377035249614	20.65664706017255	13.328849779362818	9.587238453219807e-10	4.204944306499418e-06	0.07230792172453888	2.182763790586019e-155	0.0009892769349658219	8.029470876189226	3.0581698967388602e-18	4.847762905056618e-11	7.7008449110829424	4.133777738977011
4.621621621621622	5.698057706222327e-13	0.07332519572692431	1.2592397516782779e-46	2.342525790344624e-273	0.5192659184536994	6.522414820141095	2.229294861749794	7.117816539488181	0.03543801687028777	7.662836244443169	7.931903195203174	16.39266221440338	17.908614446944803	12.144391504139794	2.794344023919224e-09	9.822352819683505e-06	0.0415031995004851	2.9465107036443344e-157	0.0019947273391920264	6.282746233939344	6.906917666946868e-19	1.5132085514734215e-10	7.283472099944217	4.0064212627646345
4.62962962962963	1.6121866731478785e-13	0.046578512001463186	1.183008985218184e-47	7.726217729070088e-276	0.35264768142492964	7.104935367047775	3.001465242534317	7.550639806809955	0.06215686642855583	7.917998631544706	7.694727133495054	17.5463833989304	15.256879688592978	10.806394823449738	7.938254269088307e-09	2.2362968503749713e-05	0.02323011871467041	3.876506196370728e-159	0.003921517056184625	4.794242557434942	1.5288943971295713e-19	4.603785000595722e-10	6.714487324242252	3.864204827872835
4.637637637637638	4.5878278157726664e-14	0.03326891193733802	1.0832258871611477e-48	2.4833744858396443e-278	0.2335895470509529	7.568798650259204	3.942490647875132	7.874104783440114	0.10632431262223985	7.974421841686752	7.275567465651769	18.507893173497774	12.769798693046102	9.390586947749357	2.1980062711973877e-08	4.962517080071017e-05	0.012678878237536065	4.9705462482646235e-161	0.007516786833789234	3.5677660967395415	3.7192996912709003e-20	1.3651806100666168e-09	6.0332831176157375	3.70861476098954
4.645645645645645	1.817059577550551e-14	0.0303923886097422	9.667215199097494e-50	7.778756872752923e-281	0.1511378941995735	7.87375408546577	5.052302326846421	8.047164148593689	0.17733289918064413	7.82782116454843	6.70499334013661	19.231246142196095	10.497755491671683	7.968863351122106	5.9318701775257364e-08	0.00010733298738230245	0.006747728622594262	6.211534942583002e-163	0.014048195626977478	2.5892645982896374	2.905490088043661e-20	3.94569961873644e-09	5.283927857391683	3.5416025655979775
4.653653653653653	2.6872786156423586e-14	0.037046549322134734	8.408821072846536e-51	2.374492986429829e-283	0.09596330378322863	7.992187382796682	6.316819084662386	8.043216339877022	0.2883596547664908	7.489287287013548	6.022650472924983	19.67462239920896	8.473314345282013	6.603607361172653	1.560318066364442e-07	0.00022626795933842488	0.003501640424266341	7.565278553847102e-165	0.025598920354412972	1.8325582781216052	1.0626988938073646e-19	1.1115186636782226e-08	4.510453571074834	3.365626653299633
4.661661661661662	8.820628228917251e-14	0.05425996627856715	7.128861961904052e-52	7.0635706797753605e-286	0.06063370845007904	7.911776253199835	7.705600007783345	7.852406217653362	0.4571570557346484	6.983899664192074	5.2727210772143955	19.804190204340394	6.712455819830569	5.343823477205848	4.0003079507667966e-07	0.0004649128426315598	0.0017717972448208657	8.980118989074765e-167	0.04548184986827481	1.2648467068974147	4.824074763633418e-19	3.051886160936772e-08	3.752689058917427	3.183659922095802
4.66966966966967	3.13597963065719e-13	0.0849471419476903	5.890561144761085e-53	2.047719235057998e-288	0.03965165563097485	7.636440629973951	9.17109350451739	7.481874528537215	0.7066197760903212	6.347656224075446	4.499246285828172	19.59832998386261	5.21663056282747	4.22332683406398	9.996143973236466e-07	0.0009310621386325673	0.0008741333387415255	1.0388920817471498e-168	0.078790254773468	0.8513614857355336	2.1605070260566167e-18	8.167304193094623e-08	3.0431501095508886	2.9991706632252275
4.677677677677678	1.0953931156046464e-12	0.1339499372377495	4.7439980330052047e-54	5.7850782150727776e-291	0.029364927890822238	7.185401474246183	10.649993490582128	6.953979985252645	1.0648832580416039	5.623241182905221	3.741989508905229	19.051493801133226	3.975366215367907	3.26090156276773	2.4346154220318796e-06	0.0018173745003364217	0.00042049052695309166	1.1713588367056637e-170	0.13308444880228773	0.5588345095275126	9.437083249084638e-18	2.130335299423288e-07	2.405261421483369	2.81608635812265
4.685685685685685	3.731994237597011e-12	0.20809520776609622	3.7237773084393714e-55	1.5927249043872248e-293	0.02784425897380801	6.590481112423614	12.066941282071898	6.302831232468177	1.5646697126938038	4.855320796813421	3.033354683456615	18.176877605939055	2.969169773714386	2.462080866876541	5.779456825643881e-06	0.0034575529042172484	0.00019721690064465868	1.287184072925385e-172	0.2191820585645357	0.35771940835059945	4.018317998204796e-17	5.4159672175824e-07	1.852930570344716	2.6387460722312785
4.693693693693693	1.2395662725530373e-11	0.31617246952935646	2.8488807518374844e-56	4.273316083048273e-296	0.034796270986231656	5.892075402488153	13.340431709200985	5.5697170221017105	2.2416044601014367	4.086081775333739	2.3966336526098697	17.007193533114034	2.1724806372778946	1.8220468426915384	1.3372187815193832e-05	0.00641138531413209	9.018547584626187e-05	1.3785500349330765e-174	0.35197190276304074	0.22329997537478324	1.6678897721784445e-16	1.3420321536000706e-06	1.3912778505954897	2.471839121269157
4.701701701701702	4.0136962217119906e-11	0.4687184652586165	2.1243017639981687e-57	1.1173313243590477e-298	0.05154959180540655	5.134436106632295	14.390361045408985	4.798159324451121	3.131304927589501	3.351614682435196	1.8456015324226929	15.593135223215075	1.5564535471161698	1.3291052526173617	3.015620594658787e-05	0.011587601795948246	4.020956209562814e-05	1.4389164810478359e-176	0.5511104649523996	0.135930970068233	6.748512362247411e-16	3.241221017110046e-06	1.0181843409299245	2.32031855146644
4.70970970970971	1.266973752479452e-10	0.6774940518124402	1.5438656959817773e-58	2.847027368320889e-301	0.08112050241239245	4.360977302321755	15.146282152558243	4.0293114831051895	4.2652114417092575	2.6795324472369404	1.385262446789062	13.99956052627552	1.0913897850339787	0.9682412001315179	6.628415472004907e-05	0.02041239139022952	1.7479077065360217e-05	1.4637935102825402e-178	0.8413937723318776	0.08069159336627549	2.66175424930238e-15	7.629800852517509e-06	0.7262677331797905	2.1892713140353828
4.717717717717718	3.8989044919672633e-10	0.9545606745920188	1.0935891601525217e-59	7.069586623696879e-304	0.1283328316872349	3.6102539683234816	15.555200031986695	3.298291324451277	5.665379602824749	2.0879584998509433	1.0134072572054629	12.299864661941779	0.7486891620386569	0.7243711809955482	0.00014200431232978648	0.03504716165573665	7.407992717055153e-06	1.4512934156940696e-180	1.2525415590067486	0.046710525618540485	1.0234076487467984e-14	1.7505583426721525e-05	0.5049226659783936	2.083726001149376
4.7257257257257255	1.1696962479509643e-09	1.310915108879221	7.55006826043934e-61	1.7107600859772572e-306	0.19993630719613686	2.9130800951622344	15.587716916607315	2.631816305867434	7.338758211227939	1.58577880986242	0.7225930648294479	10.569369322914042	0.5022590392495148	0.5850354791853143	0.0002965187308967807	0.05865032956350625	3.061062884169535e-06	1.4023674070089292e-182	1.8181067766208328	0.026367815982841755	3.8357630203252963e-14	3.914702899566147e-05	0.3421454411990601	2.008385554449555
4.733733733733733	3.4210772663141113e-09	1.7547232851636312	5.082217311775407e-62	4.034380988089633e-309	0.30464056968074155	2.2910084062020157	15.241544157608375	2.047250290690529	9.271775333549806	1.1738734063183083	0.502182296186072	8.87872426652644	0.3293808391920273	0.5423880609221898	0.0006034781095263282	0.09566359602183977	1.2331916952924993e-06	1.3206859916043535e-184	2.573256721237603	0.014514523069659727	1.401454235600712e-13	8.532569933374335e-05	0.22597189079243002	1.9672864210253667
4.741741741741742	9.754742721658177e-09	2.2892995779546297	3.6229593686771334e-63	9.27165832028e-312	0.45296322253473376	1.756143402536234	14.541807989713126	1.5529362624009497	11.426267475432699	0.8469500997328356	0.3401628153226312	7.288274426060756	0.21108952385260216	0.5944178186761669	0.0011970979817874621	0.15208332103280295	4.843649654608661e-07	1.2121838963883235e-186	3.5512835983919375	0.007791063990371919	4.991508036062668e-13	0.00018126741286966192	0.14546410863172585	1.9634049376425684
4.74974974974975	2.7116639502441605e-08	2.9110894843178086	4.74805516352241e-63	2.076493803e-314	0.6567865767012824	1.3120558934644015	13.538107448786455	1.1495196530797063	13.73782817302963	0.5955967083525725	0.22457949783951153	5.844111924349042	0.13215993172750434	0.7453705280233058	0.002314497227900082	0.23565416142346526	1.8547951153475013e-07	1.0843478586317042e-188	4.778901076441061	0.004078047483615586	1.7330536618200978e-12	0.00037533446667211367	0.0912672675369986	1.9982520181238623
4.757757757757758	7.348980295870835e-08	3.6080048521458967	6.889395592064493e-62	4.532071e-317	0.9285371250767925	0.9554431893326547	12.298824007686584	0.8318842195292444	16.117458968835667	0.4082297585877658	0.14451442712448376	4.576178677831962	0.08081237585862307	1.0053461138254869	0.004361565714089078	0.3558994192940352	6.924647424322637e-08	9.453658701194494e-191	6.270656590860914	0.002081446948477003	5.865719994428965e-12	0.0007574884041701059	0.05581256908825119	2.071513171255967
4.7657657657657655	1.9417513413748296e-07	4.358501539605184	1.0196959004116138e-60	9.6437e-320	1.2799505352103586	0.678143661294349	10.903619850055296	0.5913242894927759	18.45696158439786	0.2727187120798111	0.09063796263657822	3.4984031912413407	0.04824958337531045	1.38904286340356	0.00801100429138194	0.5238875595411405	2.520434371354136e-08	8.032715571097742e-193	8.023096911101721	0.0010359337455805922	1.9353585982348326e-11	0.001490020905095579	0.03326647208369481	2.180797473646081
4.773773773773773	5.001954039939732e-07	5.131753621457243	1.4713050087376537e-59	2e-322	1.7204641821079378	0.46915512715084845	9.435307185032654	0.41764297292263225	20.63786503871702	0.17757553026934397	0.05540728809543179	2.6105307059099028	0.028122327077166668	1.9136353878968624	0.014341358671314659	0.7516359297703925	8.94389528073749e-09	6.652058144391072e-195	10.009600752033862	0.0005027454469528741	6.224924715782787e-11	0.0028567192762539977	0.019325878531912477	2.321553185198664
4.781781781781782	1.2562314270922458e-06	5.889153639110234	2.069162568831899e-58	0.0	2.255381463946942	0.31639756843091876	7.972283853281556	0.3009651347039208	22.54295302086402	0.11269618357465715	0.03301273331135471	1.9010980191835793	0.015998014709576618	2.5958287831651905	0.025023751548537344	1.051079628359257	3.0942061324009154e-09	5.368844939087874e-197	12.176955495038923	0.00023790840030757867	1.9518257953852985e-10	0.005338283078940892	0.0109428264516799	2.487189024638279
4.78978978978979	3.0760110204575405e-06	6.587163784877829	2.8362599616481575e-57	0.0	2.884059467073232	0.20807181186324938	6.582524415045035	0.2331557319183617	24.068810110778756	0.06970969838980551	0.019171403281090144	1.3509345666916983	0.008881024542610876	3.4482380669996755	0.04255722783123809	1.4325914200580954	1.043615919624598e-09	4.223153454961582e-199	14.444728064856351	0.00010977736026515872	5.966011213608158e-10	0.009722869694517858	0.0060391740225283165	2.6694118127363295
4.797797797797798	7.3434285586265514e-06	7.181291053845469	3.789282415920266e-56	0.0	3.5984569030301574	0.13357067830034575	5.319751481903547	0.20881469073198525	25.137413402490207	0.04202764974369483	0.010851359516779917	0.9366257294453479	0.004810343379935229	4.475392253224703	0.07054285464034715	1.903126747077104	3.431616902392501e-10	3.2376063342247186e-201	16.708214449298115	4.9391596341444936e-05	1.7777264019344933e-09	0.017260213438405086	0.0032485035343579652	2.858758915249837
4.8058058058058055	1.7092561954037914e-05	7.630712388260147	4.934321401763254e-55	0.0	4.382411444174424	0.08398023521693126	4.221977407409772	0.22586604359414955	25.704789881549882	0.024696471645934928	0.005986489592573476	0.6335142383689074	0.002541832884066553	5.66982916666762	0.11397025471842219	2.4641759830933396	1.1000725359184392e-10	2.419036363011154e-203	18.845251940096155	2.166838312628319e-05	5.163990322718445e-09	0.029864599105784817	0.0017031265124501814	3.0452743595265064
4.813813813813813	3.878978424431195e-05	7.902893504610783	6.262639508287162e-54	0.0	5.211967896378151	0.05225891074475268	3.312193391541794	0.2857705527749038	25.76518453409556	0.014144663588094644	0.003218978984506274	0.41799291578060743	0.0013101614575967817	7.008886535626711	0.17946873288536508	3.109813668847254	3.43800157166929e-11	1.761537648208988e-205	20.726510728952086	9.26891725377916e-06	1.4623366437371935e-08	0.05036467636843651	0.0008702985146310292	3.219256444543934
4.821821821821822	8.582901839224206e-05	7.97747888824689	7.747238251714361e-53	0.0	6.056938935877735	0.0332026498971341	2.6006657139263445	0.3933764465006909	25.349975000454673	0.007896020021437756	0.00168702640806274	0.26901301222723917	0.0006586654597951962	8.452855891508104	0.27545132329010663	3.825213290532613	1.0474923892207233e-11	1.2501802662178076e-207	22.228173541006818	3.865952039445241e-06	4.03694252012239e-08	0.08278549252253141	0.00043345831819958296	3.371995438762988
4.82982982982983	0.00018516641753583418	7.848807657269507	9.341055020585598e-52	0.0	6.883659446699663	0.023301659273964784	2.088120504924533	0.5563977054695654	24.521559290496505	0.004296173033788679	0.0008617542829343777	0.16886663305277688	0.0003229446845365055	9.945103803422423	0.4120592982358146	4.5860161965510615	3.1113838791973917e-12	8.647379648852473e-210	23.245323662445163	1.5721891457541095e-06	1.0864327512237082e-07	0.13262984349245713	0.00021041863916623196	3.4964227756185626
4.837837837837838	0.0003894990089304961	7.526623605890456	1.0977525830744834e-50	0.0	7.658631397224369	0.020577043828290308	1.7690687770684108	0.7844915800225549	23.363405326375197	0.002278311984061221	0.00042904500497586577	0.10338531456682727	0.00015441178584533856	11.414557494907704	0.6008047574364137	5.358881486857551	9.00973708448464e-13	5.829450157196713e-212	23.704046634187616	6.234045099488889e-07	2.8503621245946464e-07	0.20710334257826074	9.955861359006207e-05	3.5876055867731593
4.8458458458458455	0.0007988612073968053	7.034855788337138	1.2573973035401752e-49	0.0	8.352508208792152	0.02446126478533534	1.6346240313774385	1.0879129338369213	21.96815568440315	0.0011776128343032918	0.00020819969065852175	0.061730492428315964	7.199329224572995e-05	12.78061093554587	0.853818963279872	6.103393365268227	2.5434566868750974e-13	3.830659100639306e-214	23.57031192915585	2.410171065636187e-07	7.290309421639319e-07	0.3152040510201141	4.59125315124096e-05	3.6430387477319486
4.853853853853853	0.0015975775936672592	6.408681504157857	1.4037833955400488e-48	0.0	8.943704176050732	0.03575980785223436	1.6743599118561716	1.4757629217311006	20.425961844962117	0.0005932664262135984	9.84725398644411e-05	0.03594599427455205	3.2729325292873575e-05	13.960084057871928	1.1826521303611464	6.775279411134432	6.999841625390983e-14	1.2444343536853979e-215	22.854156032227227	9.085201862303956e-08	1.8177847096303544e-06	0.4675793291035376	2.0636754861478995e-05	3.66270746577651
4.861861861861862	0.0031151794120636914	5.690372114453687	1.5275210262478422e-47	0.0	9.42089426681736	0.05670494035849632	1.877002810122736	1.9539242807607144	18.815023306388216	0.0002913096819350629	4.539500094250466e-05	0.020412547304833505	1.4507539954787017e-05	14.875445101990216	1.596640089236303	7.330636741718133	1.87802632577617e-14	1.5393812038752564e-213	21.60845845459995	3.3390745802150073e-08	4.418667457080039e-06	0.6760481792576816	9.040851542676025e-06	3.6489149007631734
4.86986986986987	0.005922969054834167	4.924601977027529	1.620070120794448e-46	0.0	9.783821679688154	0.0910861325660251	2.2300128542660427	2.5228743860566154	17.195695996532304	0.00013941771874593356	2.0396645570723536e-05	0.01130388182006202	6.2697342075948e-06	15.463181925252638	2.1009505453098614	7.730628947234653	4.9120492210388824e-15	2.311518666028263e-211	19.922527256238357	1.1965161577603614e-08	1.0471150463040727e-05	0.9527058290432239	3.860424267743979e-06	3.605891078596901
4.877877877877878	0.010980850280458183	4.153938780305734	1.674711286157454e-45	0.0	10.042140825229813	0.14441515365855295	2.7183398954275533	3.175668041199665	15.608681322465408	6.503377007769942e-05	8.932382235597928e-06	0.006104229244549258	2.642007331783464e-06	15.681069322124246	2.694532452432466	7.945964093452169	1.2524757282309346e-15	3.3830832732622757e-209	17.91158988242413	4.180305864469161e-09	2.4190982431303102e-05	1.3085756307649339	1.6066397323497085e-06	3.5392218647379043
4.885885885885886	0.01985077057385432	3.415132336767192	1.6873516532280573e-44	0.0	10.212432353821534	0.22405746516633818	3.322817771373849	3.896454671801897	14.076932500525645	2.95677172267064e-05	3.8127091714429117e-06	0.0032143792359798713	1.086376524476457e-06	15.513176631971797	3.3682924852858838	7.960438804099236	3.113289644089345e-16	4.826004374626296e-207	15.703930019164849	1.423937015815366e-09	5.448418280707011e-05	1.7518530157345082	6.517180291885729e-07	3.4551596873760984
4.893893893893894	0.034991971576461806	2.7366135428103284	1.6570315405818214e-43	0.0	10.313940823119356	0.33923796412121804	4.018754399059589	4.659908079350581	12.610226729867277	1.3102512023169998e-05	1.5861997938154665e-06	0.0016505077772072472	4.3839424651970886e-07	14.971790051369826	4.10388292833539	7.772953294134646	7.544168612790111e-17	6.70999929710842e-205	13.427694422212864	4.728930923854858e-10	0.00011963189976994028	2.2858900269728903	2.576669615053367e-07	3.3598986851240573
4.901901901901902	0.060146976150640546	2.1373610723508785	1.5860448648781412e-42	0.0	10.363900070453742	0.5008138223870003	4.775268160021057	5.431878294813681	11.21099093642725	5.6591244352149265e-06	6.43190956007738e-07	0.0008263881561377485	1.8064753549614224e-07	14.095926951509908	4.873476977920861	7.397649463017079	1.782144737093648e-17	9.093204919204612e-203	11.19927929222578	1.5311612544910928e-10	0.00025608548222638385	2.9071793930809156	9.929228773802232e-08	3.2589113246263253
4.90990990990991	0.10081337674374088	1.6270496575378945	1.479652324508893e-41	0.0	10.373439814702127	0.7207079127340841	5.555804656165758	6.17141884051459	9.879976876183186	2.382329485560944e-06	2.542024893434041e-07	0.0004034494341300755	9.487852198528705e-08	12.94669100010536	5.640812491491273	6.862147976531332	4.1040476875693616e-18	1.2010780269273092e-200	9.11475199130334	4.833492218898971e-11	0.0005344241553293355	3.603687814240342	3.729324755714777e-08	3.156445350025851
4.917917917917918	0.16477300412704815	1.2072082902961345	1.3454371425377576e-40	0.0	10.344966765785282	1.0109214640424797	6.320050817228272	6.834116751461828	8.620700780903032	9.774899799834873e-07	9.792137412922445e-08	0.00019205500189289703	1.0514976983404311e-07	11.600235067193491	6.363604743742127	6.20418943487716	9.213361199962864e-19	1.5462695573149589e-198	7.245099756702969	1.487577754779435e-11	0.0010873067966951987	4.353928790666092	1.3652244904823613e-08	3.0552641836109884
4.925925925925926	0.2626164682546237	0.8730157917207223	1.1924128958800333e-39	0.0	10.271600219617838	1.3821001205476386	7.027174820972121	7.376398229328712	7.442064381498484	3.9091353561218386e-07	3.676486955967404e-08	8.914295055785306e-05	2.2051220442297295e-07	10.139455575564948	6.997187623954345	5.467246570925189	2.0163502054712104e-19	1.9402555286846046e-196	5.635381972210533	4.4634777918692195e-12	0.0021566752059718084	5.127129811857921	4.871357847929005e-09	2.9566790459859145
4.933933933933934	0.4081597804266352	0.6153475544484696	1.0300289595557124e-38	0.0	10.138787863459733	1.8417135183894668	7.640010072362916	7.760256789801513	6.3591017568043045	1.5237264569298745e-07	1.3453844062233308e-08	4.0342890118453894e-05	5.417270608905935e-07	8.645670097592358	7.498987516808615	4.695814279599329	4.3037812461604234e-20	2.3729707978991925e-194	4.307242719636743	1.3056858387485608e-12	0.0041704766947213935	5.884724501496344	1.6947245710261308e-09	2.860870781724385
4.941941941941942	0.6186073073873586	0.42274389765403725	8.67224873272e-38	0.0	9.927742484231715	2.392015835830664	8.129533058295717	7.957712049677119	5.392212386933092	5.788835576836853e-08	4.798633481654637e-09	1.7801630813955902e-05	1.336023917770422e-06	7.191418795136687	7.8332237298814515	3.93107929021609	9.061488983708723e-21	2.8286915826345664e-192	3.2638153236500247	3.7236791499333564e-13	0.007862426957107002	6.5831960568439225	5.766041111448201e-10	2.7674426888527686
4.94994994994995	0.9142828337180187	0.2830692566891315	7.11661604432611e-37	0.0	9.619943008553966	3.028064299221019	8.478822620264824	7.954299835835591	4.565460167584876	2.1435485575137266e-08	1.6681941742473474e-09	7.65879807602173e-06	3.2249682595523805e-06	5.835224070239329	7.975119881089695	3.207534493490142	2.406463882826279e-21	3.2865371269389683e-190	2.4958583405895167	1.0353108320077246e-13	0.014451041581212213	7.178046601284445	1.9775015464036946e-10	2.676095102487375
4.957957957957958	1.317742970501214	0.18474238700039386	5.6921307143416054e-36	0.0	9.201728527803622	3.7361568374466767	8.685681162453895	7.7510328192057605	3.904523402757993	7.736300729706013e-09	5.652407325105601e-10	3.21270920044118e-06	7.591869369884322e-06	4.618725096140188	7.91393899400565	2.550876937999507	3.3255127906880634e-21	3.721784540646132e-188	1.98798391727941	2.8062798800314008e-14	0.025894937882162367	7.628419872052844	8.739561503878293e-11	2.587280811978124
4.965965965965966	1.8521205312155515	0.11751651015473093	4.437472896073694e-35	0.0	8.66802748000163	4.493078805894303	8.763265561710018	7.364533956292193	3.434715829058122	2.721393022532416e-09	1.8667154885137624e-10	1.3141439546571333e-06	1.7420727519870566e-05	3.5661727543739996	7.654326177505501	1.977271559842483	1.4545652367916878e-20	4.107935848093614e-186	1.7240180986488416	7.415659391762554e-15	0.045238203373705516	7.901721797466634	1.0301449920644879e-10	2.5026967827574036
4.973973973973974	2.5386321097638276	0.07286009111709041	3.3717555543491165e-34	0.0	8.024492217889245	5.266497640993631	8.738397500715433	6.825378411863823	3.1792477045508876	9.330546814520223e-10	6.008701661340213e-11	5.246790626389878e-07	3.8962599034909795e-05	2.6859128402487817	7.215725791044911	1.4938320479052072	6.886368743564111e-20	4.419323751174586e-184	1.690799595443123	1.910398870342719e-15	0.0770499020674446	7.977516520027984	2.6632752485108643e-10	2.4254948635725633
4.981981981981982	3.3933266571887346	0.04402902041577454	2.4971001988011265e-33	0.0	7.287684962436698	6.016704327646443	8.647642497517264	6.175009429152249	3.1576551273332707	3.118033890731979e-10	1.8851285978369667e-11	2.0596878057758476e-07	8.493553599537135e-05	1.9732580090694711	6.62997461809113	1.1000080556094138	3.1919633969045453e-19	4.633911382441347e-182	1.8800194765326523	4.79789580531261e-16	0.1279430122859952	7.85005176017736	7.905682525788247e-10	2.360147482438368
4.98998998998999	4.423338000901994	0.02593264561417289	1.802500427154888e-32	0.0	6.483385675532929	6.69968467578172	8.531680479498636	5.46184535599604	3.384176311860233	1.0155761010151787e-10	5.764466934079739e-12	8.379422794777954e-08	0.00018046386109349537	1.4140703035122069	5.937484644823372	0.7894935763904019	1.442467547849667e-18	4.735865617201312e-180	2.287991929198021	1.1747004105589792e-16	0.20712866867714363	7.5289802755045265	2.3294931979164236e-09	2.3119727431905877
4.997997997997998	5.623103760335612	0.014887203198824016	1.2681607363985557e-31	0.0	5.643463049169681	7.271248254517798	8.428846784071666	4.737312907427861	3.865842328513921	3.224051861280427e-11	1.7180474446930653e-12	4.6979175094516654e-08	0.00037372338889138157	0.9884294786727823	5.182650495253919	0.5522808477481258	6.354232802717004e-18	4.7174874920241947e-178	2.913510824963313	2.8038199313745794e-17	0.3269221838580459	7.038151797251746	6.703875132925976e-09	2.2863923344386605
5.006006006006006	6.971180054956934	0.008329863718873242	8.696264666617996e-31	0.0	4.801987361376111	7.69170286970697	8.368922471108817	4.052501978380318	4.600179967281596	9.975839928108043e-12	4.99078640650793e-13	6.05751714747219e-08	0.000754344139332695	0.6739070699695441	4.409203400212566	0.3765563984941441	2.7285200288487157e-17	4.58017302538275e-176	3.7541868767124287	6.524046100620018e-18	0.5030723232079922	6.412685339670886	1.8811874953893495e-08	2.2880508868840885
5.014014014014014	8.428362443726492	0.004542774351629964	5.812336029046496e-30	0.0	3.991330541792111	7.930397259916262	8.368249615856342	3.455952233905583	5.572657034398649	3.008533356568494e-12	1.4130601345005263e-13	1.3726432811948004e-07	0.001484048075744139	0.4481524516388181	3.656176341763183	0.2502412071869914	1.1420862688478462e-16	4.334237971370292e-174	4.80187399754906	1.4798752798080693e-18	0.7547438444380267	5.694820794307205	5.146527830389885e-08	2.3199558598973415
5.022022022022022	9.93777170215211	0.0024146985593316013	3.78641488840058e-29	0.0	3.2389026047018525	7.96941249083678	8.427035912096217	2.992794105401504	6.7542653060732505	8.843376307436221e-13	3.8995108662947075e-14	3.4749426329648255e-07	0.0028456771516314414	0.2906796016701173	2.9549689615745196	0.16208644037268993	4.65992917587787e-16	3.9976370467153136e-172	6.037967545121677	3.2724405228623194e-19	1.1039592981336066	4.929229341566624	1.3726812439277813e-07	2.3827971378337054
5.03003003003003	11.427353845763689	0.0012510168805103786	2.404170165408223e-28	0.0	2.564960400246598	7.80578513317302	8.529332227637871	2.705137663154853	8.099849298935155	2.5336081343482416e-13	1.0488598368058957e-14	8.750237501332247e-07	0.005318418282842743	0.18388984182879753	2.3277562524661266	0.1023280914973898	1.853400500134242e-15	3.593798394892007e-170	7.4294617579790465	7.054307575838055e-20	1.5743163880900026	4.158501081236153	3.569451625782393e-07	2.474575767353967
5.038038038038038	12.814888801798366	0.0006317160420332163	1.4878588317528439e-27	0.0	1.9816603612600932	7.451879319569543	8.645691013139844	2.6332967654991473	9.547872508219706	7.074915923488693e-14	2.749682859295347e-15	2.1541061113026056e-06	0.009688098857022188	0.11346098904634473	1.7872317431675595	0.0629663418325252	7.185710339150726e-15	3.1489357565748e-168	8.926648627192439	1.482417409809123e-20	2.1888576829431683	3.4194278412771526	9.049273315764972e-07	2.5906176029947163
5.046046046046046	14.015154445449463	0.00031091317837136825	8.974655162728468e-27	0.0	1.4932777507954234	6.933842891231503	8.738036834111886	2.8172090686585882	11.022216664129859	1.925765844576694e-14	7.025958613531243e-16	5.172371247561302e-06	0.01720100569962474	0.06827664386003866	1.3374668506418945	0.03776658381664251	2.715698357746592e-14	2.6892651957860018e-166	10.463189406946496	3.0368104153921136e-21	2.967089205354821	2.7404942745155574	2.236713822421705e-06	2.7239799977163166
5.054054054054054	14.948440693487555	0.0001491471105730102	5.276346804161154e-26	0.0	1.0973307234653256	6.288415381889372	8.765897050635175	3.2973052094688025	12.436326921858713	5.117263891260028e-15	1.7497918852228577e-16	1.2110590224445259e-05	0.02976653786445761	0.040070577392126286	0.9755375184099638	0.02208378498438121	1.0004736869672216e-13	2.23853146442006e-164	11.958979176144085	6.064479793040578e-22	3.921319223988223	2.1407363606239245	5.3900876825334786e-06	2.8661902525217693
5.062062062062062	15.549256855405428	6.973471767552206e-05	3.0234891558309467e-25	0.0	0.7862528969912654	5.558628990699658	8.692925378750465	4.114114537945607	13.699589793774452	1.3599375027664806e-15	4.2474183506835076e-17	2.764958728513475e-05	0.05020673934772963	0.022934955174705354	0.6935275684441659	0.012598790995378039	3.592882871143758e-13	1.8161533494696994e-162	13.325778610197753	1.1805811245046594e-22	5.052696197265947	1.6298825241969042	1.2664095459039466e-05	3.0081958211995756
5.07007007007007	15.77391884826213	3.177911066706853e-05	1.6886631132778136e-24	0.0	0.5492519234132175	4.78910027389121	8.492642767886888	5.306073648715098	14.725348558659118	4.946961849369148e-16	1.0048969082222394e-17	6.155604669648493e-05	0.08253818539375311	0.012802066361516007	0.4805541414155814	0.007033282062999795	1.2577508705992215e-12	1.4361558447073485e-160	14.475073197106799	2.2403831742744964e-23	6.347524278083661	1.2095066258649958	2.9010135769625006e-05	3.14136913662658
5.078078078078078	15.605797305374999	1.41153914344649e-05	9.192574069459494e-24	0.0	0.3740531591454771	4.021622963625965	8.152513848906299	6.905313254245511	15.439536332145938	7.325779774462516e-16	2.317265581341645e-18	0.00013363664900712668	0.13225345402154992	0.0069688832362307974	0.3245487288829738	0.0038867784750663457	4.292015746274268e-12	1.1069050409312162e-158	15.32714073768206	4.144487138518354e-24	7.77457184180249	0.8748206619775969	6.47928294554664e-05	3.258401760625927
5.086086086086086	15.057351444193772	6.11086437357891e-06	4.8774270034460665e-23	0.0	0.24832674333262997	3.291650010336517	7.675825600546796	8.931605699166356	15.788651384784089	2.570034326031299e-15	5.208203464494959e-19	0.0002829232839407414	0.20654673623499004	0.0036994600995667363	0.21363729620670205	0.002219145637761748	1.427723258702166e-11	8.315318754948516e-157	15.819976568610489	7.473761298743479e-25	9.284107731511689	0.6167208693510929	0.00014109451695258065	3.3539456008126947
5.094094094094094	14.168603419441846	2.5785241468631716e-06	2.522341807395052e-22	0.0	0.1607030895781776	2.6260353851799154	7.081258631834915	11.385106753449763	15.74579141781791	9.746177850508353e-15	1.1409271192643808e-19	0.0005841398127097934	0.31440457544433015	0.0019151233348197831	0.1370679839436816	0.001487748122913642	4.6296029535076474e-11	6.08845611469513e-155	15.916635890656764	1.3137887895633082e-25	10.809261383696825	0.4237572064133329	0.00029957377432570113	3.4249093435248987
5.102102102102102	13.002312468891779	1.0604765858563411e-06	1.2713836370751895e-21	0.0	0.1013729860656441	2.0421506753217207	6.400448261805407	14.23894897297235	15.31372530492844	3.62672288923175e-14	2.4360471752509482e-20	0.001176218604669373	0.46646448693487064	0.0009667845306225525	0.08571666739216316	0.0014400553688120807	1.463394363936918e-10	4.345054215918571e-153	15.609747304900145	2.2512711887626524e-26	12.26999894362882	0.2837947864902561	0.0006201723628276008	3.470386310905282
5.11011011011011	11.636656561018388	4.251208626135968e-07	6.2460983246993886e-21	0.0	0.06233151025338354	1.5482563009943837	5.674138721703011	17.433053911990413	14.52446777392758	1.315931553946051e-13	5.0695722348120695e-21	0.0023099470460642806	0.6745397082505825	0.00047591414824622576	0.052251341590664295	0.002059197074404212	4.509183037799633e-10	3.022337511181205e-151	14.922406855511937	3.76048706460713e-27	13.579573175309596	0.18524679146653766	0.0012518161052785081	3.4912617370418433
5.118118118118118	10.1566053281714	1.661759795949913e-07	2.990890648078648e-20	0.0	0.03735709610679232	1.1448368072507085	4.9476837167146055	20.870640237585683	13.435432586660163	4.653960089676388e-13	1.0282879979663729e-21	0.0044246612215044	0.9507266384226396	0.00022844681188564448	0.031056856765959696	0.0035602019643749135	1.3544224373347931e-09	2.04904013394846e-149	13.905286879030534	6.12311701700896e-28	14.652818367848484	0.1178572644384057	0.0024637280157937904	3.489607781936513
5.126126126126126	8.645300228359226	6.353107335458262e-08	1.3958918529543026e-19	0.0	0.021822934924090275	0.8265262160679872	4.266624766399556	24.41874710022204	12.12283904264527	1.604250343759115e-12	2.0329001508779884e-22	0.008266946946682086	1.3060596485159548	0.00010692786621785717	0.018018704504353108	0.006436735860332997	3.9658029758842315e-09	1.3539970264201463e-147	12.630453232083045	9.718772170028931e-29	15.415229126161098	0.07308413125542507	0.0047279593873884	3.468010598639007
5.134134134134134	7.176635404720723	2.4333769728510367e-08	6.349836306766566e-19	0.0	0.012425782121709706	0.5842512069091074	3.672911282662895	27.913641791281737	10.673504196318678	5.3899052534649e-12	3.9171947108385414e-23	0.015066852167686596	1.7487574126476904	4.8802036436923036e-05	0.010247419085482205	0.011560365832641683	1.131956601414233e-08	8.7205665081463e-146	11.182933215456933	1.503692002164601e-29	15.811493420108414	0.044173090182970755	0.008846840039761135	3.4289781355318083
5.142142142142142	5.809904280567103	1.1013074491774206e-08	2.8153526770781236e-18	0.0	0.006896072573437914	0.4072866382304454	3.202071769916158	31.17127313234286	9.17637476608203	1.7650198182623313e-11	7.356853380806877e-24	0.02678795161473425	2.282208572092472	2.1717926631971298e-05	0.005802318447044228	0.020334999027257526	3.149568007187812e-08	5.474335741925176e-144	9.651399315116821	2.26784486757402e-30	15.812127264840534	0.026024867259267996	0.016141388058622145	3.3745502215922536
5.15015015015015	4.5869330119681955	1.0202004871058501e-08	1.2166414331014243e-17	0.0	0.0037303122244080177	0.2850194831101951	2.8813779018676455	34.002069454611316	7.7151027481569745	5.633489694145044e-11	1.3466876340537029e-24	0.04646499545207024	2.9029550006850573	9.423765758278728e-06	0.003451247408808451	0.03490647474202063	8.54271060954289e-08	3.349483962287576e-142	8.119374218021573	3.334057871295774e-31	15.417108609704536	0.014949606777226024	0.028716848584953922	3.306181279685486
5.158158158158158	3.5316676939121625	2.1118367665665712e-08	5.1245049614204966e-17	0.0	0.001966763543689341	0.20832285186766294	2.7288323093550213	36.22852017597899	6.362674943987234	1.7525276750234373e-10	2.4026995868459977e-25	0.07863469975154885	3.599021852642906	3.987024027508166e-06	0.00248551103067739	0.05841977708154435	2.2587325092234445e-07	1.9974877251470558e-140	6.658134317596309	4.777895930347128e-32	14.655892538997719	0.00838199307608499	0.04981739146603756	3.2249033501947175
5.166166166166166	2.651809892573184	5.4932293847911945e-08	2.1037820870100822e-16	0.0	0.0010106981816283504	0.17052715788550318	2.7527047521215473	37.70330608113227	5.178647130926163	5.313879821824006e-10	4.1782065467145683e-26	0.1298494228051019	4.348984633931599	1.6446907077734529e-06	0.002597682529830604	0.09530294797567021	5.821825993271602e-07	1.1610477443302911e-138	5.3220673485634045	6.674250062025051e-33	13.583809680007608	0.004607082704332274	0.08427113896900162	3.1317173014192967
5.1741741741741745	1.9418636722514142	1.447207324406727e-07	8.418003604038653e-16	0.0	0.0005062351175017771	0.1680267699787979	2.951355483020583	38.32542111923207	4.209012489738213	1.5704280157440412e-09	7.08171046627349e-27	0.20923872859980366	5.122128572931407	6.614905310016318e-07	0.003824036743823929	0.1515375967007135	1.4627828104359686e-06	6.57772605950438e-137	4.146736212087538	9.088014737098842e-34	12.27547005823225	0.0025253662201162336	0.1390068391525884	3.028115454372666
5.182182182182182	1.3868843962301518	3.7351830154072127e-07	3.2830461012277645e-15	0.0	0.0002471404426768317	0.20057481290382553	3.313200111299233	38.051860960149064	3.488253628409263	4.523595913069753e-09	1.1698879248864772e-27	0.32905067117329606	5.879931926527145	2.593941953848849e-07	0.0065514983030060875	0.23485285452342872	3.5828413271356992e-06	3.632128711090931e-135	3.149430520533484	1.2062432691373037e-34	10.816280672550938	0.0014692617075682591	0.22359351057861732	2.916616790678658
5.19019019019019	0.9662853522796682	9.404582987704752e-07	1.2479706583490108e-14	0.0	0.00011759683446510872	0.27130259365798476	3.816840477409516	36.90304780292572	3.0427673306434597	1.2700155382614324e-08	1.8836845687740297e-28	0.5050663993397106	6.57890107616883	9.917165402234682e-08	0.011589148334130958	0.35475711843375624	8.554670416333345e-06	1.954818417170748e-133	2.331639638722121	1.560625624731464e-35	9.293437273659318	0.0010729004439463253	0.3507155609857899	2.801197820732128
5.198198198198198	0.657218064027801	2.3088456092412185e-06	4.623717453638164e-14	0.0	5.45390194179833e-05	0.386466419900775	4.43154997269893	34.96111783862126	2.894656260938945	3.4753114287665574e-08	2.9561735830083537e-29	0.7567453299127284	7.174533769296425	3.696572491756521e-08	0.020304241600784208	0.5223069819724339	1.9911677068138205e-05	1.0254426078774294e-131	1.6827026840870976	1.968154455314488e-36	7.787729559152336	0.0011921196554477288	0.5364533046217931	2.6875240599020755
5.206206206206206	0.4372426414835103	5.526615236474387e-06	1.6696972026360462e-13	0.0	2.4653502185435898e-05	0.5548896694964495	5.118400653090252	32.361330137165034	3.064864314280667	9.269106782155872e-08	4.5217808834587375e-30	1.1069341311006717	7.625939542751704	1.343350013888783e-08	0.03482010768598275	0.749514231863244	4.517957152354246e-05	5.242953918413516e-130	1.1838824235738388	2.4194404792725736e-37	6.3672308510152	0.0018707386492425595	0.8002021831821211	2.5829216126587653
5.2142142142142145	0.28619784164891376	1.2898493739874592e-05	5.876837351212176e-13	0.0	1.0861987891245478e-05	0.7870484311186817	5.832312815105247	29.277931816185106	3.574779377766698	2.409580860145728e-07	6.741350770895326e-31	1.5809737225155331	7.900463040697912	4.759393103278163e-09	0.058266274873349615	1.0483185030919533	9.993254130517761e-05	2.6127657126213907e-128	0.812234819002269	2.899110558731111e-38	5.083508652354668	0.0033509539322470116	1.1640473764462156	2.4960677201512955
5.222222222222222	0.1873333547758197	2.9352440994279284e-05	2.0160864110166665e-12	0.0	4.6644371645086106e-06	1.0937585464772603	6.525184245819033	25.906615079203405	4.445711717349472	6.105265951490339e-07	9.795850919441534e-32	2.20507641142801	7.977588281319917	1.6439204009126097e-09	0.09505835003826363	1.4291108878315353	0.00021547810382912077	1.2690672652972788e-126	0.5438478086179666	3.3861599912875464e-39	3.970499342173278	0.006128552952804652	1.6514301391465651	2.4364170793168625
5.23023023023023	0.12786332194624686	6.513072002279007e-05	6.741152204778029e-12	0.0	1.952307872647318e-06	1.4844680870128024	7.150038153645174	22.446075260576364	5.696043004887547	1.5077423438195096e-06	1.3873793911029195e-32	3.0039274867937507	7.851477639308592	5.535685572626876e-10	0.1511665356018653	1.898881713558518	0.0004529305002046728	6.007981164434423e-125	0.3562435678589323	3.85515516472639e-40	3.0457440206485282	0.011056169120099274	2.285012440315432	2.4134138662219398
5.238238238238238	0.09913947426030405	0.00014092094871758756	2.196942260121699e-11	0.0	7.964461272568188e-07	1.965240874640121	7.66586610997656	19.081076965837077	7.336288337409981	3.629185268816527e-06	1.915164755527589e-33	3.9975905239883014	7.531711878416962	1.8172651279223694e-10	0.23430902584360952	2.459173689262502	0.0009280962128448231	2.7722489670625726e-123	0.22993168050361282	4.2782564377680327e-41	2.3133606653334264	0.019498519708846876	3.083773873368529	2.4355667418063693
5.246246246246246	0.09663374828972847	0.00029732090505287683	6.978509474338986e-11	0.0	3.1668207479750487e-07	2.5366214189262792	8.04260092899923	15.968920200795454	9.362769403362593	8.51433256722493e-06	2.576765355915751e-34	5.197949732867411	7.042105518964856	5.815893807061982e-11	0.3539842845195536	3.1041292932195863	0.0018539082328675707	1.2467967060997182e-121	0.14923895052422054	4.627870857022002e-42	1.7679666118037483	0.03354096840236607	4.059552064001261	2.5094857906502956
5.2542542542542545	0.11987722584023798	0.0006117138574882309	2.1605594525453361e-10	0.0	1.227296485100046e-07	3.1916767408628255	8.265498138734118	13.230420852672564	11.750995599221742	1.946935403420254e-05	3.379103038549667e-35	6.605079884227616	6.417808463058155	1.8145176659607738e-11	0.5212413837920667	3.819000434774915	0.003610090044939133	5.46536046542199e-120	0.10261657073049239	4.8795981961666634e-43	1.3987604071507205	0.056245386463616764	5.213439582054398	2.6389957419914687
5.262262262262262	0.17243818119607981	0.0012273192399301592	6.519725180848803e-10	0.0	4.6359037638770905e-08	3.914585786465511	8.338178434218952	10.945674466220423	14.450114483378819	4.339222682565398e-05	4.31902608418235e-36	8.204059603074612	5.7011957494051035	5.518841996578514e-12	0.7480890674153665	4.57950903831268	0.006853038256275786	2.3350797905806887e-118	0.0826429380955637	5.015038641896918e-44	1.193089198996605	0.09193412161695667	6.53263336819658	2.8244464449275135
5.27027027027027	0.26194823497844316	0.002401414159687884	1.9175728742131884e-09	0.0	1.7067832933846787e-08	4.680161605388126	8.283701479642497	9.15414407599245	17.379846740991024	9.426094650171546e-05	5.380567065983792e-37	9.962800283747141	4.937230440886938	1.6363357535656521e-12	1.0464708258685358	5.352386174738664	0.01268190018357644	9.72398745353179e-117	0.08591414132763889	5.024014784986936e-45	1.1390197435199951	0.1464639156246531	7.988441940088014	3.062335095524823
5.278278278278278	0.4001115223507864	0.004582383339298491	5.4971043971689815e-09	0.0	6.124675518199929e-09	5.454622555258244	8.143284494362796	7.858132053528841	20.4311075539773	0.00019957728820577396	6.533232309596041e-38	11.831421762249338	4.169026095133124	4.729665735532807e-13	1.4267908369600557	6.097267755487394	0.022878221992607174	3.946815324833804e-115	0.11295921918673082	4.90583551751009e-46	1.2266526928200843	0.22742860800613315	9.536137098615454	3.3453305409642895
5.286286286286286	0.6025663807320354	0.008527970215758377	1.535944812844051e-08	0.0	2.142230683903621e-09	6.197771075799627	7.972601579488535	7.028511421963834	23.47102399022614	0.0004118602709834651	7.731895636160929e-39	13.743556089263203	3.434236652385514	1.3326561503521368e-13	1.896063417563783	6.769902295768937	0.04023441252293421	1.561381301852306e-113	0.16824662945295957	4.669383929832763e-47	1.4481375977881457	0.3442066214373638	11.117154196700087	3.6627457482209422
5.2942942942942945	0.8884225947769073	0.015479091081619002	4.182893023711075e-08	0.0	7.306556650171017e-10	6.866509631901355	7.835943308502327	6.611670241967199	26.352337768178423	0.0008284153685549885	8.918702872477284e-40	15.619715235882689	2.7626966814378373	3.6604261088965883e-14	2.455866561030317	7.326369899246229	0.06897809299277805	6.020476923684606e-112	0.2602715660650028	4.332013694884376e-48	1.7965404263061755	0.5077533639532905	12.663796202203072	4.00144257058493
5.302302302302302	1.2792817899420525	0.02740355323587678	1.1102925440166508e-07	0.0	2.4408740686694597e-10	7.419363604741601	7.798824948706266	6.536868686939987	28.926352452317097	0.0016240741588697944	1.0027097499824845e-40	17.372554632225302	2.175477670280842	9.800934412254006e-15	3.1003878856348686	7.727777154654182	0.1152825229886158	2.2626249546615922e-110	0.4016382578008836	3.9174443101565394e-49	2.2638765989578697	0.7300385730282933	14.106124476254722	4.347081608397421
5.31031031031031	1.797576690343575	0.0473201950674864	2.8724839349352123e-07	0.0	8.350479628671264e-11	7.821445871119645	7.91986426555728	6.723502094300669	31.057811870235096	0.00310329475857032	1.0987695368926152e-41	18.9135570434498	1.685274278853877	2.5581277035846435e-15	3.814930718507764	7.944739193368175	0.18782575947013136	8.288081352792384e-109	0.6089848683803667	3.4530095769718525e-50	2.838743919813036	1.023053162477322	15.380210113749541	4.685562766381923
5.318318318318318	2.4641461025221365	0.07970423507554118	7.24331400969951e-07	0.0	4.104529642876642e-11	8.049144948857936	8.242883137859868	7.087997527270276	32.63956366576132	0.00577962501739733	1.1735343673601734e-42	20.160410688295965	1.2978350151090137	6.508675537356057e-16	4.575269049208227	7.960933700209224	0.29832305893024796	2.959069702911188e-107	0.9025512435030419	2.966701634209703e-51	3.504062104436789	1.397365415142447	16.436490108216606	5.004454797816891
5.326326326326326	3.2950979186723863	0.130957041019348	1.7802317281392868e-06	0.0	5.979937664361666e-11	8.093791044951564	8.790213479009623	7.550182454461721	33.604714561356204	0.010491455896886716	1.2216388769685427e-43	21.044212651816363	1.0140311225812633	1.6142678957264676e-16	5.348179549549447	7.775130306309001	0.46191179670297544	1.029712878648298e-105	1.3051748039090416	2.484450323769265e-52	4.235435617909874	1.8602922246173876	17.24674175825184	5.294198242056801
5.334334334334335	4.298190188529331	0.2098971518195115	4.2645703235333875e-06	0.0	1.6562485927664752e-10	7.963667713426039	9.558107759836888	8.038945708001007	33.934287447224825	0.01856227998363967	1.2395033871682607e-44	21.51562268120025	0.8321198744954996	3.902727783373073e-17	6.093329713208291	7.401345068300134	0.6972240982038219	3.492503535127599e-104	1.8405320266827485	2.0279926249297406e-53	5.000590636022858	2.413858142393158	17.808246376028553	5.548892657830108
5.342342342342342	5.469152387895839	0.3281952906727224	9.957115463617982e-06	0.0	4.992135378053634e-10	7.683973281202884	10.514970579897867	8.496909368991085	33.65910259507663	0.032010049185982076	1.2257775239215172e-45	21.54922411910841	0.74979095766491	9.197457660118849e-18	6.766478977176706	6.867093107958825	1.025952720884716	1.1545621790787612e-102	2.530533813886664	1.613545832028955e-54	5.760188759359354	3.05282359229216	18.144090405385626	5.766543476706741
5.35035035035035	6.788532945425038	0.500638513113369	2.2659552333280185e-05	0.0	1.4836626161299264e-09	7.294648517527426	11.60284473093478	8.883724423104251	32.85557960910474	0.053802298118517805	1.1819025312658177e-46	21.145591418702516	0.7656655791905743	2.112864205516941e-18	7.323693381573842	6.210041839988	1.471717379292301	3.7201252665265186e-101	3.391934969338937	1.2513373835489832e-55	6.470098654290049	3.76314599035451	18.299203806335463	5.948734205105666
5.358358358358358	8.219745134661277	0.7450755637214161	5.026071093576699e-05	0.0	4.303486873398061e-09	6.846311552908698	12.74221497711357	9.177574737154355	31.63617783787046	0.08814035073599048	1.1562993588985616e-47	20.330871358584552	0.8800258910791317	4.731263380189323e-19	7.7260395823671	5.473629830440057	2.058088579129671	1.168308584846106e-99	4.432417891079811	9.458995811437922e-57	7.084941262984291	4.521263484731457	18.33254400022859	6.099787491295862
5.366366366366366	9.708946886638623	1.0818785560886273	0.00010865893613613393	0.0	1.2170757315338371e-08	6.394815277988149	13.839763818492306	9.37457904279491	30.13603489463337	0.14073696617360398	6.11805922874422e-48	19.154004025959367	1.0946718351854645	1.032718706689813e-19	7.944070004711679	4.702357333442684	2.805735400142635	3.5761632933507564e-98	5.646626399834549	6.969353477817995e-58	7.562462285098397	5.294536656408197	18.306630153421587	6.225563400353089
5.374374374374375	11.187206025099162	1.532768725773829	0.00022896114553681482	0.0	3.3557618423908325e-08	5.995121148507509	14.798277371213407	9.48602921561372	28.497851958625134	0.2190287163818714	5.484105042787243e-47	17.68199027200931	1.4119253542341312	2.19727337945327e-20	7.961383692696177	3.9374507966523784	3.728831570800446	1.0669323570299872e-96	7.012808203256796	5.005139222525887e-59	7.868084267989447	6.043040351641588	18.27623619631307	6.332098385283094
5.382382382382382	12.575078571621543	2.118908344025887	0.00047023792182441414	0.0	9.020762136615442e-08	5.695247886994866	15.527528934435264	9.533754038847134	26.85713618257527	0.3322411289438102	5.7269594195102246e-46	15.993817799584859	1.8329242130280283	4.557022210297227e-21	7.776665264280085	3.2134678438817974	4.831061866543994	3.102531546282436e-95	8.490816202242437	3.503607373977488e-60	7.978901482301488	6.722679721122327	18.278313023988375	6.424304905762896
5.39039039039039	13.789310269520453	2.8582631238821166	0.0009413107727924353	0.0	2.3641765062680967e-07	5.531011845327821	15.954743581114137	9.544269043121002	25.329584839325808	0.49120772975600874	5.838605577160757e-45	14.173768117461572	2.355464658459831	9.212365897942189e-22	7.403850062335878	2.5561838352410895	6.1017800338721555	8.793369115135762e-94	10.022168377955921	2.390505287502632e-61	7.8864343516217295	7.289348946208803	18.325053166314472	6.5049297186395325
5.398398398398398	14.750940142331102	3.7623851367800754	0.0018365718694996177	0.0	6.040984656661561e-07	5.522153512675838	16.03323585828595	9.542665594483351	24.001816118300752	0.7078422045474341	5.801759840556757e-44	12.304837411219331	2.9717534055394417	1.815316202590647e-22	6.870386716152504	1.9818442314348692	7.513026484151853	2.4291491569737108e-92	11.532646082151262	1.5897850959011392e-62	7.597654645609853	7.703612912918749	18.401450931141735	6.573916894073568
5.406406406406406	15.393737022851663	4.832936892775108	0.0034925477017162566	0.0	1.5049900971445402e-06	5.670272887957363	15.748042994502285	9.547318012149761	22.9259948943799	0.9941849338532035	5.619143195737704e-43	10.462925409092533	3.666497200968263	3.486764781181241e-23	6.213897848121196	1.4976359506997754	9.018161142488328	6.540528559824239e-91	12.937532999182473	1.0305308959715988e-63	7.134091045369289	7.935230683516615	18.467857335875923	6.628252665498934
5.414414414414415	15.671726005342897	6.0584401436585775	0.006473457251403818	0.0	3.6556516397667817e-06	5.958800603432348	15.11782201673284	9.566395062812349	22.118329956454065	1.3609976145596627	5.3044473781244675e-42	8.712296580673728	4.415770160635751	6.528006324087328e-24	5.477802810189354	1.1030680450953612	10.552758629319452	1.7164505616999796e-89	14.149119067901236	6.5111389155193174e-65	6.529163102756926	7.966802537146642	18.467061915825322	6.662297015888676
5.4224224224224224	15.564619457695938	7.411845702121408	0.011694717672837572	0.0	8.657822213107852e-06	6.355026579949047	14.192859547796662	9.596853442897281	21.56103021698879	1.8159630739365122	4.88056256661586e-41	7.102622590759552	5.187035355953735	1.1913089677835794e-24	4.706608101104417	0.7918768696414574	12.03813390049186	4.390455151121063e-88	15.08561102441865	4.0098279452284533e-66	5.824195467820246	7.795930195136193	18.334561228109187	6.668542440448521
5.43043043043043	15.080262486298048	8.849540064536999	0.02059219862398664	0.0	1.9992768439710787e-05	6.814000147474127	13.049638058327066	9.626121653488623	21.207115743179887	2.3616532096706218	4.376826357709891e-40	5.667702051309766	5.9405495145695495	2.1191058554405176e-25	3.941568150790477	0.5540798015247929	13.387443850455053	1.0945802035508001e-86	15.680217780581765	2.406948782200486e-67	5.063768239705982	7.4355178906151735	18.010084326388466	6.638690224361254
5.438438438438438	14.25368387007946	10.312299519360003	0.035340705490698454	0.0	4.50158648864485e-05	7.283910748196951	11.782884949560092	9.63614962458849	20.987428470627744	2.9935374787299605	3.825678260300396e-39	4.425751721096001	6.63215944821022	3.6742088457697414e-26	3.2172840107243257	0.37787336993070086	14.513816408000983	2.6597782889987784e-85	15.889016669713378	1.4082501663280253e-68	4.291124420285028	6.912161813884756	17.448260954466882	6.564901269513503
5.446446446446447	13.142911753185825	11.728465378011336	0.05911629812257215	0.0	9.883138622332259e-05	7.712369589738766	10.496302237627338	9.609016123507146	20.819187520271363	3.6983902638777995	3.2592469088321774e-38	3.380997853270797	7.217239588852768	6.209499568423031e-27	2.5595824263817883	0.2511768223683641	15.33949869732443	6.29945666956557e-84	15.696315481640292	8.030898902821564e-70	3.544278009946194	6.262906995077468	16.626566905796654	6.441061772886397
5.454454454454455	11.822247593390532	13.019269829059363	0.0963826284533422	0.0	0.00021157740509519516	8.052863988462413	9.293192421827435	9.532955236492382	20.61540854929151	4.453487494356336	2.7063613021682466e-37	2.526186373156666	7.655273603589205	1.0228916761494993e-27	1.9847609076039379	0.16273169352806657	15.804703833232196	1.454188026561794e-82	15.11660151877226	4.463951231114278e-71	2.8532763087306385	5.530920564958477	15.549292126262216	6.263902880372699
5.4624624624624625	10.374079614024156	14.105848008065795	0.15316157385293538	0.0	0.0004416696157440759	8.270579480773701	8.267985694658563	9.407553274716022	20.294427191861143	5.226936208127332	2.190352339172563e-36	1.8455854964265355	7.914407903853538	1.6424106178156206e-28	1.5000531025302153	0.1027599852829871	15.874763016333665	3.271883696496477e-81	14.192741587482743	2.4184951626765665e-72	2.238820386915079	4.760781763193862	14.247100932929062	6.033827256114916
5.47047047047047	8.880483373658059	14.91710854153174	0.2372249667757838	0.0	0.0008990597445732616	8.346810155786821	7.499318523676222	9.246997902183919	19.788663886130927	5.979345176590237	1.7278334609293983e-35	1.31807279773779	7.975250114777124	2.57046528432839e-29	1.1050054709606894	0.0632463154381986	15.544395561398654	7.175216010364164e-80	12.990743410885912	1.2771475755711041e-73	1.7121982385247665	3.9940962174219745	12.772600871261105	5.755324373238456
5.478478478478478	7.41578200383148	15.397387435282466	0.3581215767958794	0.0	0.0017846437786271404	8.281321261375615	7.044928295379095	9.080601813394235	19.051713694539462	6.6668320290743095	1.3284630301452129e-34	0.9199688615722772	7.833275622912235	3.921195975610522e-30	0.7933806086451408	0.037940734408941544	14.838366698486789	1.5336700603152405e-78	11.591967234917188	6.57365057069158e-75	1.27628659627514	3.266015023146011	11.19302621320964	5.436900015088023
5.486486486486487	6.040958494485061	15.512746869078214	0.5269387064478658	0.0	0.0034545847999215137	8.092282769036677	6.938322621762216	8.95030438390597	18.062918700857033	7.245108003683903	9.955355177218557e-34	0.6273824384252034	7.499430172715713	5.8304372818839415e-31	0.5552110400982526	0.02218377969415053	13.808419390375281	3.195131558371968e-77	10.084062427132032	3.297929935195745e-76	0.9272604565877386	2.6030185906541448	9.581544164613181	5.090502069319676
5.494494494494495	4.80040596525294	15.254932008152908	0.7556996714557362	0.0	0.006521252864600567	7.813725101760725	7.187026345357545	8.90538590943568	16.828828056016274	7.674139285041154	7.271495477940239e-33	0.41794561695335275	6.998831726376391	8.450034990479664e-32	0.37869883018556305	0.012642258352977994	12.5270078961829	6.487918791803036e-76	8.552024074811213	1.612668609153247e-77	0.6566208054399718	2.022068642763356	8.008754729023757	4.730489485888133
5.5025025025025025	3.721066626008	14.642347290742336	1.0563257952075567	0.0	0.012005127743801133	7.490825309983657	7.772217346296986	8.995118835881941	15.38135923241324	7.922713538722294	5.176669171367524e-32	0.27192193318845626	6.367811978322194	1.1936850803742932e-32	0.2517614275158017	0.007022198242322374	11.078886561356528	1.2840499883257111e-74	7.070612538738488	7.686300691606365e-79	0.45319687666542885	1.530997068177615	6.535709252945213	4.372256475571819
5.51051051051051	2.81363625256844	13.717893360672841	1.4391499820416185	0.0	0.02155325743649591	7.173652376789942	8.649688002356818	9.260452316730747	13.77297052274573	7.972190947053731	3.5920037158616256e-31	0.17275118395702535	5.6498223550786095	1.6435920590622658e-33	0.16313373506358803	0.0038017260393919065	9.551907276226196	2.476956239539255e-73	5.699012165758736	3.5707363351994784e-80	0.3048727059038642	1.1298314058583014	5.209312997273535	4.030679676937199
5.518518518518518	2.0752608634020264	12.544018864295884	1.9110574694223263	0.0	0.03773804120469473	6.910229237214495	9.752225583420856	9.726028304875179	12.069627422067509	7.8188142117513415	2.4293094341889628e-30	0.10714500378737704	4.890899950937179	2.2058221466726333e-34	0.10302858273322538	0.002006078189435218	8.028401816903997	4.657089943422678e-72	4.478124824300885	1.6168362090189783e-81	0.19989850732205	0.8126749338096992	4.060431288389921	3.7185917819142644
5.526526526526527	1.4930504744863256	11.195781370746884	2.473437595246098	0.0	0.06444305034214562	6.7398698042087055	10.993594895171894	10.39383359333779	10.342679915713779	7.4741800880241795	1.6013585745988616e-29	0.06486719017042014	4.135413704188139	2.8854819827012735e-35	0.06342069984290759	0.0010317493453553916	6.578288140387556	8.534357270062308e-71	3.4304135368360793	7.135785212842786e-83	0.1277497107696119	0.5697626344058951	3.1045112755059208	3.4454925838578117
[truncated: 184 more rows]
