# Supplementary material for: Stimulus duration encoding occurs early in the moth olfactory pathway
Source: Commun Biol. 2024 Oct 3;7:1252. doi: 10.1038/s42003-024-06921-z (PMC11449909; doi:10.1038/s42003-024-06921-z)
Supplement: Supplementary file 3 — Supplementary Data 1 [file 42003_2024_6921_MOESM3_ESM.zip › Fig 2/B/500ms.csv]

t(s)	neuron 0	neuron 1	neuron 2	neuron 3	neuron 4	neuron 5	neuron 6	neuron 7	neuron 8	neuron 9	neuron 10	neuron 11	neuron 12	neuron 13	neuron 14	neuron 15	neuron 16	neuron 17	neuron 18	neuron 19	neuron 20	neuron 21	neuron 22	mean
-1.0	5.365140674126932e-148	0.0	4.587470731674783	0.0	0.0	2.4975405280406485e-82	0.0	0.0	0.0	0.0	2.1522234714840724e-136	0.0	0.0	0.0	0.0	0.0	6.869219917019152e-126	0.0	0.0	4.366670639093582e-183	0.0	0.0	0.0	0.19945524920325142
-0.991991991991992	2.531482388375234e-130	0.0	0.02767951030700872	0.0	0.0	1.5864939335433594e-96	0.0	0.0	0.0	0.0	1.9199581075588908e-119	0.0	0.0	0.0	0.0	0.0	1.2754293503646098e-109	0.0	0.0	6.626450586439019e-204	0.0	0.0	0.0	0.0012034569698699444
-0.983983983983984	9.186454021943906e-114	0.0	1.2844662496739718e-05	0.0	0.0	7.750745663276454e-112	0.0	0.0	0.0	0.0	1.3172716369871547e-103	0.0	0.0	0.0	0.0	0.0	1.8213130185873105e-94	0.0	0.0	7.733759994494421e-226	0.0	0.0	0.0	5.584635868147703e-07
-0.975975975975976	2.563894199978337e-98	0.0	4.584227804111141e-10	0.0	0.0	2.912243971417012e-128	0.0	0.0	0.0	0.0	6.950853380594618e-89	0.0	0.0	0.0	0.0	0.0	2.0002854491593763e-80	0.0	0.0	6.941920176625386e-249	0.0	0.0	0.0	1.9931425235265832e-11
-0.967967967967968	5.503405237390134e-84	0.0	1.2583135787744216e-15	0.0	0.0	2.7915057231935524e-133	0.0	0.0	0.0	0.0	2.820850781803728e-75	0.0	0.0	0.0	0.0	0.0	1.6895792152784436e-67	0.0	0.0	4.792341294871511e-273	0.0	0.0	0.0	5.4709286033670506e-17
-0.95995995995996	9.085358826385868e-71	0.0	2.6563835017648702e-22	0.0	0.0	1.5740848614596525e-116	0.0	0.0	0.0	0.0	8.804431069412866e-63	0.0	0.0	0.0	0.0	0.0	1.0976006098026426e-55	0.0	0.0	2.5444566855742684e-298	0.0	0.0	0.0	1.1549493485934219e-23
-0.9519519519519519	1.153537918103076e-58	0.0	4.312924583473252e-30	0.0	0.0	6.826482174226213e-101	0.0	0.0	0.0	0.0	2.113497219352097e-51	0.0	0.0	0.0	0.0	0.0	5.483897385885306e-45	0.0	0.0	0.0	0.0	0.0	0.0	1.875184601510112e-31
-0.943943943943944	1.126421325531026e-47	0.0	5.3855759216363356e-39	0.0	0.0	2.276905350165405e-86	0.0	0.0	0.0	0.0	3.9019460704053506e-41	0.0	0.0	0.0	0.0	0.0	2.1072375593451714e-35	0.0	4.94e-321	0.0	0.0	0.0	0.0	9.164260951671878e-37
-0.9359359359359359	8.45958487145133e-38	0.0	5.172156292096697e-49	0.0	0.0	5.840798089903811e-73	0.0	0.0	0.0	0.0	5.540386255630618e-32	0.0	0.0	0.0	0.0	0.0	6.227545024234163e-27	1.053170827534955e-309	9.048747584370882e-295	0.0	0.0	0.0	0.0	2.707652360078833e-28
-0.9279279279279279	4.886258495261657e-29	0.0	3.820237170847664e-60	0.0	0.0	1.1523346153100246e-60	0.0	0.0	0.0	0.0	6.050315508043332e-24	0.0	0.0	0.0	0.0	0.0	1.4154660342182562e-19	6.078232086780582e-284	1.1965904515868661e-269	0.0	0.0	0.0	0.0	6.1544632080954894e-21
-0.91991991991992	2.170616119637975e-21	0.0	2.1701422925367221e-72	0.0	0.0	1.7484943017037657e-49	0.0	0.0	0.0	0.0	5.081538269576783e-17	0.0	0.0	0.0	0.0	0.0	2.474350548776128e-13	2.697956453489836e-259	1.21697537632965e-245	0.0	0.0	0.0	0.0	1.0760255323083682e-14
-0.9119119119119119	7.415984407503358e-15	0.0	9.481243366160829e-86	0.0	0.0	2.0404644531848994e-39	0.0	0.0	0.0	0.0	3.2824005556199786e-11	0.0	0.0	0.0	0.0	0.0	3.3266123942546114e-08	9.210257899261642e-236	9.519129778803508e-223	0.0	0.0	0.0	0.0	1.4477806680037706e-09
-0.9039039039039038	1.9486497714088076e-09	0.0	3.1858225101072176e-100	0.0	0.0	1.8313571322647287e-30	0.0	0.0	0.0	0.0	1.6306740237558206e-06	0.0	0.0	0.0	0.0	0.0	0.0003439714315211814	2.418175659875447e-213	5.726534787745266e-201	0.0	0.0	0.0	0.0	1.5026263225856896e-05
-0.8958958958958959	3.93802049909743e-05	0.0	8.232979946226388e-116	0.0	0.0	1.2641431442348023e-22	0.0	0.0	0.0	0.0	0.006230486041340771	0.0	0.0	0.0	0.0	0.0	0.2735405689390551	4.882959233587078e-192	2.6495111871913077e-180	0.0	0.0	0.0	0.0	0.012165671095016818
-0.8878878878878879	0.06120703655144912	0.0	1.636333182446925e-132	0.0	0.0	6.711176521046902e-16	0.0	0.0	0.0	0.0	1.8308632207074196	0.0	0.0	0.0	0.0	0.0	16.73018176140028	7.583288004116199e-172	9.427983431197139e-161	0.0	0.0	0.0	0.0	0.80966313124605
-0.8798798798798799	7.3165093506401515	0.0	2.5012990366911214e-150	0.0	0.0	2.740187425573154e-10	0.0	0.0	0.0	0.0	41.3779596963913	0.0	0.0	0.0	0.0	0.0	78.7253230606429	9.057559607722671e-153	2.5801862848664395e-142	0.0	0.0	0.0	0.0	5.539990961215147
-0.8718718718718719	67.2644677135051	0.0	2.9406185540001695e-169	0.0	0.0	8.604805831313286e-06	0.0	0.0	0.0	0.0	71.92194818219696	0.0	0.0	0.0	0.0	0.0	33.173198835355905	8.320397025541431e-135	5.43078378827434e-125	0.0	0.0	0.0	0.0	7.493896666776686
-0.8638638638638638	47.56053008840167	0.0	2.6588324413725593e-189	0.0	0.0	0.020781700394374568	0.0	0.0	0.0	0.0	9.61464158221556	0.0	0.0	0.0	0.0	0.0	66.27224245633813	5.878358899096111e-118	8.79130124897395e-109	0.0	0.0	0.0	0.0	5.368182427276076
-0.8558558558558559	2.5863474153053727	0.0	1.8489384068397272e-210	0.0	0.0	3.8601153499676277	0.0	0.0	0.0	0.0	0.10588645063979377	0.0	1.8636992678607457e-308	0.0	0.0	0.0	122.85266010066128	3.1940914396565482e-102	1.0945182569644664e-93	0.0	0.0	0.0	0.0	5.626304752894526
-0.8478478478478478	0.01081698520914001	0.0	9.888561465346361e-233	0.0	0.0	55.144053230258024	0.0	0.0	0.0	0.0	1.9766214663470263	0.0	9.52313805758364e-283	0.0	0.0	0.0	53.604775311087465	1.3348048941775397e-87	1.0480259997782948e-79	0.0	0.0	0.0	0.0	4.814620304039202
-0.8398398398398399	3.47940360180045e-06	0.0	4.0674571800137645e-256	0.0	0.0	60.586558713308904	0.0	0.0	0.0	0.0	42.710835411509684	0.0	3.742514786433089e-258	0.0	0.0	0.0	2.8705580664995156	4.290100189045177e-74	7.717920529813526e-67	0.0	0.0	0.0	0.0	4.615998072640075
-0.8318318318318318	8.607609977369191e-11	0.0	1.2867437296878227e-280	0.0	0.0	5.119565278961146	0.0	0.0	0.0	0.0	70.9821251967288	0.0	1.1311655449709697e-234	0.0	0.0	0.0	0.01263658622136989	1.060464848985327e-61	4.3712711502166406e-55	0.0	0.0	0.0	0.0	3.3093185679129307
-0.8238238238238238	1.6377196150337223e-16	0.0	3.130691905323902e-306	0.0	0.0	0.033271247369710495	0.0	0.0	0.0	0.0	9.072753853050814	0.0	2.629468727976495e-212	0.0	0.0	0.0	4.308119412141162e-06	2.0160640217494481e-50	1.9041203285581393e-44	0.0	0.0	0.0	0.0	0.39591432211043204
-0.8158158158158157	2.3964905439486385e-23	0.0	0.0	0.0	0.0	1.6629694856554263e-05	0.0	0.0	0.0	0.0	0.08918841741938512	0.0	4.7009870076670463e-191	0.0	0.0	0.0	1.1303858671937567e-10	2.9477561889350744e-40	6.379112060226687e-35	0.0	0.0	0.0	0.0	0.0038784803142295765
-0.8078078078078078	2.697062977482732e-31	0.0	0.0	0.0	0.0	6.392616862538792e-10	0.0	0.0	0.0	0.0	6.74305940598373e-05	0.0	6.4638205418741285e-171	0.0	0.0	0.0	2.2812610647691035e-16	3.3148051056542035e-31	1.6436345881032794e-26	0.0	0.0	0.0	0.0	2.9317927531196386e-06
-0.7997997997997999	2.334455792287148e-40	0.0	1.675e-321	7.961e-320	0.0	1.8899585112317995e-15	0.0	0.0	0.0	0.0	3.936524727039808e-09	0.0	6.835475462703601e-152	0.0	0.0	0.0	3.5408330767868066e-23	2.866841199334226e-23	3.257088139259519e-19	0.0	0.0	0.0	3.063e-321	1.71153331188004e-10
-0.7917917917917918	1.5540300749803565e-50	2.218e-320	1.0429746e-317	3.17019564e-316	0.0	4.297392918171429e-22	2.9e-322	8.74e-322	0.0	0.0	9.081351515682225e-07	1.5e-322	5.559392868622347e-134	0.0	0.0	0.0	4.226836181085719e-31	1.9069024371814504e-16	4.964013444061961e-13	1.5e-322	0.0	0.0	1.7726715e-317	3.948415861566337e-08
-0.7837837837837838	7.95632259244968e-62	1.7023497e-316	5.9713942283e-314	1.204054105835e-312	3e-322	7.51513965922002e-30	2.3332e-318	7.772853e-318	1.96396e-319	0.0	0.004059141564092681	1.598757e-318	3.4774844877633716e-117	1.53e-322	0.0	0.0	3.8806511833182675e-40	9.755117600354842e-11	5.8185609203819705e-08	1.35336e-318	3.3863e-319	4.063e-320	9.6976249287e-314	0.0001764869498805679
-0.7757757757757757	3.1328856702042107e-74	1.23474218567e-312	3.25193508217528e-310	4.363657449985983e-309	2.836016e-318	1.0107604650246265e-38	2.00637596e-314	6.41076906e-314	1.847930954e-315	2.578e-320	1.4025955614728345	1.4018339997e-314	1.6729472057225013e-101	1.891056e-318	0.0	1.53e-322	2.7401415638527593e-50	3.838095206641226e-06	0.0005245385618710032	1.1983921475e-314	3.12408173e-315	4.04804505e-316	5.04186627705083e-310	0.06100538861434401
-0.7677677677677678	9.487589981373992e-88	8.484234476318935e-309	1.684779737216644e-306	1.5090372792807599e-305	3.1519041803e-314	1.0455351452510327e-48	1.63117058616736e-310	5.00372488584533e-310	1.641903464137e-311	5.1174455e-317	39.12280994026196	1.162766470713e-310	6.189826401950373e-87	2.141832842e-314	0.0	3.02879e-318	1.4880605124101718e-61	0.011613902519208043	0.36367919361078355	1.00339277367944e-310	2.722617049859e-311	3.79935693821e-312	2.4911853485673596e-306	1.7173088276692154
-0.7597597597597597	2.209766920910899e-102	5.523134282207329e-305	8.305262855500969e-303	4.979594250087851e-302	3.3005194898839e-310	8.317795224342479e-60	1.2538052414888952e-306	3.6963139482523556e-306	1.3777432102272045e-307	1.27044406665e-313	120.27698225859218	9.121293328079118e-307	1.7613834081675423e-73	2.28627690526934e-310	0.0	4.254644311e-314	6.215089441874732e-74	2.702836705661204	19.39271827588836	7.944259656426889e-307	2.2412864241814423e-307	3.365836434508788e-308	1.1697991978316652e-302	6.190110314788772
-0.7517517517517518	3.9583685477604795e-118	3.406646667329368e-301	3.8963063755851783e-299	1.5679514663360707e-298	3.2564234192896345e-306	5.089287803129495e-72	9.112144627942832e-303	2.5845169032550794e-302	1.091811669409423e-303	6.7099641152713e-310	86.61687465797162	6.766748794036083e-303	3.8548593053068205e-61	2.300206927943807e-306	0.0	5.61417424330516e-310	1.9964267138380825e-87	48.37718999888729	79.53130708419017	5.94784686738669e-303	1.7428290304661576e-303	2.8144694076325788e-304	5.220475743938331e-299	9.327190075697786
-0.7437437437437437	5.453372765963704e-135	1.991012078562589e-297	1.739922820391042e-295	4.711030836440109e-295	3.0272529409268165e-302	2.3948868369661156e-85	6.261672756463311e-299	1.7106938930207274e-298	8.171202536192024e-300	6.689811075035424e-306	75.10478037232316	4.74762445215376e-299	6.488470900628071e-50	2.1813156596676441e-302	0.0	6.95881798305769e-306	4.9321759440527065e-102	66.59485349948085	25.085152785444414	4.211179223908914e-299	1.2801440277939717e-299	2.221384063137837e-300	2.214150357064537e-295	7.251512463358627
-0.7357357357357357	5.778210265323759e-153	1.1027273691173684e-293	7.397412234077857e-292	1.3506535257311411e-291	2.6515866436579974e-298	8.667466693258362e-100	4.068765154016522e-295	1.0720114259309878e-294	5.775412517438726e-296	7.55448167811618e-302	108.74980335351466	3.1503854072885437e-295	8.399537811692954e-40	1.94986131223517e-298	0.0	8.102369186034635e-302	9.371367035108816e-118	7.05049965725968	0.608519612035644	2.8196763448695056e-295	8.881974207980145e-296	1.6549244919474452e-296	8.92504003288422e-292	5.061253157513478
-0.7277277277277278	4.708696477966982e-172	5.788393427272334e-290	2.9950752023712317e-288	3.69501888649593e-288	2.1883269474410483e-294	2.4125624536257447e-115	2.500144918274275e-291	6.360877338115706e-291	3.855128292303513e-292	8.251038195478443e-298	119.67163814146319	1.9772521716132783e-291	8.362721163440511e-31	1.6430243094207386e-294	0.0	8.861669323261914e-298	1.3694511129810304e-134	0.05740878063246092	0.0011353025351631583	1.785503453797763e-291	5.821123391105795e-292	1.1637642221400596e-292	3.4192578447866144e-288	5.205660096723078
-0.7197197197197197	2.951122591897599e-192	2.880039703833779e-286	1.1551277467495158e-284	9.645708225855385e-285	1.7016407082171515e-290	5.1646886638450246e-132	1.452885041046439e-287	3.5742584871028974e-287	2.430263988541081e-288	8.500895411589589e-294	117.94606498533462	1.1737948977700726e-287	6.40352400833649e-23	1.305155414932239e-290	1.8e-322	9.10428854398693e-294	1.5391087874150906e-152	3.595141165953363e-05	1.6290253189320985e-07	1.0693077609396245e-287	3.6037174018131415e-288	7.724854516238125e-289	1.2450661043686574e-284	5.128091352158644
-0.7117117117117118	1.422502386177261e-213	1.3584757230099898e-282	4.2449914199986725e-281	2.402683147616054e-281	1.2467311124707375e-286	8.5033279188056e-150	7.985468873608216e-284	1.9022669095937854e-283	1.44686116156909e-284	8.232971766282522e-290	100.29378964719866	6.591364169982961e-284	3.771114046457085e-16	9.774236292989214e-287	1.0972274e-317	8.786247808084453e-290	1.3303665017754835e-171	1.7315409711811874e-09	1.7977250074301426e-12	6.056762161827899e-284	2.1073723279309557e-284	4.840185129325079e-285	4.309474669635485e-281	4.360599549953565
-0.7037037037037037	5.273487914994215e-236	6.0755979921609884e-279	1.4869483266979158e-277	5.710896947581355e-278	8.606508484144679e-283	1.0767451067837627e-168	4.15164114344162e-280	9.590536691859248e-280	8.135028097589587e-281	7.491715010893489e-286	91.23762415227169	3.50132759316648e-280	1.7080457134194166e-10	6.901312418361902e-283	6.3129965902e-313	7.965037846420148e-286	8.844076344709874e-192	6.413997629480442e-15	1.5258009604542866e-18	3.2448149804007216e-280	1.1640682490081595e-280	2.862792943674397e-281	1.4180104983184327e-277	3.9668532240192387
-0.6956956956956957	1.5035646458727732e-259	2.5768545804604107e-275	4.966583138160664e-274	1.2952664676312699e-274	5.597968853719244e-279	1.0486150463313958e-188	2.041951306235015e-276	4.581140018626001e-276	4.3196647932577684e-277	6.405026235932754e-282	77.93436374056765	1.7594872264076607e-276	5.94988417808104e-06	4.59447797338098e-279	3.344205340970339e-308	6.782646776540703e-282	4.5218157640731464e-213	1.827275438991652e-21	9.959824981160318e-26	1.6442494058724483e-276	6.073824502123972e-277	1.5984046464389413e-277	4.4364952228096256e-274	3.3884508561066013
-0.6876876876876876	5.536873635386351e-272	1.0366798847908984e-271	1.5825684518638905e-270	2.8032731705716016e-271	3.430703831546519e-275	7.854136810945792e-210	9.502622734924186e-273	2.0736718863343447e-272	2.166206365689471e-273	5.145009843727713e-278	83.12293428078092	8.364829729186153e-273	0.01594030887352846	2.8841985010699847e-275	1.631061770728929e-303	5.425471904218962e-278	1.7780846918963412e-235	4.0036715060096345e-29	5.0001695213851875e-34	7.881188037017261e-273	2.9935923514028685e-273	8.424964743037713e-274	1.3201883989880666e-270	3.614733677811063
-0.6796796796796797	2.2305093665604348e-268	3.9568955919083125e-268	4.813367450385284e-267	5.789436985419625e-268	1.98100353783662e-271	4.524390039979087e-232	4.1849720938909884e-269	8.896553749030358e-269	1.0259079627760744e-269	3.8832355907187016e-274	83.39641788510073	3.762421692017046e-269	3.2844613211889575	1.707374886523233e-271	7.32433283084309e-299	4.0766440995866676e-274	5.377386113420422e-259	6.746710209537613e-38	1.930620658133831e-43	3.5733981853834e-269	1.3937013134280274e-269	4.192313056496464e-270	3.7382714455253366e-267	3.7687338785343343
-0.6716716716716717	8.527076806732963e-265	1.4332866992183549e-264	1.3983168571913832e-263	1.1410623815136517e-264	1.0777959558023952e-267	2.0044757756941214e-255	1.7445566693458977e-265	3.61826687574367e-265	4.588553153284211e-266	2.7539947737335713e-270	18.336436348897973	1.6011761203094778e-265	52.04880585489055	9.531890183525086e-268	3.028210445729361e-294	2.8773655445608485e-270	7.36911980966755e-265	8.743893801810287e-48	5.733084832759765e-54	1.5327045390236896e-265	6.129053170781535e-266	1.9695551102032286e-266	1.008003096320798e-263	3.0602279219038486
-0.6636636636636637	3.0945645326483645e-261	4.928407645490053e-261	3.883140742525973e-260	2.146794964631006e-261	5.525061612589933e-264	4.518627992136589e-262	6.88540723105533e-262	1.3952749195170983e-261	1.9382149045615133e-262	1.8353409693298454e-266	0.3253930620564973	6.447542029240523e-262	63.43611634497979	5.018898720087501e-264	1.1527218477130925e-289	1.9077182772511343e-266	2.718701252006296e-261	8.71559198759962e-59	1.3093597485555127e-65	6.219380065898175e-262	2.5460311118224294e-262	8.736589407003872e-263	2.5911806101643256e-260	2.7722395394363604
-0.6556556556556556	1.0665085345232374e-257	1.6092213826440811e-257	1.0318327901151517e-256	3.8581121621082726e-258	2.6686215127588693e-260	1.7238116930064032e-258	2.573672024191073e-258	5.102510025971992e-258	7.731911813351515e-259	1.1494238125439489e-262	0.0004446354206367659	2.4567187820878878e-258	5.946228616308442	2.4925910601575275e-260	4.040021779859602e-285	1.1881202653643641e-262	9.49903290223352e-258	6.681409748021964e-71	2.2998992025699803e-78	2.3876749831513397e-258	9.990349345646475e-259	3.6594255040520424e-259	6.3609390592421956e-257	0.2585510109447426
-0.6476476476476476	3.491988353199433e-254	4.99132636260169e-254	2.626653132796394e-253	6.635439992483732e-255	1.2144681505045552e-256	6.222754285253136e-255	9.113883594011275e-255	1.7699379108726547e-254	2.912934150108241e-255	6.765226439673328e-259	4.6729567922162917e-08	8.858224892636518e-255	0.042867269080179723	1.167727880422201e-256	1.3036586378448348e-280	6.950779759042098e-259	3.143498425906947e-254	3.939295142457271e-84	3.106975424228421e-92	8.673114544208435e-255	3.702919937704493e-255	1.4475308185915103e-255	1.4949971441023283e-253	0.0018637963395542454
-0.6396396396396397	1.0867236067411024e-250	1.4712210107364363e-250	6.41481461780191e-250	1.0975778675892653e-251	5.207563600031845e-253	2.1261914909456756e-251	3.058799978811167e-251	5.8246261990631906e-251	1.036414012142193e-251	3.7424495075607453e-255	3.77710434866568e-13	3.0226896933739204e-251	2.376781345642866e-05	5.16078448595929e-253	3.873159991583873e-276	3.8197383340311855e-255	9.854196224883901e-251	1.786274232393406e-98	3.2280929563543764e-107	2.9811553456337947e-251	1.2964468005050995e-251	5.408093000002748e-252	3.3764546990878225e-250	1.0333832101799606e-06
-0.6316316316316316	3.215974578135866e-247	4.122759578533871e-247	1.505502190494163e-246	1.7685703108010615e-248	2.1039352534718856e-249	6.878403743027095e-248	9.734004175145164e-248	1.8188653643743593e-247	3.4825291687507238e-248	1.945978396486729e-251	2.3480395458800256e-19	9.76167986989201e-248	1.0135188774560379e-09	2.1518352720035915e-249	1.0594704245118231e-271	1.9717900002918768e-251	2.9267121670093774e-247	6.2295538605308214e-114	2.5794876035408494e-123	9.697249327245729e-248	4.287576795533772e-248	1.90867688238715e-248	7.365716747691542e-247	4.406603816047138e-11
-0.6236236236236237	9.054739135953073e-244	1.0988737910834757e-243	3.401912993295995e-243	2.861154152378341e-245	8.009023150646636e-246	2.1076659350079634e-244	2.9386419226143286e-244	5.390681825131121e-244	1.1051346979649357e-244	9.511964388750792e-248	1.1226154889335679e-26	2.9838203729377986e-244	3.3239436507247635e-15	8.46559099778796e-246	2.6683002963593487e-267	9.561249861915516e-248	8.237405972331333e-244	1.6708788258478759e-130	1.5852583766794857e-140	2.9855206466494164e-244	1.3394180692605327e-244	6.364711667186589e-245	1.562489905059415e-243	1.4451928916243434e-16
-0.6156156156156156	2.4268451874652625e-240	2.787231028965817e-240	7.416790788991193e-240	4.930031371020441e-242	2.8726070330775783e-242	6.119782791770356e-241	8.421029370243041e-241	1.5166614689334888e-240	3.3120341384625506e-241	4.3711872903763566e-244	4.127963529224651e-35	8.633312959755179e-241	8.384065492896511e-22	3.1426484534106587e-242	6.187337769861473e-263	4.355074982216396e-244	2.1977799964099536e-240	3.4467688915848616e-148	7.492829789938985e-159	8.700861816033872e-241	3.952462875566868e-241	2.0058013255949896e-241	3.248884386537538e-240	3.6452458664769237e-23
-0.6076076076076076	6.195123843848996e-237	6.731176243405464e-237	1.563511994709812e-236	9.766400588447666e-239	9.707839071263304e-239	1.6846640039962664e-237	2.2920376999380993e-237	4.0516474847496406e-237	9.374192540345699e-238	1.8887660076322727e-240	1.1674004920415766e-44	2.3647652343751094e-237	1.626428104786667e-29	1.1009281609982202e-238	1.320982922136303e-258	1.863389170276746e-240	5.56073238155287e-237	5.468378567798779e-167	2.7237727849296245e-178	2.4007667754630097e-237	1.1017106716102119e-237	5.975674526038181e-238	6.676438679000641e-237	7.071426542550731e-31
-0.5995995995995996	1.5070898289547528e-233	1.5485943429500871e-233	3.1936853689545357e-233	2.2976397298393328e-235	3.0911418448867708e-235	4.3993837107011053e-234	5.929450898541376e-234	1.0279616163593957e-233	2.5057230156254468e-234	7.674766870851247e-237	2.5391192098448244e-55	6.13291048638921e-234	2.4265781194359575e-38	3.639819225607332e-235	2.5966661221952942e-254	7.489252254882656e-237	1.3349146931625213e-233	6.67243234771927e-187	7.615090765119757e-199	6.272945702745238e-234	2.900793040528984e-234	1.6835613502552138e-234	1.3651509572973543e-233	1.0550339649721554e-39
-0.5915915915915916	3.4957690118870023e-230	3.3958802748861284e-230	6.332833608782576e-230	6.1062466187650435e-232	9.273975124628581e-232	1.0906076783600652e-230	1.4590156652089147e-230	2.477651406057185e-230	6.325482172138961e-231	2.9330939942289394e-233	4.2474229479648807e-67	1.506238685436677e-230	2.7844080640318545e-48	1.1357672866465199e-231	4.6996136985817515e-250	2.8274850166307916e-233	3.042487649762865e-230	6.2616528230503195e-208	1.6374139678643833e-220	1.552496264763889e-230	7.214692290495457e-231	4.4874303162761053e-231	2.7867145349464814e-230	1.2106122017529801e-49
-0.5835835835835836	7.735360432141237e-227	7.101846056792718e-227	1.2208112114604411e-226	1.6941708172998853e-228	2.6215891694190405e-228	2.5685144282506036e-227	2.409029690818809e-224	5.67483524311712e-227	1.508057764679827e-227	1.0544674930524087e-229	2.5687002344236653e-64	3.504085291984463e-227	2.4572576016525275e-59	3.345154230486057e-228	7.831363388442863e-246	1.002741819633978e-229	6.588868342519284e-227	7.330606971326818e-227	5.3677217078328715e-227	3.6403873816189803e-227	1.695021670867713e-227	1.1321721841552747e-227	5.672656223276869e-227	1.0683840385455963e-60
-0.5755755755755756	1.6336240971771715e-223	1.417162184183109e-223	2.289996035613499e-223	4.645772401676066e-225	6.982597112580612e-225	5.751943860545734e-224	1.737990761302034e-202	1.2355726320389706e-223	3.3955535787914333e-224	3.566704766310729e-226	8.558812600327282e-53	7.724084385055791e-224	1.6678142891984777e-71	9.300057743050863e-225	1.2015567798558819e-241	3.3404494693100754e-226	1.3571817243706032e-223	1.4386305535576437e-223	1.1029738586872743e-223	8.090240142303694e-224	3.7618133839597312e-224	2.7054097456820624e-224	1.1455943929427161e-223	3.721222869707514e-54
-0.5675675675675675	3.294059402307184e-220	2.6996217843187883e-220	4.1810378264197485e-220	1.225612844984737e-221	1.7523722351132597e-221	1.2260086835717245e-220	9.657138895041256e-182	2.5583656856597864e-220	7.220709839098795e-221	1.1353145710141696e-222	2.1932735850788305e-42	1.6139544143549458e-220	8.706104831653938e-85	2.440729612230739e-221	1.6974074302434233e-237	1.0453161297108377e-222	2.6622301597206826e-220	2.7551361337128525e-220	2.170962573454812e-220	1.7046295709685446e-220	7.886758225350674e-221	6.127240941666275e-221	2.278208751074039e-220	9.535972109038394e-44
-0.5595595595595595	6.344023178596236e-217	4.9113298242590684e-217	7.428010237088355e-217	3.075164945766168e-218	4.143798892099562e-218	2.4899436716157265e-217	4.126945091818073e-162	5.0401413392503734e-217	1.4502455158691512e-217	3.4015504182881376e-219	4.322662198212186e-33	3.1984734495120463e-217	3.495258438493191e-99	6.046943095714483e-218	2.2078355600863554e-233	3.072680256352307e-219	4.980495990490867e-217	5.13976580294163e-217	4.099245800533877e-217	3.406679342435471e-217	1.5620876957568828e-217	1.3163283643879187e-217	4.426618857169363e-217	1.8794183470487765e-34
-0.5515515515515516	1.1672760993208295e-213	8.535945430223433e-214	1.283125022508233e-213	7.30514294294573e-215	9.233026832414697e-215	4.8240689591175206e-214	1.3564010035612746e-143	9.452498376804747e-214	2.751213428137524e-214	9.59520179429094e-216	6.552227861357502e-25	6.015975963566546e-214	1.0792297094645068e-114	1.4143189103044616e-214	2.6441802763862282e-229	8.484262076894876e-216	8.901442828418894e-214	9.31807905237629e-214	7.436383340458516e-214	6.46045510144623e-214	2.9232397921155936e-214	2.684981503593871e-214	8.345811484869475e-214	2.8487947223293486e-26
-0.5435435435435436	2.0524090873353148e-210	1.4176471182825371e-210	2.1527685206187242e-210	1.6401585080701527e-211	1.93856391286486e-211	8.927087463379709e-211	3.428678095367972e-126	1.6886676962719647e-210	4.930383323152951e-211	2.5489466725447903e-212	7.638462413807747e-18	1.0749087207318205e-210	2.562876567794714e-131	3.1229299953444813e-211	2.915849755838448e-225	2.2005832372417863e-212	1.5227849044247944e-210	1.63666673597316e-210	1.2978580215050761e-210	1.1631727264321796e-210	5.1696020830072284e-211	5.205507736763494e-211	1.5185405630788884e-210	3.3210706146990204e-19
-0.5355355355355356	3.4494020133054904e-207	2.2502284090962446e-207	3.503460831369914e-207	3.4783795038084453e-208	3.835627989895116e-208	1.5799566029088382e-207	6.665680943754077e-110	2.8756382640846166e-207	8.348449832498327e-208	6.378482468123147e-209	6.848616047678451e-12	1.8265542547140905e-207	4.680806489785604e-149	6.510042008142569e-208	2.9607134665071927e-221	5.361528459194203e-209	2.4985762932580303e-207	2.776064848387478e-207	7.814674670513634e-197	1.9893696686393064e-207	8.64220646062822e-208	9.604011579351035e-208	2.6560073026444886e-207	2.977659151164544e-13
-0.5275275275275275	5.5430631009841155e-204	3.4142407633809085e-204	5.522965935607391e-204	6.966709261547421e-205	7.152590263399329e-205	2.6778933479627526e-204	9.966473814416357e-95	4.671300695154542e-204	1.3361966067736156e-204	1.5040119815120596e-205	4.7226676090370827e-07	2.955982964978495e-204	6.5749564844538e-168	1.2811809147759826e-204	2.768176921104032e-217	1.2270624675376183e-205	3.94014023014786e-204	4.533412615886758e-204	2.1877806815899696e-176	3.234036047842966e-204	1.3664974399861292e-204	1.688436977396788e-204	4.45336567647384e-204	2.0533337430596012e-08
-0.5195195195195195	8.520843159674429e-201	4.952953959092848e-201	8.422097043868085e-201	1.3177496896405587e-201	1.2573169798511153e-201	4.352249455390195e-201	1.146087396802164e-80	7.244158528573425e-201	2.022913458513262e-201	3.342685370162905e-202	0.002505250354796953	4.5637747552861486e-201	7.103040275411822e-188	2.380327987544603e-201	2.383244483846909e-213	2.637984832096276e-202	5.982982651879569e-201	7.110080531669515e-201	4.71059603539127e-157	5.000779402973925e-201	2.0455882454290882e-201	2.8325455106090774e-201	7.145078091139343e-201	0.00010892392846943275
-0.5115115115115115	1.2538619261851186e-197	6.872588196063094e-198	1.2406449068083927e-197	2.354012367736888e-198	2.0841090779752602e-198	6.790880277293443e-198	1.0136152645481434e-67	1.0732898587128133e-197	2.900404028285944e-198	7.00466060855738e-199	1.024872921075847	6.735633239879973e-198	1.3535325667730086e-197	4.1749861158383046e-198	1.8894441939116908e-209	5.327287811118601e-199	8.761650976198079e-198	1.0690959991503975e-197	7.800584398444823e-139	7.361353167293596e-198	2.9035654844741543e-198	4.541225481407508e-198	1.0956319506018415e-197	0.044559692220689
-0.5035035035035035	1.7681234252095684e-194	9.12922184583574e-195	1.7630994803691704e-194	3.971661118456289e-195	3.2592709003176517e-195	1.0183068747241404e-194	6.8945789070769375e-56	1.5203533477832842e-194	3.946685964750098e-195	1.3844130803766276e-195	33.26932520149548	9.524995473811637e-195	1.920105891907392e-194	6.912863634211042e-195	1.3794517286310484e-205	1.0105776412361995e-195	1.238717223962572e-194	1.5397156993389603e-194	9.934765412152928e-122	1.0326741477038119e-194	3.917889662672496e-195	6.968230918643449e-195	1.6044795956502588e-194	1.4464924000650208
-0.49549549549549554	2.3929236748290132e-191	1.1628045641468025e-191	2.414096736352155e-191	6.328962234727694e-192	4.813049791691746e-192	1.46864267980064e-191	3.6067957504219845e-45	2.0604848113084703e-191	5.115054875456257e-192	2.5814977476683015e-192	112.07761116918468	1.2938031175723281e-191	2.6372763097993065e-191	1.0805482999356278e-191	9.27481992197812e-202	1.800801202783749e-192	1.691484336215205e-191	2.1237371252862698e-191	9.731220020939034e-106	1.3825067563199634e-191	5.0456605381555506e-192	1.024827900808423e-191	2.2430055059635772e-191	4.872939616051508
-0.4874874874874875	3.1144324348622424e-188	1.4241629395185364e-188	3.181022810120252e-188	9.525487108430923e-189	6.72087480774062e-189	2.0382013165152537e-188	1.4511575008630425e-35	2.6734561458449753e-188	6.350960490225032e-189	4.543027316827473e-189	90.74154153956557	1.692368298307395e-188	3.5141393847461467e-188	1.594506516055597e-188	5.74320737805811e-198	3.01439604992853e-189	2.230489131487914e-188	2.8075203500102594e-188	7.330880936954321e-91	1.7697936617621927e-188	6.239440969352811e-189	1.4465294624391427e-188	2.992851128752132e-188	3.9452844147637207
-0.47947947947947944	3.9080369710594245e-185	1.6847783291074956e-185	4.029639847814496e-185	1.3540050562857161e-185	8.89402803220869e-186	2.7221861181668534e-185	4.490417806862114e-27	3.32306978144646e-185	7.622482845788242e-186	7.547895940831569e-186	33.5714100702416	2.1369010813566832e-185	4.5490917748034844e-185	2.2214935074138044e-185	3.2755304050672113e-194	4.740073915006494e-186	2.8384615925280043e-185	3.562827156728768e-185	4.2474105249166765e-77	2.1723763003032634e-185	7.471587169382283e-186	1.9616857063877013e-185	3.811899338865925e-185	1.4596265247931128
-0.4714714714714715	4.7415496854420466e-182	1.9377448112410912e-182	4.903617275230261e-182	1.8176147648233596e-182	1.119261516043278e-182	3.497816046223799e-182	1.0686565465990896e-19	3.960033108173333e-182	8.955923045073995e-183	1.1842777505663383e-182	79.87562814123697	2.6098246589246363e-182	5.725144318865187e-182	2.9227491186959352e-182	1.7207602305348272e-190	7.002345876910389e-183	3.482747997568257e-182	4.350424118688636e-182	1.892655235497706e-64	2.566738525177111e-182	8.757358012880762e-183	2.55807454895252e-182	4.6361522728106216e-182	3.472853397445086
-0.46346346346346345	5.578931541767291e-179	2.185278364191997e-179	5.729950097262462e-179	2.3040304392092848e-179	1.3463776392923546e-179	2.2420060143295386e-178	1.9559995408847626e-13	4.528967863405761e-179	1.0460675953934271e-179	1.755388423994436e-179	23.731012365166468	3.0874570629401504e-179	7.005329328035746e-179	3.6328098926183696e-179	8.327418498758364e-187	9.718995207953129e-180	4.116782713011488e-179	5.126197559059163e-179	6.486314177499741e-53	2.9341806874254507e-179	1.0163049736225981e-179	3.209160402620224e-179	5.387847886635405e-179	1.031783146311594
-0.4554554554554555	6.382653829253734e-176	2.439176835658877e-176	6.430521494329459e-176	2.7575466643255836e-176	1.5595571548977793e-176	5.093544685930221e-159	2.7534585632645307e-08	4.978601703415801e-176	1.2325360923652088e-176	2.4589071608562176e-176	0.5433650556466535	3.540698984232264e-176	8.330052781562622e-176	4.2689018463756934e-176	3.712775563560321e-183	1.2676717891011875e-176	4.6864340779369964e-176	5.847207844053264e-176	1.7096359826053118e-42	3.265612325897565e-176	1.1787978826577722e-176	3.8737372084423216e-176	5.988534122827056e-176	0.02362456883396692
-0.44744744744744747	7.113876238486947e-173	2.7164004832770164e-173	6.937642619862851e-173	3.115571174176818e-173	1.7564811116811484e-173	1.1024559477624256e-140	0.00029810381954011614	5.2726908409500904e-173	1.4773877595200412e-173	3.256433307949841e-173	0.000956862048431633	1.4716473016129996e-162	9.618693797509059e-173	4.7484714285787004e-173	1.5252485768132521e-179	1.5544192229094282e-173	5.1408793672324464e-173	6.475047942577499e-173	3.465680459121878e-33	3.562182167909594e-173	1.3719609626245718e-173	4.4985174406118415e-173	6.373707135490287e-173	5.456373339007605e-05
-0.4394394394394394	7.73158264890747e-170	3.030339162272456e-170	7.209159876839691e-170	3.322419645211723e-170	1.9452991720557707e-170	1.83519225534271e-123	0.24821940757339656	5.398270478326053e-170	1.7985634781043974e-170	4.07941369900128e-170	1.2959437844048292e-07	5.136897064346764e-144	1.0777093689461063e-169	5.0100574556554154e-170	5.774324404487067e-176	1.793169614098955e-170	5.445338306720563e-170	6.975538643405468e-170	5.403219170746618e-25	3.8303610915611364e-170	1.5975883744534678e-170	5.024302725965146e-170	6.504724870820286e-170	0.010792153789903261
-0.4314314314314315	8.193333036576276e-167	3.380865012332729e-167	7.23793896271367e-167	3.343389947745587e-167	2.141360548245016e-167	2.3495305130654532e-107	15.895827003886659	5.3681301953855635e-167	2.200327287252572e-167	4.8372554358269595e-167	1.3499018583294668e-12	1.379041026746171e-126	1.1710669035373507e-166	5.0301481072410315e-167	2.014913446886164e-172	1.9487241727205446e-167	5.591113883472332e-167	7.316427810808486e-167	6.4788190347905144e-18	4.0728657531523274e-167	1.845989878149586e-167	5.3955301117630955e-167	6.374655100840123e-167	0.6911229132125222
-0.42342342342342343	8.459948165691442e-164	3.7477822632078486e-164	7.05201652439005e-164	3.1742649444498685e-164	2.3594744557110078e-164	2.3134483611742796e-92	78.29061764776385	5.216188094667661e-164	2.666416963361783e-164	5.434130325703379e-164	1.0814275420570543e-18	2.8472965964056695e-110	1.234037300345422e-163	4.8292488067078296e-164	6.481789564643625e-169	1.9999177823318287e-164	5.59826314659919e-164	7.466672409866209e-164	5.9747304040463504e-12	4.279683888784806e-164	2.0951430373520074e-164	5.571660456700755e-164	6.0071010377968124e-164	3.403939897729123
-0.4154154154154154	8.503986405482937e-161	4.091522579320876e-161	6.705102589550105e-161	2.842680061546951e-161	2.6043984445996556e-161	1.7519339519561541e-78	29.65620053280173	4.987085483282871e-161	3.1589744251904007e-161	5.790260232713012e-161	6.663031335780335e-26	4.5213427403554234e-95	1.2616875073952006e-160	4.464375352093471e-161	1.922736260349001e-165	1.946555161635218e-161	5.508511254410705e-161	7.400493743549656e-161	4.2376001598901963e-07	4.424572216302079e-161	2.3145130742041406e-161	5.537452861973975e-161	5.449574233656312e-161	1.2894000415896412
-0.40740740740740744	8.318735954988617e-158	4.36184051118569e-158	6.2608966068596914e-158	2.400764713064252e-158	2.863586755339151e-158	1.0203633410406961e-65	0.8639736530554313	4.723591375185373e-158	3.624655333055147e-158	5.860813353822962e-158	3.1573700431952665e-34	5.521808611597739e-81	1.2528336267626334e-157	4.010858342133486e-158	5.260775733640171e-162	1.8098892738322028e-158	5.370073834979944e-158	7.106468445894949e-158	0.0023115369383333454	4.470468895923859e-158	2.4723340094048575e-158	5.3084115527406986e-158	4.764302587243832e-158	0.037664573477989766
-0.3993993993993994	7.922933285096922e-155	4.5113590277448685e-155	5.776953818202223e-155	1.911763145474688e-155	3.1057817450331213e-155	4.570578410437421e-54	0.0019358187262904544	4.4561205494803546e-155	4.006314790457358e-155	5.645737029241209e-155	1.1506899266963863e-43	5.1865010268184435e-68	1.2099361051110415e-154	3.5407830131606944e-155	1.3280734526595737e-158	1.6259964702603933e-155	5.219973627390422e-155	6.598003317215718e-155	0.9697524782460928	4.382780012989186e-155	2.543499111634464e-155	4.9284054428965096e-155	4.01899486017759e-155	0.042247317259668835
-0.39139139139139134	7.357946465677268e-152	4.508412789205774e-152	5.293490792933206e-152	1.4353876530607405e-152	3.2868852940166702e-152	1.5745870645115701e-43	3.335861978353091e-07	4.19751710669513e-152	4.256187408803729e-152	5.187204308205464e-152	3.2253016377487005e-54	3.746681582282258e-56	1.138217545342576e-151	3.106216758451004e-152	3.0945201909734874e-155	1.4344274576082616e-152	5.071067909021148e-152	5.919173954958387e-152	31.28961051259982	4.144851317268634e-152	2.5151154676924728e-152	4.458917551513733e-152	3.27871886440605e-152	1.3604178628776529
-0.3833833833833834	6.67799612242386e-149	4.344262769683249e-149	4.829890836317684e-149	1.0165712689943103e-149	3.3616393653856787e-149	4.171972081666428e-34	4.421103262642892e-12	3.943979695610988e-149	4.345913118303816e-149	4.5563231753308544e-149	6.95282921416326e-66	2.0816048995664403e-45	1.0444019611911622e-148	2.732296384827157e-149	6.657964577794386e-152	1.266561360377782e-149	4.909242387736328e-149	5.140943025700941e-149	77.64591549650923	3.7680736963079765e-149	2.388219747860472e-149	3.96283822249585e-149	2.5989298563120114e-149	3.375909369413637
-0.37537537537537535	5.937640564417207e-146	4.032950286726888e-146	4.388282498448646e-146	6.8033061952849e-147	3.2972446423154835e-146	8.501495053401723e-26	4.506428064364809e-18	3.680830645747552e-146	4.2704164207260045e-146	3.8347640012473558e-146	1.1527416501036683e-78	8.894653127018014e-36	9.355566635545803e-146	2.4202423950982874e-146	1.3233268050642491e-148	1.1380941385933332e-146	4.701810509235662e-146	4.3470373438027155e-146	14.818929134922712	3.29144259004635e-146	2.1760798475740025e-146	3.488507596718077e-146	2.019603577497365e-146	0.64430126673577
-0.3673673673673674	5.181835558255683e-143	3.6056404740040555e-143	3.9611176671771855e-143	4.327739867395407e-144	3.0841446570294746e-143	1.3323809607506428e-18	3.532754235344683e-25	3.3906226327269053e-143	4.0455028836074735e-143	3.097983194023492e-143	1.4698790743503823e-92	2.923068074563648e-27	8.183555265911262e-143	2.156351575011606e-143	2.4310490234110344e-145	1.0480459773090297e-143	4.41329270522784e-143	3.6139924584927823e-143	0.25376234591855024	2.7707298316627105e-143	1.9006617754696038e-143	3.060102159921623e-143	1.5611651475653412e-143	0.011033145474719576
-0.35935935935935936	4.441880751098386e-140	3.1030217038074804e-140	3.539073398156767e-140	2.66195731257952e-141	2.740140021591833e-140	1.605982204232761e-12	2.129970592343271e-33	3.060931571716965e-140	3.701432241073273e-140	2.404596437243848e-140	1.4414859975454797e-107	7.38801965000935e-20	6.98791378971809e-140	1.921892665257662e-140	4.130162197388341e-142	9.836555000830269e-141	4.0218295107821133e-140	2.993083811368534e-140	5.386414378054062	2.262491099976785e-140	1.5887275334237812e-140	2.677826469678622e-140	1.2235164423202063e-140	0.2341919294806812
-0.3513513513513513	3.737088679925461e-137	2.568545706206763e-137	3.116627926876872e-137	1.654413863588474e-138	2.306399517348578e-137	1.488785868262755e-07	9.876725589913051e-43	2.689715774665194e-137	3.2755055912279327e-137	1.7928516287660974e-137	1.0872225403989253e-123	1.4361385923050516e-13	5.821320740619106e-137	1.7004031214751569e-137	6.4931153975579425e-139	9.281164342118493e-138	3.529742436558938e-137	2.501207923008932e-137	61.55826979443048	1.8099683615127083e-137	1.2681836847466783e-137	2.3268724932004564e-137	9.89121525188656e-138	2.6764465192743137
-0.3433433433433434	3.079389283123441e-134	2.0432870973486149e-134	2.694376646981816e-134	1.1326762042918633e-135	1.8368706827094965e-134	0.0010614583204433075	3.5223423693617403e-53	2.2869832169570344e-134	2.80589225736492e-134	1.2822729872571742e-134	3.2032136185265305e-134	2.1470584254263866e-08	4.728683093673156e-134	1.481410247597811e-134	9.452209336728075e-136	8.674785222767104e-135	2.9647424088368338e-134	2.123658178866815e-134	54.109316264698066	1.435898076980182e-134	9.646649149842508e-135	1.990168597916679e-134	8.297739703543283e-135	2.3526251193256127
-0.3353353353353353	2.4776333491829747e-131	1.56184795312392e-131	2.27859032700331e-131	9.364885219461026e-133	1.3848933612523736e-131	0.5820400272376427	1.0312169484873813e-64	1.8725871844539884e-131	2.3274694261976844e-131	8.776337107941266e-132	2.5548170175267417e-131	0.00024687128124785315	3.7453205159345734e-131	1.2613231532350006e-131	1.274965433917757e-132	7.942778238678334e-132	2.372325860035536e-131	1.8264700753864383e-131	3.6579426015013743	1.1431422417695558e-131	6.983915785225747e-132	1.6587487518837955e-131	7.151092979423004e-132	0.18435780434870716
-0.3273273273273274	1.9397180070261142e-128	1.1488819319620028e-128	1.8791825710488072e-128	9.316403950350845e-130	9.915451613203769e-129	24.546069401664763	3.0380790853648235e-54	1.4711440607963545e-128	1.8693683573705972e-128	5.731847497922891e-129	1.9814613246904215e-128	0.21831143194118477	2.894483713398701e-128	1.0426048644439141e-128	1.59455420865139e-129	7.076024293380673e-129	1.803123699168022e-128	1.5723353539977694e-128	0.019018704274390615	9.206269278274502e-129	4.817929394068468e-129	1.3356387186515554e-128	6.201316505211153e-129	1.0775391103426235
-0.31931931931931934	1.4754474448334278e-125	8.167855408621499e-126	1.50721030749038e-125	1.0124308977895919e-126	6.791494675008576e-126	79.61418077980842	1.0904131309409872e-43	1.1059701672913565e-125	1.4536189353316218e-125	3.563478435681115e-126	1.4970482706212376e-125	14.847783176377673	2.1858397020824235e-125	8.319449700478325e-126	1.8502781257320123e-126	6.109841418681894e-126	1.3002033575646064e-125	1.3335971345726727e-125	7.605086592987298e-06	7.509065534181152e-126	3.1860886976702015e-126	1.0330037204509063e-125	5.295132969338262e-126	4.107042241794465
-0.3113113113113113	7.918917265461255e-112	5.656050277730583e-123	1.1726478823612959e-122	1.100639200146547e-123	4.5106076891775444e-123	19.911557922569123	3.009970707958473e-34	7.941115236277131e-123	1.0945220634206252e-122	2.1087696790902016e-123	1.1045062708445391e-122	77.66982309977698	1.61619559511363e-122	6.378533215865292e-123	1.9932126547208097e-123	5.099218354992346e-123	8.904503342757045e-123	1.0982711280222923e-122	2.3388727821071775e-10	6.16533393224585e-123	2.048453120515673e-123	7.65553330521509e-123	4.3791871439243916e-123	4.242668740112173
-0.30330330330330335	1.6184759420503984e-96	3.856003937688534e-120	8.827933728160158e-120	1.1449798574490731e-120	2.9644702991200695e-120	7.010026237991015	6.390173714412473e-26	5.4385534569352755e-120	7.986999744682011e-120	1.195864283489751e-120	7.979887806518385e-120	32.7806450990388	1.1725090265668368e-119	4.681609860670329e-120	1.9944745616880356e-120	4.1015252879094735e-120	5.819323124979151e-120	8.687145522844356e-120	5.532077240980349e-16	5.039944791241265e-120	1.3127160907014019e-120	5.44196468017837e-120	3.472526074362753e-120	1.7300291885665136
-0.2952952952952953	2.544051446676197e-82	2.6167425245348434e-117	6.41419851407721e-117	1.1206821409858383e-117	1.9734960730017564e-117	65.46592453423057	1.0433794011408145e-18	3.549461571853934e-117	5.65893489549673e-117	6.652249035238598e-118	5.661114983714356e-117	39.38242768912457	8.36115814540869e-117	3.2805080097630735e-117	1.8547590901845288e-117	3.1680271905121784e-117	3.667152833544164e-117	6.555416903321512e-117	1.0063500426283029e-22	4.051848919197771e-117	8.657962149930845e-118	3.7267610071868864e-117	2.6268574404132906e-117	4.558624009711093
-0.28728728728728725	3.0755637225522453e-69	1.780101995796695e-114	4.486400120548366e-114	1.0268675524759186e-114	1.352289085213412e-114	49.722588960745014	1.3102405955513567e-12	2.2072380535673803e-114	3.904732244124885e-114	3.835925076623536e-115	3.952068823182297e-114	73.874310967725	5.8676118786531625e-114	2.1910719835025315e-114	1.6038986131615814e-114	2.3400190026813392e-114	2.269316347390518e-114	4.704989293443437e-114	1.4079560623910836e-30	3.1695130771473527e-114	6.0194690379308e-115	2.476928099447932e-114	1.8923498210909828e-114	5.373778257759622
-0.2792792792792793	2.8595834073180496e-57	1.2137265556889198e-111	3.0134806343678857e-111	8.803494216502492e-112	9.519879525182723e-112	2.9045247972042416	1.2654326702717137e-07	1.3099540393033532e-111	2.6343338852760143e-111	2.4953787104247936e-112	2.7185555397684807e-111	10.925215192761748	4.054541609646848e-111	1.3947551530859872e-111	1.2907386984526641e-111	1.6458450164986957e-111	1.4143864846651479e-111	3.2127081260126714e-111	1.5149850028582973e-39	2.3943977958873478e-111	4.403286994213284e-112	1.6131841900548532e-111	1.2985212289744037e-111	0.6012930485438808
-0.27127127127127126	2.044843173477378e-46	8.240706251276511e-109	1.9403380582293144e-108	7.068275314884081e-109	6.751905030534943e-109	0.013048952283626472	0.0009399532046318725	7.464661632955591e-109	1.7447780093786516e-108	1.923672308387448e-109	1.8437234396903405e-108	0.12426798193764753	2.7590835792711338e-108	8.482140655612773e-109	9.679346962037342e-109	1.0982704463646232e-108	9.100318893009764e-109	2.09462024202097e-108	1.2537379270774457e-49	1.740581843217327e-108	3.301190808171727e-109	1.0399313359884018e-108	8.502781649107668e-109	0.006011169018517646
-0.2632632632632632	1.1245957613412078e-36	5.527617769111191e-106	1.1975523225361922e-105	5.321125314128669e-106	4.699540824903364e-106	4.508742119242872e-06	0.5369732135785201	4.1477060675287047e-106	1.1377579676607674e-105	1.67377127587364e-106	1.233292371949053e-105	0.00010870955218131786	1.848958222268202e-105	4.960554461911932e-106	6.7799592263108e-106	6.938021189749187e-106	6.107609656931681e-106	1.3135091818736973e-105	7.979660107602151e-61	1.217992325436635e-105	2.4586487382762657e-106	6.686013604627304e-106	5.334352561641787e-106	0.023351583994470463
-0.2552552552552553	4.756769173036327e-28	3.6505051487402897e-103	7.110005921689376e-103	3.7591147002488765e-103	3.139619292647084e-103	1.1981587071620853e-10	23.592730651703302	2.3182813636661155e-103	7.3084589492834785e-103	1.4995860711426702e-103	8.144580738365092e-103	7.314006914342924e-09	1.2201884421273263e-102	2.825212136252936e-103	4.4541585401799825e-103	4.1521809585117146e-103	4.229805556757293e-103	8.011821070191279e-103	3.9060807829290997e-73	8.2382969958239495e-103	1.7821123008451315e-103	4.297423411129303e-103	3.2331216479404693e-103	1.0257708982233533
-0.24724724724724723	1.5474153874908106e-20	2.385186522881338e-100	4.101971582478827e-100	2.492589281436358e-100	1.9867303576592333e-100	2.4487953891506824e-16	79.72288307999658	1.3653056561673453e-100	4.615811556596078e-100	1.297762540105605e-100	5.32147473874068e-100	3.784619521380722e-14	7.929042187344733e-100	1.596682676926583e-100	2.7626918867284444e-100	2.3684760110969834e-100	2.9531461463667667e-100	4.821664012172978e-100	1.4705413719156734e-86	5.424984934044585e-100	1.2494211108833749e-100	2.7521762184031124e-100	1.9231866464397894e-100	3.46621230782594
-0.2392392392392393	3.8715149773701467e-14	1.561843726240266e-97	2.3451796694494825e-97	1.550797563903058e-97	1.1881476519454394e-97	3.849194426557998e-23	20.71891369012694	8.81497524225057e-98	2.859036925550873e-97	1.0538584753877012e-97	3.451418823232612e-97	1.5061501955189943e-20	5.071185454308079e-97	9.133409794080098e-98	1.6332267961906275e-97	1.3076998728404965e-97	2.035295668178576e-97	2.9042990820842657e-97	3.6548181170815143e-97	3.508757653132648e-97	8.519588743133924e-98	1.7449736302592157e-97	1.1509414457305655e-97	0.9008223343533469
-0.23123123123123124	7.4496209394194745e-09	1.0405281865549772e-94	1.376544218140071e-94	9.051554862191918e-95	6.800734459573177e-95	4.653357258187002e-31	0.4141237759349703	6.23607745023504e-95	1.7371567217103296e-94	7.956768450880975e-95	2.2304447273557356e-94	4.609921590527453e-28	3.189207933141451e-94	5.3414951904447735e-95	9.309488464280638e-95	7.193920168818083e-95	1.3706246790994548e-94	1.7679282125581142e-94	2.352763563690495e-94	2.2471322614146732e-94	5.7219827256216016e-95	1.0900190417153655e-94	7.128242574318951e-95	0.018005381886286576
-0.2232232232232232	0.00011024695547874644	7.107609986532177e-92	1.5399058815082418e-82	4.966000202126102e-92	3.857022074028107e-92	4.326554147870097e-40	0.0006366086684016045	4.6444111915697084e-92	1.0424383383450573e-91	5.58496105942626e-92	1.4403114947097967e-91	1.085170535833565e-36	1.9701513199587325e-91	3.1699705886232684e-92	5.1734233196994814e-92	4.106665494550273e-92	9.034934931881049e-92	1.089574874978581e-91	1.5186315235490683e-91	1.4320928714496848e-91	3.8404511052321466e-92	6.71422285482402e-92	4.643933669201772e-92	3.247198364697178e-05
-0.21521521521521525	0.12548107592324323	4.9499607948333196e-89	1.9394987313853916e-69	2.5832714238932947e-89	2.2975482461076523e-89	3.0938345783366697e-50	7.526518429024414e-08	3.480830409457999e-89	6.272525830788675e-89	3.65871293430475e-89	9.301268132591745e-89	1.9646339608122297e-46	1.1957762828209773e-88	1.872299588662771e-89	2.8239385988761836e-89	2.51986861858401e-89	5.891333143485387e-89	6.767964994502422e-89	9.824073579070288e-89	9.085530116282446e-89	2.605450305200775e-89	4.112605484530018e-89	3.157234605731729e-89	0.005455702225583805
-0.2072072072072072	10.984215920460976	3.461796975229747e-86	1.8787284887232926e-57	1.3050190619845781e-86	1.5180802155170087e-86	1.7014971792972337e-61	6.843762181715275e-13	2.552772116853751e-86	3.8607158536526565e-86	2.2494644492870567e-86	5.9977845034545126e-86	2.735549005998047e-57	7.156413032769111e-86	1.084891885074264e-86	1.5208480532202843e-86	1.6708815544407743e-86	3.8506098822239206e-86	4.215195313251063e-86	6.3601955347865215e-86	5.718199849023445e-86	1.796028332556632e-86	2.539442940861203e-86	2.184255159835543e-86	0.4775746052374635
-0.19919919919919926	73.95015483840277	2.3951199544923643e-83	1.399644496653085e-46	6.717818781462e-84	1.1157537238408048e-83	7.19688522609603e-74	4.786024180712517e-19	1.81325475160779e-83	2.4660607435766634e-83	1.306998048705053e-83	3.850950260795934e-83	2.929453106764775e-69	4.262687608494445e-83	6.234191664184889e-84	8.17049809855322e-84	1.1659181610277607e-83	2.5449584464704804e-83	2.6324120309007272e-83	4.111231027674676e-83	3.552868239425346e-83	1.2561595746436863e-83	1.6008974242286639e-83	1.5012609093798187e-83	3.215224123408816
-0.1911911911911912	38.29025976866849	1.627986076402887e-80	8.019562187682795e-37	3.743080196126368e-81	8.68818578948914e-81	1.1614358502286765e-80	2.574151279174884e-26	1.249345907242338e-80	1.6341901209175406e-80	7.261070519827161e-81	2.4564352776036246e-80	1.4908867714396145e-80	2.5672845432458784e-80	3.742357164412623e-81	4.546070315430984e-81	8.268691008419971e-81	1.7011340357184985e-80	1.6615493729513249e-80	2.6459853951167125e-80	2.172101341995068e-80	8.860317810756253e-81	1.0354957272149721e-80	1.013674969226918e-80	1.6647939029855865
-0.18318318318318316	1.524813528493858	1.0914557466454994e-77	3.533969335912376e-28	2.3083414330644866e-78	6.802922938603323e-78	7.714310459028153e-78	1.0648107883045075e-34	8.428316666444492e-78	1.1089915445597326e-77	3.964985813870374e-78	1.5577252006851492e-77	9.164612531907529e-78	1.5934296754441384e-77	2.5330745885775947e-78	2.8246163537929483e-78	5.826139438506819e-78	1.1429746944605456e-77	1.0745486865562836e-77	1.6914905227364249e-77	1.307897873694772e-77	6.260334978166084e-78	6.845703426717309e-78	6.739090188331259e-78	0.06629624036929817
-0.17517517517517522	0.0046700804167397756	7.319340611645145e-75	1.197716666601457e-20	1.5041474470510076e-75	5.19976171734956e-75	5.166234323020309e-75	3.3875835696112605e-44	5.657329794010533e-75	7.598546120240052e-75	2.263596178869376e-75	9.875247477153874e-75	5.903160628554861e-75	1.0344432949155825e-74	1.9820354992314805e-75	2.089613714733312e-75	4.0599216184126376e-75	7.675527059490894e-75	7.210529859106898e-75	1.0731169613842106e-74	7.814036392844935e-75	4.4156817528215063e-75	4.593710217370522e-75	4.45449661598874e-75	0.00020304697464085982
-0.16716716716716717	1.100046846191036e-06	5.005859595741398e-72	3.121940399782795e-14	9.628402593259008e-73	3.836292851205848e-72	3.4689579929983924e-72	8.288707072852118e-55	3.8628859752870856e-72	5.225196986511604e-72	1.4794253732051663e-72	6.331416258322382e-72	3.9587056694372863e-72	7.05422568448174e-72	1.6867490438930608e-72	1.7907945968107775e-72	2.832557285770404e-72	5.156467703851071e-72	5.040915867897302e-72	6.773293441774364e-72	4.705141409694143e-72	3.111846744635055e-72	3.1205528705213014e-72	2.9537701712420726e-72	4.782812510480174e-08
-0.15915915915915912	1.9928618815179856e-11	3.5516758381251124e-69	6.258558577357494e-09	5.737166566323165e-70	2.7246599853616486e-69	2.3182044739254204e-69	1.562315349560901e-66	2.7488053076802224e-69	3.623761924910906e-69	1.156291769197774e-69	4.1734678160305904e-69	2.772831766453012e-69	5.026430507429938e-69	1.446884395561175e-69	1.628938466880588e-69	2.025485006057673e-69	3.4993548347687687e-69	3.6487154236687185e-69	4.290543061138567e-69	2.923750982782163e-69	2.1936324934277364e-69	2.156706570668341e-69	1.96957001053506e-69	2.729777041814206e-10
-0.1511511511511512	2.7766581782725484e-17	2.634878636620381e-66	9.649464967262149e-05	3.091740197722034e-67	1.8681002366161604e-66	1.5463456331181313e-66	2.0122695473647538e-66	2.0746031003729428e-66	2.5731937294722074e-66	1.0198228218009859e-66	2.8767283899603934e-66	2.0177828135381664e-66	3.7129326923676054e-66	1.203596711430875e-66	1.4740472800507485e-66	1.5205936151243104e-66	2.437529373548415e-66	2.7056016525231343e-66	2.7797140346366197e-66	1.9253854681442543e-66	1.5407608163513374e-66	1.5318832695940486e-66	1.3167635885556684e-66	4.19541955098475e-06
-0.14314314314314314	2.9754101249781648e-24	2.0426451099830664e-63	0.11442247693586476	1.487905059751218e-64	1.256947590992246e-63	1.0588032708438183e-63	1.584370096864211e-63	1.6678126422397744e-63	1.9167184722610584e-63	9.324058207551494e-64	2.0976090623133853e-63	1.5078800713292135e-63	2.830470751012666e-63	9.664030093333209e-64	1.2955305935849047e-63	1.2171510506972493e-63	1.7720250464923297e-63	2.0438056692048434e-63	1.9002173999010417e-63	1.372500615377193e-63	1.070198711341359e-63	1.1288799324452474e-63	8.8306859057242e-64	0.0049748903015593374
-0.1351351351351351	2.4521693102399918e-32	1.6548706153653648e-60	10.435149001747511	6.437850203981097e-62	8.71154960751468e-61	7.847989312460675e-61	1.258266166993657e-60	1.4218076059619028e-60	1.5418657446001023e-60	8.466809737527694e-61	1.6263094613105197e-60	1.1477011291782448e-60	2.226784457632904e-60	7.58687248296435e-61	1.11087052266526e-60	1.0476572118443389e-60	1.3638072737368925e-60	1.5828279547370867e-60	1.4208777576576976e-60	1.0746293572078354e-60	7.358710955039917e-61	8.696186397542769e-61	6.085726413313526e-61	0.45370213051076136
-0.12712712712712715	1.5542943480932613e-41	1.4179453784205174e-57	73.19226099735685	2.9101486528784907e-59	6.779682074029699e-58	6.584364068437954e-58	1.0453095634475387e-57	1.2860283755115865e-57	1.3721164719261854e-57	7.642708693645275e-58	1.3495208560442092e-57	9.026084532260453e-58	1.8133208889900897e-57	5.942451322499651e-58	9.581477489382723e-58	9.81021581994175e-58	1.1301390425043596e-57	1.2827815336546986e-57	1.1893778609465537e-57	9.38021477608551e-58	5.148171605599011e-58	7.096348106063677e-58	4.711975389212598e-58	3.182272217276385
-0.1191191191191191	7.589233044077013e-52	1.3220673318633098e-54	39.483066069310176	2.9370898072403755e-56	6.358266517777391e-55	6.324407127703348e-55	9.629569651559019e-55	1.2545413730742325e-54	1.3678225942736788e-54	7.068720151324176e-55	1.2199954792109827e-54	7.779229473754903e-55	1.5429165073798616e-54	4.806870199086567e-55	8.847997359698115e-55	1.0188482694549981e-54	1.0370922478313068e-54	1.1254763683033923e-54	1.1208306196355475e-54	9.257129526762036e-55	3.94701520132916e-55	6.32270733849486e-55	4.742505329928961e-55	1.7166550464917467
-0.11111111111111116	1.2691324220969529e-51	1.3940381995471102e-51	1.6380825225166566	7.443821479976971e-53	7.131630133932042e-52	7.127874360494442e-52	1.0469113807261628e-51	1.3619134205784818e-51	1.5425643510541072e-51	7.034536344749848e-52	1.2394607612558745e-51	8.05660328579593e-52	1.4231158292663594e-51	4.3943435675699016e-52	9.431531483013201e-52	1.1992279642002893e-51	1.0939628811025273e-51	1.1222512997682488e-51	1.2042118493968667e-51	1.0428295907072382e-51	3.8180893251707e-52	6.4880046056077e-52	6.2617292104170146e-52	0.07122097923985464
-0.10310310310310311	1.5540092415702334e-48	1.73430930202949e-48	0.005226848129295663	2.1506627440780283e-49	9.308939432824741e-49	1.0081573190522596e-48	1.3878454676935216e-48	1.7143789267333558e-48	2.014916957982871e-48	7.897820343025826e-49	1.4817900455141602e-48	1.0621667605652554e-48	1.578979417853571e-48	5.323627006638059e-49	1.2097864937543859e-48	1.640148257372767e-48	1.374748507897931e-48	1.3495522042200287e-48	1.5350633816467765e-48	1.3781761750256964e-48	5.318476091885833e-49	8.209559899736004e-49	9.312467012224708e-49	0.00022725426649111577
-0.09509509509509506	2.3648347534602636e-45	2.710053044593281e-45	1.2826943596576192e-06	6.402544112659608e-46	1.4982287635108254e-45	1.873919946445301e-45	2.2832769990354743e-45	2.6679011054894516e-45	3.204764436397856e-45	1.0530828466441977e-45	2.2448808629427904e-45	1.7881385691368204e-45	2.4491998752010072e-45	9.327568533521023e-46	1.9191747269357423e-45	2.7377696074019225e-45	2.1560377236474312e-45	2.0716223946592087e-45	2.4444940129018153e-45	2.284563529593168e-45	1.0187983986699103e-45	1.3637906276014257e-45	1.4895428998554983e-45	5.5769319985113876e-08
-0.08708708708708712	4.946778431806916e-42	5.862470096118794e-42	2.4209492603825217e-11	2.1781600999920428e-42	3.48557739603041e-42	4.714764889453435e-42	5.103951814496033e-42	5.732663021252409e-42	6.854269330689409e-42	2.205128747467482e-42	4.7748161704357106e-42	3.945548407771051e-42	5.606062733920997e-42	2.4315915977376834e-42	4.127738588026409e-42	6.136975212434149e-42	4.606387437325239e-42	4.383595823867925e-42	5.1824462133365675e-42	5.185858154761428e-42	2.4753266237815056e-42	3.198397020806064e-42	3.1367929777474334e-42	1.0525866349489224e-12
-0.07907907907907907	1.707351965574323e-38	2.0111643640830112e-38	3.5142073958267715e-17	9.712162451513277e-39	1.364975338379632e-38	1.8077402594367836e-38	1.8838232616259292e-38	1.9811768372247814e-38	2.3505813143982622e-38	1.0847034448322714e-38	1.626379047750189e-38	1.3230614573205697e-38	1.910102596884056e-38	1.0471894740223898e-38	1.4348703565144343e-38	2.1473794886191431e-38	1.56334477226775e-38	1.5276978411872256e-38	1.683366497890763e-38	1.8442798240718066e-38	8.546144219591859e-39	1.2282517967860464e-38	1.107684350805896e-38	1.527916259055118e-18
-0.07107107107107113	1.2461557718659544e-34	1.4551055900799812e-34	3.923270820771699e-24	7.25843903620853e-35	1.0651913006730967e-34	1.3289716051802392e-34	1.451844803232324e-34	1.440257919336627e-34	1.7115491528622174e-34	1.0787088322528491e-34	1.1605990369426642e-34	9.653458889166315e-35	1.2239275885022008e-34	8.40400107656924e-35	1.0761807694591552e-34	1.5315062817342895e-34	1.1487407208149769e-34	1.1825448312451623e-34	1.155176098775361e-34	1.3483876833594578e-34	5.941891505794017e-35	9.603507908193528e-35	6.613445976283277e-35	1.7057699231769266e-25
-0.06306306306306309	3.1434276151045562e-30	3.798929480428717e-30	1.746569731580285e-30	1.0693285259976304e-30	2.4259627329225933e-30	2.7303980070732152e-30	3.546288619792121e-30	3.653235249890767e-30	4.5813058634930536e-30	2.9508338561315594e-30	2.9411823742035207e-30	2.9058661474427352e-30	3.613954603154678e-30	1.7785046151172396e-30	3.023095123781572e-30	3.864593311368705e-30	2.893996577391648e-30	3.00803091808114e-30	3.1104184015063343e-30	3.501588414016408e-30	1.6228077922611167e-30	2.3154244150061815e-30	1.1518457201221226e-30	2.8425038302551263e-30
-0.055055055055055035	4.532002372934642e-25	5.089547126092893e-25	3.8758085608773115e-26	2.123883705283546e-26	1.6341912397575296e-25	1.8512201814665712e-25	3.181070759641216e-25	4.707850581514722e-25	7.749746139718926e-25	2.559524035156596e-25	3.034139700146007e-25	5.645894663734113e-25	1.0486850696033813e-24	1.351475872696697e-25	4.894427133730576e-25	6.523279210571502e-25	2.458621118197408e-25	3.1264365373074e-25	3.019182078037975e-25	4.295977843067176e-25	2.4923531779681567e-25	1.9146323411509513e-25	5.603364697988074e-26	3.552553413275642e-25
-0.0470470470470471	8.908484869579009e-20	8.88313350520853e-20	6.17908982324869e-22	2.989611856516273e-22	1.021338542532103e-20	1.2743888522555431e-20	2.8968218250686267e-20	7.641349540339172e-20	1.8503139376378723e-19	2.034380409392854e-20	3.1709566104188e-20	1.3803018156335477e-19	3.146484850179428e-18	1.0374481360171599e-20	1.0148118668485523e-19	1.826076411677943e-19	2.287426959382397e-20	4.157520339450795e-20	2.700833795634215e-20	6.286240728516319e-20	4.8289180278179507e-20	1.4576603809715296e-20	2.045230598608777e-21	1.8880288605876762e-19
-0.03903903903903905	6.268308136715963e-15	5.6841961221577675e-15	5.041542976967031e-18	2.1737689900069204e-18	2.7223189955421356e-16	3.6888773222717357e-16	1.0653281169955866e-15	4.570025007406921e-15	1.5153445461303383e-14	6.557819994967332e-16	1.292516607988081e-15	1.1254460292957996e-14	2.229299550907063e-12	3.192811170369081e-16	7.256279926173142e-15	1.7321773779293614e-14	8.625587856534098e-16	2.177231417076028e-15	9.674153532998985e-16	3.4904878605257892e-15	3.180324681459078e-15	4.476601422728572e-16	3.251483947301095e-17	1.0051945545643902e-13
-0.031031031031030998	1.1070342519042592e-10	9.438654069640445e-11	1.8794415134613637e-14	7.360832320408227e-15	2.4583395733430603e-12	3.524428327493811e-12	1.2127717989266689e-11	7.256086832701441e-11	2.959929636818439e-10	6.778945512567401e-12	1.5744446729115197e-11	2.1812612557569455e-10	1.4573562120788592e-07	3.1527443936519893e-12	1.2891970825665855e-10	3.717541275640058e-10	9.907673290196988e-12	3.160161189751042e-11	1.079949178992831e-11	5.2862091551232343e-11	5.2679048371873894e-11	4.4462750796674004e-12	1.9765514931956863e-13	6.401494417046983e-09
-0.02302302302302306	4.498809724064878e-07	3.7282167935409776e-07	3.0668435446359e-11	1.1205168744031004e-11	7.033142064398438e-09	1.0408457443517105e-08	3.955526771014594e-08	2.806122265602293e-07	1.2591932648787478e-06	2.0953063805366956e-08	5.319958471577348e-08	9.241029612160771e-07	0.0008437788865109663	9.460944121908929e-09	5.2511837055119e-07	1.6459150093501352e-06	3.238382194012884e-08	1.1683524200209064e-07	3.4845119108312605e-08	1.9984521434890193e-07	2.0700737266137603e-07	1.3418259350136477e-08	4.427564263062964e-10	3.69557374397646e-05
-0.01501501501501501	0.00041097467526966905	0.0003418082554315357	2.1518580693646852e-08	7.565462657292078e-09	6.2381548739454115e-06	9.30625773395985e-06	3.604686172264803e-05	0.0002577430573027914	0.0011376618837979637	1.8918234464166595e-05	4.871850246852143e-05	0.000836500842541401	0.4316452642838161	8.494669225057066e-06	0.0004795150012005664	0.001468333881242652	2.9543184014292222e-05	0.00010760851795830802	3.170259587516415e-05	0.0001838000969919166	0.00019040376960935404	1.2057412069623342e-05	3.60991426796497e-07	0.01901134913969912
-0.00700700700700696	0.08436271336046602	0.07267273460434384	6.445508652118435e-06	2.253675461498342e-06	0.0017060577547590508	0.0025067360207544323	0.00913504235893069	0.056144723741527125	0.21872618729281135	0.004964146662774459	0.012044347144422034	0.16200691850204355	19.6156860670835	0.002273885926765553	0.09816829572048252	0.26473924057770865	0.00749546001687811	0.02462421659276651	0.008094011783357922	0.04103424531428514	0.040945453681551364	0.0032110251912192823	0.00010670896357117724	0.9013329094556101
0.0010010010010010895	3.9718209534246744	3.654837604239999	0.0008229972449432866	0.00029580718091071483	0.14450064009374264	0.20444647142218564	0.6501782043444447	2.9559877353069104	9.207664528613725	0.3814187960002569	0.8120876906832833	6.882607995388559	85.77610112482192	0.1820670604844184	4.59988177657902	9.950167873795058	0.5325245911610492	1.4166401021080808	0.5853584774257178	2.2624314944281374	2.0760966168558515	0.25486142242038523	0.011439688394680196	5.935401724018173
0.009009009009008917	45.7916292456881	46.16410591340183	0.044946120293688545	0.017134966573067522	3.859130472815314	5.1457705550663935	13.419496702583421	39.82905361492325	92.09213999937282	8.802626135992695	15.433607571702966	69.11472574217207	111.63558331808504	4.422086612390518	52.50995127084515	85.71341744695094	10.844836790984676	21.378455578785307	12.364023986590256	32.5079816599024	25.66741682541442	6.15227160784421	0.44688161239727675	30.580751032642425
0.017017017017016967	155.68409585241758	172.23424756008208	1.0601044531100519	0.4404528680739809	34.11966026882247	42.04414226861536	87.08108484558699	159.44107517955104	270.6641546843158	65.0499385891306	90.17899218039078	201.29598092833163	245.3433438002546	34.01983798599341	173.2783818813978	219.8089118364738	67.64906337063503	96.62836222316007	82.39612678443403	140.54863014108426	87.90294072838833	47.62883538795591	6.447855021642286	107.86722690608032
0.025025025025025016	235.5851266777782	276.0208076494706	11.02866235625052	5.090085949325198	113.07732617264547	127.20650931557057	214.8677550388009	264.43042848630574	367.3168141543758	179.2792926938384	200.55782376308855	266.9631688421913	329.9121915353648	94.39244088813699	246.34020841380448	285.2346381511663	157.60445027177633	183.72532392698875	207.77336033479386	252.39063845624736	125.85668511952296	135.29232711840672	35.6288808906143	187.63369331332453
0.033033033033033066	256.30816216876724	312.27214386838097	52.896006607926196	27.258062894270264	183.31500274782678	192.49366448066263	286.8022624976572	293.28435134630246	384.17042236157295	250.36764097928955	250.3216695540119	267.08779571881126	340.7435604806812	130.05245611967237	257.32120758936	309.06926645650714	217.4684930575954	234.07454462291926	278.0468634443529	293.86504435255307	139.0932348842706	189.9207495833443	83.07127386369055	227.36103824697503
0.041041041041041115	254.78870310345025	318.88634061315076	128.11697912944163	72.58990678513602	208.2168551422884	220.44860455664153	300.9348018808591	299.8546651648306	377.39865731376125	259.91919479011233	251.2813150296778	242.9326443662172	319.97558942566036	138.2753809526015	254.14887157734535	318.2581064359541	259.1441010045354	256.2704982452725	282.2562190857177	296.69149933818244	139.79834555979545	198.00878012804657	103.2157630094827	239.1918183755722
0.04904904904904894	250.87875273209625	310.8498063024301	185.52731516020802	112.13586296404397	211.98657939542008	235.75141834620266	297.2765504301216	299.8272909873424	360.4138849072214	250.1800576791603	238.88236789109428	215.44754680579848	274.3312902337986	147.51906235623545	240.4277829474522	310.6478406102252	262.6390272922892	260.8509375211035	257.88065580550074	286.07738519048866	128.89211219943934	193.03826843654213	99.61442402550364	236.1337487052051
0.05705705705705699	244.87009925681434	294.28708154252337	202.47567734307984	129.26327803388637	210.95791602136663	244.43984181087959	288.7226382347145	290.306028347643	340.05417960970425	234.4882231350046	227.71863611049778	196.19990898217847	220.612039577614	160.57531191477875	220.93228899724173	295.7640004279797	240.1149823814288	248.29969503042935	227.84012162025402	267.2829074312473	118.93627492712466	186.5036311057796	95.85065770753974	225.4998008499874
0.06506506506506504	232.83741787699478	271.8755038208269	199.7259619046162	137.05387259039802	204.32605534777193	248.52089538926077	276.4371998484174	271.81350355570004	317.7338053280848	215.87846506884924	215.6596985654573	180.79777052707544	190.97898748524648	163.5375537367932	202.11139620383952	280.9067508020779	215.60912798392533	227.40107616505173	205.2414346255922	247.0808880419868	107.6771203676908	182.03975717169658	95.28203835174213	212.6315774243085
0.07307307307307309	217.72158463105606	248.93080300528683	190.44677625934276	138.17456036696507	191.2643351059443	243.32526270105717	259.5289555549397	248.0930378204058	295.7489727299895	199.07405663984096	200.3733255403024	165.46150720217366	191.5746858230962	155.8980222022878	184.83906860034904	265.25081613593534	194.48563449605606	208.56873708914586	190.73172340298382	231.94879130146666	96.683613084431	175.39641534485918	104.79871395138363	199.92693039083912
0.08108108108108114	203.531555032692	230.18908896816944	177.84863705161322	129.5999504079029	176.07109686433546	228.13501816189282	239.358434525702	228.04961861334564	276.05577633194065	182.64720425456082	185.78692180262055	150.9607198987208	203.09941403246103	144.84867714714662	170.4867961729521	249.52391089010356	178.5402089929993	189.95177465051722	182.40073975581527	220.0388204262902	93.11639838534487	162.06868645010329	124.58936620910691	188.1260354359277
0.08908908908908897	190.82950772421114	216.8538313869837	163.23988666151342	116.44616722902414	161.67278698044356	208.8617963131332	218.0610551299913	216.00132578272326	258.74442817506963	157.4630373975853	175.52252398620786	139.31398942336057	209.36695029797403	131.98929193724797	158.45251794175113	236.46847682811423	168.17442073592113	169.14258577384194	177.69429988655375	206.45660650497805	93.00991251573922	144.28505509907703	138.21689874494442	176.35945010679953
0.09709709709709702	177.68682389125559	208.00624187367882	147.10560524605435	106.02874255264	147.07515744264037	190.77117441607032	196.6856603840385	207.3035167672999	242.62177538324823	120.01947855235936	168.38064723363155	132.3460130791752	206.10894463526284	115.44119216920748	147.6604502073073	225.04399812471402	160.7946629235196	152.02908058602904	173.1796564720399	191.41303379529714	90.25692711431229	127.14462794850026	132.27477658180737	163.71209510348217
0.10510510510510507	163.79182773477373	200.3546574531538	130.9226661291321	97.80271829967852	130.7447934319613	174.98048939788518	176.55448432242022	196.3634838266105	227.5762660925668	80.17108092369138	161.67843730014255	129.65702634023654	199.08258491461993	96.26788889234007	138.66591349562296	212.79277293919407	153.9600770114961	142.63956613241174	168.16809806988482	179.24375654826568	85.6103757933896	113.89395884028396	111.570905322333	150.97799257443893
0.11311311311311312	152.42931950338954	190.57635344784438	117.5298147267472	85.35165062984369	113.87347198017129	160.46634622797714	160.46126447466492	183.40624209984145	215.56852926263736	53.147666182635156	153.9553998552676	128.4326957372241	191.66818525945362	79.47741420907028	131.09654715845377	199.78907728066258	147.1514677094717	137.73171285304832	164.28664818280237	170.52168890504848	82.49543685229864	104.43831517810335	91.53344207031101	139.7995082516073
0.12112112112112117	146.59981149516406	178.93648477574902	107.06157188901344	67.73838808655643	99.94185973525087	146.366445139387	150.71462445601594	172.0177466526735	207.7167621491958	46.320283227847625	145.37806972998217	125.51302946585571	179.54943429887314	69.00007039191625	124.41572101826094	187.65939422170607	140.76015023738813	133.6570289865669	161.71868492973377	161.36167738440872	80.63920396290914	96.83519466985253	82.55944021547369	130.97656857042526
0.12912912912912922	145.038890910897	168.5298172020082	96.34126884969302	50.72290887444812	91.31568999049192	131.86701975897515	146.17700482363304	164.44307382067876	202.4445375029905	53.87119597036186	137.56801186967624	119.68711179155126	160.33951764558074	63.37338394527569	119.60547963965153	177.20543337951602	135.12858560214855	129.8556744646252	158.09091706281433	149.57182821682497	76.27559263747555	89.5422799879055	85.1719156749908	124.00726694009629
0.13713713713713704	144.12280450065663	161.5773576940569	84.21870133497902	37.77712332089999	87.47684677426128	116.0955313445828	142.42910450646124	160.2050005215946	197.05784554499573	63.93244077675193	132.2745093903725	111.90868785956125	139.7001197592765	57.69585219881723	117.10674358248382	167.95488544155378	130.56632850491468	126.01512547045586	151.43984218140264	137.34451364084325	66.95946236680784	82.35531556819863	93.73471022853283	117.82386315271569
0.1451451451451451	141.70999833943048	157.43649598875635	73.82733383270619	27.33094278644439	86.24190006418155	99.57497529946576	135.53977953182948	157.18227404593995	190.05385979013633	69.31164867390453	129.8966120833289	103.25497046343165	126.04935325839475	49.5276486682118	114.89064146563206	158.86362775945665	126.80370201092022	121.41724807977948	142.64313011638504	127.94029178384443	54.38243772542214	75.77060009443959	100.03095209804758	111.72523582435173
0.15315315315315314	137.86054037948352	153.7936323070138	68.71144912907445	17.62708131784839	85.11566838491748	84.97263559609796	125.16131274708872	153.41115121692934	181.56958264823288	70.62123248165155	129.31592366117118	93.95475177542347	123.59982755101545	41.575487145864784	110.14206168245279	148.88845539249112	122.61869666121093	116.6742620930314	134.34712762559477	121.82522062162272	42.78497622852466	70.32672841181783	96.97348196889959	105.73353421858515
0.1611611611611612	133.51081725125064	149.15196621542898	69.38716872324962	9.422119282345859	82.00720370696133	75.20784329037822	113.86108514177481	148.24180023032605	172.18311403204154	71.35202572753832	128.99272662366624	84.67795351446242	131.00700166444307	38.09914895342213	102.41389220254919	137.49976799320504	117.30026939129066	113.58050654929978	128.3580236416093	116.61877152531373	35.5558766674131	66.59491126852065	83.09902144183968	100.35317456688392
0.16916916916916924	129.73303399204983	143.90838322162898	73.77296681610763	4.039827214478978	76.11572761134616	70.57599556518066	104.45961081751537	142.21562660222315	162.01421141736458	72.9692736419309	128.21899203718328	77.46129147254446	143.83834040925564	40.224248861283456	94.44473852759268	125.14305812323325	111.84409989007709	113.1373280453547	124.3683803634417	109.94003707662633	33.34820663049661	64.81604275614312	63.80760750011095	96.10421863448562
0.17717717717717707	127.44623815542913	139.32936480590476	79.21568173848537	1.451898778762659	68.39963479529673	68.30840204746258	98.42407584341585	136.13581397949164	150.96270306221862	74.79872363452205	127.32379452848129	74.60594429267385	157.2027240003173	45.63554216187916	89.67929539651449	113.025848924537	107.81401472367115	114.65329296203276	120.68680997508021	101.59604425288119	34.76217830597106	64.54799547242271	47.17678041027564	93.18186096729251
0.18518518518518512	126.7485133185395	136.02593663624012	83.94687010048725	0.6846203817591185	61.12652182963034	65.27754244145233	95.83913282729864	130.1644387341791	139.36304258439435	75.87911383030826	126.75487165818366	76.74479580293823	167.43700180834477	51.418205078971624	89.14292540852638	102.19127028550105	105.6663421188765	116.81932233799756	115.9262798702217	93.2231269989431	38.36687035583788	65.08506495151454	38.27469945597018	91.39593516591808
0.19319319319319317	126.50801322791665	133.42790903815856	87.48947519225413	0.9292947391546189	56.94070785116483	60.8147572712656	95.80977411822735	123.65074047406861	128.22203520231628	75.41663866948763	126.23693437355567	82.0418294095547	172.90228069037252	55.98629615437263	90.72724906765094	92.83714528562466	104.63690592322581	118.893942732246	110.22087514066195	86.46465376642395	43.729202334079936	65.87502501287638	37.08673874235919	90.29775758334863
0.20120120120120122	124.97841509032467	130.29941128758523	90.21353644486318	1.9375602434334198	57.62280365611986	56.799606453792386	96.74940149375664	115.80296191761255	118.82170549968913	72.47602961986796	124.96637963741755	87.27254180926337	173.72542338337425	58.88397442778959	91.05948917758836	84.53131604427615	103.70711761048356	120.55475464100418	105.12697117609301	81.7494891655011	50.546080567405035	66.39484921839518	40.54930047689456	89.33778778445784
0.20920920920920927	120.95286789944493	125.58111867676055	92.6432430972161	3.8135798685194127	62.89447735148677	55.471824755106375	96.79665006689405	106.50694000562841	112.00279361617055	66.35699761952978	122.48203849938814	89.81225489208354	170.8015108842797	59.8922099319166	87.72076327310783	76.85542169604665	102.34457727452747	121.1506960572399	102.49333373114555	78.53505811488019	57.51735384973856	66.1278182090491	45.5033963829569	88.01117068491816
0.21721721721721732	114.40363249520553	118.98770130403055	95.0361908760738	6.661434649903987	70.3232173926833	57.38746710626418	94.4209329306995	96.53886266763428	107.6905415732986	57.29485333591923	119.19662490059444	88.86311767677076	164.97835832801766	58.64315572752026	80.08265372504775	69.75726446337062	100.63220356338975	119.6510593529577	103.30558419298721	76.32845743400233	62.68879310145681	64.92029476655603	50.05069906160653	85.99317828808657
0.22522522522522515	106.20187497787515	111.12118390437867	97.27259015406422	10.286719867861281	76.66992444469552	61.109565603426034	88.89295829953299	87.1270680930348	105.01348352469161	46.628854221796566	116.12820875311473	85.23302867775917	156.91807830343933	54.77658750272751	68.93023218056749	63.500424526762636	98.98153078338005	115.35245076521734	107.25570669737517	75.31391776195298	64.80027942202724	63.12302758860438	53.340714207248524	83.21645262006668
0.2332332332332332	97.3904346851507	103.12002735355011	98.92140191118507	14.063000737673502	79.5527401888717	64.39788505619366	80.40649132667919	79.32647379311645	102.83067545755951	36.37186922671816	114.2085486436974	80.35476636948617	147.34905249757796	48.30465290523465	55.84370520028679	58.42001441603831	97.66695976126948	108.48196458391175	113.05519462127748	76.10043566403644	63.995612087692656	61.20740131070412	55.05040748737648	79.84433544718645
0.24124124124124124	88.68981155331184	96.07477485316608	99.43565026904645	17.085388441448902	78.16265493965868	65.64734136389475	69.9193847081817	73.59030310713666	100.18498750117573	28.513605457095835	113.7650747969511	75.49852982883756	137.26560081953238	39.94059022124546	42.768593900529254	54.59873072602616	96.47607042643864	100.15206998589494	119.062919299251	79.03893116358078	61.28710793597254	59.319241156087536	55.23430616320042	76.16137689642021
0.2492492492492493	80.46204270605779	90.52163225677683	98.3793930204212	18.605978882465212	72.91631230697733	64.54556718487189	58.82586987651942	69.65816791696369	96.4491076794348	24.33337220656401	114.42753917104979	71.48877128930249	127.9228805061934	31.123984891742346	31.618949837343827	51.63123711777303	94.74294032829457	91.8406039812939	123.83229082432779	83.80288228346797	57.59228482575681	57.2511868073215	54.29877111339537	72.44659856583978
0.25725725725725734	72.87898725070448	86.23439264050297	95.52936303086496	18.510635694391407	64.79476650319795	61.78854025614198	48.52328332229261	66.7306188444434	91.34294654648343	23.995592956681044	115.35876554449163	68.72347099698271	120.64835210461197	23.573083331850274	23.799867260620594	48.73325525859519	91.7512024384034	84.81899057091807	126.41884451160774	89.46874146362646	53.30235408990255	54.7590613801178	52.74822857506377	68.88840628576071
0.26526526526526517	66.00527140676046	82.37574110623271	90.84431683848523	17.49259889267975	54.979689145939254	58.35831924234103	40.01533085820224	63.81813645010432	85.04533273784548	26.627769897853035	115.61860304761835	67.26209182951922	116.49715852391951	18.57029758517434	19.8283071783064	45.19148778621198	87.21146355763169	79.77878644133123	126.46363840870818	94.8700450863552	48.5087542282194	51.85853400955724	50.821989167633525	65.56711580115781
0.2732732732732732	59.78184059015379	77.92902099702826	84.46800522523661	16.760134343465488	44.80500875934756	54.94370209666903	33.75926191908756	60.095509904391655	78.3204849098412	30.78969629945856	114.51262068476768	66.90305217121222	115.8480186791099	16.451430116469368	19.293049900312077	40.80356968029699	81.48428618056873	76.72161909110221	124.12761635510448	98.95657777103779	43.3860515062881	48.890702047265165	48.378054509485565	62.49605711903043
0.28128128128128127	54.07314112944644	72.21893023006277	76.86570496334217	17.448070141529513	35.70921006175639	51.784073289569875	29.811894639102558	55.12579980916534	72.38650542308987	35.005685746313276	111.8134779381873	67.26004471353906	118.1709818493833	16.61352019237818	21.189603127648557	35.99163068385131	75.40874019980394	75.11121708460657	119.94752010604883	101.06372436436942	38.30952204544535	46.370723656799086	45.145644349498944	59.68805938021469
0.2892892892892893	48.84213791095846	65.26806274243604	68.97403210098292	20.09201980140774	28.978437829052364	48.88453710744175	28.077323725272617	48.93221774664245	68.432954523525	38.09078514241337	107.78626361821756	67.84683561513997	122.18038600443626	17.97268142612854	24.42799316986157	31.595161322290316	69.84890413115686	74.23013211624487	114.66105173207312	101.0686813268681	33.70208215205963	44.7306516114145	41.124894201022926	57.206444654654206
0.29729729729729737	44.32051681043736	57.79543468789293	62.146589336960844	24.431666512114518	25.356848682213883	46.34798857823345	28.398178778593213	41.97569287222932	67.04454088115705	39.24768376875386	103.0295362267705	68.15856998984793	126.34067982579906	19.55328008146872	28.22624161719819	28.542242945347407	65.24166085797026	73.59012849158681	109.03607589515246	99.37727723537938	29.840330902012706	44.09507534007727	36.80616095499116	55.16966962052993
0.3053053053053052	41.001215962534914	50.8561161626055	57.80697780620346	29.567962870600827	24.7696412176172	44.54139298228534	30.434420988244938	35.07377480582998	67.92873211621078	38.07976952855432	98.22214678697338	67.74194370619878	129.43417838857474	20.895804780807598	32.19968797630711	27.544832985106016	61.42628641392168	73.19109745295847	103.7381834404716	96.70772696845688	26.77795382823257	44.22232708150634	33.041040577388245	53.704487601199595
0.31331331331331325	39.435022434676526	45.334207124650305	56.9412403202508	34.32140953597638	26.351913663092944	43.965633361686756	33.51397111252848	29.239854594915762	70.1343936105201	34.633074277788715	93.89229307252043	66.26726649908295	130.87835889127817	22.1285695509425	36.15711967840653	28.864001609029216	57.85899903629754	73.48196321826113	99.26064558128424	93.74458979064353	24.3786408033308	44.66126422709976	30.653576064458814	52.87382643733576
0.3213213213213213	39.978085731767514	41.579869718235315	59.68997116671626	37.60800428520579	28.79318011059927	44.93636886577543	36.67438670399124	25.431559903880764	72.58796480796107	29.43541294758895	90.29513221208599	63.60814876585869	130.6940424843215	23.731900785547182	39.79602194601291	32.183419853549296	54.0726872560366	75.03165299552205	95.9112275031472	90.8244733081565	22.392139483234285	45.03039203368163	30.045386233291747	52.6231056131377
0.32932932932932935	42.64544431640609	39.371871505421815	65.25530994329583	38.711643333287135	30.841211382446005	47.32314939023378	38.935610577969996	24.273497678680172	74.57634100700487	23.421264932131056	87.42493970546312	59.8934405349153	129.25728911285867	26.160444461427996	42.53951903269609	36.6517505864425	50.08969860203014	78.08122416115383	93.82551408189099	87.80808323991019	20.549612927791017	45.23360696342419	31.024362902417277	52.77803610344775
0.3373373373373374	47.10668372128595	38.17712473403155	72.16509615479147	37.40815089826742	31.745521809645417	50.52714116070923	39.642711886483134	25.870268216252708	75.90402668945059	17.697564845944154	85.12569496337498	55.476515327933456	127.03911618133321	29.53226401785284	43.643358200571356	41.111786091775556	46.53036553261141	82.22296840381881	92.98134532419715	84.20048889156688	18.679327292855508	45.47208125072159	32.917389904286594	53.094651804337445
0.3453453453453452	52.76383376500657	37.51194696151705	78.75366612318939	33.95025951085778	31.463340568162756	53.68547809020463	38.66878012952172	29.788771706126614	76.71871824590572	13.238274439322298	83.22497202022616	50.81199948180524	124.45419878313302	33.526454068437836	42.504893096372456	44.44002735764223	44.3517389816372	86.39180403972529	93.21419633641102	79.45722323079474	16.80696779846568	46.058293516410785	34.85664969567612	53.3322820846327
0.35335335335335327	58.85558103703562	37.18171468831604	83.63554419250735	28.951146435795504	30.56177469798742	55.9513375805127	36.38086062028486	35.19828057859173	77.20561513760977	10.656130240892045	81.6180684541339	46.303417946023224	121.82003987575106	37.50085362356447	38.97049993273699	45.85836413994096	44.36875235294442	89.19230097599882	94.24796146555157	73.31999277585875	15.172305271866705	47.1657743644286	36.07279688315493	53.312570142238584
0.3613613613613613	64.5805374131038	37.283174922055885	85.99650460288353	23.213335860888513	29.880508837555876	56.7077237986837	33.42654044194698	41.0898244232412	77.37081733169839	10.139886274251786	80.270369418114	42.21014861888484	119.36499666274625	40.733732899027444	33.45190455959332	45.099038891469874	46.81938397454822	89.41458348881328	95.74606864685211	66.01295287487564	14.128439959253832	48.6703688531508	36.087507136928004	52.943406516981206
0.36936936936936937	69.24412380277651	38.012647450227526	85.65044187063518	17.549004345190024	30.116463504263496	55.673282221323994	30.478638246918955	46.491524561672826	77.0108969647935	11.535353209255334	79.15964064920632	38.65236195943529	117.23168676415749	42.66391872296487	26.795074571208815	42.384462618983946	51.18854166977175	86.50502068314597	97.36946538600793	58.20949234582703	13.968475704127847	50.165060112809016	34.788559654147086	52.21061465299352
0.3773773773773774	72.40127640752749	39.43024807490022	82.92135131873813	12.632864164333869	31.51225638631321	52.93465619956841	28.053234170570242	50.63326277704705	75.82550383368255	14.483891253197216	78.2124638836063	35.67867383417847	115.46494274300214	43.043183906139355	19.98992753551891	38.268886318503505	56.35567453833008	80.78854673760391	98.82149194768407	50.80311288371706	14.774504507577337	51.128685696449566	32.41848559877993	51.155527161607345
0.38538538538538547	73.94176830277051	41.329227274495125	78.45305090459642	8.917990341718257	33.76729519639535	48.93801676138477	26.44292006207184	53.05101456410497	73.56522898818203	18.541847482408045	77.28342328154079	33.32913360104771	114.00708717896005	41.97530065350453	13.874046417985728	33.43397073706267	60.976463196449814	73.36019848788222	99.86865089976025	44.607212641030216	16.365611026317392	51.157490082315576	29.5045924276329	49.85615393520074
0.3933933933933933	74.08104898696017	43.270993298912494	73.02936505012526	6.624101690687249	36.18107604396799	44.42948319878862	25.745017024392077	53.635398600916545	70.1276293427145	23.25092624440379	76.19168010239619	31.652082481580926	112.7247646340919	39.86000390573661	8.951696151393477	28.521285758891345	63.92373494654325	65.70883151362378	100.33981372457812	40.11887301092405	18.3583852405665	50.14825487139051	26.741759966437254	48.41809590391403
0.40140140140140135	73.2627733931133	44.74160694705394	67.44203888999785	5.781092678145103	37.940134849919666	40.316351536227025	25.938731759080373	52.62541945662534	65.57462308577996	28.16588865472642	74.79258872476127	30.681092939459816	111.46610459847895	37.278259626000256	5.3659860309992755	24.038941670408743	64.61689698049562	59.23967862402722	100.1143634221697	37.423853047859936	20.295699726154258	48.34943006963951	24.84149576044345	46.96926315093769
0.4094094094094094	72.01472682955838	45.33100347197627	62.405936607987115	6.291550717375461	38.41575728249598	37.45366933346616	26.9657335279086	50.544667179793976	60.094896174352414	32.85762220732202	73.04314009860511	30.404591960240694	110.11944810818761	34.85569210170768	2.9865737299075796	20.330709262646312	63.13816854001795	54.88439229471216	99.11050193971407	36.245499846225854	21.779420717093796	46.258655191521925	24.378737936204843	45.64830848082703
0.41741741741741745	70.80930594746526	44.85129861228573	58.5033451231464	7.976464250503225	37.35783216249081	36.4141163215085	28.779487607438025	48.08463934246046	53.95240697374668	36.9086828101389	71.02465219626256	30.753612629540818	108.63934250109504	33.13260498649112	1.5424126218459047	17.573187021236816	60.1256261291955	52.92723618825212	97.28133502965873	36.09116714249107	22.559235965313412	44.416391634401826	25.677945005389645	44.58184035662429
0.4254254254254255	69.9676249228324	43.36550126031076	56.138853911504434	10.587902407515918	34.93032737590143	37.326169101581165	31.345242020839116	45.955270813375286	47.45022706519118	39.91755448223485	68.90679134896664	31.610390571456524	107.02669545270642	32.45789541560757	0.7386538352161651	15.776561998595001	56.51006152591266	53.07026190022989	94.62050222924752	36.43340201113505	22.5620477661223	43.19203558681706	28.76656294352142	43.85463199768786
0.4334334334334333	69.6244785105036	41.146189576141694	55.49679165048701	13.79855369594387	31.60258909036176	39.843886244449884	34.59510432457325	44.734824842232804	40.91454793166771	41.52622922145165	66.86288265504064	32.82542319546938	105.28077620573976	32.91657720698363	0.32779017880772027	14.790223503116946	53.20271549249601	54.6613724723871	91.17231506639166	36.86599145466187	21.872965145607367	42.655739679953044	33.39449504113298	43.48315053850442
0.4414414414414414	69.74792678833967	38.59862366236041	56.50792208664273	17.195199114228902	27.959713546729645	43.256189597770195	38.364881423237556	44.75196519083559	34.68390687459624	41.47573962389157	64.96879076513902	34.231268644373024	103.35740904244868	34.30060558087247	0.1347002407981061	14.33099396403474	50.838853682075175	56.96017652197409	87.03635650783187	37.18762053790905	20.68912247393037	42.579677847529084	39.09394172351183	43.40224284526348
0.4494494494494494	70.18848974831704	36.1709706196488	58.84340148584832	20.30264874738887	24.511081385052925	46.688169653654384	42.34960075702136	46.02310272896564	29.084149570919013	39.67550675761063	63.12911568830184	35.65016963378272	101.15902743119331	36.1362350147641	0.05122370887632986	14.046033937074373	49.64636135962384	59.331549620339295	82.35708548613361	37.39016215387022	19.263360324347197	42.547956118978384	45.250353575582345	43.4693806742302
0.4574574574574575	70.72669244200577	34.26010795623811	61.95452598900953	22.647914053509925	21.56099483731026	49.319225546966635	46.10650256680016	48.254409422778416	24.38125575084848	36.25569225371502	61.06874787213102	36.89876228117822	98.55707514914913	37.77736063260923	0.018014953220435156	13.601116273998947	49.45612392982323	61.31781383809089	77.29646522772848	37.564623567659325	17.846190705351507	42.11159945840591	51.1704230568719	43.48485381588698
0.4654654654654655	71.09881497625419	33.121389551191086	65.16393188336548	23.85106713073086	19.171709427048043	50.550199376169836	49.11284196949221	50.90521725649589	20.72345340278839	31.570713304728365	58.403599180466706	37.79327101806511	95.42561497520617	38.55588895883347	0.005856050321989212	12.765695337243034	49.82190167569201	62.61011232425073	71.99820015051279	37.77294143017319	16.630915018777017	40.92184010903257	56.15168335753262	43.22290686366834
0.47347347347347357	71.003598609447	32.801278066212866	67.79292960695659	23.711702877443628	17.21231569638821	50.083286477474935	50.86301825051364	53.298960129871666	18.098090489905864	26.140590403897733	54.769806145510884	38.15663065657855	91.66204278962077	37.95313859885894	0.0017585679504609018	11.463163275505181	50.18842585181825	62.98218254014861	66.55886571374414	37.94855644712813	15.710228732684534	38.80278196626395	59.564624607222555	42.46817289135422
0.4814814814814814	70.11192676644781	33.11732593086531	69.2916357948219	22.257225554587954	15.459453833966263	47.91564820766437	50.975367610871906	54.759147959802476	16.327987157020303	20.5449250424657	49.962277166521254	37.82903343242748	87.1862383599797	35.73779930575856	0.00048763296428224205	9.769372989279033	50.0452362008176	62.24905261232515	61.01914784025226	37.87255865732435	15.057059692955251	35.76025920393598	60.947589424679954	41.052032885988474
0.48948948948948945	68.10274603512627	33.69988218904183	69.33383464409621	19.73275831595532	13.704883920855924	44.27413324918278	49.27686088252342	54.74239420081645	15.11629753470786	15.305494440192158	44.026691806434584	36.684675830781615	81.92977106207874	32.02141805648674	0.00012480343510572455	7.865141553816868	49.0260122494755	60.27825056758484	55.37865856075955	37.233517240529885	14.539938639310709	31.947358398569214	60.095719242521604	38.88332884453404
0.4974974974974975	64.73012824952724	34.08749079364228	67.85018233281286	16.535488712280642	11.831457504407162	39.5269613222832	45.84207791244651	52.94069954621761	14.127205607728925	10.796283782034163	37.26845639031239	34.65602715779827	75.83629601916243	27.212578002717358	2.9471451637465544e-05	5.966103983078904	46.94482648482831	57.0379460263588	49.626571450941846	35.739473654470544	13.97178722394825	27.612179053344192	57.11270131162041	35.96751965188757
0.5055055055055055	59.901334909365325	33.84652517466884	64.99570686428663	13.117337876056505	9.838118361344058	34.10096333368997	40.977138463273505	49.332174904771264	13.074016871928974	7.204768124641952	30.17771660098458	31.761123856335676	68.88645589727305	21.890801954330897	6.419188620796348e-06	4.257944918328934	43.785735341545845	52.6412316968798	43.774182648214904	33.23007947229242	13.17638791288111	23.04577110844321	52.39839413094766	32.40930073224668
0.5135135135135136	53.731575340146506	32.6772521648359	61.0698160476565	9.889259021878411	7.8171930820872	28.41843842734434	35.155176642220766	44.17165352297664	11.784111080720498	4.545630449978137	23.30304211076569	28.122685720951925	61.14150820409357	16.64998141201219	1.2892667172430772e-06	2.8569413090285667	39.6707413403153	47.35002111214496	37.87686445031207	29.742581236706563	12.048097450888347	18.53783547060896	46.56596846222159	28.396798928224406
0.5215215215215214	46.547178683963864	30.47624719513513	56.41986349874392	7.155173042475364	5.903989591738837	22.854843019122214	28.922793432934533	37.926801677563176	10.221585675748889	2.709924040680101	17.122226940006033	23.96616428375709	52.78298035710807	11.965667734878913	2.3871856410052014e-07	1.8014336078300655	34.824435742533296	41.52828946154143	32.03926665153522	25.51008067870314	10.583218325529971	14.341541763405598	40.308576773359825	24.17009923552232
0.5295295295295295	38.83072098231313	27.342988097416445	51.35919158352347	5.087976533099297	4.2239428110222415	17.712363108018742	22.80289006485468	31.177681618570254	8.466433269342815	1.5258166890459357	11.952092522497773	19.590224163619023	44.12230248874699	8.122128462110819	4.0740059378633285e-08	1.0672313200322951	29.540734320960155	35.563589356288354	26.404535963428874	20.89973087525377	8.87427539127971	10.64775412773892	34.254560314632585	19.98126800454506
0.5375375375375375	31.125877573005795	23.537272488540133	46.11999848773415	3.742752604688825	2.856587908667655	13.204683552343646	17.21694365813737	24.50519997497875	6.664873209334965	0.8110430185516551	7.917182050918458	15.314888663877209	35.566789509237836	5.206254424586333	6.407272017662179e-09	0.5939836630836307	24.148243677306148	29.790556108251696	21.132677923134057	16.319215769211468	7.0740709348444835	7.570198760576167	28.853352669352592	16.05533246246827
0.5455455455455456	23.93376953189371	19.40678557592672	40.84619666038233	3.090900923447911	1.8237723374810872	9.451348545764485	12.440897771066659	18.39454630519611	4.972691302475439	0.40682618761043793	4.972546222782497	11.422941035717544	27.54897933614402	3.151069951631005	9.284870470751488e-10	0.3105572653981394	18.970688843640517	24.444665174139708	16.3745836476094	12.125731085626754	5.346948333931592	5.143390673263302	24.321360181370757	12.560921604062115
0.5535535535535536	17.631507960989985	15.3081698828884	35.61758066217188	3.0566251118067376	1.098362693256423	6.482229951035599	8.597433929980252	13.173331411083376	3.5108526543158436	0.19250156692255416	2.959348084090751	8.113237600905931	20.443355153535745	1.8007117272495452	1.2395800032928978e-10	0.1525273878559602	14.285056698151761	19.655695364960803	12.247868465877454	8.563935243974276	3.826134735538368	3.333210448458241	20.654957755011566	9.59585367348632
0.5615615615615615	12.431120127503846	11.54153331817237	30.488231245157294	3.5425764295201154	0.6236887703992501	4.252118865047247	5.677690293246228	8.99267447639701	2.3435191443611707	0.08589529243505642	1.668052674491136	5.479049731651588	14.4992036624975	0.9715615109899858	1.524482871345485e-11	0.07036987429921271	10.286308297025975	15.471073600713469	8.819541601234274	5.744108910544835	2.5895523158882985	2.056898354619362	17.69582953233874	7.188286870806489
0.5695695695695695	8.380911237132917	8.310479313977332	25.520860937698203	4.440261621594317	0.33382172560795126	2.6630877574684995	3.5801235270768483	5.84692268850142	1.4782362500156083	0.036133356820145894	0.8901188977942537	3.514023948005416	9.809775546503978	0.49490983072312594	1.7269522294709505e-12	0.030496885834954107	7.0685344775140475	11.889659379148513	6.098820169216819	3.6564694077788022	1.656759076292698	1.20686514532526	15.220100227986222	5.309885713392133
0.5775775775775776	5.39864497267043	5.710671205049801	20.804070661749748	5.628802033588301	0.16838875206701728	1.5899785460889717	2.153604025501084	3.618374786057356	0.880886474088696	0.014335928577287807	0.44953838782110606	2.138522071956314	6.322023301661738	0.23801297391292184	1.801833470400308e-13	0.0124151655276748	4.627521795219698	8.888880496285704	4.040989005844873	2.2077589936509363	1.0016700670054688	0.672434899726207	13.020644306282449	3.895137776101478
0.5855855855855856	3.3201738658293234	3.7422805826216528	16.44852177588832	6.970092226400992	0.08004246323972317	0.9037145970130761	1.234763551386362	2.1300503956589507	0.4958302719525295	0.005391401963525688	0.21480362926290514	1.2341878022805721	3.8765014226521455	0.10806384645825752	1.731400938500467e-14	0.004747632852645076	2.8821081185096635	6.437736544667527	2.5604328614316056	1.2638395541623229	0.5721901250993084	0.35540307803107	10.960380829927038	2.8609241990125884
0.5935935935935936	1.948046198011169	2.3370863938240722	12.567009325634881	8.30862443779451	0.03585184540587337	0.48842030267818654	0.6741587166243663	1.1921580867796144	0.2636061513347804	0.0019965267339772156	0.09708727811920215	0.6754324977509653	2.259587773449559	0.04631784871917242	1.5321667142478302e-15	0.001705410737547703	1.7058063722279444	4.497912743757032	1.5487406781052624	0.6856678715557912	0.30878809523530626	0.17802480788419395	8.988436991205706	2.1221941892856138
0.6016016016016015	1.0896527384624028	1.3900074476294009	9.248908836808338	9.481014157445244	0.015131138472860673	0.250749566701922	0.3502058749553307	0.6340927175747175	0.1323767949629348	0.0009139532705237965	0.04149821971579207	0.35111415228316795	1.251209480484629	0.018740607462632095	1.2485915079288008e-16	0.0005754504786724468	0.9585728230671618	3.0201869719679935	0.8929922565476532	0.35243057798413735	0.15741981789797507	0.08445058934692556	7.124755273344916	1.6020434542115358
0.6096096096096095	0.5806648388083011	0.7868550520655084	6.539851095016948	10.335251854402264	0.006017169072879756	0.12217948819204653	0.17294616282270725	0.3203895964785046	0.06282568387971922	0.0008962654939703212	0.0167707316109265	0.17497580973802396	0.657832161859004	0.0071575116806739374	9.369677009836759e-18	0.00018239542495501304	0.5110926113142465	1.942716977410458	0.49021167494008705	0.1715730647029724	0.0758092956388129	0.037915617092925624	5.427270288387218	1.236581971566659
0.6176176176176176	0.29459329382848654	0.4236996207713534	4.433537233089344	10.754900311667223	0.0022545945480776683	0.05646162026910921	0.08113251032462737	0.15373121087869263	0.028270343787245123	0.0016846678753298684	0.006406868402968109	0.0871623272858825	0.3282520805398987	0.002580232179575735	6.474488427330105e-19	5.430588734557185e-05	0.2584191045219233	1.1940421700300659	0.2559398343612508	0.0790927495935306	0.03448591038464083	0.016102923559440492	3.957342186790288	0.9760933087207088
0.6256256256256256	0.1422027431540221	0.2169093960527229	2.8768298889576824	10.680631716620033	0.000795971518999398	0.024730932996224107	0.03613068819684414	0.07002774335829905	0.012286748362368902	0.0036452642054305476	0.002313303499626008	0.050603023722619045	0.15540612078768543	0.0008779547154656157	4.119570603535659e-20	1.5188219377783901e-05	0.12385838004566513	0.699839148739139	0.1269807724809532	0.034518228934948644	0.014818788539885774	0.006466661124357225	2.7549278346320647	0.7841224564723658
0.6336336336336337	0.0652721424750711	0.10552324295011312	1.7843933730680297	10.12168781378104	0.0002647755392343947	0.010262134688681123	0.015264684720820975	0.030274758743508608	0.0056877533184652935	0.007789583494418839	0.000789297242857013	0.045702689439874405	0.0697889329591489	0.0002821313889258694	2.41354345851141e-21	3.990191830023754e-06	0.05625603083008487	0.39056428096387746	0.059824188689490757	0.014259703761835291	0.006014964651929919	0.002454680338932629	1.8281222061004532	0.635673189536462
0.6416416416416417	0.028474115917578185	0.048761928881772054	1.0568987675892931	9.152940724299384	8.298671286285911e-05	0.004032358985622626	0.00611497262445169	0.012418829004921887	0.003921174213546215	0.016066388402353127	0.00025445836293776117	0.06556914371754856	0.02972178599668141	8.617182625793921e-05	1.3019900058006298e-22	9.847084217466278e-07	0.024207789505973087	0.20730989648920017	0.026748904447396672	0.005575196672801917	0.0023062242655340856	0.0008804959733972987	1.1554885481969996	0.5151244281215188
0.6496496496496496	0.011799515637031485	0.021394895311506342	0.597297786258994	7.897968385325047	2.4506942753649024e-05	0.001499857040098568	0.0023216214583155364	0.004832415449027227	0.0052880860299364925	0.03189120242256199	7.752969235835099e-05	0.11272125830864282	0.012002457749487473	2.662801281640914e-05	6.467010604164666e-24	2.2826981794441332e-07	0.00986751167695452	0.10457529219489416	0.011346257864113014	0.0020627417548071156	0.0008352517280438354	0.0002983857964424439	0.6960620072366582	0.41409538357218745
0.6576576576576576	0.004642798768484848	0.008910216911230852	0.32187219941765927	6.503027384977607	6.818978308826626e-06	0.0005279351122381139	0.0008350293208855203	0.0017833474777521668	0.009988162682476175	0.06089990065650261	2.2419476224376292e-05	0.1972699433948899	0.004596116437746121	1.2761222913972693e-05	2.957590635365541e-25	4.970685799247192e-08	0.0038095128537396945	0.05010325689334398	0.004566653855820867	0.0007221375011945283	0.00028574605904460875	9.551391302744112e-05	0.40140326088685874	0.32936439854368726
0.6656656656656657	0.0017339148306039142	0.003521151193061693	0.1653049087182636	5.109291721070643	1.7877176583529378e-06	0.00017581008322392852	0.0002844291087002802	0.0006240910356777946	0.01984536202261356	0.1118759548773636	6.45085904036845e-06	0.3360094978411388	0.0016711701101217947	1.8326858399383415e-05	1.2453953004128935e-26	1.0167436926575754e-08	0.0013928277189426265	0.02279024429664593	0.0017507287753829753	0.00023919238317581708	9.234001584925477e-05	2.8875366856741224e-05	0.22566054992882356	0.2609704063034619
0.6736736736736737	0.0006144086677013303	0.001320031809527484	0.08087484040471112	3.8304568057056048	4.4159883346426065e-07	5.5379666436351755e-05	9.172325086974637e-05	0.00020728104274587403	0.03854987892619676	0.19771027454697404	2.7179839398623214e-06	0.5516041955351246	0.0005837488076096175	4.372652784690472e-05	4.8284520384801005e-28	1.9536316898081664e-09	0.00048223520570739715	0.009838951516421576	0.0006585260862521213	7.495396589072274e-05	2.818683860823208e-05	8.243429745723513e-06	0.13188885409997333	0.2106563220682762
0.6816816816816818	0.00020650732891726875	0.00046933882281964583	0.03768023637383558	2.740218127402277	1.0277943534638817e-07	1.6497807745833424e-05	2.799681981845263e-05	6.596988893224508e-05	0.07227188992127713	0.336119562230122	3.6885664896582048e-06	0.871010756913681	0.00021422514599890035	0.00010885276728029372	1.7236046361957402e-29	3.5278956669383036e-10	0.00015809900796469458	0.004030638107147808	0.00029184166695306736	2.2219456504385338e-05	8.127359490892075e-06	2.2221088370638206e-06	0.0947719174648333	0.18076951383883266
0.6896896896896896	6.581802600443245e-05	0.0001582349604519647	0.01671321294542282	1.870528711891417	2.2538958095857402e-08	4.647402089930584e-06	8.086668896641955e-06	2.1971823385868622e-05	0.13049543115142856	0.5497058739862047	9.186503075554296e-06	1.3224152977389534	0.00012826436681145136	0.00026344955297193687	5.664928319251683e-31	6.056579733851777e-11	4.907823757265695e-05	0.0015666038813097354	0.0002580703839932844	6.230729792041736e-06	2.213600386068391e-06	5.655426916793518e-07	0.10089743284369178	0.17362166977548152
0.6976976976976976	1.988759737541789e-05	5.0577213653493125e-05	0.00705609939351125	1.2183955249104892	4.657048181035701e-09	1.2378036321063324e-06	2.2099618498140376e-06	1.2653893163683015e-05	0.22686101374267725	0.8648464392068145	2.417224589352803e-05	1.9303106386897166	0.00019313054423852368	0.000615603318816907	1.7142597588084486e-32	1.2660416736762976e-11	1.4425249545458108e-05	0.0005776428663780048	0.00046717158670383537	1.6526803751305084e-06	5.695024689137605e-07	1.358878556574503e-07	0.1478864701696524	0.19118857657106603
0.7057057057057057	5.695833375732084e-06	1.5324146483536368e-05	0.0028359570147403652	0.757280689042644	9.066442377972539e-10	3.116800342401773e-07	5.713325645615592e-07	2.0728621515109915e-05	0.3797009052803027	1.308939762364971	6.193437268713572e-05	2.708913544525153	0.00043003891824690065	0.0013879517221487446	4.776205809893292e-34	1.3570080369576466e-11	4.0143957542115665e-06	0.00020204236904200628	0.0010241844592891786	4.14632326443937e-07	1.3840080978044276e-07	3.082400548156437e-08	0.2432927174473374	0.23496160688276727
0.7137137137137137	1.545931481233398e-06	4.400559242704116e-06	0.0010879305047408108	0.44912800870426495	1.663076996870116e-10	7.419036903532348e-08	1.3971009076718493e-07	5.030087630548561e-05	0.6118394312147566	1.9057782002078194	0.0001534081950717179	3.654857776885515	0.0009925809250627773	0.003019209264676859	1.2252159331708853e-35	4.567225894294811e-11	1.0577169385736404e-06	6.703257461437316e-05	0.002244763657514078	9.838825419535128e-08	3.177080935574604e-08	6.600443484226911e-09	0.4036142016800585	0.30577566085956565
0.7217217217217218	3.9756807919181956e-07	1.1975685545880878e-06	0.00040647138903571683	0.25417221102852455	2.87433300573405e-11	1.6693180943035526e-08	3.231138747164609e-08	0.00012512475728124084	0.9491766383578698	2.669298141338018	0.0003671346936323301	4.740814826267564	0.002231310832940486	0.00633658690372242	2.8937743584959e-37	1.6479451282219339e-10	2.63853275359038e-07	2.1094736455509638e-05	0.004769455208050221	2.208065062599559e-08	6.8891327210340125e-09	1.3341934428062836e-09	0.6532485216868533	0.40352041111704084
0.7297297297297298	9.686345340537262e-08	3.0884389972347436e-07	0.00016887395036746793	0.13725578693587528	4.680702952288936e-12	3.5502624743170723e-09	7.066989430017136e-09	0.0003025756652133144	1.4176551075023354	3.5966141482059424	0.0008489087194687117	5.9121117688176135	0.004848181300411796	0.012831006348327626	6.292721482311642e-39	5.778475041531434e-10	6.231484231105737e-08	6.296455752435004e-06	0.00978368664357319	4.686543578673504e-09	1.4110663967189381e-09	2.545745829801494e-10	1.0229029076577514	0.5267534666859476
0.7377377377377377	2.2355374923801185e-08	7.555032883482652e-08	0.00012618770545102273	0.07072581021283193	7.181817296959819e-13	7.136620143895173e-10	1.4616135666783418e-09	0.0007074368878138275	2.0384902059743686	4.661896718294475	0.0018965941111871046	7.088256175159462	0.010173008720813712	0.02506739323265948	1.2598931121232958e-40	1.961364078711723e-09	1.3933148246545422e-08	1.782561307663844e-06	0.019366361931777393	9.406976413742784e-10	2.730090050271919e-10	4.585144885229686e-11	1.5468932173960852	0.6723304786706087
0.7457457457457457	4.8868669523895725e-09	1.7810975741964292e-08	0.00020968401686131	0.034775218581003874	1.0382618519570751e-13	1.355875753414941e-10	2.8584037134734426e-10	0.001598394345629427	2.822033546989408	5.813042286495708	0.0040943748603104735	8.17039961228866	0.020612763245168503	0.04724988504631073	2.3224687120781958e-42	6.443401253227239e-09	2.9493670292844837e-09	4.786453113983221e-07	0.03698942824333493	1.7856201556289202e-10	4.9894551037936763e-11	7.79517650185591e-12	2.2589378215634848	0.8352149359595471
0.7537537537537538	1.011729397143393e-09	5.024075717022409e-09	0.0004585672232341322	0.016315728712715114	1.4142582303657371e-14	2.4346116683074217e-11	5.2854926862240324e-11	0.003489876972430421	3.7612578400163206	6.972946799722752	0.008541301368066414	9.05428823515802	0.04033124391754049	0.0859281510345788	3.941728777061312e-44	2.048716687616141e-08	5.910488369262494e-10	1.2189910723217728e-07	0.06816915331057168	3.205201181267475e-11	8.613425272573072e-12	1.2509164685230319e-12	3.186443445861788	1.0086161083665335
0.7617617617617618	1.9835690419713851e-10	4.800923598125483e-09	0.0010207226115352666	0.007304453901327215	1.81509685774925e-15	4.131537049015808e-12	9.24059712420865e-12	0.007363317761562809	4.826418729375736	8.04639329511606	0.01721902483134237	9.646559719582191	0.07620306214230348	0.15076943449100896	6.1594804597225526e-46	6.304611415774657e-08	1.1213109882793415e-10	2.9444360049161095e-08	0.12122117496659889	5.440458690606866e-12	1.4045761367837695e-12	1.894773043972882e-13	4.343810928900183	1.1845340852740065
0.7697697697697699	3.6825411171247574e-11	1.3169901500877379e-08	0.0022106479235280323	0.003120424646950354	2.194927439018697e-16	6.626090253350277e-13	1.527397792325842e-12	0.015013554698637641	5.962722568968698	8.932195009408433	0.03354805351765843	9.880927729252381	0.13903888699088637	0.2552315001496847	8.86179575730786e-48	1.8777788013271957e-07	2.013863677728512e-11	6.745542346676013e-09	0.20799329719750614	8.732559427048796e-13	2.1635219476810092e-13	2.7092959316377805e-14	5.725821222552236	1.3546879610026172
0.7777777777777777	6.473472946457782e-12	4.097329941657399e-08	0.004630252822858371	0.0012719918142774346	2.5008624345783627e-17	1.0042919273051903e-13	2.3868848714804833e-13	0.029583513589374232	7.092588591175329	9.538655651508066	0.06317248264908314	9.730386974759988	0.24498610538518412	0.41686781751541213	1.1738688389323718e-49	5.413027438116688e-07	3.4239573730902952e-12	1.4656949992385623e-09	0.3443502841920138	1.3278377836066183e-13	3.1479219001972516e-14	3.6715025803839995e-15	7.3025180633745395	1.5116961875016637
0.7857857857857857	1.0774374108783758e-12	1.2475373437885073e-07	0.009371890665356812	0.0004947657218110202	2.6847800440273404e-18	1.4385137407160986e-14	3.526969937073122e-14	0.05633548877340539	8.123253673189964	9.799144926014138	0.11497920980225848	9.212332955244873	0.41686651653453133	0.6569095753552568	1.431652111383871e-51	1.5102391134405398e-06	5.510789308709458e-13	3.020518595529782e-10	0.5500875389564555	2.0216663403361626e-14	4.326465221322475e-15	5.409802195658728e-16	9.017020595020345	1.650295598720652
0.7937937937937938	1.69781464490677e-13	3.6806350889638955e-07	0.018329270404329946	0.000183636734038379	2.7156693557847016e-19	1.947220033554646e-15	4.9570228898270175e-15	0.10367892256829853	8.959160407043411	9.684143712665584	0.2022887144737814	8.385254794843107	0.6850357469257846	0.9987480500002952	1.6075905132761052e-53	4.078128328543648e-06	8.396131115329442e-14	5.903778400552701e-11	0.8478976341411933	7.863121288399537e-15	5.616801927869099e-16	4.048678982371536e-16	10.787299688375132	1.7683489141054825
0.8018018018018018	2.5328716088608633e-14	1.0516016624282388e-06	0.034638051662712145	6.503755231998933e-05	2.5881792129705073e-20	2.4909180288219354e-16	7.999423092925049e-16	0.1844102714173386	9.517150276516407	9.206749052590997	0.34404588334871106	7.33787020157455	1.0871818084568743	1.4650398053540583	1.662008836004557e-55	1.0658246262846858e-05	1.2109249494325415e-14	1.0944321342634491e-11	1.2610586776554353	2.287371071381676e-14	6.887976003060391e-17	1.573639311740297e-15	12.512196794968698	1.8674094596068276
0.8098098098098099	3.5772083656658545e-15	2.909547003616043e-06	0.06324867398047714	2.1979281918936574e-05	2.324133499992187e-21	3.0112330056714825e-17	7.623705878725547e-16	0.31701235305927566	9.74143159963392	8.420219655066797	0.5656997424608888	6.173492303379799	1.6663974278029374	2.073414031749947	1.5820169687876334e-57	2.696002570948527e-05	1.6531811057534369e-15	1.924232861611942e-12	1.8097034801352339	9.332247338862048e-14	7.978858549935982e-18	6.8299068633548775e-15	14.08105198148888	1.952683612939775
0.8178178178178177	4.78265426612067e-16	7.795529675267023e-06	0.1115935291388447	7.087737751085433e-06	1.9664235605915098e-22	3.4400717908232393e-18	3.0178223669757437e-15	0.5267129575168915	9.615025320755267	7.408197826917421	0.8993194973618971	4.993429478639157	2.4669552993158783	2.8311688422808787	1.3864647444636402e-59	6.600313167795345e-05	2.1363940118216752e-16	3.208752730472979e-13	2.5058773071478435	3.743471211148676e-13	8.730448013261334e-19	2.886371933194369e-14	15.38550805506395	2.0323421304581677
0.8258258258258258	6.053057416610873e-17	2.022615650330727e-05	0.1902462957241	2.1809634290642074e-06	1.5676255746699634e-23	3.7138728403367347e-19	1.2888588766982676e-14	0.8458412926568146	9.165082545899624	6.270089736569341	1.382403349822636	3.8830595831115438	3.5275668701984646	3.7298265431471074	1.1187328343724326e-61	0.0001563934179089525	2.6133193208596512e-17	5.074866176573849e-14	3.3480538919850207	1.4568554028695502e-12	9.023580965958499e-20	1.1832813953141202e-13	16.331606153788968	2.116258915801874
0.8338338338338338	7.251918400996992e-18	5.08194521499426e-05	0.3133884706928216	6.404092813621562e-07	1.1774890677901682e-24	3.788972640221556e-20	5.3560398588912085e-14	1.3128985032570109	8.460939194351939	5.10513201158624	2.0548647351444096	2.9030620089527224	4.8725344069752525	4.740832688703539	8.311200933921263e-64	0.00035865929350242885	3.0258424636954553e-18	7.612417177246859e-15	4.316237482439604	5.498457114246241e-12	8.809838204768313e-21	4.705245292835315e-13	16.850291740580058	2.2143735374715026
0.8418418418418419	8.226495339650085e-19	0.00012365078694299438	0.49881491327726873	1.795600596796635e-07	8.333370672792758e-26	3.652999905407329e-21	2.1594029204550822e-13	1.969749970913087	7.605545453482513	3.998639320645652	2.9538928949722747	2.086631187693024	6.502030260590456	5.813849032934498	5.684876181727107e-66	0.0007960775835865652	3.3161593095950956e-19	1.0830042444763915e-15	5.369062738451892	2.012531895615549e-11	8.124629582483696e-22	1.8148243959051575e-12	16.904852154482143	2.3349559928432844
0.8498498498498499	8.96648153417312e-20	0.0002913503179884385	0.7671591194251166	4.845973175191304e-08	5.556915447586936e-27	3.3282097067539595e-22	8.445817437274434e-13	2.856531022341155	6.722382421465142	3.01293333877387	4.1068116192818795	1.441923434458222	8.38355108150605	6.8788525493009	3.580123919075866e-68	0.0017101664807163929	3.4399512871516406e-20	1.4613266182716403e-16	6.444242589982095	7.143681803236993e-11	7.077597016685767e-23	6.789623898246034e-12	16.494431746586013	2.483079151672085
0.8578578578578577	1.6593980978028424e-20	0.0006647942215139532	1.14004260852119	1.3861841676606953e-08	3.4913722051864052e-28	2.865522391619915e-23	3.20454938251764e-12	4.004283117649135	5.940683227623743	2.18393067978951	5.5226648592828855	0.9579565915008948	10.44709955716781	7.852562080435593	2.075845000402001e-70	0.0035557488131335324	3.377456149005067e-21	1.870139347283752e-17	7.463207868603587	2.459114936524107e-10	5.823910829205612e-24	2.4638621267659226e-11	15.653417820788087	2.65956821602316
0.8658658658658658	4.169664888460659e-20	0.0014689720387740992	1.6369911174488734	8.16440542653427e-09	2.0668444081637804e-29	2.3314626228186587e-24	1.1795313824819187e-11	5.425984298707368	5.38155803090769	1.5228608189152746	7.1839173856112994	0.6118663704037964	12.586536694449261	8.648681123881786	1.1081832833600346e-72	0.007155392249303406	3.138632505830186e-22	2.2699180703047062e-18	8.339873248329123	8.209428970584367e-10	4.526788736321715e-25	8.672565925075476e-11	14.447025922918172	2.8606051906497645
0.8738738738738738	2.1251093358332501e-19	0.0031433721908661443	2.2712302878697184	1.6732658519158225e-08	1.1528390818327295e-30	1.792603270126751e-25	4.2118149720932795e-11	7.107386727244315	5.146699461890761	1.0215358738800615	9.040173201080878	0.37572877971546803	14.668637341693596	9.190338755756457	5.446883320661915e-75	0.013936236487606588	2.7605618564657136e-23	2.613106054708044e-19	8.99235859921017	2.6578132830013443e-09	3.323627629025419e-26	2.9610139931780634e-10	12.963804023341646	3.078042290438707
0.8818818818818819	1.0734224467939568e-18	0.0065138162088487755	3.044848072913807	4.826426964557523e-08	6.058691928462758e-32	1.3024787109857024e-26	1.458969860352201e-10	8.999709729228005	5.310194857389194	0.6592029116735282	11.005957306706378	0.22181936823441964	16.549721667566907	9.422286006926342	2.4649286482644257e-77	0.026270434585266372	2.298020329515456e-24	2.853491770183797e-20	9.355522333267155	8.344750986584184e-09	2.3050540782836072e-27	9.806098901937227e-10	11.306059162209731	3.300352422810657
0.8898898898898899	5.268240503835864e-18	0.013071759366383912	3.94420694031988	1.3994951827591074e-07	3.0001178986963692e-33	8.943088494390292e-28	4.902759712800447e-10	11.016493658229553	5.913111793742318	0.409220024775923	12.964204171690854	0.12590169879768523	18.097667208114004	9.320177299967664	1.0270236231246274e-79	0.047929036197647566	1.810518224926751e-25	2.9800268224198808e-21	9.39166768998352	2.540853887483118e-08	1.5100679880653333e-28	3.1500437888527813e-09	9.579425945353503	3.514046843284231
0.897897897897898	2.5114045866106678e-17	0.02540345999000252	4.936775369674158	3.9456123697603383e-07	1.3997389458559e-34	5.802760592051658e-29	1.5982773672008082e-09	13.036573618273495	6.960284637128805	0.2443811787295262	14.776114514985904	0.0687022309787325	19.215205209149314	8.894779648179036	3.9398193889902113e-82	0.0846330170591579	1.3500133486796673e-26	4.378215150504822e-22	9.0969885876904	7.502800480610812e-08	9.344552483384663e-30	9.815292741289878e-09	7.8829309224991935	3.7053379511017623
0.9059059059059058	1.1628524295252274e-16	0.04780941350856442	5.9705817462178175	1.0788314309007423e-06	6.153256845172359e-36	3.558048306808759e-30	5.054531912096298e-09	14.914105244980824	8.419118750244285	0.14039633876832358	16.296639541494592	0.03604269147961708	19.85931310142666	8.190102585378101	1.3915281340170245e-84	0.14464074139516864	9.526931346910772e-28	8.550005818038056e-22	8.502229771496127	2.1485452248262893e-07	5.4621942190618235e-31	2.966596144586881e-08	6.300894015015625	3.861820663904876
0.9139139139139139	5.229892469938714e-16	0.08713589692167847	6.9771737729291265	2.8602790372216148e-06	2.548662407349135e-37	2.0616690895633766e-31	1.5506971498353008e-08	16.495014577222776	10.220935158501998	0.07759615539683948	17.393369202501397	0.018179030265498372	20.05171332859325	7.2758982611080425	4.525092559769277e-87	0.23924955792599042	6.362704011300988e-29	4.5132866292084555e-21	7.66740282037648	5.966820836794836e-07	3.015937887887018e-32	8.697304074863651e-08	4.897775935137486	3.973975967666161
0.9219219219219219	2.2846768746124784e-15	0.15379611581231628	7.878291375845666	7.353143959244772e-06	9.946467214505002e-39	1.128901138686375e-32	4.6151974631175144e-08	17.63752593077748	12.26591686549536	0.041268017212950064	17.965473126814203	0.008815183071591817	19.877099683082722	6.236300332391553	1.3548235580002606e-89	0.38301989902425193	4.021594209858484e-30	2.3877550591317568e-20	6.6718147338837	1.6070111562495468e-06	1.5729838808883825e-33	2.4733464056750813e-07	3.716612881058226	4.0363453651352925
0.92992992992993	9.69448021489261e-15	0.26288125571481974	8.595559427047597	1.8329354811608822e-05	3.6574186096522413e-40	5.841476273313003e-34	1.3325111103310436e-07	18.233056805758665	14.43264663358801	0.021140948803727404	17.958956456907785	0.004109595630650615	19.468415307028128	5.157159397311439	3.734717948894202e-92	0.5934733471987509	2.4055662794977105e-31	1.227960946027125e-19	5.601701091510024	4.197320977594786e-06	7.749483813339621e-35	6.822803419160007e-07	2.781048165640636	4.0482683380151085
0.937937937937938	3.995729274703851e-14	0.4351522958683127	9.061620396216325	4.43027518792553e-05	1.2671550473888014e-41	2.8563999570340716e-35	3.732232100185398e-07	18.223235833144205	16.5923520324977	0.010484579214443592	17.37504154064255	0.0018419338383388404	18.98161236703366	4.114690896372674	9.478785038956047e-95	0.8900016064027607	1.3619129566608157e-32	6.135615900521908e-19	4.538121707631525	1.0631703784249075e-05	3.606350249807596e-36	1.8256713099300703e-06	2.100315115321067	4.014109888588425
0.9459459459459458	1.599718886656731e-13	0.6975763498407862	9.230541820828783	0.00010383018847108313	4.136510374780642e-43	1.3199122755502827e-36	1.0141068188551184e-06	17.60936044532335	18.626466539960163	0.00515557812342633	16.269882214469334	0.0007937002455728929	18.56498345972391	3.1674298480344274	2.2149673868674485e-97	1.2917844433478758	7.449499171475287e-34	2.978565324097598e-18	3.5474199339547723	2.611625798982857e-05	1.5852937144425648e-37	4.738807903111474e-06	1.675999177152772	3.9429360526246313
0.9539539539539539	6.221168161257275e-13	1.0829600166483968	9.085276323429564	0.0002359532669616738	1.2722947954355883e-44	5.763691566997163e-38	2.6731049924641526e-06	16.45218857656635	20.44447972187241	0.0027827895163965756	14.745701006439525	0.00032881332733076786	18.329627123599135	2.352447404999811	4.765426699539803e-100	1.8146755945119524	1.6733347659960572e-34	1.4048546585065608e-17	2.6756501063547673	6.221518950593685e-05	6.582929683186351e-39	1.19318630730068e-05	1.5091153655942982	3.8476324180993515
0.9619619619619619	2.3500965133942067e-12	1.6281885122891664	8.640496933507078	0.0005199214809327001	3.687148727058321e-46	2.378405959394742e-39	6.835426024705514e-06	14.8621379316516	21.997955910522066	0.0021705779596641107	12.935292367222127	0.00013097090830501456	18.327484541687255	1.685683237550629	9.43965337660452e-103	2.46727543906934	1.0708325250010114e-33	6.437703395817248e-17	1.9472705402503252	0.00014373393073089427	2.6149109602664787e-40	2.9143854477754424e-05	1.6060095449454508	3.743512875750327
0.96996996996997	8.62362927184464e-12	2.3706634822956305	7.940155010995203	0.001110859007005757	1.0067991351994005e-47	9.274719926325694e-41	1.6956351733728265e-05	12.982125021664588	23.286632595360473	0.0029322549461190065	10.983151514698495	5.017711755043549e-05	18.541694048126484	1.1654003448060881	1.7215914485415009e-105	3.2467284100168445	8.528218561657605e-33	2.866195647227688e-16	1.3674250198038551	0.0003220324029920928	4.2657274014823226e-41	6.905473766827888e-05	1.9817942511614797	3.6465335231956884
0.977977977977978	3.0739056430132497e-11	3.342792735157886	7.050323769267939	0.002301386355909543	2.5902655189355166e-49	3.417788431249034e-42	4.08052936816452e-05	10.966799845428914	24.35391412051603	0.005337370898330654	9.026942437404688	1.854825168259651e-05	18.891200327522007	0.777351506506986	2.8908392457381057e-108	4.135080567576809	6.617206347432862e-32	1.2398124740886338e-15	0.9265332417929925	0.0006997086438000306	3.227024838102703e-40	0.00015872941305456487	2.6604025391871136	3.571299897358634
0.9859859859859861	1.0643705654590435e-10	4.564830389233445	6.048941306219201	0.0046230601163973085	6.27906541402718e-51	1.1901976472414097e-43	9.526159876096734e-05	8.962424943589843	25.271620643949895	0.010355365731797975	7.182559274399034	6.778996897357528e-06	19.248343719585524	0.5002681743226307	4.469280195826266e-111	5.097200052603506	4.994175448528274e-31	5.210524856061463e-15	0.6057574218773948	0.001474389744028644	3.055344752245743e-39	0.000353956768193031	3.6708397415685656	3.529117151322242
0.9939939939939939	3.5801664106028925e-10	6.036939446619532	5.014655664370144	0.009004901389393532	1.4341514095777154e-52	3.916720049447997e-45	0.00021574289321306443	7.091054530432561	26.116852355570735	0.01988928910028358	5.534880918088145	2.891523394544883e-06	19.46533077220871	0.3106214437949939	6.361668281989681e-114	6.081196975292771	3.666255886089029e-30	2.1275620902182407e-14	0.38213493023284417	0.0030129002921308436	2.8173452643763947e-38	0.0007657472225215843	5.039809772790535	3.5263638383556493
1.0020020020020022	1.169844582750724e-09	7.73191862947937	4.016963561991804	0.01700739488116246	3.0863482306611586e-54	1.2180230301600197e-46	0.0004739935339557507	5.441266260377211	26.946352921056633	0.03720425551499366	4.134858199633905	2.4956712978561712e-06	19.40371051614377	0.186081466965473	8.337277412952128e-117	7.021924432620379	2.6178981934988305e-29	8.44030839838198e-14	0.23260282567080984	0.005970828729624988	2.5275313880932336e-37	0.0016072336161049735	6.781569432555056	3.5634571499831083
1.01001001001001	3.713425467798083e-09	9.590412619680974	3.10928415488363	0.031146269922059065	6.265157508287309e-56	3.579463917526156e-48	0.0010102425109713418	4.065964098929911	27.774939479339224	0.06755519001327323	3.0022218106910454	4.770891793906618e-06	18.960629204615667	0.10755186274288311	1.0059983783097284e-119	7.847528846203068	1.818255596679562e-28	3.253191947447115e-13	0.13661345975952402	0.01147524229254144	2.2061188959485554e-36	0.0032730286763499347	8.88656534522684	3.6346163317431963
1.0180180180180178	1.145118149116841e-08	11.520415219422127	2.325738193004254	0.05530745876349995	2.2372919630167543e-57	9.940540392033185e-50	0.0020887967960893004	2.9862059919442596	28.563923393103746	0.11899822717222831	2.1321673811587654	1.1393266727443335e-05	18.086723731442294	0.05997577660809146	1.1176095511234417e-122	8.48827378006396	1.2283737959581788e-27	1.2182498390604905e-12	0.07741983634576483	0.021387819512262155	1.8734321793852542e-35	0.006467256637183964	11.311013183797423	3.7285268456735254
1.026026026026026	3.430543100264911e-08	13.40235224350565	1.6814964828768804	0.09522934100835685	1.4997775703678791e-56	2.6087443020150537e-51	0.004189711484776341	2.1989754951117417	29.223059586802492	0.20332333150590737	1.5039929761601216	2.7423023248882547e-05	16.792700578758318	0.03226836436117684	1.1431486934815872e-125	8.886188582274178	8.07199438256801e-27	4.432393789068192e-12	0.042334190809246414	0.03865881636427625	1.54783485478187e-34	0.012399840756033734	13.969906947580492	3.8298740846388153
1.034034034034034	9.984376472575901e-08	15.100008389437896	1.1758682792214141	0.1589890694215391	2.0959532280193466e-55	6.469676185630532e-53	0.008152475007717128	1.6864517800211591	29.626079960487417	0.3369707346557145	1.0897854848075255	6.436915000268838e-05	15.144335476868052	0.016750244564351556	1.0765523163848808e-128	9.00370715292437	5.15949456065644e-26	1.5668073981355784e-11	0.02233626389438626	0.06776539767525395	1.244198805069441e-33	0.023071124829159267	16.735805163862477	3.9215713681168642
1.0420420420420422	2.8231475179117586e-07	16.476228074940416	0.7969587257985388	0.2573790356626463	2.855399277613637e-54	1.5162230172930645e-54	0.015389069643763232	1.4245665742002829	29.636296854242573	0.5416978996085486	0.8617071473892589	0.00014673621803394527	13.248128561928752	0.008388966901402459	9.334420277744794e-132	8.829515743202412	3.207826036578349e-25	5.381064408165577e-11	0.011371298398152287	0.1151979699000467	9.730483564978833e-33	0.041659539161188974	19.445008277279396	3.987375685080173
1.05005005005005	7.755511473583539e-07	17.411011382623553	0.526741894279023	0.40400662319693764	3.7867028170327425e-53	3.3579415721445485e-56	0.028180774908973263	1.3892667845122946	29.136148201643678	0.8446669317760163	0.7970166118978839	0.0003246955073921196	11.231567137056453	0.0040535817654386175	7.451768556570152e-135	8.380348863770417	1.939961800772377e-24	1.795544066211655e-10	0.005585857282876658	0.1899149074290274	7.403883508641897e-32	0.07301228282493807	21.91144516203716	4.01449097688012
1.0580580580580579	2.0699599001210362e-06	17.81873719880477	0.34567556142636385	0.6149123478189671	4.888368822366683e-52	7.027691574924836e-58	0.050062369289975886	1.5596925054986732	28.0536360006356	1.2775588149423205	0.8805030787483296	0.0006973786271512599	9.222545278973193	0.001889785544852216	5.477106180030278e-138	7.698338437034811	1.1411840447534198e-23	5.821022080531774e-10	0.0026475847430817946	0.3036341969590131	5.481082229191199e-31	0.12421192231522246	23.946947334834256	3.99572573333646
1.0660660660660661	5.3678345838359905e-06	17.66109609417912	0.2363800252293022	0.9075015108712556	6.142923017721875e-51	1.3898942524159913e-59	0.08627562549986667	1.9182412297982596	26.379592058487287	1.8743348931936126	1.1044284637395623	0.0014538222264225682	7.331960652007145	0.0008500201795462377	3.7064893671265685e-141	6.844497829749414	6.529798940867747e-23	1.8334865406502251e-09	0.0012108494795714164	0.4707818434090759	3.947805767321843e-30	0.20515171437986263	25.384993308848834	3.930815448302009
1.074074074074074	1.3524894558669884e-05	16.953026741452515	0.1862774672538986	1.2986463913663306	7.51440407112858e-50	2.5976481861090605e-61	0.1442393029665399	2.448106749388978	24.17222233669165	2.667400882811178	1.466351897121478	0.002941737601482213	5.64214993959798	0.00036888337068442833	2.309373364907209e-144	5.889736551368331	3.634352437542715e-22	5.610886797512237e-09	0.0005343314121080298	0.7078905644639732	2.7664902611664146e-29	0.3290030348255318	26.103903676417545	3.8266440877658976
1.0820820820820822	3.311150557893575e-05	15.760381389995365	0.18934628458314784	1.8019547583038331	8.947925940303923e-49	4.5878415618415857e-63	0.2339368916450746	3.129308970327808	21.548637517501206	3.6822085324854634	1.9653946316661854	0.00577758673496379	4.202111106959221	0.00015445147049557073	1.3247848174593597e-147	4.905235209532807	1.967609624247288e-21	1.6682479047186198e-08	0.00022751577987925579	1.0322619950570093	1.8861997095917025e-28	0.5124093096389603	26.045229412312494	3.6962873344426934
1.09009009009009	7.876764271734946e-05	14.189825800832848	0.24724820116142093	2.42441111499792	1.0371906227665136e-47	7.657129596255326e-65	0.36807361143478706	3.9344576130161815	18.666124221131145	4.930739711835678	2.597641912703604	0.01101384413407464	3.028884428453844	6.239332721094989e-05	6.997071756260357e-151	3.95397112500346	1.0361845315596511e-20	4.819089258904928e-08	9.347440892279356e-05	1.4597925694693283	1.2512171107024864e-27	0.775208356015212	25.223850055084284	3.557020749949719
1.0980980980980979	0.00018207705221748684	12.373119716673886	0.37004469206688584	3.1628461236813536	1.1703160118044374e-46	1.2076833812260958e-66	0.5618151831736538	4.825514204257267	15.69795171775998	6.404788486670714	3.3514954020865306	0.02037892578219129	2.113385491802674	2.4317973004431578e-05	3.402570315442548e-154	3.084727737671457	5.307905623568592e-20	1.352522982668454e-07	3.7055723607207685e-05	2.0020261935598347	8.075427631398349e-27	1.1394889270035646	23.727937176724577	3.4276418941267695
1.1061061061061062	0.0004089937021512128	10.448984412861122	0.5765743032528629	4.000914532796854	1.2854526285389781e-45	1.7999883275945745e-68	0.8319133781782838	5.752626259386218	12.809123801395314	8.070367611604963	4.2038663682089235	0.03659936567855023	1.428552615553271	9.144494997995574e-06	1.5234130994805467e-157	2.3292165782377015	2.6448369668759525e-19	3.688074095505656e-07	1.4174494641607107e-05	2.6627215790948373	5.070930839336176e-26	1.6278455972393235	21.709023553646812	3.3255983755927927
1.114114114114114	0.0008927888700291912	8.545992897186109	0.8943698159019259	4.907382369859693	1.3744133689672891e-44	2.5352208258675824e-70	1.1950698179195622	6.655709269091661	10.136713256616115	9.864766971474541	5.118082152564252	0.06379927427808406	0.9378305626542484	3.317685461425584e-06	6.2798324729873265e-161	1.7022078741976747	1.2819350086812434e-18	9.770795477889616e-07	5.232644170927517e-06	3.4344654870265607	3.098137373830108e-25	2.260817260134582	19.364384995988587	3.2644562748335995
1.1221221221221223	0.0018939544352822128	6.769325168288194	1.358814348824321	5.836465680735659	1.4304972578531323e-43	3.37435992630078e-72	1.6655062037941686	7.4688850633008546	7.777677214127517	11.697648835113533	6.044205605397802	0.1079463166819432	0.6025628888282006	1.161325121975368e-06	2.3834070876097903e-164	1.2039958958724277	6.044025900548405e-18	2.5149856343214327e-06	1.8668710284077494e-06	4.29605617114272	1.841645677479353e-24	3.0536691856588245	16.915259787843837	3.252170341879438
1.13013013013013	0.003904793023544833	5.193060793254758	2.011127449371533	6.730686886900254	1.449322561384022e-42	4.244206653160843e-74	2.2518960702888773	8.127240335072468	5.784961647448756	13.457014777819156	6.922108240198989	0.17727595218778486	0.3875596962631507	3.922071985006071e-07	8.328526855299808e-168	0.8242275115772699	2.7719265263598417e-17	6.289503969710902e-06	6.516427529155074e-07	5.211444797225585	1.0651372831970647e-23	4.012875976587081	14.584776491052303	3.290442119635889
1.138138138138138	0.00782446565866187	3.8583120972643754	2.8947880954719407	7.526243281438011	1.429392307561159e-41	5.0446512173653576e-76	2.9540452498966725	8.574784563602098	4.170857577118111	15.019972965321491	7.687121414201873	0.2825802042795029	0.2647335088435873	1.27796932067123e-07	2.679525843868321e-171	0.5461084485916411	1.2366139705327997e-16	1.528173215101423e-05	2.454897669573282e-07	6.130892885361495	5.99378219205941e-23	5.132833710486369	12.578817306557793	3.375214409961412
1.1461461461461462	0.015239172331404576	2.776309699653648	4.050177302302079	8.160307627196966	1.3722909294859215e-40	5.666244022605487e-78	3.759932942985905	8.772115450514471	2.915374949026196	16.267150342566886	8.277512950605407	0.4372034215202422	0.21512267109232314	4.017615993062024e-08	7.937203323150476e-175	0.3502034118291585	5.36643206478196e-16	3.607481163264185e-05	1.615359808788356e-07	6.99466164738227	3.281663420564978e-22	6.393418538586487	11.071694686044104	3.4981070039200577
1.154154154154154	0.028849707138827247	1.9347984032804464	5.507564878613038	8.57914925002202	1.2824761857445542e-39	6.014352922491332e-80	4.643870111078691	8.702261159266058	1.9769911142647179	17.098603851165464	8.642545241463969	0.6565612974497106	0.22980762555702444	1.2185954395632243e-08	2.1646957109382694e-178	0.21735595289826187	2.2653654226306752e-15	8.273911317887564e-05	2.773535581316247e-07	7.7390399749210905	1.7481824693837067e-21	7.758972363631861	10.196941953148784	3.6484085179370713
1.1621621621621623	0.053090844364474074	1.3058743493966165	7.279034810061134	8.745634615625839	1.1667042788816342e-38	6.03270446677426e-82	5.566523351199075	8.373499151027598	1.303404928185783	17.44847764190452	8.749615833522851	0.9570109666920551	0.310197931690764	3.566102329238596e-09	5.4355813950825636e-182	0.13056668986022427	9.302382929840338e-15	0.0001843711447629722	6.886089490644439e-07	8.303952661277698	9.061104978224073e-21	9.17912046603658	10.042224401065099	3.8151484219665277
1.17017017017017	0.09497788978496229	0.8536218348198366	9.350452029124895	8.64465863500871	1.0331910520636502e-37	5.718289659661269e-84	6.477342329408773	7.818582268799828	0.8406290615071943	17.295641334218182	8.589064716105844	1.353968185347527	0.4679919496828922	1.0068648551047686e-09	1.2566517662902908e-185	0.07591068975396645	3.7158290677425645e-14	0.00039916306037173865	1.766835633274912e-06	8.640921017727088	4.569612441347713e-20	10.591538213567482	10.646743791475478	3.9888019511841546
1.178178178178178	0.1651878839389169	0.5404167170595217	11.674985989398747	8.285405746177492	8.90653638616312e-37	5.172912568840485e-86	7.3195197407329315	7.090571599712774	0.5395883011102917	16.668182253696216	8.17566440156063	1.8593019046366455	0.7248627631744468	2.742784528857551e-10	2.6748761855824875e-189	0.042715271388107656	1.4438602373018755e-13	0.0008396205045980981	4.437785062652061e-06	8.7199220425331	2.2422478164546026e-19	11.926448203742599	11.99967130044885	4.162316877298928
1.1861861861861862	0.27932930145037943	0.33135413612779185	14.169872425799117	7.699971676669396	7.473867963222898e-36	1.3578289445538027e-86	8.037070885750593	6.256174677981721	0.36012053767570645	15.640778454818884	7.546495331023578	2.47822810529312	1.1116750741160655	7.208673049850849e-11	5.242183488613167e-193	0.023263394796111062	5.457640715899497e-13	0.0017158962667444002	1.0842025729985227e-05	8.533802057153226	1.0705235430772087e-18	13.112327345200399	14.038964579489114	4.33135455311784
1.194194194194194	0.4592709966062029	0.19677054754940126	16.71788981441727	6.938632528234768	6.105065957136973e-35	3.311400264399675e-85	8.583067747966128	5.387929760673981	0.2727623931991263	14.32536153063697	6.755675814601532	3.206140506458003	1.6668515807743614	1.827940663995807e-11	9.458898121503277e-197	0.012262321565241466	2.0067701507852937e-12	0.003407017180289671	2.5746490821356408e-05	8.099345473234349	4.97301367109454e-18	14.082108084390192	16.651050073794696	4.493850084251896
1.2022022022022023	0.7342925393298894	0.11317394166930811	19.17440351118057	6.062727679619381	4.854490593750111e-34	8.125682677610698e-84	8.927648481064457	4.5566561700251365	0.25891169263243313	12.856737353884444	5.867062004942664	4.025999655922053	2.4334376811953864	4.4721049628051714e-12	1.5714069631286156e-200	0.006255787663622452	7.178040260123074e-12	0.006572535169351614	5.942301998296015e-05	7.454777381091306	2.2477937565667887e-17	14.779107496890898	19.67283009734084	4.649158844897973
1.2102102102102101	1.1416997150882688	0.06305405039228355	21.379853683131287	5.1365515220032805	3.7575548779608436e-33	1.942269917754987e-82	9.06427737195207	3.8253135325736163	0.3099418892683924	11.375666622029398	4.946396145764066	4.906986071233683	3.4545020274977394	1.0556136815276496e-12	2.4035690013919426e-204	0.003088879643053889	2.497655286580624e-11	0.012318754909659772	0.0001332958673674666	6.654215011541799	9.885743162488594e-17	15.162004973975494	22.897899375739264	4.797126214027686
1.2182182182182184	1.7264507510020062	0.03405058208184944	23.176417932282533	4.219729864105467	2.8312313897631733e-32	4.522268816780646e-81	9.012919668096028	3.2448906187275557	0.42568737315417565	10.01215415822422	4.054384290877328	5.80504815179341	4.766777720806424	2.4040370738844285e-13	3.3848880615946914e-208	0.0014761471842604345	8.454353047234197e-11	0.022432414010859873	0.00029060529877457256	5.7601842670454975	4.230396173193367e-16	15.20836854803929	26.08849717944525	4.937380881402596
1.2262262262262262	2.5393030679463617	0.01786999630087391	24.426536670713265	3.361298362180698	2.0766043612298867e-31	1.0256526261567575e-79	8.819297786229896	2.8523520563034825	0.6125179460530801	8.871373517448955	3.2418559141404164	6.665714947309826	6.3928788849836256	5.282268096478021e-14	4.388860971155875e-212	0.0006827599329785666	2.783893373052243e-10	0.03968811838998628	0.0006157652926919179	4.83563285385681	1.7614671154954703e-15	14.916441269435364	28.993601907235877	5.069028774957941
1.234234234234234	3.6330637918550037	0.009217281085768822	25.030335161600707	2.596204461325239	1.4826564231569893e-30	2.2659035544812714e-78	8.550101163209053	2.6701873400368834	0.8810540153796245	8.023928843890912	2.5476108118255696	7.42912317796202	8.332954777602401	1.1198061457656977e-14	5.2393707576435266e-216	0.00030564414479259446	8.917690119232267e-10	0.06822134986095411	0.0012680947754640049	3.9368390378219438	7.136625013316547e-15	14.305093726735512	31.371975603378427	5.1907601862340025
1.2422422422422423	5.0567468019277975	0.004890715228525251	24.93892566767362	1.9443754701010358	1.030470704106138e-29	4.876181058181541e-77	8.284767189238725	2.706859487876747	1.2434924496294457	7.501269326604505	1.9989476088680567	8.036709926825694	10.557151445274055	2.2903844263123316e-15	5.758723619576918e-220	0.00013242617117680786	2.7789652706495483e-09	0.11393454125180742	0.002538125244515111	3.1082747002602615	2.8134502906541313e-14	13.412006626321073	33.017348704938996	5.301233531139784
1.2502502502502502	6.847813616934394	0.003097335847256229	24.1611953096242	1.4119872938508722	6.971707213828396e-29	1.0221522378040712e-75	8.105065610716384	2.9574841512173053	1.7105373526057612	7.296245322058613	1.614336695084861	8.438571707693333	13.00058645818085	4.519777393193606e-16	5.827645633951246e-224	5.553173638013561e-05	8.424583059664844e-09	0.1848697307227314	0.004937410231074641	2.379953788799532	1.0792373715553199e-13	12.290276435955919	33.781807615866654	5.399513972850036
1.2582582582582584	9.023169119344042	0.0029908500523109604	22.762868753289723	0.9942391433123074	4.59146200812305e-28	2.0871265742864836e-74	8.084077002802902	3.4043382261337665	2.2880510976481996	7.368166580176865	1.4073435336358477	8.600219338835915	15.562553808418862	8.605355917477748e-17	5.429749959953648e-228	2.2538155597356102e-05	2.4845747739425377e-08	0.2914415783079634	0.009334911503940974	1.7672380413490365	4.028371722438473e-13	11.003757858061292	33.593203174802774	5.485348503507716
1.2662662662662663	11.570107992290119	0.004407459618693199	20.858109941999494	0.6788289254767518	2.9435486269137893e-27	4.151256084869073e-73	8.276204619102298	4.017186116591401	2.9737222107066206	7.651324045412603	1.3907586070727793	8.507463091052317	18.11126346418669	1.580752064155435e-17	4.657858830145601e-232	8.85330000421699e-06	7.128499443270456e-08	0.4463880014707014	0.017153234553232394	1.272620675216867	1.4631220489211383e-12	9.621580497267402	32.463186597652495	5.55914410453291
1.274274274274274	14.43883212345524	0.007769166964495932	18.59533892428989	0.4494063820926118	1.8369604192961335e-26	8.042811527006649e-72	8.709622864505794	4.75377802229433	3.7542297124844963	8.06572089179537	1.5799286741154523	8.168469060042636	20.494582781585116	2.801572114483204e-18	3.6788544742373282e-236	3.3659036341984324e-06	1.9897149079934996e-07	0.6642763887052839	0.03063420933983629	0.8887513913910216	5.170991142991295e-12	8.212391242605872	30.484150330766596	5.62164720570932
1.2822822822822824	17.538335285212924	0.014128587920895146	16.13995006732517	0.2884878619919218	1.1159294712437351e-25	1.5178679421139648e-70	9.382126798380364	5.561087789558595	4.603499129217194	8.528654553992128	1.9944648606874806	7.612574056911655	22.5561098416252	4.790523585338132e-19	2.675215001551723e-240	1.2385338014084145e-06	5.402998515219764e-07	0.960418286004595	0.0531731212370711	0.6019203255277704	1.7783333694101492e-11	6.8389442872055834	27.815492279676672	5.673450822231593
1.2902902902902902	20.737257794844155	0.0253355173839329	13.657000506649956	0.17956647952201354	6.599059745247524e-25	2.7903451313753296e-69	10.260811984269479	6.377838571059354	5.4826306032348056	8.965755260503132	2.6577800317274356	6.886098386970437	24.154709429212303	7.903278527777775e-20	1.7911195298946426e-244	4.4108647168706844e-07	1.4273648279422923e-06	1.3491098883172783	0.08970206907614063	0.395343970699686	5.951175887928347e-11	5.553647333558569	24.661683779038935	5.714533629329496
1.2982982982982985	23.870702161089497	0.044306955009117306	11.296637196617338	0.10837582209915791	3.79870648197297e-24	4.9966601333322e-68	11.285482580753662	7.138606482400608	6.341898191761108	9.32012591943855	3.594248532542724	6.045986888731233	25.18467627149141	1.2579828512372962e-20	1.1043640919875316e-248	1.5203700334767257e-07	3.6685675241547117e-06	1.8412363133619236	0.14707457289705408	0.25181907655423436	1.9379691401998394e-10	4.395551861257157	21.246085806184524	5.744035584912505
1.3063063063063063	26.75302937091925	0.07537462801257681	9.184167049137603	0.0634233175342228	2.1286182428216962e-23	8.715649762817701e-67	12.375231638945056	7.779364623634424	7.124879978723155	9.55839306127004	4.824166341935858	5.152490764738889	25.593226319119708	1.9319028464311334e-21	6.10957522127683e-250	5.072061990791018e-08	9.173288361378573e-06	2.4414455256821936	0.23436759294631554	0.15555340789666428	6.141151217532584e-10	3.389056471022691	17.784989894544612	5.76039866133419
1.3143143143143141	29.195495765508824	0.12466524171843373	7.415495251841409	0.03598942597928767	1.1610961535870597e-22	1.4808733938435405e-65	13.437303694335592	8.243857655128632	7.774341504927158	9.6728233131371	6.357098855914285	4.262192124742404	25.39221150716632	2.8624570049083676e-22	1.3993253332465157e-247	1.63768168968961e-08	2.2316527667605368e-05	3.1452838613562637	0.36297971222437103	0.09318539047734153	1.893721689125126e-09	2.5443185589273956	14.465897535635003	5.761876597122523
1.3223223223223224	31.02649643603822	0.20043978329693016	6.057460279042302	0.019802056782014042	6.165196985021424e-22	2.4509498660692825e-64	14.377152487871363	8.489826396036554	8.239063695520297	9.679199177650295	8.184599145995378	3.4224716675122693	24.66179375444174	4.0920015560849914e-23	3.1266700366984744e-245	5.117809576188676e-09	5.282113906297953e-05	3.9368417291333273	0.5463764510293431	0.05413691762253272	5.682646916672381e-09	1.859104674158528	11.432800410742338	5.7472877345570845
1.3303303303303302	32.11142730503816	0.3132842680304009	5.151648366610315	0.010564650089675547	3.186647994696207e-21	3.951385541463528e-63	15.108545580774004	8.49395510199605	8.480501296034559	9.61082751083655	10.273596631361972	2.6681078187382385	23.545115595014767	5.6438535579197114e-24	6.808562356337964e-243	1.5479197466754088e-09	0.0001216397473945478	4.787528421423311	0.7993305693166648	0.030501178336555478	1.6594273596010687e-08	1.3216157753902356	8.779571222558667	5.71679317171477
1.3383383383383385	32.36898206884481	0.4760151495977408	4.719753480930298	0.005465242898265942	1.603354639533056e-20	6.205303373473708e-62	15.5626323716726	8.254551599024738	8.478079473620468	9.509751367208354	12.56190836766686	2.0201996081430638	22.234467172284013	7.510326385856133e-25	1.4449033740122174e-240	4.5312961508543877e-10	0.0002725445405385737	5.65652975380898	1.1365425519221675	0.016665452631644668	4.7156757792463705e-08	0.9137395278864153	6.550958643525692	5.6724571488615885
1.3463463463463463	31.781154064250607	0.7031522782229356	4.768523627173587	0.002741409745778221	7.852961301252522e-20	9.492386806679802e-61	15.695065330996007	7.791369950979738	8.232130571327954	9.416790204925318	14.957227677123896	1.4871557628796257	20.95074960009459	9.642397122955205e-26	2.988355190586277e-238	1.283825928478078e-10	0.0005941580194037397	6.493279354023281	1.5706152385313785	0.008830698326334988	1.3041062593457293e-07	0.614213686283447	4.749458481608436	5.618393575002232
1.3543543543543541	30.395248151608037	1.0098366291686398	5.292754320134745	0.0013333744036113017	3.7440848837213936e-19	1.4144474046416037e-59	15.490522009737694	7.142546789461683	7.763910991054014	9.362295392540064	17.34054742722869	1.0671845414373768	19.91892571377296	1.1944125145909026e-26	6.023316127628828e-236	3.5204609118063595e-11	0.0012603115700847143	7.241914615327355	2.109496173045652	0.004537855232855335	3.509706241090851e-07	0.4013071975661468	3.3457017953569994	5.560405375637062
1.3623623623623624	28.317605653941417	1.4101418505932735	6.275527734163383	0.0006288760589278945	1.7376659044283373e-18	2.053039613722346e-58	14.964286000171082	6.359198389023526	7.112719711846333	9.359388602182461	19.574294138565907	0.7515927235086419	19.34252377501632	1.4274693910384737e-27	1.1831754144699923e-233	9.343349606538181e-12	0.002601208384054381	7.847259481896495	2.7536738822655766	0.0022614404626307904	9.192271991768977e-07	0.2547948324313837	2.2899704080814183	5.505150853383885
1.3703703703703702	25.700194842084535	1.914851270085066	7.685778247484716	0.0002876993491322809	7.850462395839506e-18	2.902733724140721e-57	14.160870561270283	5.498666722818415	6.330721851100731	9.400953655337291	21.514583060462414	0.5282420423552406	19.380158746923406	1.6459718072730486e-28	2.265023233706675e-231	2.4000227639420554e-12	0.005224013440402441	8.26148136974089	3.493583257339457	0.001092965132395946	2.34301462444227e-06	0.15717023409435105	1.5228848075176817	5.458989029980584
1.3783783783783785	22.72239978753444	2.5289327960050447	9.474105580660442	0.00012788747213978775	3.4524910393347934e-17	3.99775906000181e-56	13.149968286748088	4.6176031078834585	5.476519711873683	9.46087823758917	23.02612508709581	0.38466215666759546	20.126601741806837	1.831138138744987e-29	4.2257737200983535e-229	5.96674958016863e-13	0.010208853545124276	8.450319762877614	4.3077899458278335	0.0005123426212190599	5.812099643119302e-06	0.09417559723200504	0.983995866056562	5.426736198330318
1.3863863863863863	19.571006940834835	3.2491115253286855	11.568383271969113	5.581071272467929e-05	1.4780129763326685e-16	5.363222310032411e-55	12.020246383977378	3.766004315058127	4.608709310381218	9.499163781882626	23.99763127558111	0.3105115012617564	21.60032754728411	1.965454309829284e-30	7.6833368646233395e-227	1.435720662996738e-13	0.019413592597884527	8.397763877796354	5.162532129578433	0.00023309257838082618	1.4031466409808136e-05	0.05480603726192073	0.6177354432233236	5.410593472555415
1.3943943943943942	16.421432913339867	4.0620658726728385	13.870987779456406	2.5343784339598442e-05	6.159313341285981e-16	7.008659771308895e-54	10.871652870081691	2.9830117488432646	3.780581637012823	9.469740663822693	24.3552568342651	0.2992503394732003	23.73882116152895	2.035391351761271e-31	1.3614559027541904e-224	3.343580572931272e-14	0.03592567915076364	8.108293793546437	6.01306426396312	0.00010332586322546828	3.2967894870763494e-05	0.030973029828023635	0.37678043721814447	5.40947828964112
1.4024024024024024	13.422704358754496	4.9438037310123395	16.259326151221334	1.5323314961122008e-05	2.498588370875979e-15	8.921633882664515e-53	9.806945088036565	2.2948496120131416	3.0368167627666685	9.329318225577529	24.071812858502266	0.34900744205266776	26.402262704431248	2.033649131944762e-32	2.3510797451447364e-222	7.536394832312275e-15	0.06469778183429724	7.606249979941971	6.806968669599458	4.56767134662261e-05	7.538828253035312e-05	0.01699636768323139	0.2232770199874946	5.4189205713793775
1.4104104104104103	10.687765828388596	5.860667510593708	18.590771005037578	1.808860592166229e-05	9.866553944901767e-15	1.1062526278003257e-51	8.923111346218624	1.7148338213781023	2.4125693576859195	9.04547241875621	23.170142405319776	0.46267534448385045	29.385504285353083	1.9604115598261893e-33	3.956773820989355e-220	1.644115990017747e-15	0.11339025922086547	6.932454268992054	7.489218243710373	2.275593225256388e-05	0.00016778279538771693	0.009055343450239001	0.12854736176858675	5.431582062073527
1.4184184184184185	8.289598801377917	6.7721577434995055	20.71221394725639	3.4843178144555834e-05	3.792666360019748e-14	1.336180124484059e-50	8.30326292487671	1.2450343651849902	1.9348678879380592	8.602440534282753	21.720075574630965	0.6472760831502747	32.437457880866255	1.8233146104642722e-34	6.489708427445164e-218	3.472783984407577e-16	0.19341148150636148	6.138732841337958	8.008368523696522	1.8577397028834056e-05	0.000363436497153146	0.004683771548585374	0.0719022282126999	5.438343541149492
1.4264264264264264	6.262630383314278	7.635385391731763	22.473400639458628	7.583096737566355e-05	1.4191625723753246e-13	1.5720876807957715e-49	8.00947273266121	0.8789814835182963	1.625841582924064	8.003670100229364	19.829521443399695	0.912631268722909	35.28613664526637	1.636134858816902e-35	1.0373355166010136e-215	7.162499333289163e-17	0.32109150048771934	5.28135978276553	8.3229338321728	2.9900935389186228e-05	0.0007662207247166388	0.002351794978521328	0.03907448825048875	5.429798044456924
1.4344344344344346	4.608179939122868	8.41054083852606	23.74224591793661	0.00016512833543820993	5.169255789679168e-13	1.8017307695909232e-48	8.076970089637202	0.6047805346966278	1.5070052159328564	7.270905055597998	17.631265789619192	1.2693810886677919	37.66673099301306	1.4165102175284292e-36	1.6159332719693554e-213	1.7186614642324455e-17	0.518844475610493	4.414566625729171	8.406857045288074	6.431664893465372e-05	0.0015722815132939156	0.0011462829133291488	0.02063475882791614	5.397906799026844
1.4424424424424425	3.3023288266818462	9.066413416477232	24.41968286219978	0.00035150511673701833	1.832872525274246e-12	2.0114290933002e-47	8.510087809883256	0.40810818496890944	1.6036851893624218	6.440306729473982	15.267702690051166	1.7264504896014212	39.34943707027978	1.1832144195077385e-37	2.4532269197604502e-211	1.6796467052239627e-17	0.8160771386662576	3.585136522294594	8.253073475655095	0.00014433624791611787	0.0031402533119333966	0.000542315893774939	0.010599336609509225	5.337533397946847
1.4504504504504503	2.3045969527917864	9.584823755645727	24.451453936111875	0.0007285727979636093	6.3262283499824665e-12	2.187366758097957e-46	9.280382021037294	0.2747454871354454	1.9486448294303202	5.556640316419462	12.875910303064938	2.2881629758974755	40.16350035393721	9.53565048034821e-39	3.6296283106654786e-209	6.192429297165685e-17	1.2495016584026168	2.8287764111089415	7.874492780984621	0.0003191310910253935	0.006104695381903384	0.00024903699375913575	0.005319876822976212	5.247580569350509
1.4584584584584586	1.5660881427191313	9.962923928358187	23.83467047597892	0.0014694868261445294	2.1255231106969306e-11	2.317079336344223e-45	10.327355409222935	0.19249991084201123	2.5840368841277317	4.666809566339841	10.575184064773499	2.9513359926866487	40.014251132214035	7.41447359281532e-40	5.233554249917647e-207	2.6047079730019364e-16	1.862440468818782	2.1685370483353434	7.302209612228873	0.0006883367658678686	0.011551417919353178	0.0001109972145718901	0.0026634382592482142	5.131514187550103
1.4664664664664664	1.0362022102279256	10.212693804845763	22.61787392281591	0.0028837941698077346	6.95176628984172e-11	2.390908780049367e-44	11.562139731667209	0.15252988142507826	3.5609619267283503	3.813973230364967	8.458475388016208	3.7028187317699195	38.89082618248888	5.562287718502242e-41	7.354302050401629e-205	1.0747728155810578e-15	2.7027055353735223	1.615140739125855	6.581286998805109	0.0014460223172538767	0.021275788429192165	4.801589181151343e-05	0.0014476726699650087	4.997162155530533
1.4744744744744747	0.6674808059155403	10.35755184310344	20.89452624578902	0.005506317251404067	2.2132621628642544e-10	2.4031912233274537e-43	12.874272456965022	0.15018452339297494	4.936146038708877	3.0331822084896136	6.5883356945717075	4.518003398684735	36.863666193529596	4.0259623110968345e-42	1.0071551165278823e-202	4.319766345907317e-15	3.81873316903722	1.1687703828812546	5.764905509401338	0.002957915683811658	0.03814364634938444	2.0159168915107963e-05	0.001080218598005793	4.855802901206225
1.4824824824824825	0.41855901186655375	10.426668717301453	18.79106077871713	0.01022952362270722	6.859286143357127e-10	2.3529749825130897e-42	14.141317039824854	0.18550216014769863	6.765585151117122	2.3490432269546013	4.997136949174333	5.360807212296835	34.072485009599674	2.8114417410188756e-43	1.3441924262242866e-200	1.6906797802925724e-14	5.253883245877648	0.821718992604723	4.907930284793181	0.005891463222800184	0.06656593607396212	8.214225417387155e-06	0.0013536895109928636	4.72068463511381
1.4904904904904903	0.2554790395463526	10.448149053915945	16.451561553717564	0.018490412705468636	2.069347113818789e-09	2.244142407824392e-41	15.240573191238518	0.26348415156375116	9.095445765686692	1.7754652326135472	3.6906979397169004	6.185457420653068	30.70688735636893	1.894225157392097e-44	1.7483835749598214e-198	6.443426916790993e-14	7.039166155934111	0.5612970415225517	4.060966486643267	0.011425946697260115	0.11307908089161714	3.24832918169953e-06	0.0023595227885184742	4.6052168957653326
1.4984984984984986	0.15177187401278708	10.442568237305219	14.021608499763593	0.03251882046684495	6.077096538566378e-09	2.084913929546698e-40	16.06161332551365	0.39419586369061344	11.951042472033212	1.3171805335180093	2.6540863247505664	6.940122797346074	26.98285294326266	1.2313378807659155e-45	2.216267604076432e-196	2.391273047474315e-13	9.185099663000873	0.3725096108699625	3.265767436930802	0.021577458400062383	0.186990672739607	1.2466573348022184e-06	0.004499387194279479	4.521130746675369
1.5065065065065064	0.08774486550744996	10.418317382646254	11.633753827566947	0.055644205199386454	1.7372698784592606e-08	1.8868222379759706e-39	16.51801184645399	0.5926674740031757	15.325266342725403	0.9725123030692513	1.85830428731229	7.57207038628384	23.118703964089207	7.7226438842633395e-47	2.737902001001815e-194	8.641730085064948e-13	11.673835913057076	0.24019143239529286	2.552501064030755	0.039678493998777375	0.3010038570998197	4.6432601753740485e-07	0.00858805206757827	4.4769041817046125
1.5145145145145147	0.04936327818427303	10.369814514761574	9.396545954114854	0.09264075405993391	4.834447056536026e-08	1.663334255422949e-38	16.556542756283946	0.8784967489102047	19.16830337097406	0.7367908834937029	1.2667463213195553	8.03366724894608	19.313888320218357	4.6730228560696844e-48	3.2962780244518224e-192	3.0411239394769085e-12	14.453019335466596	0.15047101238147806	1.9389715542097692	0.07105007485430227	0.47167789735082005	1.678355748302297e-07	0.016054142589788652	4.47669758192619
1.5225225225225225	0.02702068974896954	10.27897812046939	7.3881645020369415	0.15006561689503306	1.309588014688798e-07	1.4283490609268783e-37	16.16238539124384	1.2750133960205232	23.380720510360835	0.6058690276196766	0.8406467751740891	8.288288802660263	15.733061931558675	2.7281794297896506e-49	3.8675863719619287e-190	1.0421545480307311e-11	17.432917474704137	0.09158481547065102	1.4315343461640762	0.12388989956395832	0.7195270591267523	5.887474010140044e-08	0.02925292496924538	4.519953107549175
1.5305305305305303	0.014389920436875474	10.119599725050524	5.654797402107918	0.23651423956181972	3.453273210568874e-07	1.19480236387814e-36	15.359479852928487	1.807864296757729	27.811881464317885	0.5792940757810129	0.5431096735215091	8.315118708019106	12.49677562373523	1.5367070482348797e-50	4.422486066905337e-188	3.4777429403960907e-11	20.48811942270882	0.05415884667778769	1.0272045522682614	0.2103665208994795	1.0685221435314889	2.0043721291258497e-08	0.05190570200162887	4.601700110248322
1.5385385385385386	0.007455049374577234	9.863590742070198	4.213089244046919	0.36268564497719463	8.864118469058389e-07	9.735658880096048e-36	14.205995441648337	2.5029277400046253	32.26511445460826	0.6628063688252003	0.3416494856107736	8.111969199032599	9.678844087554197	8.35126691921735e-52	4.9283688932917265e-186	1.1301419271452653e-10	23.464500228576252	0.031116492806384597	0.7163692358825454	0.3478514911735611	1.5447606389897133	6.626309389496418e-09	0.08967052891330515	4.7134955203150355
1.5465465465465464	0.0037569456242305364	9.487681910251755	3.0554635452737093	0.5411285137717268	2.2148714675941946e-06	7.727568744471256e-35	12.785730056475996	3.383560247203026	36.510113655997095	0.8699098122492561	0.20941707818728614	7.6955963084910115	7.309444358674271	4.37881678644207e-53	5.352420699194635e-184	3.5763625360104995e-10	26.19127652534089	0.017369494341635615	0.48555870803679535	0.5601373886765205	2.1741345703528903	2.1396057451331994e-09	0.15082573663282967	4.8448307423021575
1.5545545545545547	0.001841514700718313	8.979111788573253	2.1569247806990495	0.7855384541068156	5.387283987664276e-06	5.9748828973583695e-34	11.196943900389016	4.467308782558075	40.301848790551745	1.2222931912914932	0.12542324813923006	7.099456168246005	5.382322077852939	2.2151559791222733e-54	5.6651001583809053e-182	1.102112854190461e-09	28.49699074434327	0.009420175870178316	0.3198684426649537	0.8783859273031867	2.978964096208857	7.153515904825177e-10	0.2470093936408558	4.984767689836568
1.5625625625625625	0.0008778830175873107	8.339146377763207	1.482046895189438	1.109510608680221	1.2755561336794725e-05	4.500136562401058e-33	9.540489623615649	5.762361577772365	43.40401064707959	1.74888982549891	0.07411401948005475	6.369334468344607	3.8642305261781695	1.0811724695466236e-55	5.84353001620923e-180	3.3074217626411535e-09	30.22737865080784	0.004963707107866615	0.2047980764138706	1.3414443670087417	3.97377750427208	3.7422779404744234e-10	0.3939057311376904	5.123534489070037
1.5705705705705704	0.0004069923569404423	7.583826279141317	0.9911621607979506	1.5247282506851474	2.939934438890995e-05	3.301661853756828e-32	7.909065673744809	7.2641339950169845	45.614005316652865	2.483389739173697	0.04462447597221085	5.55766501043937	2.7048464229567104	5.091300994470435e-57	5.87426210875409e-178	9.665740469541071e-09	31.262519471140617	0.0025411399536876093	0.12743982868469686	1.9950900871383253	5.160678288691779	6.006599373760547e-10	0.6117102923258915	5.253820123238426
1.5785785785785786	0.00018348167271608785	6.741984514509822	0.6451631708031983	2.038686343400732	6.596052146125447e-05	2.3596683773163907e-31	6.379027076969292	8.952463334197523	46.785973030561074	3.4601099501893513	0.029972715138967113	4.717548280720329	1.8457871269327717	2.313160117548849e-58	5.754952419100015e-176	2.7508431647159882e-08	31.530599885699274	0.0012639396056861806	0.07707425106142055	2.8897522822527826	6.524995437748261	1.6542394312788587e-09	0.9251523080155997	5.37155665735491
1.5865865865865865	8.043153441140119e-05	5.851150854117273	0.4087175141515788	2.652194431419096	0.00014405849706767342	1.6427889161324967e-30	5.00556142957705	10.789896593291488	46.84840093767736	4.708319421560814	0.026379338429682406	3.897453248228157	1.2278594753336736	1.0139714965380997e-59	5.49465652659533e-174	7.624034379477812e-08	31.0160906218825	0.0006108004689492841	0.04530418021919155	4.076358014485348	8.032092789403977	4.8201910781293405e-09	1.3628248818215183	5.476062569702594
1.5945945945945947	3.428146146662253e-05	4.9523273579533384	0.2519976715412469	3.357045925780907	0.00030626829670938374	1.1141045583094945e-29	3.821344523358075	12.721488438581607	45.81363425718924	6.245410165496912	0.03282809633556485	3.1373601878230946	0.7961751522423416	4.288337187649125e-61	5.112693753096301e-172	2.0577631768502123e-07	29.761053199812693	0.0002867792349487683	0.025881656423815954	5.6001874799330595	9.626243323544248	1.3788896293660832e-08	1.9555933775473155	5.569530363570513
1.6026026026026026	1.4205788791124476e-05	4.084722694244844	0.15121606950709113	4.134339958687845	0.0006338311388810636	7.360114589886168e-29	2.838189905456031	14.67638781054671	43.77782845521556	8.06966752997221	0.05092684040530494	2.4667506124395184	0.5031807416467386	1.7498274847536788e-62	4.636277790747305e-170	5.408797572967139e-07	27.85946741759793	0.00013081915596057297	0.014370460582008995	7.493002474657043	11.232300688274162	3.8435925324765554e-08	2.733939235885933	5.65595957958775
1.6106106106106104	5.7229476767185105e-06	3.2813834385534117	0.08832992086152366	4.953955097732874	0.0012768899361617003	4.736513086617547e-28	2.05081161712885	16.571297813298315	40.91137145548395	10.153740801753653	0.08508306285309672	1.9044650164501462	0.30992681340346456	6.888817343788905e-64	4.0973171666995437e-168	1.3845357088809572e-06	25.44563980399375	5.797894180177532e-05	0.007754863123434859	9.764192368973447	12.760512730872366	1.0432298174709223e-07	3.7242582176861125	5.739741960993597
1.6186186186186187	2.2412974054313615e-06	2.5663340660711866	0.05026800766620574	5.775570977071082	0.0025040426472816317	2.9692694880387965e-27	1.4416720736318203	18.31566955963632	37.441234102745405	12.440140967731727	0.14296782565059307	1.4601160060374911	0.18603480715742168	2.616599377759877e-65	3.528906934448209e-166	3.4515092041400224e-06	22.67867066162016	2.4965744829843428e-05	0.0040672645044923786	12.392174915354735	14.114268508746918	2.756948320965527e-07	4.9443571716990995	5.8241774735747045
1.6266266266266265	8.532629161106594e-07	1.953440249776036	0.027966469370420265	6.551409760869141	0.004780114976703507	1.8132531195502922e-26	0.9859637025991422	19.818263586711566	33.62780225467133	14.840085756438	0.23619695142100433	1.1365214079604906	0.10883735947815683	9.588991335324482e-67	2.9620428756840347e-164	8.37951210772498e-06	19.725446249813345	1.0444654321036078e-05	0.002073268453993235	15.317667380709448	15.199956923493065	7.093826326672948e-07	6.398646167713126	5.910220782228999
1.6346346346346348	3.157546221728481e-07	1.446846502002271	0.015415482562139723	7.230554102793808	0.008882665931376356	1.0786647884050817e-25	0.6560037516020567	20.9945083573348	29.739324123392258	17.236698339277737	0.38110240558113984	0.9325301006841458	0.0621055567367287	3.3904063040557894e-68	2.422997780761893e-162	1.981238069674406e-05	16.744618911986223	4.245402933127111e-06	0.0010271493233628953	18.440566854793747	15.937584491206415	1.7771967913687192e-06	8.073745839818171	5.995719164598323
1.6426426426426426	1.1357458585667995e-07	1.0425839385910054	0.008837547826253157	7.764354847053025	0.01606780970524565	6.250794254383825e-25	0.42461933703343935	21.773928450178325	26.027123953833062	19.492940747326088	0.5993992097058306	0.8456408270472455	0.034675230255771794	1.1565747211512241e-69	1.9316358626192946e-160	4.562115431086076e-05	13.873594597271635	1.6765598484610695e-06	0.000494580566630997	21.62193536733799	16.27049488710886	4.335043985112538e-06	9.935355140686529	6.0753086181678135
1.6506506506506504	3.970631771257737e-08	0.7308291165083384	0.0060546090300499355	8.112153299448273	0.028292960598288338	3.528629028075065e-24	0.2673857139218603	22.106828594629146	22.704270034995677	21.46381130859016	0.9184821512878225	0.8739294696866913	0.019176382299385737	3.806613408914892e-71	1.5007491290003847e-158	0.0001023083332056889	11.219807824769871	6.43271791863636e-07	0.00023145634434869566	24.69193613973119	16.17255447319033	1.029566761204625e-05	11.927192692624239	6.1410021528102
1.6586586586586587	1.349176210827425e-08	0.4983113706748462	0.006059897775504046	8.246390594926869	0.048496285347095755	1.94044100219603e-23	0.16380169636460667	21.969425883291155	19.929614684495466	23.01142604998568	1.3710301787783987	1.0169667675816572	0.010976518959371956	1.2087792008216105e-72	1.1363223965354779e-156	0.00022344691356075203	8.856715871391462	2.3979783340620375e-07	0.00010528095877191351	27.463577024277324	15.651539759464093	2.3807759948595793e-05	13.972605421599699	6.183360469297179
1.6666666666666665	4.455465405505138e-09	0.33047596755262265	0.008789217235826149	8.1562143834141	0.08091833136092941	1.039489626911703e-22	0.09761958822432021	21.366738761409994	17.798250308053333	24.020854198632627	1.993581370612893	1.2755962685154316	0.007380303818508803	3.703380302971536e-74	8.385050659490664e-155	0.00047529123990785674	6.824166828535802	8.68502960432533e-08	4.655942697784342e-05	29.75096127698052	14.74811775934794	5.360256515777271e-05	15.97904737201193	6.1930124991410676
1.6746746746746748	1.4299425860336362e-09	0.21316425103945316	0.015079713016964475	7.8489279438991915	0.1314297637086429	5.4245895253382405e-22	0.05659660680096992	20.332773126388606	16.33862291625581	24.41419544703547	2.823797663537841	1.6506319793298458	0.007085991090068572	1.0946940925020731e-75	6.030044333454808e-153	0.0009846249810867035	5.132222893633434	3.0561358283327895e-08	2.005678818899327e-05	31.389680078085185	13.53060470007489	0.00011750480568894733	17.845136498556602	6.16222051265301
1.6826826826826826	4.459970840921159e-10	0.13372444428509206	0.026804924572135097	7.349013247840978	0.20780160626078464	2.7576708701910723e-21	0.031920889689068234	18.927877670229492	15.515914518150588	24.160506428221115	3.8962901776843233	2.1407146500871392	0.00987940234015534	3.1219817841665592e-77	4.226161052103832e-151	0.001986602467936531	3.7672156124578304	1.0448388257153328e-08	8.517041301527424e-06	32.25627997168833	12.086440072996789	0.0002508006748191531	19.469503550559807	6.086179699919221
1.6906906906906904	1.351826718940363e-10	0.08158672433979922	0.047175857068633704	6.694909288741336	0.31982502162069637	1.3656793405460295e-20	0.017514064490411	17.233530897846723	15.240867241378629	23.279819936822893	5.237129598012638	2.739723334340418	0.01654190550710474	8.590354441258894e-79	2.886571639795306e-149	0.0039037648772240257	2.698770662254183	3.4705735564560825e-09	3.826059101725804e-06	32.28361612722024	10.511851150902412	0.0005212004590117575	20.760272418142506	5.96380708798651
1.6986986986986987	3.981751730763034e-11	0.04840982507472389	0.08119240630985773	5.934133908919777	0.4791641748959326	6.588519582013914e-20	0.009348078316798613	15.345205755720347	15.38293017625337	21.840531793249482	6.857499954013088	3.4342574654967475	0.028952380756611922	2.2805254868810712e-80	1.9214515279997018e-147	0.007471234367774466	1.886711284162524	1.120027034080244e-09	2.445721911805814e-06	31.469443641206656	8.901396302861805	0.0010545905979303417	21.64385064374136	5.7978937418620236
1.7067067067067065	1.1396746741691103e-11	0.02793494816868048	0.13621246651099092	5.117607406287132	0.6988188436843477	3.096434411291393e-19	0.004853747204148205	13.364257528084838	15.786397307521248	19.950627862320157	8.747312586298982	4.201759660164719	0.05036742676451286	5.841197697863485e-82	1.2464858689108876e-145	0.013926453578887834	1.2870491928944279	3.511810383234852e-10	3.2491741920144526e-06	29.876721939506474	7.338938773742202	0.002077619522385888	22.071805319283417	5.594637927438015
1.7147147147147148	3.1698040435321084e-12	0.01567685695438667	0.22257447637092276	4.294113988370022	0.9920949506749291	1.4176634424042165e-18	0.0024515867536841277	11.389927233222767	16.28802438449558	17.744312252349893	10.869894465592584	5.00981438547072	0.08586301393272006	1.4434841143220063e-83	7.880543286875905e-144	0.02528317381425133	0.8566140128453467	1.0698155787134867e-10	6.766289155576823e-06	27.625575028126534	5.8911785198591575	0.003985209497553137	22.02493019776395	5.36270958706497
1.7227227227227226	8.56717591443427e-13	0.008555873102161772	0.3541637192650481	3.5057193825375967	1.3710403515635237	6.323011897241377e-18	0.0012045602535503855	9.512504890875409	16.734465472439304	15.366332194704352	13.15900197377768	5.817014929439009	0.14290976488292623	3.4416384141217993e-85	4.855521403951139e-142	0.04470631724921603	0.5561865942149067	3.166373595907343e-11	1.5452734242355308e-05	24.87833174574951	4.604283377797623	0.007442850790162798	21.514092357998422	5.11208573084379
1.730730730730731	2.2515443004353725e-13	0.004541110528623839	0.5487594221572265	2.7846954770422956	1.84440207058314	2.7473689434420123e-17	0.0005757274962056628	7.808455815374914	16.997807437032993	12.956527801170692	15.519301551345134	6.575544165992917	0.2320302972720476	7.917017418504935e-87	2.9155906197144544e-140	0.07699380402330992	0.35224282354979386	9.10524968010152e-12	3.507187644667604e-05	21.82023018412853	3.503560113449744	0.01353413441311906	20.577965896737137	4.852921865399287
1.7387387387387387	5.816188470195045e-14	0.0023439643536159968	0.8279511501406805	2.152163430798191	2.4152902841960215	1.1629331675395492e-16	0.000267676448117353	6.337924611096619	16.987579019478282	10.636850800236315	17.831060416583398	7.235295705645431	0.3674506222608473	1.757118651313927e-88	1.7061932434092197e-138	0.12915032562822942	0.21756456177683242	2.5439845933876317e-12	7.776190275755693e-05	18.63896179558198	2.595619827936362	0.023962088886633315	19.278202806286494	4.594683341271279
1.7467467467467466	1.7266709011275534e-14	0.0011766053124152394	1.2163879807830906	1.6183399847101358	3.078870634679853	4.795568719580269e-16	0.0001210642419693771	5.144576637584473	16.657931770945204	8.50240758673165	19.959131876885117	7.749031420263057	0.5676122728883671	3.7625623480253513e-90	9.73062956847646e-137	0.21100429098588955	0.1310372412792428	6.910017250021731e-13	0.00016797849441725255	15.506157678010451	1.8722011236173646	0.0413068313149477	17.69287814486473	4.3456670053736115
1.7547547547547548	1.5285516026258636e-14	0.0005743868085424428	1.7401447948517554	1.1840260564943192	3.8205152053643414	1.926531087128207e-15	5.32731392103052e-05	4.257311130569842	16.009241760673646	6.617185794237077	21.76550734026913	8.07780544170784	0.8553660803773074	7.773371969871938e-92	5.408349624766966e-135	0.3357733760795104	0.07694798532469185	1.8405508500022168e-13	0.00035337607013799543	12.563254351169535	1.3147385352849488	0.06933014431264352	15.909149422618007	4.1129251502327255
1.7627627627627627	4.594765921531176e-14	0.0002727049790633078	2.4240768707136033	0.8428489184413614	4.614884415996086	7.539899755851716e-15	2.283446867285733e-05	3.693071657562462	15.084101723423363	5.014240807183614	23.123911540719543	8.195755833207446	1.2576354009737976	1.5494526997252103e-93	2.9295419776845873e-133	0.5204313746532616	0.044048492753947205	5.425834427989933e-14	0.0007239175216169706	9.913126016090658	0.8988701939756669	0.11329880886329546	14.01600958337223	3.90249265629999
1.770770770770771	1.6764820636616258e-13	0.0001259575356143599	3.2881966203713566	0.5837611468024543	5.426354616209631	2.8748291480098995e-14	9.605670936973013e-06	3.4598484863430836	13.958439996998727	3.699432887447077	23.934334325367313	8.09341868309032	1.8043324354992396	2.9798220146821154e-95	1.546485640129118e-131	0.785680350824454	0.024577193573745337	4.0481008979784237e-14	0.0014441263857480008	7.617708206646528	0.598301613452846	0.18027337964945572	12.097841946054144	3.719742677300996
1.7787787787787788	6.052633117390495e-13	5.669629550042259e-05	4.343335644530059	0.39338483837668964	6.211036093280183	1.0678711704173917e-13	4.154173560232953e-06	3.5590353107023103	12.729164931584753	2.657422818619295	24.135188866762448	7.778957007442253	2.5263524557377472	5.528985537920843e-97	7.95615641153988e-130	1.1553042992751466	0.013364064760514206	1.0963955909221085e-13	0.002805335542724445	5.7008246994973995	0.38770696130410237	0.27928066769172927	10.229265477683324	3.569673492315676
1.7867867867867866	2.1310069395435946e-12	2.5126456247047554e-05	5.586617480886832	0.2579271309489879	6.920359534464236	3.8644674344207e-13	2.3146651904668403e-06	3.9865502855098214	11.500159382769313	1.8585700187224283	23.7110491676319	7.277071794240708	3.4525689299259774	9.897914815915876e-99	3.9890735542352913e-128	1.654694124132239	0.0070809168777955026	3.857948977557271e-13	0.0053067401098316905	4.154749394520536	0.24459164513305254	0.421262852623791	8.471539887660173	3.4569620316209546
1.7947947947947949	7.310262855524662e-12	1.1605587592424305e-05	6.99750349488222	0.16454072842510792	7.505893081969798	1.3624739393575954e-12	2.580225571885973e-06	4.732503919140824	10.368564565800611	1.2655723491756607	22.694622671111283	6.625790164919897	4.605909215727237	1.7095629533307082e-100	1.9491808975423174e-126	2.308407861307429	0.003655334164902669	1.3526215048483287e-12	0.00977539246591608	2.948761699630853	0.150220209624408	0.6186834110115993	6.8706109464071785	3.3856969231125267
1.8028028028028027	2.4432563785120966e-11	7.095390839029478e-06	8.53531366715677	0.10212845983278188	7.924757924082016	4.679920779514957e-12	5.079248214005576e-06	5.7796150895101635	9.413096513860273	0.839038072106657	21.16261596581939	5.871706519918742	5.9987923232725535	2.8488501928214336e-102	9.282045236236226e-125	3.1367750402775236	0.0018382141388622712	4.6263883406301095e-12	0.017534926996183114	2.038055042118778	0.08981683828818653	0.8846811932444285	5.456725490378321	3.3588044980728013
1.810810810810811	7.956024598979486e-11	8.366743568980825e-06	10.139096480488263	0.06167613181894391	8.144814994919809	1.566118868550949e-11	1.1596658805338264e-05	7.100951698915991	8.685700069492444	0.5415764552550448	19.226231998682515	5.064500401051103	7.628427121013299	4.5803351284012436e-104	4.307712501853306e-123	4.1517634863504025	0.0009004182166345661	1.541508737672959e-11	0.030629301818186006	1.3717249385596695	0.05227855405814598	1.2317090589628437	4.245429071627599	3.3772795715106048
1.8188188188188188	2.524172529786853e-10	1.6141789972227468e-05	11.730485343512	0.03623968816722416	8.148759724120474	5.106122672674585e-11	2.6609519058766077e-05	8.657819576914761	8.20727316260668	0.3403441702467875	17.017953736298608	4.251620275256441	9.472656729874354	7.10506452034292e-106	1.9483245512912013e-121	5.352571708555333	0.0004295586082451326	5.0032064609369065e-11	0.052099506375113055	0.8990552918507735	0.029622341033682165	1.6696771082494364	3.23967094655969	3.4394052878213976
1.8268268268268266	7.802666728792338e-10	3.538902449576939e-05	13.219738368489242	0.020718044172070134	7.936410357581466	1.6219693936460538e-10	5.978695639541265e-05	10.398678792315737	7.967601227824919	0.20823598823182005	14.676824319758511	3.4739047948981776	11.487141177375229	1.063363931536588e-107	8.587910855527266e-120	6.7216384788650725	0.00019956508965877375	1.5817826893284658e-10	0.08629656237889667	0.5738088343189238	0.016339496625422317	2.2037375258541774	2.432678440253454	3.5401759630919263
1.834834834834835	2.3500323385530974e-09	7.783221560227147e-05	14.514577333335945	0.011524180075569964	7.524785414693234	5.019769237707759e-10	0.00013100259812022258	12.25980395004551	7.929117171906557	0.12404440657507305	12.33452596509136	2.762656786997308	13.604648772165596	1.535461575493528e-109	3.689142715445778e-118	8.22190642711686	9.027925899877633e-05	4.871256581817189e-10	0.1391927965110505	0.3566174959174288	0.008773539500110708	2.8319804952272003	1.8112274055679505	3.671116576440809
1.8428428428428427	6.896320898451945e-09	0.0001675662153820228	15.53083529294761	0.006236893033569354	6.945970706036898	1.5136294045956642e-09	0.0002797752025924584	14.168045695477696	8.033698513510254	0.0719472671225724	10.104205096020443	2.138363513638714	15.737048489125447	2.139139506884687e-111	1.544454663018863e-116	9.796172623643567	3.976434367632852e-05	1.461271706875272e-09	0.21862680236235213	0.21581704670134916	0.004585864055384299	3.5434284319872886	1.3589306179894307	3.820626085621107
1.850850850850851	1.971879947395265e-08	0.0003516563742521054	16.203432086595353	0.003284154153556526	6.2431826627421865	4.4468789350839354e-09	0.0005823456866989938	16.045566115502318	8.211448837676414	0.040645094401263356	8.073309020384142	1.610948713682148	17.780262560631677	2.875294890934468e-113	6.301395371293904e-115	11.369162676842778	1.7051857120576865e-05	4.269890399750621e-09	0.3343901113450189	0.12717735691878884	0.002333302023562428	4.316781730986409	1.059192211792436	3.9748725094796384
1.8588588588588588	5.493762839390059e-08	0.0007188667830901503	16.49595322810945	0.0016825801111985722	5.465748349362289	1.2729064085617587e-08	0.0011814610606241211	17.815922269414337	8.390284105002017	0.02239457567610584	6.300871208467993	1.1812109678627247	19.621988807485753	3.728797553558391e-115	2.5055913080030182e-113	12.852574904043136	7.119235604689679e-06	1.2153413147795881e-08	0.4980429925649553	0.0729741520866683	0.0011556263038537437	5.120348622861061	0.8975301877840911	4.119156091479786
1.8668668668668666	1.491397308529603e-07	0.0014312828239634826	16.407190345486786	0.0008387353482653309	4.663874509250116	3.550166805401104e-08	0.0023364559339390653	19.410486612409972	8.505147912343926	0.012100006644659043	4.818896666941233	0.8429829772525685	21.1515089721088	4.6655016310200516e-117	9.709475305204273e-112	14.152810838660738	2.895855989727186e-06	3.3695784955376955e-08	0.7223432775745205	0.04077203922615102	0.0005571264715591191	5.913464435913144	0.8630440541252584	4.2395560592482076
1.874874874874875	3.9451087548088596e-07	0.0027755039013463247	15.973413166179514	0.00040679079852191507	3.8840424104450895	9.647573632182154e-08	0.004504347071283223	20.77402997630692	8.50580594867592	0.006549899274427362	3.636903464970589	0.5855388510332834	22.27045819501337	5.632108522905014e-119	3.666852163451399e-110	15.180541358335947	1.1538310451130701e-06	9.100152621192728e-08	1.0201965393111352	0.02218246877096086	0.0002614407843279991	6.649476630985388	0.948894148356089	4.324607951131882
1.8828828828828827	1.0168937524731792e-06	0.005242002038490797	15.265805107728786	0.00019196156126196113	3.165663407655832	2.5545280614499964e-07	0.00846606769046059	21.868410651116797	8.362408110990534	0.0038307620056175318	2.7483480265860734	0.39585688695088705	22.90314045251708	6.5597428014264015e-121	1.3495943255188152e-108	15.860787043579496	4.6773834278256823e-07	2.3939636748001457e-07	1.4030963518595383	0.011755109129377304	0.00011941787489105381	7.28007671263947	1.1517590134460667	4.366737350645736
1.890890890890891	2.554186644270768e-06	0.009642567009795811	14.383267265445047	8.813621681341053e-05	2.5393207644907894	6.590720620832112e-07	0.015514934572661928	22.67369765924915	8.068334806416976	0.0029160591156750727	2.137602558681032	0.2604751346718423	23.00491301955629	7.371328012256301e-123	4.8408919039098413e-107	16.141944776400578	2.391950559483904e-07	6.134543050285002e-07	1.8791205405794518	0.0060751787102786645	5.309274005774817e-05	7.760459986598547	1.4703460677554345	4.3632076788747165
1.8988988988988988	6.251731828323606e-06	0.01727548121977772	13.441518448445581	3.937236609732725e-05	2.026583428497998	1.6568814350895384e-06	0.027725687343958888	23.18661843874409	7.640220757862324	0.003412484076121839	1.7863081833291128	0.1668168495088891	22.56736515537352	7.991858589330252e-125	1.6922320831959445e-105	16.002254368247506	2.5632774362266264e-07	1.5312378752348123e-06	2.450673107349496	0.0030795553307987203	2.2975456753319136e-05	8.054563118387467	1.9031475237217708	4.316418897019137
1.9069069069069067	1.491178754282216e-05	0.030144787595577056	12.5599549443952	1.7112978437461164e-05	1.641080974009866	4.05875803919846e-06	0.04832010344358596	23.41681835241212	7.115416223509965	0.005442757237538537	1.678215009439646	0.10398223212202903	21.619462029049732	8.35974389284731e-127	5.765101603194495e-104	15.45258069052995	5.265753307220226e-07	3.723050175238849e-06	3.1122890953751066	0.001569906030226869	9.677203638583342e-06	8.139533802320488	2.4457523568572372	4.233504924986149
1.914914914914915	3.46619164236549e-05	0.05123212673257171	11.84800336080729	7.236968298152946e-06	1.3903296184878058	9.688247525011373e-06	0.0821369666834079	23.38189528247519	6.5474367831341755	0.009648679750314046	1.8019612117178148	0.06308468435163117	20.224438752810826	8.436868555286914e-129	1.914108780996191e-102	14.535017687201126	1.2749028820960893e-06	8.817610231208382e-06	3.8489179773495334	0.0008863460893430016	3.9672166107817045e-06	8.008664301811837	3.088131805983922	4.125297879662989
1.9229229229229228	7.852025015234163e-05	0.08480576074501923	11.392693161802224	2.9777258822907135e-06	1.2777226599858351	2.2534866656123973e-05	0.13619772010994644	23.10240219720987	6.000116191671122	0.01730521871462643	2.1515809375699555	0.037250689020387216	18.47289468225697	8.215097486262454e-131	6.193540565293393e-101	13.317563175956524	3.1001512835518737e-06	2.0342235979856105e-05	4.635133805903914	0.0007037484291483047	1.5829454928262385e-06	7.672266242144118	3.8123867682544983	4.004832696432592
1.930930930930931	0.0001733527469383686	0.13673117276822808	11.248940084832519	1.192091908183037e-06	1.3041431257866059	5.1077550187465e-05	0.22033286361612023	22.597937430726653	5.541190883912225	0.030541827866091907	2.724838453332948	0.0214086983762742	16.473123436775538	7.717689256461732e-133	1.953098715815145e-99	11.885799309637873	7.375061040862235e-06	4.571326703061976e-05	5.435658265900231	0.000919007155709487	6.147292058732505e-07	7.156328328211998	4.591451897502468	3.885635830949904
1.9389389389389389	0.0003730048405891591	0.21472252150432541	11.433644775350453	4.643353445770134e-07	1.4687997939467898	0.00011281796110543993	0.34779823288568673	21.885094078604986	5.235929320800538	0.052667577841945784	3.5197582064622397	0.011975448686060125	14.340104213509168	6.995278077144633e-135	6.00236444521974e-98	10.332990362537544	1.7100617326023334e-05	0.00010006486528390732	6.2074157488156345	0.0016070740581126217	2.323451056665558e-07	6.4991994741061125	5.3891686821008715	3.780064312877183
1.9469469469469471	0.0007822556752622442	0.3284484736140674	11.9242485502798	1.7597489883732512e-07	1.769096538977536	0.00024283293594458134	0.5357677892559726	20.977518115269184	5.141231432470658	0.08858917324540268	4.5299589781113525	0.006519869487301554	12.18470362129634	6.117384898303273e-137	1.7977678593401304e-96	8.750181221703215	3.862768030221541e-05	0.0002133618417652214	6.903084911222413	0.003033761734392675	8.546909360569593e-08	5.746884811993673	6.161959147289827	3.6979349450229724
1.954954954954955	0.001599007405078791	0.4893868884604934	12.661903772309055	6.488834301419708e-08	2.199581396283779	0.0005093617524639108	0.8055472904147232	19.887773600792126	5.3004390147640255	0.14529366216129644	5.739597767709269	0.0034548690244180446	10.10448335445151	5.161426630513142e-139	5.247568038577866e-95	7.217730520888806	8.499541778653013e-05	0.00044314685367622596	7.475815026476378	0.005722616314496904	3.059882808967491e-08	4.947754415290433	6.862068655901266	3.6456169329634016
1.9629629629629628	0.0031859424306662615	0.7103203556013032	13.558937889226788	2.3279820252169275e-08	2.750247879040825	0.0010412209547620802	1.1823219052992986	18.63027621885068	5.738985915927077	0.23234025939567082	7.1188606437662685	0.001781844704161011	8.177127091593428	4.2016211035235243e-141	1.4927803052638351e-93	5.799304168717159	0.00018217896838992548	0.0008965497025833502	7.884504831077002	0.010580653452668462	1.066141875261666e-08	4.147503817397382	7.442043582821995	3.625671434037797
1.970970970970971	0.006187718450062938	1.0043890672303564	14.50983265149555	8.126238039756222e-09	3.4046405875462367	0.0020742729615821423	1.694243981686472	17.224336700634172	6.4610132949741645	0.3622704179702191	8.620963433991612	0.0008944451034711677	6.456984942556824	3.3029518987030055e-143	4.1385404942187026e-92	4.53880533637477	0.0003803699755154974	0.0017668384975145295	8.098867912102769	0.019092509685651897	3.6152161089751527e-09	3.385076365663108	7.859831409293632	3.6370283594754413
1.978978978978979	0.011715184788577582	1.3836764363858738	15.404524143529397	2.7599196309385174e-09	4.138317186780453	0.004027208555173338	2.370698538159	15.696391523368144	7.447168319647836	0.5508078117850113	10.181502999749625	0.0004370016821001741	4.974699853148414	2.158727493724108e-144	1.1181811400129447e-90	3.4601611903233604	0.0007736052428107175	0.0033916819348233547	8.103486917758007	0.03359335176424463	1.193046245287335e-09	2.690005472728976	8.083706715649408	3.6756123976927912
1.9869869869869872	0.02162299803338644	1.8573966127830412	16.14249528760965	9.120114900488816e-10	4.918213995852993	0.007620201495272727	3.2396638617694267	14.080758187039985	8.653936165747211	0.8166898834159408	11.72070662437198	0.00020780601015529275	3.7394324754908155	1.181839658551943e-142	2.944360019655594e-89	2.5694412908166155	0.0015326315268767762	0.006342042747426245	7.900208910529176	0.05762605602993814	3.831588890103857e-10	2.0813296605558658	8.096191912372419	3.735278982847535
1.994994994994995	0.03890939280468618	2.4298710576080382	16.64593943398497	2.932251132783408e-10	5.703341216006492	0.014052770122302122	4.324215135805107	12.418650861195081	10.01493928651919	1.1809629449728911	13.148677175972276	9.617865042441866e-05	2.742911203126615	7.131871925570714e-141	7.555855017925644e-88	1.8585189168440985	0.00295774874588207	0.01155151626076284	7.508531290268253	0.09637589216113526	1.1975514088610947e-10	1.5679477990424953	7.896278726431614	3.808901241171101
2.003003003003003	0.06826370354459493	3.0986005864339856	16.870283098731477	9.172738110195537e-11	6.447005668450642	0.02525804374124375	5.6383908067308885	10.755618099969604	11.444592069305077	1.6655973501346053	14.37318721224855	4.332562593291893e-05	1.964429544603039	4.194554689142944e-139	1.8896894628011294e-86	1.3094211671497602	0.005560194400057078	0.020494843418613084	6.964005993400403	0.15715484576515268	3.6424889641394684e-11	1.150072828908656	7.499544904355927	3.889457577697669
2.011011011011011	0.11677466598109504	3.85282656953245	16.810606826993677	2.791861078526981e-11	7.1004584665587815	0.0442475230084012	7.182831285538136	9.137912619050036	12.844276512006402	2.2913489554200126	15.309040025321389	1.8995761342252053e-05	1.3759770160439562	2.4043562705089986e-137	4.6058687797448946e-85	0.8986153355837272	0.010181783220327206	0.035419791268124105	6.315058441159414	0.2498778330287635	1.0781681260946671e-11	0.8213383534029536	6.93613948590276	3.9709978471661063
2.019019019019019	0.19478649462265746	4.6729939156544935	16.50298951685128	8.267716816126535e-12	7.617549985910646	0.075550779073565	8.940772115244803	7.608500863146284	14.110817703178101	3.0749112141834978	15.887613439804234	8.106157234536933e-06	0.9468733155570541	1.3432053502457738e-135	1.0940751510261217e-83	0.6006870375609185	0.018161967310471292	0.059627029260951515	5.61888609157153	0.3874369818722464	3.1056635726238174e-12	0.5711127818967127	6.246993635475429	4.049403172797543
2.027027027027027	0.31684726788185974	5.53145042083589	16.02046348766766	2.3821788258222106e-12	7.959715219005261	0.12573579304696295	10.875086321051013	6.2034403577289785	15.146562202725052	4.02555981932221	16.06504283452187	3.3668652467385075e-06	0.6475150183865461	7.313354717985929e-134	2.5327796543853063e-82	0.3911113239966033	0.03155782810079232	0.09777686972184407	4.93720358026866	0.5858439468998536	8.705579278167828e-13	0.3866559287107603	5.478915307519614	4.122890734533039
2.035035035035035	0.5026352410767965	6.394533248502827	15.46400126098957	6.678210527321967e-13	8.100475215303007	0.20396617547362628	12.927082154159423	4.9492148080015745	15.869918989714593	5.141665206494521	15.827644876592876	1.3612399694909255e-06	0.45207849143740414	3.8808021017336674e-132	5.714293185332954e-81	0.24804348045897975	0.05341417142045787	0.1561798021911398	4.33251448883866	0.8639837057202544	2.3747184180811733e-13	0.2548769046259635	4.679380527438731	4.192243917812229
2.043043043043043	0.7776784184812103	7.225923953392152	14.949637921025523	1.8215572706693195e-13	8.028667545655242	0.3225119766994029	15.017643758936279	3.8613740978422433	16.22494272892181	6.40760060456884	15.19362246007886	5.361625074553208e-07	0.3402070430727718	2.007044437498245e-130	1.2564427000667063e-79	0.15322443083088846	0.08806656529499968	0.2430017434371303	3.865339679160042	1.242819074067075	6.303673857817697e-14	0.16358343044638424	3.891816730902631	4.260767943433748
2.051051051051051	1.1736129352288545	7.99084973378449	14.593354938499692	4.8341768378439165e-14	7.749815225397036	0.4970855852856425	17.051046560833857	2.9445480404441544	16.18852201835232	7.791660825580532	14.210738731771588	2.070336120112613e-07	0.29782151551806507	1.0116332906177551e-128	2.6923909635277594e-78	0.09219308659145728	0.14143952676393876	0.3682898013606607	3.5924859526086514	1.743916225587455	1.6283159033666574e-14	0.10222359622675671	3.1520030856801657	4.333982938806477
2.059059059059059	1.7276756267605966	8.660444466964613	14.495639821583842	1.2482432168826132e-14	7.285371183090657	0.7468325013006412	18.921408606803052	2.193654571363597	15.774013848769151	9.245589291291903	12.950362658529588	8.211029562308723e-08	0.3172306744942201	4.9695821020777465e-127	5.622753551129241e-77	0.05403013972148742	0.22127670900382013	0.5437080683080744	3.566086963368006	2.3872371642091763	4.09301377739846e-15	0.06219651001572827	2.485942738551038	4.419073983749543
2.067067067067067	2.4811199749361803	9.215437515673269	14.727666171716296	3.1359770435805638e-15	6.669961456581328	1.093782545793606	20.52130602779997	1.5959519464312037	15.03069171064425	10.706163691074867	11.49891080185315	4.370445354681937e-08	0.3966973134670918	2.3792893480704427e-125	1.14439430480066e-75	0.030841705408855103	0.33721414680849854	0.7818755722624421	3.8328822115277683	3.188266493524682	1.0011607369493023e-15	0.03684545243475752	1.9092633693808185	4.524125137001022
2.075075075075075	3.476307190608258	9.648371814559766	15.320828325101578	7.665553402822582e-16	5.947106555481725	1.5615772931984964	21.75166131826768	1.133510987227938	14.039031530146907	12.099017149141789	9.948105205060182	5.359894211318912e-08	0.5395648368333134	1.1102103803713015e-123	2.269960389467837e-74	0.0171475591782558	0.5005886992232301	1.0952299063179107	4.433090753256657	4.154695836785103	2.382961728197621e-16	0.021252243734882596	1.4279427383645527	4.65717521722118
2.083083083083083	4.752373091935308	9.963785435452078	16.260957847935437	1.8231026856223898e-16	5.16414715282147	2.173350160416233	22.5316934451434	0.7857022505991622	12.902495478945125	13.344507550974825	8.385561306171658	1.204009396707059e-07	0.7529971536848715	5.048867110819235e-122	4.3881055741219627e-73	0.009285918360063223	0.7238714859754478	1.494406422593542	5.398319532579083	5.283054848872215	5.519245572592875e-17	0.011935172469360331	1.0399823687218919	4.825148988871831
2.091091091091091	6.339608133704959	10.176189570726653	17.487999372808133	4.2186716718529625e-17	4.367187794129991	2.9487558008241597	22.807576540647055	0.5313799169806444	11.736948961551965	14.365058062224026	6.887015258097117	3.05752186346831e-07	1.0463583740692115	2.2377585712355963e-120	8.267083239681131e-72	0.004897821562113576	1.0196404859431434	1.9862226893284085	6.748214263960552	6.555816171184182	1.2439090781027445e-17	0.006526128593760725	0.737583842971098	5.032738238915623
2.099099099099099	8.252990228724025	10.306156642817763	18.901284276861666	9.498112322597354e-18	3.596792933792295	3.9003211521378196	22.558538460959568	0.35056593487496496	10.659074039737606	15.093059407580183	5.511070174698113	7.728716780265921e-07	1.4292753436909684	9.666364145076024e-119	1.517903886715671e-70	0.002516132239289393	1.3990648515317172	2.571478715930111	8.485963264692158	7.9395711318133735	2.7279778333355966e-18	0.0034744460440889434	0.5094095151427609	5.281330757658268
2.1071071071071072	10.485629017460525	10.375278746478095	20.36986695060606	2.0806347813386264e-18	2.884956622754194	5.029499554198952	21.799447379153644	0.2255621557403116	9.775111734127341	15.47822950269681	4.2968035507271924	1.9087437300201895e-06	1.909489489259143	4.0695248694878386e-117	2.716146758699109e-69	0.0012589636074436133	1.8699663603825325	3.2429011551203835	10.593216804046186	9.384837116278195	5.821480671344145e-19	0.0018010199901008876	0.3426044305656268	5.568107063562453
2.115115115115115	13.00314495043878	10.401051008786494	21.746742501884423	4.434568684217926e-19	2.2535822227814717	6.323010952917206	20.579439211741143	0.14152055204368938	9.17103557499285	15.493325258459976	3.2640606031605786	4.594420597157813e-06	2.4907031001827376	1.6697632375253958e-115	4.736739216185542e-68	0.0006135343156910771	2.4346409077000666	3.9836417091980905	13.02538192851082	10.827897170894351	1.2088259528670137e-19	0.0009089803846653268	0.22438264373820255	5.88543858289356
2.123123123123123	15.740136831083934	10.392791323026596	22.885223352561823	9.196104463199882e-20	1.7144222382641698	7.750191249096476	18.976742085892468	0.08656921545186907	8.904931846794298	15.137310734659021	2.4158636236867115	1.0775077008912145e-05	3.1707319987263305	6.677235849586511e-114	8.050508281182121e-67	0.00029121063297023474	3.087743449534016	4.7667526019849475	15.708490963675722	12.194795274762997	2.4424696557561375e-20	0.0004466769134598607	0.14310549669106007	6.220719606457212
2.131131131131131	18.59981823407727	10.349501017934474	23.655402402567812	1.8554676411655483e-20	1.270200954243677	9.262096942575763	17.090440870119544	0.051622747525642644	9.002042715558407	14.435473185563833	1.7421528878213026	2.462062177487622e-05	3.940353207706844	2.6023707603471934e-112	1.3334754386695437e-65	0.00013462167046527626	3.8146322520755493	5.555980794266399	18.53883928797725	13.407255323625478	4.802055507741299e-21	0.00021371525258364726	0.08887831111316448	6.556741917056403
2.139139139139139	21.45759091522535	10.260143662043953	23.95855327836698	3.642502446528223e-21	0.9165102711941358	10.792977073852814	15.030379493431402	0.030005999231482307	9.452685899467928	13.436469229428681	1.2240460978968875	5.4810581286904115e-05	4.783241390829464	9.884899493603017e-111	2.1526080360558708e-64	6.061202101390303e-05	4.5905985668081435	6.308042945438796	21.386306982162928	14.389923126226918	9.186612518366856e-22	9.955900484338374e-05	0.05375445345120958	6.872671494202791
2.1471471471471473	24.16878813041931	10.10627441965018	23.737563056224076	6.957341130438871e-22	0.644039487813072	12.26442429452054	12.90663342264406	0.0170001181285042	10.213111822365478	12.206777462536849	0.8379243377879552	0.00011888204571152193	5.67728898388149	3.659367091242346e-109	3.3865964285038204e-63	2.657879260130327e-05	5.381348650332293	6.9762868404008636	24.10174135455208	15.078027182661234	1.710060921359458e-22	4.515736500225216e-05	0.03166211216739523	7.145612273664726
2.155155155155155	26.580137520607103	9.866425330863295	22.982052657033734	1.2929559308216775e-22	0.44075567519991116	13.592084027316533	10.819960253007562	0.009390249565471357	11.209257073214623	10.823430634301058	0.5588626745792523	0.0002512202047548053	6.5973910641725455	1.320293032336299e-107	5.192551780686329e-62	1.135118145864111e-05	6.144946653900473	7.515360166761617	26.528067676623373	15.424389280384093	3.0973734467217924e-23	1.9942502466461074e-05	0.01816706811037658	7.352650457370857
2.163163163163163	28.54378657757399	9.521272581801178	21.727638572944066	2.337874132560409e-23	0.2937606276458991	14.694310160654595	8.854371509042467	0.005063752436406081	12.343235431726832	9.366123213971052	0.36315864389715363	0.0005172247396133896	7.519467569748461	4.642643299986542e-106	7.759209710655324e-61	4.721422427850829e-06	6.835185050612057	7.886259258206609	28.514049292076592	15.404739005258957	5.458826733735614e-24	8.574992194147304e-06	0.010165052738963766	7.473178992238673
2.171171171171171	29.932153482746433	9.058469478232103	20.04968887245751	4.1129696746475346e-24	0.19067753071066723	15.501710704553275	7.072533093025188	0.0026820701780271633	13.502218165985985	7.909803775035954	0.2299199413861676	0.001037505582947191	8.425147268535794	1.5910760437032854e-104	1.1299878766878542e-59	1.912613730938747e-06	7.40606654201351	8.060984461082287	29.9289954022151	15.02050667902635	9.361099114589444e-25	3.5899700804615942e-06	0.005570369729746924	7.4912248193513395
2.179179179179179	30.651551722361667	8.476148629051911	18.052755706243335	7.040230327314275e-25	0.12053570382712257	15.96623378301173	5.514196323895583	0.0014310033628554153	14.569078990966277	6.518679033856287	0.14182258643077353	0.0020276268025355842	9.3062319955301	5.31431372488562e-103	1.6037996346390287e-58	7.545724632918368e-07	7.8168200794444775	8.02603223635568	30.676362679532744	14.298651830522768	1.5619758364089615e-25	1.4633591977082736e-06	0.003041162299148377	7.3974610135402905
2.1871871871871873	30.652580381956675	7.784435746925618	15.857463829735295	1.1725063584663307e-25	0.0742065352463927	16.06838377476207	4.1973918071427505	0.0008432605402417967	15.43385782163504	5.242231949040288	0.08523321107082896	0.0038607531338370753	10.167888325007887	1.7299520834326484e-101	2.2184358499910654e-57	2.8992827941230997e-07	8.036700705780351	7.784119554356	30.704212849892254	13.288555660344596	2.5359456524553624e-26	5.807832342452352e-07	0.0017606704697752575	7.190596856858756
2.195195195195195	29.935690510910888	7.004779564923388	13.586888824775112	1.8999427903544412e-26	0.0444916855505603	15.821359390972846	3.121769132545784	0.0006826134166667029	16.004820461871287	4.113469146443069	0.04991149704317195	0.007162134461132161	11.0295550272161	5.488473760772118e-100	2.990642497738409e-56	1.0849078173092263e-07	8.048790946013703	7.353834934192293	30.010892189891116	12.056471313460492	4.006102460192375e-27	2.2442964212907433e-07	0.0012797790728557305	6.8779064993774295
2.203203203203203	28.551064216085226	6.167368182372488	11.35433775438672	2.9954551403777174e-27	0.02597920314261773	15.271338445437191	2.27328282744094	0.0008789934793203678	16.21776473926672	3.149245754378258	0.028488284628808105	0.012944918959242538	11.922846891426575	1.697069949785408e-98	3.9291935808359795e-55	3.95370672645303e-08	7.85215154768095	6.767278336137104	28.645023205977374	10.678391902927276	6.157707318076284e-28	8.444022459800681e-08	0.0014188094862609885	6.4747740929213204
2.2112112112112112	26.592838384403652	5.307262379669654	9.25400177459183	4.594963803734155e-28	0.014773489086074277	14.493711780632065	1.6294114651290765	0.0015067018898891932	16.042329772350012	2.3522351499687826	0.01587111832709391	0.022795159215001606	12.886259035635431	5.114209652359381e-97	5.03111340669255e-54	1.4032083750679609e-08	7.461942043698994	6.066105835334791	26.699802451910895	9.232393828612226	9.209358749265683e-29	3.09329656581848e-08	0.0022244292682104057	6.003281080203859
2.219219219219219	24.188590763855423	4.460059724983574	7.355304362424547	6.858013691634562e-29	0.008181835027237284	13.585673692014044	1.164217435100668	0.0028021010515236317	15.484427621559972	1.7139548717931794	0.008678886258957097	0.039108607448981036	13.957147093723373	1.5020622955437022e-95	6.278371601493744e-53	4.8500117533675665e-09	6.907489657959419	5.296655283538641	24.30249927982301	7.791512354461599	1.340144578274423e-29	1.1033079710586746e-08	0.003978882852831842	5.490012281293916
2.2272272272272273	21.48570730511329	3.65789052597775	5.70107164303901	9.958904771342259e-30	0.004412953303978445	12.656091653244703	0.8527524087981874	0.005221527952542328	14.584484119721836	1.2182332187953808	0.004762378724520486	0.06537150788633624	15.162141588414693	4.299599411768144e-94	7.635766646969828e-52	1.6325382375071254e-09	6.228648000010185	4.504942137195137	21.60076866237711	6.418022557698513	1.897511682167237e-30	3.831554161990898e-09	0.007261568672102721	4.963381902712581
2.235235235235235	18.636635613654544	2.9263690927414414	4.309045736191372	1.4070897193399099e-30	0.0023180454920317677	11.81391887366374	0.6745264282762525	0.009543649938050378	13.411831577322536	0.844581404782103	0.0028340365123056856	0.1064611324302474	16.507688212334248	1.1994956515755918e-92	9.050686240719475e-51	5.351596300604142e-10	5.471072958753262	3.732265301170569	18.74779249751231	5.15968442485762	2.61412591649573e-31	1.2955560269373294e-09	0.013065449830166631	4.4508536711866755
2.2432432432432434	15.785043185128892	2.2828474708126674	3.17584956260562	1.9343229246417232e-31	0.001185890461238603	11.156543335971646	0.6159366951059404	0.01702193586298555	12.056191362163633	0.5710842682240502	0.002209335681959613	0.16891961716598478	17.97264157472081	3.2613694142468284e-91	1.0455243035074428e-49	1.708561511113127e-10	4.681191388807313	3.011976501271392	15.888288262931248	4.0481410005003164	3.5041004783062727e-32	4.265210265105706e-10	0.022971072121703667	3.9764366287015127
2.2512512512512513	13.054566616588865	1.7360221017227457	2.282334758220043	2.5872187287529954e-32	0.0005909916598174393	10.759400659084994	0.6716669371636692	0.02959102017139115	10.617582483975125	0.376594777679201	0.002652695087743147	0.26112925142031607	19.504683018531786	8.642351842063018e-90	1.1770937863027174e-48	5.317058883983788e-11	3.9016244285954844	2.3676986875197183	13.147096046263957	3.099310543764682	4.570181310864271e-33	1.3671863360174505e-10	0.03937730164605472	3.5587792312732818
2.259259259259259	10.541255556340113	1.2866952294266705	1.5992876710613833	3.366931590928607e-33	0.00028719376394446204	10.667964276284719	0.8451156269248021	0.050124067079661126	9.196110057018009	0.2421765456139025	0.004319606886553936	0.393294060047811	21.021771907056763	2.232001720977161e-88	1.2915549388237563e-47	1.6292195576988866e-11	3.1676683053255594	1.8129969336994953	10.62147142382144	2.3153495642836965	5.799573112942303e-34	4.266954281484133e-11	0.065778729283374	3.210072467564211
2.2672672672672673	8.310121053663826	0.9293355746914407	1.0926735002756713	4.2631677039056015e-34	0.00013681786602641441	10.892924725734813	1.1479084927962149	0.08272560227334617	7.88291839841828	0.15185968641461112	0.007790590583982384	0.5771194074228202	22.41895916804532	5.618077684816923e-87	1.3811478685489577e-46	5.489106567766425e-12	2.505181003199912	1.3522702317774111	8.377512075356458	1.6876181134913328	7.160828776301983e-35	1.29661573219486e-11	0.1070641281700054	2.9358312421826063
2.275275275275275	6.395536440263923	0.6540295021777454	0.7278872438527328	5.252033897900155e-35	6.565614408397154e-05	11.409029057595243	1.5985282371805247	0.1330253354458598	6.753206319119069	0.09284859303285152	0.014198346341237487	0.8250882436513018	23.579861729486012	1.378197913925274e-85	1.4394399827366403e-45	3.9296342364413765e-12	1.929939493756374	0.9824844559224181	6.450476661781281	1.2000560354046417	8.602688839112198e-36	3.836256175853205e-12	0.16978886975870874	2.7354804443879033
2.2832832832832834	4.8047270410695155	0.44845052960435994	0.4727767282622383	6.295345968948979e-36	3.5793012283454826e-05	12.15769823715507	2.2200858266902643	0.20841460054622662	5.861716118866638	0.0553479220353682	0.025454058996090444	1.1492686162983374	24.3911368489437	3.295080805151519e-84	1.46208854894944e-44	8.971447484691182e-12	1.448283058009799	0.6953183170639123	4.848234531046101	0.8324574897834776	1.005559690884069e-36	1.1051136196011224e-12	0.26234946876337906	2.6035545733111674
2.2912912912912913	3.523290899639731	0.2995707817296116	0.2994510706038211	7.341903344425296e-37	3.0289311832187717e-05	13.053183069273517	3.037289594093112	0.3181420275473681	5.240653967025132	0.03216564932150684	0.04457912780476296	1.5596570902484117	24.757625163235897	7.67805437244636e-83	1.4473753841937505e-43	2.8103598900842782e-11	1.0586889503386474	0.47933311628755676	3.5567839169006645	0.5632736498540888	1.143624141234696e-37	3.0996258826700843e-13	0.3949659065936903	2.531247142166859
2.299299299299299	2.5216284485966747	0.19495721215656572	0.1850572193430754	8.330953334038549e-38	4.579277831978023e-05	13.99166139397902	4.072751396082085	0.4731656392849711	4.899681418605867	0.018223061949204616	0.07614161640461839	2.0621636567886723	24.615613107564496	1.7436805783437538e-81	1.3964222779018098e-42	8.895530221877587e-11	0.7538561521780476	0.3218748033503724	2.5467075632726757	0.37173868065325794	1.2654929830132748e-38	8.464759879103214e-14	0.5793653279986553	2.5080274996119836
2.3073073073073074	1.7612885769656723	0.12360748645641569	0.11179261291131229	9.197667792183263e-39	9.09451444928391e-05	14.862337688327049	5.34289345388378	0.6856538545248937	4.8274847423679805	0.01006381531398834	0.12677969717054272	2.6564617178359473	23.941961266954806	3.8593423953192045e-80	1.3130496509418566e-41	2.7522537663884545e-10	0.52289412182554	0.21053888056976672	1.779562329865841	0.23926648548064355	1.3624999451492056e-39	2.2507280526941298e-14	0.8280690489115704	2.5230759445558903
2.315315315315315	1.2004951405425295	0.07636555605260718	0.06643668970536928	9.880017539060151e-40	0.0001900672646988393	15.559320216633079	6.853855699282878	0.9680477069474973	4.994466764684122	0.005417410777070984	0.20576568263091188	3.334037059910659	22.75759737255622	8.32511656890957e-79	1.2033031721580098e-40	8.299986928648484e-10	0.3533004650278512	0.13414466953682058	1.213456298196716	0.15018189755186795	1.427344371944684e-40	5.826857828704681e-15	1.1532227536079276	2.5663609326842973
2.3233233233233235	0.7984254131310606	0.04600749434414045	0.03965052247257927	1.032606109633549e-40	0.0003931449039575448	15.992879453033266	8.59790885671153	1.3316485543009033	5.356250562464991	0.0028424019748562387	0.3255246460598529	4.076840423178755	21.12491532116837	1.7502414678577856e-77	1.0747297605175125e-39	2.4391322256581966e-09	0.23253044974353	0.08325499756268097	0.8073763157339962	0.09192038406505607	1.4601507565231009e-41	1.4687532354611453e-15	1.5649822304718959	2.6292761379895895
2.3313313313313313	0.5181031192003954	0.027106422508946553	0.02523593064530616	1.0500467707377464e-41	0.0007947574676092846	16.098695901450924	10.550909614543897	1.7847812610076936	5.857846709944646	0.0014535231663666483	0.501975714308713	4.856947737084961	19.139722701715343	3.586214384269354e-76	9.3552324965635e-39	6.984794943056071e-09	0.14908042674044963	0.050331860817071986	0.5241228287365899	0.054857093119702945	1.969072073009833e-42	3.604676271022644e-16	2.0695708097906724	2.7048494095319167
2.339339339339339	0.3279973623579665	0.01577968611067831	0.019482258789977724	1.0389139447384591e-42	0.0015663854990836897	15.843924429848716	12.671261385550029	2.3306944453310336	6.438433996513582	0.0007244035184911908	0.7545213874312956	5.637539221039077	16.919299995467426	7.161519191989778e-75	7.936733841701824e-38	1.9490888612061812e-08	0.09310362616191366	0.02963953893321351	0.3319403821929124	0.0319190553977585	5.1355964130294695e-42	8.613639979646003e-17	2.6672456669938422	2.787611880288168
2.3473473473473474	0.20256383838504968	0.009402235735522362	0.02067272136996282	1.0001093467706053e-43	0.0030084626245136387	15.229330075854072	14.900664181626379	2.9654779003053906	7.036688928767565	0.0003518373465320357	1.1054851726140158	6.3753223808652075	14.588689606195274	1.3938136232999065e-73	6.562386799506971e-37	5.299918857095454e-08	0.05663928182645168	0.017001830501134976	0.2050796567040309	0.0181065020247959	4.622879247145422e-41	2.0040575122576486e-17	3.3505229434830524	2.8732612004012235
2.3553553553553552	0.12202729485797681	0.006346731761695116	0.028777794209076026	9.367255695160653e-45	0.005630340352701514	14.287327374236622	17.16667915131848	3.6763741384596478	7.596470203244726	0.00016652828410859715	1.5788079965943318	7.024269295941264	12.267434108445809	2.643838258998563e-72	5.2882928531468274e-36	1.4043210271364527e-07	0.03356402632284357	0.009499827139298903	0.12359119020758295	0.010012876779696589	4.166169390041109e-40	4.539799392630308e-18	4.103083089959644	2.958263569936853
2.3633633633633635	0.07170058909636541	0.005789776058461798	0.04533005803794439	8.536389891846762e-46	0.010267425985327061	13.076376892940813	19.386853884332247	4.440903508952238	8.072463949091208	7.680718463318213e-05	2.197875861737776	7.540264560660439	10.058654584800507	4.88760042482218e-71	4.153399946916475e-35	3.6259613755447157e-07	0.019374724743807307	0.005170487655170751	0.0726482646040631	0.005397553904403463	3.6601164268211834e-39	1.0013044837446574e-18	4.899774581252241	3.039518429288426
2.3713713713713713	0.041089185321708514	0.0076081661126476165	0.07344950611557235	7.568905607315476e-47	0.018244168090281697	11.672734220778228	21.47392209035722	5.227182666670645	8.435196283285192	3.451975341728529e-05	2.982474544883648	7.886030329151543	8.041721302429943	8.806171473600082e-70	3.17927097195528e-34	9.12303929082622e-07	0.010894372047678349	0.0027412149412346493	0.041650221421819116	0.0028361189399881254	3.1337719865645224e-38	2.150298124683377e-19	5.70803270643355	3.114167066479924
2.379379379379379	0.02296365972028553	0.012379567421619303	0.11796626843252904	6.529635130006544e-48	0.031587979357565736	10.160897181749348	23.341464045089424	5.995681501007034	8.67469926704351	1.5117182299396434e-05	3.9450475378370338	8.035570769806801	6.268995123969842	1.546355041768909e-68	2.3718534955650424e-33	2.2367400479973565e-06	0.005967247305051354	0.0014156322800374314	0.023291051357695068	0.001452507096367468	2.614888636618271e-37	4.496081843330213e-20	6.490826957019523	3.1795749413224352
2.3873873873873874	0.012515105267174679	0.02149673124576786	0.18556607331474761	5.480771767745363e-49	0.05329112329056329	8.624189895165022	24.909419830033006	6.702444137269012	8.802133606879421	6.45056440659622e-06	5.086647792610603	7.977401414676901	4.766388709938566	2.6464392225146004e-67	1.7245894381293338e-32	5.343810867885331e-06	0.003183838606584225	0.000712120693219561	0.012710067094650649	0.0007250316491978324	2.12643591850193e-36	9.153195892512507e-21	7.210968432351214	3.2334698132374315
2.3953953953953953	0.006650896859852111	0.03740017880736069	0.28486264817879753	4.47601465109148e-50	0.08760383991596586	7.136752446538162	26.108971655607125	7.303530888559304	8.848849522702329	2.6818571775143697e-06	6.393179516635541	7.716006585854081	3.5369516684683497	4.4141315046052123e-66	1.2221434676567523e-31	1.2440740772176709e-05	0.0016547531837216582	0.0003489414302313368	0.006783679106625642	0.0003527122041604092	1.685251409515759e-35	1.814321815755568e-21	7.836296572858235	3.2741831143264255
2.4034034034034035	0.0034462923043938817	0.06392730402436775	0.42628448717151396	3.556626499687875e-51	0.14032228523654713	5.757827856358937	26.886502584800592	7.760175562207787	8.862687802774197	1.0863579348785053e-06	7.832666849475481	7.271268164185061	2.5663961194147213	7.1756168868585745e-65	8.44108677119046e-31	2.8222858570047324e-05	0.0008377618492921698	0.00016655100196139006	0.003575124518786486	0.0001672207442130457	1.301638531991342e-34	3.501538493400324e-22	8.34498921146036	3.30092480377151
2.4114114114114114	0.001741107184134594	0.10676237591435048	0.6216582796995946	2.7496790146473486e-52	0.21901072963979426	4.5287513129588906	27.206526232149482	8.043958667749953	8.90173255867282	4.287447193094281e-07	9.354304247704471	6.675966704295534	1.8294491468449494	1.1368517956564608e-63	5.6821851570211334e-30	6.239005303972801e-05	0.0004131550887159666	7.743507880881429e-05	0.0019328859190414955	7.725891567869389e-05	9.797818533226736e-34	6.579706237413284e-23	8.730071166372602	3.314021568825504
2.419419419419419	0.000857584924409194	0.17394918400436626	0.8833870069395966	2.0683437433331913e-53	0.33307295682929755	3.4725613624417138	27.05360339658349	8.141223646430928	9.026151091315947	1.6485540333849068e-07	10.88989766378754	5.971790871220854	1.2960888684686018	1.7554121254934957e-62	3.727987257583721e-29	0.00013439691720273887	0.00019847728309016347	3.5069051652099555e-05	0.0012159586875630174	3.478401981663464e-05	7.187563333923653e-33	1.2038077090125309e-23	9.002189337077454	3.3150605139495184
2.4274274274274275	0.00041179899091243186	0.2763953850568065	1.223165543378335	1.513771809578585e-54	0.49356981295664365	2.5957643845844096	26.433287873560804	8.056035259433063	9.28911657609174	6.175568361893013e-08	12.357988754311958	5.204529174710982	0.9370020410471714	2.6417089570827064e-61	2.3838377835295412e-28	0.00028211284189452604	9.287817637522785e-05	1.547056165856827e-05	0.0011213712872139706	1.5260499482835348e-05	5.138629139807546e-32	2.1444244630006482e-24	9.18990109774158	3.3068997763907277
2.4354354354354353	0.00019276610270129875	0.4282576235268585	1.65025411813353	1.0779412416358383e-55	0.7126774952042025	1.8915510749310247	25.372089954135483	7.811185677766648	9.728039548253845	2.2537800808914376e-08	13.670503965802911	4.419210944242152	0.7279004114777808	3.8745518451174797e-60	1.4856738689505394e-27	0.0005770533963734778	4.2337160397864815e-05	6.647891528528968e-06	0.0015927619470488038	6.523817315085398e-06	3.5803556093383834e-31	3.719353031244795e-25	9.337073288987266	3.2935287919702114
2.4434434434434436	8.796352050030614e-05	0.6470562228178586	2.1694353155281867	7.468385751181683e-57	1.0027039758499912	1.343701095326975	23.916364797383025	7.44704914483718	10.357389453179868	8.013074470547517e-09	14.741268281707718	3.6559011600080984	0.6525769049828012	5.538454820293255e-59	9.024353222079339e-27	0.001150187765945528	1.8799008557389705e-05	2.7826434944806707e-06	0.0027953607178296943	2.7174790904372943e-06	2.4311869189606867e-30	6.280975056576075e-26	9.497458665168324	3.2797809928668915
2.4514514514514514	3.913255660217303e-05	0.9533393272661529	2.778897741278693	5.034488739033301e-58	1.374635850795422	0.9304944545705965	22.129990919818813	7.018403290056713	11.164248856571685	2.77544530914248e-09	15.49528079533843	2.946663796753315	0.7047302029971372	7.715896458415954e-58	5.342639338838981e-26	0.002233989270843551	8.131175564548002e-06	1.1345591960975798e-06	0.0051502040071321	1.102936026400206e-06	1.6088806726731789e-29	1.0327370355877294e-26	9.727024284194306	3.27091927030096
2.4594594594594597	1.6985328258275194e-05	1.3697139546345296	3.468393093689325	3.3020297703758113e-59	1.8362754697522155	0.6281253487999553	20.0907535689279	6.589605734240381	12.107418431432714	9.364948978463878e-10	15.877379363562984	2.313945666556399	0.8886318155935086	1.047646575844045e-56	3.082791867287712e-25	0.0042281756312651025	3.4259175285018435e-06	4.5060287942097695e-07	0.0094272094330758	4.361575313693826e-07	1.0376302318008945e-28	1.6533144124917837e-27	10.0750586533759	3.2721294688944718
2.4674674674674675	7.230078149088191e-06	1.919101096550261	4.218071325463931	2.1071894036403867e-60	2.390139428950325	0.4133283536123319	17.885502362527077	6.228689041833123	13.120415523881821	3.0783028079365645e-10	15.858907686134435	1.7703623102262938	1.2186783971504596	1.386353035358586e-55	1.7337344573753118e-24	0.007798023712608372	1.4060657937412287e-06	1.7432872841422504e-07	0.016901538986032544	1.6804883006661556e-07	6.521908424134702e-28	2.577057853308517e-28	10.575393585212417	3.2879694631769767
2.4754754754754753	3.1161784338811272e-06	2.622164981023703	4.998381227832778	1.3083475983486024e-61	3.0314044033591196	0.2651278338425852	15.604379587436847	6.000998472224316	14.118143594549075	9.857002714492314e-11	15.441266515511284	1.3196464126681617	1.7178091652134893	1.7879835151372946e-54	9.503257386505831e-24	0.014014437814326916	5.621336132766995e-07	6.571244644463698e-08	0.029579160055344132	6.308376543446177e-08	3.995030268683938e-27	3.9110728163410763e-29	11.239176363559004	3.3218302592302975
2.4834834834834836	1.6062967012369452e-06	3.4940138448382436	5.771313729881568	7.903868169712114e-63	3.7462758714419957	0.1657759501304313	13.334647017053763	5.962962935577862	15.006436844903078	3.0746870865028326e-11	14.65573813736179	0.9583837383244098	2.414727007185901	2.247417799261246e-53	5.0770974306813186e-23	0.02454292989922069	2.189165726926115e-07	2.4180142454346062e-08	0.05049424924854123	2.3071796232006587e-08	2.3849470951521847e-26	5.7792389584032854e-30	12.05048515010871	3.3754695338457164
2.4914914914914914	1.5181416161445865e-06	4.540456648836117	6.493066307290288	4.6457219453325934e-64	4.511187418997569	0.10103888530869273	11.154797051502614	6.156501537662146	15.693199928320592	9.342751610032268e-12	13.559614649615462	0.6781218199362475	3.339889767801226	2.7531809431893103e-52	2.64370634716293e-22	0.04188289854201106	8.304679923503534e-08	8.82895694282173e-09	0.08407168099957522	8.220898282260725e-09	1.3875566491312992e-25	8.31473512629836e-31	12.965703048109198	3.4486753591812755
2.4994994994994997	2.749322520725774e-06	5.754295189099029	7.117948483736854	2.6568296941924645e-65	5.293186824941828	0.060027607833434166	9.129659323242535	6.604472704644174	16.099560820472004	2.7654271765063256e-12	12.229295186822974	0.46747934834833843	4.520364501318337	3.287125810983369e-51	1.3417367446759753e-21	0.06964767918642757	3.0688264605162327e-08	3.6301166927603454e-09	0.13653138955371077	2.8538046306719212e-09	7.8674862758503695e-25	1.1647405691913296e-31	13.91700309866713	3.5391076062767075
2.5075075075075075	6.1814875956137576e-06	7.112287486496063	7.60308228810698	1.4783293481140465e-66	6.051719812364427	0.03476190456187213	7.307087674347328	7.307502157519294	16.169406976738625	7.973688591731456e-13	10.751506184444217	0.31398114530786597	5.973862322392334	3.824974385826399e-50	6.637117878694651e-21	0.11285899164517962	1.1046556921696444e-08	2.8711707070250046e-09	0.21628815673256677	9.651391245524413e-10	4.347449669907638e-24	1.5885943120947275e-32	14.819634274392534	3.642347198757414
2.5155155155155153	1.4192252224052117e-05	8.57348395636055	7.913240938866193	8.003420944178512e-68	6.741796500770764	0.019621880072566576	5.716561624778999	8.242484527901082	15.875908579049248	2.239558147988586e-13	9.214041815156978	0.205461822867494	7.702559947534598	4.337818423033483e-49	3.2000124152629923e-20	0.17820721319670083	3.8733497365386695e-09	5.668682963930721e-09	0.33427260318359736	3.179878267077661e-10	2.3412426643178574e-23	2.1095985611461164e-33	15.582050114509405	3.7521611185374186
2.5235235235235236	3.199534494557266e-05	10.079568676095343	8.025071957474688	4.2157718419471277e-69	7.318257784386411	0.010795844720959461	4.3697236322845034	9.36301727167907	15.224118454189137	6.127286079090222e-14	7.69738209867387	0.13099210848092607	9.687597414414899	4.794516743028771e-48	1.5037843925569463e-19	0.27420412799817895	1.3229750789954865e-09	1.5065412258307857e-08	0.5040716776471084	1.020658914728897e-10	1.2287728138111207e-22	2.7276563552713005e-34	16.117408124402075	3.8609670080122878
2.5315315315315314	7.037550463091776e-05	11.557613975173199	7.930002590084759	2.1606056960005673e-70	7.740606755004557	0.005789565659543137	3.2625749846862337	10.601953898148759	14.249389357191395	1.632953092959513e-14	6.268256231974866	0.0813664853251407	11.885328727550577	5.164745705912e-47	6.887842247977896e-19	0.4111329601258056	4.4017136600679794e-10	4.0921628594256877e-08	0.7417672145397385	3.191504607533618e-11	6.285069095754679e-22	3.4338593736382986e-35	16.35469522393635	3.9604586254912735
2.5395395395395397	0.00015087534627295792	12.925293793105542	7.635325760750947	1.0773849713157352e-71	7.9776971039807165	0.0030262376622117214	2.378835373865399	11.876118410493262	13.012038103891364	4.239125279625413e-15	4.975765744011372	0.04924162870445083	14.22640125275567	5.4223017195970844e-46	3.0750099365486336e-18	0.6006897183424281	1.4265831320480512e-10	1.0893593654024877e-07	1.0653484132786155	9.72188738752275e-12	3.1330102569089914e-21	4.208994645592334e-36	16.24776796865713	4.042334804084073
2.5475475475475475	0.00031521629435933964	14.098156398343338	7.163275600203802	5.2271298437383454e-73	8.011527332826509	0.0015417789423098056	1.693872465230265	13.092989663470714	11.589273627544717	1.0719468998310388e-15	3.850180524135551	0.029033920926730013	16.618485666334998	5.548160927252617e-45	1.3380663436782558e-17	0.8552197043274072	4.5037840122492544e-11	2.827894463113237e-07	1.4935974790833328	2.8849740986587653e-12	1.5220428338148692e-20	5.023162845313177e-37	15.780941873262021	4.0990613710331925
2.5555555555555554	0.0006417737741886847	14.998119412033752	6.5482552226967305	2.46747432245408e-74	7.839499406156639	0.0007655922907186482	1.1786318126942719	14.158864983074887	10.065776942533349	2.6403559520824193e-16	2.904079984893084	0.016678822949194313	18.95296107817269	5.532801026162497e-44	5.675167989782812e-17	1.1864919480477651	1.3850428138552519e-11	7.154489149370391e-07	2.044403265083757	8.33999487764408e-13	7.206182065387406e-20	5.836858418209034e-38	14.970360946122627	4.124588343738577
2.5635635635635636	0.001273316973460192	15.562022195755508	5.8326965597091585	1.133284565826078e-75	7.474748446588085	0.0003705302800453093	0.803117936132216	14.987705186622854	8.524412045193891	6.334929346897458e-17	2.135209751146578	0.009334940101952757	21.115142080716435	5.377391888740507e-43	2.3461295516531945e-16	1.6040263148587828	4.149101077157791e-12	1.7639600409675823e-06	2.732545580401354	2.348652806616058e-13	3.3250400753664943e-19	6.603650453629229e-39	13.86110829420479	4.114944127941284
2.5715715715715715	0.002461909506538649	15.748941670395201	5.062243324967152	5.06433335511952e-77	6.944485394486111	0.00017478129195574993	0.5391502316669226	15.509628580303357	7.038361219138477	1.4805028549098318e-17	1.530294547526259	0.0050903084678150315	22.99685012377635	5.093648315547916e-42	9.453655753627656e-16	2.1130889506976063	1.2107375296630057e-12	4.238285861418399e-06	3.5671043849365573	6.443145938953224e-14	1.4952087692037656e-18	7.2743134657580296e-40	12.520731936000182	4.068635287019462
2.5795795795795797	0.004638617863356182	15.545096826717593	4.281012514123985	2.201925263943951e-78	6.286642921184766	8.03536681195162e-05	0.3622955595286041	15.677937904189504	5.665580992778589	3.370258038458968e-18	1.0690792929725916	0.002704351225285354	24.50946294768746	4.702370648575591e-41	3.712996409238367e-15	2.712586937890104	3.4415268917524954e-13	9.923908694359709e-06	4.548765790769935	1.7218703063923224e-14	6.5526969737033076e-18	7.801946418717567e-41	11.03041209119302	3.9867959576392153
2.5875875875875876	0.008516988371643781	14.965526532786917	3.5276039980726033	9.314935293178645e-80	5.545398427718893	3.600398802147113e-05	0.2530248872237109	15.473681254616967	4.445971504827916	7.4731189234991405e-19	0.7280194017118995	0.0013998081456521483	25.595209318881913	4.230925639978207e-40	1.42144071882844e-14	3.3931975902350566	9.52922328771958e-14	2.264468287328707e-05	5.667395985552957	4.482534984487278e-15	2.7986696086131647e-17	8.147360473669633e-42	9.475283023341024	3.873055972615572
2.5955955955955954	0.015239280357251101	14.05225729200708	2.8323244589243783	3.8340174833950374e-81	4.766306361073258	1.5722634256764537e-05	0.19723215928939059	14.907067492462714	3.401157842313658	1.6140761308093794e-19	0.48324988387676165	0.0007059279323043574	26.23454983563393	3.710090983702674e-39	5.304141304975409e-14	4.136130477068316	2.5702123881690803e-14	5.035477849222635e-05	6.9003079405851775	1.1367511732854664e-15	1.1649210059447432e-16	8.28388224731727e-43	7.93540494533819	3.733130433664141
2.6036036036036037	0.026571973437545145	12.869270610937974	2.215827904466553	1.5354133562132178e-82	3.9917780878180453	6.6916423787130525e-06	0.18628445186708603	14.015527023998875	2.536393351427345	3.3956912142303425e-20	0.3126754854720003	0.0003468475609272726	26.44804064240008	3.1707672266470826e-38	1.9292400800190125e-13	4.912911123836462	6.752828104572072e-15	0.0001091204378433174	8.211631459573606	2.808170706646181e-16	4.725574553308289e-16	8.200756537657737e-44	6.4785917977880825	3.5741724596810864
2.6116116116116115	0.04515066036604453	11.495105970709321	1.6891137589437901	5.982648919782305e-84	3.257512291519809	2.7760561146565757e-06	0.21675210909963694	12.858736415172277	1.8438688625139117	6.958461202507038e-21	0.19719984296264415	0.0001660364164376885	26.292038292279106	2.6410388767435444e-37	6.839828192065401e-13	5.686475622260805	1.728253918064109e-15	0.0002304424442593082	9.55310330856761	6.757655628632247e-17	1.8682115800051834e-15	7.90454611666373e-45	5.1558289032639655	3.4039689257641923
2.6196196196196198	0.07476276413913417	10.014284815928518	1.2546183051427224	2.2680817296579233e-85	2.5902457724286267	1.1236989643992598e-06	0.28991341163242834	11.511398471400968	1.3066590746631404	1.3889223557742854e-21	0.12122919960070722	7.74380639075523e-05	25.84878182751569	2.1439559631485852e-36	2.3637135121271886e-12	6.413676525093771	4.3085841417274593e-16	0.00047425269696551686	10.866425451545176	1.584095377994653e-17	7.197982691301069e-15	7.418275755019799e-46	3.999480433224263	3.2300882115990164
2.6276276276276276	0.12063894738592358	8.508848576579764	0.9080174352292475	8.366057806587569e-87	2.0069248995820663	4.4710491957904573e-07	0.4110616577436431	10.054888558365512	0.9026294168130313	2.700358707051876e-22	0.07264287759529914	3.518779469486162e-05	25.21252305184251	1.6962410150316638e-35	7.96229664936185e-12	7.049048844673309	1.0463254292765429e-16	0.0009511480210136901	12.087117731016274	3.617243417923074e-18	2.7027684090283704e-14	6.7784754164981575e-47	3.0240070253926703	3.05910155674556
2.6356356356356354	0.18970146061151338	7.051164307227687	0.6403340607385735	3.002479152325704e-88	1.515153055829512	1.8408403840332175e-07	0.5885844239053815	8.568981497572874	0.607810813334033	5.11378849674771e-23	0.04242883133816102	1.5578155721488613e-05	24.47420251298226	1.3079462370071471e-34	2.6144421616662907e-11	7.5494199447782835	2.475164998830026e-17	0.001858991358960304	13.149552779170826	8.046070685140679e-19	9.89054374182799e-14	6.030649587306376e-48	2.228574554199229	2.895990565013622
2.6436436436436437	0.29069312224105764	5.69881665140579	0.4399961406308473	1.0484219832635577e-89	1.114595096544506	1.0287265714417469e-07	0.8327531891182866	7.124752327828329	0.3989670422750592	9.432809025903237e-24	0.024155072684640472	6.719337583674405e-06	23.70748502144547	9.829306062194985e-34	8.36797465150942e-11	7.87873049784846	5.703569040780385e-18	0.003540769018900376	13.992648786598998	1.7434052350443637e-19	3.5273195035874993e-13	5.22395202936468e-49	1.6007754523518458	2.7438224344472375
2.6516516516516515	0.43409000328015945	4.491964836462699	0.2945920201857274	3.561961453033374e-91	0.7989378331912924	1.281160286496179e-07	1.1541689583225316	5.779441214802087	0.25527982340746624	1.6947886043855197e-24	0.013403919948733236	2.8237309422824694e-06	22.958690997083515	7.199236765583019e-33	2.610754002199268e-10	8.012324000061806	1.2802489373553766e-18	0.006572169948165126	14.565551301217159	3.679764745326645e-20	1.2259781477902324e-12	4.405926854233606e-50	1.1206966262588949	2.6037268111425873
2.65965965965966	0.6316925554164765	3.453100727219215	0.19218652666584074	1.1774413689744355e-92	0.5580127006899479	2.8084452893884156e-07	1.5618607455552884	4.573667203010695	0.15922826011334426	2.9659617510291715e-25	0.007249839402572024	1.156129880019928e-06	22.242346989026117	5.139024500062821e-32	7.939984831895574e-10	7.9399973470615475	2.79928629705753e-19	0.011888058593122914	14.83258892868454	7.565678639443257e-21	4.152732498571973e-12	3.618081973370663e-51	0.7647100972909402	2.475153539847922
2.6676676676676676	0.8958033435179195	2.588786691446342	0.12216723513755838	3.7869218637861205e-94	0.37976104826028567	6.928628811912114e-07	2.061123613516701	3.530960180326047	0.09682944099928281	5.055806462082559e-26	0.003822036781954501	4.6118657554733186e-07	21.54291672870175	3.5752428980484774e-31	2.3538868298924675e-09	7.667288563584892	5.962184148159646e-20	0.020955790678947737	14.776852716532346	1.5152380703487558e-21	1.3708769737410924e-11	2.8928275074272203e-52	0.5085740373564523	2.3563409818807624
2.6756756756756754	1.2379427070418174	1.892734964032423	0.0756687221880817	1.1850328152313978e-95	0.2518326226524242	1.7029791713078486e-06	2.651295108993375	2.6592375725253086	0.05743994662286561	8.39439963968946e-27	0.001963939195961656	1.792403194090056e-07	20.822029554178876	2.4241587118292788e-30	6.802490931663437e-09	7.21477607572877	1.2369969419533246e-20	0.03599880875568828	14.401918017270901	2.9560931397879545e-22	4.4103829925224465e-11	2.252006768229477e-53	0.3296538421933304	2.244891033497648
2.6836836836836837	1.667129584396817	1.3495277349415915	0.045667569982208986	3.608040366244194e-97	0.162722945301612	4.091742106165434e-06	3.3237768245151442	1.9536355070203002	0.033307928637101664	1.3575712162871515e-27	0.000983613901890698	6.787413806436367e-08	20.029474779525664	1.601943448007447e-29	1.916334915886369e-08	6.615512603741601	2.4999829085729377e-21	0.06026472382760584	13.731474773076709	5.617703348642933e-23	1.3828256463499235e-10	1.7069463102552384e-54	0.20826054947493933	2.138336665967872
2.6916916916916915	2.1878579301754044	0.9383478457661278	0.026855253339028457	1.0688318265472653e-98	0.1024520945639551	9.58505690454676e-06	4.060678704581368	1.400030718770847	0.019030170564536424	2.138498260990068e-28	0.0004801549796869616	2.5053355629201713e-08	19.115600631689095	1.0317249756575073e-28	5.262604747123925e-08	5.911037882174923	4.921648871407701e-22	0.0983171259973525	12.806917464104961	1.0399254432266953e-23	4.225439074550082e-10	1.2597171666666063e-55	0.12823285374148494	2.034602108417723
2.6996996996997	2.7980136096556123	0.6362490947147839	0.015387938862838815	3.0806640844344286e-100	0.06285330574180543	2.1883209646114166e-05	4.83446606837502	0.9786430479527295	0.01102446454768034	3.281164805331119e-29	0.00022845205278231422	9.048010479117598e-09	18.042658318534848	6.47606710607868e-28	1.4088383417291504e-07	5.146637508735449	9.438204566958765e-23	0.15630977645438657	11.683222678127581	1.8752002525958555e-24	1.2583155412071361e-09	9.051681227190752e-57	0.0769544382591772	1.9322900320180216
2.7077077077077076	3.4870764908816136	0.4206905322372964	0.008591351712067256	8.639254983025796e-102	0.037572547642382034	4.868953848046348e-05	5.608902356956483	0.667249913517495	0.00708674889283678	4.903652122542386e-30	0.00010594054763432269	3.3032242884318033e-09	16.79304917594989	3.9617710098787224e-27	3.676699718018786e-07	4.366596031847508	1.7630852784961007e-23	0.2421776564831347	10.42366524588379	3.2937796573342106e-25	3.6519142782453763e-09	6.3326935330321666e-58	0.04500997901026561	1.830774914596782
2.7157157157157155	4.235006405415794	0.2712447988039444	0.004673824412821387	2.3572476827165245e-103	0.021885093211862057	0.00010557610987324938	6.341403303859234	0.4437257662348778	0.006071559554678301	7.13811208674315e-31	4.788280088504926e-05	1.5377525746717133e-09	15.37323188700692	2.3620986538875653e-26	9.35400637258351e-07	3.610123403703648	3.208207319190008e-24	0.3656562202284175	9.09405764940281	5.635628082955336e-26	1.0329157194083414e-08	4.313707643752353e-59	0.025658038925837495	1.7301257546495288
2.7237237237237237	5.012191034291745	0.17053537319982107	0.0024774969854772354	6.2579360587373565e-105	0.01242113822543476	0.00022310053438147578	6.986674423764485	0.28779744575061195	0.007715650910903654	1.012089329274421e-31	2.1093260800295425e-05	1.7316874127597232e-09	13.81301784159459	1.3725789287251184e-25	2.319989413369354e-06	2.908443798959573	5.686652687943404e-25	0.538025453399181	7.757222539448975	9.392701022364859e-27	2.8472296435810767e-08	2.860987508710448e-60	0.014255300225254038	1.6309140887280273
2.7317317317317316	5.7807222795700595	0.10454790246262993	0.0012796279708809824	1.616419212855581e-106	0.006869254802058071	0.0004594523396218217	7.501240513671259	0.18204951799665556	0.01261690893173686	1.397738089703235e-32	9.056312577412258e-06	4.095372012189263e-09	12.160897666326047	7.773332697707446e-25	5.609575613542021e-06	2.2832785786364376	9.818748972684871e-26	0.7714781701774189	6.4683249444026565	1.5248903354130117e-27	7.648801745275687e-08	1.8474990854712234e-61	0.007719093118816944	1.5339782024729502
2.73973973973974	6.497069933137936	0.06249806075994539	0.0006439974716110212	4.0623175112989575e-108	0.0037016307518921376	0.0009221152801461486	7.848254206013668	0.11230693237008879	0.02238044985125626	1.8801995835022927e-33	3.7896513975390476e-06	1.126776782406259e-08	10.47671094701624	4.290499119733511e-24	1.3223213835762135e-05	1.746693593162676	1.6514323299077723e-26	1.0780413628602494	5.271518841916263	2.41149437570622e-28	2.002523446677829e-07	1.161597100522887e-62	0.0040737270414220785	1.4402101313921192
2.7477477477477477	7.115966974164444	0.03643408130735406	0.0003158016885706466	9.933234872926669e-110	0.0019436219727750038	0.0018035777267757264	8.001849772326	0.06756506633790069	0.03994623670465432	2.463502754570272e-34	1.5455533096621047e-06	3.09020837181799e-08	8.823283912774903	2.3080170435519945e-23	3.038890034238173e-05	1.3020694743905605	2.7056435527326422e-27	1.46804095029055	4.198137201461906	3.7147795810044533e-29	5.109461287769633e-07	7.110985995165108e-64	0.0020953280090045957	1.3504123684981422
2.755755755755756	7.595060757288028	0.020721816101319113	0.0001508949068144022	2.36322200983113e-111	0.0009944105953306089	0.003437869613040531	7.950328577150445	0.0396388247506313	0.07011198566068458	3.1439300401691196e-35	6.143308981190346e-07	8.280663200812249e-08	7.258602030213431	1.2100430981353836e-22	6.808829955579093e-05	0.9458259274976529	4.318028982181845e-28	1.9481925536133686	3.2664181754268196	5.574150139497195e-30	1.2705328961842234e-06	4.238450779246137e-65	0.0010503771106417034	1.265243663299921
2.7637637637637638	7.899680507388322	0.011518877227172921	7.025294950413504e-05	5.470352590364463e-113	0.0004957410965674446	0.0063862928917617105	7.69763139472675	0.02267706035428507	0.12025550472628027	3.908077872718238e-36	2.379861704963582e-07	2.1631290713664803e-07	5.829727635162473	6.18291532934515e-22	0.00014873694083362876	0.6694959910163805	6.71283075606449e-29	2.519512695291168	2.482554246487755	8.147470255203736e-31	3.0790022980002577e-06	2.4597302472044363e-66	0.0005131806683906369	1.1852465934882184
2.7717717717717716	8.00698008114076	0.006303556981104988	3.187017083553815e-05	1.23203514018907e-114	0.0002408126741106701	0.011561472671656563	7.262840241678223	0.01265041950632057	0.20123612947741348	4.731772659301882e-37	8.985339909739683e-08	5.507177767173947e-07	4.569143916253589	3.079047526486496e-21	0.0003167846803043952	0.4617902408123244	1.0165553163469226e-29	3.1753542706813995	1.8427073788954313	1.1600190863474886e-31	7.271891824337269e-06	1.3898592954765993e-67	0.0002443575615107811	1.1109308454629556
2.77977977977978	7.9087694456042685	0.0034907411933217383	1.4087504518220291e-05	2.699776725138265e-116	0.0001139827143266538	0.02039775516572319	6.677797091239681	0.006881139379317369	0.32841136639386126	5.580263243506389e-38	3.3067352249913346e-08	1.366446842848356e-06	3.493648449988883	1.494411217270438e-20	0.0006578387792797104	0.31038634281868144	1.4995519197954343e-30	3.8999477111625946	1.335567501976452	1.6088126156155705e-32	1.6737789598813534e-05	7.646403415131307e-69	0.00011339929621331763	1.0428789126313445
2.7877877877877877	7.612547730226714	0.0021437203483330412	6.067553203038721e-06	5.756116583824952e-118	5.256950485812455e-05	0.03507167318880687	5.983251975067965	0.0036495428016204046	0.5226414989487301	6.409962692557835e-39	1.1874554356906326e-08	3.3042430966414637e-06	2.605453525677982	7.068942972122624e-20	0.001331977025828471	0.2032944309728945	2.1547513997727585e-31	4.66784412948888	0.9450426865113505	2.1734193969741203e-33	3.754586347547641e-05	4.095874065468554e-70	5.1288810194525924e-05	0.9818445077438472
2.795795795795796	7.140556965864494	0.0017774720318896996	2.546378543215034e-06	1.1940658908290267e-119	2.3624575596790818e-05	0.058767266407318434	5.2241869961730805	0.0018872310110778219	0.8110769214719549	7.171767032115396e-40	4.202250857170921e-09	7.786937526793757e-06	1.8948522834611656	3.258888264420938e-19	0.0026297171213393545	0.12975609782705883	3.016046333249834e-32	5.444586096892146	0.6527412859764428	2.8600864019600472e-34	8.208038536841098e-05	2.136185681588075e-71	2.2607949052541554e-05	0.9288242167246221
2.803803803803804	6.527022262173364	0.0022437286833043167	1.0412672052132111e-06	2.4100385108422012e-121	1.0344973475005646e-05	0.09596644060819808	4.445058505835724	0.0009514947666379751	1.2274435186465082	7.81567645313385e-41	1.5938137204560819e-09	1.788450076872297e-05	1.3437009141869327	1.4642495376799105e-18	0.005062565372732657	0.08071644728043915	4.1122927076166076e-33	6.188770205715732	0.44001438189278574	3.666165934807318e-35	0.00017487590489417878	1.0847618953218202e-72	9.712355144751213e-06	0.8850941011198982
2.8118118118118116	5.814053796896661	0.0036883747689828174	4.1488840355834e-07	4.7327836356467665e-123	4.413976175565653e-06	0.1527243121424451	3.6856457990138787	0.00046770193894773884	1.8114824182687383	8.296149722778048e-42	1.0222282784959303e-09	4.003154788245424e-05	0.9290229384692174	6.4119681114858665e-18	0.009503797154686864	0.04895759243200544	5.4617925829436965e-34	6.855431691232171	0.28944443446382884	4.577646593235155e-36	0.00036310636389936515	5.363309500126298e-74	4.066411702107147e-06	0.8522102126518198
2.81981981981982	5.046891219877541	0.006574818442855701	1.6107589918266889e-07	9.042870209906373e-125	1.8351257332613138e-06	0.2368655285365937	2.9780162081831443	0.00022413027421715933	2.6071906192550647	8.57740847567655e-43	1.7893768331287364e-09	8.732596117640622e-05	0.626207685449014	2.7365175961185075e-17	0.017398252072895512	0.02900014941393776	7.066291681633173e-35	7.4004174995979755	0.1857705927721127	5.567617961823182e-37	0.0007347693706128553	2.5818696626336645e-75	1.6592815504987473e-06	0.8319731502817261
2.8278278278278277	4.269232318921927	0.011770560345843627	6.093441454132845e-08	1.6810975802353457e-126	7.434245572622576e-07	0.3580143535699183	2.3448651117369796	0.00010470998620847238	3.6595782991993056	8.637837094538441e-44	4.768964910139355e-09	0.0001856520699798618	0.4114882727899727	1.1382450472343545e-16	0.031060944391122825	0.016874277337413812	8.905393007490048e-36	7.785178922495036	0.11631816598621153	6.596194843900201e-38	0.0014490438417935165	1.2101488330522957e-76	6.598561965754474e-07	0.8263531348546023
2.835835835835836	3.5193023460448556	0.020696089632084306	2.2462208678502e-08	3.0407206752013153e-128	2.93456151518806e-07	0.5273560213733627	1.799227248190515	4.7689200839819165e-05	5.009829171700088	8.472727565605602e-45	1.3278192334952045e-08	0.00038465523483210783	0.2635894402790473	4.614279808604298e-16	0.0540809901050041	0.009843253984340928	1.0932507737735314e-36	7.981268807342324	0.07104389205699925	7.612271656066726e-39	0.0027850006749337093	5.522634160888507e-78	2.557393245536379e-07	0.8373676169893521
2.843843843843844	2.8271204740626232	0.03553354072526291	8.072995137578463e-09	5.35127302782362e-130	1.1287162298888685e-07	0.7570285749556768	1.345338345735801	2.1173125982957216e-05	6.689025331684143	8.094885514987396e-46	3.631966082640888e-08	0.0007767100568917453	0.16459562523232543	1.8230673646018985e-15	0.09183702396920425	0.006139239701489848	1.30734939331748e-37	7.9738165700481405	0.04232224085912854	8.557200724311379e-40	0.005216538077252369	2.4538995463756405e-79	9.659691171358615e-08	0.8669031148737005
2.8518518518518516	2.213160950061178	0.05948560471363156	2.8432255046346807e-09	9.162936374756296e-132	4.230206411256587e-08	1.0590721058888588	0.9802895408242781	9.163724919422704e-06	8.710952069675784	7.532989151642649e-47	9.690557589523079e-08	0.0015284866140719098	0.10018884628996998	7.019919627876144e-15	0.1521102396353921	0.004749096478638044	1.52289064591647e-38	7.763391842931543	0.024588467103476955	9.37013165803175e-41	0.00952253892596029	1.061622959860023e-80	3.5558627719265423e-08	0.9164803969772698
2.85985985985986	1.6883505665201406	0.09706198158232468	1.0273858646207265e-09	1.5265435927285953e-133	1.5448047124726785e-08	1.443921821267304	0.6960726401956343	3.866080195941775e-06	11.06487243041671	6.827993020339937e-48	2.5201161792215967e-07	0.002931431706308018	0.059446237576163484	2.6344635615392244e-14	0.24574974307969707	0.005271280859563245	1.728028662090331e-39	7.3659325220271965	0.013930836685103682	9.994385677080867e-42	0.016940898065601364	4.471846024799313e-82	1.2756785991773741e-08	0.9869776755350352
2.8678678678678677	1.255142985269149	0.15435135326921914	5.226506331766784e-10	2.474461660010015e-135	5.4969381354408136e-09	1.9185217321518966	0.4816505995466437	1.5899063499376715e-06	13.709468892425077	6.028202456949832e-49	6.38734002352769e-07	0.0054791520428768056	0.03438173920014059	9.635691459527655e-14	0.3873026942795902	0.007853665203974493	1.9100218583481014e-40	6.810749830374691	0.007696115462098845	1.0383956666876917e-42	0.029371991899125018	1.834029838893649e-83	4.46016142294851e-09	1.0783466517497688
2.875875875875876	0.9092948362551914	0.23921354936420947	7.229320242279929e-10	3.902556740157885e-137	1.905914219274019e-09	2.4842463455805994	0.3247782919192682	6.373304982170466e-07	16.56929156779182	5.183839780542644e-50	1.5777679364239388e-06	0.009980731055143553	0.019383196205450866	3.4348217741677983e-13	0.595473102774054	0.01321546198778667	2.0565103813230253e-41	6.136957045844952	0.004145564052253061	1.0509109138490117e-43	0.0496299306153212	7.323673417518644e-85	1.5197474241217946e-09	1.1893744279431921
2.883883883883884	0.6419440717264343	0.36130390887431435	1.876707416987682e-09	5.988453775803732e-139	6.439039485031012e-10	3.1349274125602453	0.2134121928868375	2.4902411517900457e-07	19.534943782654643	4.341944216987971e-51	3.7983010937697918e-06	0.017718493112622618	0.010651564031021445	1.193317920043816e-12	0.8932272860468123	0.02275185507548175	2.156893234207554e-42	5.388925776517393	0.002177135872322791	1.0360128423037244e-44	0.08172731554923152	2.8474398518164044e-86	5.046639582304463e-10	1.3175528193590884
2.8918918918918917	0.4416422426074761	0.5318271113778584	5.36191579649169e-09	8.940815968633895e-141	2.1196983586983328e-10	3.855362444133816	0.13665603319343855	9.484035991492992e-08	22.467835133179353	3.542303695431844e-52	8.911663410794544e-06	0.030655375844981906	0.005705434266257024	4.040533860491809e-12	1.307334759184226	0.03871463893669239	2.203593908890491e-43	4.611500748322633	0.0011146854034270186	9.948566620703869e-46	0.13116081241237207	1.0779116482204345e-87	1.6332087726156148e-10	1.459109497004676
2.8998998998999	0.2960908363151316	0.7629201004572241	1.514440549000628e-08	1.298782979198327e-142	6.799269821646021e-11	4.620700596155365	0.08527382391387635	3.520562426422792e-08	25.209664579800332	2.814856025061237e-53	2.037751775263754e-05	0.05168945296745393	0.0029788499957073395	1.3333739672000083e-11	1.8671375179663776	0.064453473967961	2.193005149517581e-44	3.845681632734507	0.000556367334065926	9.305762507580403e-47	0.20514184623039716	3.9729654462369824e-89	5.150959900740402e-11	1.6092308480799569
2.9079079079079078	0.1934462311908308	1.0665921281892121	4.1760216642390714e-08	1.83566319231076e-144	2.1251310938020748e-11	5.3970362904780895	0.0518537313704169	1.2737681734330196e-08	27.595962976186303	2.1786897195695666e-54	4.5411610408036e-05	0.08494007828442107	0.0015159703413241412	4.288405317019456e-11	2.6023942996167735	0.10468847382740677	2.1259493472551903e-45	3.1253260777680425	0.00027070331717425064	8.478898616525366e-48	0.3126926832854787	1.425769852875951e-90	1.5832161092085745e-11	1.7624680482627715
2.915915915915916	0.1231619412584303	1.453210120210469	1.1227234133339685e-07	2.524331517206924e-146	6.47208798383147e-12	6.1433851149661916	0.03072710434995859	4.491806743435675e-09	29.47218926017431	1.64249233328835e-55	9.862923043110408e-05	0.13603128725044467	0.0007519909987952063	1.3442198765705332e-10	3.540159181666091	0.16576551538801979	2.007573005297787e-46	2.4751886591588117	0.0001283899493699412	7.52528404982477e-49	0.46450936753209315	4.981809127798461e-92	4.742379668949839e-12	1.9132742034366605
2.923923923923924	0.07641413904833169	1.9296083661346584	2.9425487509229047e-07	3.3775108910548714e-148	1.9206062450529103e-12	6.814987084843677	0.017743553643188997	1.5438222627265768e-09	30.71022857285018	1.2060909418896404e-56	0.00020876971754477965	0.21231485847975853	0.0003635903098472659	4.106534095071919e-10	4.700823352936431	0.25582297318681835	1.8466940715435033e-47	1.910346910620887	5.9355715244287676e-05	6.505823643389591e-50	0.6724879886383425	1.6948365135967506e-93	1.3843791814130092e-12	2.056583035319025
2.9319319319319317	0.04620105250054419	2.497012134342956	7.518165881579318e-07	4.396874858693594e-150	5.553509229574006e-13	7.3676201399908035	0.009984743647462501	5.171454779683988e-10	31.22285364768576	8.626318116763278e-58	0.00043067779489553917	0.3229515693623056	0.00017135138584090383	1.222675432833095e-09	6.093655982294705	0.3847774034306649	1.6547170267661315e-48	1.4368357903289473	2.6748711607678164e-05	5.478700626199875e-51	0.9488288574365852	5.614650049021571e-95	3.9383558948521074e-13	2.188319602281323
2.93993993993994	0.027221431543298452	3.149073894810264	1.8725777634362397e-06	5.569143785877367e-152	1.5647029323670475e-13	7.762369445624694	0.00547533355140855	1.6883456293379841e-10	30.97388222346582	6.009516986796351e-59	0.0008658857169389594	0.478751160829051	7.871121373594116e-05	3.5479506636908174e-09	7.712388362933931	0.5640236361958126	1.4443009258534622e-49	1.053156705865435	1.1755097740113675e-05	4.4941618811333556e-52	1.304681593908321	2.010951136755136e-96	1.0918791417485806e-13	2.3057383485674463
2.947947947947948	0.015629712818009053	3.870399278511931	4.546849346982244e-06	6.863248676486218e-154	4.295676145913711e-14	7.970146139659166	0.0029259142210091996	5.372018894229317e-11	29.982388167112337	4.077766222794588e-60	0.0016966481542117007	0.6916680432336975	3.5241738293187745e-05	1.0034011423478257e-08	9.53154568259471	0.8057510482419655	1.2279956169354765e-50	0.7522632061008047	5.0515687902853795e-06	3.591002271777135e-53	1.7483745822143708	5.963584547877579e-96	2.950070902735082e-14	2.407514490135063
2.955955955955956	0.008745245074154499	4.6359570933289325	1.0762846225838298e-05	8.229397073067998e-156	1.1491227031054956e-14	7.975228842532116	0.0015236665916670807	1.6658501891167532e-11	28.320287567559983	2.6950927732908313e-61	0.0032400082798700225	0.9738700530301678	1.5379702904479304e-05	2.7656819999088265e-08	11.504291034967476	1.1218111869562677	1.0170472195801599e-51	0.5236457786643267	2.160417245425545e-06	2.7949783274990894e-54	2.28337756959203	1.697150917881279e-94	7.767605987040088e-15	2.4935654946616026
2.963963963963964	0.004768413726276053	5.41170064485051	2.483663400034289e-05	9.600708399730504e-158	2.995273713434592e-15	7.77722951815082	0.0007732067689173784	5.034445018227242e-12	26.10372373680024	1.7349770469716476e-62	0.006030086876134736	1.3363485348456887	6.541954086499183e-06	7.429516100026977e-08	13.562466265278008	1.5221372864860025	8.205226806039144e-53	0.35521913812725214	1.0174799075487963e-06	2.1190293866921616e-55	2.90625872955463	4.752673702544204e-93	1.993137959412567e-15	2.5646386100796814
2.971971971971972	0.0025337099223721148	6.156570282377081	5.587410384292219e-05	1.0897716836450155e-159	7.607498272901849e-16	7.391142429061882	0.0003823654967137773	1.4827906102826872e-12	23.479682838953302	1.0878833971250304e-63	0.010937652874415586	1.7871207704602026	2.7123217437444264e-06	1.9451336461681224e-07	15.619279221041108	2.0128110807683837	6.448300033879484e-54	0.23482593955483458	7.59555292737287e-07	1.5649168267381802e-56	3.6049904350001487	1.2972181904436227e-91	4.984040650665809e-16	2.6217537506959205
2.97997997997998	0.001311961861357489	6.8258169538146465	0.00012254169178319618	1.2035516639881451e-161	1.8827057410514052e-16	6.845467612065651	0.00018426340481636044	4.256143117565046e-13	20.60997650706851	6.644151838235962e-65	0.019335162268121927	2.329182362603885	1.096232066643518e-06	4.963282524045887e-07	17.574717649139984	2.59398419709096	4.9363399007308394e-55	0.15128182123356648	1.1835673340221104e-06	1.1257482100326948e-57	4.358000307944387	3.4509695204297577e-90	1.214558544843458e-16	2.6656253963615546
2.987987987987988	0.0006620165004445823	7.375324840403177	0.0002620088256656797	1.2932751559474148e-163	4.54002525386864e-17	6.178734897990819	8.653201842776389e-05	1.1905747561217927e-13	17.654998783609436	3.9524403019584787e-66	0.033311533366552716	2.958479152174664	4.32331659268071e-07	1.2342956009132588e-06	19.323323593780813	3.2579675611082544	3.6810358652940072e-56	0.09497698584285785	2.6129746798615273e-06	7.888364574144934e-59	5.134329001103728	8.947923747976301e-89	2.884341176759084e-17	2.6961939646229087
2.995995995995996	0.00032554478625422843	7.766375563331785	0.0005461476219403832	1.3521164935366127e-165	1.0667663982446053e-17	5.435016878875243	3.959970249119984e-05	3.245617276679059e-14	14.759477914964204	2.2901274173480527e-67	0.055932540426368166	3.6622582296886663	1.6763622098556647e-07	2.99157570856776e-06	20.76352319000131	3.987872855651658	2.6738695452678483e-57	0.058108676586534604	6.101870662552268e-06	5.384289122701624e-60	5.895130584680722	2.2612911489276397e-87	6.675207300191438e-18	2.7123746516260785
3.0040040040040044	0.0001560307377234728	7.9701472018109	0.0011098636904895013	1.3754166101367116e-167	2.442393433217515e-18	4.6591546445184955	1.765974217942837e-05	8.62252608209816e-15	12.041879380281554	1.2924760910220745e-68	0.09152876114902479	4.4181946347297645	6.755190437159873e-08	7.0666152789575775e-06	21.8073685039486	4.75719516051046	1.8919756982544406e-58	0.03464611554416762	1.4076529047477853e-05	3.579861676074923e-61	6.59654399082397	5.569853194915834e-86	1.5054679229398257e-18	2.712085354703633
3.012012012012012	7.29504945412576e-05	7.971224052549864	0.0021988630616595157	1.361292330257746e-169	5.448753448850158e-19	3.8924070210811665	7.674571584920318e-06	2.2323635130785064e-15	9.588330511668183	7.104833807384475e-70	0.14597340586732543	5.19464835888258	3.8265167541050033e-08	1.626872548483973e-05	22.389389713876128	5.530644592333758	1.3040554720837346e-59	0.020130709297217386	3.171584651981355e-05	2.3195563661516056e-62	7.1937078128519305	1.337162140399209e-84	3.3087622780277565e-19	2.6925558125814395
3.02002002002002	3.3428853514485216e-05	7.769523945813406	0.004247166111239497	1.3108877621022162e-171	1.1844423503437092e-19	3.1690877316217865	3.250134027286428e-06	5.632294249395919e-16	7.451113555776519	3.804116887589497e-71	0.22688877802028046	5.952273720967076	5.111715664194632e-08	3.6502805718294564e-05	22.47332159522949	6.266364469272086	8.755516103103813e-61	0.011398680175177759	6.966736748901423e-05	1.6401518208801302e-63	7.645438918912618	3.1287974738482836e-83	7.08672602707948e-20	2.6508609331381554
3.028028028028028	1.5413482013788973e-05	7.380308606839606	0.00799791078997479	1.2282212276432012e-173	2.5087993883186042e-20	2.5145204403894263	1.3412994501835528e-06	1.3848183665222622e-16	5.651078572727231	1.9839115084197518e-72	0.34369673699170533	6.646990600363776	1.1838353995411515e-07	7.982328488278103e-05	22.05575448233718	6.919435558537542	5.7262803882734754e-62	0.006289860629785734	0.00014915393317343077	2.8726084184059554e-63	7.91890895243931	7.135491452820892e-82	1.4791440311604562e-20	2.5845751118447216
3.0360360360360357	8.120096631636563e-06	6.832275248876576	0.014683649983988148	1.1196561444046315e-175	5.17789429270149e-21	1.9443792230935544	5.394206526851048e-07	3.3180626642599755e-17	4.182870941565421	1.0077649437731336e-73	0.5074122174565345	7.23406929899086	3.033673236930542e-07	0.000170123213565626	21.166215135528212	7.446304737884678	3.6481160150559793e-63	0.003382349174791579	0.0003112244161247612	4.2514256673376705e-62	7.993584573388273	1.5860737797432407e-80	3.0085607031206177e-21	2.492420334193791
3.0440440440440444	6.942392464759634e-06	6.1640606863472724	0.02628305389139529	9.930925295129878e-178	1.041299505428513e-21	1.4652497850869823	2.114008597417092e-07	7.747437019884974e-18	3.021690404808666	4.986142610618168e-75	0.7300784826860912	7.672832100377784	7.717041326226723e-07	0.00035336879267016275	19.86371976772012	7.80955094934992	2.2639657149201854e-64	0.0017725023515171932	0.0006329120745640734	6.329114208566988e-61	7.863775320278595	3.436180258410802e-79	5.963336954140849e-22	2.374782924315784
3.052052052052052	1.114077917905043e-05	5.419749035106824	0.04586764989308705	8.570215465177013e-180	2.0404848820003116e-22	1.0760866764779422	8.07352809650251e-08	1.7628315288158447e-18	2.1303733437188623	2.402916262178211e-76	1.023767399060311	7.931295942033706	1.9184631997855146e-06	0.000715358003695491	18.230357275445705	7.982270565429365	1.3685990162336504e-65	0.0009052033727035832	0.0012544213218931373	9.184609298309914e-60	7.53935020204846	7.255737270170513e-78	1.1518633633135867e-22	2.2340002700821833
3.06006006006006	2.3483590990379093e-05	4.644106463138431	0.0780424723525287	7.195993213519762e-182	3.896066292798848e-23	0.7701720173308307	3.004679625541029e-08	3.908774270379791e-19	1.4658450380562984	1.1279271825932458e-77	1.399123852528905	7.990023294458844	4.651543626043572e-06	0.001411397427221032	16.36286145090295	7.951369995437878	8.059122819955647e-67	0.00045050173710573107	0.0024231133521855127	1.2990735559060672e-58	7.044497748820748	1.493276450353888e-76	2.1681655167080855e-23	2.074363283075015
3.068068068068068	5.172739152342518e-05	3.8782506764001834	0.12946580265038513	5.878773503007757e-184	7.24860662482609e-24	0.5371964199208523	1.089729680250285e-08	8.445887502492453e-20	0.9843324896774847	5.1569387074714635e-79	1.8635203660608604	7.8445379166764715	1.0997100449619647e-05	0.0027139749531277816	14.363351319653313	7.71920626379706	4.622793548129457e-68	0.00021849310654109997	0.004561779412269939	1.7908619329639235e-57	6.4147457909042815	2.9953801062379303e-75	3.977064015910837e-24	1.9018332186348743
3.0760760760760757	0.00011252890029710137	3.1563147593677376	0.20940408935304386	4.672826859518253e-186	1.3140683721401334e-24	0.36516015041902744	3.852126109052206e-09	1.7783735206927383e-20	0.6450752298244649	2.296525917871965e-80	2.41899652384508	7.505888687028941	2.5350976747924793e-05	0.005086194713611096	12.330433919659825	7.303290336470189	2.583011832737149e-69	0.00010326900015465162	0.00836999263943163	2.406279133323494e-56	5.692750682594892	5.85621110068829e-74	7.109028586107417e-25	1.7235222486367636
3.0840840840840844	0.000239231785290847	2.503430014391387	0.33023947436165624	3.6138459004855716e-188	2.321221746606218e-25	0.24190148706004638	1.3295027188482123e-09	3.648991924560578e-21	0.412558625381648	9.961373008066957e-82	3.060268014253911	6.999262927176653	5.698477955829583e-05	0.009289894072232888	10.351690777822865	6.7341053224565295	1.4058968763482659e-70	4.756562066028578e-05	0.014967391414231125	3.1512705149444936e-55	4.923547990941059	1.1159238593931508e-72	1.2383241448582412e-25	1.5470263349064015
3.0920920920920922	0.0004961217036933904	1.9350906874675338	0.5078036405156963	2.7192964040421167e-190	3.9953104936662907e-26	0.15617035309553265	4.5559948914626923e-10	7.296675603615277e-22	0.2574888257089433	4.208579354492243e-83	3.7731737109110997	6.360890839013096	0.00012490683989265292	0.0165370932306912	8.498258677837264	6.051417505900118	7.453936856848077e-72	2.135046444787276e-05	0.02608539400623325	4.0223643408189954e-54	4.149994151361749	2.0725521179136014e-71	2.1020048549833934e-26	1.3797197068918083
3.1001001001001	0.0010033313429412484	1.4577327484083464	0.761372174027323	1.9908587381903294e-192	6.700692348477639e-27	0.09825700893650445	1.7950673397384597e-10	1.4249919296277773e-22	0.15682594904984376	1.7318899822503547e-84	4.533955514475204	5.6337692144808775	0.00026698954530172145	0.02869050685117467	6.821836929674455	5.299700789627698	3.849666661802248e-73	9.339259629805632e-06	0.044307671836958905	5.004185927325513e-53	3.4090242586293633	3.751711331737404e-70	3.477020858370003e-27	1.2281196707097881
3.108108108108108	0.0019786864269012027	1.0702006672493574	1.1131321392302547	1.4181472316633883e-194	1.0950250597761411e-27	0.06024671617453237	1.5372821744483552e-10	2.889598157341608e-23	0.09320786408916504	6.941823040007373e-86	5.3097103122090505	4.862904267433052	0.000556547924309527	0.04851185699994547	5.354079910839581	4.5234051651485885	1.936714998241663e-74	3.981149935034745e-06	0.07334841014844498	6.067951040348151e-52	2.7291411421130953	6.619214074886089e-69	5.604721273855648e-28	1.0974098985778236
3.1161161161161157	0.003805367524435365	0.7657081044582408	1.5869486307058756	9.828770080836432e-197	1.743667508889825e-28	0.03600046529369579	3.455008742660316e-10	1.5400647939962734e-23	0.054056698113904095	2.7101618793760873e-87	6.060207829792416	4.090799371381049	0.0011314440565928978	0.07994443015812275	4.108026035500092	3.7627623330118927	9.49103289644933e-76	1.6538479609294976e-06	0.11834031580394301	7.171460363651719e-51	2.1292918860847596	1.1382469530154372e-67	8.803854223528192e-29	0.9911749811338472
3.1241241241241244	0.007137038308597284	0.5339148369554542	2.2063188772218876	6.627870419354706e-199	2.7054438772364776e-29	0.020964656014902265	1.0001054747413675e-09	5.633147569295058e-23	0.030591100804902148	1.0305887054815326e-88	6.7410465620160265	3.353799529325646	0.00224341902441857	0.12839826520578584	3.081011793026651	3.050657782270446	4.530711562626247e-77	6.695354760451588e-07	0.18608226676092945	8.26095701028143e-50	1.6190404513297039	1.907741921664192e-66	1.3476054023298643e-29	0.9113568369043883
3.1321321321321323	0.013054408500582886	0.3628201970753946	2.99152298472593	4.348563543573036e-201	4.0902383892246825e-30	0.011897953334956213	2.9209062762081e-09	2.8795440783994402e-22	0.01689175673957941	3.817191734803228e-90	7.30786058658359	2.6796888185463974	0.004338724908115378	0.20098365218621525	2.2584359302262547	2.4108571875861227	2.1068058899682012e-78	2.6414510615848434e-07	0.2851724037847462	9.274930987339124e-49	1.1997575674134446	3.116418741252719e-65	2.010123408262971e-30	0.8584035842903192
3.14014014014014	0.023287923180917453	0.24028222208983765	3.956153025550618	2.7759689927804757e-203	6.025511907271763e-31	0.006580542143128987	8.346625905575469e-09	1.4565204544325225e-21	0.009100671862245295	1.3771175675305376e-91	7.721048817302695	2.0866774788316227	0.008185011008749613	0.3066146803488114	1.617764596188651	1.8576165952934136	9.543063334376373e-80	1.015552820384461e-07	0.42593198062924975	1.0149600202092745e-47	0.8664481803635433	4.9618661994544745e-64	2.9218088281066e-31	0.8315518188997999
3.148148148148148	0.040518737499890635	0.15508241082961907	5.103403142067007	1.7241711724799148e-205	8.649171622151041e-32	0.0035469574744464625	2.326250045694675e-08	7.184975267063113e-21	0.004783825067479014	4.839121289380775e-93	7.950335591290279	1.5836718185747665	0.0150631832174951	0.45588550956839236	1.1322764740480042	1.3964862958714372	4.2107190149510493e-81	3.8049900194360214e-08	0.6200165011520054	1.0825438259727098e-46	0.6098246678207792	7.699940123507502e-63	4.138557688304066e-32	0.8291693554693044
3.1561561561561557	0.0687622881705297	0.09754705611136885	6.422690409514129	1.0419409981552385e-207	1.2097352000725658e-32	0.0018631815803848897	6.321586621979991e-08	3.454903071105025e-20	0.00245337793854085	1.6562673471607456e-94	7.978435560105505	1.1715398747057781	0.027045427187668274	0.6606162692087255	0.7742020205746032	1.02597506578666	1.8097971087757613e-82	1.389301337944761e-08	0.8796228265182613	1.1253840182296686e-45	0.4182930796916847	1.1646158714971463e-61	5.71233190643778e-33	0.8490889788783792
3.1641641641641645	0.11382355001639954	0.05979660268223946	7.887294762711734	6.126364788215507e-210	1.64869893636882e-33	0.0009538043048660977	1.6750127082534047e-07	1.619356228036234e-19	0.0012275144539679221	5.521572944446432e-96	7.803207224819144	0.8449935749918104	0.04737995796777848	0.9329822357114629	0.5170771664082311	0.7396876830449493	7.577198973479806e-84	4.9435641709863144e-09	1.2162419495373968	1.1402895031734912e-44	0.27962092569485225	1.716845119473478e-60	7.683235446334921e-34	0.8888820489038988
3.1721721721721723	0.1837891273840317	0.035723135736817326	9.453702029014789	3.5047702797225377e-212	2.189412710760334e-34	0.0004758480390466641	4.327567446600535e-07	7.39853890159292e-19	0.000599180939287393	1.7929312127750073e-97	7.437922638818023	0.5947045554241662	0.08099697918937993	1.2841865512591688	0.33728001899348736	0.5285742216301249	3.090243250722475e-85	1.7146483937664266e-09	1.638980215399426	1.126131440952094e-43	0.18216794386556617	2.4667923302134764e-59	1.0070249804113968e-34	0.9460479513115089
3.18018018018018	0.2894890711688941	0.0207985644591092	11.063170274442072	1.950802217085676e-214	2.83301679783362e-35	0.00023135681150135125	1.090226589496833e-06	3.2949431517101254e-18	0.0002853753733014886	5.670650487207419e-99	6.909606125610619	0.4093368946533696	0.13513626642221974	1.7227152296764434	0.21483058313442424	0.3830085711678045	1.2276704839634528e-86	5.809270885857906e-10	2.1525720076538293	1.0839845389659985e-42	0.11566115945478402	3.454515280502274e-58	1.286177372847651e-35	1.0181235900363428
3.188188188188188	0.444823978785055	0.011801246655178088	12.64571406164069	1.056486379006685e-216	3.5719543614809424e-36	0.00010962305432953473	2.67825099449224e-06	1.4303742459863818e-17	0.00013274344720994773	1.746910155966631e-100	6.255730692723044	0.27728627824697083	0.22007271337635623	2.252316932564538	0.13360096848985215	0.2945137210458481	4.75090269551941e-88	1.9638507757395318e-10	2.7553191481614085	1.0169922351451429e-41	0.071567595230955	4.71514121508864e-57	1.600756048545647e-36	1.102738799211688
3.1961961961961958	0.6668174725357353	0.006525792261845606	14.126256748500566	5.566875933084399e-219	4.388315968864945e-37	5.06210408316279e-05	6.415974023431008e-06	6.052748744708734e-17	6.0640243203774484e-05	5.241754721554465e-102	5.519832698130247	0.18803056781482486	0.3498816196799474	2.869961980284437	0.08110939325629808	0.2570435834259121	1.7909177046789485e-89	7.965673607216984e-11	3.4372916031369742	9.299792492877737e-41	0.043157731157697894	6.272711990348568e-56	1.9413876827807653e-37	1.1976533420661826
3.2042042042042045	0.9752312731604155	0.003516818099069955	15.432224157613998	2.8540144084024297e-221	5.253214282433285e-38	2.2782215090230565e-05	1.498879847010525e-05	2.4966534190599417e-16	2.8055204985367606e-05	1.531973507996712e-103	4.746755949135496	0.1330962748376251	0.5431426801929438	3.5641290298551094	0.048064424012844637	0.26779624144114006	6.576280018067792e-91	7.799384217147247e-11	4.1791801134432225	8.288777990379247e-40	0.025363786212554636	8.133342260868999e-55	2.2943591756361909e-38	1.3008072423609114
3.2122122122122123	1.3915830315079456	0.0018470573451325099	16.50145783317974	1.4236320568774058e-223	6.127560101483076e-39	9.996983065396996e-06	3.4149227846973054e-05	1.0038480524307444e-15	1.5186025156689672e-05	4.361081965064913e-105	3.9782402762198803	0.10671329086947472	0.8234364192687709	4.3138131081502715	0.027798089509189047	0.32756484449815276	2.3522860751163556e-92	1.8887826301268128e-10	4.952175702530524	7.200621321766448e-39	0.014527231600443986	1.0278643573573109e-53	2.6422369851313025e-39	1.4104007050914988
3.22022022022022	1.937448785885568	0.0009454486135203513	17.28912558964155	6.90933634818539e-226	6.9644252304795235e-40	4.2882995266646924e-06	7.587917634856048e-05	3.9344433518820165e-15	1.3807769076707795e-05	1.2092209866568944e-106	3.249437846968405	0.10626031027839887	1.2194489112896636	5.088618194339884	0.015689286159296857	0.44063529115150657	8.196060420345149e-94	5.566320680861054e-10	5.7191468243776304	6.096944926461488e-38	0.008108955825176642	1.26606388979487e-52	2.965122074505127e-40	1.5249982356666167
3.228228228228228	2.6320207381623657	0.0004717291473818059	17.772379214660557	3.262660531917324e-228	7.712909186592916e-41	1.8289591534350403e-06	0.00016444120509126933	1.503161734045988e-14	2.3031902166426806e-05	3.265769545917295e-108	2.586714973845703	0.1325972227222847	1.7644826231998958	5.850177457492877	0.008641421843290071	0.6142285305522234	2.781796382777939e-95	1.6400251035091612e-09	6.437195395368302	5.0317384896872474e-37	0.004411236137276961	1.519947177417267e-51	3.242448474441867e-41	1.6436308629060263
3.236236236236236	3.489025933088079	0.00022962303747636886	17.95186886266942	1.499009628877264e-230	8.323124535318198e-42	8.570759244413493e-07	0.00034758781293132615	5.598049704163278e-14	4.883777505996678e-05	8.590804282132899e-110	2.006836715672745	0.19034475258783842	2.4951861399693254	6.554941899904286	0.004646432341686164	0.8574780785590055	9.197095539505222e-97	4.72147775210132e-09	7.0614255176778755	4.047510947917054e-36	0.0023386701709732925	1.7785022774170986e-50	3.4551155778366325e-42	1.765857387524529
3.2442442442442445	4.513277968574688	0.00010953585604397251	17.84980986463558	6.700912304378343e-233	8.751647262116372e-43	6.3870265208951e-07	0.0007166459269500746	2.0322538640304928e-13	0.00010718663665573844	2.2011545948561624e-111	1.5173948921945795	0.2881148884517024	3.4493732527075855	7.158125134931162	0.0024438846574105976	1.1799472745651947	2.961973924964613e-98	1.3251258193109966e-08	7.549502237957031	3.1733860782053633e-35	0.0012083449852131306	2.0283057110333106e-49	3.587680900799315e-43	1.8917448593058221
3.2522522522522523	5.697303074940904	5.239956293013737e-05	17.50498298222021	2.9144756060639233e-235	8.966613584843871e-44	1.0097066478396408e-06	0.0014412924158291106	7.191689001858405e-13	0.0002319036442129361	5.493330091519885e-113	1.118171244292161	0.43862900084916906	4.66290508111402	7.618340138379454	0.0012691150467572638	1.5897366419298085	9.29216551865624e-100	3.62485379504645e-08	7.866372335474407	2.4250654888416715e-34	0.0006084518410112415	2.2545790063660262e-48	3.633250347317542e-44	2.021741074246382
3.26026026026026	7.018613297318333	2.7922610317769814e-05	16.965670595586726	1.2333430577262605e-237	8.951634487875082e-45	2.275779800714692e-06	0.0028276708717987096	2.4808308452390523e-12	0.0004901386626413375	1.3353320610405503e-114	0.8030473500216918	0.6585965708119361	6.165749963962494	7.9022736409906225	0.0006769712945945136	2.091309737299436	2.839604243159638e-101	9.664258319399153e-08	7.9884206388886705	1.806302658674471e-33	0.0002985896658490847	2.4425899247125703e-47	3.91357098024403e-45	2.1564350200178244
3.268268268268268	8.438249035265297	2.2325354555154493e-05	16.281934566900496	5.078136156240968e-240	8.707860530542615e-46	5.425721919136635e-06	0.00541199687171922	8.342156246609112e-12	0.0010103744726250804	3.161631758744311e-116	0.5620787403192035	0.9681807539706024	7.977496107221399	7.988668556084785	0.000425831245928695	2.6832637790728096	8.452863753262319e-103	2.511251948218025e-07	7.906378442845482	1.3113690164851882e-32	0.00014280277070934138	2.579221981445719e-46	3.7761198104300956e-45	2.2962290864891766
3.276276276276276	9.901144899227512	3.234002551112465e-05	15.498724912177224	2.034331703057425e-242	8.253835811536189e-47	1.2778516399062585e-05	0.010105583685396057	2.7344879411178543e-11	0.0020308682231797008	7.291245524500502e-118	0.383421522197348	1.3898636579549077	10.102744114597417	7.870954004734818	0.00040825671605344344	3.356365130110746	2.451066501067749e-104	6.359978877579331e-07	7.62648678587398	9.279563895222356e-32	6.655976696373643e-05	2.6544829420516017e-45	3.4363650231225147e-44	2.440972263036204
3.2842842842842845	11.338671630733717	6.372539081204563e-05	14.651053028454948	7.929324145436169e-245	7.623166818885274e-48	2.9400762384450224e-05	0.018410444384665586	8.73759396409661e-11	0.003980178598083737	1.637798949768849e-119	0.2549057923324158	1.946559448900385	12.526920129752908	7.558071204263111	0.0006183977771081752	4.09222819700743	6.923273574318361e-106	1.5698735803744556e-06	7.169711931420224	6.40028654558745e-31	3.0234323071808393e-05	2.662712111650318e-44	3.3470521465154435e-43	2.5896197962635745
3.2922922922922924	12.673388160615868	0.00013383642694299734	13.761938886142294	3.007097815439981e-247	6.860412963894123e-49	6.597188820347044e-05	0.03272581016866233	2.721620083238054e-10	0.007605859389288275	3.5833388763699873e-121	0.16516155208922464	2.65891733891633	15.213099164432874	7.073351114677265	0.0011510650117338502	4.8630090675902995	1.904903873922513e-107	3.776741914076778e-06	6.569150004209177	4.30270407723381e-30	1.3384495436931185e-05	2.6032839808702113e-43	3.1803731444592556e-42	2.739987608394247
3.3003003003003	13.82565052276027	0.000279023214318176	12.843186653733952	1.1095730939642877e-249	6.015896162031963e-50	0.00014433747128466518	0.05676287759186772	8.263891201989407e-10	0.01417182532458124	7.636310899778727e-123	0.10429712777435299	3.541908596679426	18.100396920886293	6.4516394243807715	0.002232631779409091	5.632392359535391	5.105517980089649e-109	8.855509540125575e-06	5.866066896355765	2.819387732441781e-29	5.774535509572517e-06	2.4806867994928077e-42	2.9454411689953155e-41	2.8886584273199616
3.308308308308308	14.721343678275286	0.0005689545103255375	11.898424504266025	3.983467309084506e-252	5.1402665636490335e-51	0.00030790269438989376	0.09607514609030877	2.446046967796607e-09	0.02574795276958578	1.5850674547258147e-124	0.0641949011222011	4.600985735596336	21.104376287429638	5.735160689695631	0.00428922909894242	6.357970923571375	1.3329434597973176e-110	2.0237339726075985e-05	5.105231015509709	1.8006964890060762e-28	2.4279816853296994e-06	2.3039623758760853e-41	2.6587383462371544e-40	3.0310738951477054
3.316316316316316	15.299714404617138	0.0011314800742775201	10.927410080093063	1.3914370923711905e-254	4.2796296540129605e-52	0.0006404309945828024	0.15869205784614712	7.057806964576429e-09	0.04561493100171865	3.2046479227326375e-126	0.03852204591812563	5.828303922530012	24.119734897265783	4.968802412632199	0.008062624215389726	6.994877215058935	3.3899150832236833e-112	4.50751218228387e-05	4.330268910280318	1.1209849738085236e-27	9.949174645062337e-07	2.0856041732071647e-40	2.339126895994249e-39	3.1618183256358603
3.3243243243243246	15.520163394095432	0.0021933779714982324	9.930443395660207	4.728929875849752e-257	3.4718581452309657e-53	0.0012988820740163062	0.2558123656115399	1.9851860833437234e-08	0.0788001408843008	6.310755046586471e-128	0.022559835982882914	7.199655597931605	27.025315260044113	4.195546092076138	0.0147879860171078	7.500268727126626	8.397907441818079e-114	9.785071779920081e-05	3.5797016161046353	6.801956747397931e-27	3.973214394375243e-07	1.8401001004386028e-39	2.0057874161540953e-38	3.2750715191074433
3.3323323323323324	15.36694540145764	0.004144124810403543	8.911855610007999	1.563720573784928e-259	2.744435280051457e-54	0.0025687504946299757	0.40247090642716676	5.4432817495036005e-08	0.13274283872537	1.2104608561369093e-129	0.012942604000948071	8.672835001583728	29.691234587745992	3.452676581192893	0.026449149883867713	7.83805720564788	2.026555589791355e-115	0.0002070306961042777	2.8841316673475466	4.0229445709050764e-26	1.5463587060194242e-07	1.5823555269030596e-38	1.676366442034584e-37	3.3651852899604724
3.34034034034034	14.851023749784058	0.007631265545076668	7.881892272646801	5.030977846489142e-262	2.11387475461956e-55	0.004953902233689579	0.6180419907319827	1.4549572770253303e-07	0.21805600229829433	2.261458395174996e-131	0.0073758195693223476	10.188074471726159	31.987691080028135	2.769197523304617	0.046124078432520324	7.983159436283398	4.763773803773568e-117	0.00042692254403486007	2.264800029868004	2.31916536026907e-25	5.8653209972202374e-08	1.3262327402272984e-37	1.3655447941218822e-36	3.4273238586584798
3.348348348348348	14.008776681029786	0.013696295257594101	6.856770566704081	1.5748624870037967e-264	1.5865024527873662e-56	0.009316808929871166	0.9263929135448236	3.7911519506388186e-07	0.3493065571109563	4.115237273762089e-133	0.004379617927152169	11.6709590483086	33.79478712061212	2.164624666090922	0.07842356149092908	7.924574046232999	1.0908095101811102e-118	0.0008580390530682871	1.7334794131800986	1.30316172401244e-24	2.1681365181796327e-08	1.0833991214058293e-36	1.0841662405434491e-35	3.4581019885334583
3.356356356356356	12.89776696580936	0.023958088158058857	5.857135191539397	4.796559655385699e-267	1.1602123413445076e-57	0.01708853785081644	1.3554656749867753	9.629979332915087e-07	0.5456777912407895	7.294064248325852e-135	0.0030844124406713552	13.037848217525617	35.01253632271186	1.6490806826947484	0.13000741513306066	7.666759764801508	2.4330546984556856e-120	0.0016807713668596236	1.2934677168467894	7.137487718197738e-24	7.810786399776902e-09	8.626016221891457e-36	8.389551514798879e-35	3.456154718431088
3.3643643643643646	11.590256179225165	0.040845447277372694	4.905462153888503	1.4213925692753374e-269	8.267409526303584e-59	0.03056943523831086	1.936061133045685	2.3845938468066074e-06	0.8313156175433167	1.2592521866283327e-136	0.0030912528870225614	14.203373802773767	35.570111842327236	1.2244240146031526	0.21013308553755694	7.229075321082662	5.286399772794531e-122	0.0032088827366219107	0.9413248569371795	3.810434461608141e-23	2.7423077828738e-09	6.693990927554402e-35	6.327534864820969e-34	3.422576322279988
3.3723723723723724	10.165475453407318	0.06786995974155374	4.023105695723748	4.098219446893384e-272	5.740327336075451e-60	0.05333902586350251	2.6996452378189106	5.756255543369196e-06	1.2351085948391063	2.1175041405058468e-138	0.0044014871318488104	15.089134817560353	35.43337279710024	0.8860381185621867	0.33115245824610423	6.643379045340025	1.1188537088226033e-123	0.0059709395239224165	0.6689656127533908	1.9828386320792953e-22	9.383199040522839e-10	5.0630594364598795e-34	4.6513956769200174e-33	3.3611723913393945
3.3803803803803802	8.701794243518442	0.10991424039816433	3.2276471782572713	1.1496704199555733e-274	3.88364122798483e-61	0.09078460491970991	3.675104695094256	1.3545778556021354e-05	1.7896307829559395	3.468200910444202e-140	0.007416743259633412	15.632380198842288	34.6097984643999	0.6248900458078566	0.5088283117219233	5.950202409990169	2.3067035401782804e-125	0.010828669977052204	0.46576662612917835	1.0057401252180657e-21	3.1289524212212624e-10	3.732449920724753e-33	3.3326135777277806e-32	3.2784782939723156
3.388388388388388	7.269844694521799	0.17348932996823793	2.5310282716626835	3.137967806742161e-277	2.5602170446406644e-62	0.1507396560826901	4.884551332481399	3.107476146039308e-05	2.529009614564937	5.532897855317845e-142	0.013009161829700784	15.793350078762487	33.150180131816704	0.4295220265327568	0.7623014242953305	5.194137201566807	4.632500038597843e-127	0.01914040766273887	0.32043977152666975	4.972463235694693e-21	1.0168579481579234e-10	2.6818100285960093e-32	2.327231412384775e-31	3.183511920788612
3.396396396396397	5.927396731961225	0.26689105107311467	1.9387029286950368	8.333368536344829e-280	1.6445599266703848e-63	0.24419380080207345	6.338495902255523	6.949494535862382e-05	3.4855874131757907	8.597446505761224e-144	0.02266072233646573	15.56008419252343	31.14675897046651	0.2877384543606438	1.1135166590893775	4.419165950322729	9.062421427562613e-129	0.032973941914554515	0.2225350826192845	2.39633067213348e-20	3.2205860961716666e-11	1.8780843293881444e-31	1.583970604205068e-30	3.0872509259379712
3.4044044044044046	4.716408779779342	0.400163699771142	1.4497952661875209	2.1532262813357214e-282	1.0293376533930981e-64	0.385995794663442	8.030949008897963	0.0001515101948772473	4.685432540871194	1.3012320053737768e-145	0.038666977989717466	14.949890256865471	28.727914335413242	0.18786289289729827	1.585928014432416	3.6646097949990186	1.7269439805136252e-130	0.05536485586091006	0.16353654624053374	1.1256758221147445e-19	9.940834364094169e-12	1.2819031799620292e-30	1.0507698458238715e-29	3.001855229351045
3.4124124124124124	3.662286789852872	0.584768274658815	1.0580596181310888	5.413220701335001e-285	6.277710050363466e-66	0.5954239144175626	9.935208262469628	0.00032201444002351813	6.143012034508399	1.918264174257014e-147	0.0643924419661654	14.007222114848942	26.049929345981024	0.11954040918805084	2.2023640724749107	2.962192400169927	3.2056597095401737e-132	0.09060269132466715	0.1375847289320531	5.154345463608138e-19	2.990364024337134e-12	8.528024083963032e-30	6.793929271728613e-29	2.9396917005811782
3.4204204204204203	2.775048741989704	0.8328606651552829	0.7533340541571215	1.3240938687898e-287	3.730610287837892e-67	0.8964521066239444	12.001197198331495	0.0006671988618388472	7.855624631605188	2.7544222618514133e-149	0.10455097213846601	12.798328762524449	23.286702266782715	0.07413428502384799	2.982055036851002	2.3344735561769	5.796445552655427e-134	0.14450791772250648	0.14189350397729822	2.3005388823446297e-18	8.766749127283611e-13	5.529612126503003e-29	4.28141550794737e-28	2.912253517300985
3.428428428428428	2.0518672807487124	1.1561211213365852	0.5231614016160294	3.1512205047829087e-290	2.1601989531868307e-68	1.317508040925987	14.155179301392382	0.0013476691686190008	9.798450322909485	3.852308404565529e-151	0.1654649341588844	11.4035683804691	20.618454533997706	0.0448078495823085	3.9369959991445693	1.7946519286977707	1.020965991496294e-135	0.22463933647689452	0.17692592173103802	1.0008843321794531e-17	2.5047615973711463e-13	3.4945718724259036e-28	2.629702811516406e-27	2.9290932183633185
3.436436436436437	1.4803712077397622	1.5641440784909406	0.3543031239345495	7.29685626451556e-293	1.218829216791247e-69	1.8905160276967876	16.302448590586632	0.0026537554491629705	11.921225211604336	5.247832938808176e-153	0.2552339743308803	9.90862411343054	18.22046657964724	0.02639488250275869	5.068025814405701	1.3475263373338637	1.7517251455281295e-137	0.3403483049573368	0.24636556080348315	4.2446214892561615e-17	6.974410592481294e-14	2.1525157728616574e-27	1.5742688420343652e-26	2.996897720126697
3.4444444444444446	1.0421169924256715	2.062493600619742	0.23396158310616438	1.6439544034207347e-295	6.7008083736781256e-71	2.6490582667802114	18.33320308356038	0.005094360241564955	14.147527823335462	6.963176096630221e-155	0.383722844011032	8.395947655427909	16.25266345329318	0.015153606214583183	6.361196318294671	0.9912728523127118	2.9276949634189616e-139	0.5025797618560208	0.3568779875601072	1.7546780306913545e-16	1.892613459183574e-14	1.2922655458622251e-26	9.185526737078142e-26	3.1188204430017152
3.4524524524524525	0.715761224695713	2.6506409308380467	0.15062525148282924	3.6036343894181132e-298	3.589605961009444e-72	3.6255812548663786	20.131290398935576	0.009533910301754945	16.37742093780552	8.999185007795045e-157	0.5622654295629831	6.937592637417225	14.850543884949861	0.008478966017255138	7.785139186773412	0.7196503592588485	4.7664041075382946e-141	0.7233192448759058	0.5176176234053304	7.070694212675272e-16	5.0052944946191124e-15	7.561539857767828e-26	5.223747396712262e-25	3.2941504887472446
3.4604604604604603	0.47963048866068386	3.3201035245834913	0.09453639682762459	7.68579251708992e-301	1.8737066332786823e-73	4.8477189733427455	21.58496781264968	0.017394285899131313	18.493734353121262	1.1328369507974926e-158	0.8029881003294453	5.590240615357383	14.11760903013527	0.004623814738243222	9.290153377871038	0.5242773663362496	7.558942953903306e-143	1.0146088918947147	0.7394134411900264	2.7773825665027975e-15	1.2900621803115197e-15	4.312427267617764e-25	2.8954309087777066e-24	3.518347846649433
3.468468468468468	0.31355465823416295	4.053169695117964	0.05783904510406274	1.5949004049259084e-303	9.529972513208009e-75	6.333985083835905	22.59835802378658	0.030938390923445185	20.37165953167708	1.3889929990582762e-160	1.1176882612217658	4.39276453798516	14.11921663486727	0.0024574720563102738	10.809596227983391	0.3967006761882309	1.1677138965184814e-144	1.3871100802340075	1.0335749461963557	1.0634606088079518e-14	3.2404472039323816e-16	2.3971012509904223e-24	1.5642176466794274e-23	3.7834179680613778
3.476476476476477	0.1999716831462183	4.822590467898293	0.03449397264396843	3.220145229667976e-306	4.722989053148318e-76	8.08927268558241	23.10201918273398	0.053647047358865114	21.890670793427905	1.6588271369628856e-162	1.516268399800541	3.3662242244991294	14.877744624905233	0.0012729383902348429	12.26385913931431	0.3300707780521581	1.7571830386617405e-146	1.8482759452369244	1.4103050752541662	3.9693767861960874e-14	7.932545177246718e-17	1.2986856180444518e-23	8.236336702633491e-23	4.07855160688019
3.4844844844844847	0.1244094902381836	5.592531196758	0.020051621227030192	6.325783559910583e-309	2.2807488635217523e-77	10.100751992354379	23.06106234408163	0.09068851187321511	22.947234600339694	1.9296148392243062e-164	2.0048195201515546	2.5158344050002306	16.369110935712683	0.0006426238115535299	13.566779838682113	0.3203229592516567	2.5757441944622998e-148	2.4003043640920745	1.8767881567543772	1.4442479622787097e-13	1.8924894022780593e-17	6.857640922699396e-23	4.2269191404188017e-22	4.390927502622979
3.4924924924924925	0.07550043620333519	6.320899464412485	0.011361295400155737	1.2090664661615e-311	1.0731816358816987e-78	12.33483189209986	22.479562212529512	0.14945773700845572	23.4664589093706	2.186293951940665e-166	2.583558391341598	1.834240884568942	18.521001261460825	0.0003161818061173151	14.633864461286926	0.36682166217783563	3.6778467578032034e-150	3.0381515805093646	2.435127809717276	5.122514268414477e-13	4.400151765771734e-18	3.5293807151181093e-22	2.1143005563037927e-21	4.706571920864947
3.5005005005005003	0.04469282470421719	6.962926096468712	0.006274354698730535	2.248448803e-314	4.920443338448451e-80	14.735818890501056	21.40056963497333	0.24012948248020619	23.41086492376414	2.4127643127993567e-168	3.244928122116951	1.3053946666634306	21.213476252507352	0.0001516168854991973	15.39126891271654	0.4724560474471797	5.115519013351347e-152	3.7479706500750183	3.0804197548468517	1.771128916779243e-12	9.970459039026763e-19	1.770416029454053e-21	1.0307716005692474e-20	5.0111887926456955
3.508508508508508	0.02580479087504627	7.475618393645708	0.0033772724430280853	4.0683045e-317	2.1982165576883706e-81	17.226754777274994	19.9017371575225	0.37612721433645413	22.784855131666415	2.593520421092882e-170	3.9722418366337924	0.9084012331932492	24.28281019193452	7.085800152654597e-05	15.784227187768476	0.6431860191366681	6.930921015481202e-154	4.506366863764016	3.7993278411666345	5.969617709572314e-12	2.2017902746481987e-19	8.655760180203849e-21	4.897913392004636e-20	5.290908989972564
3.516516516516517	0.014531796346136288	7.822487856585767	0.0017717954055519718	7.16e-320	9.569118918836867e-83	19.712657041978936	18.08726632625989	0.57436425536751	21.634138671060143	2.715394083368368e-172	4.739255047670673	0.6208938526067536	27.529323183969353	3.2274599411304354e-05	15.78359408315293	0.8870461038900472	9.147393656770744e-156	5.280809838928948	4.569555793980655	1.961445037084204e-11	4.738599915708039e-20	4.12465999735394e-20	2.268363730675521e-19	5.532944692253144
3.5245245245245247	0.007981368831582692	7.977836045294428	0.0009059565984358355	1.04e-322	4.058902937082687e-84	22.08606320635262	16.0774315317526	0.8550756872614901	20.040217932279305	2.769137282955772e-174	5.510972979074146	0.42168074787327353	30.729548518954374	1.432727031062098e-05	15.389417474329587	1.2126366283269225	1.1760044416759959e-157	6.031400043174502	5.360546494470364	6.282653882575556e-11	9.93887968870669e-21	1.9156852337637298e-19	1.0239228250682625e-18	5.72616212790899
3.5325325325325325	0.004275213432232986	7.929900741945238	0.00045148615017133773	0.0	1.6775698695422644e-85	24.23444798738428	13.997221391542718	1.241044335751396	18.11085929710799	2.750581581124623e-176	6.245831767215903	0.29259879907632463	33.65236724698699	6.198643817423159e-06	14.63093233267781	1.6271796281919142	1.4727387974967053e-159	6.713969514780578	6.135585395188309	1.9617865641176274e-10	2.0315996172626948e-21	8.671878931325853e-19	4.504791453218851e-18	5.861594405924864
3.5405405405405403	0.002233286030637995	7.682327747063287	0.00021929175497158052	0.0	6.755971453077451e-87	26.048799815148413	11.965620250267193	1.7560490482622584	15.968093064958227	2.661172323535767e-178	6.899157878372266	0.21963983298167286	36.07788522004479	2.613728913151805e-06	13.562977520898809	2.1342927441522614	1.7965845763370294e-161	7.284239650182756	6.855248694471533	5.971816281873075e-10	4.047176167987956e-22	3.826091199690568e-18	1.9316795975965397e-17	5.932903767778919
3.548548548548548	0.0011376833524261516	7.2537126391709	0.0001038099977582539	0.0	2.651125161566587e-88	27.432458997632626	10.086757856364143	2.4224429445675963	13.73559086545853	2.5077826287758456e-180	7.4275517346429645	0.19348658903207008	37.8170349572988	1.0741255204190497e-06	12.259445036689005	2.731727078907471	2.1348864417073563e-163	7.702518157066321	7.481858933432619	1.7721961513161696e-09	7.857409607682177e-23	1.6453204168538853e-17	8.073250565376859e-17	5.936775146065694
3.556556556556557	0.0005651632999720888	6.675292454607277	4.7895385746154225e-05	0.0	1.0136963775387103e-89	28.309260983810784	8.443675484497827	3.257908957771761	11.527210851693265	2.301840385161347e-182	7.793617545802752	0.20960743923955502	38.72937893699253	4.302096634388811e-07	10.804847753533682	3.4094015797209596	2.471195272060422e-165	7.9382525906734305	7.984348953070639	5.127109464777845e-09	1.4866884789384552e-23	6.896023193226653e-17	3.2886276727550777e-16	5.873192044584215
3.5645645645645647	0.0002737711081717154	5.987185083447681	2.153697582830558e-05	0.0	3.7767722348900074e-91	28.630097650532605	7.094917830095928	4.271630137869339	9.43812459812262	2.057922166011354e-184	7.970329949472657	0.2680264932386152	38.73654297073886	1.679329513066064e-07	9.285338581223606	4.148116559763903	2.7864068096705385e-167	7.97371764171237	8.34275463960122	1.4460849325240724e-08	2.7414091376177524e-24	2.8170853000757796e-16	1.3056714821672142e-15	5.745525114186835
3.5725725725725725	0.00012931492132674862	5.2338046114010615	9.438685262370707e-06	0.0	1.3710993724436176e-92	28.37718960349422	6.073688472205248	5.460324164252798	7.5393551227515205	1.792054068063412e-186	7.944330905782082	0.372829448470776	37.82918278186559	6.388844422790575e-08	7.780492853422663	4.919312921369719	3.060463147927547e-169	7.80621899141423	8.551512606948446	3.9763129875431674e-08	4.926528890763283e-25	1.1216421953950884e-15	5.052497026756453e-15	5.560364406114632
3.5805805805805804	5.955852301824171e-05	4.459177526757024	4.0315625837940425e-06	0.0	4.850118020221343e-94	27.565622670326743	5.3889971721336165	6.8047786916387185	5.87590626700912	1.5199933790578146e-188	7.717598630603084	0.5314075008730426	36.066317609831735	2.3688596895284872e-08	6.356903292761933	5.686142796260627	3.27442433363405e-171	7.448434042384005	8.62085984393157	1.0659533284086586e-07	8.628225953163823e-26	4.352730088752957e-15	1.9055973977048198e-14	5.3270525984730766
3.588588588588588	2.6746131446407488e-05	3.702835810452787	1.678301372685599e-06	0.0	1.6717484083581427e-95	26.24200709317382	5.028121100128563	8.267629759793936	4.468087630600194	1.2557428318093985e-190	7.307199214227534	0.7534018502693524	33.56706717186373	8.560260790635282e-09	5.064212750546591	6.405932750656675	3.4126200411101426e-173	6.926831066500378	8.575910775375867	2.785942718766364e-07	1.4727033791485952e-26	1.646350097451674e-14	7.005016650393678e-14	5.05692459500769
3.596596596596597	1.1710837534081811e-05	2.9967918791054466	6.809273414801777e-07	0.0	5.614676871252659e-97	24.48043424753843	4.95978220660555	9.793096653172716	3.3152365887416386	1.0104809797791358e-192	6.743164475000381	1.0493051306409948	30.496046745304835	3.0148470677505698e-09	3.9337312059443748	7.033877801380633	3.464544052571776e-175	6.278442898063961	8.453377765533421	7.098853506526324e-07	2.4497533188417285e-27	6.069259506964078e-14	2.509805861017549e-13	4.762317421812947
3.6046046046046047	4.999350997677584e-06	2.3638567056339723	2.69256128763709e-07	0.0	1.8374429067641247e-98	22.37620119002998	5.137644912980177	11.309191778305324	2.4008549612196974	7.919978500432542e-195	6.064862913286826	1.4287116204231165	27.04464924893475	1.0348423914457541e-09	2.9793548765962177	7.527550538388263	3.4261739756548443e-177	5.546545315913062	8.296329457882797	1.7635676890886326e-06	3.9713917008137096e-28	2.1807319086019967e-13	8.764436983521558e-13	4.455467850121955
3.6126126126126126	2.0807857351044164e-06	1.817306355423563	1.037681826675826e-07	0.0	5.859198033817773e-100	20.03801758680169	5.503973068540109	12.732568826409619	1.698202849122417	6.04628042823014e-197	5.316473356693007	1.8982840518893596	23.410975593196774	3.4618940153166287e-10	2.2002036641645857	7.851603890897919	3.3004861087117295e-179	4.775946083820621	8.147760660052047	4.271593942554804e-06	6.274460519057155e-29	7.636984455310134e-13	2.9830521982478606e-12	4.147448801891718
3.6206206206206204	8.443433912460022e-07	1.3616879041496492	3.897592675267743e-08	0.0	1.8205295703563397e-101	17.579573293082635	5.993466739931317	13.975707016815997	1.175574567862777	4.49594503654921e-199	4.542283584492988	2.459608912162173	19.781178180339587	1.1287141199684173e-10	1.5842538355377351	7.981944232623303	3.0970739805419584e-181	4.00860164282839	8.043998182857854	1.0087600834836105e-05	9.661028332506202e-30	2.6067212504084393e-12	9.895793389962938e-12	3.8472995245099972
3.6286286286286282	3.3402532133319973e-07	0.9944190817833161	1.4267970139309755e-08	0.0	5.511788384241285e-103	15.111402308691375	6.537369528395299	14.955643920991433	0.8007491849579893	3.2562828693471172e-201	3.7825032178312608	3.1072210756903917	16.31449555904043	3.586615169890701e-11	1.1122589337709718	7.908689171192262	2.8309384239479857e-183	3.2801542090860543	8.00903463849218	2.322695430387637e-05	1.4497182909354568e-30	8.672021293507478e-12	3.1995825687902364e-11	3.5614767132716123
3.636636636636637	1.2882474080644665e-07	0.7077889113763133	5.090510521447586e-09	0.0	1.6260075963428576e-104	12.733913588404258	7.067880066761003	15.60307610729534	0.544388574547374	2.2971622967228478e-203	3.070121517043592	3.827161249989324	13.133422933638993	1.110749782962016e-11	0.7613847692378265	7.637404566078127	2.5206609869091722e-185	2.617762738835086	8.050748946065855	5.214463101170056e-05	2.120104065512764e-31	2.8118952373194884e-11	1.0082981290551136e-10	3.2937002716504096
3.6446446446446448	4.8436233646687225e-08	0.4909988726761212	1.7700837716146468e-09	0.0	4.6739906831346e-106	10.53227109494686	7.52274600640217	15.870450389287043	0.38239213993665006	1.5784457445845604e-205	2.429103971707107	4.596453205220002	10.31948774389492	3.352573640441672e-12	0.5081797955616301	7.188405062836136	2.186269164665104e-187	2.0393441712571043	8.159660527641742	0.00011414227983199696	3.0216491570382816e-32	8.886505093293051e-11	3.0969738404390635e-10	3.045200311924154
3.6526526526526526	1.7753531555377458e-08	0.3319706363610336	5.998733644997553e-10	0.0	1.3091468097288632e-107	8.573515623152339	7.849727397682542	15.737735767960586	0.29737532037680686	1.0564186546354086e-207	1.8739666215085462	5.3838264478132825	7.914190296930878	9.862137381624392e-13	0.3307068594947611	6.5942397858104975	1.847132256226377e-189	1.5541041078370184	8.31043137306021	0.00024361828997599666	4.19705048444537e-33	2.7372591080349877e-10	9.271266159858559e-10	2.815305820688423
3.6606606606606604	6.343588959624688e-09	0.21875665922451565	1.9813380150356218e-10	0.0	3.572926631970339e-109	6.9059714965507775	8.010463860366208	15.214903505237045	0.2795076296287681	6.886695620099778e-210	1.4105494878935845	6.151854817278657	5.92398946667523	2.8274465451202833e-13	0.209835606014356	5.895795015970649	1.520188799677306e-191	1.1640618291529683	8.46585725628901	0.000506998368450832	5.681429828519019e-34	8.21776811367017e-10	2.70516336573562e-09	2.6022632016834426
3.6686686686686683	2.2096029703539312e-09	0.1404964429988683	6.378091889188172e-11	0.0	9.50156365180185e-111	5.560629377360927	7.983230208853874	14.34068904433421	0.3269326181333252	4.372744871097526e-212	1.0376683201453831	6.860446764349775	4.327849873208627	7.90038746019341e-14	0.12981438296968184	5.137661196551221	1.2187152277147528e-193	0.8661837158625181	8.582665048764275	0.0010288299339696922	7.495220241007574e-35	2.404611459746774e-09	7.693091223263413e-09	2.4041432972103403
3.676676676676677	7.502670452071414e-10	0.08794513328533282	2.0010420363113788e-11	0.0	2.462075140171226e-112	4.553903304732523	7.764151126513632	13.177849194911353	0.4459162312633394	2.704368157222924e-214	0.7492709768808452	7.471347816487976	3.0858246183000015	2.151458691552958e-14	0.07830175287809936	4.363490068669443	9.517264077591627e-196	0.6547287318661902	8.618136571473318	0.0020357672155007804	9.636613663952953e-36	6.857866081917503e-09	2.1323633205287645e-08	2.219691361888233
3.684684684684685	2.4833264317981466e-10	0.053653830028779194	6.118651518034925e-12	0.0	6.2164545279287486e-114	3.890978400698628	7.3666588636302865	11.805720804577726	0.650757530369055	1.6290931296865236e-216	0.5367519440894595	7.9530576394514565	2.147364549996266	5.710159848174981e-15	0.04604924441283945	3.612001875281108	7.239810109592176e-198	0.523459201352927	8.53646518147906	0.003927962715075464	1.2074740209854488e-36	1.9062776019554958e-08	5.7606894154754653e-08	2.0489933523916
3.6926926926926926	8.012395136961191e-11	0.03190304101576961	1.8234812075230167e-12	0.0	1.5293942624718248e-115	3.56892912192036	6.819271968584179	10.311305216322086	0.9633755688526386	9.558603224649413e-219	0.39116003629118706	8.285386785343048	1.4584206327677693	1.477046448843987e-15	0.026404206842323176	2.9141197014224445	5.364724251140207e-200	0.46745148928537456	8.313837810439699	0.007390411207928441	1.4744988587226417e-37	5.1645959163389745e-08	1.5168430817979863e-07	1.8938676605959577
3.7007007007007005	2.5199747038534254e-11	0.01848867850845542	5.298630390775896e-13	0.0	3.666328621390322e-117	3.5789047707664765	6.162076338293948	8.780264242601184	1.4123881489757006	5.462750692707173e-221	0.30513746912985734	8.462834784035438	0.9668326097220786	3.72366560058483e-16	0.014761160848850844	2.2914598470813026	3.872333966894495e-202	0.4843283949271616	7.9415008742505435	0.013559360149679815	1.7547869003230104e-38	1.3637652100805977e-07	3.8927793298061424e-07	1.7579364002161249
3.7087087087087083	7.72556630957526e-12	0.010442923455412815	1.509593719538702e-13	0.0	8.564037473332604e-119	3.906930749746973	5.442527051094361	7.289101433485014	2.0314509196280794	3.040862275922217e-223	0.2745224327640851	8.49608882791915	0.6258852748772256	9.149088438422627e-17	0.008045662036343113	1.7561538523036195	2.722722501659528e-204	0.5748115231909753	7.4264558667491904	0.024259760196352224	2.0352493487681496e-39	3.509909547032955e-07	9.737149821303993e-07	1.6463772870504603
3.716716716716717	2.308663096466722e-12	0.00574884704818268	4.5451788446903787e-14	0.0	1.9492204807518208e-120	4.533218429670082	4.711302005699835	5.899465415221718	2.856653046092896	1.6487338136375444e-225	0.2996097708270945	8.411212534369497	0.39620649035826705	2.1908649706576664e-17	0.004275569923422738	1.311771872731445	1.86482949056595e-206	0.7425533042549736	6.789858524645341	0.04232704035763474	2.3005101991800263e-40	8.804512190996814e-07	2.373869582007633e-06	1.5654002654575454
3.724724724724725	6.724946955071152e-13	0.003084479221158865	2.6770743422453605e-14	0.0	4.3229340505325783e-122	5.430253271690235	4.018899196228382	4.655045284455847	3.922882643787007	8.70708457213365e-228	0.38608492639232433	8.24647280225548	0.24635713126667771	5.113096984563429e-18	0.0022152065269360932	0.9549915146267277	1.2441709294418621e-208	0.9932609256766597	6.063577827363157	0.07201794957681226	2.534218164087127e-41	2.1526217851371334e-06	5.640723284664912e-06	1.5215283022788335
3.7327327327327327	1.9098762848476214e-13	0.0016129666174951518	6.126637736352161e-14	0.0	9.341819925307237e-124	6.560270033501627	3.4134873909742534	3.581044471508119	5.259278178876084	4.478817892902355e-230	0.5456266493852425	8.047168406530382	0.15252999651064056	1.1630090181295073e-18	0.0011189725154684598	0.6776199063118311	8.085858627918655e-211	1.333179754181433	5.285635643231867	0.11949847785415033	2.7206779297061876e-42	5.12959669148363e-06	1.3063684137752463e-05	1.5207864800556383
3.7407407407407405	5.30523420353752e-14	0.0008220748177285772	2.128577352752191e-13	0.0	1.9670690719671794e-125	7.872956015662053	2.9402345927926152	2.6858195224176975	6.884144216043004	2.2439980240972707e-232	0.7961262058971094	7.859194686149419	0.09775784039218018	2.5781772223298196e-19	0.0005510698910519337	0.4686172198947964	5.1189090264259214e-213	1.7670717540088787	4.49535257834324	0.193370409647891	2.8465811269351315e-43	1.1913840111047912e-05	2.9488282849181705e-05	1.5679156342643865
3.7487487487487483	1.5099355365406136e-14	0.0004083567567925547	7.518894280864623e-13	0.0	4.0359238732223095e-127	9.304291447750646	2.6420079354699966	1.9640190660161863	8.79997845967334	1.0950903694726956e-234	1.1614146748144059	7.72233006990014	0.0709616780322143	5.570229449281573e-20	0.00026459017017246925	0.3158608322450209	3.15670393648241e-215	2.295906811393545	3.7289665708626356	0.3051622733375096	2.902573964731875e-44	2.6969529600411894e-05	6.487632375581931e-05	1.6657245483598577
3.756756756756757	7.059419747159344e-15	0.0001977017813629789	2.597190042420782e-12	0.0	8.068662664842958e-129	10.777308866350175	2.5610248909086692	1.4004762361793814	10.989458928517077	5.205301300811318e-237	1.6703489657098907	7.664311357614179	0.06607798506185265	1.1729082360461466e-20	0.00012385745432937504	0.2075003110400479	1.8962494398317024e-217	2.9145717662463446	3.016299875494654	0.46966898327092876	2.8844055536328014e-45	5.950425651803195e-05	0.0001391156270494666	1.8146768845876118
3.764764764764765	1.361315250374215e-14	9.328758587927849e-05	8.74823029420371e-12	0.0	1.5717931401097714e-130	12.205236030815083	2.7407937259788246	0.974174553693447	13.41329704009615	2.4099620862736617e-239	2.355104640177595	7.696658049524064	0.08140766199870338	2.4070528156927955e-21	5.652995058532917e-05	0.13285783570059692	1.1095892800836302e-219	3.609971842808076	2.3787838448097935	0.7049852260556257	2.7934612318876815e-46	0.00012796044810021442	0.0002907492072288591	2.012775607776457
3.7727727727727727	4.7367097808454585e-14	4.290219987084623e-05	2.8729048853551725e-11	0.0	2.9834891061095925e-132	13.497027314472485	3.2275518118419204	0.6617750221272097	16.01071370378875	1.086783337880114e-241	3.2485771918247375	7.812929604318092	0.1192414534287601	4.814351956642281e-22	2.5166657839211824e-05	0.08290887825836087	6.324616725767956e-222	4.359924040202602	1.828874191599513	1.0320528715837851	2.6365880040212673e-47	0.0002681986137018587	0.0005922623114506383	2.2557610701416455
3.7807807807807805	1.7117406116599717e-13	1.9229930057227764e-05	9.198240352029918e-11	0.0	5.518089764288636e-134	14.564773080096098	4.0704181022798185	0.44040341712338743	18.702923244021285	4.773579462194567e-244	4.3809099321989065	7.989702286481438	0.1857390013759549	9.384706313957579e-23	1.0957633142641258e-05	0.05042667695913253	3.5116509806317213e-224	5.133196085187167	1.3706588894444585	1.4735475629657468	2.4252426264627567e-48	0.0005478862010500187	0.001175878884276553	2.5375848796032203
3.7887887887887883	6.05686633749775e-13	8.400754299679913e-06	2.871271909395472e-10	0.0	9.944622520914553e-136	15.332015556159178	5.319629148789412	0.28959965759234285	21.399457382917372	2.0422728560926137e-246	5.775337093092775	8.19010451608976	0.29097092826583904	1.7829294930706423e-23	4.742965506145967e-06	0.029892697332023443	1.8993003647184608e-226	5.890914389855913	1.001313033310169	2.051978913480355	2.17410949003143e-49	0.0010908806887688254	0.00227543284379013	2.851069251061967
3.796796796796797	2.089872771674715e-12	3.5768546868695693e-06	8.738442237811439e-10	0.0	1.7463169999151295e-137	15.741702705575971	7.022518278235268	0.19248968018878382	24.006536322293343	8.510435760294898e-249	7.44372806645516	8.3693303532695	0.44897444242011053	3.3012490168599092e-24	2.236822044237874e-06	0.01727091332073436	1.0006591720837428e-228	6.589357540348501	0.7130012894773828	2.786981712690667	1.8994196581381483e-50	0.0021169821804776436	0.004291591630324363	3.1886219866364733
3.804804804804805	7.029690486490444e-12	1.4843172985743241e-06	2.592913398694054e-09	0.0	2.9880860358655835e-139	15.762458951017267	9.21729841875766	0.13633734479940302	26.43615031747453	3.4542856976044505e-251	9.382399437260782	8.481234006212981	0.6776256612933671	5.957348869431345e-25	1.605912723277953e-06	0.009725477844466675	7.337457810045373e-231	7.183899601659639	0.4948578346765521	3.691930332172356	1.6172372761584162e-51	0.0040041488029234846	0.007889067886397889	3.5428614648994907
3.8128128128128127	2.3051125263754203e-11	6.003363772080038e-07	7.501369058137321e-09	0.0	4.981938377191911e-141	15.392070785237173	11.925172527421656	0.11266928139675533	28.614215308762915	1.3656302707072285e-253	11.568873355169966	8.484950153039659	0.9981042739609503	1.0477517994937541e-25	2.3596030149856676e-06	0.005337673903000173	4.06244415853003e-229	7.633621137367005	0.3347597386463945	4.770197447617674	1.3419608785703258e-52	0.007381697974780469	0.014134678452017489	3.907021348974512
3.8208208208208205	7.368690620332786e-11	2.3664930252464178e-07	2.1159036120627007e-08	0.0	8.093546047323571e-143	14.65753931162968	15.14175157081955	0.11715034800050406	30.48623096478691	5.258676307895124e-256	13.960255456412433	8.350512881727004	1.4337312826883544	1.7959507798489778e-26	5.029637003401024e-06	0.0028552133869267048	7.303834777793641e-227	7.905924640333524	0.22072106436897546	6.0115665452119895	1.0852236893532264e-53	0.013263416045158962	0.02468306629239118	4.275051784748801
3.8288288288288284	2.2963287689725462e-10	9.09201826994736e-08	5.819134689908902e-08	0.0	1.2811930370487675e-144	13.611645583446267	18.829121673912056	0.14933811926158455	32.01933256004459	1.9723689963979135e-258	16.493754006817827	8.062652768076598	2.0080129332698773	3.000275101203593e-27	1.1472721958908268e-05	0.0014885744115890642	1.2799790159382482e-224	7.980426331444182	0.14184329514998203	7.389447709465138	8.552872016023296e-55	0.02322777288602725	0.04201121311640837	4.641404963624577
3.836836836836837	6.976326077306147e-10	3.404685883773913e-08	1.5603877440328796e-07	0.0	1.976175609053354e-146	12.326578209928627	22.910079363058014	0.21237912241033274	33.200411315198906	7.205569629610967e-261	19.089568431186304	7.622294939474598	2.741834064801333	4.884930155649701e-28	2.5922102659685108e-05	0.0007563938201141628	2.1863300718952373e-222	7.851475287440159	0.08884357569135802	8.859586983361433	6.569283117219216e-56	0.0396472260212352	0.06969221561847762	5.00057274960421
3.844844844844845	2.0661979888230056e-09	1.2431267855902322e-08	4.0796480614140535e-07	0.0	2.97010454872548e-148	10.885654691111842	27.26597460203676	0.3126433592831888	34.03089979953388	2.5639933538865818e-263	21.655984178531757	7.04569184839006	3.6499115791428705	7.751509297782546e-29	5.7235683913838895e-05	0.0003746026447012879	3.6399013672834116e-220	7.528866581461516	0.05423677640896545	10.360861379409421	4.9174197672181736e-57	0.06595854998987731	0.11268244380381104	5.346512958691078
3.8528528528528527	5.965861106732683e-09	4.440800979569786e-09	1.040000178852827e-06	0.0	4.3496386223152567e-150	9.374429607098648	31.739234625800187	0.45924061351213025	34.51963891307508	8.886564447381904e-266	24.09610167479505	6.3615212884145125	4.736826324138112	1.1987947131854036e-29	0.0001232254562332282	0.00018081695486862572	5.906423083339513e-218	7.036625554390095	0.03227091334364498	11.818500932445511	3.5873180610191485e-58	0.10695040910246034	0.17757473661183257	5.672140029806314
3.8608608608608606	1.6793222744985013e-08	1.6010217495959895e-09	2.585051538054633e-06	0.0	6.206830033095057e-152	7.8724821172743065	36.14101580505315	0.6633333881809612	34.675728906227874	2.9999866245365735e-268	26.31529803277503	5.6065868898126165	5.993163004330667	1.806899504000232e-30	0.0002585933952695151	8.506539196327037e-05	9.34158527565132e-216	6.410078349622295	0.018714466731983525	13.14969982585861	2.5504439476219357e-59	0.1690234095299903	0.2727464066239764	5.969052907141499
3.8688688688688693	4.608487481679083e-08	7.346956947936721e-10	6.265195604271122e-06	0.0	8.630218010355599e-154	6.446934129219589	40.26363840701633	0.9371656256255031	34.50326785605389	9.864456587407227e-271	28.22836120898832	4.820921668392719	7.392450774149193	2.654323250909653e-31	0.0005289239889290958	3.9004265907103426e-05	1.4400505882889336e-213	5.691714863855178	0.01057771743059098	14.271133573301736	1.7671563689454983e-60	0.2603540412770507	0.4083098269137523	6.227626257934515
3.876876876876877	1.2329630282301687e-07	8.369160458878089e-10	1.4805881791048863e-05	0.0	1.1692541437338838e-155	5.148343951433146	43.89664347957954	1.2927682012927209	33.99937839698512	3.1593332425045752e-273	29.765300825084122	4.043096112376759	8.889654775971383	3.800180779047194e-32	0.0010544451727645013	1.7430777296053454e-05	2.1636952728962116e-211	4.926532286192946	0.0058271262107113765	15.107480713965211	1.19329404984402e-61	0.39087225647296364	0.5957630490651926	6.437510781764995
3.884884884884885	3.2159765549483594e-07	2.050035521837596e-09	3.411714838233572e-05	0.0	1.5435876879949482e-157	4.00915204197356	46.84463613449826	1.7403797843553948	33.156043152927495	9.85566952000255e-276	30.875123907220612	3.3063882954942954	10.421874730629565	5.302556877618253e-33	0.0020488445658137576	7.592186089711556e-06	3.168660212098205e-209	4.157586986546092	0.003128704944735744	15.599756045679646	7.852957873559186e-63	0.5719504763420628	0.8472473733458293	6.588493848326326
3.8928928928928928	8.178070374855654e-07	5.841632513834602e-09	7.665748474083696e-05	0.0	1.985587048103443e-159	3.0444290114802968	48.944690032783875	2.2867243562721797	31.965248111222397	2.994644344705887e-278	31.527301238484768	2.6362315281284006	11.911642793234073	7.2110257648225016e-34	0.0038801471057557067	3.223015389637545e-06	4.522895138983372e-207	3.4223819323544524	0.0016372777110123956	15.7121801423834	5.036540820174351e-64	0.8157086420941443	1.1743561732315622	6.671586612636309
3.9009009009009006	2.0275333242159204e-06	1.6582300775153555e-08	0.00016795169208592766	0.0	2.488752984727772e-161	2.2543692193306732	50.081071811002644	2.9333936286177464	30.42604968211647	8.862837710919582e-281	31.711127915268474	2.0490772478556423	13.272802874757637	9.55739184125508e-35	0.007162118846659108	1.333531745140877e-06	6.292434299643921e-205	2.7505105139453603	0.0008350789486457463	15.43647543672706	3.148072651071908e-65	1.1338738993398338	1.5865083984556534	6.680149093676173
3.9089089089089093	4.900816566081098e-06	4.600205602999639e-08	0.0003588118235110425	0.0	3.039554212180959e-163	1.6278239994432908	50.19540894711218	3.675664293752536	28.551672741104397	2.556764681811295e-283	31.433572362958994	1.552557936019124	14.418465842140414	1.2345604772702006e-35	0.01288513598791665	5.377615943104388e-07	8.532616611701567e-203	2.162720068658972	0.00041512614847614396	14.792873051288344	1.9176548028684643e-66	1.5361991152834025	2.08899717285866	6.610853047354803
3.916916916916917	1.1549318059200587e-05	1.2446026160510984e-07	0.0007474913797374065	0.0	3.6172059011280516e-165	1.1461731258880035	49.291095220681726	4.50210362106153	26.374740324625343	6.368643270396134e-284	30.71640835738655	1.1466520165203462	15.270071967794646	1.5542324786208065e-36	0.02259387074184057	2.1135944082840051e-07	1.1277353591856587e-200	1.6713075551460694	0.0002011314385865788	13.827660484298379	1.1384380857672716e-67	2.02853880673889	2.680934881960751	6.464314814817397
3.924924924924925	2.6536026578307387e-05	3.2833252469999753e-07	0.001518473485250286	0.0	4.194418931350596e-167	0.7869558588136994	47.43156774410036	5.395255018925204	23.94921352509872	2.0394650770559427e-281	29.593389070769156	0.8254616107115761	15.766266941720108	1.906997939130214e-37	0.03861414505126107	8.096530654598556e-08	1.4527592106656733e-198	1.2815623777873608	9.497889418823932e-05	12.607682743858556	6.58660619176106e-69	2.610791484027472	3.353417411781641	6.245296449145605
3.932932932932933	5.944445620951465e-05	8.445448647666074e-07	0.0030079753172865473	0.0	4.739206323128233e-169	0.5268715568917506	44.732936011074536	6.333536434021984	21.348432979611044	6.438203468291618e-279	28.107978069102995	0.5792122537000094	15.870203887221917	2.2804213601692542e-38	0.06432152873466233	3.0228856734442045e-08	1.8240704414254319e-196	0.9938531927577812	4.371409707208133e-05	11.212703608264757	3.713874959208158e-70	3.2750211720135916	4.088291942445789	5.9624554193254395
3.9409409409409406	0.00012983357949680565	2.1181790821895546e-06	0.005810476424402746	0.0	5.217646655566257e-171	0.343961690703527	41.35214803794865	7.294242282480062	18.65957060323986	1.980946482537193e-276	26.311790346116172	0.3961503572485805	15.574065454081957	2.657728477280876e-39	0.1044288372090888	1.0999930082831607e-08	2.2322927917614936e-194	0.8059200731390561	1.9609347966881324e-05	9.726837381369881	2.040826828842329e-71	4.004138526175327	4.85790618244775	5.627700948725687
3.9489489489489493	0.00027648223722781827	5.180129075486177e-06	0.010945206366960348	0.0	5.597304719207655e-173	0.2189590594477526	37.472338625537745	8.257255676529635	15.975581972353817	5.940737548722273e-274	24.26354066976185	0.26411913355951316	14.900035497928325	3.0188167595795386e-40	0.16524893802661733	3.901248114055337e-09	2.662700667287634e-192	0.714966682387336	8.573378935900227e-06	8.230321316949395	1.0929450564422657e-72	4.771524225290678	5.626123770291572	5.25527178322077
3.956956956956957	0.0005740587216204467	1.2352751912735982e-05	0.02010551177124026	0.0	5.850843393060312e-175	0.13591261110035457	33.287178279627476	9.208817116719331	13.38621482293329	1.7364711359414546e-271	22.028062110830486	0.17170662566895026	13.897552673997737	3.3419005973268814e-41	0.25486550684049286	1.3485363683527074e-09	3.095674102872368e-190	0.719226601201985	3.6533232748715475e-06	6.792720865826522	5.704318981678324e-74	5.541894191967253	6.3507114000967375	4.860676451509878
3.964964964964965	0.0011621405277923115	2.872365704890668e-05	0.03601549687484918	0.0	5.959272349283746e-177	0.08226156766728811	28.985945273267593	10.144533395387628	10.96969872429576	4.947141697126039e-269	19.6749140673189	0.10895704988372114	12.637317981922406	3.605628156243742e-42	0.3831224478050618	4.543255904352298e-10	3.5079215855739544e-188	0.8187817272953025	1.5172997979717368e-06	5.468303743491453	2.9014999922073883e-75	6.273535847126254	6.986962442944687	4.459632267270429
3.972972972972973	0.0022939216733263487	6.512933491740965e-05	0.06291450939620169	0.0	5.914298381963165e-179	0.04854796634016711	24.740737292391984	11.070810761180034	8.786447504905565	1.3737278701051956e-266	17.27624932194507	0.0677056595656483	11.20306456243603	3.7913945196242244e-43	0.5613300422127638	1.491822601134268e-10	3.87441677028672e-186	1.0155234271591118	6.141888170109828e-07	4.293877924415107	1.438317095157496e-76	6.921808747889732	7.4921657500199625	4.067110571095809
3.9809809809809806	0.004414896197383214	0.00014400675612856063	0.1071774069787653	0.0	5.71937359383834e-181	0.02793694961181293	20.696803615839915	12.00409268301427	6.875568670559036	3.717976560406311e-264	14.903892878118526	0.04163462871457146	9.682418011170238	3.8855066133417333e-44	0.8015915409630655	4.774332212835616e-11	4.170850981643292e-184	1.3122617060851174	2.4231461839408025e-07	3.288963358722746	6.948643146422011e-78	7.443545789644319	7.830315861635104	3.6965548802771018
3.9889889889889893	0.008284927889028144	0.0003105040263193184	0.17805348276718067	0.0	5.389257536524714e-183	0.015675484466912994	16.966495366577096	12.96766142866864	5.254353735626447	9.807812717873628e-262	12.625900872565614	0.02615731447154708	8.15822252063655	3.880850920184039e-45	1.115686347125217	1.489202939819546e-11	4.3762785105607216e-182	1.711102150042688	9.317610021838927e-08	2.457839511608433	3.271588499613375e-79	7.801770856431017	7.976348520178915	3.359298396359678
3.996996996996997	0.01515959560103873	0.000652888488076739	0.28846698700841045	0.0	4.9481703970061936e-185	0.008576537027880266	13.626869085211585	13.98626028320625	3.9203733574338693	2.521722304545412e-259	10.503110517921789	0.018228839948136906	6.7014935318656015	3.777782064992777e-46	1.5135099085537498	4.527364350098939e-12	4.475558521761781e-180	2.2113226014939293	3.4920193925484454e-08	1.7928277857739139	1.501172620685271e-80	7.970022993512148	7.919210717939416	3.0641776376482825
4.005005005005005	0.027047145366095586	0.0013387759622262314	0.4557678067476059	0.0	4.42685801609724e-187	0.0045765278376957725	10.720588316011229	15.079305811772214	2.8554290193771243	6.319488587321986e-257	8.586285576823347	0.016160912381349517	5.366752257055416	3.5840781759637293e-47	2.001163540242798	1.3416824242285093e-12	4.4611990580563754e-178	2.8070836742001357	1.2755455326778239e-08	1.2781366125664113	6.712988368654565e-82	7.93558623543815	7.663243271818362	2.817324586798129
4.013013013013013	0.04705377049739187	0.0026772202612045464	0.70225743729411	0.0	3.859062180590585e-189	0.002383963460714437	8.259480748508022	16.253866780571876	2.030462648411192	1.5435694929022579e-254	6.914380090827304	0.019495008024710523	4.190008243608429	3.313970822396006e-48	2.57889743849616	3.8835437404348417e-13	4.33429140297218e-176	3.485383323414522	4.5411148587663924e-09	0.8936907184778865	2.9255966654612246e-83	7.701077855070936	7.2276358358398936	2.6221196124915593
4.021021021021021	0.07981982676854765	0.0052212954778034885	1.05525479828287	0.0	3.2779565829477363e-191	0.0012175821840148305	6.229939595953011	17.498781572531925	1.4105801407283913	3.6747687790664406e-252	5.514212711032434	0.02896447418169689	3.189194700266965	2.9864174862466157e-49	3.2392148910940635	1.1278731216967056e-13	4.104373023453443e-174	4.224693527527922	1.5757096991534049e-09	0.6185372923431928	1.2425855753691398e-84	7.284119632005957	6.644049339051684	2.4792957122176653
4.029029029029029	0.13203059999290312	0.009931196644030893	1.546427375293767	0.0	2.7130628510817445e-193	0.0006219104423535059	4.599307713115999	18.781205124126625	0.959545040780458	8.526944336173042e-250	4.401531270074701	0.0465538555849273	2.3665157799396717	2.6229076046265034e-50	3.9655159272372176	4.413588709869434e-14	3.7882429888928197e-172	4.994674630130886	5.328894602233856e-10	0.43361740516942515	5.143413743928012e-86	6.715149459267832	5.952814805096212	2.3871931344969544
4.037037037037037	0.21295601049158047	0.01842322785097639	2.2101189253646734	0.0	2.1880223294846128e-195	0.0003444937382908709	3.3224392367453257	20.04651710140677	0.6433675988611948	1.9284856719046753e-247	3.583135145526972	0.07564204868403626	1.7119825211766442	2.2451538041782278e-51	4.7316649066814405	6.057241652797044e-14	3.407934125344085e-170	5.757237309570194	1.7564882683890878e-10	0.3238650445736341	2.074865321379406e-87	6.033750585141086	5.1983417898742585	2.34216460634186
4.045045045045045	0.3349350704482243	0.03333365358983752	3.080478494814105	0.0	1.7194077582587714e-197	0.00025983946249462175	2.347773349942649	21.221947820335764	0.43287998243336967	4.251077120690765e-245	3.0594875719376757	0.12119334578583617	1.2073969762188055	1.8730088787474907e-52	5.502788147745598	1.9148570903214694e-13	2.988181619159258e-168	6.469018798160511	5.642876907342985e-11	0.2797171868928303	8.157210338149073e-89	5.284112826091518	4.424459526494301	2.3391209821917456
4.053053053053053	0.513677543838152	0.05882554073041817	4.187351540500067	0.0	1.3165618046542939e-199	0.00032834174210783174	1.6224474543935474	22.22360167628032	0.3053979867969796	9.133581946894614e-243	2.8271433819103033	0.18993657242965867	0.8301582974630375	1.5228748256342028e-53	6.237441754549732	6.655661555312447e-13	2.5537907042945467e-166	7.085086744511975	1.7668639118686726e-11	0.29817207385109934	3.125407915070607e-90	4.510346089600177	3.6703591229737924	2.3721858313734656
4.061061061061061	0.7682162078992177	0.10125770211462586	5.55113024560344	0.0	9.822880440510136e-202	0.0005828519389915307	1.0961885722447349	22.96591925371451	0.24569551409143772	1.9126823670180776e-240	2.8803599825806785	0.2904490414128821	0.5564562205379898	1.2067552916247642e-54	6.891056829165693	2.2760912953407765e-12	2.127287589860007e-164	7.563429044624101	5.3920365168243235e-12	0.38352018163179624	1.1670381472660501e-91	3.75232727814818	2.967630533173663	2.4354008460386787
4.069069069069069	1.120321936459986	0.17001342098473896	7.177050067625775	0.0	7.14120831297029e-204	0.0011404154943882646	0.7239202137431069	23.372151232398874	0.24655512166762478	3.90394919523542e-238	3.2114402218437914	0.4330435456756316	0.3636298202285776	9.31976258779153e-56	7.4203124807643555	7.591759909801686e-12	1.7271489217970332e-162	7.869589331437399	1.603798329303823e-12	0.5478058512196798	4.2469455650536654e-93	3.0425982481878595	2.338643618614018	2.5234006750589124
4.077077077077077	1.5932066621252403	0.2784490694058485	9.04971004533369	0.0	5.058709994263378e-206	0.0022417352292633257	0.467182366622541	23.384214620441234	0.30911663238675036	7.766494499772807e-236	3.809640152557796	0.6293504226749612	0.2316570269817212	7.014894108124571e-57	7.787864296236189	2.4681626454505575e-11	1.366772158300738e-160	7.98071878841229	4.649368921720817e-13	0.8109778314215488	1.5061965018463654e-94	2.404592945307953	1.796268362809936	2.6319648242596565
4.085085085085085	2.20940096034824	0.44486756351761836	11.128811797659209	0.0	3.491749672679505e-208	0.004326029107930189	0.2945703403744631	22.970401830887052	0.44314545640940006	1.5059324769809536e-233	4.658810905101077	0.8915015532915717	0.14387588794352424	5.1459791585008786e-58	7.96672529394536	7.821024543396919e-11	1.0542055670723376e-158	7.8883674516325195	1.3136733231144206e-13	1.2005799525109742	5.205948560315022e-96	1.8522157966464623	1.344718607962817	2.7583617142355017
4.093093093093093	2.9878114796146047	0.6933517930346151	13.34717747895947	0.0	2.348451829452796e-210	0.008153910680754307	0.18145099837966835	22.129788851914437	0.6672061273579419	2.846069743914543e-231	5.734271125656392	1.230866503821903	0.08711363162072656	3.6791336058499847e-59	7.94359946921241	2.4155200242576125e-10	7.925331180351318e-157	7.5995312457422095	3.617919167399577e-14	1.7507476813464082	1.7536035189743703e-97	1.3905757653140485	0.9811712720811299	2.9014268406512302
4.101101101101101	3.9401337661213205	1.0542182523153636	15.611958067109459	0.0	1.539059638848158e-212	0.014995150893508617	0.10921926376422869	20.892758226773434	1.0085799854520867	5.242581082593303e-229	6.999661900275062	1.6563657157126996	0.051420791572143784	2.563620457860903e-60	7.7206162273613215	7.271343321777098e-10	5.807277187408766e-155	7.135768286744245	9.722423504690752e-15	2.5002416282788777	5.756735051074531e-99	1.0175383498509392	0.6977697204483406	3.0613584927565287
4.109109109109109	5.066995977121266	1.5637883382431397	17.809558665033574	0.0	9.82798486438571e-215	0.02690051109076627	0.06432685738065705	19.317699067410153	1.5026368593175896	9.412486196874888e-227	8.40466295208852	2.172486458682423	0.02958999341362678	1.740974984545598e-61	7.315182427686907	2.1334165852518792e-09	4.1475421394837525e-153	6.53053567750294	2.5932704603263292e-15	3.489290576788262	1.841765668605037e-100	0.7257047632236827	0.48365488948103	3.2392614789825207
4.117117117117117	6.354398712999998	2.2631482529955678	19.814223279249973	0.0	6.1151729737259434e-217	0.0470753956864768	0.03726447619830936	17.484545209095543	2.191289924458021	1.6471119847763951e-224	9.88440633457673	2.7772388162213724	0.016599818915202607	1.1522904598273915e-62	6.7580008327526775	6.100896965494252e-09	2.8871694133173232e-151	5.82520145097664	8.659871311715273e-16	4.755149791973775	5.742563449966012e-102	0.5044547530458171	0.3267555519586955	3.436510982921986
4.125125125125125	7.77114380616918	3.1956052195539244	21.499535172819744	0.0	3.707560531086238e-219	0.08036537007519015	0.021622244373865094	15.486257599552953	3.120162782489939	2.8093217449238784e-222	11.361198081496456	3.460386412118837	0.009078478498134916	7.432964087904328e-64	6.089625292664896	1.7004690083778602e-08	1.9589215136232575e-149	5.06438998142895	1.0341980553519297e-15	6.326503713599485	1.7449803044227065e-103	0.3417728189779926	0.21517940531913443	3.654035930267103
4.133133133133133	9.267958036593477	4.402670746062008	22.751443479212792	0.0	2.1902969159171626e-221	0.13384692682988916	0.0133018594141413	13.419580416387246	4.334205895808015	4.670242298340703e-220	12.748771843675025	4.2023398165276085	0.004840306453334484	4.672967233648388e-65	5.356161885054356	4.6195615613761243e-08	1.29546358547892e-147	4.291383930974679	3.4428046706444392e-15	8.217131074753972	5.167596010294154e-105	0.2256866551959734	0.1381524407032745	3.8916293634713663
4.141141141141141	10.77887939034709	5.918620455465022	23.48097856169049	0.0	1.2608196545022561e-223	0.21748916751995637	0.009913464380901587	11.376383222054125	5.871729561247756	7.567229817122253e-218	13.958813260011192	4.974081873903805	0.0025158313407512615	2.863215721750698e-66	4.6048305037014545	1.223178401851775e-07	8.350200276308498e-146	3.544227841480588	1.294064811561773e-14	10.419555412092688	1.4914197053100269e-106	0.14525373117720278	0.08653695393841693	4.147383015333447
4.1491491491491495	12.225177571391903	7.763981218111706	23.634694998772005	0.0	7.071933791574212e-226	0.3448130188054168	0.010362663178698103	9.436672137292144	7.757161234413511	1.1950718402267132e-215	14.909003760920672	5.738387607742028	0.0012747876205355599	1.7098028526569024e-67	3.8800558423794196	3.1567185044728936e-07	5.246047118180479e-144	2.8529878697387416	4.788545604607029e-14	12.899655074172534	4.194927866199368e-108	0.09111749495964265	0.05301055491946898	4.417319832612622
4.157157157157157	13.521661794010356	9.93863799646201	23.201141590189966	0.0	3.8650813499725014e-228	0.5334271722846047	0.014616705766290159	7.663976239469507	9.993241043381609	1.839546122131013e-213	15.53144602391055	6.452410937919217	0.0006297099445220203	9.951043794480807e-69	3.2205796446126476	7.94033664162478e-07	3.212411720656815e-142	2.238371907113551	1.7281462662371732e-13	15.593327027962133	1.1499061999828171e-109	0.05570950546102955	0.03201051561582729	4.695269069919027
4.165165165165165	14.584762327450022	12.415565465097968	22.212271147788204	0.0	2.0583268030111845e-230	0.8052715307620921	0.023630096115349285	6.103374572482222	12.553760570853068	2.7598592105998435e-211	15.780147056931577	7.07146417691455	0.0003032413295165402	5.644453125756634e-70	2.6578259659311723	1.9466997887303995e-06	1.917317544100251e-140	1.7116643149886006	6.078995535240152e-13	18.406222704040946	3.0719463850283884e-111	0.03319784496044562	0.01954645673229219	4.973000409525148
4.173173173173173	15.341359331256658	15.136386829884325	20.739549123354227	0.0	1.0680836248094339e-232	1.1863618255532078	0.0394042820902046	4.782007173950836	15.37822155642792	4.0357360398828676e-209	15.636306935631628	7.5535630844812385	0.0001423574046707799	3.1203674363037904e-71	2.215471470634399	4.65174666887287e-06	1.1153748118459252e-138	1.27573060639864	2.084211414441124e-12	21.217269650147283	7.997940069193807e-113	0.0192816208598855	0.01296866088533755	5.240609963509096
4.181181181181181	15.737076951492428	18.00996109465353	18.885418919747135	0.0	5.40046830303501e-235	1.705819318771193	0.06514947308580218	3.7115764840331775	18.369836245825514	5.751990460314686e-207	15.110491704078061	7.864109711354869	6.514997364563404e-05	1.6812033093836708e-72	1.909935546975098	1.0834032548767199e-05	6.324288547377521e-137	0.9267303402375389	6.9648112301202476e-12	23.886177749290546	2.0293453336682306e-114	0.010915163436383126	0.010757539025488849	5.48713183591391
4.1891891891891895	15.74273954906655	20.91494529779448	16.771538755145002	0.0	2.6606810914616575e-237	2.394004038010306	0.10550594835028387	2.892132788573148	21.39803236492393	7.99048498331228e-205	14.241295585067272	7.979991977632106	2.906629019869573e-05	8.828061874876892e-74	1.7513572546677723	2.459355008957785e-05	3.495157055510906e-135	0.6561480108579393	2.2684776427654416e-11	26.26447699299676	5.0181896077165065e-116	0.006022405642538665	0.012377894246129924	5.7013314140364
4.197197197197197	15.357926223319687	23.706766737923058	14.525662956216065	0.0	1.2772898535816998e-239	3.279661722914784	0.16676638046169145	2.316359443749661	24.306047018190526	1.0819014450349136e-202	13.090708899467531	7.892426277694294	1.2641680017662463e-05	4.517947017625976e-75	1.7445915314449416	5.4413832932119506e-05	1.8827211916175887e-133	0.4527977704855469	7.201404838549832e-11	28.20896566977258	1.2093485104473285e-117	0.003238641100770242	0.0182225439160038	5.872617777054005
4.205205205205205	14.611022506590208	26.228734041903525	12.269118893426256	0.0	5.974772019969247e-242	4.3861466226590995	0.25702127190009394	1.9736167953266415	26.923361134507715	1.4277817966917612e-200	11.73697098321499	7.608057759687451	5.359921676173267e-06	2.253447952897004e-76	1.8898342496592195	0.00011734225259128638	9.884842332094377e-132	0.3045515198746381	2.2282171789046232e-10	29.595905910687538	2.840332473716266e-119	0.0016974957643451872	0.029653783227986383	5.991991985688122
4.213213213213213	13.555760417097453	28.326239206045592	10.106541957925103	0.0	2.723255892057968e-244	5.726982314773407	0.3861312067315599	1.85313903885628	29.081787124468686	1.836519563967174e-198	10.26608183558201	7.14812693957059	2.2153848296817687e-06	1.095429829413867e-77	2.1826512606307	0.0002466360352195802	5.058456610038458e-130	0.19965090854083883	6.719785022292887e-10	30.33401833182198	6.501299629236911e-121	0.000867176764892579	0.049136452166644466	6.052928827089902
4.221221221221221	12.264832284218794	29.862318845986238	8.118970521807963	0.0	1.2094580308121932e-246	7.301240895410903	0.5654197237708769	1.9459716840261807	30.633180519760643	2.3024428342869546e-196	8.763295469373237	6.545847746107614	8.926384845783011e-07	5.1898191841672086e-79	2.613401448372947	0.0005052608481334938	2.523079812591344e-128	0.12756626461340592	1.9751987855513343e-09	30.374382540211514	1.4502553719739382e-122	0.00043177711866700173	0.08044064538955603	6.052078544418711
4.2292292292292295	10.821631713865301	30.732416213329355	6.360717305566973	0.0	5.233935790172916e-249	9.089411641429052	0.8069884021940394	2.2454573776573543	31.466212083270335	2.813466393483166e-194	7.305805902067085	5.842446320978945	3.506197161022721e-07	2.396351516211151e-80	3.166260838217123	0.0010088620144489704	1.2266163767152715e-126	0.07944277661415958	5.658793025464321e-09	29.71575691049423	3.1528410862296582e-124	0.00020953890606451836	0.12887354586004657	5.989679990814914
4.237237237237237	9.31142156308742	30.876137438738102	4.859778449045435	0.0	2.206994320050002e-251	11.050540130538563	1.1225898331528918	2.7462997545706314	31.519569601166616	3.350843820447893e-192	5.957507866932368	5.08251595039494	1.3425484069925787e-07	1.0783989450456821e-81	3.8182264360170954	0.001963382433772907	5.812346214663857e-125	0.0482199792499076	1.5801356755849283e-08	28.404521385983898	6.679946401108711e-126	9.911120995687114e-05	0.20147832516079944	5.869603015553852
4.245245245245245	7.81321507354303	30.28416757641135	3.621042075195766	0.0	9.067953359576634e-254	13.121399261280873	1.5220593598319367	3.4424402241880303	30.789416129711192	3.8897905709481347e-190	4.766257145486283	4.309411414578489	5.0113536967571e-08	4.72975905637624e-83	4.538564657677304	0.003724217521028477	2.6844744713529532e-123	0.028526839042797184	4.3005352979365963e-08	26.529287748939783	1.3792950320358311e-127	4.569134487941943e-05	0.3071160028210973	5.698985804812726
4.253253253253253	6.393406580284992	28.99924903235048	2.6312840111968403	0.0	3.6303841055958617e-256	15.218275842911499	2.011400357572736	4.324156162588255	29.329845073517326	4.40106548706089e-188	3.7635762496823855	3.5613311069069886	1.8235187218680505e-08	2.0217582014837853e-84	5.289144940372349	0.006885289160816569	1.2084600859256351e-121	0.016448803499533947	1.1407966152845617e-07	24.211045500920406	2.7755858447733788e-129	2.0530435498881835e-05	0.4563290680960098	5.487495594861346
4.261261261261261	5.101778403049803	27.11108357645771	1.86489737077933	0.0	1.4162212735060165e-258	17.24162418557316	2.5907281200607493	5.374916175594543	27.246257313403063	4.8534328027479766e-186	2.966346843691731	2.868546779447739	6.468358005219222e-09	8.422674989260753e-86	6.025960866574636	0.012406987257266005	5.3023784190227506e-120	0.00924419294411814	2.949521053878073e-07	21.59035720061638	5.443339897983795e-131	8.991154074202819e-06	0.6608815691062613	5.246306038136131
4.2692692692692695	3.9700440235288883	24.746001977885413	1.2894513480544871	0.0	5.383254196385201e-261	19.08339379516858	3.2523817833141258	6.5685932380994645	24.68278606439559	5.216747179597052e-184	2.3797676773077603	2.2519912988721407	2.2366864443642627e-09	3.4198062738160325e-87	6.701910358708818	0.021790515048604856	2.2676428429649734e-118	0.005063580499592683	7.432798275914592e-07	18.8134679740194	1.0403741226494278e-132	3.837830370456831e-06	0.9328882679950277	4.986936368967165
4.277277277277277	3.012666391265724	22.05305017549956	0.8704393358382557	0.0	1.9938565009063287e-263	20.636358911224953	3.979582940344007	7.867624681894179	21.8058516601339	5.465251314928312e-182	2.000763709731469	1.723164217907246	7.539490189486503e-10	1.353267337426827e-88	7.270628347857953	0.03730144551200997	9.452447365653046e-117	0.0027033387153479736	1.8256215825407866e-06	16.019202227532947	1.9378802063879303e-134	1.5966479514462816e-06	1.283492586079733	4.720123190980902
4.285285285285285	2.2293900948874876	19.18861112619016	0.5748778854378819	0.0	7.19578447217326e-266	21.804360391957278	4.746024318837664	9.222609646169227	18.786445534706836	5.580589318791662e-180	1.8210994961333173	1.2851144752581756	2.47744064733762e-10	5.2191085280542815e-90	7.690900974037816	0.06223588012460996	3.84042880921536e-115	0.0014066862351655766	4.3704559324431724e-06	13.32821392195305	3.517852371295262e-136	6.474192649112137e-07	1.7211314201239902	4.454888124790243
4.293293293293293	1.6087831777242174	16.30174259159006	0.37369003060846495	0.0	2.5304492540884286e-268	22.51211037579507	5.516691721147016	10.573651269399095	15.783737184612866	5.554047226471902e-178	1.829642011078727	0.9341403916433546	7.935741815907307e-11	1.9617320563077367e-91	7.931003761024259	0.10120757439087734	1.5208317415885665e-113	0.000713424533060159	1.0197654622039372e-05	10.83562501317143	6.22359883950501e-138	2.558675000896795e-07	2.249527984331548	4.197925085419632
4.301301301301301	1.132093571889124	13.522083955029675	0.24300738225661286	0.0	8.670663958830468e-271	22.713175836899815	6.250054868609111	11.853499688085662	12.932113721588413	5.3876410297728454e-176	2.0134852214436454	0.6618166284951092	2.4779548433171385e-11	7.186437996381994e-93	7.972247729411277	0.1604139763652177	5.870144344531802e-112	0.0003526572931895227	2.319163790628045e-05	8.60745528131094	1.0730473096398817e-139	9.855931830078575e-08	2.86566484878834	3.9533690720733974
4.3093093093093096	0.7768501468541276	10.951573086025794	0.16463960966687338	0.0	2.894958316357674e-273	22.39497146257982	6.901528755476467	12.992266369978001	10.332948211697264	5.093863624674447e-174	2.357938460750926	0.457002300873981	7.542571445801752e-12	2.5657734680965896e-94	7.811109351707444	0.24781546169714547	2.2084253551694427e-110	0.00016990717854218913	5.1406745918822e-05	6.680644565329491	1.8030569602494864e-141	3.7002691371481765e-08	3.558082399546801	3.722938762309515
4.317317317317317	0.5198270788041324	8.660470346816089	0.12599314185830082	0.0	9.418191395380871e-276	21.58002392557271	7.427850109301066	13.923206593025663	8.051457107809064	4.6941347712329486e-172	2.845644923923946	0.3075773043859194	2.238021590314639e-12	8.927987425457548e-96	7.459548713453303	0.3731398233487647	8.098100711480186e-109	7.978561824470479e-05	0.00011106222626024199	5.065998967333	2.952659187869121e-143	1.3540103784855336e-08	4.305892756012352	3.50638355013179
4.325325325325325	0.33919052760696256	6.687471942968484	0.11969185058092345	0.0	2.9855747294872266e-278	20.323338628701645	7.791791420925941	14.588855446359311	6.118154677808766	4.216221063070235e-170	3.455295082333114	0.20176478748970958	6.473311727912672e-13	3.027746166333403e-97	6.9434369156277205	0.5476105556849424	2.894345047461824e-107	3.651670048991136e-05	0.00023386767873720713	3.753115910800495	4.712273549759784e-145	4.829072553877628e-09	5.0788690714571345	3.302124226415395
4.333333333333333	0.21581817503563705	5.043139338835017	0.1430846688854422	0.0	9.221968141804756e-281	18.706295871977854	7.966505550393681	14.946697507762138	4.53379852904095	3.691057165662685e-168	4.160501620241375	0.12900057622927594	1.8251762396824012e-13	1.0007278560628557e-98	6.299347758835856	0.7833016249288818	1.0082873002933695e-105	1.62896769796341e-05	0.00047998935361229765	2.7162703903274243	7.329274098453154e-147	1.67864370083554e-09	5.838851445436864	3.107961275593035
4.341341341341341	0.13390228587488986	3.715550303588848	0.19774105037790748	0.0	2.775584964467525e-283	16.828011084987168	7.938798251383035	14.973578147385508	3.2764206018094426	3.149471973112978e-166	4.92938831105345	0.08038834990847547	5.0164647294898144e-14	3.2236148508781066e-100	5.570245328665921	1.0920518304305582	3.4236182934603954e-104	7.082514032615522e-06	0.0009601753964588482	1.9203460461396018	1.1109761392475975e-148	5.687303138069571e-10	6.54251059562144	2.9217347585089355
4.34934934934935	0.08101020317519657	2.6770026469962684	0.28895338620105576	0.0	8.139930035939073e-286	14.795420286032137	7.7107749052854775	14.668227434738	2.309045162785759	2.619294331700314e-164	5.725311097650991	0.04882584478831099	1.344014761468299e-14	1.012047601165226e-101	4.800759449463522	1.4839336460390182	1.1330618497511497e-102	3.0013486166686878e-06	0.0018720916724111478	1.3261129541648833	1.6412010922334264e-150	1.878050588594684e-10	7.145260116930106	2.741848357715633
4.357357357357357	0.04779023758221877	1.89073297249013	0.4251999975905136	0.0	2.3260661170028978e-288	12.713446484943747	7.299576138023332	14.051541321239245	1.5869383318690995	2.123197708899701e-162	6.508891258539829	0.028904243436460895	3.5101226590947496e-15	3.096630341255421e-103	4.032757080524034	1.965362747233618	3.655016380105017e-101	1.2396511019147299e-06	0.003557633604044662	0.8944235524234272	2.3628282839248005e-152	6.044512129514174e-11	7.6058586923347855	2.5676079100672187
4.365365365365365	0.027490478106469703	1.3168760087845552	0.6174833745404752	0.0	6.47677299022179e-291	10.676465502470917	6.735248409047886	13.1646016573535	1.0636085714139536	1.6774753586150165e-160	7.241235994073789	0.01667741110326618	8.936165404243525e-16	9.234394472471845e-105	3.3017978165997643	2.537043799816669	1.1491921969623446e-99	4.990413435771556e-07	0.006589506566293477	0.5891600428558657	3.315246477264905e-154	1.8961307339545945e-11	7.891054838985745	2.399362343946933
4.373373373373373	0.015419307049387808	0.9172022039251948	0.8784529674991278	0.0	1.7572377838550714e-293	8.761967630468103	6.057116834309865	12.064755472967596	0.6951794079103466	1.2917588342203524e-158	7.887909248515561	0.009378877220773558	2.2176318136191071e-16	2.6838492219262602e-106	2.6348450818217453	3.1920539084461863	3.5217931372365597e-98	1.9580672823795476e-07	0.011896032465587854	0.3789790795914342	4.53328247559351e-156	5.797334498557267e-12	7.9795512913911955	2.2384655451910707
4.381381381381381	0.008433010583278586	0.6584603443678568	1.2212532943091179	0.0	4.645555227900145e-296	7.0268836984472625	5.309267914715276	10.820352315566009	0.4431025659586025	9.695412918355487e-157	8.42296462063434	0.0051407709579282135	5.364580023403187e-17	7.60218506163637e-108	2.049348601619907	3.914438521818202	1.0519692824675224e-96	7.488118751788374e-08	0.020931914669699094	0.2380416076453102	6.041197561691161e-158	1.7275932493975984e-12	7.864633337088412	2.0870979388375703
4.38938938938939	0.004497087887112859	0.5143701911015751	1.6581040464901842	0.0	1.1966853085841615e-298	5.506600720910408	4.53586049723274	9.50490545645683	0.2754247379068326	7.092686402565382e-155	8.83222882258737	0.0027463813862331743	1.2649948871372176e-17	2.0986953217136848e-109	1.553576747596422	4.678705863077675	3.062742805784841e-95	2.7910772940636458e-08	0.03589825512757866	0.145985454073781	7.845969097150605e-160	5.017734693695184e-13	7.555010793974715	1.947996307987858
4.397397397397397	0.002338334978677995	0.4664382310053189	2.198709081351706	0.0	3.003706735368833e-301	4.216314171113946	3.7769487751689446	8.191469722413714	0.16695237185735037	5.057254217126495e-153	9.115073222655282	0.0014300414549735902	2.9076846431489106e-18	5.646651493787798e-111	1.1479043207635946	5.450533545725921	8.691334600646994e-94	1.0139698286710546e-08	0.06000608503226031	0.08740749293292252	9.930781942395665e-162	1.420453262747161e-13	7.073727060030543	1.8241414115923913
4.405405405405405	0.0011855076426572834	0.5038139977018303	2.8486864053092336	0.0	7.34632833417331e-304	3.1541066695688205	3.065341451024519	6.947914750123937	0.09869065720462933	3.514620119028712e-151	9.284141161226339	0.0007257576053714963	6.514934824498594e-19	1.4806868082263624e-112	0.8266749298614159	6.188840608487507	2.403981411793462e-92	3.590312321152681e-09	0.09776306653581787	0.051089729484953425	1.2249929697909148e-163	3.919216545995114e-14	6.455324938162127	1.7184478101534573
4.413413413413413	0.0005860301320880499	0.622389466063651	3.608284532963848	0.0	1.7507267925751777e-306	2.3050293504412385	2.424783559859644	5.833544460745838	0.056894429960980895	2.3806830230801735e-149	9.362874898193663	0.00035899611767659665	1.4229048340280612e-19	3.784130133298112e-114	0.580256399566217	6.849148551069329	6.481039410615594e-91	1.2390631886757482e-09	0.15524295736099147	0.029149314470646268	1.4726415323203863e-165	1.053961212941007e-14	5.741753152746732	1.6334911348231136
4.421421421421422	0.00028245506487241867	0.8233027607787219	4.4716723793114435	0.0	4.065384797206803e-309	1.6454835793214668	1.8694913381686706	4.897220160485201	0.0319924022839478	1.5717531440716764e-147	9.381133436703012	0.000173078489522595	3.0293079546464485e-20	9.425394830465413e-116	0.39697321448413414	7.3878978311261205	1.703049902604032e-89	4.167817637319477e-10	0.24027388380215725	0.01623295196420059	1.725336422784793e-167	2.762504885024548e-15	4.977686343680456	1.5712963398295963
4.42942942942943	0.00013273632670257946	1.1109720663799205	5.427036481573347	0.0	9.19856701338e-312	1.1473245493599546	1.4048510919677408	4.176846103292031	0.017559574033380956	1.011408686390114e-145	9.369612027314435	8.133016041021652e-05	6.2865386360128204e-21	2.2880403219411384e-117	0.26470281603338525	7.767158777105613	4.3619378920107323e-88	1.3664004294755219e-10	0.3624589254650784	0.008822802276685526	1.9699891511247155e-169	7.057234330891507e-16	4.205979357413568	1.5331973321234302
4.4374374374374375	6.0820042224875354e-05	1.490779887647203	6.457583244811768	0.0	2.0280279255e-314	0.7812900224485976	1.0289481414878414	3.6998321854285607	0.009434814684772006	6.343494961940423e-144	9.354066184887364	3.7249062729636435e-05	1.2716838811388592e-21	5.413254287562443e-119	0.17203309834214656	7.95903643035842	1.0889331443972722e-86	4.3661766199819564e-11	0.5329280729068616	0.00467974248617538	2.192134394391767e-171	1.7571914401663866e-16	3.4638840551519197	1.5197649543387066
4.445445445445445	2.7175567416473053e-05	1.9665614695580114	7.543341642132826	0.0	4.3567534e-317	0.5195522796715516	0.7345359200535416	3.484006018783477	0.00502113384014245	3.877841892040978e-142	9.350432687335388	1.662777954748898e-05	2.507523415055234e-22	1.2481989599192126e-120	0.10897366378144538	7.949060623706313	2.649676417514451e-85	1.3598112750881252e-11	0.7637231703352332	0.002422207512184722	2.3772990436655426e-173	4.2643876535291867e-17	2.7804568302073243	1.5307883239251305
4.453453453453453	1.1851735869587122e-05	2.538117635231911	8.663436423329188	0.0	9.1214e-320	0.33736324216946567	0.5110800720065236	3.5384322103247996	0.002767407123213625	2.3105276778835926e-140	9.361797566106892	7.2344972279882115e-06	4.819566076513359e-23	2.8050450280108364e-122	0.067280186319598	7.737989443143522	6.284266624426014e-84	4.127717857321207e-12	1.0667457090346684	0.001223329830658023	2.5125444457396046e-175	1.0086658862927873e-17	2.17533208997733	1.5652862782971737
4.461461461461462	5.074518833874443e-06	3.199049520954672	9.798316337235294	0.0	2e-322	0.21388959627386903	0.3465941385594341	3.863710774083763	0.0018098780528029075	1.3418124936101896e-138	9.377811274431927	3.067874850520757e-06	9.029565840169017e-24	6.143650349667157e-124	0.04048637655894628	7.3417140238593985	1.4527362159848374e-82	1.2212241916231188e-12	1.4522567766405479	0.0006028215365731264	2.587956594867953e-177	2.3253645427925405e-18	1.6587906416176303	1.6215234913999894
4.46946946946947	2.2110768985358523e-06	3.9352680583392443	10.931343241922514	0.0	0.0	0.13240898708408766	0.22909195480452132	4.451544003315683	0.001745006829814162	7.59507498358431e-137	9.376668592001964	1.2680083455953857e-06	1.6490001093305743e-24	1.3114259640765267e-125	0.023745795664068484	6.789281278592288	3.273328473160091e-81	3.5215578051839936e-13	1.9270078685595056	0.00028981337151360947	2.5978467084851295e-179	5.225018308217515e-19	1.2328612050366923	1.6970112732438047
4.4774774774774775	1.1761956312127977e-06	4.724529732599338	12.04922585246372	0.0	0.0	0.08006417582179289	0.14758928193581677	5.283635341739341	0.0025072258885553253	4.1901722763097656e-135	9.329262245288524	5.108128015976907e-07	2.9354068356818206e-25	2.728297326837735e-127	0.013574399736949934	6.119376113738632	7.188914999769823e-80	9.897562949750116e-14	2.4921899110169043	0.00013592689863889035	2.541460427323192e-181	1.144294062334206e-19	0.8930862374118174	1.7884860057195022
4.485485485485485	1.175158520328738e-06	5.537265741812994	13.141027342601697	0.0	0.0	0.04736117337603253	0.09267362671922486	6.330255213825778	0.004331595430956406	2.2531560480103324e-133	9.204697847999018	2.0056568054384285e-07	5.093410219858254e-26	5.531848151209211e-129	0.007563287918778485	5.37585441892864	1.5388926379075656e-78	2.7112886238613654e-14	3.1414948227267514	6.219048855307291e-05	2.4230728994574873e-183	2.4425335045784493e-20	0.6305640503515315	1.891876203821921
4.493493493493493	2.193925205007337e-06	6.338796741474436	14.195849257178857	0.0	0.0	0.027564236465475858	0.05671707901747299	7.549015516634482	0.007788912417678286	1.1808921656871564e-131	8.976115401814093	7.675499687048856e-08	8.614710799465003e-27	1.0931491866800315e-130	0.004107302828721282	4.603041164294664	3.2108852985266433e-77	7.2389780423062e-15	3.8596607397653275	2.7755542226724012e-05	2.2514531107789902e-185	5.0815531500630246e-21	0.4339319395519593	2.002287752941983
4.501501501501502	4.97807583283643e-06	7.092778402956266	15.199707189177403	0.0	0.0	0.016098741683847947	0.033832018593190516	8.88448442911336	0.013887044424878899	6.032381376616244e-130	8.625747598907571	2.862937605783294e-08	1.4202454879484438e-27	2.1053255193625546e-132	0.0021739968310691754	3.841485739781773	6.52999798449095e-76	1.883791335328285e-15	4.621888726811257	1.2082578311130435e-05	2.0387906389458497e-187	1.0303991043121738e-21	0.2910520268472866	2.1140501306265835
4.50950950950951	1.1480309761081857e-05	7.765449049240085	16.132450079611978	0.0	0.0	0.010032549822977294	0.019669726585240185	10.269215488221953	0.024235223262559624	3.0034950341708644e-128	8.148351633458528	1.0408120128936372e-08	2.2823161207466674e-28	3.9517522245661737e-134	0.0011215462321067112	3.1247163447391215	1.2944145450664675e-74	4.777958341867419e-16	5.394452929822683	5.13017249255424e-06	1.79926715802799e-189	2.0364208268559058e-22	0.19027259380416234	2.220868860247468
4.5175175175175175	2.5980939477556007e-05	8.330013470300456	16.965723121104183	0.0	0.0	0.007673614526868445	0.01114615539588501	11.626558461737275	0.041266168719078476	1.4575539025893002e-126	7.552522165525214	3.687974394719138e-09	3.5750066716996954e-29	7.229209175661262e-136	0.0005639382420681738	2.4773021526319385	2.5009563110282338e-73	1.1811524388611376e-16	6.13667183559935	2.124449148546772e-06	1.5475046856033297e-191	3.9226778658062025e-23	0.12123791227061442	2.316117700223023
4.525525525525525	5.7369327749799e-05	8.770364200475186	17.66286352600198	0.0	0.0	0.008298472620919366	0.006156136264430705	12.875296493324594	0.06850300494768166	6.894168751306807e-125	6.8598364071734865	1.273675180931463e-09	5.458403411164311e-30	1.2889097497240736e-137	0.0002763770667455593	1.914275178496653	4.709898174366259e-72	2.845925790630018e-17	6.804182607045142	8.579926236282397e-07	1.2971242848161426e-193	7.364628041247591e-24	0.0752934608510116	2.393278438820082
4.533533533533533	0.000123491219267043	9.083365297841972	18.18124700928502	0.0	0.0	0.012012084643125571	0.0033139635584669247	13.935775759169811	0.11084345833317959	3.178328434124278e-123	6.102195078986875	4.2873077916772596e-10	8.123462348586023e-31	2.239674263780242e-139	0.0001320166025129307	1.4417393874884556	8.645496471647176e-71	6.683365615194939e-18	7.353203589906648	3.3792912233116844e-07	1.0596062364281386e-195	1.3476342714408174e-24	0.0455756289466639	2.4465011784495583
4.541541541541542	0.0002590968952627289	9.279123400064726	18.47704562109458	0.0	0.0	0.019731581311822784	0.0017387761870450466	14.736840063605367	0.1748135704012284	1.4281545750863386e-121	5.318017099519742	1.4065845032080794e-10	1.178426656591912e-31	3.792956336040117e-141	6.14626373788262e-05	1.0583423273408255	1.5468267942842754e-69	1.5297515318650705e-18	7.74523839809795	1.2979432078125962e-07	8.435692084718668e-198	2.4035122172435907e-25	0.026888382746606865	2.4712217352103267
4.54954954954955	0.0005298445668737142	9.37902279459698	18.511749903175573	0.0	0.0	0.033281257364344244	0.000889194050683583	15.222634122005932	0.26871993515218046	6.254768442867864e-120	4.5480682617952635	4.4978211419119444e-11	1.6662834542967001e-32	6.260391020632584e-143	2.789009051405311e-05	0.7572208699405543	2.697535020953844e-68	3.412719561277694e-19	7.951527374166574	4.861362437128862e-08	6.545008727777944e-200	4.1780504379851865e-26	0.015461559373023567	2.464744915432047
4.5575575575575575	0.0010560716658669063	9.411739560262943	18.259309138493922	0.0	0.0	0.055580100647304245	0.00044320946279410416	15.35825833889783	0.4026086348228583	2.6699727926095778e-118	3.8316466089685424	1.4018247477161443e-11	2.2965677280971253e-33	1.007060842172731e-144	1.2335158859703759e-05	0.5280511488122953	4.5852866283913814e-67	7.420519916115886e-20	7.956533509043439	1.7754883290683253e-08	4.948949690022171e-202	7.078709346402754e-27	0.008665597310214266	2.4266914900572076
4.565565565565565	0.00205161887983103	9.40787975307427	17.712488789869376	0.0	0.0	0.0908935084737271	0.00021532629148085421	15.133372789874638	0.5879284064502227	1.1108668680805136e-116	3.2036440389349163	4.258341156927997e-12	3.085267457882745e-34	1.5788489845854572e-146	5.317355072161374e-06	0.3589107080115161	7.596966646920168e-66	1.5726138511940607e-20	7.759876387473806	6.322974025467084e-09	3.646944427719835e-204	1.1689274027741607e-27	0.004733695463095821	2.35921740636866
4.573573573573573	0.0038847076117743003	9.394207057853606	16.887106677252138	0.0	0.0	0.14510640563723068	0.00010198934704835662	14.563143667862061	0.8368042765717338	4.504813032696263e-115	2.692719018227816	1.2607888794047435e-12	4.0400683855528126e-35	2.412437705768685e-148	2.2341003063329665e-06	0.23776824189626145	1.2268419942627703e-64	3.248357997028092e-21	7.376379960696604	2.1956135108282524e-09	2.619139015895036e-206	1.8813693152630223e-28	0.0025203376423547073	2.266945416386774
4.581581581581582	0.007169326079305146	9.388554931738577	15.823176799705815	0.0	0.0	0.22595671892462652	4.71560775832704e-05	13.686345061360928	1.1608641730068003	1.780537423604424e-113	2.3205248074083094	3.638308147761384e-13	5.1566318063477944e-36	3.592545327454518e-150	9.148834386439287e-07	0.1535247096236969	1.9311325557412654e-63	6.539728279594646e-22	6.834225817892792	7.43377386152416e-10	1.8331637149186134e-208	2.9513018537785354e-29	0.00130789758283512	2.1565955789142803
4.58958958958959	0.012896049081505432	9.396417499164546	14.58256992448055	0.0	0.0	0.34314973534373394	2.144370058598847e-05	12.560887263003892	1.569628916441358	6.859382485588714e-112	2.101709618772768	1.023320897944256e-13	6.415407220472112e-37	5.214096180045306e-152	3.651614773382894e-07	0.09661837521104757	2.9628586925711833e-62	1.2832449098562532e-22	6.171531349069892	2.453977625583823e-10	1.2504238611229727e-210	4.512386197655351e-30	0.0006615236093913284	2.0363518288385323
4.597597597597598	0.02260962542952771	9.409896611933465	13.243450451962241	0.0	0.0	0.508261585705258	1.000317136663749e-05	11.257446142307575	2.0685719840642696	2.575600571923423e-110	2.044286121677336	2.8053079494077054e-14	7.779689107460481e-38	7.375414835780683e-154	1.420562141631255e-07	0.05926498546978652	4.430834870713784e-61	2.4542196251476803e-23	5.4319294820674635	7.898220719759526e-11	8.312402234187054e-213	6.724375405996252e-31	0.00032611709119233993	1.915045793609335
4.605605605605605	0.03863566609698427	9.409215844553227	11.892319146537092	0.0	0.0	0.7343420575883555	5.795655486232129e-06	9.852136871895187	2.657066051282753	9.42609004492734e-109	2.1499746378385907	7.49590619058844e-15	9.19558558295044e-39	1.0167741587832024e-155	5.386313275139551e-08	0.03543183475109193	6.458569544285313e-60	4.5747917284773966e-24	4.659860078435889	2.4784243973398878e-11	5.385290631928188e-215	9.766764082712642e-32	0.0001566961664012532	1.8012671623777818
4.613613613613613	0.0643489977538373	9.36649861517516	10.614864653244842	0.0	0.0	1.0351511135722382	6.163255491131018e-06	8.419262498487551	3.326535228629171	3.3623601825080487e-107	2.414244215771514	1.9537170220049873e-15	1.0594364730782329e-39	1.3661336244589243e-157	1.9905774184633622e-08	0.020646484214688794	9.176216472852425e-59	8.311573658370185e-25	3.8962713821484534	7.582297554510339e-12	3.4002045150097408e-217	1.3826189378317518e-32	7.338373008833812e-05	1.70251751112593
4.621621621621622	0.10446084065051923	9.251061503104173	9.486948206566877	0.0	0.0	1.4240147619077597	1.151442420092391e-05	7.025068603731504	4.059195496020778	1.1690052527474839e-105	2.825971039819982	5.029581431240076e-16	1.1897291273897685e-40	1.7889264867298332e-159	7.170057337643721e-09	0.011726153698103998	1.2707727324920439e-57	1.4718014181225772e-25	3.17528776637285	2.261498642714162e-12	2.092253153330311e-219	1.9076880634138037e-33	3.349637383476125e-05	1.6245121473844741
4.62962962962963	0.1652812513904581	9.03519302120193	8.566927354244598	0.0	0.0	1.912362798412442	2.568229797788391e-05	5.723185060240136	4.827762237043854	3.961396100865803e-104	3.3668517089748065	1.54447614703134e-16	1.3022614785114328e-41	2.283086892899397e-161	2.517226388188142e-09	0.006491156250559975	1.7153369850649128e-56	2.540207560527262e-26	2.5221711338820345	6.575887930983389e-13	1.2546908193796014e-221	2.5654601961031475e-34	1.4902269276714234e-05	1.570707230814172
4.637637637637638	0.25488954064248237	8.69933017677766	7.890229205360708	0.0	0.0	2.5081029292087065	5.820114259616362e-05	4.552098714793664	5.596414112645442	1.3083973492040428e-102	4.010893399501236	1.6170351399124811e-16	1.3893911193363394e-42	2.8397690416071585e-163	8.613467403818614e-10	0.003502237157390692	2.2568814703801795e-55	4.273101607627555e-27	1.9526462911841904	1.8640939027923014e-13	7.332845036662909e-224	3.362608115403527e-35	6.461950374880408e-06	1.5420944030967818
4.645645645645645	0.3831234927558059	8.235714315861502	7.466698666201477	0.0	0.0	3.214072959530964	0.00012955608995298453	3.5346516154096435	6.323126600408582	4.2120218943703667e-101	4.724405142075937	5.410084599833324e-16	1.4448620488191052e-43	3.4425022504054155e-165	2.872697158459272e-10	0.0018417303574767118	2.8943176984414653e-54	7.006018237127409e-28	1.473432279659855	5.1514528910760045e-14	4.176587573979824e-226	4.295762773281792e-36	2.7310611883463287e-06	1.5372695256391173
4.653653653653653	0.5612855974845788	7.649955605682405	7.280854079807494	0.0	0.0	4.026868534452872	0.0002816058349899002	2.6792654268360603	6.963249807681522	1.3216034481247933e-99	5.4669038169050586	2.105474337677202e-15	1.4645463573763218e-44	4.067205145762452e-167	9.338083792383915e-11	0.0009439816433828853	3.6179471879934466e-53	1.119575369302135e-28	1.0836632574148717	1.3878226365795397e-14	2.3183765464492915e-228	5.348812582470601e-37	1.1250086002763766e-06	1.5527509929932706
4.661661661661662	0.8014701644960958	6.960375289596232	7.294838360034129	0.0	0.0	4.93634160548856	0.0005971110859312941	1.9823994952172483	7.473949151443147	4.0417671032428286e-98	6.193219931117652	8.079235304624097e-15	1.4469518706234277e-45	4.6832631024552404e-169	2.9585695285808803e-11	0.0004715829107110371	4.4081589930586155e-52	1.7437709388653692e-29	0.7768122866786601	3.644807954264984e-15	1.2541793766641883e-230	6.491237944471424e-38	4.516862337826994e-07	1.583498931729748
4.66966966966967	1.1154475859246749	6.195424745421722	7.453584355184436	0.0	0.0	5.925986465011441	0.0012349105692178862	1.4316747316912855	7.818912737308607	1.2047612352159294e-96	6.856864938056507	3.024020069058761e-14	1.393409085316698e-46	5.255713323528735e-171	9.136121885355075e-12	0.00022961992745561602	5.235181230162505e-51	2.647156180351596e-30	0.5427444522672364	9.33139021428004e-16	6.612240378452728e-233	7.678046440129485e-39	1.767561228782277e-07	1.6235697703533858
4.677677677677678	1.513105891614957	5.389809418025149	7.69152199357711	0.0	0.0	6.9742757961356965	0.002491047439843544	1.0091280646246825	7.972612533745207	3.500179074057666e-95	7.414451575276742	1.1033724567197031e-13	1.3079048859260747e-47	5.7483792465577975e-173	2.749780838613159e-12	0.00010897279730321883	6.060187774030217e-50	3.9167313959555415e-31	0.3696002608227363	2.3288634002238574e-16	3.397433066663627e-235	8.851706340048594e-40	6.741688453985308e-08	1.6668306791947467
4.685685685685685	2.000542689005187	4.580114905003226	7.940035892509073	0.0	0.0	8.056802160574593	0.004901224975040568	0.6941730951938448	7.923426146580999	9.911493981934664e-94	7.830703643281281	3.9243721772074337e-13	1.196591894094514e-48	6.127591290858561e-175	8.066597163612207e-13	5.040616193138725e-05	6.837869153553396e-49	5.648405051650164e-32	0.24531647427727138	5.66582221392415e-17	1.7012435170915635e-237	9.946180076585415e-41	2.5062217315983046e-08	1.7076550722880814
4.693693693693693	2.5780104315090506	3.8007258906505466	8.134833107489731	0.0	0.0	9.148866567444962	0.009406230595677106	0.46599335491537835	7.675089259169433	2.7355682708320154e-92	8.083413157885783	1.3606035865556967e-12	1.0670572838093563e-49	6.36597312257528e-177	2.3064218774177677e-13	2.2725119123438785e-05	7.520319619428737e-48	7.943254458611496e-33	0.15870065851783566	1.3436889844850048e-17	8.302241360776813e-240	1.0892779080610402e-41	9.080858405005131e-09	1.7415244083643462
4.701701701701702	3.2380225131889624	3.080671979001612	8.22240745431089	0.0	0.0	10.227994361300752	0.01760872244382484	0.30524831780043904	7.246226750555719	7.358945264148928e-91	8.167644704275556	4.598438002826674e-12	9.274716118043017e-51	6.445705278961686e-179	6.427516792663196e-14	9.985865534943668e-06	8.061819868077463e-47	1.1197420240275888e-33	0.10006640846355407	3.106328531082161e-18	3.948548932795767e-242	1.1627172906088019e-42	3.2069406043329452e-09	1.7654739652355844
4.70970970970971	3.9639977932575094	2.4417831234456306	8.164899307390536	0.0	0.0	11.275805938147089	0.03215545561469791	0.19510125175707038	6.66804419183781	1.929492816892575e-89	8.098562406927853	1.5149929545094493e-11	7.857496080085954e-52	6.360726477274773e-181	1.7458373586785013e-14	4.276832741706303e-06	8.4238696683657e-46	3.902499421541546e-34	0.06149721741157136	7.00011280257787e-19	1.8301765722332405e-244	1.209658059760929e-43	1.103853728901642e-09	1.7783413462496318
4.717717717717718	4.729827375001443	1.8982580573641148	7.942851561479072	0.0	0.0	12.278760506837878	0.05728089927059939	0.12166685500469632	5.980576958443274	4.930947041431949e-88	7.9124423578258725	4.865606590103012e-11	6.488403288689044e-53	6.117495096868396e-183	4.621898850515639e-15	1.785318995531434e-06	8.579706519837394e-45	1.8410638039246675e-33	0.03683665509025146	1.537687862025441e-19	8.267263059363178e-247	1.2266034260614088e-44	3.7032986919583475e-10	1.7808044787850081
4.7257257257257255	5.5006691414642725	1.4575016701509067	7.5556402035602455	0.0	0.0	13.227523350988795	0.09954224929201862	0.07402236203969126	5.22812257940209	1.2282226128778986e-86	7.665681781103701	1.523331156285533e-10	5.222291221907273e-54	5.7341780287103916e-185	1.192595544537848e-15	7.263842063849363e-07	8.517574994145336e-44	1.3210055936728395e-32	0.021506140518736866	3.292558822093348e-20	3.6395175654759343e-249	1.212268389236074e-45	1.2109398032032757e-10	1.775226530659917
4.733733733733733	6.235109756968249	1.1219110508218737	7.019676638554637	0.0	0.0	14.115036710118597	0.1687570831986434	0.0439345187370473	4.454577347585697	2.9818336969923543e-85	7.431861719295957	4.649302410434768e-10	4.09688159837414e-55	5.238408322568594e-187	2.999314587724596e-16	2.880540390848125e-07	8.242192305424998e-43	9.330982848475919e-32	0.012237771494650818	6.872235699400584e-21	1.5614899036842222e-251	1.1677407762050752e-46	3.8593393486273406e-11	1.765352299362301
4.741741741741742	6.888600971107738	0.8911986791999785	6.364786073486643	0.0	0.0	14.933722748502866	0.2791183002631626	0.025437585485016966	3.6993490543181715	7.0558497839645545e-84	7.2971064279330475	1.3833208678003858e-09	3.1326675983470333e-56	4.6639958583384515e-189	7.352024550574948e-17	1.1133675913378208e-07	7.774156437600695e-42	6.425224148695232e-31	0.006787342572584253	1.39816635107325e-21	6.5290175960955394e-254	1.0963448168221204e-47	1.1988365642688467e-11	1.755917708504403
4.74974974974975	7.417820173477351	0.764826025065855	5.6294044203301965	0.0	0.0	15.672520543245328	0.4504031860872683	0.014366428347363638	2.994347384256738	1.627326935324833e-82	7.354080373346083	4.012412833312847e-09	2.3347657187005969e-57	4.0471341248811236e-191	1.7564992512054778e-17	4.194308911136954e-08	7.147399923766913e-41	4.31233850795274e-30	0.0036690596183168293	2.7727664124867286e-22	2.6605400164876997e-256	1.0032310089114585e-48	3.6296403429002354e-12	1.7522364191188533
4.757757757757758	7.785381868865648	0.7441588836176258	4.855358999396261	0.0	0.0	16.31457589492596	0.7091152056931407	0.007914101483376696	2.362311253381323	3.658136259009275e-81	7.694979669294065	1.1345982524013462e-08	1.6960550004523042e-58	3.4226908339791583e-193	4.090205053005946e-18	1.54007364519831e-08	6.405126244475489e-40	2.8209803498334585e-29	0.0019331579371546807	5.359927134856162e-23	1.056586480994253e-258	8.947625206661438e-50	1.0710846775079698e-12	1.7598143070148844
4.7657657657657655	7.964194988353241	0.834021786032651	4.082984412992388	0.0	0.0	16.83631851428803	1.089306071036155	0.00425219032864981	1.816477903041176	8.015018368726827e-80	8.403849240321428	3.127800855701616e-08	1.2008994520709852e-59	2.8210993387604413e-195	9.28321233889232e-19	5.511905339625812e-09	5.5949040703443423e-39	1.798664781853553e-28	0.0009927444651690093	1.0099348081130278e-23	4.089343587354413e-261	7.777995341583711e-51	3.0806376562147944e-13	1.7840172994630048
4.773773773773773	7.940762297140737	1.0434044165470897	3.3471841934042557	0.0	0.0	17.20838391547776	1.6327383089419047	0.00222824692677119	1.3613856982700523	1.7116254860939688e-78	9.54854758227781	8.406276050430222e-08	8.300602467590835e-61	2.266207745039225e-197	2.0535608652403744e-19	1.9237092382475075e-09	4.76368986132602e-38	1.1177989772342397e-27	0.0004968956343947786	1.8548743554783672e-24	1.542465472810426e-263	6.589927406354065e-52	8.636027826092189e-14	1.829788332200319
4.781781781781782	7.716864129189937	1.3851519494947828	2.6748191523290084	0.0	0.0	17.398428210243853	2.387990757305089	0.0011387938288790513	0.9944668553543928	3.562644970695513e-77	11.172738664425122	2.202638836708259e-07	7.557279043682681e-62	1.774237249142137e-199	4.427646766056251e-20	6.57684984517916e-10	3.953490962304254e-37	6.77081392428231e-27	0.00024240995843906668	3.320628925843575e-25	5.670098441891599e-266	5.441850915311155e-53	2.3596307458645217e-14	1.9013843975239606
4.78978978978979	7.309334851094579	1.8745591047288568	2.0835394374652836	0.0	0.0	17.375441363577174	3.408113300429499	0.0005676748115055974	0.7080395324940855	7.227630225099815e-76	13.288435693169241	5.626858647724411e-07	3.00609076941823e-61	1.3537993432642107e-201	9.304530076120784e-21	2.3001711560446235e-10	3.1981955814977147e-36	3.9974419768383946e-26	0.00011526389794403334	5.794407270448529e-26	2.0313232736506268e-268	4.3799152416757644e-54	6.28392017908702e-15	2.0020933384601762
4.797797797797798	6.747971018776916	2.5268961315292255	1.5819352631558072	0.0	0.0	17.114797429645627	4.746534519414278	0.0002762021486173051	0.4913407276208605	1.4291535215409276e-74	15.869828927320576	1.4014584792677409e-06	4.3356813718389214e-60	1.0067636772605344e-203	1.9057767031985353e-21	1.1308668157454857e-10	2.521836078736015e-35	2.3003188821991924e-25	5.34187494295488e-05	9.855502230341163e-27	7.092196953706005e-271	3.4358787567242324e-55	1.6310747827182206e-15	2.1338971756492566
4.8058058058058055	6.071932092731757	3.354032871421241	1.1707046454673098	0.0	0.0	16.603078984564913	6.451137960533494	0.00013166789995774063	0.33232735195948376	2.7543645540726185e-73	18.84932888127434	3.4032583668278447e-06	6.169334854519009e-59	7.296782659714247e-206	3.804570839510708e-22	1.570175208469268e-10	1.9382814138609554e-34	1.2902058823361955e-24	2.4129687656454737e-05	1.6339093045827884e-27	2.4132139585926794e-273	2.627017777273774e-56	4.1264224439701536e-16	2.297073999519806
4.813813813813813	5.3252371051214205	4.360492008541452	0.8444473882625216	0.0	0.0	15.841724934247814	8.556748148162347	6.272276915596922e-05	0.21908239191176218	5.173965594437108e-72	22.116848380542507	8.057856038994968e-06	8.556616242092293e-58	5.154255178260693e-208	7.402789966051826e-23	4.1853638794397107e-10	1.4521301299799873e-33	7.05335349244044e-24	1.0623490970758006e-05	2.640310790535525e-28	8.002472079549388e-276	1.957677955739089e-57	1.0174898852903573e-16	2.489767902666284
4.821821821821822	4.552074271746087	5.539434775676334	0.5936921654140899	0.0	0.0	14.84876991158184	11.076672753672439	3.272257547886207e-05	0.14076896746001533	9.472949687942542e-71	25.523235994225708	1.8602184439883565e-05	1.1567124279250893e-56	3.5483876102528475e-210	1.4039164795367407e-23	1.226250810830946e-09	1.0604338004710878e-32	3.7583615568623843e-23	4.558693304913665e-06	4.158710153803865e-29	2.5862220147943777e-278	1.421911434690811e-58	2.445361748282959e-17	2.7075958575850425
4.82982982982983	3.792609039327048	6.869224626139461	0.4068286473882419	0.0	0.0	13.658313644656932	13.99436328993447	2.4709525874819612e-05	0.0881585504589811	1.690466246428095e-69	28.88840143769242	4.18734494410729e-05	1.5240818227997514e-55	2.3808214431703445e-212	2.595034928802919e-24	3.5480674271002287e-09	7.548340941720074e-32	1.9519487699432498e-22	1.9066503892901895e-06	6.384654848714355e-30	8.145556093281982e-281	1.006599940394997e-59	5.7281281874903e-18	2.943389901250927
4.837837837837838	3.0798187499888785	8.3112793475636	0.27172023603625856	0.0	0.0	12.317791164385063	17.25658543218763	3.39191794824764e-05	0.053812109934198535	2.9402709639999853e-68	32.01404980042399	9.190833815524385e-05	1.9572698185662866e-54	1.5568731529544107e-214	4.675211205311201e-25	1.0019423816726541e-08	5.237330521734701e-31	9.881115253541234e-22	7.772474878052282e-07	9.554107539647528e-31	2.500281865912792e-283	6.9453528010445e-61	1.3077928006516409e-18	3.187181889361051
4.8458458458458455	2.437645725988509	9.809865423288858	0.17688536786781286	0.0	0.0	10.883512003484821	20.769623735890256	6.552755386484784e-05	0.03201501172496632	4.9845709870350996e-67	34.70015414156622	0.0001967089181509647	2.4499242090666153e-53	9.922252320840292e-217	8.209474421983998e-26	2.7581067415413365e-08	3.542090076517943e-30	4.875419829685301e-21	3.08819814186905e-07	1.3935276689871758e-31	7.47946442996261e-286	4.670730182287189e-62	2.9101927623579373e-19	3.4265201731601893
4.853853853853853	1.8805044418080272	11.294284950714236	0.11223306324854661	0.0	0.0	9.415216691564614	24.399894629947802	0.00013687051696413294	0.018564590505812474	8.236217258638816e-66	36.7635009529583	0.0004105426468067953	2.988918914334195e-52	6.163081872218732e-219	1.4050298939691827e-26	7.400215827322009e-08	2.335075822200503e-29	2.3447010070416338e-20	1.1959377161133382e-07	1.981128993593921e-32	2.1805463828367257e-288	3.061457999025677e-63	6.31191541612248e-20	3.647162909891611
4.861861861861862	1.4139579226520178	12.683563144984344	0.06940781923135139	0.0	0.0	7.970513580759896	27.9798660720808	0.0002847432842173971	0.010492407455554728	1.3264393023708957e-64	38.05602931246851	0.0008355458345875084	3.554145078877547e-51	3.7309226068683043e-221	2.3437531382412222e-27	1.9352515350456364e-07	1.500495752860765e-28	1.0990900955313508e-19	4.5140835477816914e-08	2.7452416910223358e-33	6.195458536901187e-291	1.955802013213319e-64	1.3343113633320326e-20	3.8341282951050983
4.86986986986987	1.0362318915365534	13.893311159470148	0.04183641525417584	0.0	0.0	6.600001481107262	31.319415920774077	0.0005797943830468628	0.005779935407239111	2.0821237958555905e-63	38.48042525354256	0.0016583388641334582	4.1192267959128415e-50	2.2012287499789786e-223	3.8106078707815642e-28	4.932756103563709e-07	9.398565857992184e-28	5.0216976876042605e-19	1.6606907413587168e-08	3.7078157515824902e-34	1.7155164164923853e-293	1.2177959614106346e-65	2.7492219258869563e-21	3.973010465227031
4.877877877877878	0.7401773123821872	14.843997140391659	0.024578699121938344	0.0	0.0	5.343685078695975	34.22181915109461	0.0011515953031228396	0.003103336626790281	3.1855563532980995e-62	38.000634286890524	0.003209822692708328	4.653243618987971e-49	1.2657407014912879e-225	6.038551092958378e-29	1.2254652447136688e-06	5.738284640517937e-27	2.236353506584766e-18	5.954856856866119e-09	4.881176891428341e-35	4.6294521513642406e-296	7.390557963856104e-67	5.521016095485074e-22	4.051406854548679
4.885885885885886	0.5153151735265381	15.469508231826289	0.014074131619828099	0.0	0.0	4.2290081289362345	36.50261796570681	0.0022297213851619393	0.001624025535706015	4.750328194789938e-61	36.645620446477636	0.006059096336619841	5.123366345267848e-48	7.09340812041449e-228	9.32668527520206e-30	2.9673685107780214e-06	3.415048817533567e-26	9.707429709720231e-18	2.081472642518274e-09	6.263238678674051e-36	1.217524246839609e-298	4.371525166562902e-68	1.0806494274257302e-22	4.060263473513079
4.893893893893894	0.3496781036887091	15.724719818911568	0.007854934398463624	0.0	0.0	3.2705309152482815	38.00890834361712	0.004207971995276558	0.0008283519226570327	6.904329630074306e-60	34.50572036152442	0.011154972647663347	5.498124450631113e-47	3.874322626698081e-230	1.4040351812410477e-30	7.003273655207827e-06	1.9811015349038004e-25	4.107176586543065e-17	7.101175016391106e-10	7.83322528070335e-37	3.1206059762774212e-301	2.520239394053776e-69	2.0616134657885165e-23	3.994939599040779
4.901901901901902	0.2312715933669782	15.590862909493119	0.004272890129484267	0.0	0.0	2.4710234103266	38.636257239379084	0.007740276688208833	0.0004118081903551797	9.780904039952804e-59	31.722115517995594	0.020029875973253345	5.750866086920319e-46	2.0623731741249204e-232	2.060083149980935e-31	1.6109788480370125e-05	1.1202429160618129e-24	1.693789223785832e-16	2.394548437803501e-10	9.548799758412823e-38	7.794953892755503e-304	1.4161317700150823e-70	3.83341869787957e-24	3.8558261578943744
4.90990990990991	0.14908518657013292	15.077798980446092	0.0022654739868442028	0.0	0.0	1.8235747655719377	38.3406555966192	0.013877128503948505	0.00019954145732281264	1.3505045673107143e-57	28.471032410103188	0.035079452622028974	5.862886381137082e-45	1.0699644595127647e-234	2.946100794501353e-32	3.611916549612087e-05	6.174673561244998e-24	6.808538852308783e-16	8.964217673974207e-11	1.1345477828392894e-38	1.8975859813230658e-306	7.755656997164574e-72	6.947393076782617e-25	3.6484175937015584
4.917917917917918	0.09367097488767094	14.222816923247615	0.0011707242453903792	0.0	0.0	1.3142492018754834	37.14361004890647	0.024249447540790885	9.423871679384866e-05	1.8174927833829265e-56	24.945054804137406	0.05992502841731904	5.825715006184331e-44	5.410060057720716e-237	4.106450045608311e-33	7.893047300970689e-05	3.3175142725107945e-23	2.6676502977894005e-15	6.729800016861136e-11	1.3138990474906582e-39	4.50197079886007e-309	4.1398688090823236e-73	1.227196438750418e-25	3.382822622718055
4.925925925925926	0.05736327440002669	13.086154244596287	0.0005896690271827199	0.0	0.0	0.9248405619942712	35.12955733138896	0.04130124398289032	4.337941117505228e-05	2.3840146044575994e-55	21.334245957182482	0.09985297813607753	5.6421746648739985e-43	2.666032586274912e-239	5.57881009966777e-34	0.00016811669021958066	1.7374378611008797e-22	1.0187938916671004e-14	1.4280767981662455e-10	1.483084208683504e-40	1.0409195898897e-311	2.153811151190389e-74	2.1128219552888484e-26	3.072787685084887
4.933933933933934	0.03423900801022417	11.743988288580931	0.00028948108224502374	0.0	0.0	0.6353681464408214	32.4360328858362	0.0685619953633881	1.946238266934161e-05	3.0479280212297264e-54	17.80959226908619	0.1623034888418605	5.3260268557332515e-42	1.2804406508463655e-241	7.387078334320655e-35	0.0003490085651902618	8.86960203605307e-22	3.7925250167241635e-14	4.1525700559386193e-10	1.6316750530721153e-41	2.3455515783e-314	1.0921485688541077e-75	3.5454251092747956e-27	2.7343801754176087
4.941941941941942	0.019918964606133245	10.280028220588935	0.0001385129000662894	0.0	0.0	0.4260824696513255	29.23818080641099	0.11093351992909552	8.510722675696317e-06	3.798044775430399e-53	14.510668137620774	0.25735090066612887	4.900266634465442e-41	5.993549363166697e-244	9.533665758560324e-36	0.0007061882179773278	4.413651642991719e-21	1.3761244245144408e-13	1.2285381412723398e-09	1.749705935647864e-42	5.1509347e-317	5.3977016794540955e-77	5.798695865699734e-28	2.384522444893164
4.94994994994995	0.011294595780137166	8.776990898635006	6.459790283143748e-05	0.0	0.0	0.27887964379860253	25.73002170717606	0.1749448519877288	3.627396579716956e-06	4.612910544878574e-52	11.538546598096788	0.3980811558513003	4.394359722166321e-40	2.734257125812051e-246	1.19923206168386e-36	0.0013927205311720543	2.1408770888596917e-20	4.867172633574996e-13	3.5579949625332462e-09	1.8287717192509214e-43	1.10206e-319	2.600094262365028e-78	9.243766068064187e-29	2.0395748000310734
4.957957957957958	0.006242132338426673	7.309147466267484	2.9363294186900257e-05	0.0	0.0	0.17813307711068369	22.105245012596008	0.268904809473284	1.5068935025146232e-06	5.460715663888215e-51	8.954043569754699	0.600734783895992	3.8408826045383796e-39	1.215696738783113e-248	1.4702887408779803e-37	0.0026771124666342596	1.0122455658605846e-19	1.6779867214831678e-12	1.0047709527324183e-08	1.8630156877578652e-44	2e-322	1.2207377222236851e-79	1.4362305536498252e-29	1.714137341049578
4.965965965965966	0.0033624326756155	5.936824526265561	1.3009161157129967e-05	0.0	0.0	0.11102750460474542	18.540124314992056	0.40286079101613664	6.101480266540581e-07	6.30062559761184e-50	6.7805745229330014	0.8844560896208238	3.272095686460972e-38	5.2679516913865376e-251	1.7569448270367731e-38	0.005015663397616331	4.665317503949431e-19	5.638923583750555e-12	2.7657080909305823e-08	1.8498464536679827e-45	0.0	5.586099851593795e-81	2.174983550583052e-30	1.420185195325107
4.973973973973974	0.00176535710352381	4.7033185729437115	5.617614987981182e-06	0.0	0.0	0.0675199460331814	15.180547186785812	0.5882615476104929	2.4082645716628e-07	7.085611907508544e-49	5.010355070672399	1.270483641199863	2.7169427765185522e-37	2.2247896154893317e-253	2.0463018992245132e-39	0.009159025709550376	2.0959379121119015e-18	1.8471549019813833e-11	7.42004727688747e-08	1.79026204188179e-46	0.0	2.491426510443223e-82	3.2102909323619813e-31	1.1665833165529966
4.981981981981982	0.0009033787861076801	3.634236461469475	2.3643556656640266e-06	0.0	0.0	0.04005987956823915	12.13427027666799	0.8372303241089548	9.27494952276415e-08	7.766594454949035e-48	3.612447510104674	1.7806472815838987	2.1988445216222577e-36	9.157285335401138e-256	2.3229367380514636e-40	0.016301565043675848	9.178637573612946e-18	5.898120846289672e-11	1.9402891301959446e-07	1.6887248822529114e-47	0.0	1.083030096794683e-83	4.618377275122321e-32	0.9589608403706988
4.98998998998999	0.0004505734036915139	2.7388996603322298	9.6991081684716e-07	0.0	0.0	0.023186053771979215	9.468561756211937	1.1613910298122616	3.513289445518844e-08	8.29742764283399e-47	2.541222907728074	2.4351129142283483	1.7344751671795666e-35	3.6734588373164533e-258	2.5701658532092756e-41	0.02827928679991613	3.9181526211848794e-17	1.8358256677139893e-10	4.945218852586713e-07	1.5526094499309193e-48	0.0	4.58866156092871e-85	6.475764148171438e-33	0.7998741600885918
4.997997997997998	0.00021903804978037723	2.0132070520497596	3.8780102922784217e-07	0.0	0.0	0.013090315877147367	7.212567412016911	1.5702579959054939	1.3925730222325259e-08	8.640042882368731e-46	1.7440951437818155	3.249440288049551	1.3335250706783774e-34	1.436197749118647e-260	2.7716667228897506e-42	0.047815283141943346	1.6303787864042086e-16	5.570076956736793e-10	1.2284680147871843e-06	1.391317478530565e-49	0.0	1.8948925414266345e-86	8.850121615504218e-34	0.6891606156358341
5.006006006006006	0.00010378436246120602	1.4432616205413324	1.5112776889782296e-07	0.0	0.0	0.00720856126560765	5.363169086105612	2.0692958580283536	8.157052567235406e-09	8.768956197988422e-45	1.1677844916630635	4.231180388594692	9.992952377750327e-34	5.472476921299017e-263	2.9132446495950502e-43	0.07879962294823306	6.61302929972819e-16	1.64743361983166e-09	2.974414301689611e-06	1.215208056290087e-50	0.0	7.626691909309891e-88	1.1788649470528455e-34	0.6243828934285178
5.014014014014014	4.7929470003618966e-05	1.0091149077613735	5.740341677899176e-08	0.0	0.0	0.0038716296468524376	3.892852419689337	2.6578666761048386	1.1991716738669014e-08	8.674400745823273e-44	0.7627815862252423	5.3764125242336505	7.298707924984242e-33	2.0322833948592143e-265	2.9844822405358957e-44	0.12657288383781892	2.6146759227165743e-15	4.7498190467040945e-09	7.019373274051567e-06	1.0345110444374145e-51	0.0	2.9918573081364325e-89	1.5305075282475773e-35	0.6012838108907541
5.022022022022022	2.1574050090827455e-05	0.6881284454247315	2.1251489493017625e-08	0.0	0.0	0.002027961202553516	2.7581464920495606	3.3273832374917047	2.9638748187869986e-08	8.363549701719287e-43	0.48603040863891467	6.666768484393958	5.195862931995486e-32	7.355551349260939e-268	2.980005954620781e-45	0.19816015766461323	1.0077237773765953e-14	1.3349793528409358e-08	1.6145611007135856e-05	8.583797091118613e-53	0.0	1.1439277829886887e-90	1.9367050545227206e-36	0.6142036074246598
5.03003003003003	9.464967423855593e-06	0.4576420355875834	7.668301232523464e-09	0.0	0.0	0.0010359102577181065	1.907466076471185	4.060050967376145	7.941509295715836e-08	7.859616953156126e-42	0.3020884601104555	8.067567643322699	3.6051963360303706e-31	2.5946383184081237e-270	2.9001559804127666e-46	0.30237865520719154	3.785925733791379e-14	3.657689571173524e-08	3.61967769770835e-05	6.941979369019257e-54	0.0	4.2629417333905715e-92	2.38862570680148e-37	0.656446762336422
5.038038038038038	4.047298296569116e-06	0.2968273143900491	2.696914100200037e-09	0.0	0.0	0.0005160114329363177	1.287575657973232	4.828577154362996	2.1033542141211396e-07	7.19899211714038e-41	0.1831449338850153	9.527652694656261	2.438145899780024e-30	8.920086308595472e-273	2.7509435105983374e-47	0.4497229507423967	1.386469597620169e-13	9.769694750059381e-08	7.909419110336406e-05	5.472005419261133e-55	0.0	1.5483646328352425e-93	2.871371053872053e-38	0.720613050854857
5.046046046046046	1.6868328670339213e-06	0.18775759923852178	9.244708501130933e-10	0.0	0.0	0.00025064042948989493	0.8483024824099552	5.597136440392417	5.439810242172309e-07	6.426900760560686e-40	0.10830021016348959	10.981348620840599	1.6071262475809096e-29	2.988766030085534e-275	2.5433028623227518e-48	0.6519256969647382	4.949450864420017e-13	2.543927135082473e-07	0.00016845292085662688	4.204059157258602e-56	0.0	5.4813829712887194e-95	3.3642412697243706e-39	0.7989214186735494
5.054054054054054	6.852614073759949e-07	0.11582492330619298	3.0887125201587444e-10	0.0	0.0	0.0001187077808321693	0.545476114068308	6.323705568161146	1.3717343979032603e-06	5.5923078195337775e-39	0.06246283952927264	12.352674141048222	1.032523231249023e-28	9.759901021358564e-278	2.2917676206379873e-49	0.9211074111174166	1.7223159326182183e-12	6.457823965755251e-07	0.00034968078830546523	3.148110782563624e-57	0.0	1.8912986264783758e-96	3.84186013662842e-40	0.8835531342994996
5.062062062062062	2.714248132511139e-07	0.06968141100982016	1.0058191826502558e-10	0.0	0.0	5.481845077822125e-05	0.3423199429621455	6.963641694024955	3.372064780745115e-06	4.742857993543419e-38	0.03513641611120286	13.561555759990187	6.4656055196209565e-28	3.1062009003649324e-280	2.0127932617368622e-50	1.268474033632852	5.842227785083332e-12	1.5982130006460699e-06	0.0007074964568497523	2.2976818081475853e-58	0.0	6.360380910551701e-98	4.2761464104518564e-41	0.9670250788890351
5.07007007007007	1.0507331860150719e-07	0.04088464907871107	3.1924234957567114e-11	0.0	0.0	2.4681899445734614e-05	0.20965447564198597	7.474122671371164	8.08082650116228e-06	3.920565856180682e-37	0.0192762540835056	14.531399989521367	3.946191075723492e-27	9.634835455426601e-283	1.7229943451920506e-51	1.7025975902134574	1.931767010710457e-11	3.856202871195349e-06	0.0013951986131224342	1.634512587466755e-59	2e-322	2.0847750513267568e-99	4.6389552480508926e-42	1.0425811979381168
5.078078078078078	4.050259121365828e-08	0.023400489201548906	9.87595816861669e-12	0.0	0.0	1.083479641565055e-05	0.12530696817914164	7.818853122065619	1.8877866935681337e-05	3.158762428996949e-36	0.010313457463611874	15.197055624508781	2.3475051331774053e-26	2.912659358789044e-285	1.437555517591727e-52	2.2274172337703453	6.226476071323411e-11	9.071362277508936e-06	0.0026816807372972915	1.1333002476904739e-60	1.2065e-319	6.660216308240446e-101	4.905060849244115e-43	1.1045681478489873
5.086086086086086	1.7698013990310296e-08	0.0130769536998332	2.9778042389684444e-12	0.0	0.0	4.637037992425381e-06	0.07308510617497646	7.972323571593486	4.299244670314206e-05	2.4805315362941674e-35	0.005381342800128803	15.512026427884898	1.3611140763396062e-25	8.581549716328129e-288	1.1690187885481685e-53	2.8402087748148315	1.956329231906661e-10	2.0805785850451527e-05	0.00502385827075618	7.6587847674628596e-62	5.560446e-317	2.0738174513250468e-102	5.055047209652775e-44	1.1487475864524384
5.094094094094094	1.4388579157410537e-08	0.007161698814804368	8.751272448903966e-13	0.0	0.0	1.9347586544450347e-06	0.04159569529386059	7.92292979838506	9.54506934567488e-05	1.8985940717939083e-34	0.0027382521827447872	15.453829054079911	7.69204886542263e-25	2.464179740848708e-290	9.265619212399681e-55	3.5298648883296013	5.991758890070304e-10	4.652723099397614e-05	0.00917332869643378	5.044669971288438e-63	2.4993086027e-314	6.293696159800686e-104	5.0776484873375214e-45	1.1724972453675717
5.102102102102102	2.725707601130192e-08	0.003900516971433029	2.5067119099803474e-13	0.0	0.0	7.869891957120325e-07	0.023100263533703428	7.674422900210855	0.0002065950922545381	1.4163776554841418e-33	0.0013588116980394272	15.02664071879238	4.236908431362065e-24	6.896197258849942e-293	7.1578648904964835e-56	4.275875269270508	1.788875824608428e-09	0.00010145074880058341	0.016325849988916518	3.23864632200959e-64	1.094938789143e-311	1.8616330393925406e-105	4.971147497626877e-46	1.1748666605366211
5.11011011011011	6.906199019516624e-08	0.0022291093662935584	6.998352328731407e-14	0.0	0.0	3.120736671178422e-07	0.012517503337955318	7.245438519485444	0.0004359352588756653	1.0298775512521249e-32	0.0006577061705752714	14.260804595679087	2.2746556292765375e-23	1.8809515168551765e-295	5.389501988583036e-57	5.048369123158663	5.2061929047532626e-09	0.00021569636733960324	0.0283193915306473	2.0265252584263826e-65	4.67541179439499e-309	5.367047521969776e-107	4.743591322617941e-47	1.1564777376824695
5.118118118118118	1.795783998347358e-07	0.0015551325734991215	1.9043437304648467e-14	0.0	0.0	1.2063777004353457e-07	0.006618110249464211	6.66718725026121	0.000896794778773651	7.298803897294672e-32	0.00031087397843550203	13.209274080277664	1.1902598076772285e-22	5.000070872434635e-298	3.955212922654894e-58	5.809467197476873	1.4769820629540618e-08	0.0004471833266687267	0.0478796871525112	1.2359421003281452e-66	1.945852754554018e-306	1.5080990307911878e-108	4.411786453035635e-48	1.1192885489157005
5.126126126126126	4.5821111903005263e-07	0.0016207163198189683	5.0507170203774785e-15	0.0	0.0	4.5461059051697076e-08	0.00341388729671728	5.97970361024531	0.001798631644896956	5.041704382366207e-31	0.00014437000244244252	11.941573286607479	6.070541271473892e-22	1.2954043526945293e-300	2.8290927847183927e-59	6.515993374403287	4.0845648365196145e-08	0.0009040665804906912	0.07890017384884981	7.346859232201213e-68	7.893328309353696e-304	4.130259495906317e-110	3.999247663427118e-49	1.0662631591942229
5.134134134134134	1.1405365350980496e-06	0.0024348616001031334	1.3056263061497182e-15	0.0	0.0	1.6700091638909845e-08	0.0017180937305466483	5.227279144727721	0.003517058710719871	3.394397026214453e-30	6.798420563545427e-05	10.536228084344799	3.017675926669663e-21	3.270884258992179e-303	1.9723346555445317e-60	7.1233468642503395	1.1011149862976649e-07	0.0017824006698550759	0.1267254628607313	4.25659849674036e-69	3.1208324852694657e-301	1.1024981598958708e-111	3.5334481005721244e-50	1.0010044009760253
5.142142142142142	2.767319184758065e-06	0.004267872807399923	3.289598581516359e-16	0.0	0.0	5.98018850802076e-09	0.0008435500442678679	4.453800460480044	0.00670527600579306	2.227447505299626e-29	3.7263214620085876e-05	9.072807097697524	1.4621008032602126e-20	8.049254045958501e-306	1.3402015375874443e-61	7.59008568888071	2.893587039096876e-07	0.0034270441592983264	0.19838511431995756	2.4037036708882146e-70	1.202654433532425e-298	2.8683455232668304e-113	3.0428162987152585e-51	0.9274070621855518
5.15015015015015	6.544472474462187e-06	0.00770400807322543	8.078394886840715e-17	0.0	0.0	2.08747784270406e-09	0.00040404087226094716	3.698663722867073	0.012464251757565265	1.4246621813313367e-28	3.3053056607717994e-05	7.624679449514245	6.904648404481782e-20	1.930530758443072e-308	8.875967626737882e-63	7.882580118863834	7.412387412443897e-07	0.0064263466587737555	0.30270078549221135	1.3229893197258088e-71	4.517221360614482e-296	7.273410770989025e-115	2.5539321254516674e-52	0.8493766549980212
5.158158158158158	1.5085169084380968e-05	0.01375187697684847	1.9335945363082803e-17	0.0	0.0	7.10288323051304e-10	0.00018878811215384823	2.993766802595093	0.022591379112068922	8.881286753170727e-28	5.188900381376614e-05	6.2533699254377195	3.1780838923449324e-19	4.5129047500313e-311	5.729508905753557e-64	7.979014173022195	1.8509642409583827e-06	0.011753322755580744	0.4501707609420611	7.097229175036238e-73	1.653720149534947e-293	1.7976197150767558e-116	2.0892940541887727e-53	0.7706380806435282
5.166166166166166	3.389106442102545e-05	0.024012987243305754	4.51090732907368e-18	0.0	0.0	2.3558552236297455e-10	8.604857657246818e-05	2.3618380640792953	0.039926616907701905	5.396342024882683e-27	0.00010368095071074353	5.00503721521766	1.425767405647993e-18	1.376099135557e-312	3.6047502416374776e-65	7.872074717906827	4.505645049180923e-06	0.02096682052857595	0.6525297089438343	3.7108919785905016e-74	5.9008259135993844e-291	4.330226236276333e-118	1.66589024729024e-54	0.6946354024912844
5.1741741741741745	7.421294096101706e-05	0.04090559333521915	1.0257007399698546e-18	0.0	0.0	7.616569685851684e-11	3.825759226056876e-05	1.8161064278539207	0.06880876743976151	3.1958222921118874e-26	0.00021550586088709022	3.9092022725771933	6.234355223830397e-18	5.4864834077239e-310	2.2104925317433996e-66	7.569868004282352	1.0691425395698577e-05	0.036484180553942445	0.9218973466516465	1.8911444677058254e-75	2.052219155466878e-288	1.0166615735347908e-119	1.2946423311714177e-55	0.6245048374169437
5.182182182182182	0.00015839208376157242	0.06793225771855922	2.2732038504275597e-19	0.0	0.0	2.4002878701394703e-11	1.6591363427055652e-05	1.3611046016937385	0.11563971660828226	1.8446983291171636e-25	0.00044226867809028585	2.979494962997918	2.6570146186062855e-17	2.3041913415478936e-307	1.3211709500753112e-67	7.094904174927972	2.4730595949040088e-05	0.06193024140582212	1.2694748769497184	9.393510704317294e-77	6.956564783335168e-286	2.3264583844628166e-121	9.806404891719568e-57	0.5630922963064018
5.19019019019019	0.00032949338289884136	0.10996460530156651	4.9111721583667565e-20	0.0	0.0	7.373214896114947e-12	7.018156438853475e-06	0.9942617628638141	0.18952878024715059	1.0378334534740215e-24	0.0008868173392598503	2.215930184880912	1.103712300409386e-16	9.431982114276e-305	7.696354639332593e-69	6.481326349850708	5.576407872342264e-05	0.10255444469673533	1.7038247635070158	4.547659337191789e-78	2.2984026026961804e-283	5.188803509323437e-123	7.239797821288044e-58	0.512985651491852
5.198198198198198	0.0006680659190654828	0.17349825885569417	1.0384533503049996e-20	0.0	0.0	2.207684477026202e-12	2.8955229057944072e-06	0.7078952559884162	0.3029520299411199	5.6910127089935135e-24	0.0017339666332490155	1.6080995399887401	4.468660507689834e-16	3.763112258267475e-302	4.369856929614967e-70	5.770857806823415	0.00012257335901123904	0.16568698465010614	2.2288713992142286	2.1458759303762417e-79	7.401462822438125e-281	1.1279561570044905e-124	5.209543346137528e-59	0.47653864247383304
5.206206206206206	0.0013202352733267973	0.2668075648515368	2.3636516138390373e-21	0.0	0.0	6.443189016364301e-13	1.1651474008147841e-06	0.49124290933606085	0.4723149899051436	3.0416625032036794e-23	0.003304791037922655	1.1386681765658797	1.7634306430289806e-15	1.4633599230857776e-299	2.4182737227793723e-71	5.008134517187301	0.0002626393939069807	0.2611766504848222	2.8418710421395446	9.869108485597632e-81	2.323107025901742e-278	2.389847950958257e-126	3.6536712994806906e-60	0.45587411657928223
5.2142142142142145	0.002542978810674688	0.3999087022505998	1.655150745684428e-21	0.0	0.0	1.832930408913462e-13	4.5726926180254e-07	0.33226348533757494	0.7182582288112623	1.5844993707323492e-22	0.006139226430129869	0.7866695858473723	6.7826428532116275e-15	5.546447633927787e-297	1.3043669522534112e-72	4.236144104818504	0.0005485882180840102	0.4017198578228217	3.53169338522752	4.423925535758324e-82	7.106914433485557e-276	4.93516161890401e-128	2.4975597773916833e-61	0.4528647217758259
5.222222222222222	0.004774122362663255	0.584228837385025	6.1793677039561134e-21	0.0	0.0	5.082414101560175e-14	1.750202258675621e-07	0.21904228773051237	1.0655059665639925	8.045123157022116e-22	0.011115883731833849	0.5302511894399015	2.5427230715795376e-14	2.0489834684628256e-294	6.8572535581826375e-74	3.4924049390767014	0.0011170085716144305	0.6029581498043345	4.277804047839698	1.9328324494423714e-83	2.119108436592093e-273	9.933116888104334e-130	1.6640214088352804e-62	0.4690957655446339
5.23023023023023	0.008735821377165165	0.8318872638074931	2.945143951817787e-20	0.0	0.0	1.3736340424715527e-14	6.533077961510774e-08	0.14074479594468906	1.5420438531874452	3.981373313840899e-21	0.019617062307347326	0.3486968613276437	9.290920201927246e-14	7.377713211677356e-292	3.513635624074696e-75	2.8063225768451874	0.0022171268184430584	0.8831992188411975	5.050310176712189	8.230705640149958e-85	6.158649861847056e-271	1.9486003213281793e-131	1.0805839870295362e-63	0.5058162966304212
5.238238238238238	0.015580211168663451	1.1545301904456224	1.38536315356652e-19	0.0	0.0	3.618655533429066e-15	2.378206370887563e-08	0.08814460856710409	2.177440758003112	1.9204043637655764e-20	0.033742975761487395	0.22370433194263592	3.3088566605241553e-13	2.589195605760756e-289	1.754766466245728e-76	2.1979090375009016	0.004289919364479101	1.2626155869970614	5.811315940898709	3.4161453774952666e-86	1.744528628762494e-268	3.725744345416291e-133	6.8393486856845634e-65	0.5638814601927031
5.246246246246246	0.02708334667248035	1.5617281615256209	6.355237224176064e-19	0.0	0.0	9.291786190170544e-16	8.442527918228538e-09	0.05380444921484708	3.000214256808222	9.028426062493375e-20	0.056570782248998426	0.14000501269070292	1.1485680799884895e-12	8.856614276186392e-287	8.541576260130638e-78	1.6778030036944973	0.008091570772387483	1.7618067967452316	6.517637349793962	1.3819488992961376e-87	4.816493254846573e-266	6.943147469117952e-135	4.219175239900104e-66	0.6436845538526359
5.2542542542542545	0.04588711068607763	2.0590406341547816	2.841881445991883e-18	0.0	0.0	2.3257770599059457e-16	2.9226469576862457e-09	0.03201103049850552	4.0342842953873275	4.1370520601080775e-19	0.09244009387995679	0.08547489240705879	3.88593118133312e-12	2.952775150702535e-284	4.0524047009400466e-79	1.2483355787958708	0.014877919123162775	2.3996830948044066	7.124676781561239	5.4488386328138046e-89	1.296116668013726e-263	1.2611094659280961e-136	2.5368628115501753e-67	0.7450744101836922
5.262262262262262	0.07577718918041937	2.6459627175354115	1.238735683473556e-17	0.0	0.0	5.685501389659046e-17	9.86622865339469e-10	0.018562657393935443	5.294752735843368	1.847691687210506e-18	0.14722716913741485	0.050902891189820804	1.281424589760699e-11	9.59517282205631e-282	1.8738882578690415e-80	0.9052756890002812	0.026667218356097568	3.1907413812785332	7.591007345265339	2.0939783622745875e-90	3.399519481166441e-261	2.2325553710015948e-138	1.4866988326980479e-68	0.8672555215295676
5.27027027027027	0.121967933519267	3.3140713278873863	5.2632022230810803e-17	0.0	0.0	1.4060103052946407e-17	3.247789704394725e-10	0.010491550411110608	6.783458688502895	8.043176563654761e-18	0.2285466912233092	0.029569136535629488	4.1186093746023805e-11	3.039030107932937e-279	8.445602959769301e-82	0.6398666790296844	0.04659506363696679	4.141946956934906	7.883025407813214	7.843261144784516e-92	8.690630559916841e-259	3.852163835092906e-140	8.491914617450021e-70	1.0086756276461015
5.278278278278278	0.19134284826790784	4.045752487346499	2.179820357732331e-16	0.0	0.0	5.663924320005382e-18	1.0425172931154236e-10	0.00577960586460039	8.484945524469238	3.4125991524053434e-17	0.3457970731327882	0.016753710140576798	1.2902319016358777e-10	9.381601494480975e-277	3.7099984075164116e-83	0.44081590964251716	0.07936504277553429	5.249584441784551	7.978949400398978	2.86336931795451e-93	2.1654361101717545e-256	6.478288994596088e-142	4.727644777606606e-71	1.1669167845241941
5.286286286286286	0.2925756631456056	4.813889264053814	8.800171262504112e-16	0.0	0.0	1.1693032810997361e-17	3.26362725520425e-11	0.003103243133856306	10.363582587696353	1.411245380527282e-16	0.5099494127484449	0.009258582596327529	3.9395316751112084e-10	2.822791085685363e-274	1.588447542882043e-84	0.29599484944718446	0.13177900380917928	6.496565157583463	7.87150481543551	1.0188593395278797e-94	5.258959306383727e-254	1.0618641127664562e-143	2.5653147366118146e-72	1.3386175034815795
5.2942942942942945	0.4360372144670882	5.582801793521642	3.4630746278517393e-15	0.0	0.0	4.651559902164516e-17	9.984215831869218e-12	0.0016240238838827587	12.362565930838628	5.68825905385373e-16	0.7329803037911514	0.0049903197120614	1.1724142839848391e-09	8.278283028433695e-272	6.628696313468947e-86	0.19371808887307565	0.21330019579087595	7.850739128652277	7.568835909014776	3.53351740350239e-96	1.2448430898892889e-251	1.696409228727727e-145	1.356728895534725e-73	1.5194605612925156
5.302302302302302	0.6333857815808998	6.310556369655214	1.3284139163213214e-14	0.0	0.0	1.906998434369578e-16	3.058770531595097e-12	0.0008283770330393446	14.40535171966296	2.234682246683563e-15	1.0268735575466736	0.002623438948122366	3.400770572662386e-09	2.3662551985557657e-269	2.6961215010257933e-87	0.12357064849599489	0.3365617723380716	9.264725532665697	7.093485483074551	1.1944180242308678e-97	2.8720354801942665e-249	2.6414680791020435e-147	6.993621003660294e-75	1.7042592471480469
5.31031031031031	0.8967522154261491	6.9525227583541795	4.96713947100539e-14	0.0	0.0	7.643067202035393e-16	1.1997480891056478e-12	0.00041183449088430226	16.399760146706093	8.556807648450123e-15	1.402171548650231	0.0013454673384007848	9.614647240754117e-09	6.592386615734416e-267	1.068825701406376e-88	0.0768280134988647	0.5176869603845702	10.677629089515591	6.479620169100691	3.935152287092001e-99	6.458406738658966e-247	4.008788691291392e-149	3.513724544156751e-76	1.8871620962209374
5.318318318318318	1.2374737678166905	7.4658028176166065	1.8104277409596322e-13	0.0	0.0	2.986158816100088e-15	1.4226946865859155e-12	0.00019956133964076818	18.244571304469694	3.193503075392874e-14	1.8661431100538277	0.0006740433636472775	2.649410420910324e-08	1.7901257272122168e-264	4.129813205684628e-90	0.0465567880093715	0.7762452653683847	12.018758383314783	5.768975343339372	1.2636383399627947e-100	1.4155375939855568e-244	5.929717722972052e-151	1.7206396689257305e-77	2.061973930921207
5.326326326326326	1.6644047230887071	7.813937608840013	6.432184143087027e-13	0.0	0.0	1.1371593078910866e-14	4.055349760483123e-12	9.425168745499177e-05	19.83799377668566	1.1616692316513906e-13	2.420742178348097	0.00033194315532010277	7.115822246797844e-08	4.7378813077131313e-262	1.5552851322963682e-91	0.027498280950947977	1.134645958338044	13.213139490390084	5.006187216725707	3.954941599579788e-102	3.0239727029379355e-242	8.54885463506046e-153	8.212374583972928e-79	2.222564152146656
5.334334334334335	2.1819323055718995	7.971181366111025	2.2276076587447817e-12	0.0	0.0	4.2207491218341977e-14	1.3162432085569226e-11	4.338712645205201e-05	21.08701350128891	4.1186720560237493e-13	3.0606400026285225	0.0001655745546232463	1.8627777325716843e-07	1.2222065208869666e-259	5.7088117688801555e-93	0.015830229369061935	1.6167832216207156	14.188282033029388	4.234233082040893	1.2064612071832856e-103	6.296435938209623e-240	1.201254153712712e-154	3.8203589452086985e-80	2.363308908245005
5.342342342342342	2.787937286916566	7.925647806184244	7.520079307283927e-12	0.0	0.0	1.5269240072207922e-13	4.222847677261073e-11	1.9466670353875443e-05	21.916409407799126	1.4232838399216615e-12	3.7716958686897923	9.443104126917893e-05	4.7528844044106887e-07	3.0730158030378506e-257	2.0423845593613943e-94	0.008882352378179232	2.2458128428721724	14.881374878186639	3.4906130254324452	3.5870929779284826e-105	1.2778274013333496e-237	1.6451857145336132e-156	1.7321926382560952e-81	2.4794994713700236
5.35035035035035	3.4720352287211154	7.680795037851739	2.4746292768026714e-11	0.0	0.0	5.383999016752251e-13	1.322015700627886e-10	8.512978409642783e-06	22.276208525925693	4.793860611945154e-12	4.530256858490479	8.190510962632539e-05	1.18199041901042e-06	7.53086336414833e-255	7.121728364281964e-96	0.004857668984594752	3.041066931202299	15.245931437326878	2.8047097151811324	1.0395080916522748e-106	2.5276102709630283e-235	2.196079281006833e-158	7.654993174545971e-83	2.5676501306054207
5.358358358358358	4.214486244362175	7.25499153760882	7.937841079052233e-11	0.0	0.0	1.8503428452305574e-12	4.0343020385589584e-10	3.628530248736499e-06	22.146556908288197	1.5737613113790103e-11	5.303622407669221	0.00012093391051435935	2.8650449630318627e-06	1.798806796569962e-252	2.4204124757491746e-97	0.002589327385685223	4.014295421756511	15.25691521450954	2.196511101860317	2.9361345134117733e-108	4.873136266661461e-233	2.857157338157482e-160	3.297235956161076e-84	2.6256563300620255
5.366366366366366	4.986140973701965	6.67923881498057	2.4819881080165413e-10	0.0	0.0	6.198108154644953e-12	1.1999499310854654e-09	1.5074454848226735e-06	21.539365852173	5.0356078938377125e-11	6.051866191207935	0.0002308300267844457	6.768775174681633e-06	4.187781836248096e-250	8.017693540832403e-99	0.0013452566265077348	5.165636908583352	14.913565836300823	1.6766335659167597	8.26141690527075e-110	9.157302326760215e-231	3.6230418982620324e-162	1.3842414400771673e-85	2.652784022054046
5.374374374374375	5.749682462639387	5.993442747708691	7.564888805492116e-10	0.0	0.0	2.023605455877428e-11	3.478705652117079e-09	6.104250710985039e-07	20.496579161516937	1.5704514879704847e-10	6.73099035092903	0.000464269853260217	1.5586564242631276e-05	9.502619839228805e-248	2.588603972241035e-100	0.0006812122412236856	6.479923160009855	14.239485552024181	1.2473897758854722	6.878034933857103e-110	1.6772087759408492e-228	4.477809500352906e-164	5.664091573000299e-87	2.6495067345308625
5.382382382382382	6.4622322583001495	5.241855899777396	2.247560887044743e-09	0.0	0.0	6.439502605279301e-11	9.829509155906001e-09	2.410171035724888e-07	19.085401279922777	4.773717599205719e-10	7.2971329259524	0.0009258496239603143	3.4982674064603584e-05	2.1016599051441654e-245	8.145877332512481e-102	0.0003362163857281148	7.924055045340608	13.27997263382531	0.9045352032512771	2.4224047060820497e-108	2.9941068929338517e-226	5.3939998227184604e-166	2.2589430687295285e-88	2.617238371682157
[truncated: 202 more rows]
