# Supplementary material for: Stimulus duration encoding occurs early in the moth olfactory pathway
Source: Commun Biol. 2024 Oct 3;7:1252. doi: 10.1038/s42003-024-06921-z (PMC11449909; doi:10.1038/s42003-024-06921-z)
Supplement: Supplementary file 3 — Supplementary Data 1 [file 42003_2024_6921_MOESM3_ESM.zip › Fig 2/B/5ms.csv]

t(s)	neuron 0	neuron 1	neuron 2	neuron 3	neuron 4	neuron 5	neuron 6	neuron 7	neuron 8	neuron 9	neuron 10	neuron 11	neuron 12	neuron 13	neuron 14	neuron 15	neuron 16	neuron 17	neuron 18	neuron 19	neuron 20	neuron 21	mean
-1.0	9.834034920616643e-59	0.0	0.0	0.0	0.0	0.0	4.725471373189015e-145	0.0	2.0166859169326831e-72	0.0	0.0	0.0	0.0	0.0	0.0	0.0	0.0	0.0	4.778599252285529e-39	1.8212287473824345e-189	0.0	3.1660636411217694e-110	2.172090569220695e-40
-0.991991991991992	7.627071732341856e-71	0.0	0.0	0.0	0.0	0.0	1.4702513315697435e-127	0.0	3.572823049146257e-60	0.0	0.0	0.0	0.0	0.0	0.0	0.0	0.0	0.0	4.525086744928055e-49	2.0558742014590172e-169	0.0	4.989946054206152e-95	2.0568576113471742e-50
-0.983983983983984	4.5494941871875845e-84	0.0	0.0	0.0	0.0	0.0	3.518173272783351e-111	0.0	4.8681499639871855e-49	0.0	0.0	0.0	0.0	0.0	0.0	0.0	0.0	0.0	3.295584152866657e-60	1.7848748716338188e-150	0.0	6.048549782307077e-81	2.2127954381909734e-50
-0.975975975975976	2.08712085064739e-98	0.0	0.0	0.0	0.0	0.0	6.4747360309131414e-96	0.0	5.1014729534559875e-39	0.0	0.0	0.0	0.0	0.0	0.0	0.0	0.0	0.0	1.845937963058815e-72	1.1917858170087553e-132	0.0	5.638789301584832e-68	2.3188513424799942e-40
-0.967967967967968	7.363957575093122e-114	0.0	0.0	0.0	0.0	0.0	9.164443717838884e-82	0.0	4.1115581227815094e-30	0.0	0.0	0.0	0.0	0.0	0.0	0.0	0.0	0.0	7.952084675345449e-86	6.120231486782591e-116	0.0	4.0429621311402133e-56	1.868890055809777e-31
-0.95995995995996	1.9982699503714504e-130	0.0	0.0	0.0	0.0	0.0	9.976296503199134e-69	0.0	2.548569843742151e-22	0.0	0.0	0.0	0.0	0.0	0.0	0.0	0.0	0.0	2.634657033837516e-100	2.417222809664597e-100	0.0	2.229424033777213e-45	1.158440838064614e-23
-0.9519519519519519	4.170385828269213e-148	0.0	0.0	0.0	0.0	0.0	8.352409656350226e-57	0.0	1.2149724360936628e-15	0.0	0.0	0.0	0.0	0.0	0.0	0.0	0.0	0.0	6.713459616876974e-116	7.342512885499538e-86	0.0	9.455072918410882e-36	5.522601982243922e-17
-0.943943943943944	2.325464232782726e-161	0.0	0.0	0.0	0.0	0.0	5.378156356684471e-46	0.0	4.454725781839565e-10	0.0	0.0	0.0	0.0	0.0	0.0	0.0	0.0	0.0	1.3156727249983478e-132	1.715346851436605e-72	0.0	3.0840136042315365e-27	2.0248753553816205e-11
-0.9359359359359359	6.908145575943426e-143	0.0	0.0	0.0	0.0	0.0	2.6633869052962977e-36	0.0	1.256337088798819e-05	0.0	0.0	0.0	0.0	0.0	0.0	0.0	0.0	0.0	3.411887124456535e-149	3.0820407801780433e-60	0.0	7.736541981421595e-20	5.710623130903758e-07
-0.9279279279279279	1.5783152273566357e-125	0.0	0.0	0.0	0.0	0.0	1.0144118059622123e-27	0.0	0.02728064721288016	0.0	0.0	0.0	0.0	0.0	0.0	0.0	0.0	0.0	1.8002770979785143e-131	4.2589644075466445e-49	0.0	1.4926455366326016e-13	0.0012400294187740648
-0.91991991991992	2.773353380796141e-109	0.0	0.0	0.0	0.0	0.0	2.9714849059440455e-20	0.0	4.60373077417414	0.0	0.0	0.0	0.0	0.0	0.0	0.0	0.0	0.0	7.756542817674006e-115	4.526357363579815e-39	0.0	2.214856968600177e-08	0.20926049074194134
-0.9119119119119119	3.747967998302945e-94	0.0	0.0	0.0	0.0	0.0	6.694404660222232e-14	0.0	65.55716244180498	0.0	0.0	0.0	0.0	0.0	0.0	0.0	0.0	0.0	2.5702551055709362e-99	3.699754155106287e-30	0.0	0.00025276322224176056	2.979882509319422
-0.9039039039039038	3.895522668608269e-80	0.0	0.0	0.0	0.0	0.0	1.159924153230881e-08	0.0	131.31826344131437	0.0	0.0	0.0	0.0	0.0	0.0	0.0	0.0	0.0	6.550334307742956e-85	2.3258199568360586e-22	0.0	0.2218509432222872	5.979096108915268
-0.8958958958958959	3.113972669254489e-67	0.0	0.0	0.0	0.0	0.0	0.00015457043234573043	0.0	131.18941693864883	0.0	0.0	0.0	0.0	0.0	0.0	0.0	0.0	0.0	1.2838961581564224e-71	1.1244975602794118e-15	0.0	14.97572562476953	6.64387714244776
-0.8878878878878879	1.9144457134714874e-55	0.0	0.0	0.0	0.0	0.0	0.15841724278360036	0.0	154.30689003920213	0.0	0.0	0.0	0.0	0.0	0.0	0.0	0.0	0.0	1.9354213691616002e-59	4.1813848474380695e-10	0.0	77.74879530231323	10.555186481123505
-0.8798798798798799	9.052124406736143e-45	0.0	0.0	0.0	0.0	0.0	12.48698751541468	0.0	148.41535442743543	0.0	0.0	0.0	0.0	0.0	0.0	0.0	0.0	0.0	2.243883799767419e-48	1.1958066477549566e-05	0.0	31.04407050268355	8.724837472890915
-0.8718718718718719	3.291828271835345e-35	0.0	0.0	0.0	0.0	0.0	75.69934183108248	0.0	98.4225412860508	0.0	0.0	0.0	0.0	0.0	0.0	0.0	0.0	0.0	2.0008032911472567e-38	0.02630152828658579	0.0	0.95332910553837	7.959159715952646
-0.8638638638638638	9.20667953291927e-27	0.0	0.0	0.0	0.0	0.0	35.29439390217252	0.0	15.130946867528918	0.0	0.0	0.0	0.0	0.0	0.0	0.0	0.0	0.0	1.3721058686249626e-29	4.449182335901452	0.0	0.0022515740907250656	2.494398849076983
-0.8558558558558559	1.9803779438078705e-19	0.0	0.0	0.0	0.0	0.0	1.2656060780116218	0.0	0.21634386191230434	0.0	0.0	0.0	0.0	0.0	0.0	0.0	0.0	0.0	7.236857971297782e-22	57.88401173364031	0.0	4.0898636672952964e-07	2.698452821934118
-0.8478478478478478	3.276214543562963e-13	0.0	0.0	0.0	0.0	0.0	0.003490362822343992	0.0	0.0002427834028132257	0.0	0.0	0.0	0.0	0.0	0.0	0.0	0.0	0.0	2.935564827960951e-15	57.91835789203581	0.0	5.713610341802866e-12	2.6328223199212277
-0.8398398398398399	4.1684614137895834e-08	0.0	3.5322647068601874e-303	0.0	0.0	0.0	7.459294060832797e-07	0.0	2.099689975936873e-08	0.0	0.0	0.0	0.0	0.0	0.0	0.0	0.0	0.0	9.158250142817653e-10	4.457106960037543	0.0	6.13891478976589e-18	0.20259580770746766
-0.8318318318318318	0.00040790444347779567	0.0	1.0755933044895662e-277	0.0	0.0	0.0	8.86878862474257e-05	0.0	1.3968780448024718e-13	0.0	0.0	0.0	0.0	0.0	0.0	0.0	0.0	0.0	2.1974174206971507e-05	0.026379652547509746	0.0	5.072847308384795e-25	0.0012226463205264376
-0.8238238238238238	0.306987212666394	0.0	2.518965021625463e-253	0.0	0.0	0.0	0.10791931175978306	0.0	7.147427642204765e-20	0.0	0.0	0.0	0.0	0.0	0.0	0.0	0.0	0.0	0.04055025789166692	1.2007823193304941e-05	0.0	3.223971352956233e-33	0.020703126824592605
-0.8158158158158157	17.768932341242394	0.0	4.537068983279098e-230	0.0	0.0	0.0	10.10327436470235	0.0	2.812685115498839e-27	0.0	0.0	0.0	0.0	0.0	0.0	0.0	0.0	0.0	5.756261571872791	4.203767583561279e-10	0.0	1.575831424523644e-42	1.528566739919905
-0.8078078078078078	79.10092834911103	0.0	6.285036827556492e-208	0.0	0.0	0.0	73.9861320684572	0.0	8.51278663132507e-36	0.0	0.0	0.0	0.0	0.0	0.0	0.0	0.0	0.0	63.448851949879455	1.1318589464144568e-15	0.0	1.0139496882986186e-46	9.842541471247621
-0.7997997997997999	27.082018229503756	3.21e-321	6.696062056315582e-187	0.0	0.0	0.0	75.86340249332657	0.0	1.9815342748678974e-45	0.0	0.0	0.0	6.44e-321	0.0	0.0	0.0	0.0	0.0	78.25381973037253	2.3438246516415948e-22	0.0	6.015309506289835e-37	8.236329111509221
-0.7917917917917918	0.7131151620632659	9.21439e-318	5.486688592354889e-167	0.0	0.0	0.0	77.23233997000739	0.0	3.54740381727856e-56	0.0	0.0	0.0	1.922588e-317	0.0	0.0	0.0	0.0	0.0	82.85898990155272	3.732820669588728e-30	0.0	2.744599643061502e-28	7.30929295607379
-0.7837837837837838	0.0014441673210571903	2.621397088e-314	3.4576446055935845e-148	0.0	0.0	0.0	12.3187144064433	0.0	4.88426105428541e-68	0.0	0.0	0.0	5.5420635263e-314	0.0	5.7277e-320	0.0	0.0	0.0	19.043592845766607	4.572232786232138e-39	0.0	9.631173926988431e-21	1.4256250645241346
-0.7757757757757757	2.2493371456146613e-07	7.143235418211e-311	1.6758285753930996e-130	0.0	0.0	0.0	0.15440503128895935	0.0	5.172092768211138e-81	0.0	0.0	0.0	1.5298444631237e-310	0.0	1.2206475e-316	0.0	0.0	0.0	0.35042659767327605	4.307236709025388e-49	0.0	2.5993134122273897e-14	0.022946902449817088
-0.7677677677677678	2.69445413733557e-12	1.8643849777177268e-307	6.246806155378754e-114	0.0	0.0	0.0	0.0001489109574708639	0.0	4.212238395314099e-95	0.0	0.0	0.0	4.043958334290293e-307	0.0	2.49712977925e-313	0.0	3.1487e-319	0.0	0.0004963572214008538	3.120673581071333e-60	0.0	5.3953207498291824e-09	2.9330617131223716e-05
-0.7597597597597597	2.4823684055303698e-18	4.660578021340052e-304	1.7908766183517966e-98	0.0	0.0	0.0	1.1045232921687086e-08	0.0	2.638388697228613e-110	0.0	0.0	0.0	1.023631106910086e-303	0.0	4.90802019663345e-310	0.0	4.733580883e-315	0.0	5.407275533924444e-08	1.7389101715679864e-72	0.0	8.61301270605773e-05	3.917965684038214e-06
-0.7517517517517518	1.7588988831825486e-25	1.115819797902751e-300	3.9486851083447763e-84	0.0	0.0	0.0	6.30089694750581e-14	0.0	1.2709949115828654e-126	0.0	0.0	0.0	2.4811423144977594e-300	0.0	9.268000180293198e-307	0.0	6.6800627833903e-311	0.0	4.530457006714896e-13	7.452211123649895e-86	0.0	0.10574798630116006	0.004806726650076187
-0.7437437437437437	9.585057222261494e-34	2.5585051278030168e-297	6.6960476604298576e-71	0.0	0.0	0.0	2.7644521363524854e-20	0.0	4.708992997987789e-144	0.0	0.0	0.0	5.75871324585111e-297	0.0	1.681435416845262e-303	0.0	8.849057937274697e-307	0.0	2.919340341391629e-19	2.456248774946666e-100	0.0	9.98546567343799	0.45388480333809045
-0.7357357357357357	4.0172396958631945e-43	5.61830768120061e-294	8.73300621435785e-59	0.0	0.0	0.0	9.328138207114361e-28	0.0	1.3418113966430983e-162	0.0	0.0	0.0	1.2798503168513357e-293	0.0	2.9308177510183073e-300	0.0	1.100372890465462e-302	0.0	1.4467938127216995e-26	6.226424851895168e-116	0.0	72.51765280686345	3.2962569457665207
-0.7277277277277278	1.294911177775441e-53	1.181522160087765e-290	8.75967918784015e-48	0.0	0.0	0.0	2.4208064501415816e-36	0.0	2.9405874982840888e-182	0.0	0.0	0.0	2.72362565813803e-290	0.0	4.908083024339107e-297	0.0	1.284428302240779e-298	0.0	4.030893063298695e-31	1.2139040192291064e-132	0.0	40.50404092635341	1.8410927693797006
-0.7197197197197197	3.2101949911027157e-65	2.3795040327075625e-287	6.757589891004447e-38	0.0	0.0	0.0	4.831748966064994e-46	0.0	4.9562811657525797e-203	0.0	0.0	0.0	5.549896850659891e-287	0.0	7.896769342857545e-294	0.0	1.4073691008864477e-294	0.0	3.3974047406536385e-23	1.82015824215402e-150	0.0	1.7399315627891632	0.07908779830859833
-0.7117117117117118	6.120713403381474e-78	4.589138992342136e-284	4.009356376515759e-29	0.0	0.0	0.0	7.416992770381292e-57	0.0	6.424760803831866e-225	0.0	0.0	0.0	1.0828457535975431e-283	0.0	1.2206789913158551e-290	0.0	1.447556849373606e-290	0.0	2.2025811494622113e-16	2.0990034026438615e-169	0.0	0.0057483761433962674	0.00026128982469984037
-0.7037037037037037	8.975359958556114e-92	8.475570271593588e-281	1.829518008648215e-21	0.0	0.0	0.0	8.756499913747782e-69	0.0	6.4052662938207105e-248	0.0	0.0	0.0	2.022961378179109e-280	0.0	1.812875385798628e-287	0.0	1.3976370230438328e-286	0.0	1.0982362307753669e-10	1.861642724244625e-189	0.0	1.460620490872787e-06	6.639683247708483e-08
-0.6956956956956957	1.0122339616863545e-106	1.4989704280727366e-277	6.420634019310051e-15	0.0	0.0	0.0	7.950829465323705e-82	0.0	4.9113017193580334e-272	0.0	0.0	0.0	3.618621731467543e-277	0.0	2.5867168948744545e-284	0.0	1.2667370099375884e-282	0.0	4.211524401978727e-06	1.2698684429473154e-210	0.0	2.854360340159136e-11	1.914342250910347e-07
-0.6876876876876876	8.779891162693013e-123	2.538620162160287e-274	1.7329991154066192e-09	0.0	0.0	0.0	5.552307726047127e-96	0.0	6.802040689854146e-278	0.0	0.0	0.0	6.197675797404214e-274	0.0	3.5460455656468093e-281	0.0	1.0777413510507412e-278	0.0	0.012421514360243316	6.661933957843235e-233	0.0	4.2900208866247403e-17	0.000564614367874658
-0.6796796796796797	5.857018005035116e-140	4.1169689123835347e-271	3.597476496939494e-05	0.0	0.0	0.0	2.9820424149997547e-111	0.0	5.070666362710798e-274	0.0	0.0	0.0	1.0163428470086406e-270	0.0	4.6704011981240536e-278	0.0	8.60760084209481e-275	0.0	2.8196537403289605	2.6879495551316523e-256	0.0	4.958944109511596e-24	0.12816771432245136
-0.6716716716716717	3.0049910620886694e-158	6.393340696194378e-268	0.05743502153993968	0.0	0.0	0.0	1.2317804397553608e-127	0.0	3.5516336756795586e-270	0.0	7.569093283362942e-296	0.0	1.5957804397216953e-267	0.0	5.909878211978916e-275	0.0	6.453473894845988e-271	0.0	50.0811159319324	8.341057282862559e-281	0.0	4.408574854524464e-32	2.2790250433396517
-0.6636636636636637	1.1857387390203854e-177	9.507014725464647e-265	7.052365464434806	0.0	0.0	0.0	3.9131994979627226e-145	0.0	2.3374611073796266e-266	0.0	1.1145671505066582e-270	0.0	2.398962910763818e-264	0.0	7.184843923642301e-272	0.0	4.542075851220648e-267	0.0	96.6218357777077	1.990674678453721e-306	0.0	3.014299653487854e-41	4.7124636928246595
-0.6556556556556556	3.5984380622260434e-198	1.353700595772095e-261	66.59966283100616	0.0	0.0	0.0	9.561144319687361e-164	0.0	1.4455494178277107e-262	0.0	1.2622570910425e-246	0.0	3.452928251203871e-261	0.0	8.392099232432192e-269	0.0	3.001038279821731e-263	0.0	84.70530038722711	0.0	0.0	1.5850896374743378e-51	6.877498328101512
-0.6476476476476476	8.398819609980317e-220	1.8456938369977663e-258	48.37137688937446	0.0	0.0	0.0	1.7966643766557012e-183	0.0	8.400732729548222e-259	0.0	1.0994325686918834e-223	0.0	4.758405886911905e-258	0.0	9.417558955799134e-266	0.0	1.8614600281416066e-259	0.0	15.26962729119306	0.0	0.0	6.410625824042729e-63	2.8927729172985237
-0.6396396396396397	1.5076539645062863e-242	2.4096395589906015e-255	2.7019920571098264	0.0	0.0	0.0	2.5965891553399288e-204	0.0	4.588020621679298e-255	0.0	7.364929189039101e-202	0.0	6.278295578287806e-255	0.0	1.0153611674206765e-262	0.0	1.0839563484207468e-255	0.0	0.22897027841497564	0.0	0.0	1.9940049373730826e-75	0.13322556070567282
-0.6316316316316316	2.0814419024433608e-266	3.0122914100402705e-252	0.01164593745037057	0.0	0.0	0.0	2.8861488106915194e-226	0.0	2.3550042865286955e-251	0.0	3.794440542590861e-181	0.0	7.930945329946613e-252	0.0	1.0517613729258118e-259	0.0	5.92596819813598e-252	0.0	0.28588654973506195	0.0	0.0	4.770141134533191e-89	0.013524203962974206
-0.6236236236236237	2.21007041661464e-291	3.605717764387281e-249	0.059674004423164936	0.0	0.0	0.0	2.4672513722313885e-249	0.0	1.1362067026921978e-247	0.0	1.503509328787456e-161	0.0	9.591969710965136e-249	0.0	1.0467147614109616e-256	0.0	3.041677151446606e-248	0.0	17.11318818138847	0.0	0.0	8.77638015776305e-104	0.7805846448096198
-0.6156156156156156	1.804822e-317	4.132700574623404e-246	7.31985508585041	2.17e-322	0.0	0.0	1.6221360551165436e-273	0.0	5.1531369878650743e-244	0.0	4.581879896421108e-143	0.0	1.1106753725908646e-245	0.0	1.0008153228379246e-253	0.0	1.4658652256495712e-244	0.0	78.85853002201051	0.0	0.0	1.24187768599005e-119	3.917199323084587
-0.6076076076076076	0.0	4.5354612078464346e-243	77.74062662455987	1.4009e-319	0.0	0.0	8.20238885811491e-299	0.0	2.197322365187058e-240	0.0	1.0738916698053684e-125	0.0	1.2312889291151712e-242	0.0	9.193777898967193e-251	0.0	6.633272790877135e-241	0.0	27.947671371051168	0.0	0.0	1.3515167092721183e-136	4.804013545255047
-0.5995995995995996	0.0	4.765981133621894e-240	135.8265702077844	1.2151316e-316	0.0	0.0	0.0	0.0	8.810365440934196e-237	0.0	1.9357819896897246e-109	0.0	1.3068429843964364e-239	0.0	8.114252817117794e-248	0.0	2.8186833826155097e-237	0.0	0.7617663374340743	0.0	0.0	1.131209942984158e-154	6.208560752055385
-0.5915915915915916	0.0	4.7953990041268065e-237	131.18583505487035	1.0217056351e-313	0.0	0.0	0.0	0.0	3.3224270511339024e-233	0.0	2.683685471077987e-94	0.0	1.3279284878875003e-236	0.0	6.88046083256604e-245	0.0	1.124833723408209e-233	0.0	0.0015968978100349175	1.745e-320	0.0	7.2818915543414335e-174	5.963065088758199
-0.5835835835835836	0.0	4.6199484707011617e-234	109.2956938019514	8.3265978930143e-311	0.0	0.0	0.0	0.0	1.1786275996818517e-229	0.0	2.8614488288576627e-80	0.0	1.291847238609965e-233	0.0	5.605327395539581e-242	0.0	4.216010442181173e-230	0.0	2.5746113065418366e-07	1.477116e-317	0.0	3.605158795912058e-194	4.96798609360966
-0.5755755755755756	0.0	4.2617502956742955e-231	63.040664201749394	6.577318134223673e-308	0.0	1.7166053e-316	0.0	0.0	3.934345548255133e-226	0.0	2.3464945585574796e-67	0.0	1.2031791566453295e-230	0.0	4.387315898077271e-239	0.0	1.484378245468696e-226	0.0	3.1924596564727312e-12	1.2072279963e-314	0.0	1.3727257785049342e-215	2.865484736443299
-0.5675675675675675	0.0	3.7642288544136497e-228	110.30490989424429	5.035812566252646e-305	0.0	4.30961436523416e-310	0.0	0.0	1.2361669120945022e-222	0.0	1.479899821396857e-55	0.0	1.0728269680476942e-227	0.0	3.299220125030164e-236	0.0	4.910071940719175e-223	0.0	3.044516710142809e-18	9.56662836488e-312	0.0	1.4511644195315163e-237	5.013859540647467
-0.5595595595595595	0.0	5.667157314631424e-224	133.40395842822934	3.73705696944458e-302	0.0	9.310123762346129e-304	0.0	0.0	3.65716985134513e-219	0.0	7.178344266576926e-45	0.0	9.158133955812804e-225	0.0	2.383626168661417e-233	0.0	1.526220472230595e-219	0.0	2.2330091628602293e-25	7.35058339571266e-309	0.0	7.445965058963755e-235	6.063816292192243
-0.5515515515515516	0.0	3.7138611419647284e-202	93.1464842360252	2.6880004202002116e-299	0.0	1.730699587756637e-297	0.0	0.0	1.019186055976685e-215	0.0	2.677906729805121e-35	0.0	7.484452109384409e-222	0.0	1.654548345156896e-230	0.0	4.4589875025511745e-216	0.0	1.2596266688900102e-33	5.476183921350184e-306	0.0	5.079432614119579e-232	4.233931101637509
-0.5435435435435436	0.0	1.9832308930592605e-181	12.881457371971438	1.8739948738548547e-296	0.0	2.7684527659225818e-291	0.0	0.0	2.676716044748327e-212	0.0	7.68326494239819e-27	0.0	5.855805334425662e-219	0.0	1.1034057516258708e-227	0.0	1.2248102881627893e-212	0.0	5.46477628347531e-43	3.955738413974139e-303	0.0	3.330639202190972e-229	0.5855207896350654
-0.5355355355355356	0.0	8.145168906051917e-162	0.16141293943805776	1.266330063439867e-293	0.0	3.8106734844068724e-285	0.0	0.0	6.628498516505071e-209	0.0	1.6954124599852526e-19	0.0	4.386163525932371e-216	0.0	7.069773338891628e-225	0.0	3.164191864117367e-209	0.0	1.8234007405950435e-53	2.7705783630962362e-300	0.0	2.0992209541465482e-226	0.00733695179263899
-0.5275275275275275	0.0	2.572800486794213e-143	0.00015836282166808383	8.29401638071432e-291	0.0	4.513521857050866e-279	0.0	0.0	1.5485953107417133e-205	0.0	2.8772932760089217e-13	0.0	3.145231699968398e-213	0.0	4.35201318163916e-222	0.0	7.691181700324893e-206	0.0	4.67919414488985e-65	1.8815105543971313e-297	0.0	1.27176507155091e-223	7.198310088900599e-06
-0.5195195195195195	0.0	6.250162696978072e-126	1.1970943866555584e-08	5.265290200298713e-288	0.0	4.600219490422958e-273	0.0	0.0	3.415357943972067e-202	0.0	3.755537447176779e-08	0.0	2.1591770642487237e-210	0.0	2.573886422338686e-219	0.0	1.759805194703695e-202	0.0	9.23504894969342e-78	1.2388999613218051e-294	0.0	7.405831223893935e-221	2.251196288105608e-09
-0.5115115115115115	0.0	1.1677657530398305e-109	6.960824009819223e-14	3.2398073700884814e-285	0.0	4.034509564812694e-267	0.0	0.0	7.115259849479445e-199	0.0	0.00037699843595746823	0.0	1.4190245090894303e-207	0.0	1.462524064403904e-216	0.0	3.7924077777340347e-199	0.0	1.4018015546051954e-91	7.909685088893961e-292	0.0	4.14532804581544e-218	1.713629254668529e-05
-0.5035035035035035	0.0	1.6780285489647405e-94	3.1130053950207865e-20	1.932215305621912e-282	0.0	3.0447534909088296e-261	0.0	0.0	1.4011694860477864e-195	0.0	0.2910703647893331	0.0	8.92803478052119e-205	0.0	7.98419485623775e-214	0.0	7.702224678666042e-196	0.0	1.6364889288930192e-106	4.896384716876257e-289	0.0	2.2302943075384148e-215	0.013230471126787869
-0.49549549549549554	0.0	1.8544800041049625e-80	1.0707277664015871e-27	1.1290877782521589e-279	0.0	1.977255155935171e-255	0.0	0.0	2.6099029136041936e-192	0.0	17.302936728952236	0.0	5.377551518654519e-202	0.0	4.187682038387917e-211	0.0	1.475277857902559e-192	0.0	1.4693281688065836e-122	2.938903155420628e-286	0.0	1.1534097654597187e-212	0.7864971240432834
-0.4874874874874875	0.0	1.5762466014639655e-67	2.832419219008793e-36	4.263139722445727e-257	0.0	1.1048987652721816e-249	0.0	0.0	4.601170411709585e-189	0.0	82.72564229443971	0.0	3.1008051695271185e-199	0.0	2.110234582392739e-208	0.0	2.6670118600716025e-189	0.0	1.0146207420494162e-139	1.7103635475369373e-283	0.0	3.760459720985046e-209	3.7602564679290778
-0.47947947947947944	0.0	1.0303988616753589e-55	5.762556871007584e-46	1.1509999232986958e-233	0.0	5.312897676947272e-244	0.0	0.0	7.682001945215249e-186	0.0	82.56432450219606	0.0	1.7116860313765678e-196	0.0	1.0216502312937716e-205	0.0	4.554405412843047e-186	0.0	5.388499748956845e-158	9.651282302199801e-281	0.0	3.959477565183286e-188	3.752923841008912
-0.4714714714714715	0.0	5.180429597864917e-45	6.962773322484641e-43	2.3900127701202952e-211	0.0	2.1983134000541226e-238	0.0	0.0	1.2152241639484606e-182	0.0	61.619218072590186	0.0	9.045489263906667e-194	0.0	4.7521288137226217e-203	0.0	7.353110898432413e-183	0.0	2.2009551674527196e-177	5.2805000567130923e-278	0.0	3.7831936700045266e-168	2.800873548754099
-0.46346346346346345	1.78264e-319	2.003112681941792e-35	1.5618134923973995e-33	3.8168434452503334e-190	0.0	7.827029210185182e-233	0.0	0.0	1.8221206148208422e-179	0.0	5.197488131741172	0.0	4.5761158784363176e-191	0.0	2.1236778433833212e-200	0.0	1.1233640159368402e-179	0.0	6.914069237829336e-198	2.801293061460237e-275	0.0	2.780087473468426e-149	0.23624946053368961
-0.4554554554554555	6.056342003936e-311	5.9569531405150426e-27	2.6943578928991274e-25	4.688000735898773e-170	0.0	2.398023826749481e-227	4.414590251608365e-297	0.0	2.5902261828936326e-176	0.0	0.03411167505235804	0.0	2.216244582081279e-188	0.0	9.11808282142575e-198	0.0	1.625317762737497e-176	0.0	3.137410848114345e-216	1.4409055597922537e-272	0.0	1.5712219811317064e-131	0.0015505306841980928
-0.44744744744744747	1.578529568550092e-302	1.362455058893413e-19	3.574872803757386e-18	4.428434180496311e-151	0.0	6.322068908726084e-222	7.350929002407552e-272	0.0	3.491161203757233e-173	0.0	1.7223267135251065e-05	0.0	1.0275261282816753e-185	0.0	3.7612560065902615e-195	0.0	2.228649089659285e-173	0.0	1.2283492242280228e-213	7.186310583940716e-270	0.0	6.829608835007898e-115	7.82875778875217e-07
-0.4394394394394394	3.1556509042056324e-294	2.3966211442604645e-13	3.647918305814063e-12	3.2173026442842303e-133	0.0	1.4342146304715373e-216	9.41397965167876e-248	0.0	4.461007701632616e-170	0.0	6.688215228849355e-10	0.0	4.5605955551541265e-183	0.0	1.4906535575955243e-192	0.0	2.897899648444663e-170	0.0	4.64173733967204e-211	3.475121236484781e-267	0.0	2.2831440489390818e-99	3.057768651387162e-11
-0.4314314314314315	4.838592936737759e-286	3.2423193345186245e-08	2.8629173633435e-07	1.7976818612982766e-116	0.0	2.7997436197099935e-211	9.272214737758579e-225	0.0	5.4027499141244335e-167	0.0	1.9974881668640112e-15	0.0	1.9377950438512393e-180	0.0	5.675903622860292e-190	0.0	3.574615876273836e-167	0.0	1.6920617847719675e-208	1.6293990815666326e-264	0.0	5.870160754127736e-85	1.4487042348955657e-08
-0.42342342342342343	5.690404294600828e-278	0.00033735828818954753	0.0017280317587166037	7.725257344917509e-101	0.0	4.7029630945307187e-206	7.023812434219445e-203	0.0	6.1992340755417746e-164	0.0	4.588147705240106e-22	0.0	7.885526164793925e-178	0.0	2.0763844561241872e-187	0.0	4.1835272765103625e-164	0.0	5.950162442346491e-206	7.407617031836346e-262	0.0	1.1607691969768545e-71	9.388136576846141e-05
-0.4154154154154154	5.132879420160939e-270	0.26996420324507847	0.8021836870655037	2.5532437271187758e-86	0.0	6.797889014172196e-201	4.0920556266666455e-182	0.0	6.735482542851378e-161	0.0	8.105312519595391e-30	0.0	3.1144990004834535e-175	0.0	7.297850974602006e-185	0.0	4.644866961679028e-161	0.0	2.0184517740727383e-203	3.2653004065732446e-259	0.0	1.765309888104688e-59	0.04873399501411737
-0.40740740740740744	3.551186475527653e-262	16.614993552067784	28.640139630038913	6.490091060749323e-73	0.0	8.455236521693014e-196	1.8335356175401503e-162	0.0	6.925139436328576e-158	0.0	1.1012383769526144e-38	0.0	1.6619626338467547e-172	2.99217056e-315	2.4643175909911595e-182	0.0	4.890567903543634e-158	0.0	6.605183425257999e-201	1.395601247907407e-256	0.0	2.064786878349667e-48	2.0570515082775773
-0.3993993993993994	4.047618785279244e-244	78.64540831463512	78.64219643561972	1.2687863735389685e-60	0.0	9.049542911788528e-191	6.318534651793286e-144	0.0	6.732975705405672e-155	0.0	1.1507264861717203e-48	0.0	5.716992433535103e-169	2.0555280612622603e-305	7.99489618393131e-180	0.0	4.880178252211502e-155	0.0	2.085106956492156e-198	5.783532315431172e-254	0.0	1.8574139720912388e-38	7.1494365795570385
-0.39139139139139134	2.679808174203645e-221	28.630291168820175	16.607923549394272	1.9076795316718822e-49	0.0	8.33444564614152e-186	1.6746443597349536e-126	0.0	6.185491075769205e-152	0.0	9.247877742771603e-60	0.0	4.899674070608276e-165	9.870052165346694e-296	2.491973646373678e-177	0.0	4.6116026639942134e-152	0.0	6.349634716699121e-196	2.3291994495424595e-251	0.0	1.2850540165791264e-29	2.056282487191566
-0.3833833833833834	1.364542324730562e-199	0.8015993507733423	0.2697455185048342	2.2059798083428652e-39	0.0	6.605048112974001e-181	3.41356368234125e-110	0.0	5.3652661080939025e-149	0.0	5.715987216910587e-72	0.0	4.037747027377116e-161	3.3126418374086267e-286	7.46257186857712e-175	0.0	4.122814985722523e-149	6.11325132434e-313	1.8652888588259674e-193	3.2920886034997e-246	0.0	6.837750617342506e-22	0.04869749405809893
-0.37537537537537535	5.3437916023975404e-179	0.0017261087238516605	0.0003369553358463137	1.9618998989694204e-30	0.0	4.504270297414998e-176	5.351464223023005e-95	2.6868936e-316	4.3905650850386845e-146	0.0	2.717187554736077e-85	0.0	2.995775869313872e-157	7.771207647800234e-277	2.1470792415789015e-172	0.0	3.483436737046666e-146	1.9581956168045307e-302	5.285917742188707e-191	1.5408611841408212e-238	0.0	2.7982359391620596e-15	9.377563907730784e-05
-0.3673673673673674	1.609500863733626e-159	2.858631249740323e-07	3.2372007821178146e-08	1.3419346210703827e-22	0.0	2.6431517330076786e-171	6.452328084595598e-81	2.2840197609544607e-305	3.387130176380406e-143	0.0	9.934069256564124e-100	6.804459407e-314	1.9962847362143067e-153	1.274270241532251e-267	5.93501860261606e-170	1.0697755917e-314	2.7785838788200117e-143	4.1546052695596365e-292	1.4450126684196945e-188	5.472474972208556e-231	0.0	8.807133949225155e-10	1.4505265735915143e-08
-0.35935935935935936	3.728310841681937e-141	3.641055720840011e-12	2.3919171572360327e-13	7.059356273446179e-16	0.0	1.3346547537763092e-166	5.983281784323652e-68	1.2487445537167546e-294	2.4615540712845183e-140	0.0	2.7932766360479705e-115	8.917526724691515e-303	1.1947764602290123e-149	1.4604731090720505e-258	1.5761972336653358e-167	1.5224354339246215e-303	2.0901256928328506e-140	5.838393078156293e-282	3.81065699206307e-186	1.4707413543415728e-223	0.0	2.1318864628555095e-05	9.690394777049304e-07
-0.3513513513513513	6.642204036318312e-124	3.566774985354343e-18	2.1097966143875387e-19	2.856133521611679e-10	0.0	5.799158412351979e-162	4.267186946038419e-56	4.391085416072892e-284	1.68404473120203e-137	0.0	6.040597699547868e-132	7.375163409349086e-292	6.423363299435713e-146	1.1699965614177741e-249	4.021735478402198e-165	1.3648427030336707e-292	1.4811664283034892e-137	5.434339475177436e-272	9.694044571218113e-184	2.99103204187655e-216	0.0	0.03968923617305929	0.0018040562026669386
-0.3433433433433434	9.101050189431723e-108	2.6872204624577137e-25	1.455215975265262e-13	8.8874660353777e-06	1.34318e-318	2.168254212691954e-157	2.3405778013606862e-45	9.931039086189866e-274	1.0838880993643924e-134	0.0	1.0046737976235165e-149	3.8492428384205637e-281	3.1025967536625116e-142	6.551407329842978e-241	9.85895555374362e-163	7.707682964756059e-282	9.878591917926914e-135	3.350349147524392e-262	2.3789598679470425e-181	4.60296919346734e-209	0.0	5.682777079230034	0.2583084530316461
-0.3353353353353353	9.590693351831879e-93	1.557076973714883e-33	2.1700060399248174e-08	0.02127440699986967	2.775409480976294e-306	6.975970210507254e-153	9.873785595256906e-36	1.4445814214839743e-263	6.559061825468296e-132	0.0	1.2851370296147844e-168	1.2678136080802446e-270	1.3466827221454187e-138	2.564151111773291e-232	2.322003019131982e-160	2.741969408675775e-271	6.195228615807337e-132	1.3681170074799476e-252	5.6317863272979275e-179	5.360277980170829e-202	0.0	62.57993354580732	2.8455094533866934
-0.3273273273273274	7.772982679306333e-79	6.938986867233852e-43	0.0002488706203304591	3.9300671869811743	3.284485224514926e-294	1.9312932731488614e-148	3.203490953845399e-27	1.3514932692373889e-253	3.729799200603095e-129	0.0	1.2643083255063587e-188	2.6351900552373305e-260	5.2539820433144863e-135	7.014740757277371e-224	5.254230443270596e-158	6.144674603301818e-261	3.650389607969285e-129	3.700379662272409e-243	1.2861220150965228e-176	4.7235530605891934e-195	0.0	53.58473555697664	2.61432052793537
-0.31931931931931934	4.84512062028111e-66	2.37827049214409e-53	0.2195156645258075	58.633508380218935	2.226017793177063e-282	4.6008813142034204e-144	7.993601800307016e-20	8.132241684821392e-244	1.992027201652469e-126	0.0	9.566118511555702e-210	3.456566464934147e-250	1.8429720088205417e-131	1.3413392463710446e-215	1.1422730165141176e-155	8.674265191721222e-251	2.0194198461536204e-126	6.629170650877024e-234	2.833316725385144e-174	3.1497967164338766e-188	0.0	28.058703388478012	3.9505330651464887
-0.3113113113113113	2.3227404627865985e-54	6.269106217977289e-65	14.8914367725465	111.99676625604883	8.639945925140922e-271	9.431548981844857e-140	1.534054246595922e-13	3.147249658049955e-234	9.9877937990998e-124	0.0	8.211149744332335e-217	2.861240191238033e-240	5.81429546106929e-128	1.7927702414453055e-207	2.3858612522505996e-153	7.713722713561826e-241	1.0481935974733756e-123	7.866145631743679e-225	6.021229827834002e-172	1.5893827549271609e-181	0.0	79.62290951991592	9.386868752205062
-0.30330330330330335	8.563986547747308e-44	1.2709521719324822e-77	77.69389346920258	68.8271168375478	1.920500794910789e-259	1.6636969132445038e-135	2.2642174187720363e-08	7.833875061701297e-225	4.6992055715832885e-121	0.0	2.4133566458510167e-208	1.4946522386158245e-230	1.650374444883354e-124	1.6748257673455938e-199	4.787788037734572e-151	4.32108563024001e-231	5.101987348477279e-121	6.182364920803052e-216	6.761342494865392e-159	6.068854320948575e-175	0.0	19.80693749409118	7.560361264703807
-0.2952952952952953	2.4284572691809583e-34	1.98167297077604e-91	31.17571110995268	6.086973573187484	2.4447757670202026e-248	2.5253093636785274e-131	0.00025702473212093274	1.2541417188047676e-215	2.0739221869543744e-118	0.0	4.816792374552101e-200	4.927225428313206e-221	4.2164766321094634e-121	1.093638094921362e-191	9.230795115487603e-149	1.5248223329022563e-221	2.3275887533648107e-118	3.218378807607387e-207	1.4391928719800173e-140	1.753546071510578e-168	0.0	0.3790267538728286	1.71099856644296
-0.28728728728728725	5.296197286779614e-26	2.376369461980377e-106	0.9621107114508585	0.044221258815937727	1.7823157585004498e-237	3.298406360349353e-127	0.22439788683542355	1.2913415251287284e-206	8.582650367073029e-116	0.0	6.5284973511273e-192	1.0250407790898033e-211	9.700327312686143e-118	4.991563748088699e-184	1.7098490555116563e-146	3.389558527749143e-212	9.948448924601836e-116	1.1097101375915616e-198	2.3560486930492184e-123	3.8340689318552213e-162	0.0	0.0005578298440306249	0.05596762213392046
-0.2792792792792793	8.883355485388312e-19	2.1916698761848894e-122	0.0022835626442252953	2.4823407502306915e-05	7.441343213924441e-227	3.7071735800783844e-123	15.079486176687753	8.55185141379864e-198	3.329455224103253e-113	0.0	6.008795495420516e-184	1.3457249037302244e-202	2.0104268710769796e-114	1.5924236196755717e-176	3.042922552956134e-144	4.746402371502524e-203	3.9822089961302275e-113	2.534380492876132e-190	2.966393242496108e-107	6.343587848579801e-156	0.0	6.31411988872939e-08	0.6855361193582127
-0.27127127127127126	1.1459591259909002e-12	2.062873463471986e-132	4.404744148483973e-07	1.0720336136277454e-09	1.7792587020675e-216	3.585344367730142e-119	80.67603346570864	3.642534755629007e-189	1.210381950067034e-110	0.0	3.755610115610308e-176	1.1149306922902838e-193	3.7553669588544055e-111	3.550909434687314e-169	5.202816276706279e-142	4.186812279810665e-194	1.4923496987139286e-110	3.833751428786601e-182	2.8724493740428976e-92	7.942228810683725e-150	2.18657475919e-312	5.496713495151463e-13	3.667092450329854
-0.2632632632632632	1.136947502886933e-07	3.494475848408942e-130	0.00026543489094369387	3.560770125148312e-15	2.4363963226436218e-206	2.983788401530327e-115	85.77042090266934	9.978650001703636e-181	4.122452539548388e-108	0.0	1.594015215121438e-168	5.829293041471718e-185	6.325114360992763e-108	5.534515110513305e-162	8.546741061004217e-140	2.3264833487424437e-185	5.234457110259403e-108	3.841191459205528e-174	2.1392189736474674e-78	7.52458279754161e-144	3.1169464026629047e-296	4.413356083206045e-19	3.8986675659661385
-0.2552552552552553	0.0008675427723538036	5.667805142828819e-128	0.2293705837866789	9.096185405015484e-22	1.9106355145249784e-196	2.1367531821429197e-111	130.49139064288207	1.7581843257893559e-172	1.3151341074157921e-105	0.0	4.594341891538158e-161	1.9233589399719257e-176	9.609671749000109e-105	6.02946190617235e-155	1.3488916540486422e-137	8.143553077211378e-177	1.717986012719057e-105	2.5491643031366253e-166	1.2252855148349913e-65	5.394553345936094e-138	1.6604282572416302e-280	1.42692792513053e-13	5.941892216792784
-0.24724724724724723	0.5091205818356017	8.801792373974246e-126	15.24391921892203	1.787120809608894e-29	8.580820768833033e-187	1.3167092583934507e-107	96.84353237302777	1.992422998594351e-164	3.9289139234911116e-103	0.0	8.992346724934249e-154	4.0048036513148675e-168	1.3173973855397712e-101	4.5913090850538836e-148	2.0453519714948566e-135	1.7956655131064224e-168	5.274978089952766e-103	1.1205198952576121e-158	5.397573384069834e-54	2.926594432379265e-132	3.30549628986834e-265	2.1359576228231087e-08	5.118026008870227
-0.2392392392392393	22.979638915458434	1.3087317361268376e-123	77.91745452009646	2.700397650851428e-38	2.206992663408598e-177	6.981915866061288e-104	119.16790858924426	1.4521892502533954e-156	1.0989524536614786e-100	0.0	1.1952029688788638e-146	5.2623357220040234e-160	1.6300383884477034e-98	2.4437315810445083e-141	2.979706613289843e-133	2.4942184833532167e-160	1.5149304244475443e-100	3.262354758217631e-151	1.8286854549019744e-43	1.2014495848832756e-126	2.4591159672594234e-250	0.00024590220648367016	10.002965814863892
-0.23123123123123124	80.2185517736236	1.8631740285337016e-121	30.630357974430478	3.13820080957193e-48	3.2508282272681837e-168	3.185726769829923e-100	85.49506542966529	6.807527774860411e-149	2.8774851148631676e-98	0.0	1.0787707657591096e-139	4.3636741199109645e-152	1.8205710841971102e-95	9.091372845710298e-135	4.1705508518598237e-131	2.1824340339476966e-152	4.0687765285770406e-98	6.291188088203061e-144	4.764953472524054e-34	3.732403029529936e-121	6.83670943830265e-236	0.2177265635625571	8.934622806421906
-0.2232232232232232	42.96363494841453	2.539682667081355e-119	0.926080181177724	2.804871292079666e-59	2.7422574735605215e-159	1.2508108236469154e-96	10.420633190427273	2.052485852695907e-141	7.051901728173146e-96	0.0	6.6120413742742825e-133	2.2835078233794414e-144	1.8354660059429232e-92	2.3640923246997447e-128	5.608255643428212e-129	1.2029441262790465e-144	1.0218127474934187e-95	8.035705710201462e-137	9.548991720718595e-26	8.774439942869337e-116	7.102986886659719e-222	14.826533245025276	3.1425855256838546
-0.21521521521521525	80.41065714324851	3.314581555388929e-117	0.0022436422074996834	1.928076864972736e-71	1.3247792262693715e-150	4.225945855014581e-93	0.11117804779108842	3.980114016992246e-134	1.6173209689423152e-93	0.0	2.75207872309493e-126	7.541003340451431e-137	1.6701461258708734e-89	4.296931135402851e-122	7.245638261740155e-127	4.176839723856512e-137	2.3992363879914123e-93	6.798377041286574e-130	1.4717551629936977e-18	1.561037591037539e-110	2.7577867480805263e-208	77.65243585742948	7.189841576848935
-0.2072072072072072	36.442495639383424	4.141992598837416e-115	0.10922982695860615	1.019330333840552e-84	3.665218449525844e-142	1.2285855921783084e-89	9.239792544491949e-05	4.964043630303612e-127	3.4707777382234153e-91	0.0	7.778665051214482e-120	1.571564456130607e-129	1.3712388797081366e-86	5.458978081272251e-116	8.993746974328879e-125	9.135852155089413e-130	5.273513972469733e-91	3.809573358423419e-123	1.7445877472826586e-12	2.101835463166736e-105	4.001346168229963e-195	31.991165782644522	3.1155901657688063
-0.19919919919919926	77.4279047234586	6.448634658061184e-113	10.168085531089128	4.144620320859163e-99	5.807340530281005e-134	3.073520396556836e-86	5.912757455665989e-09	3.981996278094496e-120	6.968627720180407e-89	0.0	1.4930293081697218e-113	2.066863034076631e-122	1.0154255422054355e-83	4.847561236997679e-110	1.308296156679265e-122	1.2587846793112172e-122	1.1406860359784008e-88	1.4139605893219703e-116	1.590483861414143e-07	2.142035713250334e-100	2.16958838458842e-182	28.058934715387906	5.257042051586217
-0.1911911911911912	32.87160488050212	1.9465999281392548e-107	72.79773477558209	1.2960858054893837e-114	5.269577518776879e-126	6.61631194449859e-83	2.910334361678002e-14	2.0544359533528632e-113	1.3089159878673107e-86	0.0	1.9460367316359958e-107	1.715408799055729e-115	6.778558772079075e-81	3.008806467824668e-104	2.3800906622920932e-116	1.0925981126492958e-115	6.082791769524471e-86	3.476066998774143e-110	0.001115179851344172	1.652674332840305e-95	4.39616866480115e-170	79.10115195664328	8.398709399662675
-0.18318318318318316	1.0801161923766862	1.7224675864925212e-101	40.084432504926056	3.117180533215598e-131	2.738390548282333e-118	1.2255895195845428e-79	1.101739833433233e-20	6.817333307812812e-107	2.299741105532141e-84	0.0	1.722481063127018e-101	8.984626014352512e-109	4.07681638622711e-78	1.305341665094036e-98	1.5043986779154747e-109	5.9743256625397025e-109	2.2628761184673238e-82	5.660161753621799e-104	0.6013672324067988	9.656803532859368e-91	3.32887220427583e-158	17.7627680205764	2.7058492704675428
-0.17517517517517522	0.0027296693809450356	1.0353127733257564e-95	1.697511839258756	5.765929862032391e-149	8.149596530496543e-111	1.953544443317862e-76	3.2077077251752556e-28	1.4550446852332637e-100	3.779300554282683e-82	0.0	1.035338927218732e-95	2.9696742315443692e-102	2.207562939299232e-75	3.958340442444564e-93	5.95414493611584e-103	2.0580955522957596e-102	1.0325660014667123e-78	6.104630980373995e-98	24.940996723321913	4.275791587795363e-86	9.419886643801623e-147	0.30678232394521104	1.2249100252684921
-0.16716716716716717	5.305531053297336e-07	4.225843848371613e-90	0.005528777125952808	8.202683484542111e-168	1.388987020761987e-103	2.6794813912806454e-73	7.182733632191949e-37	1.997572099968347e-94	5.808653872256311e-80	0.0	4.2261677655841504e-90	6.194325916339932e-96	1.0755032777319723e-72	8.389983080906337e-88	1.4755048576650121e-96	4.467369021408317e-96	4.006654441762269e-75	4.360937481308285e-92	79.55492103578409	1.4359364206763075e-81	9.961391470858068e-136	0.00040750151816713176	3.6164026293173324
-0.15915915915915912	7.930980321204666e-12	1.1713404968787074e-84	1.3849195729212615e-06	6.394988208904782e-176	1.3557594268399893e-96	3.1624770792623056e-70	1.236983578074342e-46	1.7642138933684487e-88	8.349120157963998e-78	0.0	1.1715972917865078e-84	8.15371878979693e-90	4.7109784287603925e-70	1.2429911597373883e-82	2.289430923566191e-90	6.111855068747949e-90	1.306101828015411e-71	2.0634320829741486e-86	19.516390149477616	3.662649176748903e-77	3.936589375261365e-125	4.1630087900203344e-08	0.8871087080016004
-0.1511511511511512	9.118094365353714e-18	2.2049679820567922e-79	2.6680823007171603e-11	9.654104333113578e-174	7.57867994695673e-90	3.211834951210604e-67	1.6383900657956046e-57	1.0026615223208537e-82	1.1222241294467323e-75	0.0	2.206268529042314e-79	6.77319909341809e-84	1.854000422813365e-67	1.2871647215793116e-77	2.2242512863960564e-84	5.27317469026107e-84	3.585757047754504e-68	6.466814497301022e-81	0.3682231870857647	7.110073888211085e-73	5.813611436920637e-115	3.2708800915342605e-13	0.016737417596035118
-0.14314314314314314	8.062328536170805e-25	2.819276640311887e-74	3.953239165363544e-17	1.412614567024548e-171	2.4263110665686174e-83	2.8069084308275286e-64	1.6689751744417107e-69	3.669380780807844e-77	1.4104814865605383e-73	0.0	2.823473500968165e-74	3.5506542912530046e-78	6.5511607030856355e-65	9.316659169212004e-73	1.3530824559817918e-78	2.8720778909693303e-78	8.316807987209679e-65	1.342396463158101e-75	0.0005343206669740137	1.0533384056640644e-68	3.2084676470016476e-105	1.976519565452924e-19	2.428730304427516e-05
-0.1351351351351351	5.4827204035299174e-33	2.4495303029388226e-69	4.50491037937299e-24	2.0034330106885186e-169	4.449331351991854e-77	2.1108261320671216e-61	1.5733916989379852e-82	8.658262543203713e-72	1.6576091496439712e-71	0.0	2.458129084256903e-69	1.1746253591427861e-72	2.0771306879149455e-62	4.713589737803066e-68	5.154681118123014e-73	9.892869163486117e-73	1.6344082126970735e-61	1.845709286775306e-70	5.963098885266682e-08	1.1950535439127387e-64	6.61721285060146e-96	9.185796307155088e-27	2.7104994933030373e-09
-0.12712712712712715	2.8675493822853693e-42	1.4479749378019954e-64	3.948193421153414e-32	2.7540094293193745e-167	4.675271234197379e-71	1.3659219217416674e-58	2.541282558503679e-76	1.320466540896421e-66	1.8408934633045317e-69	0.0	1.4591024043940206e-64	2.452261583889759e-67	5.906148997939932e-60	1.667018564218973e-63	1.2302465919618701e-67	2.161325417868421e-67	2.726904858171396e-58	1.6809328152330766e-65	5.118247095820013e-13	1.042441075347105e-60	5.100095657617767e-87	3.2833085878006486e-35	2.3264759526454603e-14
-0.1191191191191191	1.1535820553907826e-52	5.841188908904045e-60	2.661275796578672e-41	3.669403517117624e-165	2.818174687625117e-65	7.605874655816935e-56	1.2120508983222285e-69	1.3071345558408428e-61	1.3940412555226564e-65	0.0	5.931386970053797e-60	3.2308049321064414e-62	1.5107628063444417e-57	4.12276964258919e-59	1.841751873768755e-62	3.0084134217511507e-62	3.864551341195222e-55	1.0141758987223271e-60	3.378700412667173e-19	7.018470725458483e-57	1.4689510244192336e-78	9.025801813759973e-45	1.535772914848715e-20
-0.11111111111111116	9.85958912052752e-52	1.619883277531462e-55	1.484071988054865e-51	4.738762853575054e-163	9.773481429819075e-60	3.6451153635509745e-53	2.885327826599734e-63	8.454830578680987e-57	5.548807099303981e-60	0.0	1.6650241747842543e-55	2.686165924025223e-57	4.9851586175487185e-55	7.14257807373881e-55	1.7355144640771742e-57	2.68544088557722e-57	4.645154328082484e-52	4.0570943549244186e-56	1.7153680618871676e-26	3.6580111930592514e-53	1.581110010389725e-70	2.761826603706342e-48	7.79712755403258e-28
-0.10310310310310311	1.8900864435000584e-41	3.139688606783285e-51	2.6269444300961154e-49	5.931628326515072e-161	1.9636644936254625e-54	1.5335990264687519e-50	3.43429062509761e-57	3.60717293895854e-52	1.2936192165296437e-54	0.0	3.275240445534515e-51	1.409481911207069e-52	3.016715069976187e-51	8.732479125401715e-51	1.0388265020205884e-52	1.5521282554848078e-52	4.719041847407429e-49	1.0802162500076118e-51	1.0630905200716632e-34	1.4782095455586855e-49	6.359787978193096e-63	2.408947674036916e-38	4.833325472035093e-36
-0.09509509509509506	2.9160364147018856e-32	4.403534356817897e-47	5.561807878915411e-46	7.196516708774873e-159	2.3203184682985215e-49	1.3496320342304657e-47	2.05686989167148e-51	1.0280153419751358e-47	1.7762766011287445e-49	0.0	4.629542133208442e-47	4.6712933577956426e-48	3.968729356092503e-47	7.750040124082009e-47	4.039431278016718e-48	5.903306836338723e-48	4.035429118991692e-46	1.9446019217888047e-47	1.0760051893495448e-26	4.6535314285784e-46	9.55980346268641e-56	1.6160096197127948e-29	4.898291431843965e-28
-0.08708708708708712	3.4600583325649115e-24	4.780809806625991e-43	1.0901938461690274e-42	8.46272440878111e-157	1.664039901459443e-44	1.456633058366204e-43	6.32740973482731e-46	2.0029874186032136e-43	1.4909206972628132e-44	0.0	4.902426690724329e-43	9.863168244877007e-44	4.025579002217472e-43	5.473618579035461e-43	1.074739880906222e-43	1.531171511020432e-43	3.1202457514441386e-43	2.509732721876944e-43	2.264085203967875e-19	1.2134536681848154e-42	5.3700838566358e-49	8.337574269778399e-22	1.0329351721913541e-20
-0.07907907907907907	3.157570797109878e-17	4.6206884759385e-39	3.326280081145548e-39	9.645783519103562e-155	7.820473894429643e-40	1.9191887526796687e-39	1.0615107536180764e-40	2.8810059986634963e-39	8.249851783859247e-40	0.0	4.1319587254884794e-39	1.4335854499976575e-39	3.692791955457587e-39	3.7283835101373426e-39	2.1913218156759274e-39	3.0011147072781694e-39	1.1440354058946185e-39	2.7802671971637324e-39	3.663956981867771e-13	4.274962320340337e-39	1.1272985500435607e-42	3.3083746785331977e-15	1.6806165844240063e-14
-0.07107107107107113	2.2161643880086628e-11	6.014421255682171e-35	2.9116891057640853e-35	1.0656246939616097e-152	3.0628608290112957e-35	2.8721463042509156e-35	1.1361501460095229e-35	4.049740557980258e-35	3.6218112549521804e-35	0.0	3.2027620798389733e-35	2.2591867115271765e-35	5.249725892308746e-35	2.7208461731685857e-35	4.410034816777399e-35	6.108867112840943e-35	3.605904040258244e-35	3.7632568880171924e-35	4.560234377680292e-08	5.629830200706394e-35	8.843467957513292e-37	1.0096453735017066e-09	2.1197341270083963e-09
-0.06306306306306309	1.1962722970802133e-06	2.585132520330794e-30	4.032538877321401e-31	1.1410652869187726e-150	1.8725114794548874e-30	9.797852987659546e-31	1.1962507770331251e-30	1.3532038502276043e-30	2.3458693561189033e-30	0.0	6.462485906913413e-31	8.058451100952875e-31	2.6327787786753127e-30	1.772495913755978e-31	1.7526626641812215e-30	2.6729780753120158e-30	2.345895372495181e-30	1.0556456153946179e-30	0.0004365190095971816	2.5244381616456413e-30	2.5925792573861016e-31	2.36974835059189e-05	2.097330751819003e-05
-0.055055055055055035	0.0049663499450894755	5.529503499567331e-25	4.268155784716705e-27	1.184284823337972e-148	3.1122391539559592e-25	5.539559366170318e-26	9.79282937243367e-25	2.26527006672176e-25	5.411111264471628e-25	0.0	5.80397668051788e-26	4.351048367621886e-26	8.438653963171732e-25	8.295116682824578e-28	3.9328544037087624e-25	4.255760920111442e-25	5.310141042106591e-25	6.848216880624018e-26	0.3213648379977616	4.322517687341248e-25	2.8403198877910784e-26	0.0427774407578015	0.016777664940938755
-0.0470470470470471	1.5857100888711497	1.4237995811214217e-19	2.676105770103012e-23	1.191355259722403e-146	5.238589919194612e-20	2.052309013020123e-21	3.930216273828472e-18	3.9284057885774546e-20	1.314513617223307e-19	0.0	3.600023036388277e-21	1.5448423079853761e-21	3.5198563685328084e-19	2.5013590226599224e-24	1.163615858014964e-19	7.51649246266364e-20	1.230782193176899e-19	3.15878752093948e-21	18.195866897713394	8.64610084541512e-20	1.1628621762067782e-21	5.938907568841713	1.169112934337557
-0.03903903903903905	38.939418698131746	1.2107620469185303e-14	9.24080197607328e-20	1.1616247635832537e-144	3.1100317209853222e-15	3.2938228560016086e-17	2.6455643246497996e-12	2.3403442068465002e-15	1.027901428332768e-14	0.0	8.351690510911077e-17	2.3727880331564046e-17	4.291496743507615e-14	4.642434885042832e-21	1.072583074226345e-14	4.754404975686365e-15	9.431347680558436e-15	5.96447454705716e-17	79.23669352030171	5.978308772111611e-15	1.7791600243035124e-17	63.41288797712445	8.254045463434576
-0.031031031031030998	73.54407442696929	2.41126041555895e-10	1.7112871244621957e-16	1.0978168429312282e-142	4.855246830846777e-11	2.0188095041830354e-13	1.7096984341150794e-07	3.632742846961034e-11	1.926922604609097e-10	0.0	6.557500788043899e-13	1.3974953631304345e-13	1.0720763553405998e-09	5.1942657291803186e-18	2.226669449808397e-10	7.812437538550207e-11	1.7551683446854723e-10	4.095341973530505e-13	26.537446794233645	1.0384531996442987e-10	1.017249667089088e-13	52.07481042018766	6.916196900660586
-0.02302302302302306	11.638373665232088	1.0337253659947108e-06	1.6787176539065518e-13	1.0056187674589509e-140	1.8580934351542142e-07	4.546675680686876e-10	0.000987165271941054	1.383801365472953e-07	8.038452010813011e-07	0.0	1.7105366208927589e-09	3.0606778821688153e-10	5.039927965006041e-06	3.4678078271496024e-15	9.703479646401375e-07	3.0694176932381607e-07	7.304153458996928e-07	9.891770518632355e-10	0.6835521329125255	4.1857764099665083e-07	2.1735311974063793e-10	3.2889504115526025	0.709630591209903
-0.01501501501501501	31.207933424194557	0.0009326843438005704	8.667537755677411e-11	8.928454764235038e-139	0.00017101628566222572	3.715388352967909e-07	0.5064705632778546	0.00012755258727581927	0.0007305965143769126	0.0	1.4762929384688433e-06	2.4715148538360235e-07	0.004363668108768801	1.3740886185693784e-12	0.0008724835033629459	0.0002816476543136156	0.000663881399116648	8.307538220002946e-07	0.0020884672558266633	0.0003829161764418322	1.7355214160023936e-07	0.017727123559968874	1.4428522329199367
-0.00700700700700696	77.90798831227406	0.17740586148631057	2.347691967252118e-08	7.68349278784387e-137	0.03779550947155587	0.00010972897894463392	23.954715817450577	0.028403797156617193	0.14482151201827287	0.0	0.00042115562143280803	7.340643506033095e-05	0.7004388954690428	3.2223576086742817e-10	0.1620509736248965	0.06029149468493926	0.13190499416371348	0.00024171391163050587	0.14138730815862688	0.07947166731188914	5.178689270184959e-05	0.28687268769447377	4.7188384839365405
0.0010010010010010895	21.766910209247147	7.300862642968398	3.331113454072836e-06	6.408856180599608e-135	2.031597664122833	0.011715283329658493	125.87465981864692	1.5392683778829315	6.402855092431232	0.0	0.03971868661244364	0.008018470610319916	21.682023699522578	4.465954067032617e-08	6.344273300427937	3.066832279654157	5.870711448164316	0.024388539459947456	5.923233382613619	3.8157322275453036	0.005774780841102311	8.795067921054553	10.022893054586746
0.009009009009008917	59.022127304327995	70.3189148599716	0.00024757963035938876	5.181336713388739e-133	27.707227495400964	0.45424822425024347	153.60812384126083	20.928963396588003	67.33370328448014	0.0	1.2400900632044198	0.3228078481621915	145.14839370404604	3.656016899048663e-06	56.12422528445555	39.246910126605044	62.87456635340988	0.8587079969298931	57.89802592126907	45.006345829507794	0.24064505274494843	50.58634460699473	39.041846474057124
0.017017017017016967	141.33802080436195	196.65366974466534	0.009651120476194097	4.0601544915642857e-131	108.77897131767945	6.485543658356585	135.8138285418984	80.3748053163444	199.96814188486914	0.0	12.89513870443355	4.824558158436777	285.29830730491426	0.00017682287517630895	139.98338475230338	147.66718383830815	195.01499615307412	10.726733121334084	161.22910249684253	153.627684291667	3.747521609333721	57.092600966505145	92.79681911857632
0.025025025025025016	163.2122883354281	254.56583151843768	0.19792359094316347	3.0837755055042537e-129	172.55308329536953	35.46048044554386	118.44548012262719	126.58686138328602	253.20072521987285	0.0	45.917591753881645	27.443174135976268	295.28484244253974	0.005057369732945425	165.09670589273378	233.6360629331531	259.8865247085056	49.525388212311135	202.28124187748773	221.57600147672736	21.809069230592577	32.21934455852713	121.76834902289444
0.033033033033033066	161.44418161894905	254.9616200504801	2.1476812271330865	2.270191025276429e-127	189.8908636341075	82.75020661755327	122.84367792998468	134.05901333232882	240.2266882909995	0.0	64.302732642379	64.93613349325314	263.40620565273673	0.08571617096614842	155.98744059553195	253.51541549480027	246.47743397958516	93.61195861503968	194.033472194079	230.7261219296421	47.43030241235644	66.19974244696004	130.41075492403937
0.041041041041041115	149.2454382082861	235.28121473533602	12.45833288872017	1.619875000164162e-125	185.03129506593316	104.68132447775295	124.83907415339368	111.10631012765796	210.86870686608165	0.0	57.11491967817755	83.53593706044757	228.21574498356847	0.864239836662347	143.9897545368504	245.149138693029	215.41805478638696	93.98109768305615	151.87663583797158	230.3065168710046	38.54787424666916	102.2974150507206	123.85495571762303
0.04904904904904894	131.15195096512474	200.16264560764893	39.34212438473782	1.1203147551607183e-123	154.26776176481872	95.67346669870659	100.64021971655457	93.83000445496569	179.53556871148726	0.0	47.08495704773538	84.76015317663797	191.14312053725027	5.220495823668776	135.89333221820033	219.09937810235772	177.6583000058348	84.92670066241881	79.24637123162076	214.16895863530291	11.707677494391605	103.89162898953724	106.79112801040914
0.05705705705705699	108.95044852677937	157.45866465444595	69.90493116489597	7.509967566682147e-122	117.37094158791692	75.28011393996252	60.82912549105693	92.65126619290442	150.207284722344	0.0	33.36379697418949	69.09631133641349	154.33718462470048	19.137599814421257	126.02931438137676	182.35529043748247	138.79967759831547	90.97045131824866	32.38152074992196	178.78593060368496	1.3288221080159812	85.7791049411026	88.40989914400816
0.06506506506506504	82.0862816061441	120.74172114081229	74.84718105230395	4.8795022147041556e-120	85.47378283653296	60.67853287938922	24.876679601858466	88.2593544653079	106.95882286769658	0.0	38.97538397243297	44.91820921087799	115.65149313047314	43.58284333816412	111.9850049678688	146.1916246098409	98.43286623992344	89.90785756590417	33.07104036483338	136.38301434266123	0.056362301217220474	61.80488986803105	71.13104301646699
0.07307307307307309	58.236301335567084	100.91830000809384	57.29718051318427	3.07292832081337e-118	51.709724941483124	52.06303819514634	6.009607365259425	80.7364407519489	57.03424935127366	0.0	60.90207225318397	35.12823487941262	83.04464557446829	64.32700561624883	90.55729426379455	116.1091547648066	59.015833781692194	75.51664666416076	52.86123119738055	96.79464442981879	0.0008933802874928656	36.30473080553608	56.116692276033966
0.08108108108108114	37.30033258486235	90.55817037326266	43.405086974926306	1.875723385931696e-116	21.96329407249238	44.45025810839721	0.7781879830210918	72.56941641004451	20.923328557753862	0.0	75.7028403217407	35.28139196337702	65.92634732682164	66.49039992524479	62.68308032861099	84.82376546648692	27.68288532420803	58.07380743414761	61.33678820802852	62.951768876719036	5.291877614036036e-06	14.925698241041664	43.083038807866586
0.08908908908908897	18.511680257650955	75.98767963704746	36.52556294317582	1.1097486073651927e-114	5.968553470254928	34.59128845460403	0.0515591336571803	53.95321332018713	4.924907274128064	0.0	73.29324342952657	28.28546768024368	56.38228830332162	55.21731687105904	34.790678171730974	49.491035230633614	9.094163606358157	44.31325437200414	49.230522846557946	37.2274373072435	1.1714101831270393e-08	4.2118464044026345	30.5478044875228
0.09709709709709702	7.457217839296585	54.6557204202249	27.98242743091691	6.363849154885148e-113	0.987729473677778	20.69296780151309	0.0017173233269789454	28.810000527030404	0.7069487133624255	0.0	56.77307582684648	14.841020455495483	44.013869352755414	43.78388449026593	14.272664918283308	20.713362560746823	1.9354927542001268	31.178840458754138	27.79599372495371	25.146324885867397	9.69022755589262e-12	2.3876975827294746	19.278952570011683
0.10510510510510507	5.9771544875869385	32.22368582678314	21.71459901837808	3.537159123020934e-111	0.09662283157817553	8.43250883342404	2.8593239541817902e-05	10.514723767758907	0.05993156787107661	0.0	34.43080699094881	4.933821632634769	28.076422012828584	34.47527825397507	4.017187568470025	5.87836757036039	0.44479824287600966	17.077614528608553	10.986628476794898	29.184282727777326	2.9956062888166633e-15	5.341002376556982	11.539339332202333
0.11311311311311312	10.958037058338146	14.768128978194104	25.037337827704725	1.9055869529275497e-109	0.005492713269100616	2.240324759065803	2.376051908476157e-07	2.58137351357187	0.0029438660712123336	0.0	15.697996898198186	1.0354579740627676	13.596626007771576	23.455470745300175	0.7391801036651416	1.101032241779536	0.8521877139464434	6.545051024073726	2.973727189282124	42.00431708526218	3.4606786115835725e-19	11.626260250294132	7.964588463066189
0.12112112112112117	18.65166863611668	4.9807954510779515	35.656663456065836	9.950442544017915e-108	0.0001799036833435451	0.38445640254518715	9.85064260468156e-10	0.42170148635570787	8.288652583335485e-05	0.0	5.1980152885415665	0.13714145354469065	4.729502055932643	12.102783476262957	0.08672808710754994	0.1341295447803866	2.746514142716913	1.6868363113382834	0.5382833715981306	50.952520665641345	1.494044665797005e-23	19.52629576527548	7.178831744822525
0.12912912912912922	24.642457850728675	1.1887382197514416	44.916464960176555	5.036113096682062e-106	3.3821911752068e-06	0.04655994567097609	2.037297441499765e-12	0.045365723298451774	1.330009153169013e-06	0.0	1.2190564619872122	0.011462571819614862	1.1436441155224963	4.47291074256835	0.006416343879219368	0.010524054194811602	7.397712361474031	0.2890051742475882	0.06408374348040907	47.92062142868059	2.4104141659304083e-28	25.104047777329296	7.203594372136913
0.13713713713713704	24.984640731850185	0.1963710727048895	45.960572256969265	2.4705179022905456e-104	3.6442989609424467e-08	0.02257309262736456	2.1019342579582476e-15	0.003185591341646774	1.2128066533491118e-08	0.0	0.19897802478451443	0.0006046051678848105	0.18936528950819584	1.1627647246680173	0.0002979633662610691	0.0005279395934627752	16.386441993688358	0.03282199714880852	0.0049713053185050406	34.7478586312151	1.4532674217764515e-33	24.702299499730984	6.754285216738842
0.1451451451451451	19.429605811684123	0.022209340915181407	38.06342819288031	1.1746811197976652e-102	2.2493474345685979e-10	0.07674713277883723	1.0818264342531196e-18	0.00014509626308593476	6.276614365424534e-11	0.0	0.022349582298101526	2.0125101373077787e-05	0.021363426203272348	0.21158365636690082	8.670736898428213e-06	1.6840529025485407e-05	29.983839438464486	0.002469322879660422	0.00025017302054611106	19.487095964137012	3.274350620492967e-39	18.603710506624747	5.723856512780513
0.15315315315315314	11.589080700422173	0.001711315382959216	25.63806441618812	5.4136655785715344e-101	7.951528381911604e-13	0.25792463300163826	2.777599811868019e-22	4.269797526050045e-06	1.8442414649993699e-13	0.0	0.0017160765907741492	4.2274719407594866e-07	0.0017448670934211168	0.02691914277289652	1.5802282410180585e-07	3.4029054184503537e-07	45.56971198014009	0.00012305274251059567	8.151271496357761e-06	8.468132817058281	2.7569608800476376e-45	10.723345737599042	4.649022185505566
0.1611611611611612	5.301855552452739	8.965458607309738e-05	14.051812767878786	2.4182562153014436e-99	1.6098070995095097e-15	0.7471890116531993	3.5575856516731976e-26	8.099583490739242e-08	1.9702433705141654e-15	0.0	8.975715446383461e-05	5.604021930455795e-09	0.0006379918512001542	0.0023939956129438084	1.803339607164816e-09	4.3451685681157105e-09	57.8634819114185	4.061590867232352e-06	1.7182974518227908e-07	2.8497429145051805	8.674846574271968e-52	4.730745555982956	3.8885474290575015
0.16916916916916924	1.8603758704100237	3.1909393547326603e-06	6.257087446673525	1.0470143969647693e-97	1.866466121678173e-18	1.8626186370549382	2.2730796790796863e-30	9.892472378028873e-10	1.50590416647078e-14	0.0	3.192346593709279e-06	4.688083668889956e-11	0.0024775078715866938	0.00014881559931735795	1.2885677082315579e-11	3.5009854838620395e-11	61.74104133051069	8.879553551759263e-08	2.3428323568918573e-09	0.7407564012792744	1.0200437014060397e-58	1.5973401843205797	3.3664478486012857
0.17717717717717707	0.5006882583690726	7.71336243851648e-08	2.324752308068093	4.3938218764234914e-96	1.2393326836186503e-21	3.995458709569591	7.245152942697439e-35	7.774600331164256e-12	1.2744799673681632e-13	0.0	7.714595400238859e-08	2.4749550585804143e-13	0.009903657221254199	6.4659621121831855e-06	5.765052504060926e-14	1.7784543859397467e-13	55.632924009543885	1.2858075824144442e-09	2.0659240431598407e-11	0.14817334570214127	4.482306309303547e-66	0.4127943937472636	2.86475915017172
0.18518518518518512	0.10335417343906039	1.2662113311606784e-09	0.9500416236919564	1.7871939792626594e-94	4.71277668217081e-25	7.3749408558571865	1.152004192346272e-39	3.9306413754540414e-14	1.0084989943648674e-12	0.0	1.266280459684124e-09	8.245475694168598e-16	0.035462617966578736	1.9637080894372006e-07	1.614969099267647e-16	5.693417549355975e-16	42.47934815277862	1.2332488148567232e-11	1.178163154091759e-13	0.022717095113392715	7.360546527814453e-74	0.08164671375056187	2.3203414287051896
0.19319319319319317	0.01636373853742246	1.4115386779149064e-11	0.9664696200773747	7.045963532848456e-93	1.0263297325156015e-28	11.713849196723887	9.137642547563012e-45	1.278228809346936e-16	7.461665607158112e-12	0.0	1.4115635209459886e-11	1.7335666750966124e-18	0.11364651873135823	4.168499069570755e-09	2.832629607792089e-19	1.148377435185329e-18	27.528763771261087	7.834572455601118e-14	4.3452114123335006e-16	0.002659831536222724	4.516940503485792e-82	0.012359820791249414	1.8342778409937666
0.20120120120120122	0.0019871513563096367	1.0685618270019061e-13	1.8852224010756296	2.692455548843808e-91	1.2800237776236273e-32	16.009947488073298	3.615662409638036e-50	2.673571737789128e-19	5.162208450413521e-11	0.0	1.0685675571991219e-13	2.3000740553056753e-21	0.326061382197527	6.185025380443675e-11	3.1108561196429033e-22	1.4592544970168342e-21	15.136252013269658	3.296626656074539e-16	1.0364057577542431e-18	0.00023714079830752455	1.0358680909553444e-90	0.0014320368188989185	1.516415436986514
0.20920920920920927	0.00018508587039281984	5.493204453136475e-16	3.7003404798912425	9.972318609084186e-90	9.14261092614848e-37	18.82909203349664	7.1369916195034755e-56	3.596702734185441e-22	3.339632748564799e-10	0.0	5.493212945437979e-16	1.9258369895844544e-24	0.8378605502507612	6.414491882872868e-13	2.1391173470900695e-25	1.1681290262302892e-24	7.048504971748894	9.1878543209391e-19	1.598681366712664e-21	1.60644364295331e-05	8.877492570727356e-100	0.00012698860147566577	1.3825511897559293
0.21721721721721732	1.322237548791426e-05	1.9176565967610376e-18	6.483939055383125	3.5800014409437737e-88	3.7397581170094883e-41	19.055398737765923	7.0277467517640275e-62	3.112027958336031e-25	2.02046778920018e-09	0.0	1.9176574061580047e-18	1.0175919533123816e-27	1.9291514525275666	4.649883051737176e-15	9.209877256031368e-29	5.890532890520924e-28	2.772506240733752	1.6960877021159774e-21	1.5948033662448725e-24	8.256047184193373e-07	2.843164298762269e-109	8.618741242784222e-06	1.3745917343251042
0.22522522522522515	7.245020335496095e-07	4.546056387086029e-21	10.036260591772356	1.245689230866963e-86	8.760680916410819e-46	16.594183778314708	3.452157670233212e-68	1.7318390559363215e-28	1.1432067201735906e-08	0.0	4.546056877085626e-21	3.393159225899039e-31	3.981977348931644	2.3560298957470498e-17	2.4827925122669404e-32	1.8711922418301883e-31	0.9184698504979046	2.073826309631172e-24	1.0288818273903688e-27	3.2157931595508244e-08	3.402823112738741e-119	4.4770453124627323e-07	1.4332223993324171
0.2332332332332332	3.0448340935082576e-08	7.318500218227087e-24	13.712360253563984	4.201222386142064e-85	1.1753123124377047e-50	12.434918469107368	8.459384136974184e-75	6.198638015070844e-32	6.049926025755561e-08	0.0	7.318426193201927e-24	7.140214366723463e-35	7.372376420803867	8.344081937860302e-20	6.392089811128353e-36	3.7443867707819837e-35	0.2555257468147598	1.6795244267135614e-27	4.292763565473932e-31	9.487120911811545e-10	1.5219576505552445e-129	1.7799495103306155e-08	1.5352354999993538
0.24124124124124124	9.814802416775329e-10	8.813984675449814e-27	16.53632951122937	1.3733495340088829e-83	9.030042262735265e-56	8.018242387930437	1.0340950843216663e-81	1.426952782875789e-35	2.9947756531252423e-07	0.0	8.000542613565326e-27	9.481885286891789e-39	12.250464769361319	2.065548133799359e-22	2.903876286555445e-35	4.719987618603331e-39	0.05954893274529644	9.009281132980015e-31	1.1583013470324627e-34	2.119045198408016e-11	2.5438502355831563e-140	5.416171687276175e-10	1.6756629955585576
0.2492492492492493	2.426573166732172e-11	8.542079097780434e-27	17.601573423695143	4.351369371990273e-82	3.9732633750601785e-61	4.449022592284411	6.306026688081152e-89	2.1127469014848722e-39	1.3867812929849648e-06	0.0	5.939365893618174e-30	7.946110105129711e-43	18.281566905398854	3.573971426499151e-25	3.680097300156847e-34	3.747992008565826e-43	0.011601106280491224	3.200986362730998e-34	2.0212464630664823e-38	3.582648697141158e-13	1.588935572932893e-151	1.2613793229812673e-11	1.833807518839883
0.25725725725725734	4.601496783279205e-13	8.576963407596996e-26	16.536716466666412	1.3363193870960203e-80	1.0012118914078642e-66	2.124218728441565	1.9183362730729925e-96	2.011916147533944e-43	6.0079474188096224e-06	0.0	2.9941917263702546e-33	4.20233717981583e-47	24.51798511476018	4.322408700422747e-28	4.4808621277807194e-33	1.874795980882301e-47	0.001893952428151514	7.532989786879464e-38	2.2811488587779187e-42	4.584250973774697e-15	3.708914432923874e-163	2.2483687393158294e-13	1.962764557738383
0.26526526526526517	6.692659914340702e-15	8.251712094185031e-25	13.71300015763252	3.9777184544831443e-79	1.4448598338349208e-72	0.8727363156778675	2.9111680534725426e-104	1.232244272321145e-47	2.435391368317306e-05	0.0	1.0250334008698683e-36	1.4025025130005043e-51	29.57131883500149	3.6539245709991895e-31	5.241774408132075e-32	5.907543192387827e-52	0.0002911804989459734	1.1741965590405255e-41	2.1360956761355107e-45	4.4391559983743963e-17	3.2352892682213746e-175	3.067311726052874e-15	2.0071532201238416
0.2732732732732732	7.466074059059035e-17	7.601417016307227e-24	10.036934591347713	1.1476177686915157e-77	1.194115982530253e-78	0.3085432531291205	2.2038570354135576e-112	4.854094961828102e-52	9.238287874866728e-05	0.0	2.3829521077733e-40	2.9538799158187625e-56	32.097899106238295	2.1589984147802907e-34	5.8912782595711505e-31	1.1726200697036332e-56	0.00016221797954099173	1.2122832318508013e-45	3.0289319907326334e-44	3.2529909072675907e-19	1.0546423276108571e-187	3.2027042580857006e-17	1.9292559796169735
0.28128128128128127	6.388218062467952e-19	6.704812449011848e-23	6.4841808470054625	3.209223324709771e-76	5.651820731710929e-85	0.09386382596945252	8.322871003384458e-121	1.2298276598262976e-56	0.00032798661250807	0.0	3.7619368115637054e-44	3.9260738020957344e-61	31.376149786169613	8.916698160048311e-38	6.361436711940564e-30	1.4662406754596686e-61	0.0004649616585810158	8.290052155624776e-50	4.493384669689051e-43	1.8038755241658144e-21	1.2847631018110254e-200	2.559436182699616e-19	1.7252267003370734
0.2892892892892893	4.192384180523748e-21	5.662680681153943e-22	3.697383989097369	8.698453950813784e-75	1.5319737333709133e-91	0.02457138533200291	1.5679655349627426e-129	2.004032556655381e-61	0.0010900122179492847	0.0	4.032984608783189e-48	3.2930666280271036e-66	27.63870177597003	2.5740371115484803e-41	6.599565608706106e-29	1.1549168711470835e-66	0.0014972396185051933	3.7549166194437716e-54	6.430351879525996e-42	7.569494778712589e-24	5.848798913082094e-214	1.5654540349986225e-21	1.4256020182834481
0.29729729729729737	2.1102617008892548e-23	4.579339422864102e-21	1.8608844448018729	2.285197024324846e-73	2.3781285899941123e-98	0.0055349056837515525	1.4735791391241754e-138	2.1003410318872303e-66	0.003391514414564334	0.0	2.936030198933575e-52	1.7430867908592031e-71	21.952176642075706	5.193791833315237e-45	6.577940722790484e-28	5.730515741572333e-72	0.004534219809683247	1.1265052042475937e-58	8.877135078148887e-41	2.4035962721680156e-26	9.950298339798459e-228	7.328373415100496e-24	1.08302371485389
0.3053053053053052	8.147145318153941e-26	3.545937552432393e-20	0.8266652223488661	5.818950778523797e-72	2.1141725170885113e-105	0.0010728524538577673	6.908504117909634e-148	1.4157917876841173e-71	0.009881617395373203	0.0	1.451487691882911e-56	5.8225595800891194e-77	15.728407800730068	7.325095155233005e-49	6.299107576325868e-27	1.7911593148344317e-77	0.01284664892649503	2.2384942194869475e-63	1.18219159574328e-39	5.775496644889756e-29	6.32603065131844e-242	2.670938968550899e-26	0.7535851882661209
0.31331331331331325	2.4125066037562297e-28	2.629112689672034e-19	0.32413456352649517	1.4361677489051727e-70	1.0763823947712688e-112	0.00017894475148630133	1.615727736689759e-157	6.138093349062512e-77	0.026966776726198776	0.0	4.8728728844008404e-61	1.2273977024046675e-82	10.169356790763807	7.221060749942712e-53	5.795388572238879e-26	3.526730257028014e-83	0.03405557783585933	2.946243395947818e-68	1.51872749927939e-38	1.0501463172022567e-31	1.502976736774053e-256	4.379088676810831e-27	0.479758756981993
0.3213213213213213	5.479304816987145e-31	1.8665508326906168e-18	0.11217768328655854	3.435619891847183e-69	3.138439945116706e-120	2.568308108351039e-05	1.8850633234321794e-167	1.7115599557722454e-82	0.06894485971349854	0.0	1.1109018571309865e-65	1.6328004302518606e-88	5.9347279021113835	4.975625938198851e-57	5.122719306145268e-25	4.374292232177679e-89	0.08448943762989766	2.5684501251353745e-73	1.882126439686672e-37	1.4449163876196556e-34	1.3344398496079468e-271	3.937871940394192e-26	0.2818347984464737
0.32932932932932935	9.545008375753931e-34	1.2688954806813666e-17	0.03426679560747977	7.966076998150267e-68	5.240613527654295e-128	3.1719364148337034e-06	1.0971280294512844e-177	3.069553965567367e-88	0.16518234767712592	0.0	1.7198286871922203e-70	1.370747118777907e-94	3.1263949163951503	2.396367627638981e-61	4.350438409222739e-24	3.4177545089681175e-95	0.19622506744153664	1.4830763920153966e-78	2.250063031948492e-36	1.5044159841191217e-37	4.427632063652359e-287	3.4606242759715095e-25	0.16009419541171396
0.3373373373373374	1.2753255743979468e-36	8.259818398889887e-17	0.009239181963633537	1.7902898262321558e-66	5.0115436616194666e-136	3.37093993912302e-07	3.1853875701351264e-188	3.540649666208279e-94	0.3709748297016485	0.0	1.808063047916746e-75	7.262029564398588e-101	1.4866235295184314	8.067113393265376e-66	3.549604401894976e-23	1.6821760994917058e-101	0.4267618111856954	5.672124784890671e-84	2.5948814589524046e-35	1.1852922234468452e-40	5.489968117533546e-303	2.9232590197682484e-24	0.10425453133924557
0.3453453453453452	1.3069522659056408e-39	5.148459690546236e-16	0.0021994017310218855	3.899793759832035e-65	2.744618441861819e-144	3.082667959291707e-08	4.613609738680347e-199	2.6267283965292966e-100	0.7812482482799121	0.0	1.2908055904031248e-80	2.427924172337128e-107	0.6379655089542097	1.8981995907930913e-70	2.782539569364818e-22	5.2155435153299146e-108	0.8694780866683753	1.4368714032664159e-89	2.886804085838135e-34	7.066676090941113e-44	2.5463e-319	2.3735505978258364e-23	0.10413142165728177
0.35335335335335327	1.0272881668963161e-42	3.0729127561112963e-15	0.0004645044015255323	8.233782465715858e-64	8.608223016900383e-153	2.4257814698124583e-09	3.333442996233504e-210	1.253348683177396e-106	1.5433281641190473	0.0	6.257876534561944e-86	5.122578951458227e-114	0.24700850745791145	3.121940241817233e-75	2.095642554128474e-21	1.0186505173582951e-114	1.6602063101886178	2.4109038828163962e-95	3.09809013972721e-33	3.1881385169052234e-47	0.0	1.8524567107553801e-22	0.15686397675422212
0.3613613613613613	6.193251941418684e-46	1.7562793043494832e-14	9.502117026633361e-05	1.6849871384851072e-62	1.546201593996163e-161	1.6425772062873547e-10	1.2014862752491024e-221	3.84638876125303e-113	2.8610839306594205	0.0	2.0602125520322694e-91	6.820538076299971e-121	0.08625601295802363	3.588940783664766e-80	1.5163782037782374e-20	1.253280748984899e-121	2.9724389349457327	2.679364267969377e-101	3.2073602132399773e-32	1.088407240630827e-50	0.0	1.389683997487256e-21	0.26908517726807807
0.36936936936936937	2.863776438412417e-49	9.611965126389583e-14	4.540273145187627e-05	3.342206227929584e-61	1.590522427547258e-170	9.570818966449197e-12	2.16032056100278e-233	7.592048484929579e-120	4.979706806777118	0.0	4.605915379310083e-97	5.730929292740916e-128	0.027154986863143726	2.883812340950349e-85	1.0541740541555357e-19	9.713350252385558e-129	4.992992515949098	1.9723023684679468e-107	3.2031581037688557e-31	2.811757773135398e-54	0.0	1.0020802531241051e-20	0.45454089601502173
0.3773773773773774	1.015671761655328e-52	5.037457144409623e-13	0.00010159717216065404	6.425535843771576e-60	9.369891286428284e-180	4.798677935730516e-13	1.937720739816757e-245	9.638052704505798e-127	8.141350115600597	0.0	7.850932528610548e-103	3.038840446073183e-135	0.007703694214870471	1.6196705880850564e-90	7.040955144073189e-19	4.742280642412773e-136	7.873930903649763	9.616235734893804e-114	3.0859292369739535e-30	5.496640308279897e-58	0.0	6.945563131606512e-20	0.728322105029017
0.38538538538538547	2.762876973185865e-56	2.528116121613632e-12	0.0003002146831760843	1.1973604517768024e-58	3.1611884078202413e-189	2.0703477403401563e-14	8.670372970605062e-258	7.869445803184363e-134	12.509773707667994	0.0	3.4300513231268252e-102	1.0168740893504447e-142	0.001968521935528121	6.358364081683578e-96	4.518198397041815e-18	1.458488386974507e-143	11.666202586048316	3.1054645512710696e-120	2.8679429013767845e-29	9.890027323877625e-62	0.0	4.627335589545249e-19	1.0990111377426166
0.3933933933933933	5.764526206840278e-60	1.2149983446600021e-11	0.0008582291318604033	2.1626185356743817e-57	6.1078348175315385e-199	7.686244267571392e-16	1.935343131675749e-270	4.132601496208622e-141	18.07702794726088	0.0	1.332036845453278e-100	2.1473503136535802e-150	0.00045287660099767584	1.7447093355127936e-101	2.785566184923856e-17	2.82563604053102e-151	16.25323585254985	6.642597246666252e-127	2.5711770793102245e-28	3.43465414994655e-61	0.0	2.9632833557157248e-18	1.5605261320707156
0.40140140140140135	9.224855909665858e-64	5.591838464236883e-11	0.002332240690901629	3.7859457364164965e-56	6.758421284670147e-209	2.4554678917684682e-17	2.1550223315543436e-283	1.3958136350492138e-148	24.58199558946906	0.0	5.026921241691537e-99	2.861640370725865e-158	9.37637811994916e-05	3.346260709428646e-107	1.6499703169065054e-16	3.4484742617981946e-159	21.312198175969804	9.411072869039046e-134	2.2236704512569348e-27	6.502761672070833e-60	0.0	1.8240389506899416e-17	2.086209989543949
0.4094094094094094	1.132268608629341e-67	2.4645739127427427e-10	0.006020821068750356	6.424040961828464e-55	4.2827656476184155e-219	6.74999620936525e-19	1.1970689826595159e-296	3.0321862375336536e-156	31.479739672327938	0.0	1.843563309355366e-97	2.4065985096810634e-166	1.746423667059618e-05	4.485960651292133e-113	9.389733058145426e-16	2.6511559693924513e-167	26.329214362054376	8.831413532145533e-141	1.8551789678370122e-26	1.1938106925794805e-58	0.0	1.0792296940252079e-16	2.627954196360645
0.41741741741741745	1.0659411910709349e-71	1.0402705127640624e-09	0.014766824373936522	1.056529604036515e-53	1.5542627370482356e-229	1.596695091688788e-20	3.31711237496594e-310	4.2365158545146774e-164	37.99286957195245	0.0	6.570284319642219e-96	1.2772286982790484e-174	2.9274625447217237e-06	4.203491194925948e-119	5.13386950460594e-15	1.2839292400973414e-175	30.6790992061741	5.4892268144063244e-148	1.4930630537533685e-25	2.1251279384720438e-57	0.0	6.137798800925633e-16	3.122124478681968
0.4254254254254255	7.696812823496663e-76	4.205114480046733e-09	0.034413067935628205	1.6842032151186148e-52	3.2303206493982833e-240	3.250047015028247e-22	0.0	3.8070302511706934e-172	43.24954216024335	0.0	2.275518668181107e-94	4.277698075979512e-183	4.5018115929237846e-07	2.753111628003187e-125	2.6968132285956013e-14	3.9169174841840013e-184	33.754777757388865	2.2598624253063376e-155	1.1591708078681164e-24	3.668152736627266e-56	0.0	3.3552937957677512e-15	3.5017606109070063
0.4334334334334333	4.262677805938084e-80	1.6279738094553094e-08	0.07621285786345224	2.6022365119854124e-51	3.8449252949421225e-251	5.69254521334709e-24	0.0	2.2003326721506123e-180	46.47655161856758	0.0	7.658553917532019e-93	9.041240545577102e-192	9.686808869812099e-08	1.2603654684855518e-131	1.3610415366567032e-13	7.527404899445883e-193	35.10840682351221	6.162297998679062e-163	8.681478058218816e-24	6.139361519451491e-55	0.0	1.7630628595788363e-14	3.711871427867783
0.4414414414414414	1.8107062167099127e-84	6.036249936085309e-08	0.16042565374883017	3.897072566494812e-50	2.620904838316824e-262	8.579708364312151e-26	0.0	8.179276603686081e-189	47.1877250389341	0.0	2.504858962791785e-91	1.2059307098751035e-200	1.4367607444260823e-07	4.032999493671367e-138	6.599428892506004e-13	9.112628258666267e-202	34.55781321008359	1.1129951230408672e-170	6.272156096766043e-23	9.963530542589843e-54	0.0	8.90480904792624e-14	3.7229983684911745
0.4494494494494494	5.899393696834065e-89	2.143634314417002e-07	0.3210272747036913	5.6567849904476504e-49	1.0231414350084872e-273	1.112724767694555e-27	0.0	1.9555367003194678e-197	45.303503268279705	0.0	7.961408595886689e-90	1.015063288960355e-209	4.790675683633086e-07	9.020255425607999e-145	3.074367590599267e-12	6.949275868309579e-211	32.22346695814649	1.3314770846309883e-178	4.371364231051069e-22	1.5679000480382348e-52	0.0	4.323159717626276e-13	3.538545372480199
0.4574574574574575	1.4742144688403588e-93	7.291431697910128e-07	0.6108372492972116	7.958666447538645e-48	2.2873949998712948e-285	1.2418014881981847e-29	0.0	3.0070564059115263e-206	41.16134167550405	0.0	2.4590461596171017e-88	5.391881301925322e-219	1.605603146757968e-06	1.4101603528313089e-151	1.3760040040230724e-11	3.3383584975391113e-220	28.487219256252978	1.0550280382429528e-186	2.938962740534701e-21	2.392430932483698e-51	0.0	2.017428495926097e-12	3.1936091143552883
0.4654654654654655	2.825581647402999e-98	2.3755824052900565e-06	1.1054272510112797	1.085301461175487e-46	2.9286517744411036e-297	1.1925203227504906e-31	0.0	2.974005081595934e-215	35.417508037720026	0.0	7.380972392940259e-87	1.8074402945443947e-228	5.160915924976896e-06	1.5409096012703446e-158	5.916952284504659e-11	1.0102384981650459e-229	23.891631031058708	5.537123073093046e-195	1.9061106854550892e-20	3.5397879623441305e-50	0.0	9.049313658723586e-12	2.746116993470753
0.47347347347347357	4.153832262849925e-103	7.4138004868289805e-06	1.9031629439488733	1.4344979251122313e-45	2.147412012468554e-309	9.85436385697665e-34	0.0	1.891761426625024e-224	28.87929548807643	0.0	2.1529334869175385e-85	3.823525866546425e-238	1.5885885193679036e-05	1.1769142431327805e-165	2.4445048397320174e-10	1.9258053034736162e-239	19.015724559912982	1.9248381679142967e-203	1.192556878056222e-19	5.078469076917081e-49	0.0	3.901703511677734e-11	2.263554831450338
0.4814814814814814	4.683644801051809e-108	2.2163864196451445e-05	3.1181679675245326	1.837760503672755e-44	9.2e-322	7.007136710632757e-36	0.0	7.739547205739374e-234	22.325665760822208	0.0	6.102640359514057e-84	5.104351111918957e-248	4.682512561990018e-05	6.2830638445489804e-173	9.702825050815286e-10	2.3125885122529787e-249	14.364249093650379	4.431942701043158e-212	7.197588887055149e-19	7.064916956954308e-48	0.0	1.6170172179704265e-10	1.8094614460054053
0.48948948948948945	4.050539300109465e-113	6.347552296759268e-05	4.863580843611681	2.2820090129866863e-43	0.0	4.2874767656280913e-38	0.0	2.0365227645110878e-243	16.368504178524248	0.0	1.681028486547582e-82	4.300247813758362e-258	0.0001321707040041469	2.3445371747124998e-180	3.7001554092698748e-09	1.7493707928050804e-259	10.295975667948698	6.759022965744572e-221	4.1905586387507025e-18	9.530177604976761e-47	0.0	6.441656232142018e-10	1.4331025609389054
0.4974974974974975	2.6868019277588064e-118	0.00017415987003273277	7.224748772469703	2.7465357075517718e-42	0.0	2.2574189182483264e-40	0.0	3.4465732469315066e-253	11.383058365257877	0.0	4.499896254943264e-81	2.28624549324095e-268	0.00035726190533577146	6.115074750618602e-188	1.3556768952937549e-08	8.3360997069219e-270	6.999549589583967	6.827529373874774e-230	2.353605971060067e-17	1.2465670732366236e-45	0.0	2.466629376124384e-09	1.1639949165959234
0.5055055055055055	1.3669491350221253e-123	0.0004578236532184447	10.22588784107467	3.2040006566354765e-41	0.0	1.0227552865682199e-42	0.0	3.75154607047263e-263	7.508132922308878	0.0	1.1705772018801007e-79	7.670588348396268e-279	0.0009247837877820124	1.1148216999820981e-195	4.7720709141279885e-08	2.502311959029603e-280	4.510307652450617	4.568073704058098e-239	1.275183081382923e-16	1.5810737044562214e-44	0.0	9.078933920825961e-09	1.0111686854579458
0.5135135135135136	5.334122191847024e-129	0.0011531526505875926	13.798179326523504	3.6227585969840726e-40	0.0	3.98731455156254e-45	0.0	2.6263801274156676e-273	4.695998375659444	0.0	2.9591552722267496e-78	1.624093117201472e-289	0.002292464492702571	1.4205877114880474e-203	1.613883004163288e-07	4.731703515276452e-291	2.7525040796604507	2.024382142612121e-248	6.664817729106684e-16	1.9445159772106056e-43	0.0	3.212120423285146e-08	0.9659148905680087
0.5215215215215214	1.5964946517544226e-134	0.002783216106727447	17.76033160012656	3.970321244236597e-39	0.0	1.3376375577997891e-47	0.0	1.1825769536617808e-283	2.7840540315283944	0.0	7.269517368143363e-77	2.1700493511135016e-300	0.005442282024971074	1.265288876247019e-211	5.24386705014383e-07	5.636261297553542e-302	1.5894626324116548	5.942124718321732e-258	3.360322510347549e-15	2.3189694451824986e-42	0.0	1.0923869925135442e-07	1.0064579270828962
0.5295295295295295	3.664931638265148e-140	0.0064374659981782855	21.822240229021588	4.217463686766619e-38	0.0	3.861407206775313e-50	0.0	3.424725492865313e-294	1.5637054370382355	0.0	1.7354557117819242e-75	1.8298046665907e-311	0.012373220846037085	7.877171897315991e-220	1.6369890016894238e-06	4.22923906534e-313	0.8677094225210982	1.15526309011281e-267	1.6343708040461747e-14	2.681660967037393e-41	0.0	3.571010196539882e-07	1.103293989523417
0.5375375375375375	6.452948375117635e-146	0.014270219285281556	25.61745771504568	4.342266846842181e-37	0.0	9.591840387094401e-53	0.0	6.37891257432584e-305	0.831555709650232	0.0	4.026165506896084e-74	0.0	0.026941094145209073	3.427756414195611e-228	4.9096927623039455e-06	0.0	0.44741125827446704	1.487681297923271e-277	7.668266181481405e-14	3.0070408137979234e-40	0.0	1.1221170386127176e-06	1.2244382740095796
0.5455455455455456	8.714538751993972e-152	0.030320577659777952	28.761624168440378	4.3333235610362195e-36	0.0	2.05025309282023e-55	0.0	7.64173543e-316	0.4183997444482811	0.0	9.076947940729848e-73	0.0	0.05618055811880743	1.0425780518654663e-236	1.4147422873215272e-05	0.0	0.21770855185606097	1.2689040357990038e-287	3.470729072868196e-13	3.269660865489525e-39	0.0	3.389385489931365e-06	1.3401932335150917
0.5535535535535536	9.026700830854677e-158	0.06175650570672924	30.92469606459583	4.1914585924895213e-35	0.0	3.771049212973843e-58	0.0	0.0	0.19904307676641597	0.0	1.9886492810726646e-71	0.0	0.11220261733290547	2.2164921642144416e-245	3.916650499228972e-05	0.0	0.09989354045959055	7.168652425180457e-298	1.5153787661558274e-12	3.4474296457778676e-38	0.0	9.841097441777215e-06	1.427165491475701
0.5615615615615615	8.18349019220287e-161	0.1205917723428791	31.898521145700187	3.929603161740257e-34	0.0	5.9685126186670795e-61	0.0	0.0	0.08946439049183456	0.0	4.233959335200272e-70	0.0	0.2146218583539298	3.2936907421114387e-254	0.0001041757817971035	0.0	0.043190194989765354	2.6824778173411216e-308	6.382614744525144e-12	3.524673307280812e-37	0.0	2.7466974731808665e-05	1.4712055002109772
0.5695695695695695	6.918451330178467e-159	0.22578640128956573	31.640932342268126	3.570850446235983e-33	0.0	8.128664980376793e-64	0.0	0.0	0.037966675389794244	0.0	8.760024073438627e-69	0.0	0.39319408481086426	3.421042223007702e-263	0.00026621540466305907	0.0	0.01758523577007833	6.6487e-319	2.5933015200403005e-11	3.4944157996043256e-36	0.0	7.369347255050894e-05	1.4689002112923442
0.5775775775775776	5.6997110469999265e-157	0.40539895416537786	30.283597259763436	3.145097265531767e-32	0.0	9.526240134114218e-67	0.0	0.0	0.01520278453870031	0.0	1.7613028946961924e-67	0.0	0.689938238674464	2.483665164885761e-272	0.0006536030371811695	0.0	0.00673894900455626	0.0	1.0164460859942101e-10	3.3594184593407426e-35	0.0	0.00019006658560982557	1.4273509025395896
0.5855855855855856	4.571825770247324e-155	0.6981294569766788	28.101228938796357	2.68494845744123e-31	0.0	9.606673197594032e-70	0.0	0.0	0.00574054199221583	0.0	3.4413823751693796e-66	0.0	1.1595565319742454	1.2603369075926412e-281	0.0015417338426759932	0.0	0.0024294990949428495	0.0	3.843196860750704e-10	3.1317642761694056e-34	0.0	0.0004712491800851416	1.3622317251018872
0.5935935935935936	3.5704206844281886e-153	1.153255688451191	25.45068255182931	2.2216583719516474e-30	0.0	8.336307022048915e-73	0.0	0.0	0.0020429485364642274	0.0	6.534343239052995e-65	0.0	1.8666394936136435	4.4703266547991154e-291	0.003493970346774219	0.0	0.0008236683796317105	0.0	1.4017735592256565e-09	2.8310735768807982e-33	0.0	0.0011232473023034184	1.294457344084595
0.6016016016016015	2.714825990778104e-151	1.8277769006131437	22.696267259062004	1.7817963076323902e-29	0.0	6.224773839681952e-76	0.0	0.0	0.0006849009979090633	0.0	1.205705075371831e-63	0.0	2.878221381576364	1.108283481053887e-300	0.007607526763383451	0.0	0.00026251668319841203	0.0	4.932192820101287e-09	2.4817163210682685e-32	0.0	0.0025739190440147762	1.2460633822578278
0.6096096096096095	2.0098215594053976e-149	2.779737645097784	20.14014210728415	1.3850909262322703e-28	0.0	3.999656043529736e-79	0.0	0.0	0.00021621219121954516	0.0	2.161973501474393e-62	0.0	4.25100502278607	1.92053160188227e-310	0.015914105321047072	0.0	7.863425842205591e-05	0.0	1.674091453328459e-08	2.109569512192519e-31	0.0	0.005670580806580179	1.2360347420220994
0.6176176176176176	1.4486581055049394e-147	4.057378878714771	17.973802723016576	1.0436093617589355e-27	0.0	2.211418330003428e-82	0.0	0.0	6.424724952210424e-05	0.0	3.767296276583491e-61	0.0	6.014107718957133	2.326e-320	0.03198419554457087	0.0	2.213191019600779e-05	0.0	5.4814475343185635e-08	1.73891428463272e-30	0.0	0.012011476288994164	1.2767896102952834
0.6256256256256256	1.0166400229515242e-145	5.68497888917623	16.259880479811198	7.621441157409177e-27	0.0	1.0521274631661717e-85	0.0	0.0	1.796440569127757e-05	0.0	6.379392421747281e-60	0.0	8.150259480072206	0.0	0.061759404671706694	0.0	5.851905436472604e-06	0.0	1.7313636443141081e-07	1.389975442039181e-29	0.0	0.024464152874158367	1.3718802907296814
0.6336336336336337	6.946425973166985e-144	7.647783477276132	14.945046486610625	5.39480421421495e-26	0.0	4.307397986869577e-89	0.0	0.0	4.725382675290157e-06	0.0	1.0497816861007454e-58	0.0	10.580368275308777	0.0	0.11457377827554029	0.0	1.4533846101345298e-06	0.0	5.275434994225179e-07	1.077414370554268e-28	0.0	0.04791427018953674	1.5152587724532454
0.6416416416416417	4.621133683956326e-142	9.87979974329285	13.897065647954083	3.701295231967248e-25	0.0	1.5174375840268323e-92	0.0	0.0	1.169032314652846e-06	0.0	1.6787607164757328e-57	0.0	13.157327088886552	0.0	0.2042122704797981	0.0	3.3901141186523156e-07	0.0	1.550619380575774e-06	8.098549404320029e-28	0.0	0.09024962765560994	1.6922117016787275
0.6496496496496496	2.993150604110402e-140	12.258808613098557	12.95385433014829	2.4613377916578573e-24	0.0	4.599979160826541e-96	0.0	0.0	2.7195500567583906e-07	0.0	2.608847757898699e-56	0.0	15.67402175902596	0.0	0.34969779821462377	0.0	7.425988212592928e-08	0.0	4.396722839431623e-06	5.903135896750567e-27	0.0	0.1635038468086535	1.8818132313742637
0.6576576576576576	1.887563317356866e-138	14.612203971023904	11.970862343595275	1.5864564863138788e-23	0.0	1.1999138987945052e-99	0.0	0.0	5.948222300107106e-08	0.0	3.9398420063621176e-55	0.0	17.88740567824755	0.0	0.5753318630743626	0.0	1.5274405954031623e-08	0.0	1.202624150672808e-05	4.1726477926578314e-26	0.0	0.2849592082755794	2.0604897802370368
0.6656656656656657	1.1589572482727118e-136	16.735046597817963	10.855345344831104	9.911161705261639e-23	0.0	2.6933543532549597e-103	0.0	0.0	1.223589888552503e-08	0.0	5.782012265226196e-54	0.0	19.55584233805994	0.0	0.9094072679216234	0.0	2.9499544694873296e-09	0.0	3.1732749418795664e-05	2.860200628202423e-25	0.0	0.47785603956237305	2.206069515278558
0.6736736736736737	6.92829286353837e-135	18.418464260726807	9.58119423354132	6.001508308555787e-22	0.0	5.2021886713570196e-107	0.0	0.0	2.3891038859904328e-09	0.0	8.246114161034596e-53	0.0	20.482167878986637	0.0	1.3810610581916096	0.0	5.349135189878468e-10	0.0	8.077229698776864e-05	1.9012516684462936e-24	0.0	0.7712231340872964	2.301554151852485
0.6816816816816818	4.0325336429547415e-133	19.483205250810215	8.18420962716181	3.522376004893844e-21	0.0	8.64625210637741e-111	0.0	0.0	5.272504064149489e-10	0.0	1.1428515179322506e-51	0.0	20.55196334170782	0.0	2.0150313323122826	0.0	9.106469752638207e-11	0.0	0.000198332604209409	1.225585678617488e-23	0.0	1.1983034262612453	2.337859605067086
0.6896896896896896	2.28519207370221e-131	19.81095124738497	6.743061546231271	2.0037819896582772e-20	0.0	1.2365705008356794e-114	0.0	0.0	4.343125577068832e-10	0.0	1.5392189731118421e-50	0.0	19.756784970871376	0.0	2.824653576742534	0.0	1.4554570825430472e-11	0.0	0.00046978889353705664	7.661458027180537e-23	0.0	1.7931824351705448	2.3149592529883227
0.6976976976976976	1.260841148031674e-129	19.365848316122516	5.354112015612615	1.1048534499061918e-19	0.0	1.5218051914007546e-118	0.0	0.0	1.2989173564348672e-09	0.0	2.0145643238664234e-49	0.0	18.195839787877766	0.0	3.8041974155634732	0.0	2.183832540896858e-12	0.0	0.001073466079920794	4.644571828691252e-22	0.0	2.585583546496237	2.2412115704115285
0.7057057057057057	6.773154798219723e-128	18.20086866825477	4.10823792250815	5.904706779575422e-19	0.0	1.6115672480289914e-122	0.0	0.0	4.4423297217642496e-09	0.0	2.562311946798401e-48	0.0	16.055648319584584	0.0	4.922382578444286	0.0	3.0760967535585215e-13	0.0	0.0023661967653119545	2.7305453020551705e-21	0.0	3.5943465503647922	2.1310841018347513
0.7137137137137137	3.5425386750481156e-126	16.4474708975719	3.075304178937974	3.0586617237427894e-18	0.0	1.4685441103954758e-126	0.0	0.0	1.4824755943524128e-08	0.0	3.167035973019355e-47	0.0	13.573449512659941	0.0	6.119305688233728	0.0	4.067555821221638e-14	0.0	0.00503141727564911	1.556774056872542e-20	0.0	4.820720034914598	2.001876442928118
0.7217217217217218	1.8039777608736767e-124	14.291339040094527	2.29828198255886	1.5356916158585315e-17	0.0	1.1515286590698083e-130	0.0	0.0	4.789329995786498e-08	0.0	3.804031664690237e-46	0.0	10.994251216463391	0.0	7.30875489270851	0.0	5.049096504562085e-15	0.0	0.010320643261914994	8.607508292063023e-20	0.0	6.2430493172695725	1.8702725972840946
0.7297297297297298	8.944184474050871e-123	11.940347655482189	1.7956073820532086	7.473362193242437e-17	0.0	7.769833246902497e-135	0.0	0.0	1.4973861814932313e-07	0.0	4.4402291375262504e-45	0.0	8.532182884811444	0.0	8.386854550996588	0.0	5.883496231477007e-16	0.0	0.02042208815872226	4.615388534024111e-19	0.0	7.8144879651745285	1.7495410307461499
0.7377377377377377	4.317609058521912e-121	9.592304731202248	1.5682485802098591	3.525068012001223e-16	0.0	4.511259787933062e-139	0.0	0.0	4.5307787576285153e-07	0.0	5.036592026198692e-44	0.0	6.3442367227320045	0.0	9.246327887794074	0.0	6.435688757263183e-17	0.0	0.03898257080544179	2.40005640465218e-18	0.0	9.46486005520804	1.6479527727740702
0.7457457457457457	2.029265606833161e-119	7.409199411468907	1.6074416037839956	1.6116043207534306e-15	0.0	2.2538923441677296e-143	0.0	0.0	1.3268061096111304e-06	0.0	5.5518573252678895e-43	0.0	4.519897279959909	0.0	9.793860950652194	0.0	6.6083036098108666e-18	0.0	0.07178236386140852	1.2103766382441637e-17	0.0	11.106813674341018	1.5685907550397067
0.7537537537537538	9.285974674673068e-118	5.502141507393258	1.8999031889804545	7.141489435346955e-15	0.0	9.689864217060603e-148	0.0	0.0	3.7605804567430574e-06	0.0	5.947164511757257e-42	0.0	3.08540740629546	0.0	9.966738012870367	0.0	6.370388503972568e-19	0.0	0.12750933634658226	5.919829355342902e-17	0.0	12.645227643369086	1.5103150389016213
0.7617617617617618	4.137224889012876e-116	3.9279388500628905	2.4289468952123516	3.06731674547217e-14	0.0	3.5846883655664497e-152	0.0	0.0	1.0316536158570114e-05	0.0	6.190870786494732e-41	0.0	2.0180670409480443	0.0	9.744658325458953	0.0	5.807224884759256e-20	0.0	0.2184958358974062	2.807961929455397e-16	0.0	13.987899272973724	1.4693643880495253
0.7697697697697699	1.794666717967368e-114	2.695393981180923	3.1716892613240097	1.2769323971166708e-13	0.0	1.1411278721660685e-156	0.0	0.0	2.7394601623104998e-05	0.0	6.2627295749021925e-40	0.0	1.264741190219568	0.0	9.153657422150532	0.0	7.429206960695538e-21	0.0	0.3611780040237473	1.2917264477258184e-15	0.0	15.055241804527096	1.440996775364892
0.7777777777777777	7.579691837926318e-113	1.7776636149978686	4.093962287578118	5.152483837863068e-13	0.0	3.125837607973226e-161	0.0	0.0	7.04158549671391e-05	0.0	6.156667661560224e-39	0.0	0.7594761415209217	0.0	8.261086288300094	0.0	1.4583978304594655e-20	0.0	0.5759388468344441	5.763035208874333e-15	0.0	15.787201015949952	1.420699936865313
0.7857857857857857	3.116824607485223e-111	1.1266435066772937	5.145367094845832	2.0151381417598505e-12	0.0	7.367967521209649e-166	0.0	0.0	0.00017521636235300409	0.0	5.881632628823487e-38	0.0	0.43699443642974894	0.0	7.1629864080923555	0.0	7.718536207824308e-20	0.0	0.8859483450003993	2.4936620483531833e-14	0.0	16.146661285184607	1.4047625587543011
0.7937937937937938	1.2478611636598663e-109	0.6860707832399784	6.256994779903068	7.63892877770587e-12	0.0	1.494438975156451e-170	0.0	0.0	0.00042208914468698386	0.0	5.460346596694089e-37	0.0	0.24092916547593782	0.0	5.967130840633977	0.0	4.070634540800982e-19	0.0	1.3146718980464178	1.0464871037313846e-13	0.0	16.11978110685616	1.3902727574230895
0.8018018018018018	4.8642207897352994e-108	0.4013563459005385	7.343716516395822	2.8067229835699215e-11	0.0	2.6083019144859776e-175	0.0	0.0	0.0009844372910605787	0.0	4.926207016591185e-36	0.0	0.12727890372276113	0.0	4.775858591278246	0.0	2.0843321126804783e-18	0.0	1.88192931800251	4.2593628065475366e-13	0.0	15.714460106123598	1.3747992826701376
0.8098098098098099	1.8460923137382606e-106	0.22552892282907455	8.311746246532385	9.99553613759987e-11	0.0	3.917299045638166e-180	0.0	0.0	0.0022230948038548743	8.94e-322	4.3189207846889636e-35	0.0	0.06442856056914921	0.0	3.6724155937475147	0.0	1.0358448402958868e-17	0.0	2.59876007606985	1.6814134228531783e-12	0.0	14.958194325118946	1.3560589463532915
0.8178178178178177	6.821606922597646e-105	0.12170748966528568	9.070686765480493	3.450262109516255e-10	0.0	5.0624970749516157e-185	2.184e-321	0.0	0.004861257004402898	4.3467e-319	3.679662193518919e-34	0.0	0.03125044771504846	0.0	2.713105309990277	0.0	4.9962797429187615e-17	0.0	3.4618322082464714	6.437664079001517e-12	0.0	13.895993653918882	1.3317925969260147
0.8258258258258258	2.4542179546714047e-103	0.06306789243579974	9.547880950076603	1.1543500776834778e-09	0.0	5.629787932335154e-190	1.02155e-318	0.0	0.010294319405120302	2.0413179e-316	3.0465674305269512e-33	0.0	0.014524133162368247	0.0	1.925732433303548	0.0	2.338980141418463e-16	0.0	4.44859420747437	2.3906224337843157e-11	0.0	12.5882069427812	1.2999227672644211
0.8338338338338338	8.596719370014157e-102	0.031376905139717394	9.702025271275058	3.743367252176892e-09	0.0	5.387266726317986e-195	4.7791582e-316	0.0	0.021112826367653822	9.342406846e-314	2.4512283522878322e-32	0.0	0.006468151937760574	0.0	1.3132266979827922	0.0	1.0627662354480397e-15	0.0	5.514631784868986	8.610485750564572e-11	0.0	11.107520557716446	1.2589255545053584
0.8418418418418419	2.931875846243395e-100	0.014985111440785018	9.532962161902477	1.1765944336843514e-08	0.0	4.4360263030657896e-200	2.1787170505e-313	0.0	0.041941090417244045	4.1665862067453e-311	1.9165796816412386e-31	0.0	0.002760104815021012	0.0	0.8603950969763201	0.0	4.686884243103129e-15	0.0	6.594580850107292	3.008039614774379e-10	0.0	9.534392783532834	1.2082735096026695
0.8498498498498499	9.735351347625753e-99	0.006869075081275423	9.085395868662895	3.584516589866841e-08	0.0	3.1431777312088825e-205	9.6788788937413e-311	0.0	0.08070985421246848	1.810821185591674e-308	1.4562640225534327e-30	0.0	0.001128561386770869	0.0	0.5415899731319791	0.0	2.0061803947152348e-14	0.0	7.607374989195761	1.0192579178346958e-09	0.0	7.950756909011213	1.1488102394339457
0.8578578578578577	3.1473927306462534e-97	0.0030218206201167368	8.445715568346143	1.0584585429626312e-07	0.0	1.9164299843905037e-210	4.1900970663053285e-308	0.0	0.15047351042609888	7.669099302258902e-306	1.0752847657316294e-29	0.0	0.00044215797951551263	0.0	0.327535040553082	0.0	8.334877098405776e-14	0.0	8.465632305706766	3.3499230834607636e-09	0.0	6.432660432708381	1.0829764066152712
0.8658658658658658	9.907031076158113e-96	0.0012756119347808717	7.732680621026964	3.029399593652825e-07	0.0	1.0054631707899867e-215	1.7676566695747172e-305	0.0	0.27183027207716415	3.165095036590871e-303	7.715729571407452e-29	0.0	0.00016598941245814523	0.0	0.19030902628294846	0.0	3.3610599469158653e-13	0.0	9.087845360359466	1.0679267886415726e-08	0.0	5.043173647174722	1.014876401904003
0.8738738738738738	3.036193329195497e-94	0.0005166531076181948	7.083910438164511	8.403858389640916e-07	0.0	4.539296692714061e-221	7.266855980065954e-303	0.0	0.47588521702160824	1.2729248001767998e-300	5.380227432241425e-28	0.0	5.970785894955846e-05	0.0	0.10623691984633377	0.0	1.3155450635386627e-12	0.0	9.411078699454597	3.302249483069542e-08	0.0	3.82707121772608	0.9502163512086067
0.8818818818818819	9.059592363072091e-93	0.00020075436015429656	6.640583871670076	2.2596456558241568e-06	0.0	1.7634378724307587e-226	2.9111862707924023e-300	0.0	0.8074962060700068	4.988756884817532e-298	3.6458131196079945e-27	0.0	2.057917442419628e-05	0.0	0.05697784493854648	0.0	4.997955582649878e-12	0.0	9.401449807326115	9.904807290787842e-08	0.0	2.808394272942422	0.8961420770536578
0.8898898898898899	2.63197199040603e-91	7.482987630692164e-05	6.532458958932126	5.888998027981276e-06	0.0	5.894961183154454e-232	1.1364968601721419e-297	0.0	1.3282656502265224	1.90526562417518e-295	2.4008128364273385e-26	0.0	6.796205944359514e-06	0.0	0.02935966070496209	0.0	1.8430675106642044e-11	0.0	9.059979357482216	2.8817484197620886e-07	0.0	1.9912259319835655	0.8609716983001338
0.897897897897898	7.444701247748793e-90	2.6754167208798936e-05	6.864550327997705	1.487585475330882e-05	0.0	1.6957074480151637e-237	4.323558010990222e-295	0.0	2.118424332179715	7.090752433383927e-293	1.5363576866294524e-25	0.0	2.1505222426862305e-06	0.0	0.014534848543898513	0.0	6.597167441771751e-11	0.0	8.42241301548816	8.132915338745636e-07	0.0	1.3631856739831216	0.8537796723679232
0.9059059059059058	2.050249558389675e-88	9.174448532333205e-06	7.7059944137522765	3.642184167868105e-05	0.0	4.197300834453839e-243	1.602836210152267e-292	0.0	3.276475945244987	2.571595830332704e-290	9.554247840271796e-25	0.0	6.520180985025195e-07	0.0	0.006913284888376474	0.0	2.2921690537499326e-10	0.0	7.553057839706387	2.2265015113952576e-06	0.0	0.9005665744550903	0.8837752969584617
0.9139139139139139	5.497429386764432e-87	3.0172387517827344e-06	9.0811953665098	8.643334639087618e-05	0.0	8.940019365214782e-249	5.790443179002108e-290	0.0	4.915349293331401	9.088384711704071e-288	5.773920503915824e-24	0.0	1.8943137299468516e-07	0.0	0.0031591690231304137	0.0	7.730620773518413e-10	0.0	6.53410390490871	5.912794932732116e-06	0.0	0.5738569067282155	0.9594436451857168
0.9219219219219219	1.4351791400691389e-85	9.515962304657457e-07	10.96345291186923	0.00019881090654535222	0.0	1.6385360970629997e-254	2.0384932037608145e-287	0.0	7.153970381586816	3.129999666853712e-285	3.390901930658348e-23	0.0	5.280257683521096e-08	0.0	0.0013869976831046512	0.0	2.5308514499605317e-09	0.0	5.452883410382797	1.523219047461836e-05	0.0	0.35258049600081687	1.0874767839795199
0.92992992992993	3.6479269415674806e-84	2.8779557226878055e-07	13.27179791259678	0.0004432395814673918	0.0	2.5841799890044725e-260	6.993289965146918e-285	0.0	10.103721904101553	1.050450227589371e-282	1.9352175377051976e-22	0.0	1.4345704361993503e-08	0.0	0.0005850501215055785	0.0	8.042845921118277e-09	0.0	4.389785883043114	3.8066099576461264e-05	0.0	0.20881051266943476	1.2715992217453433
0.937937937937938	9.027754945889718e-83	8.346060942111439e-08	15.872328831826973	0.0009578032781934326	0.0	3.50702366813525e-266	2.3379144132965155e-282	0.0	13.850223799271882	3.4354233803197697e-280	1.0732835788589434e-21	0.0	4.544484550922442e-09	0.0	0.0002370963548478702	0.0	2.4811338105620093e-08	0.0	3.4090817273693976	9.22842782946435e-05	0.0	0.11917496861136824	1.5114589374457907
0.9459459459459458	2.1752393575184955e-81	2.3207329646842e-08	18.585507302801254	0.0020061045118234607	0.0	4.095470730937971e-272	7.616412994916868e-280	0.0	18.43213792503046	1.0948601623497311e-277	5.784546418751448e-21	0.0	3.949733510112222e-09	0.0	9.231476008619715e-05	0.0	7.430102472996976e-08	0.0	2.553926756371125	0.00021703877243182734	0.0	0.06553557561158678	1.8017919599689485
0.9539539539539539	5.103029237510535e-80	6.1872450611127015e-09	21.20032284204357	0.004072585800635654	0.0	4.115457755802866e-278	2.417949169056813e-277	0.0	23.820020819884203	3.400248360691578e-275	3.0296626176755377e-20	0.0	9.815273215667595e-09	0.0	3.453280677271388e-05	0.0	2.1599850527004578e-07	0.0	1.8456800291570776	0.0004951926729557552	0.0	0.0347189523203957	2.1320611448493927
0.9619619619619619	1.1655819947381073e-78	1.5815479310494644e-09	23.49495512284213	0.00801357642844266	0.0	3.5586203805455664e-284	7.480293744849216e-275	0.0	29.89925993507427	1.0290494037042871e-272	1.5420176979860788e-19	0.0	2.9236756239247077e-08	0.0	1.2411008605694252e-05	0.0	6.095726707254648e-07	0.0	1.2867119603195099	0.0010960880957318964	0.0	0.017717615332341292	2.4867166977041824
0.96996996996997	2.5920980926125277e-77	3.875845723425811e-10	25.26185710925227	0.015283470267374906	0.0	2.647856025979381e-290	2.2550955235341027e-272	0.0	36.4614485588733	3.0348372784229313e-270	7.627014643781593e-19	0.0	8.608395777442324e-08	0.0	4.285453034631816e-06	0.0	1.6700398837587078e-06	0.0	0.8653328931647176	0.0023537385108785736	0.0	0.008708746459754392	2.8461359344769437
0.977977977977978	5.61246863795922e-76	9.106206912068395e-11	26.33359880437382	0.02825250900662104	0.0	1.6953378751741625e-296	6.6250023645984805e-270	0.0	43.207902610990644	8.721841581581676e-268	3.6659786750379505e-18	0.0	2.4636463014031265e-07	0.0	1.4216767729624646e-06	0.0	4.441840692953691e-06	0.0	0.5613865934283456	0.004903651976380796	0.0	0.004122767002899653	3.188189683943267
0.9859859859859861	1.1831788060532254e-74	2.051090149564791e-11	26.604933554739823	0.05062109324192971	0.0	9.340440408037675e-303	1.896627035012799e-267	0.0	49.76733831346002	2.4426125126636534e-265	1.7123613650765206e-17	0.0	6.84462228999001e-07	0.0	4.5312649960756015e-07	0.0	1.1469445657285697e-05	0.0	0.35133208354198264	0.009911444096049913	0.0	0.0018796733159493937	3.490274034975029
0.9939939939939939	2.4285154321600392e-73	4.4289297279576615e-12	26.04677755504019	0.08791145557825455	0.0	4.428204157292636e-309	5.291181272752989e-265	0.0	55.72724038279545	6.666141993421395e-263	7.772684485705152e-17	0.0	1.8458479035830483e-06	0.0	1.3875623886330127e-07	0.0	2.875240028540447e-05	0.0	0.2121048188057084	0.019436465915669866	0.0	0.000825314044687073	3.731560305872219
1.0020020020020022	4.853169518617297e-72	9.16793247218282e-13	24.709183581336895	0.14797858631731026	0.0	1.806496504e-315	1.4384611884575293e-262	0.0	60.67565122299349	1.772834285834517e-260	3.4285997511904756e-16	0.0	4.8318699724283625e-06	0.0	4.0822541800058773e-08	0.0	6.997893357526745e-05	0.0	0.1235265207629465	0.03698008649241473	0.0	0.00034896849427432363	3.895170173546562
1.01001001001001	9.442875068985562e-71	1.8192626448150152e-13	22.712614482135685	0.24143027539971987	0.0	7.16e-322	3.810820221864786e-260	0.0	64.24765556089596	4.594468978041227e-258	1.4697134607641873e-15	0.0	1.227743857187718e-05	0.0	1.1538836787795408e-08	0.0	0.00016536050245219753	0.0	0.06939798057964484	0.06826466374579761	0.0	0.00014209323311023983	3.9699855775213617
1.0180180180180178	1.7888639085947292e-69	3.460704355942861e-14	20.229274438565554	0.3817895508095123	0.0	0.0	9.838153131683951e-258	0.0	66.16935769479188	1.1603155276633961e-255	6.122357511915418e-15	0.0	3.028126423075738e-05	0.0	3.133563382061322e-09	0.0	0.000379382791027503	0.0	0.03761061254656097	0.12226678790346276	0.0	5.571527809047987e-05	3.951852930321996
1.026026026026026	3.2994741290174037e-68	6.310637412844766e-15	17.458257238271152	0.585188521442282	0.0	0.0	2.475047280147778e-255	0.0	66.29208381644645	2.8555547019650064e-253	2.4784195895342595e-14	0.0	7.249606716326236e-05	0.0	8.175783857927777e-10	0.0	0.0008451142246774115	0.0	0.019663052104386788	0.21247732829553156	0.0	2.1037477558397123e-05	3.84402766387031
1.034034034034034	5.925249169383414e-67	1.1031049400097115e-15	14.599295565428037	0.8693747292319005	0.0	0.0	6.067757635861321e-253	0.0	64.6109877502306	6.848231978826353e-251	9.749921339667691e-14	0.0	0.0001684727296938993	0.0	2.0494380003889557e-10	0.0	0.0018279155819025089	0.0	0.009916728042799356	0.358273903541469	0.0	7.651013129629484e-06	3.6568114870911184
1.0420420420420422	1.0360079261446747e-65	1.8483796291796874e-16	11.829735263046551	1.2518655200435498	0.0	0.0	1.4495985830206807e-250	0.0	61.26491807470685	1.6004423757141218e-248	3.727327236458873e-13	0.0	0.0003800318603720286	0.0	4.9357668017206994e-11	0.0	0.0038389392744231986	0.0	0.0048246168171466545	0.5861692909691856	0.0	2.6850387915694547e-06	3.406442473718481
1.05005005005005	1.7636573726716963e-64	2.9688802369110394e-17	9.288164699040884	1.7472208203175208	0.0	0.0	3.374753765664168e-248	0.0	56.51773432294445	3.6448127345198895e-246	1.38472669860508e-12	0.0	0.0008321203431780054	0.0	1.1420600648353202e-11	0.0	0.007828753749522722	0.0	0.002264301212918693	0.9305569199186785	0.0	9.240323994153237e-07	3.1133910391623796
1.0580580580580579	2.923210947392554e-63	4.5710739250939476e-18	7.066328820967021	2.3636184267200306	0.0	0.0	7.656164037568341e-246	0.0	50.72450275271348	8.088798129769724e-244	4.999202639021126e-12	0.0	0.00176859549137249	0.0	2.5388539798501934e-12	0.0	0.015502889914364068	0.0	0.001025138447487354	1.4334460222016194	0.0	3.5428753297680874e-07	2.8002815000341115
1.0660660660660661	4.717381703368665e-62	6.746292895976933e-19	5.209087678708262	3.099177072095868	0.0	0.0	1.692603262228505e-243	0.0	44.28845908788175	1.7493083673375745e-241	1.753910984864315e-11	0.0	0.0036487796178800444	0.0	5.422517551792791e-13	0.0	0.029811522148921875	0.0	0.00044772133950342016	2.142617304037128	0.0	2.630432837283966e-07	2.489693155858667
1.074074074074074	7.412026054945308e-61	9.544017100898563e-20	3.720709545687029	3.938717805614769	0.0	0.0	3.646480720559923e-241	0.0	37.615809843635446	3.6865688511856207e-239	5.979770101593808e-11	0.0	0.007307082317870271	0.0	1.1127015021389671e-13	0.0	0.05566989149869951	0.0	0.00018862967512806923	3.107698466610029	0.0	4.93954078842764e-07	2.202095534502408
1.0820820820820822	1.1338825080319256e-59	1.2942384578241393e-20	2.574993657631369	4.85179893440522	0.0	0.0	7.655392711524733e-239	0.0	31.075190182065526	7.570976958083162e-237	1.9812147782493541e-10	0.0	0.014204243615142113	0.0	2.193667733249375e-14	0.0	0.10095668181560985	0.0	7.666359642925996e-05	4.373912091221604	0.0	1.2404245476677794e-06	1.9541424406806178
1.09009009009009	1.6888634024419697e-58	1.6823360536610753e-21	1.7266353619992332	5.792821891673453	0.0	0.0	1.5661589310475546e-236	0.0	24.96708024473704	1.5151481464796843e-234	6.378943599766201e-10	0.0	0.02680220139044335	0.0	4.155061776082109e-15	0.0	0.17780436315527842	0.0	3.0056977826451918e-05	5.973705351590848	0.0	3.165627942700403e-06	1.7574946653540897
1.0980980980980979	2.449156320332934e-57	2.0961631863025327e-22	1.1217210540704432	6.703737639162567	0.0	0.0	3.1223313734614144e-234	0.0	19.506149364638112	2.954825733620367e-232	1.995887682208922e-09	0.0	0.049090963332345375	0.0	7.561336886436332e-16	0.0	0.3041284396983055	0.0	1.1367851265933291e-05	7.917088568253622	0.0	7.887555748573237e-06	1.6182697857526498
1.1061061061061062	3.458073097015002e-56	2.5035141282686316e-23	0.7060129931191764	7.519401854786528	0.0	0.0	6.065923918094906e-232	0.0	14.81693006531441	5.6154200163372405e-230	6.06867060585713e-09	0.0	0.08727942308208511	0.0	1.3220082208767602e-16	0.0	0.5052356309871434	0.0	4.14751919267133e-06	10.18216809874945	0.0	1.9100000575041137e-05	1.5371386963466924
1.114114114114114	4.7538743485048116e-55	2.8660683224098356e-24	0.4304931233735571	8.175023950505544	0.0	0.0	1.1483908652169987e-229	0.0	10.940982078114802	1.039935055225321e-227	1.7931687651246864e-08	0.0	0.15062667490575035	0.0	2.220670833936702e-17	0.0	0.8152084447981403	0.0	1.4597395532477385e-06	12.707872744872567	0.0	4.4927819557075e-05	1.5100115191845982
1.1221221221221223	6.362932082335115e-54	3.145094058741192e-25	0.2542881318875165	8.614582306197583	0.0	0.0	2.118640666481076e-227	0.0	7.852196928555701	1.8767386143894476e-225	5.148952640462817e-08	0.0	0.2523318681968093	0.0	3.5838406107562726e-18	0.0	1.2776060240590494	0.0	4.956091287518084e-07	15.391031881619263	0.0	0.00010265138518692752	1.5291881972272618
1.13013013013013	8.292073502816034e-53	3.3081908053997334e-26	0.1455029173715685	8.798707253388642	0.0	0.0	3.8089009887622484e-225	0.0	5.476291326711906	3.30046370215313e-223	1.436768378799723e-07	0.0	0.41032028389839614	0.0	5.556836891122825e-19	0.0	1.9448897056612107	0.0	1.6232304025043758e-07	18.089601751161542	0.0	0.00022781340574736563	1.5847973344363133
1.138138138138138	1.0521205057556944e-51	3.335466610368373e-27	0.08064573422999184	8.71049757884697	0.0	0.0	6.6729345811397234e-223	0.0	3.7107827646217935	5.656134538373379e-221	3.8960521131123707e-07	0.0	0.6476718366153442	0.0	8.277917179243177e-20	0.0	2.875936015127766	0.0	5.128590094915427e-08	20.632905908203274	0.0	0.0004910870270517095	1.6663150620710594
1.1461461461461462	1.2997641304545782e-50	3.223526182967695e-28	0.043294499183411585	8.358079793467779	0.0	0.0	1.1392232911530086e-220	0.0	2.4425965955191025	9.445785970781265e-219	1.0266747603153594e-06	0.0	0.9923586270287402	0.0	1.1847561443377917e-20	0.0	4.131106651892242	0.0	1.5631215861795582e-08	22.838378717751603	0.0	0.0010282585769008788	1.7639474629875345
1.154154154154154	1.5633657022225615e-49	2.9861654883629697e-29	0.022511403941777693	7.773373117715632	0.0	0.0	1.8952898993075137e-218	0.0	1.561600989263287	1.5371989167971274e-216	2.629124460810577e-06	0.0	1.4759252432092937	0.0	1.6291134431675771e-21	0.0	5.764657132218638	0.0	4.595835651207083e-09	24.53277009963511	0.0	0.002091273870049619	1.8696787224351856
1.1621621621621623	1.83085456648116e-48	2.6515766658191487e-30	0.011336199745364268	7.007320275717909	0.0	0.0	3.07267937456865e-216	0.0	0.9694988920118222	2.437786333613877e-214	6.542738129015802e-06	0.0	2.1307995859111832	0.0	2.1522273703752587e-22	0.0	7.814794021994994	0.0	1.303506767326632e-09	25.574486135160967	0.0	0.004131275641672099	1.9778351331920703
1.17017017017017	2.0875872359491603e-47	2.2568453304704597e-31	0.005528454341600974	6.122571618001199	0.0	0.0	4.854378624733728e-214	0.0	0.5844033210451857	3.767339903289311e-212	1.5822607778272634e-05	0.0	2.9860964467378084	0.0	2.731740477141103e-23	0.0	10.292378505314717	0.0	3.5664890533910547e-10	25.87309622730608	0.0	0.007927242149676316	2.0850917108118496
1.178178178178178	2.3175720053423316e-46	1.8412230110787312e-32	0.0026108836679142444	5.1850772679901596	0.0	0.0	7.473514006693866e-212	0.0	0.34197793951351363	5.6734544511812135e-210	3.718490867384291e-05	0.0	4.0620801443902685	0.0	3.331234383609939e-24	0.0	13.16998611988675	0.0	9.413996100986332e-11	25.402285092001968	0.0	0.014774907400378413	2.18994679726608
1.1861861861861862	2.5050706455596502e-45	1.4398515748630415e-33	0.001193974943994546	4.256141360171814	0.0	0.0	1.1212200704685875e-209	0.0	0.1942399068060958	8.325952688771993e-208	8.492303522992602e-05	0.0	5.36385481887007	0.0	3.90288188416371e-25	0.0	16.373569643086846	0.0	2.3995362454815895e-11	24.20367849294828	0.0	0.026748048480748157	2.291795962198503
1.194194194194194	2.636362942413969e-44	1.0792835943043833e-34	0.0005286928807245822	3.386228866310597	0.0	0.0	1.6391989914837892e-207	0.0	0.1070709735574304	1.190676834690955e-205	0.0001884752936542437	0.0	6.875271360752274	0.0	4.393191055628595e-26	0.0	19.77911675998821	0.0	5.994185728754593e-12	22.38077194404432	0.0	0.047035322549525416	2.3898278361537604
1.2022022022022023	2.701402268910439e-43	7.754606430185825e-36	0.00022666782781750804	2.61129552116382	0.0	0.0	2.335324833465923e-205	0.0	0.05727156326595026	1.6593097653379926e-203	0.0004064933840027534	0.0	8.554357628022373	0.0	4.751046032952706e-27	0.0	23.216279774619288	0.0	1.7960628486464592e-12	20.08418956113944	0.0	0.08033796791393552	2.482016598969928
1.2102102102102101	2.6950855120484104e-42	5.340601215780156e-37	9.40885905983391e-05	1.9517994560857965	0.0	0.0	3.242184471468281e-203	0.0	0.029722441222041384	2.2533810266074476e-201	0.00085196679067591	0.0	10.331660083670197	0.0	4.936428498875224e-28	0.0	26.479939100986954	0.0	1.7768373100880772e-12	17.4911824945863	0.0	0.13328529854807758	2.564478860476473
1.2182182182182184	2.617914608340642e-41	3.5255763985763547e-38	3.7814718420875443e-05	1.4140143404494154	0.0	0.0	4.3863466395671406e-201	0.0	0.014964259813816579	2.982053266565854e-199	0.0017352497221551114	0.0	12.112627884842482	0.0	4.927775664381291e-29	0.0	29.34917680221356	0.0	5.223270498763844e-12	14.783227836769738	0.0	0.21478717537041742	2.6313896074502376
1.2262262262262262	2.4759306657340956e-40	2.233738675400915e-39	1.4724087320123849e-05	0.9929145796357519	0.0	0.0	5.782864047899382e-199	0.0	0.007308048293719607	3.845650033424365e-197	0.0034345625703632292	0.0	13.784550369581037	0.0	4.7261061413172106e-30	0.0	31.611484157566917	0.0	1.7728431392278688e-11	12.125616574037014	0.0	0.33620110400006986	2.6755238236268144
1.234234234234234	2.279932668971946e-39	1.6336426555606368e-40	5.5820457956510705e-06	0.6757863481172217	0.0	0.0	7.429469763786267e-197	0.0	0.00346159180144405	4.832787746749204e-195	0.006606189296051117	0.0	15.22766075094534	0.0	4.354822704769075e-31	0.0	33.08861976101663	0.0	5.922803548245628e-11	9.652096968129037	0.0	0.5111573555047154	2.6893361157688846
1.2422422422422423	2.0441210006380302e-38	2.725333213807128e-40	2.1375422674205916e-06	0.44580649658569294	0.0	0.0	9.301381578898093e-195	0.0	0.0015901353773134935	5.918331440273755e-193	0.012348116758107382	0.0	16.329035271556783	0.0	3.855244719988412e-32	0.0	33.65977828821043	0.0	1.9260274288384184e-10	7.456263361691857	0.0	0.7548745521226111	2.6663499254562573
1.2502502502502502	1.7844021640286533e-37	2.4312272551792835e-39	1.0310731927399793e-06	0.2850511677023353	0.0	0.0	1.1347806122825789e-192	0.0	0.0007083276373446655	7.062759918775502e-191	0.022429550634033728	0.0	16.997106133500147	0.0	3.2790488640348585e-33	0.0	33.27789573242623	0.0	6.092180720037197e-10	5.589855457685971	0.0	1.0828284209546883	2.602539810101053
1.2582582582582584	1.5166347624591894e-36	2.173718530117995e-38	1.0780443349187165e-06	0.17666019616271256	0.0	0.0	1.3491217932833306e-190	0.0	0.00030594018902570247	8.213404347590858e-189	0.039592283477843326	0.0	17.174216759826013	0.0	2.6795279468469825e-34	0.0	31.976039994357357	0.0	1.87430225764459e-09	4.066842836366735	0.0	1.5087219133576497	2.4973809547116357
1.2662662662662663	1.2550816835456343e-35	1.8926338502787966e-37	2.207330130738146e-06	0.10611921893116148	0.0	0.0	1.563022438691037e-188	0.0	0.00012811612151791222	9.307768285715434e-187	0.06791577486081077	0.0	16.844834514713448	0.0	2.1036968586535178e-35	0.0	29.862685794719653	0.0	5.6086957698549144e-09	2.871369114202331	0.0	2.041848151636632	2.3543137680965627
1.274274274274274	1.0112681583030999e-34	1.6044955836506926e-36	5.2958478311978565e-06	0.06178582268871296	0.0	0.0	1.7646316818991859e-186	0.0	5.201165855258269e-05	1.0278778839258311e-184	0.11321419991253699	0.0	16.03779891816445	0.0	1.5868010926975676e-36	0.0	27.106809841668735	0.0	1.6324484459219736e-08	1.9673992757269865	0.0	2.6841227634176152	2.1805085520640866
1.2822822822822824	7.933497804094372e-34	1.3243983048190943e-35	1.270645415851711e-05	0.034867681900853494	0.0	0.0	1.941412117983083e-184	0.0	2.0468877759501755e-05	1.1061425018382815e-182	0.18340082104829986	0.0	14.82215419894082	0.0	1.1499429320867129e-37	0.0	23.915643126457507	0.0	4.621387643322934e-08	1.3081711015780242	0.0	3.427251696525169	1.9859782658180214
1.2902902902902902	6.059933101290772e-33	1.064404914459477e-34	2.975607820307573e-05	0.019072023327680133	0.0	0.0	2.0814031353261782e-182	0.0	7.808226049665508e-06	1.1599899779557578e-180	0.288716617826937	0.0	13.297401117396564	0.0	8.006533970946733e-39	0.0	20.509131278392744	0.0	1.2725083940419388e-07	0.8441149266475962	0.0	4.250639913087304	1.7822324349197238
1.2982982982982985	4.5068849306952785e-32	8.329200003259414e-34	6.779396422323653e-05	0.010111367979374359	0.0	0.0	2.17455039680218e-180	0.0	2.886995458397981e-06	1.1854165701073057e-178	0.44168476515524374	0.0	11.580076081511944	0.0	5.355836097769753e-40	2.97e-321	17.09543134383288	0.0	3.4080365737374705e-07	0.5285666384411456	0.0	5.120676295765369	1.5807553415658773
1.3063063063063063	3.26355878709213e-31	6.34611408004498e-33	0.0001502068583184077	0.005195920707155215	0.0	0.0	2.21389772733713e-178	0.0	1.0345398320079605e-06	1.1804873825729512e-176	0.6566337328667408	0.0	9.789163173897254	0.0	3.442107823190387e-41	1.375583e-318	13.851125770081307	0.0	8.877755358084203e-07	0.32118478263966	0.0	5.991906402334043	1.39160735962272
1.3143143143143141	2.3009840416390238e-30	4.7078283929968346e-32	0.0003236299699104707	0.002587942164369746	0.0	0.0	2.196445522601768e-176	0.0	3.592769041750838e-07	1.1455796883483115e-174	0.9486458080687108	0.0	8.032847735560278	0.0	2.1253777399478056e-42	6.3349225e-316	10.908509879812346	0.0	2.249352070048222e-06	0.18939255134407101	0.0	6.81031830174631	1.2223922026043168
1.3223223223223224	1.5795882358190027e-29	3.4004902773019287e-31	0.0006780551002392005	0.001249355607939117	0.0	0.0	2.1235286379631374e-174	0.0	1.2091144062411193e-07	1.0833352118633839e-172	1.3318494212142802	0.0	6.3985799919458	0.0	1.2608465952135217e-43	2.84327727813e-313	8.35069772058058	0.0	5.5432828694832e-06	0.1083724821393935	0.0	7.518556940835836	1.0777268014371992
1.3303303303303302	1.0558039241080134e-28	2.3915012696492275e-30	0.0013814594777139802	0.0005845975987858323	0.0	0.0	2.0006476709776962e-172	0.0	3.943101337493884e-08	9.983297500293083e-171	1.8170893908780528	0.0	4.947525627662902	0.0	7.186258532375744e-45	1.2437261673513e-310	6.213798814264248	0.0	1.3287154646714703e-05	0.06017534989205936	0.0	8.062435842002897	0.959227473107378
1.3383383383383385	6.871203204099679e-28	1.6376001098851652e-29	0.0027369582669601036	0.00026513522854946863	0.0	0.0	1.8367832397965908e-170	0.0	1.2460018170527814e-08	8.965174896149256e-169	2.4091708031119414	0.0	3.7134976083418207	0.0	3.935119175692305e-46	5.302223731979587e-308	4.494354253451295	0.0	3.097792256136323e-05	0.03242327110950491	0.0	8.397746367951175	0.8659193358110829
1.3463463463463463	4.3540514837013564e-27	1.0918255837388299e-28	0.005272967034660638	0.00011655134724518721	0.0	0.0	1.643311927255263e-168	0.0	3.814947763640434e-09	7.845436630528392e-167	3.1040522419245864	0.0	2.705634621597346	0.0	2.070271992360652e-47	2.203023090127132e-305	3.1597316829833115	0.0	7.024702730748018e-05	0.016952299259164014	0.0	8.49618496501534	0.7949097990910868
1.3543543543543541	2.686375717146401e-26	7.087724675362567e-28	0.00987867714833847	4.9659988219858504e-05	0.0	0.0	1.432705444702913e-166	0.0	1.1316910005839376e-09	6.690353582345051e-165	3.8865171160521705	0.0	1.9135785476682834	0.0	1.0464329086141045e-48	8.920881565671083e-303	2.159243071194544	0.0	0.0001549383712488987	0.008600601578595785	0.0	8.34929747694327	0.7421509131852893
1.3623623623623624	1.6138145404368443e-25	4.479902642788548e-27	0.017996969603535386	2.050856997738187e-05	0.0	0.0	1.2172187111505224e-164	0.0	3.252503338081496e-10	5.559741784491308e-163	4.728923402227289	0.0	1.3137563223464648	0.0	5.081709519072537e-50	3.5206611309133996e-300	1.4342191179735924	0.0	0.00033238806195295625	0.004234013519565219	0.0	7.969678563895193	0.7031436948419464
1.3703703703703702	9.43964157479312e-25	2.757010866299358e-26	0.03188282747225947	8.209252202608719e-06	0.0	0.0	1.0077553967710638e-162	0.0	9.056087085868975e-11	4.5022931826065826e-161	5.591574381249314	0.0	0.8755378872734044	0.0	2.3709519273454047e-51	1.3541550925332804e-297	0.9259445479620659	0.0	0.0006935651681587104	0.0020225232177834822	0.0	7.38919084857461	0.673493399557289
1.3783783783783785	5.376180096221942e-24	1.6520247303247944e-25	0.054925134611936745	3.185013444606523e-06	0.0	0.0	8.130484943144244e-161	0.0	2.4427538448897645e-11	3.552928943443752e-159	6.425043397913905	0.0	0.5664047372808135	0.0	1.0627965247219964e-52	5.076218664715324e-295	0.5810339580195134	0.0	0.0014076173187741795	0.0009374481677680975	0.0	6.654554151112433	0.649286801339228
1.3863863863863863	2.981329933739515e-23	9.638351832437944e-25	0.09201153709514874	1.1977285288931184e-06	0.0	0.0	6.392232628966799e-159	0.0	6.382919495702148e-12	2.732202415718076e-157	7.1744424556859885	0.0	0.35568931067272724	0.0	4.577116513063677e-54	1.854556083389202e-292	0.3543687951435195	0.0	0.0027786731575239715	0.00042160722952525953	0.0	5.821153703053723	0.6273121490805941
1.3943943943943942	1.6097772942350655e-22	5.4751644919493666e-24	0.1498891844855846	4.3656103562103067e-07	0.0	0.0	4.897376555093936e-157	0.0	1.615640526392915e-12	2.0474477113091857e-155	7.785210860215274	0.0	0.21682379321952644	0.0	1.89386175935551e-55	6.603396257839234e-290	0.21005648077399053	0.0	0.005335141765598827	0.0001839799106597737	0.0	4.94620766132079	0.6051685244660944
1.4024024024024024	8.463359244833176e-22	3.028305824868396e-23	0.23744069922883976	1.5423076060258877e-07	0.0	0.0	3.656362351485224e-155	0.0	3.9613373647545e-13	1.4951555147683487e-153	8.209613947212507	0.0	0.12830258913940817	0.0	7.528683619633698e-57	2.2915138610943753e-287	0.12101287146984746	0.0	0.009963461345175114	7.789845562891922e-05	0.0	4.082460126339827	0.5813123521555632
1.4104104104104103	4.3325419608110564e-21	1.6308366286640498e-22	0.3657605681659683	5.2812470318034826e-08	0.0	0.0	2.660172279748198e-153	0.0	9.408003162406566e-14	1.0639801214661992e-151	8.412890233906257	0.0	0.07369812180963833	0.0	2.8754398294359896e-58	7.750065310882753e-285	0.06775310527113781	0.0	0.01809799678554341	3.200205766614204e-05	0.0	3.2733428302204963	0.5550715868649669
1.4184184184184185	2.1595721381397237e-20	8.551244953069277e-22	0.5478926307288946	1.7528365341325803e-08	0.0	0.0	1.886014829215585e-151	0.0	2.1642089129265578e-14	7.378265185486166e-150	8.377951503325262	0.0	0.041093211397700016	0.0	1.0551251771438307e-59	2.5545592728033818e-282	0.03686510478601269	0.0	0.03197474408326753	1.2755929448690613e-05	0.0	2.550157216471108	0.5266339629204583
1.4264264264264264	1.0481407863020234e-19	4.3657252616305256e-21	0.7980882003878147	5.638788475811918e-09	0.0	0.0	1.303032497666404e-149	0.0	4.822089836204134e-15	4.985957886663047e-148	8.107754570143909	0.0	0.022242138479286452	0.0	3.7197876932363535e-61	8.206431651214935e-280	0.01949288555596472	0.0	0.054946548239921594	4.933169401825597e-06	0.0	1.9313830246147947	0.49699601391954024
1.4344344344344346	4.953368616408688e-19	2.1701593339496996e-20	1.1304807606705174	1.7582055349648274e-09	0.0	0.0	8.772839735515043e-148	0.0	1.0406262268402275e-15	3.2833452415168386e-146	7.624888150653731	0.0	0.01168626995262382	0.0	1.2599310684868713e-62	2.569333528748188e-277	0.010016046824592895	0.0	0.09183985844976598	1.8510334699658237e-06	0.0	1.4238306923382065	0.46785198325823246
1.4424424424424425	2.2793608438338575e-18	1.0503523347048991e-19	1.557156691290142	5.313649877561762e-10	0.0	0.0	5.755723843417096e-146	0.0	2.1750397457644678e-16	2.1069687540438636e-144	6.968454893579907	0.0	0.005960302632356135	0.0	4.100056885443024e-64	7.839969448879356e-275	0.0050010451669825024	0.0	0.14930710078012557	6.738628181266435e-07	0.0	1.0250998866161312	0.4414082088390831
1.4504504504504503	1.0213141552915804e-17	4.949787491577272e-19	2.08573107655349	1.5565234906523977e-10	0.0	0.0	3.67988719589796e-144	0.0	4.4029403237252504e-17	1.3175686073916333e-142	6.188845502167102	0.0	0.0029508954734564696	0.0	1.28188021429291e-65	2.3315032149542962e-272	0.0024263513979742917	0.0	0.2360965740542339	2.3800847109403422e-07	0.0	0.7267129160402309	0.42012561608411864
1.4584584584584586	4.4559675762993374e-17	2.27115234671572e-18	2.716696746589495	4.4193446932947406e-11	0.0	0.0	2.2926822450839306e-142	0.0	8.632018357050043e-18	8.029009681407645e-141	5.341373176694483	0.0	0.0014181838647588845	0.0	3.850520778134424e-67	6.757490336539643e-270	0.0011438237001575855	0.0	0.36312913378883604	8.155898685453362e-08	0.0	0.5173401869073602	0.40641369696128504
1.4664664664664664	1.8930575643314423e-16	1.0146450602285905e-17	3.4409698577142653	1.2161846728106295e-11	0.0	0.0	1.3919640982109165e-140	0.0	1.6389555989342043e-18	4.7678691029780734e-139	4.479879507994294	0.0	0.0006616137479684175	0.0	1.1112351318478445e-68	1.9088096349195497e-267	0.0005239148887879849	0.0	0.5432477990577227	2.71146862266927e-08	0.0	0.38567440054186675	0.40231623277598877
1.4744744744744747	7.831187676080245e-16	4.413571719455374e-17	4.238160786892802	3.243998374126301e-12	0.0	0.0	8.23544374139011e-139	0.0	3.013693835611484e-19	2.759054411309205e-137	3.6513198442955637	0.0	0.0002996193275522001	0.0	3.081107989690925e-70	5.254937783159668e-265	0.00023315370752096553	0.0	0.7905060546218234	8.745520214749307e-09	0.0	0.3226801848044846	0.4092363478362959
1.4824824824824825	3.1545434525800756e-15	1.8692801562508788e-16	5.076107893152232	8.386894547062011e-13	0.0	0.0	4.748110089527757e-137	0.0	5.366615637471636e-20	1.5558574583828715e-135	2.8920350612457026	0.0	0.00013171295526835872	0.0	8.207716403123068e-72	1.40993898121288e-262	0.0001008062602406344	0.0	1.1188966822753865	2.736592032283543e-09	0.0	0.32309539153395705	0.4277439795527373
1.4904904904904903	1.2373532450997182e-14	7.708444818775303e-16	5.912091066337417	2.1016538587512853e-13	0.0	0.0	2.6676531372006617e-135	0.0	9.25473609026107e-21	8.5497407544401665e-134	2.22601128741308	0.0	5.620572552809713e-05	0.0	2.1006428924452238e-73	3.686895609819485e-260	4.2342840119113785e-05	0.0	1.540504707037271	8.30754975083356e-10	0.0	0.38616052405939266	0.45749391519289945
1.4984984984984986	4.726096861858984e-14	3.095047401276488e-15	6.695888922756981	5.104587458541016e-14	0.0	0.0	1.4605376059599346e-133	0.0	1.545549654015488e-21	4.5783573337682704e-132	1.6650270854237852	0.0	2.3282308188264634e-05	0.0	5.165312256276932e-75	9.396132958503058e-258	1.727840328853473e-05	0.0	2.063194595795187	2.446637134636986e-10	0.0	0.5156002302424441	0.4972614270533926
1.5065065065065064	1.757789574298978e-13	1.2099739108934165e-14	7.3744939064754575	1.2017096848145286e-14	0.0	0.0	7.792394519570069e-132	0.0	2.499486844584656e-22	2.3891313353068865e-130	1.2102786587101482	0.0	9.36191997073539e-06	0.0	1.220268492056594e-76	2.33380872917957e-255	6.849240151915523e-06	0.0	2.6880973168299676	6.990290688202599e-11	0.0	0.7188929659796957	0.5450808663284316
1.5145145145145147	6.366347291049851e-13	4.6056705870820235e-14	7.897925932968723	2.7420661395166664e-15	0.0	0.0	4.051388819465708e-130	0.0	3.9143683552769597e-23	1.214909596414503e-128	0.854908391472773	0.0	3.6542412940180623e-06	0.0	2.769674162062567e-78	5.649488976262056e-253	2.637428026567774e-06	0.0	3.4073149462476997	1.9375165343220716e-11	0.0	1.0058706471819416	0.5984557367982054
1.5225225225225225	2.245313492963034e-12	1.7069386158938053e-13	8.22528106422504	6.064510370910771e-16	0.0	0.0	2.0526349660815148e-128	0.0	5.9362186478342825e-24	6.020346668797161e-127	0.5868456865652504	0.0	1.3845954556571095e-06	0.0	6.0397147303310366e-80	1.332848771396809e-250	9.86513059732447e-07	0.0	4.202364550654302	5.20973536788501e-12	0.0	1.386718094229547	0.6546005348541036
1.5305305305305303	7.711362728014707e-12	6.159579985647451e-13	8.330005583209356	1.3000289175811575e-16	0.0	0.0	1.0134313262082115e-126	0.0	8.717546248164372e-25	2.907184781952722e-125	0.3914699097035698	0.0	5.092627755021271e-07	0.0	1.2653732177852023e-81	3.064646571196069e-248	3.584214231658158e-07	0.0	5.043892431497533	1.3589442546723566e-12	0.0	1.8695101758236914	0.7106763167240017
1.5385385385385386	2.5790351784024986e-11	2.1641754167272443e-12	8.203452974930062	2.701156424488078e-17	0.0	0.0	4.87586565584135e-125	0.0	1.2402385568934113e-25	1.368035516708902e-123	0.2537715817715398	0.0	1.8182528048305824e-07	0.0	2.5470373582660096e-83	6.867643366865273e-246	1.2648506605792656e-07	0.0	5.893070649414607	3.4387383430643314e-13	0.0	2.4575319560686086	0.7639921577510665
1.5465465465465464	8.399629599868706e-11	7.403583596665355e-12	7.856062833150638	5.4398372893368796e-18	0.0	0.0	2.2860406143121316e-123	0.0	1.745793159727041e-26	6.273294961579981e-122	0.15986659306494583	0.0	6.301730745272473e-08	0.0	4.925682977454168e-85	1.4999020354660698e-243	4.335352238874081e-08	0.0	6.70483418166227	8.441196743482818e-14	0.0	3.1467514590462873	0.8121597806084754
1.5545545545545547	2.664064535190223e-10	2.4660374876031394e-11	7.315938713229891	1.061846003937205e-18	0.0	0.0	1.0444579435057573e-121	0.0	4.743149406321444e-27	2.8032875135103133e-120	0.09786842177573526	0.0	2.1201109620765397e-08	0.0	9.15191680335279e-87	3.192610103523287e-241	1.4432297434406469e-08	0.0	7.432760990491587	2.0100752685254023e-14	0.0	3.923915364509454	0.8532037966332345
1.5625625625625625	8.228418051763982e-10	7.997707721677726e-11	6.625093685417832	2.0089846422749115e-19	0.0	0.0	4.650212262069715e-120	0.0	1.556685513119738e-26	1.220711895107879e-118	0.05822340260592895	0.0	6.923894273504685e-09	0.0	1.633699345961529e-88	6.623029793769273e-239	4.666153720910343e-09	0.0	8.03500772497452	4.643229386520276e-15	0.0	4.765766444642351	0.8856405122787957
1.5705705705705704	2.475030154453369e-09	2.525454496330745e-10	5.834059369232157	3.6840977865151686e-20	0.0	0.0	2.0175736685126397e-118	0.0	9.214097177627486e-26	5.180030415611988e-117	0.03366066654872569	0.0	2.195003693485318e-09	0.0	2.801861552882147e-90	1.339045630111976e-236	1.4651500563182074e-09	0.0	8.48038368365325	1.0404559732500514e-15	0.0	5.639796476290653	0.9085409182778417
1.5785785785785786	7.250083348122936e-09	7.764647271525614e-10	4.995816978293709	6.548248225629407e-21	0.0	0.0	8.5302317443048e-117	0.0	5.410863635803028e-25	2.1420275012216114e-115	0.018911151468276786	0.0	6.754807341749257e-10	0.0	4.616742725638828e-92	2.638529136894993e-234	4.467783647725804e-10	0.0	8.753468303590298	2.261618581003029e-16	0.0	6.506732405249429	0.9215876748977508
1.5865865865865865	2.0682830483092562e-08	2.3244064939343536e-09	4.160054783760602	1.1281285008002903e-21	0.0	0.0	3.514528449304377e-115	0.0	3.09654319904662e-24	8.631601350127307e-114	0.010324840865527792	0.0	2.017824738483592e-10	0.0	7.308683246050684e-94	5.067062601177454e-232	1.323052488038548e-10	0.0	8.857719077162786	4.7687390055008066e-17	0.0	7.3246264117522255	0.9251238698582939
1.5945945945945947	5.746293732908473e-08	6.775020182511173e-09	3.368592172318767	1.8837855497623274e-22	0.0	0.0	1.4110685125484376e-113	0.0	1.7263320047454926e-23	3.389466184681665e-112	0.005477960449815057	0.0	5.851221657163054e-11	0.0	1.1116218428506778e-95	9.483715358321373e-230	3.80474356258623e-11	0.0	8.815794439669013	9.753777276220905e-18	0.0	8.054042441892879	0.9201775944847722
1.6026026026026026	1.554831252482233e-07	1.922725433768134e-08	2.6524956195038363	3.048904375571863e-23	0.0	0.0	5.520824516774303e-112	0.0	9.375781176187773e-23	1.297014514025113e-110	0.0028243892520445056	0.0	1.6470324244010095e-11	0.0	1.6243868628531844e-97	1.7299303785054917e-227	1.0624945524375497e-11	0.0	8.666788279081736	1.935191136224563e-18	0.0	8.66349384173239	0.9084364683776127
1.6106106106106104	4.097352385375758e-07	5.312905775515991e-08	2.0310366978956167	4.782947330671254e-24	0.0	0.0	2.104915129220265e-110	0.0	4.960544102685942e-22	4.836508616709924e-109	0.0014151430409347415	0.0	4.500389306894398e-12	0.0	2.280532837781058e-99	3.075435490234343e-225	2.8812571278336273e-12	0.0	8.460646605876459	3.724375103281466e-19	0.0	9.13408875345301	0.8921448937789862
1.6186186186186187	1.0516115060923552e-06	1.4294044211085096e-07	1.5122991940885582	7.272552179647866e-25	0.0	0.0	7.82059940872391e-109	0.0	2.556776887589712e-21	1.7574893217841472e-107	0.000689042899952133	0.0	1.1936862492648497e-12	0.0	3.0760802171611574e-101	5.32859250162696e-223	7.590419714693231e-13	0.0	8.250590906023247	6.952777766286728e-20	0.0	9.462360812160268	0.873906415896633
1.6266266266266265	2.6287359521993453e-06	3.7444349738126704e-07	1.0950010254034424	1.071809361321472e-25	0.0	0.0	2.831524321666211e-107	0.0	1.2838110469608047e-20	6.223390082750762e-106	0.00032603356748365733	0.0	3.073422697356037e-13	0.0	3.9863318379673645e-103	8.99800638455468e-221	1.9556912961430708e-13	0.0	8.084786197615784	1.2590287105640344e-20	0.0	9.66053248765255	0.8563931248826915
1.6346346346346348	6.400091929197841e-06	9.550489460431674e-07	0.7709890073552038	1.5310440935101132e-26	0.0	0.0	9.990227001149845e-106	0.0	6.279967427907952e-20	2.147508795514782e-104	0.00014991617820245973	0.0	7.681503056958381e-14	0.0	4.9632220412044234e-105	1.4808395138984423e-218	5.450065362031223e-14	0.0	7.998674329813023	2.211476542150909e-21	0.0	9.75394186396047	0.8419892032930867
1.6426426426426426	1.5176841058416903e-05	2.3717730557214405e-06	0.5278842457963558	2.1198117906113987e-27	0.0	0.0	3.43482979239099e-104	0.0	2.992713103435035e-19	7.221318136349304e-103	6.69892044966192e-05	0.0	1.8636387634297132e-14	0.0	5.93701882969652e-107	2.375185927159021e-216	3.6147278537975445e-14	0.0	8.009304292195143	3.767867468706213e-22	0.0	9.775962060702259	0.832419778932383
1.6506506506506504	3.5054286088271556e-05	5.734938923090719e-06	0.3514682274770531	2.8447647699953413e-28	0.0	0.0	1.1508265966918666e-102	0.0	1.3894014988769565e-18	2.366309813011556e-101	2.9089166060426727e-05	0.0	4.389031219522478e-15	0.0	6.823192324088011e-109	3.712916295155336e-214	9.515838446118811e-14	0.0	8.112648104115232	6.226912046252027e-23	0.0	9.76131559701834	0.8284319003182635
1.6586586586586587	7.8863200498516e-05	1.3501829758756342e-05	0.22755705061750134	3.7002824083442337e-29	0.0	0.0	3.7574167231902095e-101	0.0	6.284188084184116e-18	7.556145820383164e-100	1.2275179551953394e-05	0.0	1.0033831327834673e-15	0.0	7.533924511141316e-111	5.656667432204817e-212	3.3982986812275415e-13	0.0	8.284361233984436	9.981849546396719e-24	0.0	9.739088275415769	0.8295959636467206
1.6666666666666665	0.0001728185996771298	3.095028291248e-05	0.14326871849231274	4.6651201514237596e-30	0.0	0.0	1.195483653548959e-99	0.0	2.7690656876171263e-17	2.351270827176733e-98	5.033783906440035e-06	0.0	2.226670151865505e-16	0.0	7.992255898005968e-113	8.399125803594286e-210	1.2126303057165653e-12	0.0	8.483833792230014	1.552057884096673e-24	0.0	9.72686837662151	0.8342808950005248
1.6746746746746748	0.00036889177445555615	6.907879979239493e-05	0.08771407972789814	5.700727065224793e-31	0.0	0.0	3.7065744257803426e-98	0.0	1.188732533001485e-16	7.129820231055652e-97	2.0060022444381774e-06	0.0	4.796624363349377e-17	0.0	8.145766602112444e-115	1.215445499250404e-207	4.22179375628932e-12	0.0	8.660800429197346	2.3407818002522447e-25	0.0	9.727234490908383	0.8398267716551974
1.6826826826826826	0.0007670254287261211	0.00015011811697106917	0.05222086979778389	6.752072802818832e-32	0.0	0.0	1.1198932118999965e-96	0.0	4.971714611810069e-16	2.1068232552923834e-95	7.768521881773771e-07	0.0	1.0030117399193237e-17	0.0	7.976438272655512e-117	1.7142133347466546e-205	1.4319197287178052e-11	0.0	8.763342138468962	3.4242674095473865e-26	0.0	9.727328379081118	0.8429004230800032
1.6906906906906904	0.0015535779115121156	0.00031763591175473554	0.030232617271612475	7.751458682911146e-33	0.0	0.0	3.297276020005734e-95	0.0	2.025834451899842e-15	6.066681937593781e-94	2.923583513852768e-07	0.0	2.035947413014825e-18	0.0	7.504132954855861e-119	2.356254716522512e-203	4.7310417050847656e-11	0.0	8.745902516809492	4.8587641088839824e-27	0.0	9.70159035832759	0.8399816817562556
1.6986986986986987	0.0030653442623260457	0.000654386380342856	0.01702018381561267	8.625200693784559e-34	0.0	0.0	9.460384777473433e-94	0.0	8.042336373972836e-15	1.7023464474155936e-92	1.0692093482077735e-07	0.0	4.011594870509706e-19	0.0	6.7827607204010885e-121	3.1565131735865775e-201	1.522694375307531e-10	0.0	8.575990768790742	6.687027605582585e-28	0.0	9.61706059316992	0.8278996083405527
1.7067067067067065	0.005891951034114884	0.0013126443414272042	0.009317718827602703	9.30238766802005e-35	0.0	0.0	2.645069585026789e-92	0.0	3.110613717667258e-14	4.6549848336607104e-91	3.799969599958711e-08	0.0	7.672860094451435e-20	0.0	5.890157907742241e-123	4.1211743741896225e-199	4.774089247708327e-10	0.0	8.238538153228284	8.926627423219317e-29	0.0	9.440120081767093	0.8043263903488935
1.7147147147147148	0.011032745471235483	0.0025637050231870646	0.0049603441713978605	9.724317094982018e-36	0.0	0.0	7.20676245660564e-91	0.0	1.172197552958324e-13	1.2404012387022043e-89	1.3124042540008487e-08	0.0	1.4245802355104403e-20	0.0	4.914302027123645e-125	5.243996638185537e-197	1.4581240475793084e-09	0.0	7.737348218277906	1.1558103991974896e-29	0.0	9.143281077533759	0.7681448229572623
1.7227227227227226	0.020126294115664394	0.004875253498188463	0.002567857241539133	9.852881108190962e-37	0.0	0.0	1.9134544041064512e-89	0.0	4.3037992281746703e-13	3.220918319302476e-88	4.404790618860327e-09	0.0	2.5674718312264267e-21	0.0	3.939228882467242e-127	6.503271160239942e-195	4.338395407961009e-09	0.0	7.093632298900858	1.4515388302233897e-30	0.0	8.71068998683769	0.7196314408789798
1.730730730730731	0.035769354302049125	0.009026814452613347	0.00129266739750336	9.676244310002395e-38	0.0	0.0	4.950748139492654e-88	0.0	1.5395916292947513e-12	8.150248134255738e-87	1.436656844082742e-09	0.0	4.491726503966756e-22	0.0	3.033716906429204e-129	7.860123691624064e-193	1.2574749268246872e-08	0.0	6.342134923602329	1.7681195802497815e-31	0.0	8.141348090288382	0.6604350847298102
1.7387387387387387	0.06193511099460622	0.016273463464922845	0.0006327899460769696	9.210641107838943e-39	0.0	0.0	1.2482407394504522e-86	0.0	5.366209363536593e-12	2.0097199787904535e-85	4.553559602766468e-10	0.0	7.627978603269428e-23	0.0	2.2446743976999543e-131	9.258805771313671e-191	3.5506688391927394e-08	0.0	5.525726813265795	2.0889768771475123e-32	0.0	7.449589314581012	0.5933707967372647
1.7467467467467466	0.104484734189697	0.028564961009165772	0.0003012237425794972	8.49791432331302e-40	0.0	0.0	3.0669074985187963e-85	0.0	1.8224043081558965e-11	4.829185278698347e-84	1.4025555822611465e-10	0.0	1.2574590902855106e-23	0.0	1.5956811672671465e-133	1.0629397764747045e-188	9.7671308275701e-08	0.0	4.689511069076908	2.393827370129399e-33	0.0	6.662942378292345	0.5220820210972946
1.7547547547547548	0.171739619188925	0.04881973780579856	0.00013943624697116482	7.599312229116101e-41	0.0	0.0	7.343072341717239e-84	0.0	6.030367279202633e-11	1.1307999628251227e-82	4.198285561316956e-11	0.0	2.0121770295474605e-24	0.0	1.0898164290723998e-135	1.18929735826414e-186	2.6174326148521116e-07	0.0	3.875437107116203	2.6606481939846294e-34	0.0	5.818007862849178	0.4506429102296647
1.7627627627627627	0.27504358815344043	0.0812391581596457	6.276521555118581e-05	6.586818268921979e-42	0.0	0.0	1.713285506688684e-82	0.0	1.9443387343108699e-10	2.5803065352088706e-81	1.221702347077618e-11	0.0	3.125547566364921e-25	0.0	7.151136154160874e-138	1.2968817439537737e-184	6.833475835509066e-07	0.0	3.1181840094795	2.8682420680145324e-35	0.0	4.955294168794772	0.38317383515259745
1.770770770770771	0.4291978537762108	0.1316265658979571	2.7473830804228354e-05	5.533711669397642e-43	0.0	0.0	3.8954396482594134e-81	0.0	6.10853175495534e-10	5.737601989143508e-80	3.473277795427071e-12	0.0	4.712738214691514e-26	0.0	4.508283391793041e-140	1.378283146441704e-182	1.7380880564727683e-06	0.0	2.442734310348244	2.998998312215177e-36	0.0	4.114032566842733	0.32352820497265145
1.7787787787787788	0.6526045075180721	0.20764900381428517	1.1694354883033125e-05	4.506058489528856e-44	0.0	0.0	8.630938547705927e-80	0.0	1.87002107686202e-09	1.2432633572771291e-78	1.0281871108245144e-12	0.0	6.897750248938774e-27	0.0	2.730623567894464e-142	1.4275938892881894e-180	4.306976519394204e-06	0.0	1.8636991102262195	3.0413550198002456e-37	0.0	3.3278463268523484	0.27508249780060806
1.7867867867867866	0.9669198784649087	0.3189512567821701	4.840499434129607e-06	3.55644891684056e-45	0.0	0.0	1.863521354145959e-78	0.0	5.578396331261063e-09	2.6252426340692e-77	5.432089301118031e-13	0.0	9.800048480719267e-28	0.0	1.5890110798240722e-144	1.4411165345511563e-178	1.0398025349972497e-05	0.0	1.3861542338874313	2.991485837521404e-38	0.0	2.6218485435677263	0.24063132530936182
1.7947947947947949	1.396014662943487	0.4770094119718055	1.9483228919297717e-06	2.7206694375270995e-46	0.0	0.0	3.920897852147178e-77	0.0	1.621564854267498e-08	5.4019351059729696e-76	1.0903127962987259e-12	0.0	1.3515597496790307e-28	0.0	8.883957691349918e-147	1.4178220589160822e-176	2.445762507760178e-05	0.0	1.0075553587441097	2.853870274963674e-39	0.0	2.011380290363144	0.22236300664487524
1.8028028028028027	1.9640812908789829	0.694604741382872	7.625855082662404e-07	2.017318324492403e-47	0.0	0.0	8.039175095586158e-76	0.0	4.593362659172416e-08	1.0831855955217537e-74	3.5419311903352463e-12	0.0	1.8093733764161994e-29	0.0	4.7720007444273965e-149	1.35947925854091e-174	5.604934506873969e-05	0.0	0.7202324469278973	2.6406297267505596e-40	0.0	1.502265955352	0.2218746042004317
1.810810810810811	2.6928335875399694	0.9848196453391945	2.9025052738319697e-07	1.4498148423394917e-48	0.0	0.0	1.6062467165021688e-74	0.0	1.2679685079402298e-07	2.1165570972318492e-73	1.1818995868156068e-11	0.0	2.3512929093597708e-30	0.0	2.46268570155799e-151	1.2704327915977749e-172	0.00012514914017342058	0.0	0.5140029323724787	2.369765636425274e-41	0.0	1.0922225404066834	0.240182012357168
1.8188188188188188	3.597910457169027	1.359514450007728	1.074272212052805e-07	1.0099272766235776e-49	0.0	0.0	3.12743162475023e-73	0.0	3.410970026356144e-07	4.030238066313939e-72	3.8571357761861886e-11	0.0	2.966006212280385e-31	0.0	1.2210457601635586e-153	1.1570685243028475e-170	0.00027226694708988884	0.0	0.3785505528536018	2.062654787050265e-42	7.9e-322	0.7729446612577139	0.2776905834908161
1.8268268268268266	4.684807059190351	1.8273389747896396	3.8664510973834195e-08	6.818786851461062e-51	0.0	0.0	5.933872352578183e-72	0.0	8.942315238912015e-07	7.478336654044112e-71	1.2265184896321643e-10	0.0	3.632668011304186e-32	0.0	5.816602103761585e-156	1.0270575151986307e-168	0.0005771395032154888	0.0	0.3053477835743404	1.7412841999660437e-43	3.76073e-319	0.5323914796778373	0.33411197135245774
1.834834834834835	5.944876248888756	2.391456971741355	1.353217346150665e-08	4.462349484817341e-52	0.0	0.0	1.0971433667631188e-70	0.0	2.284736875604768e-06	1.3522373352043158e-69	3.7991755800034857e-10	0.0	4.386834824045628e-33	0.0	2.662080824293236e-158	8.88502749340091e-167	0.001192051664672315	0.0	0.2890166370212213	1.4257174597781684e-44	1.731379e-316	0.35689434675705695	0.4083381161237286
1.8428428428428427	7.352115527761552	3.0472928306919207	4.605528197421918e-09	2.830476142680069e-53	0.0	0.0	1.9768029014547877e-69	0.0	5.689166636689196e-06	2.3827278035856076e-68	1.146309939836924e-09	0.0	1.03512691712332e-33	0.0	1.1705435685935952e-160	7.49119565504071e-165	0.002399096967871631	0.0	0.3281025122091553	1.1321833308550653e-45	7.7688660843e-314	0.23284143049347733	0.4983071405928387
1.850850850850851	8.86152003068423	3.780715286505025	1.5242218747826632e-09	1.7401827900836712e-54	0.0	0.0	3.4708685335609107e-68	0.0	1.3807024489316841e-05	4.0913773992386975e-67	3.3690817436555986e-09	0.0	4.063369270159249e-33	0.0	4.945023890936429e-163	6.15562117510746e-163	0.004704890397241865	0.0	0.4252741284536689	8.720037353535543e-47	3.397595771452e-311	0.14783698423429295	0.6009120514632842
1.8588588588588588	10.409690594199976	4.567114727078121	4.905392802590161e-10	1.0369783574563378e-55	0.0	0.0	5.938650472295615e-67	0.0	3.2659075948519914e-05	6.846021368257179e-66	9.645345514671293e-09	0.0	2.914349033635085e-32	0.0	2.007075317597823e-165	4.9297062269014e-161	0.008991067259160896	0.0	0.5869702310181967	6.513840148629065e-48	1.448219275934228e-308	0.09134851538725254	0.712006718370661
1.8668668668668666	11.918117436496981	5.371777725954443	1.5351691835655441e-10	5.989408961650383e-57	0.0	0.0	9.90175491598027e-66	0.0	7.529638069035934e-05	1.1162990579193046e-64	2.689804887882433e-08	0.0	2.0641704515291706e-31	0.0	7.826604911875805e-168	3.8476772330830585e-159	0.016743434966273802	0.0	0.8225111820977626	4.719243421399457e-49	6.01652165385461e-306	0.0549302745493345	0.8265525171589568
1.874874874874875	13.299137620058442	6.151801469840811	4.671921676486774e-11	3.3530319850609336e-58	0.0	0.0	1.6088345618578782e-64	0.0	0.0001692097847153125	1.7737665695059004e-63	7.306687188963763e-08	0.0	1.4248303866273719e-30	0.0	2.932227193528632e-170	2.926878529634073e-157	0.030385159145456694	0.0	1.1427031743025051	3.3167250605063627e-50	2.4361565261563957e-303	0.03214517989433508	0.9389246311881753
1.8828828828828827	14.464058473850057	6.859536220573455	1.3825846080964616e-11	1.819411254943496e-59	0.0	0.0	2.5473311696179693e-63	0.0	0.0003706580869451056	2.7465402753670453e-62	1.9333790080043305e-07	0.0	9.583161784646733e-30	0.0	1.055446655465957e-172	2.1698977414191372e-155	0.053737158116430025	0.0	1.5580012665353908	2.3438630651738255e-51	9.614206324614428e-301	0.01830774632590711	1.0433641689472688
1.890890890890891	15.332455983718251	7.447240180691369	3.978732459744018e-12	9.568932921250401e-61	0.0	0.0	3.930377274177327e-62	0.0	0.0007914697749624013	4.144279883209764e-61	4.983221943973841e-07	0.0	6.280324649577271e-29	0.0	3.649971084560596e-175	1.5678422884489895e-153	0.09261838295808592	0.0	2.076369273266388	1.1747634879291662e-51	3.698028312204387e-298	0.010150083812469969	1.1345284487521683
1.8988988988988988	15.841315111875176	7.872345244985672	1.113408702230479e-12	4.877930361243058e-62	0.0	0.0	5.909597179286349e-61	0.0	0.0016474984177976182	6.093766133498781e-60	1.2511235798270284e-06	0.0	4.0103649897635083e-28	0.0	1.2127101844954765e-177	1.1040635025539156e-151	0.15557600524735513	0.0	2.701068653848844	1.220993347969744e-50	1.3863585665080667e-295	0.005483581386856918	1.2080653339493814
1.9069069069069067	15.95257601556602	8.102537845494854	3.0298514818996664e-13	2.410166990985792e-63	0.0	0.0	8.658772446141538e-60	0.0	0.00334320675909199	8.731645339567147e-59	3.059756991062258e-06	0.0	2.495256679186318e-27	0.0	3.8711418971715115e-180	7.577297558316558e-150	0.2546977206469919	0.0	3.4286988987590536	1.4146135524683715e-49	5.065583210521619e-293	0.0028996437433097878	1.2611252904875732
1.914914914914915	15.6578334586365	8.119815647622787	8.017609960339079e-14	1.1542453269729201e-64	0.0	0.0	1.2363162679396254e-58	0.0	0.006614051117414801	1.2192141406754685e-57	7.289041279193995e-06	0.0	1.5127847172521564e-26	0.0	1.1872320758892711e-182	5.0683112625046144e-148	0.4064050530112017	0.0	4.247863085634581	1.5983852142987636e-48	1.8039806805730482e-290	0.0015291866535345703	1.2927303532598808
1.9229229229229228	14.979384770285478	7.922813532932399	2.0631241567679103e-14	5.357825541774861e-66	0.0	0.0	1.7201948842357585e-57	0.0	0.01275725535102467	1.6589660333856045e-56	1.6914167661009504e-05	0.0	8.936567279935541e-26	0.0	3.498215964701783e-185	3.30400656980759e-146	0.6320621299457791	0.0	5.138809731548873	1.7599869959460715e-47	6.2615644618584384e-288	0.0008645577648338154	1.3039413132725486
1.930930930930931	13.967445219867384	7.526981784277466	5.162530831979036e-15	2.4105628771327005e-67	0.0	0.0	2.332386563803026e-56	0.0	0.023991225711829777	2.199726042829513e-55	3.8232051294054876e-05	0.0	5.14395578991112e-25	0.0	9.903120835811424e-188	2.099168276328451e-144	0.958169912565725	0.0	6.074284883296102	1.888515476428364e-46	2.118275167709709e-285	0.0006388316697111822	1.29779773133816
1.9389389389389389	12.694013047586994	6.9625841963922905	1.256194268568431e-15	1.051205954988782e-68	0.0	0.0	3.0817558021711496e-55	0.0	0.04399202843689754	2.8423221414919735e-54	8.417852597346126e-05	0.0	2.8850802571907796e-24	0.0	2.6934691400378957e-190	1.2998174955130036e-142	1.4158694843699677	0.0	7.021620836595164	1.9747641665762235e-45	6.984421487882368e-283	0.0007545186606556687	1.2790417404803611
1.9469469469469471	11.244423407498125	6.270876094420022	2.9724038267807865e-16	4.443207682712903e-70	0.0	0.0	3.967991444666456e-54	0.0	0.07865811637910261	3.5789167741286976e-53	0.00018053931097878614	0.0	1.5767182834564845e-23	0.0	7.03827764521679e-193	7.844157737292278e-141	2.039473350141959	0.0	7.9458251465080965	2.0123061987574295e-44	2.244538454516423e-280	0.0012547649949071792	1.253667791784236
1.954954954954955	9.707963325758705	5.49913199407661	6.839363257203364e-17	1.8203079538427175e-71	0.0	0.0	4.978723943837729e-53	0.0	0.1371461072079871	4.391405075953447e-52	0.00037717160699464073	0.0	8.396287291827362e-23	0.0	1.766994715198562e-195	4.6135913158579035e-139	2.863805019818913	0.0	8.813177892306047	1.998285680061904e-43	7.030273275635285e-278	0.002333395337567476	1.2283606775505829
1.9629629629629628	8.168969167422423	4.695352834757528	1.5303134138050176e-17	7.228240143396417e-73	0.0	0.0	6.087516930623242e-52	0.0	0.23319375215205604	5.2508425898918385e-51	0.0007675434168667981	0.0	4.356713495249092e-22	0.0	4.262050304593752e-198	2.644605121247725e-137	3.9202716402591857	0.0	9.594671097032741	1.9337767269719078e-42	2.1461788453887232e-275	0.00438423408592368	1.2098913758693965
1.970970970970971	6.69960553115912	3.9034667725244017	3.32967583408028e-18	2.7820166900841235e-74	0.0	0.0	7.253324967529897e-51	0.0	0.38669413145055864	6.118262386718898e-50	0.0015214709255455413	0.0	2.2027787498211403e-21	0.0	9.876802216187051e-201	1.4774456359510208e-135	5.23182299857049	0.0	10.268596315784823	1.8236474856841272e-41	6.385694818107283e-273	0.008093818706838674	1.2045364108691718
1.978978978978979	5.355103820136241	3.1596640240495857	7.044989954860473e-19	1.0378302906492887e-75	0.0	0.0	8.421877272615059e-50	0.0	0.6254028773312791	6.947055946675729e-49	0.0029377924586407125	0.0	1.0852371950420348e-20	0.0	2.199017106284567e-203	8.044354447633671e-134	6.807239554256247	0.0	10.821735551200533	1.6759530341710216e-40	1.8518207887592084e-270	0.014583665468432379	1.2175757856773162
1.9869869869869872	4.171731263070618	2.4902301586350126	1.4494914476449236e-19	3.752601134932438e-77	0.0	0.0	9.529179400476554e-49	0.0	0.9865491341805572	7.686826770527313e-48	0.005525547455686575	0.0	5.2098142282958003e-20	0.0	4.703870138047692e-206	4.268742466416415e-132	8.635491688792097	0.0	11.248917823623891	1.50096226620174e-39	5.23405519811503e-268	0.025607291348872775	1.2529114957775789
1.994994994994995	3.167283158025058	1.9109364142596665	2.9000653960099616e-20	1.3151579712724783e-78	0.0	0.0	1.050695621439701e-47	0.0	1.5179921213712602	8.288329173099412e-47	0.010123396852313943	0.0	2.4370562852156016e-19	0.0	9.667106522240232e-209	2.2076887044637664e-130	10.681149261469074	0.0	11.551098674438157	1.3099818643867863e-38	1.4418702755451364e-265	0.043801710824722305	1.312835669874557
2.003003003003003	2.343534325871348	1.4277795221638	5.642307879511122e-21	4.4674828103369504e-80	0.0	0.0	1.1289459990784513e-46	0.0	2.278442417208259	8.708843516428205e-46	0.018066497225267725	0.0	1.110853383132808e-18	0.0	1.908763623456922e-211	1.1127686967236436e-128	12.881914189250315	0.0	11.732497401677982	1.1141636411628993e-37	3.871351696161051e-263	0.07298170750709519	1.3979643664047303
2.011011011011011	1.6898989628883727	1.0386858757650836	1.0674870723282788e-21	1.4709141003921247e-81	0.0	0.0	1.18207285838161e-45	0.0	3.336187247484864	8.91718101210206e-45	0.03140641772024224	0.0	4.933987259713911e-18	0.0	3.6209477698015117e-214	5.466397499389457e-127	15.149232689962666	0.0	11.797577103214158	9.23467237171012e-37	1.0130890306685993e-260	0.11844712243106996	1.5073379736121117
2.019019019019019	1.1875331961897386	0.735724922589095	1.9639269202775873e-22	4.6940875430934126e-83	0.0	0.0	1.2061189932885632e-44	0.0	4.76576765250022	8.897505751621586e-44	0.05318137897358153	0.0	2.1354616906779812e-17	0.0	6.599436220182665e-217	2.6171392234210584e-125	17.37259000870409	0.0	11.748696309801039	7.459048768137159e-36	2.583932398572208e-258	0.18724953291480784	1.6386701364396623
2.027027027027027	0.8132358593945044	0.5074051543437139	3.513539797742157e-23	1.451959527668124e-84	0.0	0.0	1.199253254963685e-43	0.0	6.642196875322919	8.651323890760337e-43	0.08771977989166717	0.0	9.006178581206716e-17	0.0	1.1555955920785516e-219	1.2211860036653139e-123	19.427527764080992	0.0	11.585076947871226	5.871316456528034e-35	6.423374308906807e-256	0.2883382734639193	1.7887045751985886
2.035035035035035	0.5427036848179012	0.34072378058116903	6.11253397481819e-24	4.3530864240626155e-86	0.0	0.0	1.1620009910900719e-42	0.0	9.03261244826273	8.197293121786158e-42	0.14093933557830482	0.0	3.7012380546199914e-16	0.0	1.94410350013129e-222	5.553493312183356e-122	21.1867432037533	0.0	11.303368362261182	4.503791463013034e-34	1.5563019528817985e-253	0.43248303135298016	1.9536169930276166
2.043043043043043	0.35291808974459843	0.22277075773450838	1.0340809794345971e-24	1.2649679458220464e-87	0.0	0.0	1.0971776186887326e-41	0.0	11.985715833573277	7.568885890345335e-41	0.22057874113665105	0.0	1.4822246489685924e-15	0.0	3.142297882171678e-225	2.4613887047139364e-120	22.53296966664608	0.0	10.899643425535677	3.36676237494076e-33	3.675132859917094e-251	0.63186028371194	2.1293843999128512
2.051051051051051	0.22363465792243264	0.14181497200102694	1.7011580663085162e-25	3.562880074251431e-89	0.0	0.0	1.0095369900366382e-40	0.0	15.51992409413968	6.810312646644029e-40	0.33627287378296533	0.0	5.7842175596552445e-15	0.0	4.879662533849687e-228	1.0632214821875928e-118	23.371854682390513	0.0	10.372266918273638	2.4526678597881318e-32	8.458644547933804e-249	0.8992040328833598	2.312044192336074
2.059059059059059	0.13808524347989398	0.08790106821269912	2.7213953764933594e-26	9.72662876521598e-91	0.0	0.0	9.051955187923392e-40	0.0	19.611739313025154	5.971394190705999e-39	0.4993634645279272	0.0	2.1995913163378554e-14	0.0	7.280256633868813e-231	4.4760708210901965e-117	23.642878601441787	0.0	9.724839751318974	1.7412365904380741e-31	1.8974793444771362e-246	1.2464665688892	2.497785182313439
2.067067067067067	0.08307821971912771	0.05304865801730204	4.233460104643773e-27	2.573729670773849e-92	0.0	0.0	7.909288640118276e-39	0.0	24.186295645804773	5.102206503622028e-38	0.722334637918749	0.0	8.150975144266829e-14	0.0	1.0435615141672064e-233	1.8365379350580145e-115	23.326561097906332	0.0	8.968407224588326	1.2046761072752082e-30	4.14860311842822e-244	1.6830159219903136	2.682851882088409
2.075075075075075	0.04870208218269065	0.031171872364822373	6.404071251141804e-28	6.600897218918032e-94	0.0	0.0	6.734530663096508e-38	0.0	29.112221030177484	4.2482877188768526e-37	1.01778691939672	0.0	2.943411263368707e-13	0.0	1.4371559084834605e-236	7.344000349429481e-114	22.44676578036909	0.0	8.12232068345134	8.122261808287035e-30	8.840468342258007e-242	2.2135075874961214	2.863294361610844
2.083083083083083	0.027817427013322803	0.017834457366983334	9.420494361280439e-29	1.6409013195967466e-95	0.0	0.0	5.587945161255468e-37	0.0	34.20272798985951	3.4470168897194496e-36	1.3969216124212303	0.0	1.0357858115089047e-12	0.0	1.9015343722949757e-239	2.862169785399952e-112	21.067726140191922	0.0	7.213492987445322	5.336770968214031e-29	1.8361037134426743e-239	2.8356916614282897	3.0346460125330736
2.091091091091091	0.015480469133441404	0.009934976029942342	1.3475599269948538e-29	3.95367904192558e-97	0.0	0.0	4.518266461429229e-36	0.0	39.224172889247825	2.725501968465108e-35	1.867600388638496	0.0	3.5519811250475187e-12	0.0	2.4172353710662376e-242	1.0871465845904302e-110	19.286307184928056	0.0	6.274184612095793	3.417242261036726e-28	3.716787201872225e-237	3.538524427054857	3.191645679415089
2.099099099099099	0.008393396071175507	0.005388779845287869	1.8744736353034974e-30	9.233360866274505e-99	0.0	0.0	3.560134955092824e-35	0.0	43.9122451811286	2.1000188256849504e-34	2.4321626910956415	0.0	1.1870180080070695e-11	0.0	2.952216247243264e-245	4.0244906453214205e-109	17.220794853734827	0.0	5.33879066123929	2.1324032414298173e-27	7.333085322370808e-235	4.301011368814121	3.3281266787245816
2.1071071071071072	0.004433702599243624	0.0028461898027572355	2.535522332381216e-31	2.090054739833551e-100	0.0	0.0	2.7336066143530496e-34	0.0	47.994629217005986	1.5767886141506317e-33	3.0853045260506478	0.0	3.865756222117886e-11	0.0	3.464111453015038e-248	1.4519910522865584e-107	14.998008473931133	0.0	4.440289608906059	1.296761208976314e-26	1.4101143523753606e-232	5.092185123640352	3.4371680382715835
2.115115115115115	0.002281705444250747	0.00146436298436268	3.335127172424461e-32	4.585587285635449e-102	0.0	0.0	2.045410703687367e-33	0.0	51.21767237099239	1.153711872583969e-32	3.812415247725632	0.0	1.2268936112634665e-10	0.0	3.905260527167145e-251	5.105605577451527e-106	12.740669468972996	0.0	3.6070304722634914	7.685082923650799e-26	2.6428376310494414e-230	5.872499356468364	3.5115469538624624
2.123123123123123	0.0011439469480403932	0.0007352474227590807	4.265934789330638e-33	9.751506642780438e-104	0.0	0.0	1.4914201465331695e-32	0.0	53.3735832624301	8.226116348497584e-32	4.588799759719481	0.0	3.794719569933912e-10	0.0	4.229827263322239e-254	1.7496895250389212e-104	10.556731328912576	0.0	2.8603955585052305	4.438495106163174e-25	4.8276434368432485e-228	6.596703626408863	3.5444587604875695
2.131131131131131	0.0005587207231561871	0.0003634364195784312	5.306068850328135e-34	2.0099623843221527e-105	0.0	0.0	1.059728182269432e-31	0.0	54.32422777208578	5.7156540307123685e-31	5.38015470023408	0.0	1.1438212034735531e-09	0.0	4.401591328556765e-257	5.843933185075839e-103	8.53186364654076	0.0	2.21363816177989	2.4981720885985614e-24	8.595050766485611e-226	7.217988215276209	3.5303997570092394
2.139139139139139	0.0002658372264805006	0.00018417429347461066	6.41783288992684e-35	4.0155366239131864e-107	0.0	0.0	7.337768195748871e-31	0.0	54.01783941055685	3.869996903707591e-30	6.1445087579396125	0.0	3.3600666707351983e-09	0.0	4.400593650276057e-260	1.902304898252086e-101	6.725623642389101	0.0	1.6719316731546372	1.370279516489355e-23	1.491455372065074e-223	7.6929084854852485	3.4660573629275206
2.1471471471471473	0.000123213619651675	0.00011153750068580546	7.548502150953783e-36	7.775685834334575e-109	0.0	0.0	4.951178102184443e-30	0.0	52.49591363230475	2.55345907331356e-29	6.8355949327198795	0.0	9.619552368060357e-09	0.0	4.226951678083395e-263	6.035117969964737e-100	5.171193745780592	0.0	1.2334444154420023	7.324820475742206e-23	2.5224387924411835e-221	7.986383603454918	3.3510347768382744
2.155155155155155	5.563057950422857e-05	0.00010845140793346675	8.633562090087191e-37	1.4593964036046332e-110	0.0	0.0	3.255578733655899e-29	0.0	49.889050937915805	1.6418020158420354e-28	7.407338956922564	0.0	2.684017096618914e-08	0.0	3.9008366410379645e-266	1.8660457133046e-98	3.878041450763791	0.0	0.891115298178343	3.815808897565403e-22	4.157952935243438e-219	8.075975136579066	3.188258449508508
2.163163163163163	2.446643726334768e-05	0.00017267586819293699	9.602318459591513e-38	2.6548946398642537e-112	0.0	0.0	2.0860417267775833e-28	0.0	46.40226213843727	1.0286941427975133e-27	7.818885706888665	0.0	7.298702909174012e-08	0.0	3.458618885644458e-269	5.623281174407081e-97	2.836545460931413	0.0	0.6347611130603419	1.9372196929983968e-21	6.6801630178831905e-217	7.954721796264475	2.9839715195852112
2.171171171171171	1.0481436192410693e-05	0.00033561926444565206	1.0385300051862868e-38	4.6812384357931345e-114	0.0	0.0	1.302545675812248e-27	0.0	42.291904032236516	6.280950183035313e-27	8.03941150376815	0.0	1.934385208188268e-07	0.0	2.946199278550096e-272	1.651537580899473e-95	2.0235481612437245	0.0	0.45318228088777374	9.584613083955326e-21	1.0460275253273183e-214	7.632033309785655	2.747292071911863
2.179179179179179	4.373757784408674e-06	0.0006735772762278098	1.0922419363472382e-39	8.000436568058802e-116	0.0	0.0	7.925709815130864e-27	0.0	37.837653971664736	3.737128489306249e-26	8.05193759934128	0.0	4.996711969961317e-07	0.0	2.4112153184157337e-275	4.7273570031900343e-94	1.4079048744444553	0.0	0.33601890373765336	4.6214108543215144e-20	1.5964220808717e-212	7.1324842386732765	2.4893944562984824
2.1871871871871873	1.7777225882075507e-06	0.0013336822428743234	1.1170574274490604e-40	1.3252751748030251e-117	0.0	0.0	4.699575932419728e-26	0.0	33.31353698763552	2.166827358422332e-25	7.855490172765803	0.0	1.2579903099823206e-06	0.0	1.8959388865802713e-278	1.3188025105175795e-92	0.955338476707122	0.0	0.2752076523534541	2.171599325418275e-19	2.3746570749876716e-210	6.492722613048507	2.2224378463848264
2.195195195195195	7.037881201542477e-07	0.002579456701791711	1.1109359197928152e-41	2.1278347242064987e-119	0.0	0.0	2.715529611697582e-25	0.0	28.961914363435078	1.2242896840062636e-24	7.46522542079815	0.0	3.0869514564153633e-06	0.0	1.4322774006693492e-281	3.585689704280568e-91	0.6321970847295654	0.0	0.26597327731694803	9.94467941439831e-19	3.4427274421771523e-208	5.7570336668596545	1.958405775480944
2.203203203203203	2.713911967172492e-07	0.004863217478889714	1.074383604945061e-42	3.3113811594992196e-121	0.0	0.0	1.5290647062213648e-24	0.0	24.973603124730918	6.740896657226158e-24	6.910497439293108	0.0	7.383292546954021e-06	0.0	1.0395476705627258e-284	9.501613801552678e-90	0.40798576767348294	0.0	0.30734014069530335	4.438218737057384e-18	4.864665081952851e-206	4.972304296160578	1.7080273473052736
2.2112112112112112	1.0196457678548952e-07	0.008934220165545995	1.0103843035071502e-43	4.994820754311274e-123	0.0	0.0	8.390207987036558e-24	0.0	21.47611485708071	3.616802110969848e-23	6.231210777641102	0.0	1.721260996929447e-05	0.0	7.248967367679104e-288	2.4538834872859118e-88	0.25675563110466704	0.0	0.40216746621161764	1.930342199696953e-17	6.699645391718504e-204	4.183180131603127	1.4799263817446053
2.219219219219219	3.742182481294981e-08	0.01599153084079708	9.23997218998592e-45	7.302475259366702e-125	0.0	0.0	4.4863715391718755e-23	0.0	18.530633851346938	1.8910605082262122e-22	5.473086614276596	0.0	3.911368286663595e-05	0.0	4.856488278076973e-291	6.176501694573189e-87	0.15756571743293069	0.0	0.5567077243344204	8.182169317525234e-17	8.992889450263456e-202	3.4280965685043236	1.2800964162654862
2.2272272272272273	1.3713514216410175e-08	0.027887932331566844	8.216967938579238e-46	1.034807894913564e-126	0.0	0.0	2.337725505194389e-22	0.0	16.137052565362644	9.635177111639387e-22	4.682620345360065	0.0	8.663738453714604e-05	0.0	3.1259570739192545e-294	1.515177213041696e-85	0.09428746669809719	0.0	0.7796789873014363	3.3799637930896813e-16	1.1765090225907458e-199	2.7366375263199334	1.1117387033850816
2.235235235235235	5.898395395738759e-09	0.04738424280893318	7.105741033522602e-47	1.4213100441814796e-128	0.0	0.0	1.1870464125029404e-21	0.0	14.245349718531877	4.783960426615152e-21	3.9024946996315495	0.0	0.0001870622937523521	0.0	1.933116999739191e-297	3.622569422795797e-84	0.055014838599928825	0.0	1.0808489560170882	1.3607111424445083e-15	1.500167803016708e-197	2.1283943406793995	0.9754397211118601
2.2432432432432434	5.312022976834223e-09	0.07844090863102482	5.975359153263138e-48	1.892157874037324e-130	0.0	0.0	5.873783690233204e-21	0.0	12.770956369315016	2.3146698465682602e-20	3.1680530364331028	0.0	0.0003937145625051653	0.0	1.1485442583034567e-300	8.441169382387007e-83	0.03129839761923618	0.0	1.4691656678169493	5.3386447846491275e-15	1.8643737986755067e-195	1.6132294956811692	0.8696153452441379
2.2512512512512513	1.1161263022294739e-08	0.1265150713375131	4.886248017489197e-49	2.441548558360335e-132	0.0	0.0	2.832333854493518e-20	0.0	11.611546101906768	1.0913501915667421e-19	2.505182173396351	0.0	0.0008077953288554198	0.0	6.5561939864278716e-304	1.916996507262971e-81	0.017360538709682974	0.0	1.9505425589517786	2.0413063613433612e-14	2.2582640223829963e-193	1.1926497139780108	0.791118362035011
2.259259259259259	2.959201372637885e-08	0.19880755267740907	3.8854726425183533e-50	3.0536046998490043e-134	0.0	0.0	1.3309060209731574e-19	0.0	10.662871607255973	5.014328743482519e-19	1.9296694856383314	0.0	0.0016156842366572264	0.0	3.595591293425892e-307	4.2430000993307194e-80	0.009388266074745051	0.0	2.5255050844434974	7.606735653966527e-14	2.6660299035749612e-191	0.8618889700999091	0.7358975763644825
2.2672672672672673	7.929342060607866e-08	0.30437883925099457	3.004478210098684e-51	3.701687199555482e-136	0.0	0.0	6.094344838714761e-19	0.0	9.831763972646694	2.2450968307579305e-18	1.4478490764520322	0.0	0.003150343353979168	0.0	1.8945379542043e-310	9.15288465030426e-79	0.004949608678983178	0.0	3.187010351021653	2.762500250884245e-13	3.067636490228278e-189	0.6122951564375723	0.6996089739607094
2.275275275275275	2.07935753392912e-07	0.4540325576230332	2.2591814677001144e-52	4.349367164744712e-138	0.0	0.0	2.7194659010762956e-18	0.0	9.045096290850275	9.79559790541734e-18	1.058182086031286	0.0	0.0059884825567912995	0.0	9.5907101363e-314	1.924315973356332e-77	0.00254391048289687	0.0	3.9188281364803004	9.77734845276018e-13	3.4402606981135055e-187	0.4336825545890633	0.6781070102977443
2.2832832832832834	5.31596337391583e-07	0.65985801793688	1.6519238748473364e-53	4.953268591745368e-140	0.0	0.0	1.1825444617390888e-17	0.0	8.254264568764896	4.1648601390765734e-17	0.7533456141736351	0.0	0.011097999259217454	0.0	4.6645795e-317	3.943015272100603e-76	0.001274560866027524	0.0	4.694887002734517	3.3725277005739178e-12	3.760342431155912e-185	0.3164212935232465	0.6677795267662787
2.2912912912912913	1.3243459814844287e-06	0.9343400442042809	1.1745886454407927e-54	5.467605071416631e-142	0.0	0.0	5.011052587529545e-17	0.0	7.435439328968701	1.7256133555178608e-16	0.5224261061038522	0.0	0.020051798776085143	0.0	2.185e-320	7.874345229531494e-75	0.0006224860530131366	0.0	5.479916988180532	1.1337218706732678e-11	4.006009926570862e-183	0.25314812712627505	0.6657248274440936
2.299299299299299	3.2148824689860025e-06	1.2889924950900145	8.121541372944394e-56	5.849811198536799e-144	0.0	0.0	2.0692762229498767e-16	0.0	6.586395433186697	6.967230266474198e-16	0.3529004604888895	0.0	0.035322763130140565	0.0	0.0	1.5326204279616952e-73	0.00029634098289724664	0.0	6.231553392607987	3.714283024078568e-11	4.159539320792981e-181	0.24007072425253287	0.6697970374844897
2.3073073073073074	7.604493635377217e-06	1.732553991498817	5.460807896021729e-57	6.066329752845289e-146	0.0	0.0	8.326959684574305e-16	0.0	5.721072537397268	2.7412612959921074e-15	0.23220754488486198	0.0	0.06066815554039709	0.0	0.0	2.907295613204835e-72	0.00013750862280066737	0.0	6.9038229836017955	1.1859375882254185e-10	4.209466298715039e-179	0.2778831260807876	0.6785615205563164
2.315315315315315	1.752737010863181e-05	2.268893590421947	3.5871253870379215e-58	6.097469419309966e-148	0.0	0.0	3.265378074303553e-15	0.0	4.86313044568624	1.0510280428252866e-14	0.14883229405634557	0.0	0.10159771378799637	0.0	0.0	5.375000004426462e-71	6.219102671915676e-05	0.0	7.4516589542890745	3.6903533294022634e-10	4.152000835083223e-177	0.37230979815793136	0.6912046597802459
2.3233233233233235	3.936447242914973e-05	2.8948925013740254	4.685574074844207e-59	5.940359114435007e-150	0.0	0.0	1.2478434470612514e-14	0.0	4.039659198397192	3.926917456126836e-14	0.09292119205123549	0.0	0.16589618866346634	0.0	0.0	9.685068939623178e-70	2.7413783474389386e-05	0.0	7.835846123320875	1.1191653079383e-09	3.991502659602544e-175	0.5342590364687292	0.707433682711393
2.3313313313313313	8.614564571053786e-05	3.5986674575908246	3.409522763564669e-58	5.609384657282639e-152	0.0	0.0	4.646939776062796e-14	0.0	3.2759345387703687	1.429759005084328e-13	0.05651049568362311	0.0	0.26413779486354133	0.0	0.0	1.7008351593873361e-68	1.1777090920461241e-05	0.0	8.027647263108925	3.3078179784119108e-09	3.739934639503055e-173	0.7795122323110948	0.7273867140169553
2.339339339339339	0.00018369758330375206	4.358549214048332	4.651848284147135e-57	5.1340157515143694e-154	0.0	0.0	1.686378615883524e-13	0.0	2.5917493229827473	5.072797287246098e-13	0.033476512536015204	0.0	0.410089513316849	0.0	0.0	2.9111011454526244e-67	4.930826371293564e-06	0.0	8.01235266836804	9.528201592369511e-09	3.415389222571988e-171	1.127828285438754	0.751556097937695
2.3473473473473474	0.00038169350668971986	5.143196934216422	6.210921977975901e-56	4.554478159441928e-156	0.0	0.0	5.963828322278783e-13	0.0	1.9994799885831505	1.7539038225893168e-12	0.019317372195116755	0.0	0.620859002566596	0.0	0.0	4.856106909592446e-66	2.01186750891264e-06	0.0	7.791143474133431	2.6748727920069282e-08	3.039939918611912e-169	1.6013281294177877	0.7807140287835356
2.3553553553553552	0.0007728003635446607	5.913101254864945	8.081970744412036e-55	3.9161516694527265e-158	0.0	0.0	2.0553141713411484e-12	0.0	1.5037327359773405	5.909321798966145e-12	0.010858069928774096	0.0	0.916612098747957	0.0	0.0	7.895059038624847e-65	7.999501364893751e-07	0.0	7.380940554427931	7.318449489438101e-08	2.6371716963527108e-167	2.222064606091665	0.8158219542520342
2.3633633633633635	0.001524618131755623	6.623513716624298	1.0249469049357384e-53	3.26377217378346e-160	0.0	0.0	6.9026446716765095e-12	0.0	1.1022012338185914	1.9401848361227598e-11	0.005945028877221018	0.0	1.3196791049691998	0.0	0.0	1.2510050411560742e-63	3.099536579305137e-07	0.0	6.812265565657904	1.9514600258291105e-07	2.2297718310013586e-165	3.008789314724886	0.857905413087719
2.3713713713713713	0.0029308666548630447	7.228572254385273	1.2668007811634247e-52	2.6364504892244282e-162	0.0	0.0	2.259115242466529e-11	0.0	0.7872719161141674	6.207577789759191e-11	0.003170677349811023	0.0	1.852903653176609	0.0	0.0	1.9319666377563516e-62	1.1702749698514911e-07	0.0	6.1254893287076575	5.071375280026713e-07	1.8375157083002174e-163	3.9730960438985683	0.9078834256607564
2.379379379379379	0.005489998884083363	7.686127334823845	1.5259423854676306e-51	2.064233667536382e-164	0.0	0.0	7.205238543736562e-11	0.0	0.5479229669465789	1.9354182617075768e-10	0.001647202070035147	0.0	2.5371743799068205	0.0	0.0	2.9078863804355013e-61	4.30550320787084e-08	0.0	5.36610739337513	1.2844530055883963e-06	1.475877519412834e-161	5.1153255454245015	0.966354370418392
2.3873873873873874	0.01002050638960153	7.962575915265121	1.7913927409171555e-50	1.5665257812553944e-166	0.0	0.0	2.239480133667036e-10	0.0	0.3715490224283477	5.880321858879783e-10	0.0008335630519579024	0.0	3.3882199799692536	0.0	0.0	4.265725149136319e-60	1.5434510988800936e-08	0.0	4.579808165669966	3.1705742748358587e-06	1.1553623231319637e-159	6.420814797961714	1.0333556880707602
2.3953953953953953	0.017821665961167635	8.036936907821124	2.0495869320105647e-49	1.1522738045470508e-168	0.0	0.0	6.783236398854345e-10	0.0	0.24546802138653298	1.7410087763008015e-09	0.00041089114338802523	0.0	4.412929708248663	0.0	0.0	6.098827107754318e-59	5.39117519024831e-09	0.0	3.8080668925485837	7.627561881399609e-06	8.815251660185135e-158	7.857208602202171	1.10812956021291
2.4034034034034035	0.03088503842650929	7.903482469108112	2.2854132264638994e-48	8.215108118875191e-171	0.0	0.0	2.002257281052446e-09	0.0	0.15799470199994556	5.023130049640938e-09	0.0001972930796602728	0.0	5.605654303404103	0.0	0.0	8.498420134426519e-58	1.8347835119766445e-09	0.0	3.0848297784135505	1.7883910502995168e-05	6.555410095111657e-156	9.373565309255294	1.1889375812026293
2.4114114114114114	0.05215419057406369	7.572467042467935	2.4836248083550013e-47	5.6768880612487995e-173	0.0	0.0	5.759683666063864e-09	0.0	0.09907174988654009	1.412282193612988e-08	9.227704343466333e-05	0.0	6.945102056274312	0.0	0.0	1.154167703270722e-56	6.083965727716104e-10	0.0	2.434597630812687	4.0866647302589925e-05	4.7513131801539467e-154	10.901841687080898	1.272971250967185
2.419419419419419	0.08581663674250792	7.0688253489548805	2.6304503071654988e-46	3.802303947869254e-175	0.0	0.0	1.6146418625511457e-08	0.0	0.06052163640387857	3.869386783983627e-08	4.204092258324699e-05	0.0	8.392520197012546	0.0	0.0	1.5277029584357351e-55	1.9655291443567543e-10	0.0	1.8719426545936002	9.101356532562654e-05	3.356418430037748e-152	12.361028131950027	1.3563994415991905
2.4274274274274275	0.13759257145867643	6.429068803116457	2.7151702974228326e-45	2.4684411785886965e-177	0.0	0.0	4.4111928345008995e-08	0.0	0.036018099477595114	1.033085827823783e-07	1.865724663574693e-05	0.0	9.891798415551328	0.0	0.0	1.9708277028393586e-54	6.186624731782577e-11	0.0	1.4022557889173064	0.0001975489163185906	2.3109321266123692e-150	13.663762592933793	1.4345778465954768
2.4354354354354353	0.21496101361415018	5.696916548793544	2.731410068794421e-44	1.5532386453784418e-179	0.0	0.0	1.1744703472999951e-07	0.0	0.020882253022960852	2.687845261868271e-07	8.065283131516789e-06	0.0	11.371926562147436	0.0	0.0	2.47798460871712e-53	1.897146475000056e-11	0.0	1.0233667516420177	0.0004179028942391032	1.5507684018291967e-148	14.724760673721438	1.5024200071531566
2.4434434434434436	0.3272394334839332	4.918385938205057	2.6779323257038565e-43	9.473120131684451e-182	0.0	0.0	3.047464963536119e-07	0.0	0.01179446871832049	6.814683987464224e-07	3.3961624600427946e-06	0.0	12.751894359735445	0.0	0.0	3.036611604511385e-52	5.667773387022138e-12	0.0	0.7276201893125852	0.0008616067493271623	1.0142741646803021e-146	15.469969320324196	1.5548986226778132
2.4514514514514514	0.48541453874011464	4.137102802747697	2.5587929715849568e-42	5.599991329424874e-184	0.0	0.0	7.706392846714058e-07	0.0	0.006489668933643102	1.6836847534562163e-06	1.3930101152435467e-06	0.0	13.947688756619941	0.0	0.0	3.626779012574159e-51	1.649608144774616e-12	0.0	0.5040198238645933	0.0017313168658688476	6.465653961569283e-145	15.845092516456447	1.5876156032529138
2.4594594594594597	0.7016186817701725	3.390478413550341	2.382832748988248e-41	3.2086409135719647e-186	0.0	0.0	1.899263185188358e-06	0.0	0.0034786354339383257	4.053679757545962e-06	5.565686773238765e-07	0.0	14.88060901197564	0.0	0.0	4.2217709791549447e-50	4.677334391988657e-13	0.0	0.3401419333743793	0.003390615424701077	4.017151714353647e-143	15.822129829527375	1.5973569832076655
2.4674674674674675	0.9881678627911232	2.7071767825075823	2.1625931904981366e-40	1.781945149470341e-188	0.0	0.0	4.56191702697133e-06	0.0	0.0018165061816300468	9.510682697469542e-06	2.1661897398164334e-07	0.0	15.485780778998532	0.0	0.0	4.789724366124569e-49	1.2919877356659356e-13	0.0	0.2236368363609183	0.0064716608281485555	2.432611189955382e-141	15.402836910969885	1.582540983084393
2.4754754754754753	1.3561306256391001	2.1060234957057826	1.9128413957447067e-39	9.591952051912778e-191	0.0	0.0	1.0679364556513082e-05	0.0	0.0009240724124205549	2.174440599946187e-05	8.21508202515307e-08	0.0	15.719598224570309	0.0	0.0	5.2962589942787485e-48	3.476595296132898e-14	0.0	0.1432519918613682	0.012038958633314317	1.4357402149685443e-139	14.618517971367687	1.5434780839141544
2.4834834834834836	1.8134832087725226	1.5962494828978944	1.6489441720861008e-38	5.0044818562621405e-193	0.0	0.0	2.4366203518699645e-05	0.0	0.00045794782141665523	4.844589721177003e-05	3.043172956409842e-08	0.0	15.564911231044524	0.0	0.0	5.70783401049909e-47	9.113379892321614e-15	0.0	0.08940171512675663	0.02182723648448843	8.259005167943813e-138	13.526190692187024	1.4823906525848682
2.4914914914914914	2.363016589191931	1.178770583347923	1.385338175437736e-37	2.5307584260105114e-195	0.0	0.0	5.418568533131079e-05	0.0	0.0002210887561668115	0.00010518166897816081	1.1239724852086382e-08	0.0	15.033101994136864	2e-322	0.0	5.995390715140968e-46	2.3271724982867395e-15	0.0	0.05436652040824904	0.0385696699478591	4.630504686550069e-136	12.201786689591097	1.4031814779079148
2.4994994994994997	3.000276077153442	0.8481033356252143	1.1343015144075975e-36	1.2404570063505552e-197	0.0	0.0	0.00011744829023053771	0.0	0.00010398192284389811	0.00022253417269936773	4.817351656945093e-09	0.0	14.162702359168954	8.0345e-320	0.0	6.137737536885814e-45	5.788898906692411e-16	0.0	0.03222999928593261	0.0664249272311506	2.5303328048148716e-134	10.731530345833004	1.3109868642500373
2.5075075075075075	3.7119052727831496	0.5945100703765249	9.051573481502591e-36	5.893213755798149e-200	0.0	0.0	0.00024813439035516877	0.0	4.764194310062283e-05	0.0004588037557388534	4.212843612316056e-09	0.0	13.014784809373712	3.7146933e-317	0.0	6.124130751661749e-44	1.4027377761690161e-16	0.0	0.018659929077277714	0.11149487011894238	1.3476456145998294e-132	9.202878149115206	1.2115903493248568
2.5155155155155153	4.474801415678015	0.40603233619896373	7.039511303594983e-35	2.71370180736197e-202	0.0	0.0	0.0005109986923113944	0.0	2.1264807573027695e-05	0.0009217875044575905	8.714629801859806e-09	0.0	11.665891626508053	1.6737884997e-314	0.0	5.9556146802792624e-43	3.31104679790546e-17	0.0	0.010622871212656352	0.18239710209213866	6.995560368914654e-131	7.696363795617705	1.1107983275921136
2.5235235235235236	5.256441868434925	0.2701798713835504	5.33560658142317e-34	1.2111878523613655e-204	0.0	0.0	0.0010257973358876855	0.0	9.246423322828567e-06	0.0018047135048882357	2.3117580130360995e-08	0.0	10.19963685280647	7.3508111927e-312	0.0	5.644889258377502e-42	7.61303627454352e-18	0.0	0.006097450346362068	0.2908176925052535	3.5393057130404974e-129	6.279412166181481	1.01388298554726
2.5315315315315314	6.016600587103058	0.17516055863171567	3.941376730717653e-33	5.2396266385436306e-207	0.0	0.0	0.0020073858636201515	0.0	3.916754777279957e-06	0.003443176766157591	6.217436377553266e-08	0.0	8.698254059517721	3.146493472996297e-309	0.0	5.214728287195481e-41	1.7051004388636456e-18	0.0	0.0038281345318126937	0.45192266779096	1.7452691836059516e-127	5.002741802850511	0.9251801069083954
2.5395395395395397	6.710451076857681	0.11063960466995067	2.837494031231022e-32	2.1969927765368874e-209	0.0	0.0	0.003829558340763355	0.0	1.6162899171881477e-06	0.006401532715879088	1.6373225022242136e-07	0.0	7.235256595744531	1.3127296119799216e-306	0.0	4.69522185914003e-40	3.7199535417671676e-19	0.0	0.0031430498201903295	0.6844604874205575	8.387944573742494e-126	3.899480400134343	0.8478938220784574
2.5475475475475475	7.2927859023242	0.06808883033402291	1.99087881265533e-31	8.928867310866297e-212	0.0	0.0	0.007122604132789534	0.0	6.497591495855804e-07	0.011597976351707964	4.2042560804166154e-07	0.0	5.870069647845373	5.338025059783551e-304	0.0	4.120306344531015e-39	7.905271542774298e-20	0.0	0.0038478091727063546	1.0103552758802823	3.929139846069838e-124	2.98667572200389	0.7841156744649876
2.5555555555555554	7.722829205797474	0.0408255558436838	1.3613743152803276e-30	3.517252619104848e-214	0.0	0.0	0.012915999354296713	0.0	2.5446367316734544e-07	0.020476421828301394	1.052113916290104e-06	0.0	4.645069585507306	2.115645088577943e-301	0.0	3.524135972709378e-38	1.6363804126698062e-20	0.0	0.006202090566809787	1.4535896191808584	1.7938587318587984e-122	2.268569770230893	0.7350217979494187
2.5635635635635636	7.968941037316497	0.02384950452457274	9.07262875383569e-30	1.3429202011372078e-216	0.0	0.0	0.02283739117222365	0.0	9.708215795476908e-08	0.035228935129714194	2.565843394482173e-06	0.0	3.585025819508854	8.172631165889163e-299	0.0	2.937828243316868e-37	3.2994127890075525e-21	0.0	0.010984975638887458	2.0382241648948507	7.982295947126676e-121	1.7408487663306946	0.7011792389746293
2.5715715715715715	8.012462564605958	0.013574313399533227	5.892662767680425e-29	4.969770164260473e-219	0.0	0.0	0.03937568670347736	0.0	3.608222308146255e-08	0.059063416285425024	6.098013769238874e-06	0.0	2.698573197405292	3.0770734595220666e-296	0.0	2.3869955312497453e-36	6.4799378423054505e-22	0.0	0.01965625263932809	2.7855114818338302	3.4619139034335716e-119	1.395076194392305	0.6828772382436883
2.5795795795795797	7.850053747024771	0.0075274658795341865	3.7300348932151275e-28	1.7826326419373895e-221	0.0	0.0	0.06620807446248968	0.0	1.3064337352955637e-08	0.0964964219474696	1.4123332751059964e-05	0.0	1.981107828056265	1.1291995821518812e-293	0.0	1.890293160107746e-35	1.2396067466290293e-22	0.0	0.034620909925857826	3.7102335144956156	1.4633680524626996e-117	1.2226228906895948	0.6804038631308494
2.5875875875875876	7.494116909197374	0.0040670343430297025	2.301108312428571e-27	6.197647298373586e-224	0.0	0.0	0.10857688755431208	0.0	4.608098105559198e-09	0.1536305043395496	3.187692925172621e-05	0.0	1.4184160146215934	4.038875189682976e-291	0.0	1.4590158054054614e-34	2.3097937909788483e-23	0.0	0.05959957895324812	4.816606884419589	6.028923374463162e-116	1.2175783689020208	0.6942101847212758
2.5955955955955954	6.971231649481383	0.0021410813662480744	1.3835156868938707e-26	2.0884847700270695e-226	0.0	0.0	0.17368195486154053	0.0	1.5834205468231683e-09	0.23835117745216616	7.01142443160424e-05	0.0	0.9903982689366597	1.408014204597549e-288	0.0	1.0976024374282183e-33	4.192143393259337e-24	0.0	0.10009552511381828	6.094318960039856	2.4208889442773163e-114	1.3783184419096774	0.7249366897722311
2.6036036036036037	6.318875252024128	0.0010986359217726744	8.106884281868021e-26	6.821426756044705e-229	0.0	0.0	0.2710287229661021	0.0	5.300429520334812e-10	0.36035516100873355	0.00015028876928308094	0.0	0.6743969382153524	4.784213135743782e-286	0.0	8.047951480951173e-33	7.410888967959169e-25	0.0	0.1639264856496029	7.515424259210688	9.474556710452016e-113	1.7075889681579004	0.7733111232933457
2.6116116116116115	5.580990273503666	0.0005503318542437002	4.629634650419404e-25	2.1595267131178795e-231	0.0	0.0	0.412645538127532	0.0	1.7284868491186105e-10	0.5309061918420345	0.00031393323092094585	0.0	0.4478258792202603	1.5844220642723067e-283	0.0	5.751509981000518e-32	1.2760670914585312e-25	0.0	0.261756552534895	9.032884596063132	3.6140310901246994e-111	2.2111353256777115	0.8399549373739658
2.6196196196196198	4.8031258554589655	0.0002712022064525606	2.5766909106753727e-24	6.626457141384899e-234	0.0	0.0	0.6130612107179781	0.0	5.4911249013791703e-11	0.76221665431901	0.0006390554495900792	0.0	0.28998719180157484	5.114322656644281e-281	0.0	4.006228377826513e-31	2.1401472021446053e-26	0.0	0.4075218117480437	10.581428980662851	1.3436119106507774e-109	2.8950653986439026	0.9251507891392401
2.6276276276276276	4.027892621029076	0.00013632341842799905	1.397657601434634e-23	1.9708050148433344e-236	0.0	0.0	0.8889245784575595	0.0	1.6994046087771563e-11	1.0663816824820282	0.0012677402727009838	0.0	0.18311015852434437	1.6090229745380974e-278	0.0	2.7198685472508982e-30	3.496059059386718e-27	0.0	0.6186002917840253	12.081123206040445	4.8686079861509546e-108	3.7622862303749605	1.0286237651091166
2.6356356356356354	3.2913420533903226	8.054975665428808e-05	7.388599325410846e-23	5.681269307949423e-239	0.0	0.0	1.2581600442784526	0.0	5.123567800812339e-12	1.453853072014211	0.0024508262452633944	0.0	0.11274515530539933	4.933932984170143e-276	0.0	1.7997809025169003e-29	5.562589628384631e-28	0.0	0.9155434810201697	13.443601739752275	1.7194311775613587e-106	4.808499245507479	1.149376189421607
2.6436436436436437	2.62065209610462	7.532332660257793e-05	3.806679389989703e-22	1.5874006247272022e-241	0.0	0.0	1.7385939110558242	0.0	1.504833358584567e-12	1.9315322321404782	0.00461726976691971	0.0	0.0676897542910231	1.4746234194626762e-273	0.0	1.1607856700367224e-28	8.620584524124255e-29	0.0	1.3211787317299202	14.580400884985366	5.918529871488564e-105	6.018360625039338	1.2855954922018908
2.6516516516516515	2.0332320097809964	0.00011774145096318773	1.911407762059884e-21	4.298997274375681e-244	0.0	0.0	2.34605787083361	0.0	4.3057078460315236e-13	2.500673549089641	0.008477122660967567	0.0	0.039625553809825624	4.2956203098520205e-271	0.0	7.297033008505884e-28	1.301236491642376e-29	0.0	1.8589258668288118	15.412352411351605	1.9856009723169601e-103	7.362483399000351	1.4346338874912365
2.65965965965966	1.5371127441733146	0.00022932907822582546	9.353695969247501e-21	1.1284627951289709e-246	0.0	0.0	3.0920729574520984	0.0	1.2001649326820907e-13	3.154900306661875	0.015167086954623763	0.0	0.02261741237627689	1.2196283944764027e-268	0.0	4.4709899620573735e-27	1.913084172617024e-30	0.0	2.5502600569489218	15.878670651204658	6.492608676829464e-102	8.795941687223069	1.5930441923669627
2.6676676676676676	1.1323109967933225	0.00046418196498873175	4.461038933786479e-20	2.8710897789779256e-249	0.0	0.0	3.9813258764166686	0.0	3.258948772342601e-14	3.8787150878046055	0.02644517085675355	0.0	0.012586748366220006	3.375095344540201e-266	0.0	2.6700873322667924e-26	2.739484470294153e-31	0.0	3.4113994333034228	15.944289379244768	2.0691674143232967e-100	10.258807473304387	1.7566520158206893
2.6756756756756754	0.8127686500748056	0.0009283417790522573	2.073536274318496e-19	7.080203714158214e-252	0.0	0.0	5.0092488493461484	0.0	8.620934801171474e-15	4.646904188029244	0.04493461956680009	0.0	0.006829285671918171	9.103354277861973e-264	0.0	1.5542216031242757e-25	3.820843161672786e-32	0.0	4.4494872132567425	15.604219568425897	6.427191205883834e-99	11.678998660285366	1.9206508807470903
2.6836836836836837	0.5684723936901068	0.0018144798320540772	9.393125409559687e-19	1.6923266225046217e-254	0.0	0.0	6.1600794782105455	0.0	2.221628373774469e-15	5.425167556860889	0.07440570779183374	0.0	0.003612570382077693	2.393170952364557e-261	0.0	8.81794682437987e-25	5.190437340876434e-33	0.0	5.658743088586405	14.884176222237333	1.9457903023014212e-97	12.977366128949775	2.079719892115501
2.6916916916916915	0.38742980813339806	0.0034581393492228055	4.146975445607415e-18	3.920686091234253e-257	0.0	0.0	7.405786573940864	0.0	5.577360187295557e-16	6.17214603606808	0.12006652096826428	0.0	0.001863052457718638	6.132010369825001e-259	0.0	4.876300561875584e-24	6.867551351010529e-34	0.0	7.0172297410748685	13.837364955041853	5.741430517861781e-96	14.07455097626066	2.228177081967951
2.6996996996997	0.257287034070272	0.006423629418130607	1.7843320108917995e-17	8.80398735328641e-260	0.0	0.0	8.706188088239145	0.0	1.3640371450573667e-16	6.8427839748151165	0.18881134783625192	0.0	0.0009366778340034886	1.5314009702057908e-256	0.0	2.6283509446395968e-23	8.850178331627612e-35	0.0	8.484962486252993	12.537985774331965	1.6511764991201633e-94	14.89877831954502	2.3601889696519502
2.7077077077077076	0.16648840262746206	0.011628560943764837	7.482431151055786e-17	1.9161795483433777e-262	0.0	0.0	10.010458577505464	0.0	3.249854577465708e-17	7.392699707259411	0.2893508413261079	0.0	0.0004590930602006388	3.727621729503789e-254	0.0	1.3808535349994403e-22	1.110844484564992e-35	0.0	10.004034814163553	11.072555005704505	4.628243875736384e-93	15.39350437718643	2.4700536081716775
2.7157157157157155	0.10497630669190722	0.02051496886250043	3.057965995422702e-16	4.0423363190952813e-265	0.0	0.0	11.260041706839285	0.0	7.542961389021564e-18	7.7829976722588	0.4321274926829396	0.0	0.000219354102329018	8.843651723117169e-252	0.0	7.071064194348331e-22	1.3580154010397581e-36	0.0	11.501215107105569	9.530451939706818	1.2644113034072134e-91	15.523766451085029	2.552559590878872
2.7237237237237237	0.06449704371406602	0.03527065345621321	1.2179947990284468e-15	8.2654811391801e-268	0.0	0.0	12.392776871885017	0.0	1.7055327663937457e-18	7.984805376234872	0.6289115016894746	0.0	0.00010216799581884317	2.0449764305946313e-249	0.0	3.52936368103607e-21	1.6169829296007548e-37	0.0	12.893102689114171	7.995112288083009	3.3667428935973736e-90	15.2802322848021	2.6034004944079427
2.7317317317317316	0.038612644373155806	0.0590953859656637	4.728039276197527e-15	1.6381108517035726e-270	0.0	0.0	13.347853894810005	0.0	3.7568034680577883e-19	7.98280220740626	0.8919852402023672	0.0	4.638717487043336e-05	4.608948573306622e-247	0.0	1.7170546756026105e-20	1.8752304915967286e-38	0.0	14.093470300249878	6.537036019926216	8.737376200335004e-89	14.680289371688106	2.6195996114452966
2.73973973973974	0.022524776910272697	0.09649193110287446	1.7887085261400665e-14	3.1467184604148747e-273	0.0	0.0	14.071061109052565	0.0	8.061523249886402e-20	7.777141519232896	1.2328671764981392	0.0	2.0529818039312602e-05	1.0124469984779907e-244	0.0	8.142346361852702e-20	2.1181249928273424e-39	0.0	15.021956992307919	5.209334091208078	2.2100478411604818e-87	13.765992280795551	2.5998813821330162
2.7477477477477477	0.012803616820602572	0.1535414954416487	6.595093216865163e-14	5.858844089708882e-276	0.0	0.0	14.519717113518185	0.0	1.6852175432806803e-20	7.383431230119201	1.660601414715731	0.0	8.856598144356532e-06	2.1677021663602856e-242	0.0	3.7635219855196147e-19	2.3302123358896864e-40	0.0	15.612918747578677	4.046022745506498	5.4484369596237935e-86	12.599200085415355	2.544920241168823
2.755755755755756	0.007091629781474112	0.23809916647611173	2.3698734707228244e-13	1.057317564198805e-278	0.0	0.0	14.666689042160574	0.0	3.431903425197238e-21	6.8307763462837086	2.1797415774692803	0.0	3.7242114115310954e-06	4.523595939819447e-240	0.0	1.695588743679705e-18	2.4968112679998254e-41	0.0	15.8230905862772	3.062802037062967	1.3091573963577463e-84	11.254680416836685	2.4574079330254386
2.7637637637637638	0.0038273718542442027	0.3598216777057554	8.299505938521492e-13	1.8494321583983437e-281	0.0	0.0	14.502999384765182	0.0	6.808545918267162e-22	6.158224211807783	2.7882717855204127	0.0	1.5264356407822108e-06	9.200784929353729e-238	0.0	7.446112028595526e-18	2.6056831610824094e-42	0.0	15.636819917326939	2.2597152965512204	3.0659251027774197e-83	9.812242714832324	2.3419056312181965
2.7717717717717716	0.002012780791963125	0.5299246399425621	2.8327104222524584e-12	3.1355289556271855e-284	0.0	0.0	14.038694501159151	0.0	1.315872798520264e-22	5.410215037787364	3.475807302731718	0.0	6.098050880580611e-07	1.8239915921936603e-235	0.0	3.187303486059246e-17	2.648515848062075e-43	0.0	15.067992546819472	1.6249214703727635	6.998114324980351e-82	8.349040894451024	2.204482262902906
2.77977977977978	0.0010314151744863654	0.7605683392304569	9.422691675186213e-12	5.152555506303989e-287	0.0	0.0	13.301865843473568	0.0	2.4775000613248975e-23	4.631771827397133	4.222471916897678	0.0	2.3744547952086026e-07	3.524338909504524e-233	0.0	1.329853995134267e-16	2.6219721171296047e-44	0.0	14.158322428094458	1.1388185053838082	1.5568630559763934e-80	6.933054073003693	2.0521774811868267
2.7877877877877877	0.0005150053856649242	1.0637993292819496	3.054714598705449e-11	8.206802738794779e-290	0.0	0.0	12.335948141776917	0.0	4.5441605224091785e-24	3.8641447423582336	4.998829678072206	0.0	9.011339976851402e-08	6.63726834721955e-231	0.0	5.408453842108006e-16	2.528119307656587e-45	0.0	12.972297504604644	0.7778927892729584	3.375745983225307e-79	5.6184583926027205	1.892358439704511
2.795795795795796	0.0002505712512186436	1.4500351222221919	9.651374327845996e-11	1.2669654240917934e-292	0.0	0.0	11.195634117484694	0.0	8.119585903240196e-25	3.1414721506528416	5.767138756415484	0.0	3.333190113326512e-08	1.218310446923392e-228	0.0	2.1440400168718687e-15	2.3741632532826654e-46	0.0	11.589631564068526	0.5178782170529924	7.134099390190242e-78	4.443219608361135	1.732057279133523
2.803803803803804	0.0001187932952016487	1.9261702520742225	2.971875004957264e-10	1.8958107598484747e-295	0.0	0.0	9.941911747835332	0.0	1.4133649704796457e-25	2.488780765021219	6.4839992044441015	0.0	1.20162514636074e-08	2.1796333252584895e-226	0.0	8.284861612990374e-15	2.1715340999352454e-47	0.0	10.096447410685848	0.336029774036509	1.4694631124777285e-76	3.428850878832575	1.5773776744790204
2.8118118118118116	5.487743878060997e-05	2.493493043891374	8.918560821106309e-10	2.7495692180806178e-298	0.0	0.0	8.63682343285136	0.0	2.3967072618514022e-26	1.9213817817788663	7.1042133662908125	0.0	4.2219146305779975e-09	3.800719245771821e-224	0.0	3.120558337033451e-14	1.93448498533844e-48	0.0	8.576538710897138	0.21250522630169566	2.9500437147374507e-75	2.5819672282245762	1.4330444396722002
2.81981981981982	2.470227517654053e-05	3.1457122299223466	2.6084461606586673e-09	3.865216128015341e-301	0.0	0.0	7.338553000229856	0.0	3.959276991790026e-27	1.4454873477566543	7.5854182343874035	0.0	1.4456895033837722e-09	6.459590991136902e-222	0.0	1.1457137798440113e-13	1.678441885300603e-49	0.0	7.103918834862299	0.13097931265340118	5.77229532540367e-74	1.8970744099812515	1.3021440034601197
2.8278278278278277	1.0834809841146398e-05	3.8674718445543226	7.4351859699851665e-09	5.266503308970778e-304	0.0	0.0	6.097366449323504	0.0	6.371724748472017e-28	1.0597136298444423	7.89284469550353	0.0	4.82458195683091e-10	1.0700427525550481e-219	0.0	4.1003308599227127e-13	1.418368626282355e-50	0.0	5.737518090326776	0.07868220199051953	1.1008269813791799e-72	1.3599690039622685	1.1860716708287846
2.835835835835836	4.63070215848416e-06	4.633750764330286	2.0654974057657196e-08	6.9552123226603765e-307	0.0	0.0	4.952780550084647	0.0	9.989375828086227e-29	0.7570705369801098	8.003465456642987	0.0	1.5691254703180327e-10	1.7276434544192688e-217	0.0	1.4304174386126838e-12	1.1673831918410758e-51	0.0	4.518431020182284	0.04606705583507467	2.0461625442810654e-71	0.9511819871376634	1.084670546486751
2.843843843843844	1.92847325576339e-06	5.410476570971124	5.5921695679374873e-08	8.90303079797834e-310	0.0	0.0	3.9321374682821646	0.0	1.5256676059465358e-29	0.5270572226382884	7.908845352093903	0.0	4.973515960982072e-11	2.71871690595362e-215	0.0	4.864184682696675e-12	9.357911641673405e-53	0.0	3.4696514671691623	0.02628717912024367	3.7069083914835456e-70	0.6490330073848818	0.996522284186787
2.8518518518518516	7.825671420848205e-07	6.156525900914466	1.4755667807437338e-07	1.1045994221e-312	0.0	0.0	3.0505586149613215	0.0	2.2699783929366994e-30	0.35756318129393133	7.616204269446693	0.0	1.5362858881563222e-11	4.1699489293487406e-213	0.0	1.6123635009133408e-11	7.306095122654956e-54	0.0	2.597858432554209	0.014619633538194406	6.545372351078787e-69	0.4320329861264555	0.9193347249541169
2.85985985985986	3.0943598299704966e-07	6.827052477851879	3.794549886628252e-07	1.328345933e-315	0.0	0.0	2.3120722208179822	0.0	3.290210981482015e-31	0.23638581687908736	7.147506758709369	0.0	4.62464437368546e-12	6.233821519746238e-211	0.0	5.2098332287228587e-11	5.555616957892039e-55	0.0	1.896588546723681	0.007924417359678393	1.1264392454054287e-67	0.28053841139326846	0.8503667881219381
2.8678678678678677	1.1922332698658605e-07	7.377820954548863	9.510087744191361e-07	1.548303e-318	0.0	0.0	1.7115845812573258	0.0	4.6458587082152567e-32	0.1522872826769845	6.536737682609963	0.0	1.3566810993806478e-12	9.083116221457708e-209	0.0	1.6409486855497048e-10	4.114523897449968e-56	0.0	1.3500663767108598	0.004186353545900154	1.8894362239112522e-66	0.1776934826223256	0.7868353538349897
2.875875875875876	4.476028838721935e-08	7.769987533072851	2.322906026887251e-06	1.744e-321	0.0	0.0	1.2373092647907182	0.0	6.390700633027238e-33	0.09560474750561852	5.825832996642732	0.0	3.878519219180199e-13	1.2899481618723095e-206	0.0	5.038240423691242e-10	2.967884208422778e-57	0.0	0.9370388486803738	0.002155467641200096	3.088928788117868e-65	0.10978248395579035	0.7262597141118096
2.883883883883884	1.6374412692691594e-08	7.974617703520891	5.529700597885064e-06	0.0	0.0	0.0	0.8732813656249685	0.0	8.563891886589379e-34	0.05848828398148329	5.05994150255161	0.0	1.0805346816539323e-13	1.7855274216660186e-204	0.0	1.5079186495577029e-09	2.085038846444702e-58	0.0	0.634127326507235	0.0010816418213110803	4.921924004482352e-64	0.06615397834791348	0.6667135159062931
2.8918918918918917	5.836867096744401e-09	7.976213369398019	1.282904869639677e-05	0.0	0.0	0.0	0.6016512954879637	0.0	1.1179801794498126e-34	0.03486839037651813	4.282757185104382	0.0	2.933540872803182e-14	2.4088938909983784e-202	0.0	4.3994109831994974e-09	1.4266615653411668e-59	0.0	0.4184152164004888	0.0005290065987781496	7.643872300718667e-63	0.03887940703617698	0.6069693958948786
2.8998998998999	2.0273797030964555e-09	7.77465262878538	2.9007489895975076e-05	0.0	0.0	0.0	0.40455244932215473	0.0	1.4217959018826704e-35	0.020256691727105182	3.532579139081207	0.0	7.761086889231338e-15	3.167566167520326e-200	0.0	1.2512129971339497e-08	9.5075184751255e-61	0.0	0.26918209206893823	0.0002521585173866987	1.1570273537787606e-61	0.02228455395341027	0.5465358516129544
2.9079079079079078	6.861698014282303e-10	7.385205163881508	6.392175723133342e-05	0.0	0.0	0.0	0.265445074368011	0.0	1.7614918498810037e-36	0.011467763755119837	2.8395586209153496	0.0	2.0009048005527203e-15	4.059668768444399e-198	0.0	3.468890337388867e-08	6.170958230583078e-62	0.0	0.16884490601984722	0.00011714409225789356	1.706969244426747e-60	0.012456308990288276	0.4855981335979404
2.915915915915916	2.2629206414493342e-10	6.836620541887031	0.0001372809009897973	0.0	0.0	0.0	0.16993420572273632	0.0	2.1260048165239815e-37	0.006326486061262451	2.224335376259044	0.0	5.026902872055709e-16	5.071219223588381e-196	0.0	9.375081525066875e-08	3.901010023829963e-63	0.0	0.10325905454055935	5.303964182783886e-05	2.4544818523422647e-59	0.006789800438824758	0.42488435815588105
2.923923923923924	7.271906127183558e-11	6.167621683186988	0.00028733888092728483	0.0	0.0	0.0	0.10612932675829792	0.0	2.4997010696120436e-38	0.003401104475162106	1.6980097922100659	0.0	1.2306700953196194e-16	6.17434722381028e-194	0.0	2.469944901333917e-07	2.4018196095900366e-64	0.0	0.06156896841171723	2.3405258758817403e-05	3.439903172264611e-58	0.0036090145014751325	0.36548413094320914
2.9319319319319317	2.277028260936895e-11	5.422397080832344	0.000586140230714259	0.0	0.0	0.0	0.06465261912333108	0.0	2.8632029573142523e-39	0.0017817673210670068	1.2631955967654365	0.0	2.9359385767390636e-17	7.327006765568066e-192	0.0	6.343512489466734e-07	1.4402650020958926e-65	0.0	0.035791859684155033	1.0066029542319352e-05	4.6987797666577374e-57	0.0018705387161377953	0.3086493774125794
2.93993993993994	6.947519821390728e-12	4.64581860517261	0.001165283308220483	0.0	0.0	0.0	0.03841366569075556	0.0	3.19489373584453e-40	0.000909610793953847	0.915780743346334	0.0	6.825173516890374e-18	8.474596231471755e-190	0.0	1.5882002658824469e-06	8.411684617224788e-67	0.0	0.02028572333257191	4.219238227714119e-06	6.255710890371749e-56	0.0009453104140593183	0.25560567043199756
2.947947947947948	2.0655341753486707e-12	3.8790959328929793	0.002257794339698545	0.0	0.0	0.0	0.022258296282805366	0.0	3.472969167082732e-41	0.0004525158759774503	0.6469979466704228	0.0	1.546105958133227e-18	9.553627812448783e-188	0.0	3.876290209720495e-06	4.784780343596986e-68	0.0	0.011209249907032036	1.7236146542124012e-06	8.117479451736945e-55	0.00046579605359456394	0.20739741508770182
2.955955955955956	5.983787915147182e-13	3.156429775305528	0.0042634393966190206	0.0	0.0	0.0	0.012576699927935317	0.0	3.677779294883405e-42	0.0002193742429287027	0.4454559753245448	0.0	3.412881434071558e-19	1.0497224859053394e-185	0.0	9.222857391468913e-06	2.650896783970306e-69	0.0	0.0060386867418049245	6.86239593464055e-07	1.0266417717774975e-53	0.00022377702575240076	0.16478261986648618
2.963963963963964	1.689122770203899e-13	2.502989818345734	0.007846187239589282	0.0	0.0	0.0	0.006929090846260102	0.0	3.794116179417966e-43	0.00010363609701535199	0.29888021483668803	0.0	7.34103421596748e-20	1.1241844192611753e-183	0.0	2.1392204076627946e-05	1.4460913801512681e-70	0.0	0.003171821408989249	2.6628088865651847e-07	1.2655232779548513e-52	0.00010481392440822262	0.1281839655083554
2.971971971971972	4.646088278761428e-14	1.9342801479152503	0.014072786576879794	0.0	0.0	0.0	0.0037221209047314675	0.0	3.8130790865319216e-44	4.771007091059669e-05	0.19542496183139732	0.0	1.5386691401562015e-20	1.1734308531686607e-181	0.0	4.837144346290579e-05	3.673723626696915e-71	0.0	0.0016247820366111282	1.0070059002685013e-07	1.5204603703453315e-51	4.7862179137040356e-05	0.09769403834813711
2.97997997997998	1.2452453114155898e-14	1.4567230969363023	0.024599393213484755	0.0	0.0	0.0	0.0019493176991864287	0.0	3.733199738351625e-45	2.140339539639373e-05	0.12452409559027083	0.0	3.1425570014235727e-21	1.1938075568165144e-179	0.0	0.00010662736574439206	5.2821869121914745e-70	0.0	0.0008128444204983747	3.711512903234545e-08	1.7804678420947053e-50	2.130702915216134e-05	0.07312536921659897
2.987987987987988	3.2520977415565907e-15	1.0691335986867292	0.041907480113222505	0.0	0.0	0.0	0.000995242734058326	0.0	3.560630161823097e-46	9.356833172513832e-06	0.07732452267862755	0.0	6.254161747398398e-22	1.1837718924423408e-177	0.0	0.00022913797375034874	9.29325217652239e-69	0.0	0.00039985426370308644	1.3332021915844642e-08	2.0321115499712065e-49	9.24693796644512e-06	0.05409129334332978
2.995995995995996	8.275866593093286e-16	0.7646880260091339	0.06957954113166014	0.0	0.0	0.0	0.0004953460349330789	0.0	3.308359777004895e-47	3.986104659615471e-06	0.04679199809882041	0.0	1.2128338064446056e-22	1.1440858216881472e-175	0.0	0.0004800393514108661	1.594765273063301e-67	0.0	0.00019967033788500534	4.667306086609914e-09	2.2605580982227338e-48	3.912064146545784e-06	0.040101932899998013
3.0040040040040044	2.0521286774843132e-16	0.5330082629236103	0.11258860359583132	0.0	0.0	0.0	0.00024032732186289512	0.0	2.9946000234388287e-48	1.654787028160854e-06	0.02759411213997937	0.0	2.2918070087699072e-23	1.0777202986685702e-173	0.0	0.0009804164939047483	2.667395949333206e-66	0.0	0.00011491371949553638	1.5924320041527526e-09	2.4509749801934907e-47	1.613377576939948e-06	0.0306604502705328
3.012012012012012	4.958346974865621e-17	0.36206032233106195	0.17755387906902978	0.0	0.0	0.0	0.00011365696702664414	0.0	2.640615336021814e-49	6.694360832414918e-07	0.015858121843160437	0.0	4.2198574836069435e-24	9.894877035401472e-172	0.0	0.0019520950843440123	4.348498572631728e-65	0.0	0.00010156603153569927	5.295158751872445e-10	2.5901059870412428e-46	6.486012708711628e-07	0.02534731635877403
3.02002002002002	1.16737518276443e-17	0.2396763961228953	0.27289071346359833	0.0	0.0	0.0	5.239297524033228e-05	0.0	2.268358455984347e-50	2.639062809855774e-07	0.00888132099842169	0.0	7.571100998118868e-25	8.854654494621366e-170	0.0	0.0037892258033000786	6.909596076846997e-64	0.0	0.00015154441977567636	1.7160094140185644e-10	2.667792489699426e-45	2.541684476265773e-07	0.02388373236498004
3.028028028028028	2.6780902914471435e-18	0.15462045183302936	0.4087617110226114	0.0	0.0	0.0	2.3540814885455576e-05	0.0	1.898272054413937e-51	1.0138271911026066e-07	0.004847232764766879	0.0	1.3236111767331678e-25	7.723065491375994e-168	0.0	0.007170702469353961	1.0701085723630328e-62	0.0	0.00028878615463150803	5.419784969801257e-11	2.678198911509813e-44	9.708641779732232e-08	0.02616875561739151
3.0360360360360357	5.986613085463891e-19	0.09720888244695634	0.5967253937533005	0.0	0.0	0.0	1.030932503801554e-05	0.0	1.5475527087218734e-52	3.79534921964041e-08	0.0025781054348042306	0.0	2.254761667250689e-26	6.565452974224127e-166	0.0	0.013229307853603274	1.6153449017944576e-61	0.0	0.000577464583606635	1.6682658836505284e-11	2.6205372190760337e-43	3.61476302369023e-08	0.032287706250687005
3.0440440440440444	1.304002376721274e-19	0.05955830133467242	0.84898827174364	0.0	0.0	0.0	4.40037320596321e-06	0.0	1.22905882977328e-53	1.3845643641847798e-08	0.0013362815278262809	0.0	3.742643600182339e-27	5.4399705909490775e-164	0.0	0.023794643918983727	2.37665051809954e-60	0.0	0.0011437805538598255	5.004588960696616e-12	2.4991655522112395e-42	1.311830609793328e-08	0.04249207756459738
3.052052052052052	2.7676858418843996e-20	0.03556116622721283	1.1772039795113036	0.0	0.0	0.0	1.8305885953632248e-06	0.0	9.509115415297773e-55	4.922074194252168e-09	0.0006749719836973584	0.0	6.053308008805188e-28	4.393243632580333e-162	0.0	0.041724427166816125	3.4082263599935413e-59	0.0	0.002215397685301101	1.4631558933911164e-12	2.323043853779972e-41	4.640287060669544e-09	0.057153717396670495
3.06006006006006	5.723957731953254e-21	0.020692217169466457	1.5908330758688558	0.0	0.0	0.0	7.422093656010654e-07	0.0	7.1671714233086155e-56	1.7051271183801323e-09	0.0003322492581379584	0.0	9.539870328532362e-29	3.458047099394968e-160	0.0	0.07133012889117954	4.7638163551987535e-58	0.0	0.004184953222210065	4.168990822986925e-13	2.104640897897141e-40	1.5998312313083832e-09	0.07669878954202686
3.068068068068068	1.1534991023433098e-21	0.011733711352837675	2.09517528425018	0.0	0.0	0.0	2.9328506463472175e-07	0.0	5.262543410372726e-57	5.756240972054327e-10	0.00015937961899615443	0.0	1.4649626950683934e-29	2.6529764791088747e-158	0.0	0.11888563940650315	6.490012067766387e-57	0.0	0.0077058547265524855	1.1576800170211306e-13	1.858477781350222e-39	5.376000139596805e-10	0.10153000744333972
3.0760760760760757	2.2650579650091876e-22	0.006484270342902608	2.689298268519603	0.0	0.0	0.0	1.1294721363767297e-07	0.0	3.7642964369697114e-58	1.8936284534927535e-10	7.450613585186038e-05	0.0	2.1920179883962855e-30	1.9837766521669642e-156	0.0	0.1931798384202663	8.617878477322865e-56	0.0	0.013829084988876616	3.1330152122395886e-14	1.5995436626804683e-38	1.76073555014115e-10	0.13194845826000828
3.0840840840840844	4.3339370299801786e-23	0.0034920798525873487	3.3641894296732033	0.0	0.0	0.0	4.239143198464002e-08	0.0	2.6230838159124213e-59	6.070495956801812e-11	3.3942340580350056e-05	0.0	3.1959077455525283e-31	1.4458026920874957e-154	0.0	0.3060359110661469	1.115372841746745e-54	0.0	0.02418791783356702	8.263270123201124e-15	1.341821680137963e-37	5.620476713620662e-11	0.16808815105792888
3.0920920920920922	8.080292649401601e-24	0.0018327556161789177	4.101519411762845	0.0	0.0	0.0	1.5505765443073513e-08	0.0	1.780658942785197e-60	1.8963879062650173e-11	1.5068916456238335e-05	0.0	4.5402116735337023e-32	1.027027714094457e-152	0.0	0.47267570600272324	1.4070356150216573e-53	0.0	0.041231950972588124	2.124007219454173e-15	1.0971200307344457e-36	1.748602591401812e-11	0.20987613221877313
3.1001001001001	1.4679551951531196e-24	0.0009373942647271036	4.873398894667314	0.0	0.0	0.0	5.527350708555206e-09	0.0	1.1775776338408409e-61	5.773029533144353e-12	6.51947695610668e-06	0.0	6.284763505462142e-33	7.110697060423974e-151	0.0	0.711764787829858	1.730039197400973e-52	0.0	0.06850136513465441	5.320760795304683e-16	8.74328854400418e-36	5.302042198632904e-12	0.257027680314179
3.108108108108108	2.5986017534737447e-25	0.0004672371488864537	5.643415274743149	0.0	0.0	0.0	1.920199241958755e-09	0.0	7.58644960992306e-63	1.712592275014053e-12	2.7487419808471196e-06	0.0	8.476801745994452e-34	4.798428961945969e-149	0.0	1.0449463341812955	2.073352491510765e-51	0.0	0.11091605734140872	1.2989855118202155e-16	6.791372261536016e-35	1.566840671143494e-12	0.3090794388218272
3.1161161161161157	4.482371734909479e-26	0.00022696023809820872	6.369053806871028	0.0	0.0	0.0	6.500998181573715e-10	0.0	4.7613250655767636e-64	4.950827350696584e-13	1.1293945492933573e-06	0.0	1.1140499935722768e-34	3.1560424957110623e-147	0.0	1.4956762564262964	2.421905688888951e-50	0.0	0.17503280741938354	3.0906286621523586e-17	5.141656897266506e-34	4.512652882614072e-13	0.3654541345909273
3.1241241241241244	7.533854550612805e-27	0.00010743839990745299	7.005363676992881	0.0	0.0	0.0	2.145056662794023e-10	0.0	2.911101270351921e-65	1.3946819543308475e-13	4.522180476823014e-07	0.0	1.4266132955920508e-35	2.023221793387857e-145	0.0	2.087224176875413	2.7574570150807686e-49	0.0	0.2691995490294326	7.1663897402302e-18	3.794130771986472e-33	1.2666627779280964e-13	0.425540695169566
3.1321321321321323	1.2338654648742964e-27	4.9564031591374436e-05	7.5094704772391685	0.0	0.0	0.0	6.902210474208871e-11	0.0	1.7339118746210124e-66	3.8286545347454326e-14	1.7645768825922079e-07	0.0	1.7800663513934325e-36	1.2641570356531175e-143	0.0	2.839815590052229	3.0600483437274455e-48	0.0	0.40351439362956953	1.6194376238921927e-18	2.728889849263716e-32	3.465099568660138e-14	0.488765918249061
3.14014014014014	1.9690629608518683e-28	2.228286651318758e-05	7.845322519337545	0.0	0.0	0.0	2.1813319692282767e-11	0.0	1.006090281544682e-67	1.024214169560249e-14	6.710019328587216e-08	0.0	2.164182563856674e-37	7.698665267842595e-142	0.0	3.7670577901340216	3.309911861704962e-47	0.0	0.5894860976415676	3.5664600951104896e-19	1.913044764449641e-31	9.240875680931674e-15	0.5546313071409851
3.148148148148148	3.061911359179221e-29	9.76276492581133e-06	7.987946539112009	0.0	0.0	0.0	7.319136046602368e-12	0.0	5.687050868993326e-69	2.669985961365193e-15	2.486551441647909e-08	0.0	2.563768776392393e-38	4.5696898808398345e-140	0.0	4.8719965853273735	3.4895850500979225e-46	0.0	0.8393013794004656	7.654538262563845e-20	1.3071656732397877e-30	2.4134897746304224e-15	0.622693376885346
3.1561561561561557	4.639453665657753e-30	4.168424558467e-06	7.926516300921773	0.0	0.0	0.0	4.454056884621099e-12	0.0	3.131680858979916e-70	6.782671367699876e-16	8.979695638090167e-09	0.0	2.959310827130969e-39	2.6437166010925218e-138	0.0	6.143354136946041	3.585923286689152e-45	0.0	1.1646411742518645	1.6010624093049926e-20	8.705696536168773e-30	6.638432897226293e-16	0.6924779904331084
3.1641641641641645	6.8498693457847825e-31	1.7344764185624215e-06	7.665710693643287	0.0	0.0	0.0	8.965070074529503e-12	0.0	1.67999546280316e-71	1.6790598311127474e-16	3.1602124262754634e-09	0.0	3.328347196583809e-40	1.4907332831376472e-136	0.0	7.552647720270002	3.5916888135077175e-44	0.0	1.575056641479757	3.263655518965755e-21	5.651254553034918e-29	3.8011152268125203e-16	0.7633371269563018
3.1721721721721723	9.854600788817598e-32	7.033349414341455e-07	7.225124811155117	0.0	0.0	0.0	2.775483570293833e-11	0.0	8.779685228041466e-73	4.050467650036843e-17	1.083830647499567e-09	0.0	3.647476873213672e-41	8.1929796701857e-135	0.0	9.052928779303038	3.5064494594341505e-43	0.0	2.076012891623339	6.483452220515205e-22	3.5756565545004818e-28	9.562692641680328e-16	0.8342757812058191
3.18018018018018	1.3814719243333244e-32	2.7794145553152154e-07	6.63683692589314	0.0	0.0	0.0	8.846273223125223e-11	0.0	4.46981973434638e-74	9.521771675885208e-18	3.6224055423159127e-10	0.0	3.894771226817643e-42	4.388748419044427e-133	0.0	10.579768158877787	3.3366321788401813e-42	0.0	2.666820280609448	1.2552014646426714e-22	2.205146746239148e-27	3.594534503831382e-15	0.9037920747169335
3.188188188188188	1.8883748886312525e-33	1.0703894047156627e-07	5.941550758170274	0.0	0.0	0.0	2.7622491115302035e-10	0.0	2.216875467698756e-75	2.181242534391113e-18	1.179840237006378e-10	0.0	4.052252197189032e-43	2.2913760760430293e-131	0.0	12.054833493150195	3.0947221981077274e-41	0.0	3.3387760203492127	2.3682353406029135e-23	1.3255350539549282e-26	1.3622695821162524e-14	0.9697800172319474
3.1961961961961958	2.619437013434444e-34	4.0172384956344025e-08	5.183956772180438	0.0	0.0	0.0	8.412467166584486e-10	0.0	1.0711068882366364e-76	4.869268823432168e-19	3.744896574361336e-11	0.0	4.108050147484589e-44	1.1660279004292864e-129	0.0	13.391986920552363	2.7977463121299803e-40	0.0	4.073902730868376	4.354514701419911e-24	7.766373675984294e-26	5.0423307511108356e-14	1.029538475666014
3.2042042042042045	1.1602031022747067e-34	1.4693009857261935e-08	4.408043703223494	0.0	0.0	0.0	2.497930393796793e-09	0.0	5.04155550619728e-78	1.0592467619546463e-19	1.1583690467069258e-11	0.0	4.057882193567062e-45	5.783335533663239e-128	0.0	14.505347496352577	2.4652960650002173e-39	0.0	4.844666193360008	7.802923360862222e-25	4.435270217466019e-25	1.8192768153255303e-13	1.0799117004608538
3.2122122122122123	6.33660284049145e-34	5.237104795304112e-09	3.653032705939162	0.0	0.0	0.0	7.231428849798411e-09	0.0	2.3117268634673566e-79	2.2454538708926392e-20	3.4917613329544337e-12	0.0	3.905595429043517e-46	2.7957910905519044e-126	0.0	15.318316225375487	2.1174087755165722e-38	0.0	5.614962954296897	1.362626406124759e-25	2.4688692412540736e-24	6.397559343916513e-13	1.1175596317311003
3.22022022022022	4.629618829223053e-33	1.8191524627800094e-09	2.950427297544872	0.0	0.0	0.0	2.0410720513308325e-08	0.0	1.0326394501256807e-80	4.638576564964976e-21	1.0257290370494232e-12	0.0	3.6626794042970714e-47	1.3173098009171978e-124	0.0	15.772263109374613	1.7726215374965613e-37	0.0	6.342489620914846	2.3189818566545203e-26	1.3395343115745972e-23	2.1926780616298557e-12	1.1393263659121555
3.228228228228228	3.3175753201160085e-32	6.158065064537642e-10	2.322423994903498	0.0	0.0	0.0	5.616785232988875e-08	0.0	4.4936695344656695e-82	9.337678581503832e-22	2.9363731205126584e-13	0.0	3.3468336235900906e-48	6.0496187912973126e-123	0.0	15.83351238780768	1.4464514391926656e-36	0.0	6.9823637277118085	3.8460790996732265e-27	7.084169958271218e-23	7.324538144437472e-12	1.1426500076006483
3.236236236236236	2.317356338392566e-31	2.0314998184334597e-10	1.7816720823000254	0.0	0.0	0.0	1.5070150846339382e-07	0.0	1.9049947177190893e-83	1.8317521553110168e-22	8.191818493749816e-14	0.0	2.9798379945363704e-49	2.707852315683188e-121	0.0	15.497471060231177	1.150453525027039e-35	0.0	7.491607316716359	6.216395162291282e-28	3.651784925091903e-22	2.384681777070518e-11	1.1259432095534612
3.2442442442442445	1.5776698063289747e-30	6.531104648402249e-11	1.332160148508972	0.0	0.0	0.0	3.942328658434765e-07	0.0	7.867316940418935e-85	3.5016126378421356e-23	2.2271009004727922e-14	0.0	2.585081625294684e-50	1.1813506364622867e-119	0.0	14.78919804801037	8.918926258355113e-35	0.0	7.8338883055061395	9.791693172533504e-29	1.8348657956367156e-21	7.567029630096729e-11	1.088874858927243
3.2522522522522523	1.0468631588316565e-29	2.046227124654731e-11	0.9708764940552813	0.0	0.0	0.0	1.0055386065782764e-06	0.0	3.165189693840062e-86	6.522935590393512e-24	5.900515523021489e-15	0.0	2.1851372744772942e-51	5.023304955934648e-118	0.0	13.760316087796017	6.739617583468349e-34	0.0	7.98379870387296	1.503055469420227e-29	8.9864509953636e-21	2.340266142919944e-10	1.0324996496144256
3.26026026026026	6.770398233708207e-29	6.247674172775898e-12	0.6898505380103653	0.0	0.0	0.0	2.50069491173533e-06	0.0	1.2405465505881927e-87	1.1841089906707267e-24	1.5234580930207198e-15	0.0	1.7997237229102457e-52	2.081886976148746e-116	0.0	12.482794655978083	4.964071923942041e-33	0.0	7.929971294899023	2.2484824870911415e-30	4.290015927096429e-20	7.054234268416274e-10	0.9592099541042752
3.268268268268268	4.267652099075488e-28	1.8590036703090024e-12	0.4782212759690317	0.0	0.0	0.0	6.063789869781057e-06	0.0	4.736598945908063e-89	2.09466157700773e-25	3.833200697586037e-16	0.0	1.444293364206654e-53	8.409721853636725e-115	0.0	11.04064320155912	3.563870991140708e-32	0.0	7.676504084690275	3.2779367444770915e-31	1.996266354028926e-19	2.0724273762223302e-09	0.8725170285492083
3.276276276276276	2.6218889766706357e-27	5.390629235146805e-13	0.3240705449536233	0.0	0.0	0.0	1.4336877165059215e-05	0.0	1.761815345804702e-90	3.610851711870924e-26	9.399031304319599e-17	0.0	1.1293466524929665e-54	3.311029081144391e-113	0.0	9.520843475890223	2.4939513663925856e-31	0.0	7.242444716478494	4.657013165369155e-32	9.054597817641815e-19	5.934082451822573e-09	0.7766987763697331
3.2842842842842845	1.5699654047252333e-26	1.5233370938746818e-13	0.2158722769018541	0.0	0.0	0.0	3.3051986499132145e-05	0.0	6.384022204876544e-92	6.065673642983984e-27	2.2459243559830275e-17	0.0	8.604412684039287e-56	1.2705777270636534e-111	0.0	8.004868745609791	1.701128453312476e-30	0.0	6.659424899764419	6.447769306428367e-33	4.003255019220958e-18	1.6560469523007122e-08	0.6763726814010539
3.2922922922922924	9.162550114151276e-26	4.19517336521526e-14	0.14351639862077645	0.0	0.0	0.0	7.429828875122643e-05	0.0	2.2535573528721526e-93	9.929377576125085e-28	5.229951301696216e-18	0.0	6.387591686374412e-57	4.752218058293892e-110	0.0	6.561903729956189	1.1310203416547057e-29	0.0	5.967852707771105	8.69973338905809e-34	1.725254618441134e-17	4.504395632416704e-08	0.5760612354400373
3.3003003003003	5.211864773891228e-25	1.1259034453779574e-14	0.09894847253828762	0.0	0.0	0.0	0.00016285609536635128	0.0	7.749667468051058e-95	1.583939577611185e-28	1.1868358501611707e-18	0.0	4.620349910425883e-58	1.732400746259062e-108	0.0	5.244466639648053	7.329747048800862e-29	0.0	5.2122987428868015	1.143921270388259e-34	7.247555458549207e-17	1.1941124467471402e-07	0.4798125832081711
3.308308308308308	2.8894847764715108e-24	2.9447587745369907e-15	0.07651459772079428	1.48e-321	0.0	0.0	0.00034807990924264054	0.0	2.596197611425695e-96	2.462231000257628e-29	2.6246666864714004e-19	0.0	3.256373815925356e-59	6.155413653772354e-107	0.0	4.086650474075403	4.630138037906857e-28	0.0	4.436804944697837	1.465815763972422e-35	2.967775093555622e-16	3.085309491961219e-07	0.39092356386064675
3.316316316316316	1.5613424872381425e-23	7.505777053190601e-16	0.07311527011493764	6.9833e-319	0.0	0.0	0.0007254532615335454	0.0	8.472911112175811e-98	3.729860409245468e-30	5.656504708079606e-20	0.0	2.236223355592717e-60	2.13168487869541e-105	0.0	3.10475331390499	2.8509290996297315e-27	0.0	3.6807914081247617	1.830438042062145e-36	1.1846070919676996e-15	7.769571343440164e-07	0.3117902828346981
3.3243243243243246	8.222927111523047e-23	1.8644010485552928e-16	0.08825744470712212	3.1972411e-316	0.0	0.0	0.001474352384258932	0.0	2.6938150851014285e-99	5.505920819384858e-31	1.1879895984011343e-20	0.0	1.496296022765323e-61	7.195245971803153e-104	0.0	2.2997401540427536	1.7110692997822775e-26	0.0	2.9760615583595293	2.227524113363429e-37	4.609189087113449e-15	1.9069539082391898e-06	0.24388797347488989
3.3323323323323324	4.2209013206888217e-22	4.5132436409062935e-17	0.12405943254269564	1.4267736789e-313	0.0	0.0	0.0029218666145461557	0.0	8.343401378700073e-101	7.920287452145389e-32	2.4314627166949435e-21	0.0	9.755312113146674e-63	2.3671466545769902e-102	0.0	1.660814076252703	1.0010106427171214e-25	0.0	2.3451598328560324	2.6416841623633285e-38	1.7481740387337682e-14	4.561714982165615e-06	0.18786180772640806
3.34034034034034	2.111710857825884e-21	1.0651525255962155e-17	0.1852177826664764	6.205747068896e-311	0.0	0.0	0.005646672003559484	0.0	2.51743762654958e-102	1.1102621266374019e-32	4.8496799909938375e-22	0.0	6.197064486937213e-64	7.590345850571813e-101	0.0	1.169370826496783	5.70822318344279e-25	0.0	1.8010792278776375	3.053026407728389e-39	6.463354687119112e-14	1.0635573450503024e-05	0.14369659748263508
3.348348348348348	1.0297082740440723e-20	2.4706066465057074e-18	0.27889814927869494	2.6308268965544176e-308	0.0	0.0	0.010641520027892164	0.0	7.399707060114086e-104	1.5166441918630701e-33	9.426468951322949e-23	0.0	3.835764741944807e-65	2.3722193495779824e-99	0.0	0.8027323921511618	3.1728944349735533e-24	0.0	1.3481028324551982	3.439023381253906e-40	2.329420429144215e-13	2.416787628551902e-05	0.11092723008133935
3.356356356356356	4.893780065358469e-20	6.559751405565363e-19	0.4144724660246734	1.0870504401895664e-305	0.0	0.0	0.01955687764337803	0.0	2.1189004897025056e-105	2.018903153917689e-34	1.785564289724491e-23	0.0	2.313337078291071e-66	7.22611722915578e-98	0.0	0.5372480230304502	1.7191114560553112e-23	0.0	0.9834291072134328	3.825089107022308e-41	8.183854142719508e-13	5.352551820735616e-05	0.08885272724686183
3.3643643643643646	2.266862552515015e-19	6.116037019662081e-19	0.6030017771141121	4.377905065874673e-303	0.0	0.0	0.03504982818294723	0.0	5.910807578043499e-107	2.618911761170932e-35	3.296039694313044e-24	0.0	1.3593985337882539e-67	2.14541859894428e-96	0.0	0.35056010085818234	9.079198643041223e-23	0.0	0.6991863299919924	8.871792555946863e-42	2.8027973130045594e-12	0.00011553886200432343	0.07672334431872914
3.3723723723723724	1.0234259492316854e-18	2.2171604706949164e-18	0.8563666772246613	1.7184709847273964e-300	0.0	0.0	0.06125880339425777	0.0	1.6062876027700698e-108	3.310547662381116e-36	5.9292514181705e-25	0.0	7.783510531547921e-69	6.208346664999587e-95	0.0	0.22301382923321605	4.673986412941095e-22	0.0	0.4844764067998953	4.498236691579339e-41	9.357356621115992e-12	0.0002430748935817332	0.07387994507068044
3.3803803803803802	4.503375452952104e-18	9.523499904235571e-18	1.1859823942807228	6.574720396678904e-298	0.0	0.0	0.1044126239620375	0.0	4.2524578689375104e-110	4.0780488427174475e-37	1.0394360863726029e-25	0.0	4.342351787420069e-70	1.7510427816830602e-93	0.0	0.13831863743148534	2.3454448295124574e-21	0.0	0.3271765508087185	4.003190486389258e-40	3.045414287767183e-11	0.0004984216935541572	0.07983584673668057
3.388388388388388	1.9313918017994716e-17	4.028981169114621e-17	1.6011053735640273	2.4517240845466637e-295	0.0	0.0	0.17355812428496187	0.0	1.0967230155342692e-111	4.895291980507867e-38	1.7757679186038814e-26	0.0	2.3604520730218607e-71	4.813649164848252e-92	0.0	0.08363866220338159	1.1472611435940462e-20	0.0	0.21533842890889893	3.50439570800168e-39	9.662188309436732e-11	0.0009960900050874327	0.09430166723013542
3.396396396396397	8.073337469346977e-17	1.6621217149421422e-16	2.1068373716395166	8.9109728195401e-293	0.0	0.0	0.2813518436392354	0.0	2.755460067303185e-113	5.726356438023598e-39	2.956413061599694e-27	0.0	1.250218726951924e-72	1.2897602594262239e-90	0.0	0.04930701607188853	5.470160967094806e-20	0.0	0.13813086900182323	2.990330481197724e-38	2.9884425576304207e-10	0.0019401934845480896	0.11716214973344802
3.4044044044044046	3.2891700351492894e-16	6.683304727820647e-16	2.7020463491233815	3.1567331073368245e-290	0.0	0.0	0.44480819223561285	0.0	6.7442166254470775e-115	6.527573240114088e-40	4.796611123987834e-28	0.0	6.4520449084206905e-74	3.368219825178485e-89	0.0	0.028338924605733624	2.542378405847662e-19	0.0	0.08635545589330024	2.487021774971602e-37	9.010713624712119e-10	0.0036832934017261756	0.14841964618912848
3.4124124124124124	1.3060807821286072e-15	2.619211811210951e-15	3.377526196656236	1.089958171709818e-287	0.0	0.0	0.6858342226692956	0.0	1.6080854681946773e-116	7.251013751503316e-41	7.583931462384683e-29	0.0	3.2443617634023147e-75	8.573314273978896e-88	0.0	0.015879202451300554	1.1518185744928197e-18	0.0	0.05261609971170136	2.0160153431789198e-36	2.6486408013032093e-09	0.006815102656435418	0.18812140121789153
3.4204204204204203	5.054803166957319e-15	1.0004615914517251e-14	4.1147791715596735	3.668098750025061e-285	0.0	0.0	1.0313210796302115	0.0	3.735312741200889e-118	7.849089902877818e-42	1.1685432202803853e-29	0.0	1.5895771985268084e-76	2.126933639310818e-86	0.0	0.008674457031019421	5.086667357189326e-18	0.0	0.03124477170979051	1.5928024607462366e-35	7.589994698014588e-09	0.012290040189245368	0.2362867967140886
3.428428428428428	1.9067289220608158e-14	3.724608588397274e-14	4.8857970335186	1.2031822785099256e-282	0.0	0.0	1.5125224333153138	0.0	8.45249722902361e-120	8.279678577612188e-43	1.7546304094134722e-30	0.0	7.588472796711623e-78	5.142993977910594e-85	0.0	0.00461978515399602	2.18972499656284e-17	0.0	0.01808280892022409	1.2265460054530315e-34	2.120408436650363e-08	0.02160125672673668	0.2928465154017732
3.436436436436437	7.010099059580987e-14	1.3514851540487922e-13	5.65412123523842	3.8466356731259597e-280	0.0	0.0	2.1634534822649285	0.0	1.863302346423606e-121	8.511012941256828e-44	2.567538797716384e-31	0.0	3.5297788678773775e-79	1.2120902876913094e-83	0.0	0.002398637664020281	9.18870755964227e-17	0.0	0.010199626387783238	9.205759110580692e-34	5.775140022750752e-08	0.03700407468349153	0.35759895972682954
3.4444444444444446	2.511943411189004e-13	4.779608638424974e-13	6.377280543304122	1.1986431384093261e-277	0.0	0.0	3.0181130563601104	0.0	4.001491057129949e-123	8.525554275164625e-45	3.661329958638563e-32	0.0	1.5997824638966666e-80	2.7842665293868466e-82	0.0	0.0012141389686326422	3.75862994405898e-16	0.0	0.005607024682535644	6.734249612116725e-33	1.5334723359430828e-07	0.06178241711141657	0.4301816969897628
3.4524524524524525	8.772957863005374e-13	1.6474938966524024e-12	7.010461513307627	3.6404743286803665e-275	0.0	0.0	4.1064809563767986	0.0	8.371448239912845e-125	8.322189401600074e-46	5.088048176718624e-33	0.0	7.064714895661623e-82	6.2336658957126265e-81	0.0	0.0005991429909837109	1.4987068648318324e-15	0.0	0.0030040731614797925	4.8014526788678517e-32	3.969771234374076e-07	0.10053680037018928	0.5100492219630332
3.4604604604604603	2.9862951641296665e-12	5.534848149352686e-12	7.511010567065979	1.0776686836342753e-272	0.0	0.0	5.449471610695481	0.0	1.7061592619348675e-126	7.91637150353433e-47	6.890552590344517e-34	0.0	3.0398250172620565e-83	1.3602950473379326e-79	0.0	0.000288236072414939	5.8252899274722645e-15	0.0	0.0015686222686069951	3.3366444846981987e-31	1.0019290857499564e-06	0.1594520272010311	0.5964450938745965
3.468468468468468	9.907633071207597e-12	1.8123331122502232e-11	7.843155527891049	3.109365482255233e-270	0.0	0.0	7.0533085372957505	0.0	3.3874958024621964e-128	7.338179610455473e-48	9.093841487713564e-35	0.0	1.2744497905862193e-84	2.893207564119442e-78	0.0	0.00013518214973117735	2.207160320917011e-14	0.0	0.0007982815285735573	2.259961588492247e-30	2.4654517192620595e-06	0.2464789627529727	0.6883581344135387
3.476476476476477	3.2037424287880456e-11	5.7838997812202046e-11	7.9822258819151655	8.74414808491237e-268	0.0	0.0	8.904071150386503	0.0	6.55206488176265e-130	6.628635025946807e-49	1.1695834097552217e-35	0.0	5.2061543867059425e-86	5.997675251795328e-77	0.0	6.18074637325903e-05	8.152062409288676e-14	0.0	0.00039593474804298326	1.4919216606962775e-29	5.914938858630144e-06	0.37134237249933033	0.7844592300927996
3.4844844844844847	1.00970793006885e-10	1.7990942360748218e-10	7.917681631649978	2.3967484506954822e-265	0.0	0.0	10.963384804268108	0.0	1.23457602526529e-131	5.834900794909164e-50	1.4659039328677542e-36	0.0	2.0721991495349153e-87	1.2118341362312962e-75	0.0	2.754929116699441e-05	2.9350818514020623e-13	0.0	0.00019139077043532222	9.599416174783878e-29	1.383581219780681e-05	0.5452730252005145	0.8830260107851625
3.4924924924924925	3.101590351700233e-10	5.454280691150576e-10	7.654435012202817	6.403046079319901e-263	0.0	0.0	13.166299124771768	0.0	2.2661972830716414e-133	5.0051424820219456e-51	1.7904834539128948e-37	0.0	8.036483287317815e-89	2.3864937277523196e-74	0.0	1.1970856776695345e-05	1.0301344157192669e-12	0.0	9.016712206800512e-05	6.020013446167706e-28	3.155486087839104e-05	0.7803661220703471	0.9818742705791487
3.5005005005005003	9.28589144802341e-10	1.6116527551975682e-09	7.212235950711537	1.6672856782671512e-260	0.0	0.0	15.422266392415	0.0	4.052451408416832e-135	4.183820205254845e-52	2.1312068592257735e-38	0.0	3.036831389088152e-90	4.580725767505395e-73	0.0	5.070872642132349e-06	3.524442385997484e-12	0.0	4.140047681174535e-05	3.6796282253994386e-27	7.016844117528856e-05	1.0884982754897667	1.0783235118613954
3.508508508508508	2.7096504113171453e-09	4.6414736026925205e-09	6.623229873986061	4.23148331369609e-258	0.0	0.0	17.61976720006935	0.0	7.059568288162371e-137	3.4080282033406596e-53	2.4721304830771868e-39	0.0	1.1181378962376986e-91	8.56969111864198e-72	0.0	2.0940169753503384e-06	1.1754703543963594e-11	0.0	1.8526480516339624e-05	2.192119681691781e-26	0.00015213818274436243	1.4797969506984499	1.1692257632180445
3.516516516516517	7.70643323228985e-09	1.3028388895301532e-08	5.928110557577512	1.0467295049498133e-255	0.0	0.0	19.634566829536624	0.0	1.1980603546365783e-138	2.705247140335278e-54	2.7945228534620923e-40	0.0	4.011345629657139e-93	1.562618368560871e-70	0.0	8.429757626522233e-07	3.821726680318641e-11	0.0	8.080064355631092e-06	1.2728534987782491e-25	0.0003216343996623329	1.9607477793990757	1.2510798065784559
3.5245245245245247	2.136210632093749e-08	3.5643140419590795e-08	5.17151288757993	2.523687171758846e-253	0.0	0.0	21.340914656947188	0.0	1.9807035340775739e-140	2.0925908038487685e-55	3.078466505305314e-41	0.0	1.4021833557516218e-94	2.777138646888404e-69	0.0	3.3081466214084766e-07	1.2112567290803153e-10	0.0	3.4347831205479425e-06	7.203547421914065e-25	0.0006630126238535212	2.532135067316561	1.3202377021450766
3.5325325325325325	5.771453753296373e-08	9.504113812443301e-08	4.397376956753473	5.930561237618502e-251	0.0	0.0	22.62435827094668	0.0	3.1900719755257948e-142	1.5773761774334204e-56	3.304849531795531e-42	0.0	4.775727274742864e-96	4.810598150867306e-68	0.0	1.2655711695535068e-07	3.742341320868023e-10	0.0	1.423814123200941e-06	3.9734546249274354e-24	0.0013326724817639742	3.187117571813832	1.37319032615895
3.5405405405405403	1.5197664864973373e-07	2.470004327683805e-07	3.64495707742401	1.3583612681866703e-248	0.0	0.0	23.394386868506007	0.0	5.005203196378831e-144	1.1586702121115014e-57	3.457478122009139e-43	0.0	1.5848720067278524e-97	8.121897023595603e-67	0.0	4.719738766983444e-08	1.1271538534335504e-09	0.0	5.775446788595172e-07	2.13620996121116e-23	0.0026120096818614638	3.909816281213851	1.406898784621456
3.548548548548548	3.9004885039682963e-07	6.25653990621158e-07	2.945973083223544	3.0324524896020395e-246	0.0	0.0	23.594972406400817	0.0	7.650382874100147e-146	8.293884931423524e-59	3.5249883143484757e-44	0.0	5.1247044018274585e-99	1.3365116811461145e-65	0.0	1.7158382281989762e-08	3.309463816365762e-09	0.0	2.3500246909870214e-07	1.1193694588292313e-22	0.004992100688896271	4.6748036351612265	1.419124658938529
3.556556556556557	9.756895121396028e-07	1.5446181822120116e-06	2.3231574928646297	6.598298238883987e-244	0.0	0.0	23.21130548405763	0.0	1.1391603329908268e-147	5.785351743644149e-60	3.502244111781498e-45	0.0	1.6145941572266014e-100	2.143605784563965e-64	0.0	6.080778054224182e-09	9.472590036478385e-09	0.0	1.1186973080272993e-07	5.716850172161127e-22	0.009303720275656733	5.447812637998711	1.4087082719512465
3.5645645645645647	2.378782674705336e-06	3.7167083684884155e-06	1.7902002910211652	1.3993588479990242e-241	0.0	0.0	22.2716019535264	0.0	1.6524440480206355e-149	3.9325579504149206e-61	3.3909831930185715e-46	0.0	4.956531249662379e-102	3.35099641741433e-63	0.0	2.100699197344178e-09	2.643130253174884e-08	0.0	1.0135701587784512e-07	2.8457320612888244e-21	0.016908392086165507	6.187825110538412	1.375751907843282
3.5725725725725725	5.652601798876362e-06	8.716582545613493e-06	1.3528850725767418	2.8925806411074313e-239	0.0	0.0	20.843674359659566	0.0	2.335118359203161e-151	2.604918216436287e-62	3.199597523690972e-47	0.0	1.482559804454892e-103	5.1057540296596055e-62	0.0	7.07437356225077e-10	7.189673570269176e-08	0.0	1.958846551065488e-07	1.380654595941738e-20	0.02996594411456913	6.850469561649873	1.3216822534397237
3.5805805805805804	1.309159355393845e-05	1.992436219663094e-05	1.0110780719386372	5.827752146685327e-237	0.0	0.0	19.02684644479981	0.0	3.2146319885518523e-153	1.681460439065067e-63	2.942087318231463e-48	0.0	4.320823043595672e-105	7.582330252962578e-61	0.0	2.3223573003981858e-10	1.9065255884850238e-07	0.0	4.83310956122755e-07	6.528748191215555e-20	0.051789443902104375	7.39240251592463	1.2491886439416675
3.588588588588588	2.9552017166309187e-05	4.4388761484330306e-05	0.7611825172825181	1.1443948408353618e-234	0.0	0.0	16.94054877519275	0.0	4.311298968504759e-155	1.0576764002410733e-64	2.636369358144398e-49	0.0	1.2269888415930244e-106	1.0974945871847726e-59	0.0	7.431638485662491e-11	4.928571336722181e-07	0.0	1.2173157773195096e-06	3.0090446607359988e-19	0.08728704190709033	7.776119594629792	1.1620551627290012
3.596596596596597	6.50177958817906e-05	9.638557585425028e-05	0.5986904113453069	2.190331908743542e-232	0.0	0.0	14.711411111977874	0.0	6.712446858311483e-157	6.483247089420045e-66	2.3022232942781856e-50	0.0	3.3949595754081626e-108	1.5483137152212856e-58	0.0	2.318206899438954e-11	1.242071188853393e-06	0.0	3.008914385933828e-06	1.3517027219010399e-18	0.14347000776474156	7.974502400319185	1.0649199811721637
3.6046046046046047	0.000139420889970919	0.00020398652709064839	0.5205245502249436	4.0860454143473164e-230	0.0	0.0	12.460776659266251	0.0	8.01955917351858e-156	3.8726293509124226e-67	1.959201586113561e-51	0.0	9.152683646034408e-110	2.1289841031469205e-57	0.0	7.0490326739521995e-12	3.051553967808079e-06	0.0	7.258059800581719e-06	5.918171994644395e-18	0.22997614194775073	7.974396883676297	0.9630012705524146
3.6126126126126126	0.00029138953752143207	0.0004207666794984921	0.5269351580580603	7.429432975873131e-228	0.0	0.0	10.294309283451769	0.0	5.793786510002408e-154	2.2542023122790764e-68	1.6248051794899033e-52	0.0	2.4042638986280647e-111	2.8532692825943993e-56	0.0	2.0893645913791884e-12	7.308812861890452e-06	0.0	1.7072899180488255e-05	2.5255025785397133e-17	0.3595192570483001	7.778651187535783	0.861825064728412
3.6206206206206204	0.000593568100743594	0.0008459245253955388	0.6227750738927722	1.3166409836347815e-225	0.0	0.0	8.294834251687242	0.0	4.08344882997188e-152	1.2786551980718773e-69	1.3131488486225589e-53	0.0	6.153690483951128e-113	3.727090931267631e-55	0.0	6.03676152475842e-13	1.706577208660459e-05	0.0	3.9158847784276734e-05	1.0504173573635257e-16	0.548133700225832	7.406292595263365	0.7669786971961738
3.6286286286286282	0.001178467602946526	0.001657571652969998	0.8180158038986327	2.2742504551225447e-223	0.0	0.0	6.518886036926705	0.0	2.805151384452095e-150	7.067854579789599e-71	1.0342299515348586e-54	0.0	1.5346487213748455e-114	4.7451954166604164e-54	0.0	1.700186791525951e-13	3.884726420380706e-05	0.0	8.757651856760187e-05	4.2582367362941405e-16	0.8150475009841307	6.890838862676638	0.6838977576147711
3.636636636636637	0.0022804220840434214	0.0031656538476121775	1.1273901088520466	3.8288506967619066e-221	0.0	0.0	4.996785749804115	0.0	1.878235694353887e-148	3.8071094421591964e-72	7.93799380848153e-56	0.0	3.7290836618246683e-116	5.888370158164259e-53	1.818e-320	4.667559594517062e-14	8.62089616905726e-05	0.0	0.0001909788539024975	1.6824863701144238e-15	1.1820022567131316	6.277046021326769	0.61767942729288
3.6446446446446448	0.004300939405369176	0.005892572807193886	1.5690734798944395	6.28286594714626e-219	0.0	0.0	3.7355619605080523	0.0	1.2257688724873293e-146	1.998373753476766e-73	5.937380640119448e-57	0.0	8.829072342192465e-118	7.121852783364364e-52	8.42996e-318	1.2490549672413388e-14	0.00018651077804238275	0.0	0.0004060955452207003	6.479285942256121e-15	1.6718577830694734	5.6166225866475	0.5729046331206958
3.6526526526526526	0.007906092757207231	0.010690472701994101	2.1623703312988116	1.0048618908813757e-216	0.0	0.0	2.72373588644882	0.0	7.797078644660922e-145	1.022190103362016e-74	4.3278232882293584e-58	0.0	2.036797342296207e-119	8.395523286955121e-51	3.81933588e-315	3.2581385492320175e-15	0.0003933843237887137	0.0	0.0008420195630461023	2.431960842267561e-14	2.3063881911056208	4.963541498579522	0.5534485398535836
3.6606606606606604	0.014164817463323947	0.018903371939824543	2.924470239677026	1.5664414947803961e-214	0.0	0.0	1.9369285042579323	0.0	4.834150697360885e-143	5.095188152239339e-76	3.0742178387073636e-59	0.0	4.578258947029951e-121	9.646270584831798e-50	1.686597635065e-312	8.284223000298437e-16	0.0008088980630004856	0.0	0.0017024442904461365	8.896923347941938e-14	3.1032991573623976	4.369544276463488	0.5622646231598877
3.6686686686686683	0.02473492255009991	0.03257857387878574	3.866490665438754	2.380023265759459e-212	0.0	0.0	1.343374904134595	0.0	2.921282232617127e-141	2.4749269195334343e-77	2.1280912612939253e-60	0.0	1.0027038170475256e-122	1.0802592707515449e-48	7.25929779317294e-310	2.0531761473429218e-16	0.0016215718033441122	0.0	0.0033564966997457722	3.1723197817215473e-13	4.072666353320875	3.880282784952255	0.6011411942172169
3.676676676676677	0.04209791849548169	0.05472367790433621	4.989210394064849	3.524580600510495e-210	0.0	0.0	0.9086804919878658	0.0	1.7206479964447224e-139	1.1714887766375288e-78	1.4356095862863893e-61	0.0	2.1397584970782745e-124	1.1791076545096865e-47	3.0453501314578816e-307	4.9601046814834593e-17	0.003169174861052625	0.0	0.006453094002697967	1.1024728658234914e-12	5.213188203028057	3.5323370677566213	0.6704481828228211
3.684684684684685	0.06983307831945434	0.08959193284013876	6.279085402609433	5.087365155258538e-208	0.0	0.0	0.5994467577786982	0.0	9.878155422248186e-138	5.4036533935531605e-80	9.437847210651603e-63	0.0	4.449145630429831e-126	1.2543993263083467e-46	1.2452006671562582e-304	1.1680023821830443e-17	0.006038454643527154	0.0	0.012098293348050713	3.7343300457295e-12	6.508822073907448	3.3511479972082197	0.7689119995753956
3.6926926926926926	0.11290475843834345	0.14295947795340858	7.705272301707044	7.157108418727069e-206	0.0	0.0	0.38566515443732685	0.0	5.527453631804678e-136	2.4289044787257706e-81	6.046443877371574e-64	0.0	9.013806858070728e-128	1.300693783996217e-45	4.962504931653885e-302	2.680914514743719e-18	0.011217005392713503	0.0	0.022118746244796372	1.2328530899273963e-11	7.926481435831057	3.3497665850331453	0.8934720665931892
3.7007007007007005	0.17791550625991379	0.2223347881533003	9.218406301856241	9.813897138255356e-204	0.0	0.0	0.24198327504655362	0.0	3.0146709741418955e-134	1.0639151332484118e-82	3.7750056092953907e-65	0.0	1.779342837935929e-129	1.3145321722195752e-44	1.927622787775352e-299	5.998003255197939e-19	0.020314280858822496	0.0	0.039435115228798626	3.967014579564954e-11	9.415464013996695	3.5282773354314605	1.0392786644032481
3.7087087087087083	0.2732535741180719	0.33701738851014124	10.751746987125511	1.3116097242207708e-201	0.0	0.0	0.14807103787293777	0.0	1.6025825835859803e-132	4.541268043252301e-84	2.2968131591747797e-66	0.0	3.422400071275943e-131	1.2948643675408785e-43	7.297979613846944e-297	1.3080161604872062e-19	0.03586751021524994	0.0	0.06856427186631765	1.244142439466278e-10	10.909125984919477	3.873796917101553	1.1998838032660761
3.716716716716717	0.4090424652453995	0.49790629744521603	12.225004075319134	1.7085471742861178e-199	0.0	0.0	0.08836072241367657	0.0	8.303606060676776e-131	1.888951841194027e-85	1.3618341652095127e-67	0.0	6.413892382930544e-133	1.2431806727668888e-42	2.693039563658023e-294	2.780356192280653e-20	0.061741627101995225	0.0	0.11625474463331245	3.8030343878678623e-10	12.329014368887176	4.361046865526423	1.3676532348614836
3.724724724724725	0.5967898644803246	0.7169574045567221	13.550718836836774	2.1692446832210642e-197	0.0	0.0	0.05142179275700245	0.0	4.193522805258827e-129	7.656640113915594e-87	7.868886377509662e-69	0.0	1.1712033552309804e-134	1.163325192618264e-41	9.685952061627373e-292	5.760589887638103e-21	0.10361764877610803	0.0	0.19223278442300676	1.1330373845145602e-09	13.59125763802102	4.953596949007995	1.534390587272363
3.7327327327327327	0.8486428877690982	1.006212063754317	14.642581635104685	2.6844129755316626e-195	0.0	0.0	0.02918289428437534	0.0	2.064226602528445e-127	3.0243300336815073e-88	4.4309088351691574e-70	0.0	2.0838319372722247e-136	1.0610233348047063e-40	3.3954816717780333e-289	1.1633516093278224e-21	0.16953912294223056	0.0	0.3099945237819481	3.2901224862268325e-09	14.614568649357462	5.605921047879926	1.6921201285529166
3.7407407407407405	1.1761941325642706	1.376372940475625	15.424619881670168	3.23779492204119e-193	0.0	0.0	0.016150910701764512	0.0	9.903802255263099e-126	1.1641092217191597e-89	2.4314360198525347e-71	0.0	3.61254121881633e-138	9.432040611336527e-40	1.1601655345246856e-286	2.289975926668677e-22	0.27045083649017554	0.0	0.4875241882898452	9.311801995610056e-09	15.328832270428915	6.266364696421112	1.8339322666524398
3.7487487487487483	1.5888523362320046	1.8349878419438255	15.839906317724095	3.806348654667229e-191	0.0	0.0	0.008716606596862991	0.0	4.631406696443429e-124	4.3664840307262e-91	1.300239540723357e-72	0.0	6.1021470372190535e-140	8.172281538356099e-39	3.8636521761783245e-284	4.3936467387443137e-23	0.4206205966031738	0.0	0.7477554906309559	2.56867547054608e-08	15.683029113142727	6.880988211133747	1.954766206349734
3.756756756756757	2.0918886364845894	2.38440899626414	15.857400956148716	4.3614110106497965e-189	0.0	0.0	0.004587476969710721	0.0	2.111010485945892e-122	1.5960394510378483e-92	6.776015379179228e-74	0.0	1.0043203394330463e-141	6.9014113911702e-38	1.2541098496497318e-281	8.216599274343993e-24	0.6377905964287301	0.0	1.118536055409441	6.90619097821147e-08	15.651254893109263	7.398050682486512	2.0519962891983186
3.764764764764765	2.684380530159995	3.0198048308997545	15.475782891261478	4.87084921454849e-187	0.0	0.0	0.0023543478817060113	0.0	9.37852456131687e-121	5.684980341979864e-94	3.4412473373608963e-75	0.0	1.6105773153302085e-143	5.6805378803422934e-37	3.96764337084035e-279	1.4977189675533012e-24	0.9428716473414547	0.0	1.631822270806323	1.809763265551633e-07	15.235850064073638	7.77269324825611	2.125707273257127
3.7727727727727727	3.3573768786739566	3.7275861604142424	14.723613881647681	5.302022614587384e-185	0.0	0.0	0.0011782355648317251	0.0	4.06111657463346e-119	1.9732763544223634e-95	1.7031303374401654e-76	0.0	2.5165793273442173e-145	4.557198665441335e-36	1.223458303605106e-276	2.6609600003013455e-25	1.3589873498246579	0.0	2.321847523081303	4.622307068563035e-07	14.467115041838102	7.97122999448721	2.1785879785346682
3.7807807807807805	4.09266884837172	4.484638479813646	13.6558048461961	5.62519635460083e-183	0.0	0.0	0.0005749817855115898	0.0	1.714049458686552e-117	6.674526407152536e-97	8.214296461644198e-78	0.0	3.831416773514371e-147	3.5633906129708977e-35	3.6770980497785526e-274	4.6080240782267484e-26	1.9097129759942129	0.0	3.222091986190495	1.1506669971300044e-06	13.399659098710899	7.974416169753404	2.215434933521954
3.7887887887887883	4.862544759494264	5.258702202510067	12.346991795021584	5.816919022751465e-181	0.0	0.0	0.0002736148920132296	0.0	7.051286370303584e-116	2.2000198473244434e-98	3.8608537616141906e-79	0.0	5.683657377224606e-149	2.7157255836219316e-34	1.0771613001102544e-271	7.777824426123282e-27	2.616448162327705	0.0	4.361049242478714	2.7918646546883555e-06	12.10599343103592	7.77916267262187	2.2423258487384907
3.796796796796797	5.630813118723001	6.010103757387327	10.882930162322797	5.862833624439319e-179	0.0	0.0	0.00012698069009218333	0.0	2.8273568291875596e-114	7.066532184013882e-100	1.7684257194243465e-80	0.0	8.215161461184274e-151	2.0172760506749e-33	3.0755002517516304e-269	1.2795792790929672e-27	3.4950156420486733	0.0	5.757028210383601	6.602264264276262e-06	10.668411228217947	7.398391864415901	2.2655830712024363
3.804804804804805	6.355198370009134	6.6948252445488095	9.35128218132083	5.759454376769618e-177	0.0	0.0	5.751372854131318e-05	0.0	1.1049950095220862e-112	2.2118704318526497e-101	7.893703039609671e-82	0.0	1.1569751604964222e-152	1.460500788397121e-32	8.558748912837752e-267	2.0518265048063065e-28	4.551776050615048	0.0	7.412517878425527	1.5217569226911456e-05	9.170413637753672	6.859035820109782	2.2906873597309354
3.8128128128128127	6.99097266453775	7.2686454004261085	7.833158226822929	5.514604048862868e-175	0.0	0.0	2.5540061587514866e-05	0.0	4.209277870895507e-111	6.746625820954332e-103	3.4337228398611994e-83	0.0	1.587638721453746e-154	1.030612232693098e-31	2.3214765348233246e-264	3.2068392524556104e-29	5.779758143181669	0.0	9.308921508398507	3.418625345836408e-05	7.6889084815660445	6.198494466751678	2.3213144826363514
3.8208208208208205	7.495430687625624	7.691844488919445	6.396505968435588	5.146435674013478e-173	0.0	0.0	1.1422435124661537e-05	0.0	1.5628691720087855e-109	2.0053360653578353e-104	1.455593747902422e-84	0.0	2.1227509511322056e-156	7.088361317068908e-31	6.137306383875665e-262	4.885124627315069e-30	7.155475064844352	0.0	11.402662456834845	7.485340656618677e-05	6.288155661190472	5.460124896050562	2.3586493408973896
3.8288288288288284	7.832602312730681	7.933800242684277	5.0920030828918925	4.681208477573569e-171	0.0	0.0	5.900007319926184e-06	0.0	5.6559500895120364e-108	5.808464030065051e-106	6.013199560945022e-86	0.0	2.765451958014721e-158	4.7517489073232966e-30	1.5814330269738704e-259	7.253286419575673e-31	8.637174123430931	0.0	13.623699642023828	0.00015974433691124572	5.016034021148132	4.688468883887087	2.4010885433245934
3.836836836836837	7.977486100139771	7.976759676019526	3.9516121519903105	4.150196285896944e-169	0.0	0.0	5.162608605841196e-06	0.0	1.9950629167119865e-106	1.6394910239365625e-107	2.4208146779206672e-87	0.0	3.510370070941145e-160	3.104689928189744e-29	3.9717627479370564e-257	1.049671939319515e-31	10.16520139695067	0.0	15.877311047214107	0.00033227159150461843	3.9027577135754123	3.9249192851920447	2.4443811275128158
3.844844844844845	7.919112841118906	7.818174359790596	2.989510137279935	3.586233081929618e-167	0.0	0.0	8.704604347528678e-06	0.0	6.859238120921639e-105	4.509520667111211e-109	9.49747069118933e-89	0.0	4.3416958605257663e-162	1.9771523210120576e-28	9.72244031105969e-255	1.4805763981229203e-32	11.664930300002519	0.0	18.049595018242	0.0006736197189873953	2.9617715247643415	3.2043893897470985	2.4821893588758517
3.8528528528528527	7.661918042616295	7.471220870515619	2.20479053348845	3.0204218829442236e-165	0.0	0.0	1.90443251279002e-05	0.0	2.2986010115841557e-103	1.2087189176372634e-110	3.6311557131067913e-90	0.0	5.2322152203717e-164	1.227210920271842e-27	2.3196729956694465e-252	2.0354735353695826e-33	13.05232092925106	0.0	20.016545371444117	0.0013310372559219988	2.192274308380128	2.553323992971096	2.5069883695567188
3.8608608608608606	7.225184948001417	6.963445391118394	1.5851913141772078	2.4794532505359935e-163	0.0	0.0	4.319348959141185e-05	0.0	7.507924806790932e-102	3.1571401135944995e-112	1.3529244129060805e-91	0.0	6.143721334997601e-166	7.424300207469883e-27	5.3943328633766607e-250	2.72744791343744e-34	14.24170448002855	0.0	21.65587914471813	0.0025634182440343028	1.582689759895392	1.9891338076106706	2.511174338967427
3.8688688688688693	6.640655189395353	6.3338006906499915	1.111119056286624	1.983825465641376e-161	0.0	0.0	9.653159020069264e-05	0.0	2.390259332755606e-100	8.035927179166052e-114	4.92387545628679e-93	0.0	7.029057944130946e-168	4.377731494877255e-26	1.2226670548527778e-247	3.5620731618832043e-35	15.154919677756238	0.0	22.86017711248408	0.004811744623499198	1.1144179635213667	1.5209016325666718	2.4882227090397286
3.876876876876877	5.948718086824365	5.628609627828482	0.7593787229421128	1.5470709027733713e-159	0.0	0.0	0.00021069813248811506	0.0	7.417184817404107e-99	1.9932038995267218e-115	5.027323151863648e-94	0.0	7.835783758358232e-170	2.5159387222191074e-25	2.7010845107263772e-245	4.5342305553138654e-36	15.730575594866165	0.0	23.549485956868896	0.008803178500793986	0.765324108567276	1.151039934861811	2.433733904972381
3.884884884884885	5.19381338221343	4.897132756467251	0.506222808420393	1.1759157187283208e-157	0.0	0.0	0.00044848739691943966	0.0	2.2433773684294964e-97	4.8177145348469434e-117	9.162494895694132e-93	0.0	8.511134716478985e-172	1.4093160819754889e-24	5.81604326465471e-243	5.62545712954347e-37	15.93207178823073	0.0	23.681443012290718	0.01569749256253305	0.5126027961710018	0.877493164387978	2.346223894915498
3.8928928928928928	4.419771220888212	4.187411166586423	0.32954714887275716	8.711669559841925e-156	0.0	0.0	0.0009307508379144334	0.0	6.613554123477246e-96	1.1347599442874785e-118	2.484490930724314e-91	0.0	9.00766423660761e-174	7.694390867682857e-24	1.220609029308537e-240	6.802437944302693e-38	15.753122742836544	0.0	23.257267008261273	0.027281918259629123	0.33484815888608577	0.696069994573075	2.227556823181905
3.9009009009009006	3.6657575180262527	3.5429100164840603	0.2102413450082917	6.290509357105481e-154	0.0	0.0	0.0018831908618775152	0.0	1.9003650087665408e-94	2.604596969089761e-120	6.570573758969453e-90	0.0	9.288735908096645e-176	4.0944696680968146e-23	2.4968072789433107e-238	8.017205766115895e-39	15.219897157374627	0.0	22.322571690813774	0.04621397875312761	0.21332370425584884	0.6025410134626477	2.0829699825018415
3.9089089089089093	2.963317417916813	3.000247519338096	0.13282618894950712	4.427203161999027e-152	0.0	0.0	0.003714767674763838	0.0	5.322416638638045e-93	5.825734169242736e-122	1.6936678640022099e-88	0.0	9.332988745702789e-178	2.1236295119955137e-22	4.977977839973705e-236	9.209420363367433e-40	14.389418733538989	0.0	20.96278342039731	0.07630019657279541	0.13254010219403123	0.594220630304668	1.9206985898584987
3.916916916916917	2.334764649849462	2.588023042416601	0.08557384215787527	3.0369127282968485e-150	0.0	0.0	0.007144083067162316	0.0	1.4529498953830113e-91	1.2697972900018593e-123	4.2551210744678215e-87	0.0	9.137019853973528e-180	1.0735385481818338e-21	9.673427696563881e-234	1.0310781170945865e-40	13.344464767313037	0.0	19.293807815549616	0.12278117716305874	0.0803091569174609	0.6708459744756017	1.7512597504049943
3.924924924924925	1.792910208816684	2.326523904142457	0.06031718844251847	2.0304597839806292e-148	0.0	0.0	0.013394926150454914	0.0	3.866006101884605e-90	2.697066950992354e-125	1.041967849153202e-85	0.0	8.715816819755615e-182	5.289498123223573e-21	1.832176525703784e-231	1.1251231443128893e-41	12.185711880682828	0.0	17.449317167535735	0.19257139142724	0.04745532045872575	0.8346574262177547	1.5864936097215632
3.932932932932933	1.341913328841947	2.227946950758191	0.05212789176762196	1.323170144228027e-146	0.0	0.0	0.02448581977209823	0.0	1.0026393907011082e-88	5.5824219294621165e-127	2.486883479421107e-84	0.0	8.100863567359755e-184	2.540208578379484e-20	3.3823125179397474e-229	1.196622043616415e-42	11.022210510192101	0.0	15.566482194553517	0.29437815802073725	0.02734634313200382	1.0896724701609886	1.4384801666908729
3.9409409409409406	0.9789057708115598	2.2967458432371175	0.05899414226423817	8.404196813366498e-145	0.0	0.0	0.04363861465873052	0.0	2.534530530345549e-87	1.125970956164779e-128	5.78515871049884e-83	0.0	7.3362519760811715e-186	1.1890019140592838e-19	6.085827594129925e-227	1.240399704007013e-43	9.961371717220272	0.0	13.772083034932116	0.4386046565289567	0.0153674035303571	1.440230984046822	1.3184519166922806
3.9489489489489493	0.6959977032135527	2.5298054635180858	0.08157184756542865	5.20278592006811e-143	0.0	0.0	0.07582469882677209	0.0	6.2448359947564054e-86	2.2131218078294905e-130	1.3116979521721388e-81	0.0	6.473465803125035e-188	5.424431098035806e-19	1.0672964155126713e-224	1.253179585161024e-44	9.099537301027022	0.0	12.170720785302835	0.6369344397380148	0.008421335842880191	1.8889807175429336	1.2358088314807965
3.956956956956957	0.48230883750035114	2.916320181715886	0.12302585952103463	3.139315170302007e-141	0.0	0.0	0.12845034582848056	0.0	1.4997383797002245e-84	4.238937823627815e-132	2.898752425877115e-80	0.0	5.565692051857868e-190	2.4120402000995306e-18	1.824357516778924e-222	1.233988988364314e-45	8.513947717575295	0.0	10.836394886276363	0.9015089984111435	0.0045002134128708125	2.434565664911629	1.1973192138705933
3.964964964964965	0.32575652877810596	3.4374623559784565	0.18892596825206653	1.8462610247682024e-139	0.0	0.0	0.2121514863671236	0.0	3.510598376640504e-83	7.911928874916917e-134	6.243773377611118e-79	0.0	4.6625251174112196e-192	1.045379200904389e-17	3.0394453823365893e-220	1.1842814021445596e-46	8.25661964829996	0.0	9.80813153871011	1.2436530497987512	0.002345034677796931	3.0693664799825977	1.2065641859474987
3.972972972972973	0.2144428314834621	4.066112985773694	0.28711947448994135	1.0583041646376453e-137	0.0	0.0	0.34162089480620855	0.0	8.009735627394026e-82	1.4390679528928232e-135	1.3108163813494126e-77	0.0	3.805773090502231e-194	4.415932679755079e-17	4.935580397476643e-218	1.1077545599412544e-47	8.350386029264067	0.0	9.089762341776217	1.6721770244752618	0.001191576489748868	3.777700397050754	1.2636597070731523
3.9809809809809806	0.13758796047556926	4.767035031826072	0.42747212879094665	5.912717494130493e-136	0.0	0.0	0.5363293975442766	0.0	1.7812580072813432e-80	2.550667382488019e-137	2.682225645655702e-76	0.0	3.0268039543159863e-196	1.8181539780266865e-16	7.811629042720245e-216	1.0098958291121202e-48	8.78718801505451	0.0	8.653450385035638	2.19138711770987	0.0005903962789487697	4.534892778871376	1.3652696914357823
3.9889889889889893	0.08603988644612276	5.497866540281694	0.6213575190288949	3.2197560930190064e-134	0.0	0.0	0.8209351356733107	0.0	3.8610668038968807e-79	4.405548173593712e-139	5.349429681632512e-75	0.0	2.345553746538138e-198	7.296236587891208e-16	1.2050483873140348e-213	8.97332526043172e-50	9.52864068893168	0.0	8.446191709410726	2.7990444552024374	0.0002852377157614743	5.307561695347425	1.5049055849108206
3.996996996996997	0.05244084966771263	6.211187293117525	0.880788135143638	1.7089054656271658e-132	0.0	0.0	1.2251163473859872	0.0	8.157552325481749e-78	7.415145545064962e-141	1.0398683919518582e-73	0.0	1.7710310662218618e-200	2.853827043989211e-15	1.8118692481592975e-211	7.770938408096439e-51	10.508875953239826	0.0	8.398294006835815	3.484611194398142	0.00013437072822219696	6.055302850638057	1.6734886818706785
4.005005005005005	0.031152299276431636	6.857691723099987	1.217125051653134	8.84040831505085e-131	0.0	0.0	1.7825355855763663	0.0	1.679904980690301e-76	1.2162224184420249e-142	1.9701894714280355e-72	0.0	1.302946740015708e-202	1.0879712387953041e-14	2.6552701662910743e-209	6.558978310339455e-52	11.639627437027784	0.0	8.432738573372019	4.228172510965088	6.172052711067222e-05	6.733738022685637	1.860129223826526
4.013013013013013	0.01803686225765726	7.390231863247856	1.6393791437651355	4.457443330604487e-129	0.0	0.0	2.5286722496537304	0.0	3.371957549553882e-75	1.9439268946646025e-144	3.638281785944708e-71	0.0	9.33999924941681e-205	4.0426748511075234e-14	3.792713797008136e-207	5.395616325342369e-53	12.817402765588017	0.0	8.474345710939762	5.000401868645403	2.7642339913871824e-05	7.298632406333078	2.053051386944118
4.021021021021021	0.01017846685117187	7.768243173774894	2.152219260657177	2.1905771698936196e-127	0.0	0.0	3.497368203987856	0.0	6.597087554659762e-74	3.027753059250501e-146	6.54852353365366e-70	0.0	6.523590809028973e-207	1.4641397826353259e-13	5.28020666381422e-205	4.3260102871226524e-54	13.932365041735812	0.0	8.457771963830515	5.7638272877558965	1.2070724379688089e-05	7.710548708312585	2.240569735346838
4.029029029029029	0.005598275152721192	7.961899558651822	2.753916407931549	1.0492778481229093e-125	0.0	0.0	4.716128339570676	0.0	1.2580427707038956e-72	4.59551908631877e-148	1.148812559515665e-68	0.0	4.4396248730618626e-209	5.168439054425245e-13	7.164918651964948e-203	3.3804550227038885e-55	14.87824708033409	0.0	8.333559802285663	6.475463328802804	5.139235337868895e-06	7.939347024540215	2.4120074980229727
4.037037037037037	0.0030010733417315427	7.955310703449761	3.4345530397256616	4.898709342683933e-124	0.0	0.0	6.2004929244891756	0.0	2.3383623919508766e-71	6.797078662716632e-150	1.96432651617649e-67	0.0	2.94391680100538e-211	1.7782806578501849e-12	9.476131978572532e-201	2.574562410919819e-56	15.562325155591825	0.0	8.071726579584308	7.090625975268628	2.133358150837677e-06	7.967806106504742	2.5584474405143527
4.045045045045045	0.0015680123308795914	7.7481922759334685	4.174883023280807	2.2291128748260598e-122	0.0	0.0	7.94811238204897	0.0	4.2364465204131707e-70	9.796785904569435e-152	3.2736851276853156e-66	0.0	1.90206117409799e-213	5.963569817641669e-12	1.2215477025297342e-198	1.9110492239978005e-57	15.914283463426571	0.0	7.662700620583315	7.5674950555064475	8.634212922268832e-07	7.793753383651094	2.673226776372218
4.053053053053053	0.000798496163492945	7.355686815393352	4.946212832796859	9.886479473605002e-121	0.0	0.0	9.933441471941693	0.0	7.481098772611794e-69	1.3760003290007362e-153	5.3176390329889195e-65	0.0	1.1974106627216806e-215	1.9492996931153554e-11	1.5347910410928352e-196	1.3825475153168236e-58	15.892794798075265	0.0	7.115754035815466	7.871790984200153	3.406977405223156e-07	7.430332596391815	2.7521278350679697
4.061061061061061	0.00039632063911358527	6.806335979574571	5.711571599132849	4.2737636242866356e-119	0.0	0.0	12.104145562579124	0.0	1.2876654763796443e-67	1.8833327455356654e-155	8.41898089151503e-64	0.0	7.344825014318533e-218	6.210386155265518e-11	1.87952269192021e-194	9.74827054499697e-60	15.488871638258084	0.0	6.455396868329475	7.980843628456851	1.3106817396937697e-07	6.90436014509462	2.793269176054317
4.069069069069069	0.0001917215983275551	6.138529466034981	6.428250107426881	1.800688322185736e-117	0.0	0.0	14.380296495699005	0.0	2.1603045208252327e-66	2.511939508465672e-157	1.2991488581920369e-62	0.0	4.389746865198433e-220	1.928536499622699e-10	2.2433931274915504e-192	6.699061801784307e-61	14.725485611237856	0.0	5.716434193348555	7.88638343822673	4.915875835897389e-08	6.253053756295167	2.7967556745099595
4.077077077077077	9.039530778639035e-05	5.396009068456671	7.051543894283414	7.394789543244916e-116	0.0	0.0	16.657177593731603	0.0	3.5326565431381406e-65	3.264862496117376e-159	1.9539661240805948e-61	0.0	2.5563316239501344e-222	5.837248763847727e-10	2.6098929275573486e-190	4.4868226227646374e-62	13.653529732635764	0.0	4.938505557120165	7.5955777823014925	1.7975234796834978e-08	5.5196864734183695	2.7641872961733736
4.085085085085085	4.1540453199714355e-05	4.6231346016170916	7.539281629202098	2.9598677672109644e-114	0.0	0.0	18.812017118001613	0.0	5.630703241739217e-64	4.1351780404889316e-161	2.8644013265021895e-60	0.0	1.4504895326697426e-224	1.722113221388107e-09	2.9593715176309693e-188	2.9288824449541007e-63	12.344782847221612	0.0	4.16090620049938	7.1301321921097065	6.4078566430497034e-09	4.748868797003846	2.6981438606472055
4.093093093093093	1.8605745167173997e-05	3.860601553560769	7.856516446698286	1.1547235434811626e-112	0.0	0.0	20.714293151158248	0.0	8.747801303891324e-63	5.103840924874896e-163	4.092695408288417e-59	0.0	8.019212031522232e-227	4.9521152314179705e-09	3.2706628836761422e-186	1.8633856049258055e-64	10.88299868643158	0.0	3.4183426766575353	6.523612969715256	2.226949022213184e-09	3.982166748911234	2.6017523111844154
4.101101101101101	8.12219481393951e-06	3.1421541646287485	7.979659967204725	4.39079289298676e-111	0.0	0.0	22.238527845963194	0.0	1.3246785312166949e-61	6.13866093881367e-165	5.6995911607939904e-58	0.0	4.319848189565165e-229	1.3880274416919128e-08	3.5231535302748654e-184	1.1554227959798106e-65	9.35448268099358	0.0	2.738039448898741	5.817449645056589	7.545046998898128e-10	3.2546344744474354	2.4784071074555727
4.109109109109109	3.4558129776128436e-06	2.4926068932593637	7.899380813216792	1.6272980537201496e-109	0.0	0.0	23.277878892157435	0.0	1.9552292024181444e-60	7.194883430850136e-167	7.73636063209312e-57	0.0	2.26738340581781e-231	3.792160910246132e-08	3.699021446980218e-182	6.982584277155056e-67	7.839495193462089	0.0	2.1383420759763	5.0562776936332225	2.4920853174110753e-10	2.5926178465878187	2.33166376828531
4.117117117117117	1.433103497786773e-06	1.927230879211347	7.6217731781557605	5.878282828966207e-108	0.0	0.0	23.75649989129869	0.0	2.8129416082740685e-59	8.2176469132649e-169	1.0235013745469105e-55	0.0	1.1595811139321813e-233	1.0098582880644198e-07	3.7853114932217183e-180	4.112710790648665e-68	6.405553300330729	0.0	1.6287127817243703	4.283344863416756	8.024323496442928e-11	2.0129282687120997	2.1652747589554235
4.125125125125125	5.792357740090086e-07	1.452336576084702	7.16759228710268	2.0696317177927264e-106	0.0	0.0	23.63868769439029	0.0	3.944572136327709e-58	9.146286293357695e-171	1.3197718965817392e-54	0.0	5.778258852722765e-236	2.6213389399751737e-07	3.775512314550359e-178	2.360894434875273e-69	5.10327294570874	0.0	1.2108296144545474	3.536624945653989	2.5188017111101324e-11	1.5232514436887303	1.9832998340217514
4.133133133133133	2.281832136505625e-07	1.0667295837663529	6.569689901800608	7.102232502268117e-105	0.0	0.0	22.933285795458414	0.0	5.391573294720391e-57	9.920092117393284e-173	1.6587007617549682e-53	0.0	2.8055146673960436e-238	6.632536966069455e-07	3.6703683613647235e-176	1.3208730365542749e-70	3.96490710134677	0.0	0.8804039024013958	2.846091179468495	7.707529603936571e-12	1.1234879132055557	1.7902089213132826
4.141141141141141	8.761177997078628e-08	0.7636509888250406	5.869089768322417	2.375504842235327e-103	0.0	0.0	21.692590813147415	0.0	7.183032553785734e-56	1.0484801625872106e-174	2.031870074183192e-52	0.0	1.3272348721701638e-240	1.6358191859823157e-06	3.4777864238941626e-174	7.202468978937967e-72	3.0053000409979087	0.0	0.6293218079092721	2.232350851537238	2.299153205929139e-12	0.8076416683951261	1.5909067119348947
4.1491491491491495	3.278625488961757e-08	0.532830406315628	5.1103534431254145	7.744193128607964e-102	0.0	0.0	20.00595164284935	0.0	9.327755506961799e-55	1.0798870427294017e-176	2.425953911520093e-51	0.0	6.117904795747123e-243	3.932748441244143e-06	3.2118529736901745e-172	3.827694347276298e-73	2.2246716279874708	0.0	0.4477748855680491	1.7065929013438412	6.68571870139648e-13	0.5658776439057094	1.3906389325741286
4.157157157157157	1.1958359726454315e-08	0.362356936090265	4.3369601245315135	2.460682896929379e-100	0.0	0.0	17.989152243266844	0.0	1.1806570451113678e-53	1.0838521459129688e-178	2.8231105154197393e-50	0.0	2.747750748165214e-245	9.216569468453109e-06	2.891131858365838e-170	1.9825692507134386e-74	1.6125043640936523	0.0	0.326141372987611	1.271602159761336	1.895186363503804e-13	0.3864380327829507	1.1947802028200993
4.165165165165165	4.251105781600366e-09	0.24018044838643787	3.587353951136161	7.620690901363077e-99	0.0	0.0	15.771334466289574	0.0	1.4566256567904133e-52	1.0600719736000381e-180	3.202078211555127e-49	0.0	1.2024627871107147e-247	2.10553618361042e-05	2.5365278540068383e-168	1.0008165551194763e-75	1.1518215454097933	0.0	0.25648293574256453	0.9234777123857327	5.2369171247517926e-14	0.25721168542137324	1.0085401729265742
4.173173173173173	1.4729320275373972e-09	0.15516444623775424	2.8921269236297658	2.3003412295029216e-97	0.0	0.0	13.481514149486747	0.0	1.7516608693691266e-51	1.0103556232013912e-182	3.539930318138546e-48	0.0	5.1272635922933365e-250	4.6890573238340645e-05	2.1690565053803773e-166	4.92396937184513e-77	0.8232754053663659	0.0	0.23360572082529482	0.6536652828763797	1.4106390905343814e-14	0.16686107392576585	0.8366481770179207
4.181181181181181	4.974094077005231e-10	0.09770128406867304	2.2725571951789543	6.767829367737464e-96	0.0	0.0	11.236633140115268	0.0	2.0531953979249225e-50	9.383973494475601e-185	3.8143119888547994e-47	0.0	2.130194871492241e-252	0.00010180010868898623	1.807846653429873e-164	2.3610800430715963e-78	0.6086513049354001	0.0	0.2556859475118758	0.4509602475405146	3.703984810073046e-15	0.10550496073814208	0.6830816309406785
4.1891891891891895	1.6371775472948398e-10	0.05996002678126417	1.7404708895626955	1.940732855693197e-94	0.0	0.0	9.132631048998904	0.0	2.3457894023614607e-49	8.493229924635997e-187	4.00586615704765e-46	0.0	8.623284489623922e-255	0.00021545804607148273	1.4686280108937753e-162	1.1034187260440977e-79	0.49358067063304484	0.0	0.32447725721953136	0.3032319371688214	9.480523792618446e-16	0.06501959090287165	0.5508903127034965
4.197197197197197	5.252040432231089e-11	0.03586549715277294	1.299192610165847	5.424270469449036e-93	0.0	0.0	7.239346483942412	0.0	2.6123210360785815e-48	7.490875678376623e-189	4.1004864238101895e-45	0.0	3.401306608941938e-257	0.0004445724420866606	1.1628441662163437e-160	5.02578652606045e-81	0.46939894483506794	0.0	0.4451085972631768	0.19873092779640333	2.365387240895307e-16	0.03905432101026404	0.44214281612093415
4.205205205205205	1.6421424995011747e-11	0.02090958352558041	0.9452275101425809	1.4776655054793656e-91	0.0	0.0	5.599333824766742	0.0	2.83558829017364e-47	6.438221245439635e-191	4.0910335771613774e-44	0.0	1.3071894714855868e-259	0.000894341028020951	8.974096255270962e-159	2.2310102078916666e-82	0.5341646070963721	0.0	0.6254634514592748	0.12694331033514006	5.752756848573654e-17	0.02286374971317259	0.35799092627651385
4.213213213213213	5.004309639807159e-12	0.011881394072692538	0.6702843672466634	3.923468359065896e-90	0.0	0.0	4.23006071354089	0.0	3.00012404276845e-46	5.392284573040663e-193	3.978225818360158e-43	0.0	4.89498286086415e-262	0.0017541314436473599	6.750243232823032e-157	9.652342005032967e-84	0.6928733148960402	0.0	0.8751221042957257	0.07903291821070019	1.363800488003284e-17	0.013046058738405385	0.298820681929535
4.221221221221221	1.4863765649461635e-12	0.006580257797942441	0.4632915886848094	1.015367818054221e-88	0.0	0.0	3.1285371549059144	0.0	3.093961987499788e-45	4.4010196711734375e-195	3.770548584733691e-42	0.0	1.844006683732647e-264	0.0033545898511386416	4.948887878172979e-155	4.070026814771367e-85	0.9568778596596857	0.0	1.2038642721828123	0.04795788880868034	3.1515489334000395e-18	0.007255455928131643	0.2644417758100273
4.2292292292292295	4.3030525540548303e-13	0.0035519914100243764	0.3121501268656223	2.5611549536060864e-87	0.0	0.0	2.2772578707182	0.0	3.1100743987865923e-44	3.5003173053696955e-197	3.483199687547068e-41	0.0	1.5601018024852214e-263	0.006255437221688835	3.5363504821445233e-153	1.6726114754620574e-86	1.3424916222062935	0.0	1.6197788254920322	0.028363899263887094	7.098933664021265e-19	0.0039328156904907385	0.2542628449485759
4.237237237237237	1.2146834966574496e-13	0.001868763725317953	0.20507861903882177	6.296620740548737e-86	0.0	0.0	1.6503920200445792	0.0	3.047241997993994e-43	2.7129083348601024e-199	3.1362518193937665e-40	0.0	4.086822398854973e-261	0.011374766253963461	2.4629890474395705e-151	6.699245934931203e-88	1.8687446770603435	0.0	2.127108881802952	0.016350297215343795	1.5586751523977243e-19	0.002077762893373623	0.267408899456128
4.245245245245245	3.363520742610251e-14	0.0009582754766684236	0.13151050198150888	1.5088234907851564e-84	0.0	0.0	1.2193628320980388	0.0	2.910206438393502e-42	2.0489738882842467e-201	2.7523407601316078e-39	0.0	1.043891642131184e-258	0.020170785956434397	1.6719725930057664e-149	2.6151080689147187e-89	2.554305188927497	0.0	2.724060455443337	0.009186270056283892	3.335870896629927e-20	0.001069896790360022	0.30275564576046193
4.253253253253253	9.939123416483394e-15	0.000478938603204078	0.08258324078866607	3.523940434331403e-83	0.0	0.0	0.9572422813028041	0.0	2.7090789342305263e-41	1.5080346736696384e-203	2.3542479407934077e-38	0.0	2.5988734713457035e-256	0.03488440736867229	1.1062551908236706e-147	9.94915184219179e-91	3.4136870270560387	0.0	3.400896222110312	0.005030447316529401	6.959079423688799e-21	0.0005369592027066831	0.3588790692613156
4.261261261261261	6.194521291732234e-15	0.00023330433184547757	0.05130924170208797	8.021912144334598e-82	0.0	0.0	0.8416692874556312	0.0	2.458107427364731e-40	1.0815829435517278e-205	1.96273161800988e-37	0.0	6.30630429010627e-254	0.05884435529387451	7.134129403299823e-146	3.689053995339311e-92	4.453029551349626	0.0	4.138691553399395	0.002684898306808885	1.4150806858968831e-21	0.0002626601584226294	0.4339420387271682
4.2692692692692695	1.5236928902631726e-14	0.00011076925941763563	0.03253813682944863	1.7798625461998635e-80	0.0	0.0	0.8562353641237781	0.0	2.174010948218657e-39	7.559306103504166e-208	1.5948812783223317e-36	0.0	1.491505273566444e-251	0.09682431224043173	4.484212008398892e-144	1.3331417856958874e-93	5.6659263829825495	0.0	4.909118115757364	0.0013966993033553584	2.80475856492188e-22	0.00012522776234816696	0.5255579549208503
4.277277277277277	5.433098958417238e-14	5.125888934996614e-05	0.022817825514289042	3.849056159924561e-79	0.0	0.0	0.9904504403949275	0.0	1.874151069519209e-38	5.1484634403360185e-210	1.2631488279596682e-35	0.0	3.438228711327972e-249	0.155423356325274	2.747203213655012e-142	4.6953707962901186e-95	7.029946480366439	0.0	5.675522534845852	0.0007081607163768798	5.418670549406932e-23	5.819163310590775e-05	0.6306808294857121
4.285285285285285	1.9549018716268173e-13	2.311919041330301e-05	0.020245523771811987	8.11299581139717e-78	0.0	0.0	1.2385102898378157	0.0	1.5748159279243785e-37	3.417015381267153e-212	9.750781143217743e-35	0.0	7.725113074183765e-247	0.24341748018295523	1.640419518432506e-140	1.6117420093441804e-96	8.50457369094666	0.0	6.395385227489203	0.00034995692044487284	1.0204017745026616e-23	2.6355664912523435e-05	0.7455696201820188
4.293293293293293	6.87291784174646e-13	1.0163178238774308e-05	0.024377590255522507	1.6667385345175387e-76	0.0	0.0	1.5971562851809802	0.0	1.2898454458188182e-36	2.2099875833291337e-214	7.336400234907518e-34	0.0	1.6917455990876327e-244	0.37200421227814995	9.547255914936578e-139	5.3920398631726344e-98	10.031237403139997	0.0	7.024002990445945	0.00016855870277311395	1.872962818982739e-24	1.1634317610249572e-05	0.8658622198863593
4.301301301301301	2.355809498236785e-12	4.354516621989344e-06	0.036242838693438605	3.337435808780691e-75	0.0	0.0	2.062969783484469	0.0	1.0297423213173384e-35	1.3928563640836967e-216	5.38003802754783e-33	0.0	3.6109827122971087e-242	0.5548396903406035	5.415788474533905e-137	1.7580955096097652e-99	11.535888721259486	0.0	7.518985541270459	7.913008166556671e-05	3.3509271343399185e-25	5.005660149101364e-06	0.9867734120595113
4.3093093093093096	7.871575141287147e-12	1.8184604226252086e-06	0.058480124212305556	6.513547535643579e-74	0.0	0.0	2.629489353841165	0.0	8.013141330487341e-35	8.554535470465909e-219	3.845443162371759e-32	0.0	7.512351886641047e-240	0.80775546564234	2.9943620990102904e-135	5.586804920010574e-101	12.934204752019554	0.0	7.84495005901276	3.620644518842788e-05	5.843555266489862e-26	2.0991105537441536e-06	1.103405449034189
4.317317317317317	2.56392690886095e-11	7.401525579552279e-07	0.09559649743736859	1.2390290049522705e-72	0.0	0.0	3.284576154140377	0.0	6.078000608970562e-34	5.119884092807652e-221	2.6789596344235664e-31	0.0	1.5233041030886775e-237	1.1480492337451618	1.6136391947423274e-133	1.7302788367182601e-102	14.13903432103869	0.0	7.977694565201747	1.6146708310788627e-05	9.93262901876347e-27	8.579515641169108e-07	1.2111349325637009
4.325325325325325	8.140977277582557e-11	2.9362438869218033e-07	0.15431533229212158	2.297230531789957e-71	0.0	0.0	4.008463926453827	0.0	4.493685946428385e-33	2.986052412743927e-223	1.8190501191150005e-30	0.0	3.010630758043014e-235	1.5932766909550975	8.475553020513215e-132	5.2227605051517e-104	15.069225970485238	0.0	7.907166462629568	7.018365024803208e-06	1.6456019005548e-27	3.4177770965115206e-07	1.3060207289392902
4.333333333333333	2.5198769275155414e-10	1.135315316830475e-07	0.24395322626239285	4.151326644366286e-70	0.0	0.0	4.772891411418522	0.0	3.238389507282833e-32	1.6971034756754843e-225	1.203876348207726e-29	0.0	5.799473754796344e-233	2.159533881221408	4.338994999265661e-130	1.536439406725703e-105	15.658615215487226	0.0	7.638720171256674	2.9733206281221594e-06	2.6574037349650543e-28	1.3270222556287408e-07	1.3851689602478454
4.341341341341341	7.603601275077018e-10	4.278527805731053e-08	0.37673091079171717	7.311869886419574e-69	0.0	0.0	5.541606710169703	0.0	2.2747841161569027e-31	9.399241724519661e-228	7.76565015177051e-29	0.0	1.088879720415763e-230	2.859307228029812	2.1650590602385091e-128	4.4051628008824316e-107	15.863792688935751	0.0	7.192445125043039	1.2277257796664865e-06	4.182743705331092e-29	5.021878308174224e-08	1.4469947265663738
4.34934934934935	2.2366717090321253e-09	1.5715409814809048e-08	0.5678909572473315	1.2552470887863623e-67	0.0	0.0	6.272350646636545	0.0	1.5575298471947697e-30	5.072837069761861e-230	4.882390169024221e-28	0.0	1.9926520912772805e-228	3.6990704953090354	1.0529550695938324e-126	1.2309476444211214e-108	15.669386132195445	0.0	6.6006810608726685	4.940999911017983e-07	6.4170399227823e-30	1.8522844002993884e-08	1.4913354464925428
4.357357357357357	6.414076272663482e-09	5.626140233306994e-09	0.835471503342957	2.100338105074106e-66	0.0	0.0	6.9201872828128534	0.0	1.039484475841823e-29	2.6679802369265088e-232	2.991891676516716e-27	0.0	3.554211898299617e-226	4.676905498354387	4.991251177232814e-125	3.352341009452255e-110	15.089962937358376	0.0	5.904147168388744	1.9381266640394644e-07	9.595704915024382e-31	6.658902570219911e-09	1.5193943001258683
4.365365365365365	1.7931697934839973e-08	1.963129210929293e-09	1.1995813048546762	3.425377343505612e-65	0.0	0.0	7.441794825279049	0.0	6.762159805503775e-29	1.3673758394272574e-234	1.7869729174877387e-26	0.0	6.178960811958251e-224	5.780493725450745	2.306048861655993e-123	8.897903453775447e-112	14.16822580983669	0.0	5.147327889545544	7.409745751009418e-08	1.3985777792474996e-31	2.3331956621586724e-09	1.5335192568769174
4.373373373373373	4.887322437846859e-08	6.676374780690375e-10	1.6810486794503607	5.444861669092947e-64	0.0	0.0	7.800114430406413	0.0	4.287844220665223e-28	6.829152249324761e-237	1.0402765234480118e-25	0.0	1.0470028730413663e-221	6.98584753012771	1.0384535570562058e-121	2.3017491131036515e-113	12.969811545435082	0.0	4.373838346230473	2.7610755858935536e-08	1.9868402807894316e-32	7.968070881281959e-10	1.536848209527203
4.381381381381381	1.2986441051689967e-07	2.213023475339911e-10	2.2993841942138413	8.435765546445055e-63	0.0	0.0	7.968633496728282	0.0	2.6502025658395983e-27	3.323680639788272e-239	5.90253195046538e-25	0.0	1.7291817191993508e-219	8.257107783401496	4.557903700761296e-120	5.803085703249619e-115	11.575572282985027	0.0	3.6224287778544717	1.0027833740601474e-08	2.7510908339243e-33	2.652216658945892e-10	1.5328693943437224
4.38938938938939	3.3642373453999466e-07	7.149650689697293e-11	3.07010618931673	1.2738590353443757e-61	0.0	0.0	7.934593234812259	0.0	1.5966363054458216e-26	1.5763236049845977e-241	3.2642740878190385e-24	0.0	2.783516175728689e-217	9.5476275406283	1.949856748033248e-118	1.4259050313822404e-116	10.072598324943842	0.0	2.92410670611747	3.5496848202143445e-09	3.7128862453368057e-34	8.604422695772559e-11	1.5249560152704347
4.397397397397397	8.497059146730668e-07	2.2513194188058204e-11	4.001620677482118	1.8748972117413208e-60	0.0	0.0	7.700566947401696	0.0	9.37605501803042e-26	7.285260240296951e-244	1.759517580360088e-23	0.0	4.367241799448596e-215	10.802400382807303	8.130172498756243e-117	3.4147015435234405e-118	8.545359666369373	0.0	2.30060898741439	1.2246903658075133e-09	4.884074090248432e-35	2.7210129607017477e-11	1.5159344323843278
4.405405405405405	2.092400849351658e-06	6.909440813502766e-12	5.092001519200011	2.6896314547484067e-59	0.0	0.0	7.284129225005962	0.0	5.366879800222955e-25	3.28109164034627e-246	9.243986985671959e-23	0.0	6.678533748166136e-213	11.961702338694884	3.304123777177988e-115	7.969761987701695e-120	7.068193530559026	0.0	1.7642033448030838	4.1182873798346404e-10	6.262041202345842e-36	8.396992117226009e-12	1.5077378205041343
4.413413413413413	5.023710058729299e-06	2.066817712941482e-12	6.326150654631449	3.76068802810519e-58	0.0	0.0	6.715670137070486	0.0	2.9944117901351418e-24	1.4400091442919976e-248	4.733515049659746e-22	0.0	9.954407941543857e-211	12.965629987015141	1.3087971783954643e-113	1.8128769443135144e-121	5.700004017299175	0.0	1.3185928122868718	1.3497733095532847e-10	7.825496649219348e-37	2.564025296984385e-12	1.5011842105523996
4.421421421421422	1.1760272769366374e-05	6.025803134077045e-13	7.673893546140187	5.125084857364833e-57	0.0	0.0	6.034729187780021	0.0	1.62850641173462e-23	6.1586530533346695e-251	2.3624733660647173e-21	0.0	1.4461395123227066e-208	13.759067278298797	5.0529835636597915e-112	4.0190332414945945e-123	4.481566520196562	0.0	0.9605699600559781	4.311802527949794e-11	9.531680694395974e-38	9.030256586621791e-13	1.4959017387631335
4.42942942942943	2.6843158914723256e-05	1.7123052699037785e-13	9.089547188819775	6.807600068788266e-56	0.0	0.0	5.285461395844336	0.0	8.632887366007898e-23	2.566727874957946e-253	1.1492348886217637e-20	0.0	2.0476957280774968e-206	14.29652610984165	1.9014412654330457e-110	8.683705714941998e-125	3.4353558054784354	0.0	0.6820300836896503	1.3424889786934355e-11	1.1315870292532695e-38	7.998214297219672e-13	1.4904067012203255
4.4374374374374375	5.974258924802072e-05	4.742430094010078e-14	10.513366446189018	8.813455742641535e-55	0.0	0.0	4.511954420805746	0.0	4.460789088752208e-22	1.0424314720188177e-255	5.448907113937243e-20	0.0	2.826058563294393e-204	14.54629561949439	6.973927654009788e-109	1.828600157891054e-126	2.567437947192735	0.0	0.47199162848503273	4.073956943277654e-12	1.3093829640456506e-39	2.1031702755964356e-12	1.4823229911255635
4.445445445445445	0.000129652231206606	1.2801892401835256e-14	11.875031773432497	1.1121353429068133e-53	0.0	0.0	3.7540770057562596	0.0	2.246759973884155e-21	4.125615989160088e-258	2.518075395056908e-19	0.0	3.8015212229546247e-202	14.493404156579118	2.493052673843039e-107	3.7528611737213805e-128	1.870740860565383	0.0	0.31836205110026916	1.2049692939534065e-12	1.4767434265854486e-40	6.930931630789683e-12	1.4687157045305854
4.453453453453453	0.00027436795562771766	3.3682234701776423e-15	13.099018307441433	1.3678178835365966e-52	0.0	0.0	3.0443762294244094	0.0	1.1030403519856517e-20	1.5911227586800185e-260	1.1341925130596415e-18	0.0	4.9841859804423604e-200	14.141035376002584	8.686502818475784e-106	7.506478966074185e-130	1.3289595854571314	0.0	0.20929773387294853	3.4736764536437213e-13	1.6233137193389787e-41	2.280523569100018e-11	1.4464982545535132
4.461461461461462	0.000566182812800289	8.637361828398836e-16	14.11133902333976	1.6396763521775007e-51	0.0	0.0	2.406302039794626	0.0	5.27856915537146e-20	5.979875927989129e-263	4.979245560449651e-18	0.0	6.369299144252871e-198	13.510226060382312	2.94997251083185e-104	1.4633223630431578e-131	0.9204354448360593	0.0	0.13411087376130898	9.760152177652214e-14	1.7392354276691622e-42	7.330011942440465e-11	1.4128627102272846
4.46946946946947	0.001139365072160039	2.1588119756667122e-16	14.84685455693772	1.9157869444019865e-50	0.0	0.0	1.8537818562089945	0.0	2.462246245555422e-19	2.1900511493172086e-265	2.1305858357147298e-17	0.0	7.933223184552065e-196	12.637882534049343	9.76451027857959e-103	2.7801847270782275e-133	0.6215229958392557	0.0	0.08375672582507027	2.6728688702536897e-14	1.8162359490782244e-43	2.297375810326138e-10	1.3656790015528322
4.4774774774774775	0.0022359682105761143	5.2589859961347457e-17	15.256159666178043	2.181702382870063e-49	0.0	0.0	1.391950483344261	0.0	1.1195347124066692e-18	7.816097030630709e-268	8.885732769918736e-17	0.0	9.630932702968564e-194	11.573356860844886	3.1502314179514335e-101	5.147983493576073e-135	0.40916850899153334	0.0	0.050983732326972536	7.134319528076191e-15	1.848602978124335e-44	7.020354193454329e-10	1.303811600936287
4.485485485485485	0.0042793614484546464	1.2486556895011148e-17	15.311042180001307	2.421603430283012e-48	0.0	0.0	1.0186983809744359	0.0	4.9617492634664825e-18	2.718311519800972e-270	3.611987034400557e-16	0.0	1.1395875786493031e-191	10.373995897153497	9.905900099193364e-100	9.290314851130016e-137	0.2626195780241788	0.0	0.03024821789024173	1.8560142201806637e-15	1.8338847921671134e-45	2.0916318916805387e-09	1.2273128917083524
4.493493493493493	0.007987623420174535	2.8895943311484782e-18	15.007681500371689	2.619809790669592e-47	0.0	0.0	0.7266480568764453	0.0	2.1435005102840927e-17	9.21259773719289e-273	1.4310599883908393e-15	0.0	1.3142796464281285e-189	9.100191749006232	3.036022059991081e-98	1.6340053018263606e-138	0.16433520199914856	0.0	0.01749138479573918	4.706129588516224e-16	1.7731971637772585e-46	6.075962058248155e-09	1.137469796479336
4.501501501501502	0.014541078061633227	6.51755257434024e-19	14.367085989840636	2.7624582243230663e-46	0.0	0.0	0.5051952842469161	0.0	9.02618545030392e-17	3.042556070103063e-275	5.5262206047250835e-15	0.0	1.4773677331611788e-187	7.8105042741992055	9.069333989300693e-97	2.800955322463961e-140	0.10025622934101144	0.0	0.009858363535098592	1.1630551368815055e-16	1.6710835626075816e-47	1.720890359606544e-08	1.0367018743833367
4.50950950950951	0.025818538764996513	1.4328004190547535e-19	13.432700125922047	2.8391013604599415e-45	0.0	0.0	0.3423348635931623	0.0	3.7049056437952326e-16	9.791938379512517e-278	2.079971184194708e-14	0.0	1.618639836552876e-185	6.557388395044031	2.640616679002406e-95	4.679382479484491e-142	0.059630437036430235	0.0	0.005415539127454818	2.801499603404961e-17	1.5349529647437657e-48	4.7523083322454496e-08	0.928331270318692
4.5175175175175175	0.04471351281350758	3.0700139354399984e-20	12.265557685699328	2.843971874291154e-44	0.0	0.0	0.22609952150349097	0.0	1.4823223059960343e-15	3.070947221105059e-280	7.630361974127813e-14	0.0	1.7285130599603157e-183	5.383947393286123	7.49367445572249e-94	7.619044394267336e-144	0.03457793338431065	0.0	0.002899578031656233	6.5771033522253075e-18	1.3741918490276895e-49	1.2796001541009547e-07	0.8162634433035685
4.525525525525525	0.07553260018696618	6.411335209086761e-21	10.937727661376268	2.7766997225962033e-43	0.0	0.0	0.14554752577705285	0.0	5.780974855630223e-15	9.385331835559793e-283	2.728297249824187e-13	0.0	1.7991027601693184e-181	4.321967273030025	2.0727349776820573e-92	1.209043746551988e-145	0.019548030006335235	0.0	0.001513157508685143	1.504986509518374e-18	1.1990980657351956e-50	3.359443303675733e-07	0.7046289356286336
4.533533533533533	0.12446159448044407	1.304998797546894e-21	9.525024275530567	2.6423586056362938e-42	0.0	0.0	0.09132016378296276	0.0	2.1976210769640958e-14	2.7951203480968358e-285	9.508170298266917e-13	0.0	1.8251567897793352e-179	3.3912959530431803	5.587946299930668e-91	1.8698769782665018e-147	0.010774034159639258	0.0	0.0007696436803384733	3.3564824994212967e-19	1.0198040686851067e-51	8.599810541687189e-07	0.5974384783935981
4.541541541541542	0.20005923333512235	2.588959336267717e-22	8.099994781788684	2.4508335568616543e-41	0.0	0.0	0.05584511725905279	0.0	8.143257839527176e-14	8.111944869828593e-288	3.2296907527960516e-12	0.0	1.804701303881212e-177	2.600447949518092	1.4683181435971618e-89	2.8184706802773013e-149	0.005789266093524781	0.0	0.0003815500474461287	7.296087047648264e-20	8.453433990447622e-53	2.146565968382642e-06	0.49829636566414554
4.54954954954955	0.3137049593153473	5.006034486562251e-23	6.726063305341434	2.2156190952716256e-40	0.0	0.0	0.033285907611492346	0.0	2.9412879912302037e-13	2.2941566460866592e-290	1.0692608120365756e-11	0.0	1.7392878919383288e-175	1.948170731372831	3.7605173815937935e-88	4.140410825614575e-151	0.0030327518433667256	0.0	0.00018436121005538776	1.5457863430472986e-20	6.829732276193217e-54	5.22442751191885e-06	0.41020214732422833
4.5575575575575575	0.4798892892419424	9.434435839065559e-24	5.453437717586014	1.952250763537306e-39	0.0	0.0	0.01933714128916303	0.0	1.0355504144162101e-12	6.322586004756631e-293	3.450365341556364e-11	0.0	1.633799079244589e-173	1.4256237741354927	9.387166677311166e-87	5.927925524189518e-153	0.0015488765110140117	0.0	8.68248060486504e-05	3.1919991332999943e-21	5.378089182316194e-55	1.2398743433873867e-05	0.33545163737948397
4.565565565565565	0.7162011017774567	1.7329719119898455e-24	4.317045759994646	1.6766226303569562e-38	0.0	0.0	0.010949160155247344	0.0	3.5538542976188955e-12	1.6980091346117156e-295	1.0851886355261936e-10	0.0	1.495846045436126e-171	1.018802520104567	2.2839203374649077e-85	8.271635615558704e-155	0.000771190355968996	0.0	3.9854221260879744e-05	6.424360504131017e-22	4.127678450733537e-56	2.8692380129159038e-05	0.2756290126864249
4.573573573573573	1.0428466731674297	3.1025629530368914e-25	3.336429281083572	1.4034413455483291e-37	0.0	0.0	0.006042630201147088	0.0	1.1888388896290102e-11	4.443844955639101e-298	3.3266270400078394e-10	0.0	1.3348617006437895e-169	0.7108800434346296	5.416102415666602e-84	1.1248882166342105e-156	0.00037434286487088964	0.0	1.7830399222083872e-05	1.2602331407017221e-22	3.0877135405316304e-57	6.47456954905839e-05	0.23166616123595055
4.581581581581582	1.4815441327233192	5.413812011033468e-26	2.5172537545539795	1.1450183065580206e-36	0.0	0.0	0.0032503332936751595	0.0	3.876517398016411e-11	1.1333169217380823e-300	9.939435311125575e-10	0.0	1.161039032899993e-167	0.4842216445547506	1.2518499549303197e-82	1.4909278380736349e-158	0.00017714910960395984	0.0	7.775065216070694e-06	2.4094960795149173e-23	2.2512368727342196e-58	0.00014246761904669419	0.20393623899783178
4.58958958958959	2.053686737680033	9.207447058605299e-27	1.8539232903780576	9.105206803872082e-36	0.0	0.0	0.0017040661385265559	0.0	1.232128925530545e-10	2.8165498866694573e-303	2.89452984422886e-09	0.0	9.842798433306716e-166	0.3219291802516346	2.820182294864036e-81	1.9258973290157747e-160	8.172747490849569e-05	0.0	3.30448091331783e-06	4.49026887272187e-24	1.5997724205756276e-59	0.00030569470616667236	0.19234700018763554
4.597597597597598	2.777766124278546	1.5262609043745218e-27	1.33274015009007	7.057102393523261e-35	0.0	0.0	0.0008707664100833059	0.0	3.8173904269945443e-10	6.821142488113794e-306	8.215860827513226e-09	0.0	8.133016199310706e-164	0.20887082143127905	6.192436747689552e-80	2.4245930576818424e-162	3.6758274011543005e-05	0.0	1.3688589150849626e-06	8.166802925914108e-25	1.108020574854508e-60	0.0006396342527459338	0.1964057105542386
4.605605605605605	3.6661893450785055	2.4658793254744136e-28	0.9350979495525921	5.3311664689296626e-34	0.0	0.0	0.00043368415944395754	0.0	1.1528514333844578e-09	1.6097943353262377e-308	2.2729340676722296e-08	0.0	6.550071061896293e-162	0.13223171564696212	1.3252733669950297e-78	2.974909599790918e-164	1.6117522193265335e-05	0.0	5.52675691960929e-07	1.5137212971470372e-25	7.479797661909376e-62	0.001305128001911688	0.21523975075088603
4.613613613613613	4.721793997825712	3.88300857171362e-29	0.6403177246667562	3.9253400865148456e-33	0.0	0.0	0.0002105242468058856	0.0	3.3937259305786144e-09	3.7021777576665e-311	6.12885468260599e-08	0.0	5.141641235223971e-160	0.08167307518375654	2.7644507378043134e-77	3.557442173763493e-166	6.889628091737552e-06	0.0	2.1748948874696621e-07	6.626162475390328e-26	4.921348150033561e-63	0.0025969144911979903	0.24757270037336737
4.621621621621622	5.934532527432646	5.9596172610029054e-30	0.427887725620531	2.817030541740472e-32	0.0	0.0	9.96064256215524e-05	0.0	9.738165857521734e-09	8.2969359795e-314	1.6107588726634267e-07	0.0	3.933860626351073e-158	0.04921053671392122	5.620458350378814e-76	4.146016806501423e-168	2.871083385535526e-06	0.0	8.341850742533335e-08	2.421839667500573e-25	3.155951809796484e-64	0.005039075427237606	0.29167148167890466
4.62962962962963	7.278917701891208	8.915010924028065e-31	0.27901626734548524	1.9704482896891637e-31	0.0	0.0	4.5933470524447023e-05	0.0	2.7237977626914824e-08	1.8119729e-316	4.1261067743050694e-07	0.0	2.9335781923784497e-156	0.028922035109310445	1.1137663851953683e-74	4.709267638292687e-170	1.1663973890505388e-06	0.0	3.118478766342237e-08	1.3357941430866077e-24	1.9725521801485603e-65	0.009535384633369634	0.3452926799945786
4.637637637637638	8.712852383509736	1.299807026202979e-31	0.17752712623925707	1.3433765078949047e-30	0.0	0.0	2.064561550854899e-05	0.0	7.426260030039853e-08	3.8567e-319	1.0301705121450572e-06	0.0	2.1322490474477348e-154	0.01657874017397647	2.1511761403439618e-73	5.213204581068369e-172	4.619512562014563e-07	0.0	1.1362644036058465e-08	7.300491593936779e-24	1.2016509671638449e-66	0.017596453507920946	0.40566258758151863
4.645645645645645	10.178374544906745	1.847095588471944e-32	0.1102062697381914	8.926674047867453e-30	0.0	0.0	9.044469132394936e-06	0.0	1.97361915608344e-07	7.95e-322	2.506896987012394e-06	0.0	1.5105663776828178e-152	0.009268102890095095	4.049648527680807e-72	5.6245168090033625e-174	1.7835809233071467e-07	0.0	4.035266718785844e-09	3.890967533322164e-23	7.1347659381971416e-68	0.0316677352587765	0.4695240265416001
4.653653653653653	11.604622612791704	2.5583110820924352e-33	0.0667461229477225	5.781503931208898e-29	0.0	0.0	3.861846411556298e-06	0.0	5.112752373379983e-07	0.0	5.9459682293097e-06	0.0	1.0430458229388009e-150	0.00505260651359847	7.43050251629393e-71	5.914182226423166e-176	6.713279178568154e-08	0.0	1.3967585015047402e-09	2.021405675875669e-22	4.1288825235038587e-69	0.05558006664566506	0.5332732634780964
4.661661661661662	12.912988245234095	3.453590360011195e-34	0.03943635220574284	3.649649800396174e-28	0.0	0.0	1.6071765424872427e-06	0.0	1.2910547780205618e-06	0.0	1.3745717125602778e-05	0.0	7.019864338947398e-149	0.0026859483387997323	1.3288578700563653e-69	6.060845226647067e-178	2.4633152368607187e-08	0.0	4.712231684754434e-10	1.0236125523625174e-21	2.3288235936334268e-70	0.09513415966458172	0.5931936988407291
4.66966966966967	14.024028367445368	4.5440362253270384e-35	0.022729624517699856	2.2455399364655187e-27	0.0	0.0	6.519118018274843e-07	0.0	3.177849849396813e-06	0.0	3.0972120637553916e-05	0.0	4.6048541243981335e-147	0.0013922359079928156	2.3163190225027965e-68	6.0534181289750945e-180	8.811439210785111e-09	0.0	1.5494878696191676e-10	5.0524937334924784e-21	1.2802412010912916e-71	0.15880871189106893	0.645772443209582
4.677677677677678	14.86533519381336	5.827284700646501e-36	0.012778728756776084	1.3466340549102006e-26	0.0	0.0	2.5773344119983424e-07	0.0	7.624671835024404e-06	0.0	6.80194638026751e-05	0.0	2.944183895236048e-145	0.0007036218810358936	3.935298757743231e-67	5.892466453229082e-182	3.072652580109166e-09	0.0	4.965991364596205e-11	2.4308947253569968e-20	6.859587918151493e-73	0.2585457993225221	0.688065420398413
4.685685685685685	15.379298724321695	7.283567992146032e-37	0.007007435891387393	7.87113975334048e-26	0.0	0.0	9.93137480551984e-08	0.0	1.7832338458305434e-05	0.0	0.00014559759051221958	0.0	1.8347460496256842e-143	0.00034670338205228257	6.516532069482662e-66	5.59013775937017e-184	1.0445230011111467e-09	0.0	1.5512434945848004e-11	1.1400371403014975e-19	3.582244031309067e-74	0.4105166106091232	0.718060591113955
4.693693693693693	15.529612313962748	8.873104799678205e-38	0.003747866781006949	4.484198966888791e-25	0.0	0.0	3.72996402358419e-08	0.0	4.065323154498116e-05	0.0	0.0003037623148568108	0.0	1.1144203635483479e-141	0.00016655292003397851	1.0517556628091904e-64	5.168646482666184e-186	3.4614550565958733e-10	0.0	4.722915986972831e-12	5.211548654181685e-19	1.8233375260891713e-75	0.6357094369967523	0.734980937448066
4.701701701701702	15.30550379704968	1.0535630562789847e-38	0.001954975633295329	2.4899541247217773e-24	0.0	0.0	1.365389580728415e-08	0.0	9.03403460974065e-05	0.0	0.0006176924905349243	0.0	6.597573633880238e-140	7.800224180011411e-05	1.6545224897514468e-63	4.657577129504876e-188	1.1182366837401912e-10	0.0	1.4015116143340423e-12	2.3222672274608127e-18	9.081458557881681e-77	0.9601203200377083	0.7394711427984653
4.70970970970971	14.72300893724919	1.2192673554482615e-39	0.0009945133514588343	1.3475876976145783e-23	0.0	0.0	4.871527928591491e-09	0.0	0.00019568998051822318	0.0	0.0012242481919241463	0.0	3.80698936362616e-138	3.5613085949257354e-05	2.536821936211643e-62	4.090460209017286e-190	3.521610696741347e-11	0.0	4.0535862282765727e-13	1.0086907595899557e-17	1.2004148717336814e-77	1.414281768029711	0.7336245806725409
4.717717717717718	13.82307863158082	1.3752791192012233e-40	0.0004933703244935704	7.10856518141526e-23	0.0	0.0	1.6940665990290836e-09	0.0	0.0004131957534122683	0.0	0.002364968404451038	0.0	2.1411218150839212e-136	1.5850699846605956e-05	3.791113508875706e-61	3.5011697057663685e-192	1.0811345874026693e-11	0.0	1.1427161474370689e-13	4.2707820706306026e-17	1.570445308538975e-76	2.0318586111000414	0.7208283922530935
4.7257257257257255	12.666829412083803	1.5119458677342364e-41	0.00023867712947917068	3.6548207587093886e-22	0.0	0.0	5.741857812043751e-10	0.0	0.0008504401938679781	0.0	0.004452869184653939	0.0	1.173717209109402e-134	6.877231009371682e-06	5.522084967246888e-60	2.9206734863215666e-194	3.2355434701966266e-12	0.0	3.139738993604031e-14	1.7626399003109224e-16	3.1419942004048954e-75	2.8470954676478515	0.7054306247294598
4.733733733733733	11.328700503541862	1.6200750206149788e-42	0.00011259194962407224	1.8315105996840988e-21	0.0	0.0	1.896841568113465e-10	0.0	0.0017062105301962802	0.0	0.008171715767525985	0.0	6.271162314758616e-133	2.9086829282532333e-06	7.839689738638891e-59	2.37455205625562e-196	9.439349080589022e-13	0.0	8.408237355840194e-15	7.091370023199259e-16	6.13500938912798e-74	3.8910344551377265	0.6922603811727499
4.741741741741742	9.888578351475616	1.691949901699434e-43	5.179014095020144e-05	8.945652227208916e-21	0.0	0.0	6.107540476563184e-11	0.0	0.003336741831055539	0.0	0.014616563916427742	0.0	3.26584206009545e-131	1.1991930426972736e-06	1.0848111990365692e-57	1.881521593084238e-198	2.6844942283156264e-13	0.0	2.194687109879371e-15	2.7810633090643227e-15	1.1675781199760644e-72	5.186637006010878	0.6860555296649692
4.74974974974975	8.424038059383733	1.7222387774158828e-44	2.3228201580422315e-05	4.2586682020816817e-20	0.0	0.0	1.9167184360289773e-11	0.0	0.006360832665092655	0.0	0.02548214893173742	0.0	1.6576963365716162e-129	4.819312343984153e-07	1.4630829125230676e-56	1.452999715848473e-200	7.442294121508413e-14	0.0	5.583371131638124e-16	1.0631875496203008e-14	2.165789428388818e-71	6.743219813216087	0.6908692983794872
4.757757757757758	7.003727313612856	1.708648452657779e-45	1.0157792608732538e-05	1.976035852701001e-19	0.0	0.0	5.862825353148594e-12	0.0	0.011819713078058056	0.0	0.043299764192152396	0.0	8.20120260160671e-128	1.887897668122527e-07	1.923283076293539e-55	1.0935802251178729e-202	2.0112841964596956e-14	0.0	1.3844478922151078e-16	3.9621560506520604e-14	3.915669925099688e-70	8.550905917606798	0.7095346843217347
4.7657657657657655	5.682626059658616	1.6522112007664814e-46	4.3309765744066805e-06	8.936656303457686e-19	0.0	0.0	1.7478826245847193e-12	0.0	0.02140926269363194	0.0	0.07171231372022692	0.0	3.9546947770768745e-126	7.208818809972313e-08	2.464205801716435e-54	8.02166554228067e-205	5.298594213342359e-15	0.0	3.345900069564648e-17	1.4393973458323854e-13	6.900101632188136e-69	10.57602947510455	0.7432627961019856
4.773773773773773	4.499530734982064	1.5571551866870472e-47	1.8003769518884519e-06	3.939258780861871e-18	0.0	0.0	5.078953583481474e-13	0.0	0.03780058388125468	0.0	0.11576057099336523	0.0	1.8587088761247905e-124	2.683104460071689e-08	3.077302822040954e-53	5.734654032641248e-207	1.3607140291127836e-15	0.0	7.881439593480004e-18	5.097559930763609e-13	1.1851258416490793e-67	12.758539074578344	0.7914378541656384
4.781781781781782	3.4767222129663113	1.4303809634065963e-48	7.296614512386739e-07	1.6924396386701376e-17	0.0	0.0	1.4384437823077835e-13	0.0	0.06505752316091351	0.0	0.18213202145273136	0.0	8.514768770040617e-123	9.734081013001998e-09	3.745613728994409e-52	3.995569154599316e-209	3.406359209213652e-16	0.0	1.809482429970115e-18	1.7598756410118858e-12	1.9839604908304423e-66	15.012352819396444	0.8516484234715381
4.78978978978979	2.6214575077019475	1.2806340260157846e-49	2.8830338588039075e-07	7.087141201541405e-17	0.0	0.0	3.970710402447989e-14	0.0	0.10914377056423319	0.0	0.279299833781811	0.0	3.8018724395224977e-121	3.4421740206549364e-09	4.443602833333321e-51	2.7131813715545603e-211	8.312464928717889e-17	0.0	4.0491085857566283e-19	5.923051379330539e-12	3.2371374784804284e-65	17.229296236806615	0.9199635291184604
4.797797797797798	1.9287253083911493	1.1175110909661312e-50	1.1105529036942081e-07	2.892598810412575e-16	0.0	0.0	1.0683171608937374e-14	0.0	0.17848551483638805	0.0	0.4174589425430126	0.0	1.6545714973437368e-119	1.1864466084241793e-09	5.138152329629134e-50	1.7955923038311298e-213	1.9773495839414176e-17	0.0	8.831220131147956e-20	1.9433866705643476e-11	5.1481221752797126e-64	19.28672231455816	0.9914269178449949
4.8058058058058055	1.3846394090165859	9.504562649253287e-52	4.170435624688236e-08	1.1507064342396112e-15	0.0	0.0	2.801488645716499e-15	0.0	0.2845180148650892	0.0	0.6081568209767246	0.0	7.018381508561136e-118	3.986010923338969e-10	5.7907952542874645e-49	1.1581514807803862e-215	4.585110523151193e-18	0.0	1.877319671812426e-20	6.21627081182944e-11	7.979875689266421e-63	21.058252836109343	1.0607075965060395
4.813813813813813	0.9698962055261953	7.878906079948951e-53	1.5267516652213466e-08	4.4616972755087e-15	0.0	0.0	7.160349143847022e-16	0.0	0.44209896811124505	0.0	0.863527390098544	0.0	2.901696376237906e-116	1.30527315810421e-10	6.361051882223113e-48	7.280340814857192e-218	1.036399942684172e-18	0.0	3.889663087617435e-21	1.9384959857382126e-10	1.2055993090220813e-61	22.42642291484317	1.1228157042805025
4.821821821821822	0.6628560363850489	6.365803074222544e-54	5.4487007639151675e-09	1.686144846500913e-14	0.0	0.0	1.7837591046318047e-16	0.0	0.6696260328571532	0.0	1.1950755871749597	0.0	1.1693126666212325e-114	4.166150791568231e-11	6.810502544199307e-47	4.460327581979872e-220	2.2835719349797715e-19	0.0	7.854923754915033e-22	5.893482225545144e-10	1.775290555038126e-60	23.29550936056027	1.1737757737753254
4.82982982982983	0.4419787623112582	5.01295684526604e-55	1.8956075185489796e-09	6.210819091280886e-14	0.0	0.0	4.331066750672128e-17	0.0	0.9886632801087805	0.0	1.612030869683563	0.0	4.592753817626931e-113	1.2960969480983432e-11	7.107041884958866e-46	2.6632411565815605e-222	4.9046758571894054e-20	0.0	1.5460665925334975e-22	1.7468657491255697e-09	2.5479769037937253e-59	23.602613725950302	1.2111493928049728
4.837837837837838	0.2875110259838093	3.847584996154057e-56	6.428781464548246e-10	2.2297804307019775e-13	0.0	0.0	1.024967800685238e-17	0.0	1.4228786676007679	0.0	2.1193859716135144	0.0	1.758246023562885e-111	3.930134442125685e-12	7.228664758851122e-45	1.5498258981600172e-224	1.0268636994445754e-20	0.0	2.965996621635131e-23	5.048200004984915e-09	3.564356452260346e-58	23.325230453984336	1.2343184602217117
4.8458458458458455	0.18245726309002758	2.8782994143521637e-57	2.125338162162628e-10	7.802513710546734e-13	0.0	0.0	2.3641892495590263e-18	0.0	1.9961393414209057	0.0	2.7158481178297644	0.0	6.560700745826697e-110	1.161564752904882e-12	7.166164727069671e-44	8.789901484537025e-227	2.0956597672921163e-21	0.0	5.545865616475051e-24	1.4223703237430525e-08	4.8598892713266304e-57	22.484052420539548	1.244477143514474
4.853853853853853	0.11295462789007778	2.0986364247207865e-58	6.849224897267582e-11	2.6611306794236464e-12	0.0	0.0	5.31509369718523e-19	0.0	2.7297161302668043	0.0	3.3920295254083213	0.0	2.386080377928602e-108	3.3461422039395966e-13	6.924285776039283e-43	4.8586293151167624e-229	4.1690093457196866e-22	0.0	1.0107046540247775e-24	3.9074932421178844e-08	6.45849353835601e-56	21.14055366656956	1.2443297267855085
4.861861861861862	0.06821280791674714	1.491392427549893e-59	2.151616392334839e-11	8.846206718468465e-12	0.0	0.0	1.164652283167471e-19	0.0	3.638713644693603	0.0	4.129262489524798	0.0	8.458324036492791e-107	9.395270976032713e-14	6.521127235212737e-42	2.617412554789349e-231	8.084399051902942e-23	0.0	1.7952933534809005e-25	1.0466566827112175e-07	8.36557315682342e-55	19.38977713101063	1.2375439171746319
4.86986986986987	0.04018184402091908	1.0329995948481927e-60	6.5887725732395245e-12	2.8662045836343605e-11	0.0	0.0	2.4873580796142157e-20	0.0	4.728050865186063	0.0	4.899413338434	0.0	2.9224570384757084e-105	2.5712085378159264e-14	5.98590552269763e-41	1.374229428891397e-233	1.528143320757989e-23	0.0	3.108156055974439e-26	2.733647609165135e-07	1.0561358834341668e-53	17.349551887545836	1.2280544640266753
4.877877877877878	0.023087618211272615	6.973677492601076e-62	1.967428681661019e-12	9.05141566169859e-11	0.0	0.0	5.177701506709207e-21	0.0	5.988531874969925	0.0	5.6659715738536365	0.0	9.841848668595508e-104	6.85847570468226e-15	5.3554569890248494e-40	7.0319366360110885e-236	2.815662664895746e-24	0.0	5.244770775699171e-27	6.961866283611228e-07	1.2995815274974051e-52	15.147901041428874	1.2193405820337648
4.885885885885886	0.012938900404816383	4.588566783608914e-63	5.7538259649223e-13	2.78602527870628e-10	0.0	0.0	1.050491105949238e-21	0.0	7.393713931091362	0.0	6.386507469307699	0.0	3.2305028606124793e-102	1.783115826158936e-15	4.6700626550141626e-39	3.5068669245455324e-238	5.057036551677619e-25	0.0	8.626001363820481e-28	1.7288891340011632e-06	1.558643901424886e-51	12.910575297087345	1.2138062421390698
4.893893893893894	0.0070724292194035195	2.9426983463885314e-64	1.744417769553884e-13	8.358201109513163e-10	0.0	0.0	2.0773248713366274e-22	0.0	8.898341155086289	0.0	7.016348941631809	0.0	1.0335432414534229e-100	4.518482160330708e-16	3.9692492597216423e-38	1.7044813329889724e-240	8.853383419869011e-26	0.0	1.3832025724456385e-28	4.186790846318811e-06	1.8220065536571187e-50	10.750444563302814	1.212373239857598
4.901901901901902	0.003770312298031908	1.8393650226818188e-65	9.010748245077546e-14	2.4439921192656873e-09	0.0	0.0	4.0038070945027943e-23	0.0	10.439018358433799	0.0	7.513073828906927	0.0	3.222941538257192e-99	1.1160050269757538e-16	3.288164463256809e-37	8.074094569547054e-243	1.5108417058361993e-26	0.0	2.19214079327488e-29	9.887427210416608e-06	2.075929653281961e-49	8.759973705897874	1.2143566407003603
4.90990990990991	0.001960236471848177	1.1205818718695437e-66	1.7618013626049655e-13	6.965399112407721e-09	0.0	0.0	7.521404893370451e-24	0.0	11.937531499045608	0.0	7.841205855650213	0.0	9.795839163108831e-98	2.6865804517004457e-17	2.6549612333460618e-36	3.727554715595017e-245	2.513182329448028e-27	0.0	5.439968748018138e-30	2.277138588397222e-05	2.3053401382569382e-48	7.007332727554579	1.217638777139714
4.917917917917918	0.0009939109839674628	6.653846096089011e-68	5.833272215747237e-13	1.934868399948776e-08	0.0	0.0	1.3771990452648959e-24	0.0	13.306802471018434	0.0	7.9763972767426425	0.0	2.90199392222236e-96	6.303667335625936e-18	2.0894035606308546e-35	1.6771921787918993e-247	4.074958853484897e-28	0.0	1.4684824517116564e-29	5.114662348638951e-05	2.4952673738134316e-47	5.536002632654823	1.2191021571533012
4.925925925925926	0.0004914511931607004	3.8508393461731695e-69	2.0004585244002554e-12	5.238610124352e-08	0.0	0.0	2.4608957605019577e-25	0.0	14.458966152698402	0.0	7.908414423330292	0.0	8.379482248441497e-95	1.4416044771743658e-18	1.6026768751477918e-34	7.354789208356579e-250	6.440440018169416e-29	0.0	9.143398284881585e-29	0.00011204282505040053	2.6324424091369437e-46	4.367175174444987	1.2152345134945453
4.933933933933934	0.00023697021716506515	2.1721586399468602e-70	6.7195432637431714e-12	1.3824197972185792e-07	0.0	0.0	4.475890064815199e-26	0.0	15.314582247895833	0.0	7.642417943689746	0.0	2.358326397639483e-93	3.213350262890724e-19	1.198199418334322e-33	3.1433028490637884e-252	9.922014204589907e-30	0.0	5.730981174663707e-28	0.00023939219744465	2.7068263964285843e-45	3.503900259696617	1.2027898614520682
4.941941941941942	0.00011142306182214021	1.1942112819394253e-71	2.201256965808013e-11	3.555682970545833e-07	0.0	0.0	1.9377279059635382e-26	0.0	15.81166019665131	0.0	7.198315393660875	0.0	6.469294064563399e-92	6.981180478910465e-20	8.731155681158246e-33	1.309274805944113e-254	1.4899616120812032e-30	0.0	3.5037290517747166e-27	0.0004989018763912705	2.712824396341404e-44	2.935842406428517	1.1793831216940556
4.94994994994995	5.1087495841239663e-05	6.399179457981154e-73	7.030561426514303e-11	8.913850365861832e-07	0.0	0.0	7.252140110699701e-26	0.0	15.913078564689744	0.0	6.608298928070741	0.0	1.729722149887962e-90	1.4782854254678883e-20	6.201173083369401e-32	5.315008691323405e-257	2.180922375763797e-31	0.0	2.087847231768732e-26	0.0010141937049737784	2.6499808832390086e-43	2.6436451211748127	1.143913126663248
4.957957957957958	2.2841142675377027e-05	3.3421112308535605e-74	2.1892488488813993e-10	2.1780450968199476e-06	0.0	0.0	4.090061255148993e-25	0.0	15.611166675137603	0.0	5.912990905210072	0.0	4.5077778221798944e-89	3.051027781157425e-21	4.2927487288523045e-31	2.1028375585333705e-259	3.111674936068734e-32	0.0	1.2126250716154706e-25	0.002011174750038961	2.5230369195834778e-42	2.6022069272702852	1.0967454864443043
4.965965965965966	9.960650813454531e-06	1.701261211323493e-75	6.646512429397104e-10	5.187135780494953e-06	0.0	0.0	2.2842509963775743e-24	0.0	14.928663412010513	0.0	5.156837707646968	0.0	1.1450266516041637e-87	6.137511197640266e-22	2.8963869165040885e-30	8.108416425529899e-262	4.327490622854123e-33	0.0	6.864577796026457e-25	0.0038906789069480525	2.3413390369381197e-41	2.7825623748361465	1.0396349691750828
4.973973973973974	4.243923975648999e-06	8.440624708516103e-77	1.967410671474518e-09	1.2040584937608775e-05	0.0	0.0	1.2441630714926183e-23	0.0	13.91588681497731	0.0	4.383474036822209	0.0	2.8348877608371207e-86	1.2033627225148487e-22	1.9047464792277355e-29	3.0471577117028367e-264	5.86630975318082e-34	0.0	3.787569219242294e-24	0.007342978562851861	2.117702142559382e-40	3.1524514855630885	0.9754168910182629
4.981981981981982	1.7867830939914262e-06	4.081611564440652e-78	5.67816841250474e-09	2.724123391800558e-05	0.0	0.0	6.606099892947016e-23	0.0	12.644603586718354	0.0	3.631718140400499	0.0	6.841062763466034e-85	2.2996344333472637e-23	1.2208920778094203e-28	1.1160467425567909e-266	7.751394746934369e-35	0.0	2.036886289468244e-23	0.013521224439814057	1.866918470467556e-39	3.6759797222467885	0.9075387139773015
4.98998998998999	7.967504192958167e-07	1.9237216952568546e-79	1.5978781614098877e-08	6.007104482974356e-05	0.0	0.0	3.419361952356336e-22	0.0	11.199635363481988	0.0	2.932679166780335	0.0	1.6090849528165762e-83	4.283304332169446e-24	7.627406025752118e-28	3.9838079618695755e-269	9.983430909544264e-36	0.0	1.0676587176063277e-22	0.024293116152772416	1.6041529600664674e-38	4.312966222234908	0.8395288523829106
4.997997997997998	5.085343444939927e-07	8.837029489342116e-81	4.384417266231257e-08	0.00012911087269544744	0.0	0.0	1.725361704523814e-21	0.0	9.669562755616814	0.0	2.308212001091836	0.0	3.688946308668256e-82	7.776010618188495e-25	4.644467724470069e-27	1.3859353157536665e-271	1.2533258394857655e-36	0.0	5.454533021109056e-22	0.04258937843328931	1.3434645032114944e-37	5.018623888420073	0.7745053494006012
5.006006006006006	6.891685068941826e-07	3.95661557145898e-82	1.1730707475418238e-07	0.00027047035311724105	0.0	0.0	8.48699000670672e-21	0.0	8.137931376260756	0.0	1.7707023243654458	0.0	8.2431639033982045e-81	1.3759176927027483e-25	2.756477974127804e-26	4.699115055317693e-274	1.5336685918262972e-37	0.0	2.7160775084817828e-21	0.07286155844983332	1.0966465112840725e-36	5.744110546294456	0.7148125946454177
5.014014014014014	1.4792494761025415e-06	1.726612567528472e-83	3.060501071790957e-07	0.00055225001956419	0.0	0.0	4.0697632817250466e-20	0.0	6.6761391494270494	0.0	1.323957798276421	0.0	1.7953704149841147e-79	2.372934163621429e-26	1.5945296439646232e-25	1.5528079397220414e-276	1.8292858285691986e-38	0.0	1.3182148578020377e-20	0.12164760620708416	8.725036061258442e-36	6.43826139703022	0.6618436357390873
5.022022022022022	3.4832876819963766e-06	7.343776139375343e-85	7.786268943300544e-07	0.0010990337577703824	0.0	0.0	1.9025240046690848e-19	0.0	5.338765347619162	0.0	0.9648536599794231	0.0	3.8113867455796736e-78	3.988746917841938e-27	8.9902167487948e-25	5.000897471823893e-279	2.1267347030382216e-39	0.0	6.23576449099987e-20	0.19821934894394588	6.765937289965944e-35	7.050508220799607	0.6160659033188401
5.03003003003003	8.153843962414118e-06	3.0443701294123724e-86	1.9317368729872936e-06	0.0021317955205698443	0.0	0.0	8.67042629023098e-19	0.0	4.161599658485817	0.0	0.6853422044208985	0.0	7.886441896048695e-77	6.534987731712262e-28	4.9404581064879655e-24	1.569664001349156e-281	2.410049570243189e-40	0.0	2.8750980896680403e-19	0.315250421004641	5.113861315077494e-34	7.534675240346552	0.5772277002436051
5.038038038038038	1.8660028124427196e-05	1.2300675584813597e-87	4.673713267749384e-06	0.00403031767162637	0.0	0.0	3.852157182351061e-18	0.0	3.1621588791973796	0.0	0.474473790831401	0.0	1.590554844006705e-75	1.043543421859289e-28	2.6462067518586882e-23	4.801688494152756e-284	2.6620657195344187e-41	0.0	1.2920374046985306e-18	0.4893982755685501	3.767300335304334e-33	7.853085033315796	0.5446895286511885
5.046046046046046	4.1641037362830755e-05	4.844109675789786e-89	1.102773094558762e-05	0.007426637613286785	0.0	0.0	1.6684949433012683e-17	0.0	2.342129447094849	1e-322	0.3201663612748429	0.0	3.1266982503646283e-74	1.6241782232665065e-29	1.3814647863413688e-22	1.431560803900912e-286	2.866097514221714e-42	0.0	5.659225072419246e-18	0.7416453725025316	2.7050291671946494e-32	7.980270173496855	0.5178041209432125
5.054054054054054	9.057751369041377e-05	1.8593128060430064e-90	2.5376714207971734e-05	0.013338420582951755	0.0	0.0	7.045428509385632e-17	0.0	1.6909930074385477	5.484e-320	0.21057067767416945	0.0	5.990918541153373e-73	2.463849717961052e-30	7.0293530910316145e-22	4.159624671877549e-289	3.007750566477832e-43	0.0	2.416007652541282e-17	1.0972029764056175	1.8931026784488942e-31	7.90560243910351	0.49626470342875884
5.062062062062062	0.000192036212269005	6.955757677793334e-92	5.695416925080075e-05	0.023349404152774346	0.0	0.0	2.9003873971671157e-16	0.0	1.1900804457813292	2.539628e-317	0.13498291785040767	0.0	1.1188486252361504e-71	3.6429405691763115e-31	3.486184698071424e-21	1.1779504399053253e-291	3.076597135035694e-44	0.0	1.0053079192988084e-16	1.584760892023321	1.2913293100547945e-30	7.634321530133853	0.48035200819650936
5.07007007007007	0.00039683123530094284	2.5362374866916614e-93	0.00012467316060322294	0.03983881555682954	0.0	0.0	1.164059899528349e-15	0.0	0.816421229276118	1.1452387264e-314	0.08433705912639938	0.0	2.0366672937509595e-70	5.249854532118766e-32	1.685174657824691e-20	3.2510856836592e-294	3.0674445368711314e-45	0.0	4.077175079541614e-16	2.234884639808273	8.585401152916266e-30	7.186732569595648	0.4710334462617806
5.078078078078078	0.0007992597762034301	9.013404904386189e-95	0.00026619185090376746	0.06625158215081842	0.0	0.0	4.554809370597206e-15	0.0	0.5459534111626434	5.03362886049e-312	0.05135903158085672	0.0	3.613599866117707e-69	7.373942390370072e-33	7.939605799961876e-20	8.744970192033128e-297	2.9809824166268666e-46	0.0	1.6116809684616804e-15	3.077432785328239	5.563461153485272e-29	6.595680884869523	0.4698974157599634
5.086086086086086	0.001569023203482683	3.122060646809044e-96	0.000554381195934619	0.10738541769344244	0.0	0.0	1.737583459318112e-14	0.0	0.3558771122928834	2.15638415924264e-309	0.03048414162573599	0.0	6.249303821629453e-68	1.0095073292578973e-33	3.645964661223457e-19	2.2925391952119919e-299	2.8236968629042397e-47	0.0	6.209523189049692e-15	4.1379987374490685	3.5139094496776757e-28	5.902726164366966	0.47893613535579715
5.094094094094094	0.0030021339284138754	1.0540161839583908e-97	0.0011262435960750655	0.1696498921546406	0.0	0.0	6.462595462232256e-14	0.0	0.2261244673912915	9.003903859830015e-307	0.01763559331027776	0.0	1.0534046375495595e-66	1.3470274906443598e-34	1.6318696419824017e-18	5.857384329523943e-302	2.6070662204676645e-48	0.0	2.3318300147373324e-14	5.433567679548633	2.1632030308736976e-27	5.153656423849446	0.5002164742626758
5.102102102102102	0.005598736709192177	3.4682206027936717e-99	0.0022319525196354	0.2612288181506593	0.0	0.0	2.343470798442889e-13	0.0	0.1400547743733459	3.664336426288303e-304	0.009944113007022519	0.0	1.7307376415157123e-65	1.7518651447696343e-35	7.118983154270774e-18	1.4585428261275206e-304	2.3461770337322184e-49	0.0	8.534832104308726e-14	6.967797831298218	1.2979722360485564e-26	4.3940611113696475	0.5354962426103654
5.11011011011011	0.010176754813869926	1.1122941126987828e-100	0.00431504626781583	0.39205572841428615	0.0	0.0	8.285315713522492e-13	0.0	0.0845572734442664	1.4535152911024172e-301	0.0054652030336075335	0.0	2.7716609987825268e-64	2.2206601580853152e-36	3.026982854507701e-17	3.5396731425516587e-307	2.0579917563402696e-50	0.0	3.0447562833775e-13	8.726546259297507	7.59093269948749e-26	3.6656132626449676	0.5858513421780661
5.118118118118118	0.01802967353779304	3.476850792243046e-102	0.008138668299968363	0.5735004229929102	0.0	0.0	2.8560210427380844e-12	0.0	0.049762997799214365	5.619577234832677e-299	0.0029277371542905757	0.0	4.3263563436484136e-63	2.7435996132061103e-37	1.2544733814938668e-16	8.3721238444876e-310	1.7595436462778426e-51	0.0	1.0586917962707483e-12	10.674411155744446	4.3269984202734795e-25	3.003518947346234	0.6513768001308532
5.126126126126126	0.031133338942610278	1.0592682586746517e-103	0.014976434584496061	0.8176715775276899	0.0	0.0	9.598926794991464e-12	0.0	0.028547259576905307	2.1176172129491884e-296	0.001529135771051773	0.0	6.5823084883020255e-62	3.3038213677929265e-38	5.067251194361194e-16	1.92990812002e-312	1.4663223819073107e-52	0.0	3.5879470014664803e-12	12.75310143969853	2.40403317719729e-24	2.435329591475095	0.7310131262540711
5.134134134134134	0.05239897859237505	3.1454251439924613e-105	0.02688875780463804	1.1362745553883913	0.0	0.0	3.145569121711031e-11	0.0	0.015963364951523527	7.777697478901993e-294	0.0007795485315554043	0.0	9.761317145505985e-61	3.8776585602628864e-39	1.995000048836276e-15	4.33576885e-315	1.1910537213334064e-53	0.0	1.1851735485998926e-11	14.882329927034414	1.3018369677656147e-23	1.9810404145011744	0.8225307066748809
5.142142142142142	0.08595659986199851	9.103454791774597e-107	0.04710428484542461	1.5390292785611812	0.0	0.0	1.0050730751335693e-10	0.0	0.008701344983783506	2.7842896284753295e-291	0.00039002790467492296	0.0	1.4109556275593839e-59	4.435879580796765e-40	7.655488021869899e-15	9.493457e-318	9.429858623133506e-55	0.0	3.815727394301654e-11	16.963644741648444	6.87124601317796e-23	1.6541719333585314	0.9226817368773959
5.15015015015015	0.13743423189383464	2.5679503093595452e-108	0.08051886097847305	2.0317473538369852	0.0	0.0	3.1313002428164305e-10	0.0	0.004623278426623897	9.714882379770424e-289	0.0001964490040354144	0.0	1.9878954668212066e-58	4.945920121931837e-41	2.8632702817456545e-14	2.0286e-320	7.276967761429831e-56	0.0	1.1973805218735424e-10	18.887189547225855	3.5349031719721747e-22	1.463389954207612	1.0275045307275599
5.158158158158158	0.21417555257083593	7.060256542177996e-110	0.1343081668908336	2.614277855426254	0.0	0.0	9.51234312236387e-10	0.0	0.002394502020762493	3.3038510427914253e-286	0.00011054212805038254	0.0	2.7299174576818693e-57	5.3749151094027396e-42	1.0437856065730796e-13	0.0	5.473519467680963e-57	0.0	3.66223743253657e-10	20.54088087195749	1.7724871113511108e-21	1.4141791848029257	1.1327421216870326
5.166166166166166	0.3253150515306691	1.8919420867452415e-111	0.21862238892426178	3.278634511831967	0.0	0.0	2.8176907494412894e-09	0.0	0.00120887567869899	1.0951236162532495e-283	9.064539175336447e-05	0.0	3.6541117334381928e-56	5.693158522055913e-43	3.708683359243276e-13	0.0	4.012853955289057e-58	0.0	1.0917426198242395e-09	21.82100541458475	8.662687558122588e-21	1.5101418392233033	1.2343190332306913
5.1741741741741745	0.48161244853584556	4.9413849134093824e-113	0.34729115178352093	4.007684164032834	0.0	0.0	8.138600175948689e-09	0.0	0.0005949070465793783	3.538063352244213e-281	0.00012678843905920514	0.0	4.767503637906381e-55	5.87749265090676e-44	1.2843627494570393e-12	0.0	2.8675437396584824e-59	0.0	3.172148363655384e-09	22.642878269696862	4.1265463856986926e-20	1.7536245348538089	1.3288096488954793
5.182182182182182	0.6949451609821554	1.2578910347528026e-114	0.538416810643766	4.774778080137129	0.0	0.0	2.292263088490759e-08	0.0	0.00028537596145684164	1.1141094038641845e-278	0.00023697884769624227	0.0	6.062862730197508e-54	5.914091776741941e-45	4.335259917851929e-12	0.0	1.9972678478582017e-60	0.0	8.983512515232205e-09	22.950056598095028	1.9159576333200505e-19	2.1455539234065752	1.4138305890901948
5.19019019019019	0.977378207728485	3.1209790179152626e-116	0.814681007710743	5.544624184535617	0.0	0.0	6.295722933185984e-08	0.0	0.00013344005673968052	3.419399543130369e-276	0.0004738633035899721	0.0	7.515234550825191e-53	5.800175946737312e-46	1.4262710707807534e-11	0.0	1.3559126119600267e-61	0.0	2.4796953186321098e-08	22.720724785329814	8.670632943171862e-19	2.684549601153126	1.4882984171630254
5.198198198198198	1.3397817345950913	7.547309611374823e-118	1.2031454320301336	6.2755278165226205	0.0	0.0	1.6861702913159796e-07	0.0	6.082125139846992e-05	1.0228963598198856e-273	0.0009432331493437825	0.0	9.080004766321409e-52	5.544359930856362e-47	4.573498070256015e-11	0.0	8.97213501513704e-63	0.0	6.671291635728421e-08	21.970251996235135	3.8245658697308174e-18	3.365548415011481	1.5525118038259493
5.206206206206206	1.7900482562385103	1.778881317082392e-119	1.7343099492001892	6.922893067820663	0.0	0.0	4.4039305697213845e-07	0.0	2.7022438030069735e-05	2.9824501352702544e-271	0.0018381425449531797	0.0	1.0693232266201727e-50	5.16557654869036e-48	1.4294021158440158e-10	0.0	5.78666318194753e-64	0.0	1.7493672409735045e-07	20.749506380499454	1.644298756548553e-17	4.178288273228126	1.608041441247393
5.2142142142142145	2.3310667515573202	4.08653545986055e-121	2.4402186649871926	7.4436202473538335	0.0	0.0	1.121686412769749e-06	0.0	1.1702899812934084e-05	8.475679460249995e-269	0.0034946283585652843	0.0	1.2274731117858842e-49	4.6907611779939204e-49	4.3543149118147105e-10	0.0	3.6377137332502052e-65	0.0	4.4710704399227867e-07	19.13917958558211	6.890447672464436e-17	5.106041083515758	1.6574379197037947
5.222222222222222	2.9587206719643846	9.149915004459965e-123	3.351493178800255	7.800815639387629	0.0	0.0	2.7861430676079502e-06	0.0	4.9403981816857395e-06	2.3476623270624464e-266	0.006476876834289476	0.0	1.37339587842061e-48	4.151690572845691e-50	1.2928398872777926e-09	0.0	2.2289296660672365e-66	0.0	1.1137853308895294e-06	17.24099670056875	2.8143834385009594e-16	6.124944739177305	1.7037934840160014
5.23023023023023	3.6602648144960845	1.996789747604915e-124	4.4933291102119375	7.968104850448112	0.0	0.0	6.749095045984622e-06	0.0	2.0329638264761847e-06	6.338062424904408e-264	0.011700571308713508	0.0	1.4978246827175055e-47	3.581493524082157e-51	3.741356946432309e-09	0.0	1.3311634062958242e-67	0.0	2.7042755060041453e-06	15.16713706543656	1.1204418303735588e-15	7.204170040924414	1.7502144519500709
5.238238238238238	4.413471566513367	4.24718429776614e-126	5.880708017899107	7.93285081208571	0.0	0.0	1.594436708624881e-05	0.0	8.154480497943896e-07	1.6677738814907218e-261	0.020602108400767826	0.0	1.5922397795156771e-46	3.0117909567714315e-52	1.055292956919791e-08	0.0	7.748777309584506e-69	0.0	6.399703221307824e-06	13.029387643754546	4.347772512145683e-15	8.306993680599236	1.799274409060183
5.246246246246246	5.186894849552957	8.804878460800427e-128	7.513323137692576	7.69773141813633	0.0	0.0	3.673654185602756e-05	0.0	3.188317826618529e-07	4.277377676016093e-259	0.035357106094901836	0.0	1.6498291759846936e-45	2.5265427550324896e-53	2.901191715959824e-08	0.0	4.3964430079773895e-70	0.0	1.476142192187273e-05	10.929468818435527	1.6444365913139176e-14	9.392670082523376	1.8525226026474166
5.2542542542542545	5.941469058320711	1.779094899290126e-129	9.370945456921216	7.280403365073557	0.0	0.0	8.255214009762461e-05	0.0	1.2151371122171235e-07	1.0692464159261926e-256	0.05914278537719994	0.0	1.6663004803139965e-44	9.411644159659218e-54	7.773906475166552e-08	0.0	2.431284821480076e-71	0.0	3.318608430297814e-05	8.951649896256985	6.062361093485588e-14	10.418845626908368	1.9101169148334214
5.262262262262262	6.633450925535496	3.5037116227146486e-131	11.41010538551151	6.711310777379886	0.0	0.0	0.0001809287085405772	0.0	4.5142648309662086e-08	2.605180281286452e-254	0.09642440763977367	0.0	1.640409691909193e-43	9.203387557783615e-53	2.0303068880201642e-07	0.0	1.310496994891803e-72	0.0	7.27182283667089e-05	7.158293804543106	2.1784245450043794e-13	11.344175067158906	1.9706370119490522
5.27027027027027	7.218458870818003	6.725291039612627e-133	13.562974294032493	6.030016197041777	0.0	0.0	0.0003867638523597402	0.0	1.6347319466517246e-08	6.1866783294714005e-252	0.1532260747737123	0.0	1.5741164866949886e-42	1.1058831479211361e-51	5.168250534822469e-07	0.0	6.884964511477203e-74	0.0	0.00015530664083547897	5.58844667515768	7.629941216623711e-13	12.130800577592373	2.0311120587764715
5.278278278278278	7.656120090804578	1.2581931114245265e-134	15.73915736980504	5.2806675630665145	0.0	0.0	0.0008064061353796197	0.0	5.770368212364264e-09	1.431980367585026e-249	0.23732277964035778	0.0	1.4723390850096031e-41	1.2973169216597334e-50	1.2822860636055088e-06	0.0	3.5255961668263973e-75	0.0	0.0003232929411522809	4.2591233253211875	2.6048332410793755e-12	12.746432762668489	2.0872706762928064
5.286286286286286	7.9146601741792	2.2942303099939473e-136	17.830747924064916	4.50732005789244	0.0	0.0	0.0016399920515419134	0.0	1.9854440465449776e-09	3.230549249682821e-247	0.35826805847815923	0.0	1.3423512708724728e-40	1.483361900051924e-49	3.100885854536269e-06	0.0	1.7596581840792288e-76	0.0	0.0006559366195406426	3.168611538919639	8.668043379051012e-12	13.165900065704658	2.1339912204904574
5.2942942942942945	7.974713567570286	4.0773708463526617e-138	19.720483156752383	3.7497920853169977	0.0	0.0	0.0032532703265149266	0.0	6.658993801838043e-10	7.103550022333517e-245	0.5271569980596912	0.0	1.1929241874450228e-39	1.6531332632477068e-48	7.3088008987683985e-06	0.0	8.560293736717864e-78	0.0	0.0012971404171668002	2.3009630807006642	2.811559415631164e-11	13.372163871475038	2.1659013854597116
5.302302302302302	7.8317208398020846	7.062799926429118e-140	21.29226808494387	3.040571349341377	0.0	0.0	0.0062950564802052725	0.0	2.1769882330523382e-10	1.5224193467856513e-242	0.7560265927376394	0.0	1.0333533211539104e-38	1.795677281923429e-47	1.6790590752658804e-05	0.0	4.058946725085288e-79	0.0	0.0025001816597549644	1.630852035201333	8.889174121896915e-11	13.356887828659977	2.1780517618056177
5.31031031031031	7.4965007572452835	1.1924140498148909e-141	22.44281522632438	2.403047914417781	0.0	0.0	0.011882034217382504	0.0	6.937448008912331e-11	3.1801889186744826e-240	1.0568233385753105	0.0	8.725196195175591e-38	1.9011150099029396e-46	3.7596318082929595e-05	0.0	1.8758672421314432e-80	0.0	0.00469694633056595	1.1281230820687083	2.739471380771975e-10	13.120675020356055	2.1665728143725853
5.318318318318318	6.993897523465799	1.962143452431318e-143	23.092805551262813	1.8510957435832485	0.0	0.0	0.02187783177552687	0.0	2.1549602448723183e-11	6.474873977616976e-238	1.4399271868215708	0.0	7.181133568434593e-37	1.9617703764981505e-45	8.205105090891842e-05	0.0	8.449960041004252e-82	0.0	0.008600408698320358	0.7615680027527267	8.229376734421077e-10	12.673045771784517	2.129222730547269
5.326326326326326	6.359738006557624	3.146936260212257e-145	23.195907471956403	1.3898071916135137	0.0	0.0	0.039296209959106224	0.0	6.5249068248081685e-12	1.2849004894099187e-235	1.9123106371821361	0.0	5.761072816025775e-36	1.973093348966374e-44	0.00017453497742600445	0.0	3.709973176450271e-83	0.0	0.015349069095243764	0.5017011039631657	2.4097165769647946e-09	12.032148658011234	2.0657469493514586
5.334334334334335	5.63661627515751	4.920737265075247e-147	22.74423627426925	1.0170433103904695	0.0	0.0	0.06885579381036543	0.0	1.9257706459843133e-12	2.4852348983155546e-233	2.475521437605993	0.0	4.5051311328888253e-35	1.934224018754646e-43	0.0003618597628149509	0.0	1.5876333096449427e-84	0.0	0.026699581369608844	0.32250777917852885	6.878097101404583e-09	11.224119931408428	1.977998284083318
5.342342342342342	4.869193129469405	1.7505527288719357e-148	21.769366172719764	0.7254100382292095	0.0	0.0	0.11770209064564247	0.0	5.540253926610792e-13	4.685167983179239e-231	3.123786368286953	0.0	3.434048465354413e-34	1.848100524146819e-42	0.0007312360734581747	0.0	6.622054032987322e-86	0.0	0.045267480446802504	0.20228771422222186	1.9137223470193723e-08	10.281973242425117	1.8698053405298345
5.35035035035035	4.0997258450182645	6.552318287036555e-147	20.338722283809453	0.5042975927381699	0.0	0.0	0.19628721413102784	0.0	1.5536360767474582e-13	8.608800915495312e-229	3.842613300999068	0.0	2.5515351639032294e-33	1.7210920057796558e-41	0.0014402384975177292	0.0	2.6921428367314424e-87	0.0	0.0748044878121796	0.12379675349766758	5.190430332350987e-08	9.243935765114578	1.746619251523745
5.358358358358358	3.364433246369572	4.178675000103147e-145	18.547934982145065	0.341703517609651	0.0	0.0	0.31935527223238397	0.0	4.2468126422227163e-14	1.5417712280106326e-226	4.608288604684561	0.0	1.847966692807056e-32	1.5622202517726352e-40	0.0027648445370104056	0.0	1.0667585189773315e-88	0.0	0.12048374156701769	0.07391568459603781	1.372295854736788e-07	8.15124536648167	1.6150056998842088
5.366366366366366	2.6910904868827084	2.5978599889227745e-143	16.51037826070908	0.22566864677158333	0.0	0.0	0.5069210012667428	0.0	1.1315421543496748e-14	2.6912682220892656e-224	5.3886032966383635	0.0	1.3046244150052202e-31	1.3821020733494495e-39	0.005173286272999084	0.0	4.119993904814041e-90	0.0	0.18914231531705872	0.04305559981433198	3.536868345150293e-07	7.045557306383319	1.4820722978974106
5.374374374374375	2.097992691837774	1.5741738833597274e-141	14.345509083395003	0.14526206719838408	0.0	0.0	0.7850551908933024	0.0	2.9388123677073037e-15	4.578822459499899e-222	6.144986420795709	0.0	8.977946894321874e-31	1.191784279347517e-38	0.00943456324585728	0.0	1.5509194996536103e-91	0.0	0.28940659393129187	0.02446625034634134	8.886369115212823e-07	5.966234417580947	1.3549249167209785
5.382382382382382	1.5941857619466484	9.297142038347353e-140	12.16770773489563	0.09113651896957481	0.0	0.0	1.1862141134652535	0.0	7.439883167295342e-16	7.592947549205224e-220	6.835992852079376	0.0	6.0224079337951514e-30	1.00164739357541e-37	0.01677013592067876	0.0	5.6904154078925325e-93	0.0	0.4316061400414777	0.01356219260218658	2.1765692541703634e-06	4.947869356739632	1.2402294083286234
5.39039039039039	1.1806826080791553	5.351875889007977e-138	10.077094423433037	0.0557303631461531	0.0	0.0	1.7487909361992924	0.0	1.8359174805102903e-16	1.2272322791204206e-217	7.421823475747536	0.0	3.937915624681385e-29	8.20524885211396e-37	0.029054329577408274	0.0	2.03498179854718e-94	0.0	0.6273736697790174	0.007333276445847164	5.197237891749921e-06	4.018384862932423	1.1439215064808075
5.398398398398398	0.8522886223160614	3.0027723526595905e-136	8.153336227964475	0.033216244616517974	0.0	0.0	2.515550963075464	0.0	4.416036253246503e-17	1.933316306607454e-215	7.869304146175666	0.0	2.5099628394373687e-28	6.551312678273371e-36	0.04906192999464837	0.0	7.093143483477752e-96	0.0	0.8888417798410873	0.00386770848522991	1.209859491286339e-05	3.197975529784585	1.0710661477658476
5.406406406406406	0.5996522956974982	1.6420961939765674e-134	6.452875521260739	0.01929604964584769	0.0	0.0	3.5306675428206598	0.0	1.0353905114015383e-17	2.968512163184537e-213	8.156576283057472	0.0	1.5594606893473425e-27	5.098290493962542e-35	0.08074913745558476	0.0	2.409785804409404e-97	0.0	1.2273888226177327	0.0019896639008918984	2.7458124222347127e-05	2.4990129836162134	1.0258288980998576
5.414414414414415	0.4112175066093094	8.752549890359057e-133	5.00943172303009	0.01092560527422001	0.0	0.0	4.83522371184466	0.0	2.3662871929587305e-18	4.442572519793591e-211	8.276705474161401	0.0	9.44472882484508e-27	3.867056397586453e-34	0.12953604984099765	0.0	7.979569235989881e-99	0.0	1.6519597331778937	0.0009982968334111004	6.075652557924181e-05	1.9268707287775997	1.011496799367053
5.4224224224224224	0.27485457809544295	4.547057161635087e-131	3.8371579007931893	0.006029507292942243	0.0	0.0	6.461292318548165	0.0	5.271352889257023e-19	6.480223629729583e-209	8.239518592716442	0.0	5.575890102258544e-26	2.8588812305329918e-33	0.20253631322533858	0.0	2.5753816432471505e-100	0.0	2.1670874899901373	0.0004885153214974628	0.00013107352338810493	1.481472967183399	1.0304804207586338
5.43043043043043	0.17905796310716213	2.3024279843469525e-129	2.935536326043602	0.0032432271282837304	0.0	0.0	8.425035283430553	0.0	1.1446368836871144e-19	9.213088339953822e-207	8.071224826166834	0.0	3.208856996939602e-25	2.0600198243856283e-32	0.30865594404150426	0.0	8.101486762935784e-102	0.0	2.7708519321014458	0.00023314203069790986	0.0002757098311422614	1.1592628224393764	1.084244417105482
5.438438438438438	0.1136955820780995	1.1363222836547742e-127	2.2949888558293043	0.0017003257185352388	0.0	0.0	10.719620915743572	0.0	2.4227244947308302e-20	1.2766746994834987e-204	7.811719469933494	0.0	1.8001132467252986e-24	1.4467928875190446e-31	0.45846468002449137	0.0	2.4839833757807063e-103	0.0	3.453110080639648	0.00010851081242524874	0.0005654856066534999	0.955234643595023	1.1731458431809656
5.446446446446447	0.07036437330219791	5.4660905684037474e-126	1.9022350040007996	0.0008688525982324467	0.0	0.0	13.309069070254882	0.0	4.998395468961439e-21	1.7243087921885776e-202	7.509846881384684	0.0	9.843839659381578e-24	9.903780566576599e-31	0.6637378978696478	0.0	7.423236900659962e-105	0.0	4.194385891362466	4.9251837306947735e-05	0.0011309445996756135	0.8646829423816326	1.296198686799615
5.454454454454455	0.04244449233541221	2.5627837397917513e-124	1.744605408412138	0.00043273229203961755	0.0	0.0	16.12430475325486	0.0	1.0051876134882927e-21	2.2699150687000678e-200	7.217239435041154	0.0	5.247427865636454e-23	6.607776308314067e-30	0.936584231014258	0.0	2.162213072387897e-106	0.0	4.965789796950801	2.1799999873560168e-05	0.0022056257085884116	0.884377411071426	1.4508184402763888
5.4624624624624625	0.024954515823512918	1.1711349410187687e-122	1.8127592567271809	0.00021006404615085824	0.0	0.0	19.06264654677275	0.0	1.9703946187062192e-22	2.912486678270371e-198	6.981591028233054	0.0	2.7267652172564967e-22	4.297039387781324e-29	1.2881207049301242	0.0	6.1385252879676975e-108	0.0	5.730233451651507	9.409434486731764e-06	0.004194837676410669	1.0129657538840025	1.6326220713263266
5.47047047047047	0.014300006581372716	5.216290441694997e-121	2.101519514571348	9.939015509324591e-05	0.0	0.0	21.991626807816694	0.0	3.764857192853766e-23	3.642319690635401e-196	6.840326694457341	0.0	1.381244282159e-21	2.723598056222337e-28	1.726735327383696	0.0	1.6985951004249468e-109	0.0	6.445016667060174	3.960340518062129e-06	0.007780644353736122	1.2505209973291858	1.8353604550022344
5.478478478478478	0.007986980271412581	2.2645214831796255e-119	2.6088044618689823	4.583468286024025e-05	0.0	0.0	24.75744508953482	0.0	7.011850567322809e-24	4.4396828796666685e-194	6.815581241187845	0.0	6.820511703383024e-21	1.682582530359826e-27	2.2560799265288614	0.0	4.581163703988786e-111	0.0	7.065619367139118	1.6253733201495463e-06	0.01407535639643726	1.5972773835379446	2.0510416939328002
5.486486486486487	0.0043479873409081006	9.58188570029921e-118	3.3328868776456018	2.0601759531250948e-05	0.0	0.0	27.19757499848894	0.0	1.272932242412883e-24	5.2745524234121185e-192	6.911212197702415	0.0	3.283140457944676e-20	1.013139888394164e-26	2.873046679401448	0.0	1.2042641430178502e-112	0.0	7.5502801290037524	6.504523959214707e-07	0.024835638484257953	2.0517297864343695	2.2702697975778916
5.494494494494495	0.002307029857653954	3.951712988135996e-116	4.268446815343495	9.025548767231056e-06	0.0	0.0	29.156222342586666	0.0	2.2525064975700535e-25	6.107719033202479e-190	7.1122781498952765	0.0	1.5406018492525967e-19	5.945962037587192e-26	3.5660742106851058	0.0	3.0855144001730893e-114	0.0	7.864743728306008	2.538110091066165e-07	0.04274589480587696	2.6083943703167813	2.4827828100525746
5.5025025025025025	0.0011931016447214308	1.5884724166139959e-114	5.40208818052126	3.853915082625529e-06	0.0	0.0	30.50064962724921	0.0	3.885210816905011e-26	6.893380673799369e-188	7.387057683183055	0.0	7.047292735909592e-19	3.4012184698176763e-25	4.314173083603259	0.0	7.705364005170668e-116	0.0	7.986467298650478	9.656710551670993e-08	0.07177119851223004	3.2556263935796683	2.678137750792094
5.51051051051051	0.0006013965862018103	6.223487826363142e-113	6.708138771507965	1.6039465276575264e-06	0.0	0.0	31.13601153261761	0.0	6.532065616254099e-27	7.583073202679716e-186	7.691317676146035	0.0	3.1425901474744347e-18	1.8962980759385557e-24	5.087029391250252	0.0	1.875505698568177e-117	0.0	7.907621090175594	3.582313214506513e-08	0.11756520139696182	3.973943205267907	2.846464995669009
5.518518518518518	0.0002954634452400629	2.3765551810066253e-111	8.145612130320716	6.506341444199171e-07	0.0	0.0	31.016404695206212	0.0	1.0704676394275544e-27	8.130514132774984e-184	7.974214570288707	0.0	1.3661217279635417e-17	1.030477133002136e-23	5.8464255351809955	0.0	4.449417434370927e-119	0.0	7.636405048389615	1.2957037050771416e-08	0.1878965872813369	4.735284482053832	2.979206326170811
5.526526526526527	0.00014148351525297695	8.845489303423112e-110	9.657139595463699	2.572426864183789e-07	0.0	0.0	30.15034601295373	0.0	1.7099493442010772e-28	8.496705078328977e-182	8.184976579155474	0.0	5.789353375800538e-17	5.457953010914291e-23	6.549016610107035	0.0	1.0288388276132497e-120	0.0	7.196490286327925	4.56928560511129e-09	0.2930298024030182	5.5035424281995615	3.069758320906258
5.534534534534535	6.60339399690521e-05	3.2088966612141204e-108	11.170458063659003	9.913076152148413e-08	0.0	0.0	28.599772253120783	0.0	2.6624366845003165e-29	8.654517363064512e-180	8.279406942852896	0.0	2.391732541757984e-16	2.8176101607554315e-22	7.150250467271507	0.0	2.318733658322222e-122	0.0	6.62472083284465	1.571029813239295e-09	0.44596557478570814	6.236512225651205	3.1139614770376145
5.5425425425425425	3.0039165560100302e-05	1.1346176162955784e-106	12.60266852324238	3.7233431984327514e-08	0.0	0.0	26.472723758244285	0.0	4.040743833312033e-30	8.592013237198273e-178	8.225289805880347	0.0	9.632522903478423e-16	1.4177240152360054e-21	7.608970702144026	0.0	5.093468374776427e-124	0.0	5.967500588949863	5.266323178215553e-10	0.6624205802222846	6.8891689207482	3.1103987707435006
5.55055055055055	1.3318882984250785e-05	3.9102384817140484e-105	13.867007301418454	1.3630660980560138e-08	0.0	0.0	23.91091136033234	0.0	5.9776293394381706e-31	8.313938272984357e-176	8.005969030450931	0.0	3.7819472950413635e-15	6.952838892872254e-21	7.8920542593492335	0.0	1.0905246663127667e-125	0.0	5.276477604536526	1.7211207598748018e-10	0.960412530989325	7.4179138236258435	3.0604890565176546
5.558558558558558	5.755817657368846e-06	1.3134601861597158e-103	14.881378702060735	4.863623899904607e-09	0.0	0.0	21.074151506600806	0.0	8.61949704578188e-32	7.841125924857499e-174	7.6216770269849015	0.0	1.447578383772797e-14	3.3234742284351617e-20	7.978361434029296	0.0	2.275707345228125e-127	0.0	4.604184633270318	5.48390683442833e-11	1.3593271036077534	7.785207830574562	2.968376999902932
5.566566566566567	2.4244070370183976e-06	4.3002186414355755e-102	15.577488954407587	1.6914621038509006e-09	0.0	0.0	18.124036699065833	0.0	1.2114898997268363e-32	7.207917972271155e-172	7.088561538405166	0.0	5.401610026142005e-14	1.5483963663964747e-19	7.861344796756809	0.0	4.6286706354493875e-129	0.0	4.000200885055767	1.703484277733239e-11	1.8783852585233756	7.963877407052589	2.840631725699214
5.574574574574575	9.95321372156295e-07	1.3722212262185298e-100	15.909197749843882	5.73355233290489e-10	0.0	0.0	15.209132775776492	0.0	1.6597483673613565e-33	6.458044261280497e-170	6.435724133161195	0.0	1.9649989700619912e-13	7.031235602062415e-19	7.549870049348302	0.0	9.17603388547821e-131	0.0	3.5082005169853514	5.158818767854435e-12	2.5345077612931144	7.9403816678186825	2.685773438642141
5.5825825825825826	3.982725807584439e-07	4.267934186267358e-99	15.858732378059704	1.8942814663358916e-10	0.0	0.0	12.453514358488913	0.0	2.2164040466925015e-34	5.639647674828612e-168	5.700875708782239	0.0	6.968879469219817e-13	3.11200894328064e-18	7.067105944182313	0.0	1.7730154416296797e-132	0.0	3.164008686242505	1.5230757843068694e-12	3.339684334771009	7.716476720391747	2.5136544786083026
5.59059059059059	1.553305113139262e-07	1.293812359802534e-97	15.43970184833182	6.099924503436548e-11	0.0	0.0	9.949703182054204	0.0	2.884958063724188e-35	4.8002372594189734e-166	4.92537872783104	0.0	2.409510321772828e-12	1.3424858016498714e-17	6.447676228195398	0.0	3.3390946201447808e-134	0.0	2.9945624149881835	4.383763710308814e-13	4.298084165992985	7.308981265022293	2.3347312721731943
5.598598598598598	5.904626352404502e-08	3.822829205815607e-96	14.696352079032271	1.9145364110183772e-11	0.0	0.0	7.756242087821931	0.0	3.660274162958283e-36	3.982292982157424e-164	4.149459530444453	0.0	8.122012478053718e-12	5.64466594226187e-17	5.73355963572004	0.0	6.12919663269633e-136	0.0	3.0175253814064584	1.2300497269228898e-13	5.403269106892626	6.747679328842035	2.159276691328794
5.606606606606607	2.1876979241601184e-08	1.100927019596729e-94	13.699113643408708	5.856821944882058e-12	0.0	0.0	5.8993953997891815	0.0	4.526587577642539e-37	3.220056468012315e-162	3.4082473611565858	0.0	2.669140759575413e-11	2.313270756322086e-16	4.969411271049199	0.0	1.0965714336625464e-137	0.0	3.241261219524213	3.3646807591293425e-14	6.635961124154983	6.071718872512855	1.9965958597047857
5.614614614614615	7.900263597019112e-09	3.0902400770551954e-93	12.53708119228997	1.7463031302363864e-12	0.0	0.0	4.377942818859616	0.0	5.456461524922403e-38	2.537777492870302e-160	2.7290698781042524	0.0	8.551776395310406e-11	9.240051020507061e-16	4.198025197847941	0.0	1.9121800128153685e-139	0.0	3.6649254335510775	8.97236013238986e-15	7.962841479769551	5.325108195745808	1.854317918370716
5.622622622622623	2.7807067241089716e-09	8.454462179138887e-92	11.308509207777053	5.075004882115082e-13	0.0	0.0	3.1697884178287574	0.0	6.411118259940764e-39	1.949410807595666e-158	2.130165546578598	0.0	2.671298588387068e-10	3.5973438350314246e-15	3.456564259720003	0.0	3.2499675376647274e-141	0.0	4.278560060309016	2.332423143335125e-15	9.336798635596205	4.552026126460432	1.7378369207872006
5.63063063063063	9.539577462846016e-10	2.254446054347566e-90	10.110634179036781	1.4375154358983592e-13	0.0	0.0	2.239128221142574	0.0	7.342410536603241e-40	1.4595298180209498e-156	1.6207208046388715	0.0	8.135310056746997e-10	1.36505204277397e-14	2.773982538058449	0.0	5.383783736268498e-143	0.0	5.063219527804473	5.910744241866895e-16	10.69888825377599	3.792630815187931	1.6499638337005782
5.638638638638638	3.1898813617156777e-10	5.8594092190027566e-89	9.030119239441207	3.9686956005975695e-14	0.0	0.0	1.5431452185227095	0.0	8.196442381803639e-41	1.0650802926575128e-154	1.2019507956786373	0.0	2.4155489177684364e-09	5.048660270820421e-14	2.1698129878749417	0.0	8.692695329440527e-145	0.0	5.991271176728707	1.4601844625183308e-16	11.982035558219444	3.0798949185325535	1.5908286317151286
5.646646646646647	1.0399641093060382e-10	1.4843214295581826e-87	8.135201403132601	1.0679287617959418e-14	0.0	0.0	1.0375384859642853	0.0	8.918537376625024e-42	7.575503449866898e-153	0.8688414988033665	0.0	6.992818069331852e-09	1.8199638634505855e-13	1.6542470912826168	0.0	1.367979269426757e-146	0.0	7.027063435919373	3.5164198760522273e-17	13.116232055072835	2.437758798023153	1.5580401261497834
5.654654654654655	3.3167373301291274e-11	3.664901078480341e-86	7.470279949427493	2.80088964024434e-15	0.0	0.0	0.680552277687136	0.0	9.458953140445669e-43	5.251706248940466e-151	0.6121591937008193	0.0	1.9737313480844683e-08	6.394536358992928e-13	1.2292435796822239	0.0	2.0982765081686644e-148	0.0	8.128125834012044	8.255018619380691e-18	14.034705005357662	1.8806373957163702	1.5470774206979485
5.662662662662663	1.07396693847995e-11	8.819759776780306e-85	7.053304251529366	7.159932561433231e-16	0.0	0.0	0.43548056402281	0.0	9.778525565771746e-44	3.5485352710358174e-149	0.4203921264414831	0.0	5.4316047094560806e-08	2.1898533712602445e-12	0.8902972078684674	0.0	3.1369240672496373e-150	0.0	9.246970810100372	1.8891078253594978e-18	14.680324481331853	1.4140960330493955	1.5518575240305785
5.67067067067067	4.868522666189346e-12	2.068766556306293e-83	6.875971971181453	1.783943464153057e-16	0.0	0.0	0.27184173312275284	0.0	9.853356986133059e-45	2.3369940190778055e-147	0.2813900863527253	0.0	1.4573961280707878e-07	7.309382519548256e-12	0.6284801534002992	0.0	4.570916866105305e-152	0.0	10.333440584861693	4.2141886218494695e-19	15.011407761957711	1.0363638152964478	1.5654043750874942
5.678678678678678	6.917348759287611e-12	4.7296225214499e-82	6.906474030365059	4.332239545852672e-17	0.0	0.0	0.165536420223667	0.0	9.677769599557235e-46	1.5001194775849834e-145	0.1835800499159112	0.0	3.8127784757874e-07	2.377968094006525e-11	0.4324218375142605	0.0	6.491732448124499e-154	0.0	11.337424133638477	9.164041271978841e-20	15.006113825529761	0.7402954482907057	1.580538460308472
5.686686686686687	2.0005290718450896e-11	1.0539057453495573e-80	7.094327985743549	1.0254230098365567e-17	0.0	0.0	0.09833113418797534	0.0	9.265017416211838e-47	9.385423485180667e-144	0.11673568209153803	0.0	9.725800311317823e-07	7.540341842949771e-11	0.2899900933604021	0.0	8.98619466798504e-156	0.0	12.211694400996228	1.9425552672658456e-20	14.664794376978238	0.5154154323026809	1.5905131853789114
5.694694694694695	6.331588446580998e-11	2.288955760366714e-79	7.376711222698527	2.3656629878255567e-18	0.0	0.0	0.05697687066182654	0.0	8.64563279763818e-48	5.723236220852781e-142	0.07235066806541152	0.0	2.418991706351921e-06	2.3304281947024154e-10	0.18954756050148425	0.0	1.2124083018294074e-157	0.0	12.914601585289196	4.013937176884662e-21	14.00995573259166	0.34975928900266473	1.5895411521863105
5.702702702702703	1.9750516878731904e-10	4.845442015474258e-78	7.685619835393658	5.319390977211997e-19	0.0	0.0	0.03220373352195826	0.0	7.86369395981165e-49	3.40164700159831e-140	0.043706074555874164	0.0	5.866434717314979e-06	7.020048227178966e-10	0.12075711553388344	0.0	1.594335806459879e-159	0.0	13.412399695094415	8.084930149947352e-22	13.083837202065494	0.23133460270160675	1.5731756421000507
5.7107107107107105	6.012209555672958e-10	9.997463336000217e-77	7.9551285502296265	1.1658164256840617e-19	0.0	0.0	0.017754319810738058	0.0	6.971646876977664e-50	1.9705914330316608e-138	0.025733633050791526	0.0	1.3872369351972993e-05	2.061124114218637e-09	0.07498368088152872	0.0	2.0434709568486938e-161	0.0	13.68105741199687	1.5874069227066824e-22	11.94396188404351	0.14913220728219947	1.5385347982875892
5.718718718718718	1.784461234262972e-09	2.0105121511579743e-75	8.12801866755746	2.4903342881370926e-20	0.0	0.0	0.009547336254350905	0.0	6.024525029293857e-51	1.1126631668054954e-136	0.014767951541053696	0.0	3.198669846529121e-05	5.898313772146848e-09	0.045381649211016256	0.0	2.5527886754519918e-163	0.0	13.70747977230207	3.038116687240065e-23	10.657300779710635	0.09370479532579165	1.4843742248310734
5.726726726726727	5.163826402536452e-09	3.9407972891616735e-74	8.161094089129515	5.1849473045025414e-21	0.0	0.0	0.005007616426952216	0.0	5.074445511077325e-52	6.123371480413362e-135	0.008260363144314647	0.0	7.191782025673582e-05	1.6451718827317207e-08	0.026770303012499348	0.0	3.108271455312633e-165	0.0	13.490119091670607	5.667908053795221e-24	9.293860678423163	0.05738677128799481	1.4110259478423115
5.734734734734735	1.4569091649590671e-08	7.528735721124309e-73	8.028639150449765	1.0521805422126302e-21	0.0	0.0	0.002561774911209256	0.0	4.16612619614949e-53	3.284560586016543e-133	0.00450337036773745	0.0	0.0001576732478423139	4.472541344427452e-08	0.015391671763132162	0.0	3.688762150521135e-167	0.0	13.038972456507132	1.0307216191745611e-24	7.920534777742015	0.034254823459570226	1.3202279889883137
5.742742742742743	4.007721928281653e-08	1.4019115957015159e-71	7.723690594358603	2.0811117726906374e-22	0.0	0.0	0.0012782109093526207	0.0	3.3339109619448084e-54	1.7172112363498006e-131	0.0023929618805647616	0.0	0.00033708551426428685	1.185105812702272e-07	0.008625371175358769	0.0	4.2667771608768296e-169	0.0	12.374958207335736	1.8270834424387208e-25	6.595945973544559	0.01992935706735156	1.2148708145624358
5.7507507507507505	1.0749187413199722e-07	2.544367745074156e-70	7.257079882228471	4.011989302136795e-23	0.0	0.0	0.0006220229857440351	0.0	2.6004770525801807e-55	8.750440989903941e-130	0.0012393485075398404	0.0	0.0007027308624567599	3.060691599357263e-07	0.00471117554312767	0.0	4.810351653621623e-171	0.0	11.528657500880884	3.1569814843858694e-26	5.366796524510587	0.01130144259579393	1.098686865530711
5.758758758758758	2.8110973919471436e-07	4.500905308000131e-69	6.654507371803048	7.538472365907751e-24	0.0	0.0	0.0002952185236533875	0.0	1.9771026334760527e-56	4.346062161079306e-128	0.0006256200305779441	0.0	0.0014286018289079547	7.704450934610572e-07	0.0025080735847068775	0.0	5.2858058462582905e-173	0.0	10.538423384860673	5.317171550696416e-27	4.265963208921684	0.00624708013186858	0.9759090732381797
5.766766766766767	7.168168308942066e-07	7.76033876309896e-68	5.952178968847461	1.3805945305596252e-24	0.0	0.0	0.00013664857573073122	0.0	1.4651506221306202e-57	2.1038835666093005e-126	0.00030781328229694156	0.0	0.0028321292705472583	1.8902684898378194e-06	0.0013013998587923343	0.0	5.661129206990866e-175	0.0	9.447912601226093	8.729365928573383e-28	3.312299540054355	0.0033672425951877393	0.8509244977634448
5.774774774774775	1.7823090135306122e-06	1.304134443668648e-66	5.191713443731494	2.46438280809003e-25	0.0	0.0	6.168537655904804e-05	0.0	1.058307605072716e-58	9.926753632879476e-125	0.000147612647697935	0.0	0.005475214918308054	4.520276229197245e-06	0.000658174011885153	0.0	5.909522225115553e-177	0.0	8.30318039263523	1.3969362639122085e-28	2.5118755590934656	0.001772592556428941	0.7279495898889231
5.782782782782783	4.321270407906585e-06	2.1361168676503706e-65	4.415078604185072	4.2875521242629025e-26	0.0	0.0	2.715603794046378e-05	0.0	7.451056570170116e-60	4.5651238052243276e-123	6.899526405342953e-05	0.0	0.01032243340581292	1.0535766424512224e-05	0.00032443686683067185	0.0	6.012555269182846e-179	0.0	7.149574217199943	2.1790183872109392e-29	1.860234911148625	0.0009177703373325719	0.6107528809764747
5.7907907907907905	1.0216575238070251e-05	3.410269454309814e-64	3.6602308113216497	7.270593700038156e-27	0.0	0.0	1.165867901146062e-05	0.0	5.113282937140051e-61	2.046245092997602e-121	3.1432178653988216e-05	0.0	0.01897852548394963	2.3934643972362514e-05	0.00015587596708157577	0.0	5.962428266066912e-181	0.0	6.02873722955363	3.3130975244668324e-30	1.345191311668452	0.0004817356124056009	0.5024478514401839
5.798798798798798	2.3554682244573195e-05	5.306565275040822e-63	2.9579401033062434	1.2016820092803327e-27	0.0	0.0	4.881158644821463e-06	0.0	3.4202474787455936e-62	8.939691178012664e-120	1.3956906745452834e-05	0.0	0.03402898346883199	5.299653657426705e-05	7.299407625847446e-05	0.0	5.762946585489531e-183	0.0	4.976058013500281	4.910155428711477e-31	0.9497148341102714	0.0002868167253549866	0.4053725970214295
5.806806806806807	5.2959091763068226e-05	8.048214654433763e-62	2.3300307891804772	1.93583555992971e-28	0.0	0.0	1.9928712470474855e-06	0.0	2.2299273149561893e-63	3.8066868874584684e-118	6.040367421817324e-06	0.0	0.05950429361129566	0.00011437409858207187	3.3316208141582126e-05	0.0	5.429043628402078e-185	0.0	4.018864461135722	7.09320786200866e-32	0.6545502059967402	0.0002485497285971828	0.321063953740454
5.814814814814815	0.00011612062050841493	1.1897259014817367e-60	1.7890119615743971	3.039531075020634e-29	0.0	0.0	7.934336637599769e-07	0.0	1.417095377663966e-64	1.5799071711603629e-116	2.5479859125769736e-06	0.0	0.10147688813774944	0.00024058445295023037	1.4821187794123013e-05	0.0	4.984933268445964e-187	0.0	3.1755614698769588	9.987926787614754e-33	0.44033448921529006	0.0003498413913580346	0.25032315990348103
5.822822822822823	0.0002483125977183667	1.714177206578882e-59	1.3388645404922765	4.65161682669526e-30	0.0	0.0	3.080418049196943e-07	0.0	8.777733397479973e-66	6.39110214979524e-115	1.047587176858422e-06	0.0	0.16877657042683147	0.0004932500211031172	6.426432455381609e-06	0.0	4.461209482435367e-189	0.0	2.4557766449755585	1.3708567458816661e-33	0.289110539400079	0.0006355385786590902	0.19335968993425742
5.8308308308308305	0.0005178747104245991	2.407276988018666e-58	0.9766235713672738	6.938418613313004e-31	0.0	0.0	1.1661909102876804e-07	0.0	5.299566629185626e-67	2.5198792018959597e-113	4.1980036290114367e-07	0.0	0.27377260551961535	0.0009856582129556916	2.715916278652852e-06	0.0	3.8913751971337745e-191	0.0	1.8614376190418234	1.83396799024014e-34	0.18524240330014685	0.0012265214301990293	0.1499913411780987
5.838838838838838	0.001053426194876266	3.29502022764953e-57	0.694355775693276	1.0087331297120626e-31	0.0	0.0	4.3051549393558367e-08	0.0	3.118693765894501e-68	9.683747559653425e-112	1.639664258396957e-07	0.0	0.4331189774727715	0.0019197525645327943	1.1187223196632574e-06	0.0	3.308344991091291e-193	0.0	1.3885900228892816	2.3915162032281867e-35	0.11581595318849579	0.0023555662547361856	0.1198732181817393
5.846846846846847	0.002090041434255992	4.3959415583772025e-56	0.48117095547852523	1.4293918158945296e-32	0.0	0.0	1.5499216519521565e-08	0.0	1.7888719498512133e-69	3.6271621546680434e-110	6.242039813207413e-08	0.0	0.6682982584512223	0.0036443816124678468	4.491461911542267e-07	0.0	2.7414204239934514e-195	0.0	1.0296969674207401	3.039735528556605e-36	0.07064910224223524	0.004430103119764754	0.1027263789465917
5.854854854854855	0.0040447901943124415	5.716203487158605e-55	0.3249961008023271	1.9741744110155143e-33	0.0	0.0	5.4474717573371745e-09	0.0	1.0001374002639417e-70	1.324189859442934e-108	2.3161016861034372e-08	0.0	1.005740034899816	0.006743139060667162	1.7575700089211038e-07	0.0	2.2141020794171394e-197	0.0	0.7761436970168173	3.7659857216930915e-37	0.042045214606393294	0.008129152662506106	0.0985382878912877
5.862862862862863	0.007635675153059234	7.244785758893437e-54	0.21395261685622277	2.657534835349776e-34	0.0	0.0	1.8881958287296532e-09	0.0	5.450216096068512e-72	4.711870202906628e-107	8.376222304216462e-09	0.0	1.4762493431072208	0.012160741707310675	6.703429387710866e-08	0.0	1.742917192199723e-199	0.0	0.6206941561370267	4.548180492863999e-38	0.024409682975579074	0.014542424624693365	0.10771112353908294
5.870870870870871	0.014061457878311272	8.949642161930243e-53	0.13728318122279576	3.4868369073204526e-35	0.0	0.0	7.055155162734023e-10	0.0	2.8949506682370006e-73	1.6341659368903678e-105	2.9525567318234966e-09	0.0	2.1134812494996438	0.02137556935453944	2.4919592631859258e-08	0.0	1.3372510952621333e-201	0.0	0.5596890569555536	5.3899657626877085e-39	0.01382324079357741	0.025357724120049434	0.1311396140182789
5.878878878878878	0.02526195548259291	1.0775767801271616e-51	0.08585727107937348	4.45906212360463e-36	0.0	0.0	4.6205177974090567e-10	0.0	1.498793355893139e-74	5.524064785257593e-104	1.0143966181254927e-09	0.0	2.951261867500433	0.03662140458847348	9.02909727120825e-09	0.0	1.0000143733082006e-203	0.0	0.5948154048281066	9.474662311269254e-40	0.007635347222815134	0.04309712731056238	0.17020683584172286
5.886886886886887	0.044277253888158966	1.2646006240414594e-50	0.05233553603642296	5.557949958403903e-37	0.0	0.0	8.45153706500437e-10	0.0	7.56336840601204e-76	1.8200408987733213e-102	3.3968536740997497e-10	0.0	4.019698951847915	0.06115218543336157	3.1886526936779617e-09	0.0	7.288809026246931e-206	0.0	0.7342994277448316	3.000006979428922e-39	0.004113299232541717	0.07139160410450095	0.22669401193914662
5.894894894894895	0.07571745765880875	1.4465097646080131e-49	0.03109395892719164	6.752194782767616e-38	0.0	0.0	2.3072238002653403e-09	0.0	3.720158263653017e-77	5.844714552717786e-101	1.1086785419936939e-10	0.0	5.340246417381889	0.0995287721047911	1.0975633570905985e-09	0.0	5.178022444731519e-208	0.0	0.9933746578438356	2.51358079079573e-38	0.00216106639237489	0.11526723544742791	0.3026086167850897
5.902902902902903	0.1263393626178129	1.612695479885304e-48	0.01800590890469716	7.995295367075287e-39	0.0	0.0	6.535355360788031e-09	0.0	1.78352830695722e-78	1.8293855256517743e-99	3.526934677386806e-11	0.0	6.920163613233461	0.15788649690581108	3.682234763394229e-10	0.0	3.5853230483619305e-210	0.0	1.3938648224762353	2.0996841238131444e-37	0.0011072305826936336	0.18139459651131387	0.39994372900776703
5.910910910910911	0.20570055114892918	1.75245394676994e-47	0.010162808016172085	9.227483625418513e-40	0.0	0.0	1.8167897600658275e-08	0.0	8.334331944713447e-80	5.580934761414687e-98	1.0936876285445783e-11	0.0	8.747093493315655	0.24411867871632592	1.2040730665182056e-10	0.0	2.4196338118997715e-212	0.0	1.9627193695372416	1.710140457303461e-36	0.000553194818340443	0.278229070412871	0.5203898720120353
5.918918918918919	0.3268242224549321	1.85611271437341e-46	0.005590775000714482	1.0379854709057989e-40	0.0	0.0	4.926266367241388e-08	0.0	3.796064197154015e-81	1.6594662627151763e-96	3.3099332285185594e-12	0.0	10.78470499718286	0.3678889227854564	3.8375469671347685e-11	0.0	1.5915781358033379e-214	0.0	2.7293757013330318	1.3576968401697773e-35	0.0002695057425155977	0.4159492490456134	0.6650274283113397
5.926926926926927	0.5067618965517905	1.916133753999716e-45	0.002997712042553269	1.1380425142674211e-41	0.0	0.0	1.3020403659246266e-07	0.0	1.685264389433733e-82	4.809386540751263e-95	9.927258270367117e-13	0.0	12.970428079269409	0.5403710710766911	1.1921037643289898e-11	0.0	1.0203830456165623e-216	0.0	3.7219209779504743	1.0506703931180538e-34	0.00012802342378928676	0.6060910394087227	0.8340317695427447
5.934934934934935	0.7668925040949879	1.928019028265005e-44	0.0015666334897612554	1.2161437686395205e-42	0.0	0.0	3.3542410890076204e-07	0.0	7.292460030168673e-84	1.3585346326100796e-93	3.5028307095448384e-13	0.0	15.21619261051803	0.7736190390872258	3.6093908136182447e-12	0.0	6.376227976094069e-219	0.0	4.96219867211446	7.925449371741132e-34	5.929602840768643e-05	0.8607857339281533	1.0264234011222315
5.942942942942943	1.132756623528154	1.8908676116040603e-43	0.000798002936877387	1.266690670377967e-43	0.0	0.0	8.422173629058999e-07	0.0	3.075752379296444e-85	3.7403437674343324e-92	3.3175236738173293e-13	0.0	17.412738801956884	1.079498111191377	1.0651560824233487e-12	0.0	5.966237857261718e-221	0.0	6.460239847690266	5.8274173768269146e-33	2.6776962917366857e-05	1.1915490823896635	1.239891276767041
5.950950950950951	1.6332091409082707	1.8074885592837212e-42	0.0003961878578650799	1.285924424599785e-44	0.0	0.0	2.0611702225593975e-06	0.0	1.264444467674313e-86	1.003718892064996e-90	9.062193673146825e-13	0.0	19.437524549006802	1.4681698562724879	3.0637412818580004e-13	0.0	3.428135880813472e-219	0.0	8.208659086916581	4.1766139506132184e-32	1.1789157518527519e-05	1.607638843781697	1.4707096143214846
5.958958958958959	2.298699278663828	1.6840498929863662e-41	0.0001917155909180991	1.2723879259300461e-45	0.0	0.0	4.916581545292901e-06	0.0	5.066628006633825e-88	2.6252607913150448e-89	3.01574121938462e-12	0.0	21.16560040121086	1.9462131308574788	8.589154581069271e-14	0.0	5.498545764565874e-217	0.0	10.17787946066846	2.9178954332776465e-31	5.060313912650798e-06	2.114096097856319	1.713758639170292
5.966966966966967	3.158567728783447	1.5293245959719034e-40	9.042185116963107e-05	1.2271081875515519e-46	0.0	0.0	1.1430687392175589e-05	0.0	1.9788320432432674e-89	6.692564733637807e-88	9.981314914137855e-12	0.0	22.482188106833846	2.5145725627937914	2.3469738089171237e-14	0.0	8.596598620659375e-215	0.0	12.313167231230876	1.9870716944278436e-30	2.1175518888932473e-06	2.709696422122956	1.9626498191756987
5.974974974974975	4.23739188532433	1.353661567167698e-39	4.1567095374704455e-05	1.1534675703803354e-47	0.0	0.0	2.5902468997457295e-05	0.0	7.533023068175451e-91	1.662924313810489e-86	3.2250437105431477e-11	0.0	23.29523331614019	3.166632214866213	6.250655460731479e-15	0.0	1.3099817445210586e-212	0.0	14.534398976356298	1.3190372619521214e-29	8.638579623887005e-07	3.3851368658691863	2.2099482541823097
5.982982982982983	5.550603149541651	1.1678488595374463e-38	1.862475749358773e-05	1.0567862268593984e-48	0.0	0.0	5.7209702716278776e-05	0.0	2.7951164354395307e-92	4.027283106101326e-85	1.0157749646981058e-10	0.0	23.546034440009397	3.8867871445943685	1.622566005037887e-15	0.0	1.9456450980267476e-210	0.0	16.73921390937236	8.53496310997542e-29	3.435524490083731e-07	4.12184362925811	2.4474799295859144
5.990990990990991	7.099818821681055	9.820412697369345e-38	8.134409300347255e-06	9.436873220586066e-50	0.0	0.0	0.00012315666871543537	0.0	1.0108822063000611e-93	9.506302104470105e-84	3.1183393792209596e-10	0.0	23.216245271379613	4.649899523156189	4.1052411927582604e-16	0.0	2.8165780595761794e-208	0.0	18.809732092418784	5.383301257214181e-28	1.3319190707173657e-07	4.891775113862302	2.6667091930490767
5.998998998998999	8.868532554399547	8.048961735148386e-37	3.464655141156251e-06	8.213501053892037e-51	0.0	0.0	0.00025840796075488737	0.0	3.5634530665930614e-95	2.187111064690004e-82	9.330594472610198e-10	0.0	22.330091950233978	5.421956868367247	1.0123588344770129e-16	0.0	3.974108745181777e-206	0.0	20.622410801762065	3.3097837763461576e-27	5.033721409354433e-08	5.658497943869391	2.8591705473872
6.007007007007007	10.818939007965788	6.430096842217209e-36	1.4437370828533318e-06	6.967672579109365e-52	0.0	0.0	0.0005284617494739892	0.0	1.224365775442167e-96	4.904444655098207e-81	2.721165805759338e-09	0.0	20.951432518059228	6.162092697923826	2.4332670207448548e-17	0.0	5.4653438253158435e-204	0.0	22.059981585442973	1.983608560293065e-26	1.8544719836695107e-08	6.3796313377102125	3.016936685175203
6.015015015015015	12.890679066815599	5.006834418583846e-35	6.014066301192366e-07	5.761112713043041e-53	0.0	0.0	0.0010533699895217692	0.0	4.10034853216008e-98	1.0719353983524502e-79	7.73500193522307e-09	0.0	19.176154417080408	6.8259024110048845	5.70038982876086e-18	0.0	7.325799323281442e-202	0.0	23.023900657742463	1.1588288769254775e-25	6.65985884311023e-09	7.010513273177635	3.1331001732550914
6.023023023023023	15.002146830620212	3.7999473787507055e-34	2.8462999541043496e-07	4.6428454825743563e-54	0.0	0.0	0.002046482512084441	0.0	1.3384422274314001e-99	2.28353231577546e-78	2.143016810444382e-08	0.0	17.12116602734451	7.369730413711822	1.3016038866642261e-18	0.0	9.57089020686547e-200	0.0	23.445487177630625	6.599199611979908e-25	2.33140601637233e-09	7.508687252190918	3.20223929510917
6.031031031031031	17.054693678299273	2.8110022181091633e-33	2.3474818702353764e-07	3.6468786214625e-55	0.0	0.0	0.0038752064835283384	0.0	4.258410887412737e-101	4.741387883889579e-77	5.7869597017340685e-08	0.0	14.911734564669185	7.755375085254481	2.8967606394223045e-19	0.0	1.2187354335148172e-197	0.0	23.294002968694112	3.663308962782259e-24	7.955619195354971e-10	7.838600145817511	3.220830997392338
6.039039039039039	18.93963142843849	2.0268177670795888e-32	4.099286437662537e-07	2.7920141068259015e-56	0.0	0.0	0.007152228353445523	0.0	1.3205790092588119e-102	9.595411044221681e-76	1.523123320475604e-07	0.0	12.66906373569807	7.954514751914785	6.283561621350616e-20	0.0	1.5126077778135542e-195	0.0	22.580353794053995	1.9822934155609123e-23	2.6462373129809116e-10	7.975795453801299	3.1875687252166216
6.047047047047047	20.547446669016658	1.4244225087196998e-31	9.5559877142661e-07	2.08340224615292e-57	0.0	0.0	0.012866120351676181	0.0	3.9916267791423444e-104	1.8926985788814127e-74	3.907323833071601e-07	0.0	10.49978693540228	7.952144351149806	1.3284910713012117e-20	0.0	1.8297974074914724e-193	0.0	21.355793031215363	1.0456258011616469e-22	8.579822634829086e-11	7.909918610971917	3.103543502932939
6.055055055055055	21.778187793089614	9.757404617283162e-31	2.3061020027917815e-06	1.5152624755710672e-58	0.0	0.0	0.022558673611673845	0.0	1.175991000245832e-105	3.638807682093821e-73	9.769750533705879e-07	0.0	8.488553696341821	7.748443976311543	2.737605691195312e-21	0.0	2.157443714789809e-191	0.0	19.705841009153044	5.376511073088039e-22	2.7115583042097566e-11	7.6460259490936595	2.972255199122978
6.063063063063063	22.551675716637224	6.514813177795303e-30	5.474476044127837e-06	1.0741423238810174e-59	0.0	0.0	0.038551317572195855	0.0	3.3769639599113904e-107	6.818620568264521e-72	2.380933532220818e-06	0.0	6.6942415050057384	7.358756264564459	5.498479926934068e-22	0.0	2.4793379522294837e-189	0.0	17.74042084929723	2.694900429711417e-21	8.353095792751068e-12	7.203974941957612	2.799437656838745
6.071071071071071	22.8160986803599	4.2397733595670493e-29	1.2683932557023758e-05	7.421556713744786e-61	0.0	0.0	0.06421324301950802	0.0	9.451854711544492e-109	1.2453565804273858e-70	5.6554972805508854e-06	0.0	5.1496808560085245	6.811676569383177	1.076400489372898e-22	0.0	2.7771016104216714e-187	0.0	15.581789210808584	1.3167549049061825e-20	2.508192963941342e-12	6.6160096308875245	2.592703933177253
6.079079079079079	22.553718204896402	2.6894115145095658e-28	2.864908663622372e-05	4.997898275273024e-62	0.0	0.0	0.1042484715284485	0.0	2.5785506257360873e-110	2.2169234130914685e-69	1.3093448775214225e-05	0.0	3.864265180156203	6.145585961908115	2.0538306130031907e-23	0.0	3.031849227098444e-185	0.0	13.352096044570132	6.271759869624227e-20	7.34102637049049e-13	5.922967354486025	2.361041952730976
6.087087087087087	21.782819043788386	1.66282599036349e-27	6.307247488358459e-05	3.280492391953209e-63	0.0	0.0	0.16495842519821458	0.0	6.85649452834309e-112	3.846515037292998e-68	2.9545887393336797e-05	0.0	2.828506763425042	5.404210485762143	3.819573336015375e-24	0.0	3.226140061227317e-183	0.0	11.16230894724643	2.912047619399823e-19	2.0942698107858262e-13	5.169753146007287	2.1142113377177267
6.095095095095095	20.555608602388045	1.0021029150532669e-26	0.00013534135372326534	2.0986976577966688e-64	0.0	0.0	0.25441283723727887	0.0	1.7770362459009286e-113	6.504949862554266e-67	6.498299928658699e-05	0.0	2.019514059716788	4.63191832370535	6.923482147566616e-25	0.0	3.3459436632758933e-181	0.0	9.103835218094272	1.3180580078811388e-18	5.823530887747283e-14	4.400812596289339	1.8621046346265517
6.103103103103103	18.95239991692212	5.886470194722453e-26	0.0002830617281980136	1.3086392480783119e-65	0.0	0.0	0.38243995138563897	0.0	4.48908632843356e-115	1.0722109716776377e-65	0.00013930355367233472	0.0	1.4064724436911824	3.869449727092131	1.2231896402973275e-25	0.0	3.382313187566401e-179	0.0	7.243581742876592	5.815674896095389e-18	1.5783966339858342e-14	3.6562731291467143	1.6141381489271027
6.111111111111111	17.072973370548045	3.370356799611714e-25	0.0005770209197258228	7.953334078566407e-67	0.0	0.0	0.5603342910133736	0.0	1.1053173511061555e-116	1.7225677606517615e-64	0.0002910612351436387	0.0	0.955444076162097	3.150628544254624	2.1063110465751765e-26	0.0	3.3324895946074826e-177	0.0	5.622551715375061	2.5014851677821268e-17	4.169847994378737e-15	2.969242227965377	1.3787291957942474
6.119119119119119	15.026398811964189	1.8809463300767698e-24	0.001146467366656622	4.711267133192304e-68	0.0	0.0	0.8001858389052872	0.0	2.6526699636804487e-118	2.69731803990914e-63	0.0005927427758321304	0.0	0.6330874889394635	2.500373440171387	3.535173315366848e-27	0.0	3.200247550964073e-175	0.0	4.257521190255963	1.0488919672687487e-16	1.0737349591029976e-15	2.3644984798133803	1.1629002027360071
6.127127127127127	12.920745571718726	1.0231938017806247e-23	0.002220197274586409	2.720103660482444e-69	0.0	0.0	1.1137667160529023	0.0	6.205067349719215e-120	4.1166862955698845e-62	0.0011765432606461194	0.0	0.409167425055736	1.934070183246291	5.783069465733416e-28	0.0	2.9954228243482173e-173	0.0	3.144961240923135	4.2874744604705053e-16	2.6949169655120017e-16	1.8585459540774294	0.9720297196186114
6.135135135135135	10.854001269651759	5.42527610128861e-23	0.0041906477911136854	1.530708170902003e-70	0.0	0.0	1.5109751533914078	0.0	1.41474013732577e-121	6.123830546139002e-61	0.002276193928521136	0.0	0.25793568618467433	1.4581401255746635	9.220736288227346e-29	0.0	2.732703321002768e-171	0.0	2.266211793483233	1.7084937170682771e-15	6.592708648907978e-17	1.4607767193083927	0.8097503449688076
6.143143143143143	8.907202897565039	2.8039470989670135e-22	0.007709575860989983	8.395731991176404e-72	0.0	0.0	1.997929337286324	0.0	3.14393527325923e-123	8.878882939753255e-60	0.004292105119314088	0.0	0.15859476707045783	1.0714846941322762	1.432954126862e-29	0.0	2.429890056579806e-169	0.0	1.5929560596128658	6.6369651101257834e-15	1.5719961518386516e-17	1.175335136782584	0.6779774806104482
6.151151151151151	7.140336536692491	1.4125489361079896e-21	0.013824185075868337	4.4883214501460296e-73	0.0	0.0	2.5749134685671025	0.0	6.809843268354785e-125	1.2547386334993274e-58	0.007888440758560855	0.0	0.09511020027642084	0.7674186706780601	2.1704933890994817e-30	0.0	2.1059136166175065e-167	0.0	1.092235809577188	2.5134683397623003e-14	3.653483813808066e-18	1.0032143498362764	0.577042802793727
6.1591591591591595	5.591083578585337	6.93624961878827e-21	0.024160633723817927	2.338667930623883e-74	0.0	0.0	3.2344829592011046	0.0	1.4376960884902163e-126	1.7282556466386368e-57	0.014130961595412344	0.0	0.05563137187139974	0.5357207020910529	3.2043809482967025e-31	0.0	1.778911208111619e-165	0.0	0.730515465031686	9.279587066309792e-14	8.276183778863031e-19	0.9441346894649649	0.5059027437074941
6.167167167167167	4.276073177819459	3.3199793846934735e-20	0.041156348184349684	1.1877154012035152e-75	0.0	0.0	3.9601059884192398	0.0	2.9584441701994524e-128	2.3201842441509e-56	0.024672433836685496	0.0	0.0317365954060254	0.3645055762187326	4.610938272294471e-32	0.0	1.464629510104739e-163	0.0	0.4765777720814607	3.339942868819272e-13	1.827340586153964e-19	0.9978382990308532	0.4623939177725973
6.175175175175175	3.194008747435881	1.5489506987341915e-19	0.06833214817008974	5.879162120953122e-77	0.0	0.0	4.725725215718516	0.0	5.933703442797794e-130	3.035964831895434e-55	0.041986724857742956	0.0	0.01765802508389908	0.24172947159391298	6.466867597022696e-33	0.0	1.1753334046204547e-161	0.0	0.30326369953568055	1.171948693663971e-12	3.932553132593286e-20	1.164562895531715	0.443512133087664
6.183183183183183	2.3299003677931864	7.044230493606375e-19	0.1105790988729689	2.836466802244079e-78	0.0	0.0	5.496545593377411	0.0	1.159990229707373e-131	3.871959215150045e-54	0.06964208012667676	0.0	0.009582049011449503	0.1562480866210418	8.84011925978705e-34	0.0	9.192934582773088e-160	0.0	0.18822626939155707	4.0090509773334e-12	8.248876177801159e-21	1.4446105022567965	0.4456970021570499
6.191191191191191	1.6596485505523817	3.122666859904548e-18	0.1744137632569931	1.3338260475092278e-79	0.0	0.0	6.231188908885794	0.0	2.210287284382815e-133	4.813096687996902e-53	0.1125877652864519	0.0	0.005071101089370236	0.09843725436791827	1.1778277235520394e-34	0.0	7.008209095920904e-158	0.0	0.11394731176591782	1.3370340317387596e-11	1.6864733573067845e-21	1.8370877191133903	0.46510828974234486
6.1991991991991995	1.1543535494600259	1.3493245754707144e-17	0.2681317219181596	6.113359057045753e-81	0.0	0.0	6.8851231799953645	0.0	4.1049595893836393e-135	5.8314717027678335e-52	0.17740685331860762	0.0	0.002617380547090646	0.06044549725878186	1.5295543541409412e-35	0.0	5.207385430413724e-156	0.0	0.06727952063780872	4.347263777173819e-11	3.360687932454035e-22	2.3380477364065597	0.4978820654357215
6.207207207207207	0.7839192759898865	5.68340512496199e-17	0.40176804098308744	2.7309882672773534e-82	0.0	0.0	7.415018260121885	0.0	7.430784789269352e-137	6.886388711937443e-51	0.27246411775088003	0.0	0.0013174837260028363	0.03617662903437779	1.936009796455471e-36	0.0	3.771309614984441e-154	0.0	0.0387442820114169	1.3780570364579908e-10	6.527403054269281e-23	2.9383944906449893	0.5403546627454697
6.215215215215215	0.5197317504608439	2.3334856256086826e-16	0.5867624824116175	1.1891016594531326e-83	0.0	0.0	7.783455536658432	0.0	1.3110703285380455e-138	7.926193468634492e-50	0.407857044680548	0.0	0.0006467411336810498	0.021103375048761582	2.3884143959913952e-37	0.0	2.662100490441567e-152	0.0	0.02176052247175315	4.258938628409867e-10	1.2357078451550671e-23	3.6219965250513915	0.5892415444701329
6.223223223223223	0.3363784777977336	9.339187797096124e-16	0.8352357432953458	5.0463498599252506e-85	0.0	0.0	7.9632873354610885	0.0	2.2546683892902245e-140	8.891961598195734e-49	0.5950676614127633	0.0	0.0003096104380961249	0.011998733762378222	2.8719131589533824e-38	0.0	1.831540369042899e-150	0.0	0.011919530342084672	1.283288188640952e-09	2.2801002257236245e-24	4.364480979305476	0.6417580942317389
6.231231231231231	0.21251232086271632	3.6435430623264544e-15	1.1588190703240842	2.08734842453283e-86	0.0	0.0	7.940942250917448	0.0	3.77924129311585e-142	9.722775603421424e-48	0.8462222887152537	0.0	0.0001445418674053873	0.006649340846872328	3.365831888006505e-39	0.0	1.2281978669155134e-148	0.0	0.006367491362730064	3.770002325454328e-09	4.1006669699589234e-25	5.133119093245663	0.6956716546323718
6.2392392392392395	0.13104286783031144	1.3856486478168156e-14	1.567047289235869	8.415341814920749e-88	0.0	0.0	7.718117795875435	0.0	6.17435651337829e-144	1.036197931840261e-46	1.1729035476837386	0.0	6.580483326185974e-05	0.0035915461646165484	3.844793607932192e-40	0.0	8.027493750486034e-147	0.0	0.003317327842391188	1.0798414438154659e-08	7.188151045476481e-26	5.888067501057208	0.7492797132418755
6.247247247247247	0.07886478009601544	5.13689409179322e-14	2.0654211402322105	3.306798971040579e-89	0.0	0.0	7.311567287883168	0.0	9.832043698447095e-146	1.076353566326672e-45	1.5845278211768274	0.0	2.9214680967695832e-05	0.0018907930162340711	4.280683670330394e-41	0.0	5.113890305925405e-145	0.0	0.001685430309257573	3.015685563278875e-08	1.2281226875306613e-26	6.585006808818256	0.8013178775622656
6.255255255255255	0.04631920938982345	1.8563955153184236e-13	2.6533554276129303	1.2664937393614119e-90	0.0	0.0	6.751018114603044	0.0	1.5260220062647105e-147	1.0897502103605465e-44	2.0863980454674143	0.0	1.2647857116241384e-05	0.0009702110238441361	4.6452889575744064e-42	0.0	3.1752844405593447e-143	0.0	0.0008350785530754968	8.21158468312171e-08	2.045163065969183e-27	7.178954409782874	0.8508119648366432
6.263263263263263	0.026547056284215793	6.5398419471358e-13	3.3223316431186625	4.727782854060809e-92	0.0	0.0	6.075580494144441	0.0	2.3085674928076734e-149	1.0753720470565393e-43	2.677652377625689	0.0	5.33947433690494e-06	0.0004852305087372496	4.9132835251694575e-43	0.0	1.921647204433776e-141	0.0	0.00040348741098235726	2.1801700142303752e-07	3.3195219206154657e-28	7.628773883542295	0.8968990786421371
6.271271271271271	0.014846316450709024	2.245926779871739e-12	4.054637872302793	1.7201693923003682e-93	0.0	0.0	5.329248830580446	0.0	3.403995875113584e-151	1.0343089902322138e-42	3.3494303508717205	0.0	2.198058257352819e-06	0.0002365318738773582	5.065127849170232e-44	0.0	1.1335077096499856e-139	0.0	0.000190112847760333	5.643965019968948e-07	5.251511995542849e-29	7.901717268287658	0.9386504566214533
6.2792792792792795	0.008101011047530967	7.519009527754356e-12	4.823076140488541	6.100200799568973e-95	0.0	0.0	4.55621208514047	0.0	4.892153015159615e-153	9.696201458240598e-42	4.083639888111154	0.0	8.823330130731729e-07	0.00011238049082381279	5.0894223341234605e-45	0.0	6.516810550727859e-138	0.0	8.735099825620106e-05	1.4246803909139165e-06	8.097561071182335e-30	7.977269094545052	0.9749318299019433
6.287287287287287	0.004312709036341057	2.4539620962974534e-11	5.591929025804375	2.1085129196386315e-96	0.0	0.0	3.7966588777197345	0.0	6.8529172531136985e-155	8.859571866099944e-41	4.852702333656704	0.0	3.4536004778596756e-07	5.204174562870634e-05	4.9843216942212555e-46	0.0	3.6517876189918496e-136	0.0	3.913959426822276e-05	3.5067025921068916e-06	1.2169843618270182e-30	7.849638504775534	1.0043334765645346
6.295295295295295	0.0022398813073317464	7.807699896915457e-11	6.3193031136072255	7.103422107070808e-98	0.0	0.0	3.0836064027603296	0.0	9.356540121488363e-157	7.890120117488841e-40	5.6205601084474495	0.0	1.3181098892553792e-07	2.3489429317276758e-05	4.757766579432867e-47	0.0	1.994507746055073e-134	0.0	1.710836090473069e-05	8.416635941316196e-06	1.782692840182205e-31	7.528460293241415	1.0251917702581355
6.303303303303303	0.0011348501194020258	2.4217690404589256e-10	6.960729993031974	2.3324814534644495e-99	0.0	0.0	2.441046276919257	0.0	1.2451432413341061e-158	6.848796605612253e-39	6.345053235635971	0.0	4.90529285455973e-08	1.0333626361981919e-05	4.426492084183951e-48	0.0	1.0617584922682157e-132	0.0	7.3124011417245125e-06	1.9699112988665986e-05	2.545239627129142e-32	7.037574948955774	1.0357080317771805
6.311311311311311	0.0005608757567946393	7.323243044069967e-10	7.473651270435115	7.464968789851793e-101	0.0	0.0	1.8834443836572092	0.0	1.61505560025353e-160	5.79434963326336e-38	6.9815310355736875	0.0	1.7799427620386432e-08	4.430907893421377e-06	4.013985009313624e-49	0.0	5.509035372931388e-131	0.0	3.1021141346995604e-06	4.496083814637123e-05	3.541941260257606e-33	6.41209461654868	1.0341515770165186
6.31931931931932	0.00027038758271361046	2.158949820839243e-09	7.822200677484225	2.328611371812815e-102	0.0	0.0	1.4164110353254702	0.0	2.0418304190908854e-162	4.778096315971424e-37	7.487309830340571	0.0	6.2975121938543834e-09	1.8517927057345981e-06	3.5477359946877744e-50	0.0	2.786026105298147e-129	0.0	1.4252202980800864e-06	0.00010007221756191983	4.804126735924066e-34	5.694251857914095	1.0191157793788228
6.327327327327327	0.00012713854033676118	6.205229109757509e-09	7.981579997484585	7.079869493641186e-104	0.0	0.0	1.038210738598414	0.0	2.5160298550815272e-164	3.8402975667599356e-36	7.826375231569375	0.0	2.172441704529057e-09	7.543131775532744e-07	3.056232122337362e-51	0.0	1.3732658056610261e-127	0.0	9.92583043504444e-07	0.00021721840130167934	6.351084499532029e-35	4.928709355411129	0.9897827925126834
6.335335335335335	5.8306610974637874e-05	1.7388320515847127e-08	7.9413438506001555	2.098034913129976e-105	0.0	0.0	0.7417224859186229	0.0	3.021869749096038e-166	3.008393410536817e-35	7.973614893918211	0.0	7.306977549820423e-10	2.9948198245463834e-07	2.5661431032052493e-52	0.0	6.597567416303055e-126	0.0	1.448776939502432e-06	0.00045982973145388003	8.183546980543525e-36	4.158047985795726	0.9461476872251402
6.343343343343343	2.6078904767052362e-05	4.7506275589592596e-08	7.707067436520783	6.059815340715878e-107	0.0	0.0	0.5164842559476174	0.0	3.5375242526329035e-168	2.29701671126045e-34	7.917892043452055	0.0	2.396251960091804e-10	1.158909126124247e-07	2.1000754630650655e-53	0.0	3.0893909809650723e-124	0.0	3.124122796270228e-06	0.0009493559453963374	1.0277688512558463e-36	3.4190505424241806	0.8891578636797458
6.351351351351351	1.1375588533179573e-05	1.2654573534108565e-07	7.300141103661201	1.7059460397106335e-108	0.0	0.0	0.3505358520291261	0.0	4.036330780812126e-170	1.7094383989544217e-33	7.663437589195128	0.0	7.661731752054356e-11	4.371069836660903e-08	1.675129641937508e-54	0.0	1.4100084681229385e-122	0.0	7.227437503593963e-06	0.0019116476606704652	1.2580834254545678e-37	2.7401937579858844	0.8207381238132317
6.35935935935936	4.838987229389436e-06	3.2866812789206834e-07	6.755756178079176	4.680911285877354e-110	0.0	0.0	0.2318822537205191	0.0	4.488876111528222e-172	1.239945309660665e-32	7.229319234651703	0.0	2.38844911586222e-11	1.606888662726405e-08	1.3023311857161855e-55	0.0	6.272351357837864e-121	0.0	1.656132037983785e-05	0.0037544773906578815	1.5010096726975208e-38	2.140507475994396	0.7436927893138617
6.367367367367367	2.007313916873544e-06	8.323238600067095e-07	6.119443727877134	1.2518570837046299e-111	0.0	0.0	0.14950726466631725	0.0	4.865774111839281e-174	8.766200093274999e-32	6.647080067686244	0.0	7.2592978954621594e-12	5.757626743267107e-09	9.868563744287873e-57	0.0	2.719561273257101e-119	0.0	3.7082227515889085e-05	0.007192355336766621	1.745490743552769e-39	1.629716070529833	0.6614990642602943
6.375375375375375	8.119727894878301e-07	2.055245583509845e-06	5.442734124488484	3.263159577642802e-113	0.0	0.0	0.09395432842713995	0.0	5.140787258989379e-176	6.0405989547520175e-31	5.956952629726255	0.0	2.1510868889505825e-12	2.0107630968950485e-09	7.288630848444622e-58	0.0	1.1492833974386325e-117	0.0	8.09596561395184e-05	0.013439742974980795	1.978388469020605e-40	1.2093913812614847	0.5780252743529897
6.383383383383383	3.2027209978474864e-07	4.948625128684539e-06	4.778578052924515	8.290507078010562e-115	0.0	0.0	0.05754810177871025	0.0	5.293837384328097e-178	4.057031701825683e-30	5.203278985724133	0.0	6.21442972023854e-13	6.844441001132894e-10	5.246835552407026e-59	0.0	4.733858091335318e-116	0.0	0.00017228971236334876	0.02449786660565389	2.1855739998636398e-41	0.874745087337736	0.49721934789388206
6.391391391391391	1.231785767984769e-07	1.1618996230529596e-05	4.177103510128241	2.0529723340356613e-116	0.0	0.0	0.03435618455787456	0.0	5.3134273995702864e-180	2.6558073830028556e-29	4.429858020724815	0.0	1.7503303909968907e-13	2.270778330929954e-10	3.6813613142571117e-60	0.0	1.9004793549633842e-114	0.0	0.0003573682200986731	0.043561564962013015	2.3533111004200144e-42	0.6166743383005382	0.4228146695134382
6.3993993993994	4.619314625153252e-08	2.6603002919224435e-05	3.682109955699741	4.95500754107775e-118	0.0	0.0	0.019991186222813647	0.0	5.198068639953365e-182	1.6945115011794904e-28	3.675887667247889	0.0	4.806287986517705e-14	7.34296025046311e-11	2.5175547814305193e-61	0.0	7.43653968433463e-113	0.0	0.0007224962093444722	0.07556804664188244	2.469750159851895e-43	0.42373073108078146	0.3580925787441816
6.407407407407407	1.689020180433454e-08	5.940001542657819e-05	3.3284782631779346	1.1656408616162236e-119	0.0	0.0	0.01133788156503201	0.0	4.956467814033588e-184	1.0537855579112657e-27	2.9729964077359097	0.0	1.2866673265178622e-14	2.3143406958644917e-11	1.6780654993145948e-62	0.0	2.8362105531048878e-111	0.0	0.001423700401268828	0.127895495673845	2.5263093086849375e-44	0.28378129745387043	0.30572602104257474
6.415415415415415	6.021386042518665e-09	0.0001293460853006149	3.140469980365464	2.6726643899951496e-121	0.0	0.0	0.006267364899790108	0.0	4.606440967618991e-186	6.387335642594521e-27	2.3436149889995415	0.0	3.358036011068869e-15	7.109565929840702e-12	1.0901804288254855e-63	0.0	1.0543040277807868e-109	0.0	0.002734425571957263	0.21119258948708278	2.518719572211073e-45	0.1852410783801502	0.2677113536280812
6.423423423423423	2.092919662436756e-09	0.0002746939305357011	3.130756769368338	5.972873429673799e-123	0.0	0.0	0.0033767410668578994	0.0	4.172742531763841e-188	3.773523060618583e-26	1.8006855465721026	0.0	8.544035143202691e-16	2.1287200891126895e-12	6.903150592676233e-65	0.0	3.819909679842394e-108	0.0	0.005118934772803581	0.3402779065207225	2.447557380364195e-46	0.11785569136756219	0.24537937662245327
6.431431431431431	7.092410790629521e-10	0.0005689752532210392	3.29998891747454	1.3010123429670247e-124	0.0	0.0	0.0017732511568575894	0.0	3.684176661574357e-190	2.1728715471824723e-25	1.3484946245811595	0.0	2.1193146898975303e-16	6.212318454704758e-13	4.2604532860580917e-66	0.0	1.3489633741299284e-106	0.0	0.00934030618357399	0.5349916355675751	2.3181722166026703e-47	0.07308421293716609	0.23946554199381617
6.43943943943944	2.343213456322688e-10	0.001149495014156322	3.6367746655890896	2.762095831203866e-126	0.0	0.0	0.0009076166571431833	0.0	3.170458027759872e-192	1.2194973815634238e-24	0.9842836922882511	0.0	5.1248233103779776e-17	1.7670487897861468e-13	2.5628533839622347e-67	0.0	4.6430895662404805e-105	0.0	0.016611672795182567	0.8208165802846392	2.1400220130406564e-48	0.044172956268590524	0.25021439450597954
6.4474474474474475	7.547419097128495e-11	0.002265231035989704	4.118063219929967	5.715513942327075e-128	0.0	0.0	0.00045278744616561776	0.0	2.6592930324767152e-194	6.670946622725163e-24	0.7002467294223207	0.0	1.208119192417225e-17	4.8989504904323424e-14	1.5026270731203111e-68	0.0	1.557664090308711e-103	0.0	0.02879651666267107	1.2290230893776388	1.925530922817303e-49	0.02602254642967416	0.2774940963809068
6.455455455455455	2.3699886543703253e-11	0.004354451100169602	4.710048590586334	1.1527391817297668e-129	0.0	0.0	0.0002201638496338848	0.0	2.174067055796067e-196	3.5567540411294924e-23	0.4855585632000351	0.0	2.776416721128332e-18	1.3237843389436284e-14	8.586934510162086e-70	0.0	5.093313432842793e-102	0.0	0.048657036265273124	1.796051487604109	1.6886609150487485e-50	0.014941910413403555	0.32090146377466683
6.463463463463463	7.255181983063841e-12	0.008165733802793835	5.36978273431759	2.2660320197124225e-131	0.0	0.0	0.0001043415676072384	0.0	1.7323759788246798e-198	1.84833197236938e-22	0.3281647093331563	0.0	6.220140115574463e-19	3.486511533455142e-15	4.78282604732316e-71	0.0	1.6232553778471052e-100	0.0	0.08013768385697936	2.561848307594029	1.443424554267591e-51	0.008362522967155292	0.37984391061120776
6.471471471471472	2.165200560073348e-12	0.014939116893834129	6.047665585966412	4.3417043828376765e-133	0.0	0.0	4.819793344269691e-05	0.0	1.345469254108315e-200	9.361940847898747e-22	0.21617320545775537	0.0	1.3584796092222914e-19	8.950033326520312e-16	2.5965130790192073e-72	0.0	5.042351960031187e-99	0.0	0.12865354573955334	3.566941060601606	1.2025562425687977e-52	0.004562448213417666	0.4535901436730994
6.47947947947948	6.299262522148771e-13	0.026665593522627793	6.690856978688151	8.107998845285968e-135	0.0	0.0	2.1699972910733202e-05	0.0	1.0185157261141439e-202	4.621804637124257e-21	0.13879428328979915	0.0	2.8922806402254504e-20	2.239328862195115e-16	1.373902573602903e-73	0.0	1.526649454340235e-97	0.0	0.2013314933859934	4.848184767099274	9.765092582377662e-54	0.002427947080582991	0.5412855801381805
6.4874874874874875	1.7865593069521424e-13	0.046441330903434844	7.247455838501499	1.4757959932232571e-136	0.0	0.0	9.52247145352527e-06	0.0	7.514913171261447e-205	2.2239091905143024e-20	0.08685623983179354	0.0	6.002872429304276e-21	5.460982461641202e-17	7.08566887697052e-75	0.0	4.505109669795625e-96	0.0	0.307129421530096	6.433340772794915	7.728709487920281e-55	0.0012636141074957889	0.6419316700064029
6.495495495495495	4.9394216721944475e-14	0.07892550166813565	7.671068242469758	2.6181721336526436e-138	0.0	0.0	4.072863739997387e-06	0.0	5.404336645606803e-207	1.0429951517454219e-19	0.052977346114067965	0.0	1.2145245936052777e-21	1.2980259197559315e-17	3.561765010601958e-76	0.0	1.2957800397418762e-94	0.0	0.4567414780693713	8.334931307189601	5.962072348556975e-56	0.0006509489508875711	0.7543317680602549
6.503503503503503	1.3312537599500373e-14	0.13089508308886305	7.925204165960029	4.527195882650776e-140	0.0	0.0	1.6978909588420307e-06	0.0	3.788113245374063e-209	4.767682257701986e-19	0.03149481796033234	0.0	2.395406797654889e-22	3.0071537046248847e-18	1.7450551908502195e-77	0.0	3.6325959004216346e-93	0.0	0.6621932153888037	10.544104659620384	4.482776983845387e-57	0.0003493614190547191	0.877011045514929
6.511511511511512	3.4975759240914072e-15	0.21186458637546465	7.986862986131258	7.629913181248857e-142	0.0	0.0	6.89889324096281e-07	0.0	2.5880077965883097e-211	2.124183803116689e-18	0.01824936407817903	0.0	4.605484879807803e-23	6.790278196866125e-19	8.333214566802217e-79	0.0	9.925737459693467e-92	0.0	0.9360488943198179	13.02547956469412	3.2851609421930744e-58	0.0002316262791795182	1.0081244414439703
6.51951951951952	8.957582264553296e-16	0.33470327409312217	7.848725228894469	1.2533406545889705e-143	0.0	0.0	2.732176594883354e-07	0.0	1.723336989868745e-213	9.224368760787242e-18	0.010306616052590105	0.0	8.631614180080748e-24	1.4944424229392658e-19	3.878604129264949e-80	0.0	2.643433442687423e-90	0.0	1.2902004637844384	15.71404074438863	2.346528251739107e-59	0.0002464470771333905	1.1453737748867294
6.5275275275275275	2.236288828356513e-16	0.5161397131913332	7.519561325629986	2.006678873781767e-145	0.0	0.0	1.0546244182512928e-07	0.0	1.118502036794371e-215	3.9042803418739793e-17	0.0056734102537251176	0.0	1.576982269797676e-24	3.205756165194725e-20	1.7595347174586152e-81	0.0	6.861734133044044e-89	0.0	1.7342851306283191	18.51506995464997	1.6336331496044336e-60	0.0004030087959667678	1.2859605749368974
6.535535535535535	5.442203424969469e-17	0.7770000637540653	7.022758537921509	3.1314526582166344e-147	0.0	0.0	3.967770937955854e-08	0.0	7.075631828744701e-218	1.6106645725185147e-16	0.0030439114195701155	0.0	2.808519118502619e-25	6.7025716276014335e-21	7.780002184272096e-83	0.0	1.7360383460592288e-87	0.0	2.2738781967233743	21.307789958165074	1.1085183737540337e-61	0.0007755081181368116	1.4266021007172471
6.543543543543543	1.2910053503177495e-17	1.1419930572932486	6.393188887973593	4.762917321772221e-149	0.0	0.0	1.4549734727443579e-08	0.0	4.362701428238598e-220	6.47633033981033e-16	0.0015917672310412632	0.0	4.875750636382882e-26	1.3658786617373712e-21	3.352903786081452e-84	0.0	4.280994520279073e-86	0.0	2.908711820910658	23.9528920879403	7.331466561618994e-63	0.0015292710001642668	1.563632132131761
6.551551551551552	2.9852763911145043e-18	1.6388451442846794	5.672919456776624	7.060890161677555e-151	0.0	0.0	5.200238617909809e-09	0.0	2.6218480312054692e-222	2.538122936873145e-15	0.0008113100186425342	0.0	8.251196851705156e-27	2.7129541611546387e-22	1.408386836407015e-85	0.0	1.0289398157323276e-84	0.0	3.6312514508090437	26.30348391460159	4.726051173351836e-64	0.002973993881358776	1.693194785253281
6.55955955955956	6.728857661693927e-19	2.2966184620931154	4.906439452553589	1.0202464426908201e-152	0.0	0.0	1.8115535756672696e-09	0.0	1.5357525261076052e-224	9.695184747632306e-15	0.00040304528747068613	0.0	1.3611365330924787e-27	5.25209375747409e-23	5.766101952064786e-87	0.0	2.410433916029636e-83	0.0	4.425989105943108	28.218348075284478	2.9693786211044182e-65	0.005653643429457947	1.8115205357455813
6.5675675675675675	1.4784127119277025e-19	3.1431234092278713	4.136112284404073	1.4368450732604238e-154	0.0	0.0	6.150901986511889e-10	0.0	8.767920512324406e-227	3.6096018377859637e-14	0.0001951554065079348	0.0	2.188737683998145e-28	9.910194168255406e-24	2.3009234511692672e-88	0.0	5.503772261323928e-82	0.0	5.2697607859310045	29.57588297059181	1.818412162114305e-66	0.01048613933129958	1.9152527611594408
6.575575575575575	3.166248848199268e-20	4.201469769749361	3.3984577370802507	1.972304736604079e-156	0.0	0.0	2.0355704816139676e-10	0.0	4.879030758358827e-229	1.3098521682836876e-13	9.210157766760165e-05	0.0	3.4307660560681763e-29	1.822600713114104e-24	8.9491444397059e-90	0.0	1.2248577786619807e-80	0.0	6.133253522810344	30.286825096243906	1.085372133345463e-67	0.01896819077746957	2.0017757462928496
6.583583583583583	6.609785136379407e-21	5.485975880330433	2.721663997063886	2.6387443277325067e-158	0.0	0.0	6.565883849655552e-11	0.0	2.646257119185447e-231	4.632815895668231e-13	4.236560152811877e-05	0.0	5.2419396589369905e-30	3.267086153558482e-25	3.392503923469344e-91	0.0	2.656873480663342e-79	0.0	6.98364894721466	30.303910555067063	6.31429100723669e-69	0.033460036231405726	2.06948644461705
6.591591591591592	1.3450218146769802e-21	6.997849681460904	2.1244767572357506	3.440961617936578e-160	0.0	0.0	2.064238913656352e-11	0.0	1.3989171684655974e-233	1.5970833245203645e-12	1.899416055253196e-05	0.0	7.807188892103595e-31	5.70807035173686e-26	1.2534837068528686e-92	0.0	5.617151022005395e-78	0.0	7.7880938648093725	29.627030394899883	3.5803880934316655e-70	0.05755925697141908	2.1179558613436416
6.5995995995996	2.6695034823366687e-22	8.721230578569683	1.6163717340056611	4.373423803999343e-162	0.0	0.0	6.325377355311677e-12	0.0	7.207976885750923e-236	5.366237411340811e-12	8.300256803310225e-06	0.0	1.1334370845527993e-31	9.720256518700461e-27	4.514155566394468e-94	1e-322	1.1575009673060383e-76	0.0	8.51745426787021	28.303105849391756	1.9787694527823327e-71	0.09655992868721106	2.1479423026724103
6.607607607607608	5.2583167351881686e-23	10.620291372353927	1.1987349496279576	5.417794413693727e-164	0.0	0.0	1.8891769226273036e-12	0.0	3.619896412082236e-238	1.757405432778868e-11	3.5355616563174204e-06	0.0	1.603978650223628e-32	1.6133396752366722e-27	1.5845058381862956e-95	5.731e-320	2.324805801535304e-75	0.0	9.149664573726147	26.420727568072	1.0659083658355261e-72	0.15797114656777972	2.1612451429967696
6.615615615615615	1.5261345750424066e-23	12.638102314565861	0.8666780098296231	6.541580621495688e-166	0.0	0.0	5.499440880744187e-13	0.0	1.771904135587085e-240	5.6096248850066804e-11	1.4687300729015106e-06	0.0	2.2125679727376712e-33	2.609958374607353e-28	5.42089080886798e-97	2.6487156e-317	4.551054921546349e-74	0.0	9.67198365196513	24.100406545274513	5.596340401561625e-74	0.25203682224111995	2.160418582393771
6.623623623623623	3.150908528026466e-23	14.69782667367327	0.6111055445457035	7.698428771553772e-168	0.0	0.0	1.56035765998459e-13	0.0	8.453675480995873e-243	1.7452411797083554e-10	5.972118429828707e-07	0.0	2.9750209967439995e-34	4.115295513713393e-29	1.8076192975356395e-98	1.1942132093e-314	8.683555285183242e-73	0.0	10.08163689702474	21.48191774567589	2.863834733817426e-75	0.3921587226463853	2.148393008225114
6.631631631631632	1.5571813452473137e-22	16.706546908650694	0.4207117276398832	8.830406859757078e-170	0.0	0.0	4.315086346328716e-14	0.0	3.931082379018053e-245	5.292207415818898e-10	2.4386111508905655e-07	0.0	3.899216835658945e-35	6.324528463688158e-30	5.874931027952791e-100	5.24793631576e-312	1.614890937942518e-71	0.0	10.384638710557827	18.710565755271404	1.428404984336917e-76	0.5950830313015291	2.128070289900532
6.63963963963964	7.919973712840931e-22	18.561642390250075	0.2836840338755219	9.872304741260149e-172	0.0	0.0	1.1630932555245811e-14	0.0	1.7817217924952902e-247	1.5641486949429387e-09	1.1680928928012686e-07	0.0	4.9814674684321665e-36	9.47359806648578e-31	1.8610501201353754e-101	2.24778637114393e-309	2.927176943057568e-70	0.0	10.592987283131103	15.92421647571587	6.944073936263375e-78	0.8806777832859112	2.1019640038469056
6.647647647647648	3.934103763857362e-21	20.159213670055163	0.18900494556818548	1.07576054548884e-173	0.0	0.0	3.0556196757146218e-15	0.0	7.870979224849679e-250	4.505873455824052e-09	1.0600771746327911e-07	0.0	6.203380881333226e-37	1.3831250203312801e-31	5.746095769224418e-103	9.383855300620456e-307	5.171481052841198e-69	0.0	10.720807689990457	13.242644075289576	3.2903105422347383e-79	1.271118665418434	2.071944961674337
6.655655655655655	1.9050371160723627e-20	21.40365495269588	0.12734140906629343	1.1425412584089771e-175	0.0	0.0	7.824268978977864e-16	0.0	3.389055812714485e-252	1.2651432980114367e-08	2.0242232370357822e-07	0.0	7.529906172185906e-38	1.9681926204669187e-32	1.729207635208105e-104	3.818276391106388e-304	8.905147482644474e-68	0.0	10.780288442145507	10.760223643561842	1.5195640623626378e-80	1.7893294614446562	2.0391290056358153
6.663663663663663	8.992302660069594e-20	22.217199337604544	0.09158197002628879	1.182734845732199e-177	0.0	0.0	1.9527559050991806e-16	0.0	1.4222950924546031e-254	3.462264335199314e-08	4.91844560345147e-07	0.0	8.909214881969703e-39	2.7298164060934978e-33	5.072019594014812e-106	1.5143045011546814e-301	1.4946088384550415e-66	0.0	10.778332776002406	8.54237894358025	6.840072585509514e-82	2.4566032917849925	2.003913492975713
6.671671671671672	4.1376065074020603e-19	22.54816752463884	0.07711693252328668	1.1933342705800097e-179	0.0	0.0	4.750199626679184e-17	0.0	5.817838923966339e-257	9.235076544584695e-08	1.2201559255350386e-06	0.0	1.027488305633412e-39	3.690276935477541e-34	1.450020674589349e-107	5.853543572942001e-299	2.4449741100316937e-65	0.0	10.71469928240235	6.62559802876514	3.0009722358146934e-83	3.28946537374505	1.9661385661173347
6.67967967967968	1.8558384898361018e-18	22.3767725678539	0.0819596102155909	1.1735350207392083e-181	0.0	0.0	1.126251743357667e-17	0.0	2.319501307636876e-259	2.4009358210528524e-07	2.970878752303488e-06	0.0	1.1550500585481086e-40	4.862326938889719e-35	4.040424167229088e-109	2.205384353154771e-296	3.898354350725665e-64	0.0	10.582066652403991	5.0203607239096275	1.2832841032768159e-84	4.29601672798528	1.9253263406063965
6.687687687687688	8.114203736366401e-18	21.717658691640807	0.10678362061899539	1.1248360231174993e-183	0.0	0.0	2.602668194832461e-18	0.0	9.013396060524765e-262	6.083876329856573e-07	7.059422095157367e-06	0.0	1.265639779439011e-41	6.244375833145091e-36	1.0973349696900793e-110	8.098591879416446e-294	6.058271534027625e-63	0.0	10.368007397707212	3.716042454028586	5.348638187589125e-86	5.472193300076411	1.8809405969037156
6.6956956956956954	3.45834613878521e-17	20.61882452912376	0.15491125924625046	1.0508521054121885e-185	0.0	0.0	5.862216415713471e-19	0.0	3.4138399061356894e-264	1.502588213758481e-06	1.6358116853242304e-05	0.0	1.3517730610649576e-42	7.81616268809069e-37	2.9047647956673454e-112	2.8986416589658992e-291	9.176489622697312e-62	0.0	10.058409365240989	2.6867820367594204	2.1728172260753596e-87	6.798542969575907	1.8326130918477903
6.703703703703703	1.4368451773995354e-16	19.157110968229684	0.23224088890081723	9.568705793139533e-188	0.0	0.0	1.286958679626153e-19	0.0	1.2602556931039639e-266	3.6170903163261603e-06	3.696079871729518e-05	0.0	1.40728102284848e-43	9.535815185074838e-38	7.494492326623116e-114	1.0112052986644523e-288	1.3547678874433428e-60	0.0	9.641554602653638	1.897398387779069	8.603253876495812e-89	8.238212367587675	1.7802980815018146
6.711711711711712	5.819325695717444e-16	17.43091905378411	0.3470566087731693	8.492274528618773e-190	0.0	0.0	2.75376624940144e-20	0.0	4.534558053093873e-269	8.48669319934969e-06	8.143281727980182e-05	0.0	1.4280397635776638e-44	1.1339182346662282e-38	1.8846597682025768e-115	3.438301327318136e-286	1.949457351689513e-59	0.0	9.111932782895403	1.3086568519399733	3.320181686087876e-90	9.73679952068501	1.724338851708552
6.71971971971972	2.2975173581379703e-15	15.551173178836795	0.5096308598020592	7.346053198660106e-192	0.0	0.0	5.743138055128691e-21	0.0	1.5902741737093162e-271	1.9407849967828907e-05	0.00017495264600695138	0.0	1.4124766786903835e-45	1.3142117087413228e-39	4.619374727504831e-117	1.1394842438679913e-283	2.7341552585664802e-58	0.0	8.472956821090513	0.8814546149868459	1.2488794741562216e-91	11.224540511662074	1.6654522884942848
6.727727727727728	8.842411523124695e-15	13.631700398740765	0.7315195290144865	6.193602561919096e-194	0.0	0.0	1.1674308161007971e-21	0.0	5.435878591899271e-274	4.325896500641944e-05	0.0003665381760793927	0.0	1.361767345074067e-46	1.4845970864937626e-40	1.1035523043356968e-118	3.680717661225031e-281	3.7376037796087753e-57	0.0	7.738028102341147	0.5797570672496798	4.578663983630112e-93	12.620965781864019	1.6046536671068723
6.7357357357357355	3.317499244377544e-14	11.780144492221451	1.024467743825828	5.089695710741801e-196	0.0	0.0	2.3129847187252837e-22	0.0	1.811040470358651e-276	9.397981747216746e-05	0.0007488787394219474	0.0	1.279688753616713e-47	1.6346002259581983e-41	2.569580001712985e-120	1.158821320511559e-278	4.979939574702542e-56	0.0	6.929787620158134	0.37233053780448133	1.6361253914416496e-94	13.84173166577941	1.5431502235611922
6.743743743743743	1.2133374384631082e-13	10.090306110351287	1.398897673005786	4.07661336761208e-198	0.0	0.0	4.4665694142427093e-23	0.0	5.8809459730281776e-279	0.00019899989365266372	0.001492157198529705	0.0	1.1721543301682216e-48	1.7541801174397012e-42	5.831642052318156e-122	3.555987617612062e-276	6.467190999105762e-55	0.0	6.07778530792757	0.23345987241140898	5.698413531129158e-96	14.806887762497741	1.4822285401493682
6.751751751751752	4.3259904185790997e-13	8.63646653143133	1.8620356916648682	3.182485622624005e-200	0.0	0.0	8.40688536499339e-24	0.0	1.861344732700515e-281	0.0004107058282214838	0.002899659651955691	0.0	1.0465102228493478e-49	1.834832790186534e-43	1.2899683896155771e-123	1.063564405570991e-273	8.18593299785737e-54	0.0	5.215108569721389	0.14290960937429703	1.9344205918035057e-97	15.449481770917416	1.4231505699359048
6.75975975975976	1.5035756900319123e-12	7.469897089852598	2.415844650930788	2.421545295151337e-202	0.0	0.0	1.5422538992275284e-24	0.0	5.742050324960079e-284	0.0008261685562423121	0.005495775043990496	0.0	9.107090480804999e-51	1.8705894483637366e-44	2.781165100431516e-125	3.1004671894705607e-271	1.0099076391021524e-52	0.0	4.374670185739147	0.08539672950831598	6.400404418593732e-99	15.723224426215868	1.3670615920840206
6.767767767767768	5.094522530512495e-12	6.6174576960455385	3.055037243300665	1.7958826886968235e-204	0.0	0.0	2.7576322029493495e-25	0.0	1.726504417688327e-286	0.001619818042936703	0.010159729647432548	0.0	7.72489556546815e-52	1.8587464266946904e-45	5.844319734511366e-127	8.809480052128394e-269	1.2143844548327206e-51	0.0	3.5858478449459774	0.04981008497010485	2.0640655801071952e-100	15.607998117935022	1.3149059334042168
6.7757757757757755	1.682762615097481e-11	6.081998002969039	3.765530303468259	1.2981430477145388e-206	0.0	0.0	4.8059198177871774e-26	0.0	5.059747897279465e-289	0.003095448457962923	0.018320205901158803	0.0	6.386776105220317e-53	1.800203044898911e-46	1.1970179358956637e-128	2.439681901212986e-266	1.42328514392346e-50	0.0	2.8720182967287404	0.02835671807477493	6.487825082991914e-102	15.112299455074801	1.2673462923041618
6.783783783783783	5.4185887093628573e-11	5.844207747555639	4.523726955137073	9.145898135079988e-209	0.0	0.0	8.163500301003825e-27	0.0	1.4452750804497258e-291	0.005765549382120706	0.032225480761530506	0.0	5.146905855045955e-54	1.6993487491206432e-47	2.38960898114327e-130	6.585305443760832e-264	1.6258816208130722e-49	0.0	2.2492941921353555	0.015755225301875647	1.9876244863489316e-103	14.272204208887059	1.2246899708734018
6.791791791791792	1.7009687557515695e-10	5.865594730642956	5.296959845531765	6.280430134296643e-211	0.0	0.0	1.3515621440409734e-27	0.0	4.023764630714593e-294	0.010466888309024204	0.05529904155745241	0.0	4.042831017974449e-55	1.5635192020894332e-48	4.6495671000425354e-132	1.7325207061946656e-261	1.8102866073835103e-48	0.0	1.7265170860946677	0.008542630470077101	5.935114603367706e-105	13.147029617654372	1.186836810928655
6.7997997997998	5.20542522431939e-10	6.092349294135205	6.045285956486005	4.203505674115413e-213	0.0	0.0	2.180998358649697e-28	0.0	1.0918802455690228e-296	0.018520566132092936	0.09257974737322601	0.0	3.095274613225674e-56	1.4021148900063613e-49	8.81774816189754e-134	4.4426360386023e-259	1.964569056672657e-47	0.0	1.3063429512612268	0.004519875729074776	1.7273623334093722e-106	11.812417888189923	1.153273467264877
6.807807807807808	1.5529904521512074e-09	6.459924785281276	6.724605659739703	2.7421619970912026e-215	0.0	0.0	3.430317919513127e-29	0.0	2.887871086077992e-299	0.03194116119012985	0.15122679484635432	0.0	2.3098641498399688e-57	1.225529197158482e-50	1.6299052410164846e-135	1.1103574938204497e-256	2.0780162917531846e-46	0.0	0.9871121136229453	0.0023334579091483423	4.9000142821112366e-108	10.35195962740716	1.123141072797714
6.8158158158158155	4.516864723104959e-09	6.898178951262229	7.290823356929523	1.7435475585732486e-217	0.0	0.0	5.258636105619537e-30	0.0	7.444592301805643e-302	0.05369167063036402	0.24104250575962582	0.0	1.6801451193146524e-58	1.0440550595090103e-51	2.936476402147947e-137	2.7048595039933237e-254	2.1423599487121904e-45	0.0	0.7651326393766926	0.0011753955443863746	1.354786346566325e-109	8.848640309969786	1.0953947651813396
6.823823823823823	1.280749482851582e-08	7.336864480115252	7.704529173217218	1.0805222367132623e-219	0.0	0.0	7.857268234287673e-31	0.0	1.8705284895897295e-304	0.08796763348592901	0.3749319913775103	0.0	1.1911863941618824e-59	8.669275831125572e-53	5.156442363878119e-139	6.422237867544785e-252	2.1527715506064563e-44	0.0	0.6370114747157045	0.0005776329675745476	3.650932815361462e-111	7.377307687661568	1.0690540948340113
6.831831831831832	3.540407368456255e-08	7.711145018009712	7.935520212069808	6.526687819377982e-222	0.0	0.0	1.14427327177916e-31	0.0	4.580870320072595e-307	0.1404748815129399	0.5691829299770549	0.0	8.231608713116536e-61	7.016199331545944e-54	8.825377967634667e-141	1.486236262090648e-249	2.1084613542364235e-43	0.0	0.6017150481400475	0.00027693531027434166	9.589510422416028e-113	5.999062794608306	1.043517175228737
6.83983983983984	9.541296861882956e-08	7.9666907590797	7.966443305669579	3.8424762528572183e-224	0.0	0.0	1.624230425465743e-32	0.0	1.09343230370931e-309	0.21864231378125462	0.843419425594437	0.0	5.544485963060693e-62	5.534529359235818e-55	1.472230986509806e-142	3.352348118201814e-247	2.012777355329984e-42	0.0	0.6621034160089772	0.00012952063981912167	2.4549835945783824e-114	4.758055006950642	1.0188856292335173
6.847847847847848	2.506859172519175e-07	8.063831699327002	7.79494950959707	2.204899325374887e-226	0.0	0.0	2.2471147115569602e-33	0.0	2.54387640231e-312	0.33168782401938207	1.2200724974371144	0.0	3.6400635507379915e-63	4.255191905940454e-56	2.3937461236350826e-144	7.370045337841892e-245	1.8727872203792924e-41	0.0	0.8257406234358717	5.908959956711952e-05	6.125764792291148e-116	3.680713931907743	0.9962297920913487
6.8558558558558556	6.421316798855519e-07	7.980264803931275	7.4339889655465985	1.2331774015783333e-228	0.0	0.0	3.0301390488629273e-34	0.0	5.768465266e-315	0.49043857088615794	1.7232283276998392	0.0	2.3293100541503737e-64	3.1887266082381475e-57	3.7934967432712444e-146	1.579250413929871e-242	1.698415620139587e-40	0.0	1.1048336589479069	2.629498408431429e-05	1.489812469065712e-117	2.777070444312972	0.9777205322018415
6.863863863863863	1.603589483271393e-06	7.711945126619914	6.910194740925448	6.722356975862778e-231	0.0	0.0	3.982534868429486e-35	0.0	1.2749245e-317	0.7068047861627195	2.3767735285037586	0.0	1.452833557508777e-65	2.3290300886138267e-58	5.8595037536751445e-148	3.2983112076679717e-240	1.5012831272975187e-39	0.0	1.5152015665120446	1.1413114527669626e-05	3.531526393666898e-119	2.043568957309385	0.966568260124422
6.871871871871872	3.904276747549058e-06	7.272026254587665	6.260635653820871	3.5717150600883063e-233	0.0	0.0	5.101716592506564e-36	0.0	2.747e-320	0.9928282350139005	3.201857102900607	0.0	8.832308615370535e-67	1.658030791290659e-59	8.821479958455503e-150	6.714165665205344e-238	1.2934349573058625e-38	0.0	2.074241680492819	4.8315403560028e-06	8.159299448493654e-121	1.4666764211881327	0.9667397310827771
[truncated: 16 more rows]
