# Supplementary material for: Stimulus duration encoding occurs early in the moth olfactory pathway
Source: Commun Biol. 2024 Oct 3;7:1252. doi: 10.1038/s42003-024-06921-z (PMC11449909; doi:10.1038/s42003-024-06921-z)
Supplement: Supplementary file 3 — Supplementary Data 1 [file 42003_2024_6921_MOESM3_ESM.zip › Fig 5/A.csv]

time (s)	mean Z7	2.5 percentile Z7	97.5 percentile Z7	mean cVa	2.5 percentile cVA	97.5 percentile cVA
-2.0	0.22488954014497628	4.923136163448904e-16	0.6746129322877472	11.080132382741354	2.83357494507183	21.68179603181874
-1.993993993993994	0.22891169320194268	1.7755650757245424e-16	0.6867034092863129	11.051063208900915	2.929711545158786	21.202073137873846
-1.987987987987988	0.24983125398753173	6.311970691787091e-17	0.7494759884601797	11.017085960386492	3.0357078446445307	20.587528757928713
-1.981981981981982	0.2878423216062979	2.2117039123469487e-17	0.8635170916050582	10.974311743852027	3.111283923881848	20.257941546868402
-1.975975975975976	0.343284587264367	7.638755891583824e-18	1.0298482722205862	10.918274809892988	3.2308236925436655	20.08367661401197
-1.96996996996997	0.416543462792012	2.6004703726708637e-18	1.249627214934475	10.84431213310748	3.302959106887971	19.677720781314083
-1.9639639639639639	0.5079154716959471	8.725992225078587e-19	1.5237442908387118	10.74796870567172	3.1933749064313472	19.64829007065608
-1.957957957957958	0.6174495689968414	2.8860999426277885e-19	1.8523467396233115	10.625391499155562	3.043880515859719	19.096868341535085
-1.951951951951952	0.744777878772505	9.408958297818784e-20	2.2343309903644673	10.47367520200549	2.874118108377033	18.553396032013904
-1.945945945945946	0.8889516248436267	3.023467844710832e-20	2.666850470267105	10.291127182385772	2.6872440708518415	18.245906459645298
-1.93993993993994	1.0482994294309498	9.576411458257152e-21	3.144890429469172	10.07742725022411	2.4889712685821577	17.677996051969497
-1.9339339339339339	1.2203252837547232	2.989743112526469e-21	3.6609616785190204	9.833668731153532	2.615003767193992	17.43795415049499
-1.927927927927928	1.4016620178183292	9.200227859515237e-22	4.204960684169848	9.562279739850787	2.4259430912517335	17.07324940890154
-1.921921921921922	1.5880928148452014	2.790595733949992e-22	4.764233598939884	9.266835781907378	2.2440959949651442	16.713231718646526
-1.915915915915916	1.7746482461944446	8.343127901141978e-23	5.323866559949019	8.951785412806123	2.0681310642617303	16.2682667126974
-1.90990990990991	1.9557797306092317	2.4586375481642928e-23	5.867204837914488	8.622118422303496	1.89714410606839	16.05549443936608
-1.9039039039039038	2.1256028099567645	7.141570885983446e-24	6.376580834983732	8.28301013612912	1.7307009758382679	15.461785637962182
-1.897897897897898	2.27819597874283	2.0446860109544304e-24	6.834207910744465	7.939475718905365	1.56883454362596	15.422556601842919
-1.8918918918918919	2.40793394332029	5.770230116128791e-25	7.223176372517364	7.5960651299061634	1.4118031289278132	15.358977194747588
-1.8858858858858858	2.509829062948944	1.6050673981599423e-25	7.528472537666636	7.256623353150211	1.2608254697580226	15.256595779037147
-1.87987987987988	2.5798521394027234	4.400753539244023e-26	7.737933975072508	6.924132679712008	1.1167078532869181	15.11597536334919
-1.8738738738738738	2.6152041899077543	1.1893083097088194e-26	7.843055421747359	6.600645223605067	0.9806705873213964	14.935830647525439
-1.867867867867868	2.614514483787191	3.1680752794637496e-27	7.839570841872395	6.287305474485403	0.8539911184448812	14.714584248604693
-1.8618618618618619	2.5779466318751063	8.318215454717504e-28	7.727756731616424	5.984455292436959	0.7379246112437963	14.449258542128911
-1.8558558558558558	2.507203161057659	2.152774152839294e-28	7.512427916141893	5.6918078243113746	0.6336464416993182	14.140425814496815
-1.84984984984985	2.4054287367486435	5.491619126683774e-29	7.202626618300827	5.4086725907972	0.5400102584075537	13.784601968923862
-1.8438438438438438	2.277021798993719	1.380816547328394e-29	6.81103487460351	5.134211461988565	0.4308963869877078	13.43256649528618
-1.8378378378378377	2.1273726541525084	3.422198815329649e-30	6.353165836595565	4.8677042659483805	0.340359929113816	13.00923496932787
-1.8318318318318318	1.9625520125960019	8.360052928618462e-31	5.846408096858361	4.60880315380518	0.26686224479173964	12.501002759094153
-1.8258258258258258	1.788976930159486	2.013093213423173e-31	5.3090069001795825	4.357756368009729	0.20876273103606507	11.945847399312381
-1.8198198198198199	1.6130808830143197	4.7817689730128615e-32	4.7590662025402795	4.11558455079424	0.16445993359716535	11.34554592532831
-1.8138138138138138	1.4410115257280933	1.1362599482820708e-32	4.213646618328653	3.884196045610792	0.1325097484871072	10.719093144843574
-1.8078078078078077	1.2783741962851458	3.4037356023671275e-33	3.6880181200143163	3.666431656852022	0.14077359744262252	10.064333239338913
-1.8018018018018018	1.1300323699085029	4.210003743464345e-33	3.19510553489447	3.4660338943967677	0.14329642815879803	9.413399700351889
-1.7957957957957957	0.9999690828947868	1.5796151378496865e-32	2.7451424266048186	3.287540641413979	0.15374450666317718	8.741018339127736
-1.7897897897897899	0.8912068635170701	6.676707744712023e-32	2.345527785164484	3.1361081827892736	0.16913574752756116	8.115778858723484
-1.7837837837837838	0.8057787398498745	2.8026111200195526e-31	2.000862514400421	3.0172732946966376	0.20388582529200575	7.5175516878915065
-1.7777777777777777	0.7447399573317454	1.1600225702022059e-30	1.7131306395559787	2.9366682698031656	0.2613564349767384	6.961101715620511
-1.7717717717717718	0.7082092807017742	4.732737941193738e-30	1.4819841563698706	2.899705998246671	0.33424653757139133	6.460200638111855
-1.7657657657657657	0.6954299633105716	1.9032356517512384e-29	1.5241507667252476	2.911254267922904	0.41919590584241656	6.068509945021487
-1.7597597597597598	0.7048431281151789	7.544080740301798e-29	1.6408680991293796	2.9753191248908264	0.5264596277192041	5.981161182921321
-1.7537537537537538	0.734169707350782	2.9474994001630743e-28	1.8396384808142738	3.094756420384318	0.657588139771476	5.976585276702792
-1.7477477477477477	0.7805004509934315	1.1351016528145811e-27	2.067383727101111	3.2710286829004795	0.8139487834745859	6.205735234470968
-1.7417417417417418	0.8403961204665853	4.308731380728554e-27	2.3170049721234895	3.5040214333859527	0.8537052088589558	6.794925732241275
-1.7357357357357357	0.9100012972653059	1.6121213010023056e-26	2.5800356743336565	3.791929332249546	0.7694988626404557	7.378305009851006
-1.7297297297297298	0.985174984814397	5.945380385468433e-26	2.846914803794192	4.131218461000469	0.9306457190359848	8.164554090532397
-1.7237237237237237	1.0616393981640906	2.161201242984489e-25	3.1073594264549684	4.5166669243968	1.009381782862489	9.02446497163034
-1.7177177177177176	1.1351453443953636	7.743626622864932e-25	3.3508253549022893	4.9414820650768485	1.0405831182386915	9.859450400346134
-1.7117117117117118	1.2016489537061743	2.7348104637625866e-24	3.567032192645522	5.397489068579149	1.140719553153893	10.734850210202175
-1.7057057057057057	1.2574909185539884	9.520147880542166e-24	3.7465180095927035	5.875382661623934	1.210426137139603	11.685983982500494
-1.6996996996996998	1.299566541811014	3.2665836886474083e-23	3.8811808836018464	6.365030956395134	1.3450918519637156	12.646855151446
-1.6936936936936937	1.3254733822407563	1.104784358108247e-22	3.964761117132706	6.85581822392148	1.3074353476477165	13.530850321612442
-1.6876876876876876	1.3336235016599367	3.6829419814440504e-22	3.993219966525753	7.337011466517403	1.3390956188899268	14.367889801628863
-1.6816816816816818	1.3233093671131428	1.2101685741623236e-21	3.9649782923405748	7.798134143358032	1.4427376747565248	15.128938102541646
-1.6756756756756757	1.2947161469612252	3.919498454186641e-21	3.8809909038498183	8.22932941426199	1.6238875205885108	15.882310970904545
-1.6696696696696698	1.248877997176858	1.251263445027239e-20	3.7446480394003494	8.62169501711548	1.8613104497034352	16.422022298187922
-1.6636636636636637	1.1875813079503856	3.937319426692237e-20	3.561512390557852	8.96757263990633	1.9123244446996732	16.844616881434956
-1.6576576576576576	1.1132230343458918	1.2211982554298161e-19	3.3389161335831843	9.260776620748958	2.2337812826983527	17.253737253658333
-1.6516516516516517	1.0286364713134646	3.7334069684791447e-19	3.085455515005871	9.496750134756962	2.402493538786973	17.572615656377256
-1.6456456456456456	0.936899606139283	1.1250145137874677e-18	2.810429051693617	9.67264165054884	2.4929911522457777	17.7813916302562
-1.6396396396396398	0.8411421746427594	3.3415237316322053e-18	2.523268449419692	9.787300078763138	2.629737298691156	17.888881379469375
-1.6336336336336337	0.7443667144011016	9.782832268147916e-18	2.2330088209919974	9.841193177510704	2.8691883938687637	17.83222392123382
-1.6276276276276276	0.6492964623784901	2.8230482303129066e-17	1.947837372085368	9.836259735153499	3.160516177875949	17.84626941120342
-1.6216216216216215	0.5582593077511265	8.029816512438689e-17	1.6747487142597874	9.775711054492895	3.254887024364923	17.729581466432748
-1.6156156156156156	0.47311273314955904	2.251264784511978e-16	1.4193220284766344	9.66380061057411	3.263442493408105	17.72475132150058
-1.6096096096096097	0.39521034172795066	6.221300333658542e-16	1.1856221987624904	9.505581944561873	3.1278666632121226	17.585170187135496
-1.6036036036036037	0.32540669929588245	1.694608536999729e-15	0.9762153482632283	9.306673701383328	3.0452341759392008	17.447825487745934
-1.5975975975975976	0.26409421886563533	4.549788885291876e-15	0.7922801368489525	9.07304740520269	3.017993524627495	17.11568889441414
-1.5915915915915915	0.21126390962736488	1.204056132299625e-14	0.6337904110036684	8.810848638383462	2.782327166381669	16.81562250300684
-1.5855855855855856	0.16658105648302032	3.140767985265812e-14	0.4997424899149127	8.526256558106958	2.6286778254071406	16.48076773704633
-1.5795795795795795	0.12946718553211392	8.075298965799096e-14	0.3884012111644984	8.225381080116788	2.4892743992440285	16.1794059237142
-1.5735735735735736	0.09918078493613924	2.0465153070436212e-13	0.29754218169658525	7.91419245136999	2.2045240224222695	15.813629766605555
-1.5675675675675675	0.07489090478457888	5.112166826181066e-13	0.22467262882621808	7.59847496571537	2.163613271172437	15.660003377509188
-1.5615615615615615	0.05573965707598852	1.2587186621741342e-12	0.16721892956813297	7.283795545107245	1.8779759154742555	15.087866425410052
-1.5555555555555556	0.040891512157798994	3.0548223381203813e-12	0.1226745164627147	6.975478717519644	1.6213332228825306	14.636207656592818
-1.5495495495495495	0.029568936477543408	7.307635503743914e-12	0.0887067999428854	6.678581724473184	1.371003074877085	14.274563767639794
-1.5435435435435436	0.021075209045631746	1.7230640823376444e-11	0.06322562266708656	6.397866403263114	1.1763057567622126	13.796714275489496
-1.5375375375375375	0.014806136309463244	4.004604351982414e-11	0.044418406775791675	6.137767357502611	1.035754118370652	13.399710358639865
-1.5315315315315314	0.01025286664182218	9.173845746590619e-11	0.030758598728524256	5.902358102509062	0.9138812237174743	12.948116726051843
-1.5255255255255256	0.006998141854887772	2.0603730362801937e-10	0.020994424737187534	5.695317941875103	0.8531705904829239	12.505668126514177
-1.5195195195195195	0.004708195908552331	9.080518460986107e-11	0.014124586531167037	5.519902213640111	0.7645693810758403	12.093589514006734
-1.5135135135135136	0.0031222103629770363	3.945159741307351e-11	0.009366628947749594	5.378917474301397	0.686722493727225	11.72094896949805
-1.5075075075075075	0.0020408462894863397	1.689684860720395e-11	0.0061225344437054845	5.27470164102916	0.6502977716454081	11.449001223347368
-1.5015015015015014	0.0013149623979616595	7.133983143175588e-12	0.003944877849712035	5.209107662759274	0.6556345515275948	11.292123285726174
-1.4954954954954955	0.0008352488615726816	2.969216193972419e-12	0.0025057269901313755	5.183488457416251	0.6587142823334143	11.075852892957094
-1.4894894894894894	0.0005231860284578726	1.2182407564537034e-12	0.0015695175247133302	5.198680955184773	0.7145174625688495	11.063282453946531
-1.4834834834834836	0.00032349031793458026	4.927245873076012e-13	0.0009703881720695982	5.254988161261788	0.8149223215473497	11.038154848042288
-1.4774774774774775	0.00019803671220880114	1.9645063956643227e-13	0.0005939435949938697	5.352159933886591	0.923459591814493	11.042284470281457
-1.4714714714714714	0.000121140642710459	7.721098881536541e-14	0.00036309167287843126	5.489375171973568	1.0214832312288549	11.085838394694237
-1.4654654654654655	7.602972507097151e-05	2.9914354847152886e-14	0.00022744365288015328	5.665229725243293	1.2041399083914146	11.159609273741314
-1.4594594594594594	5.2324626925665945e-05	1.142492830740317e-14	0.00015573020653754876	5.877735035698185	1.3918600235538097	11.297179125848384
-1.4534534534534536	4.436634763365304e-05	4.301294207760739e-15	0.00013073728336362628	6.124331951138961	1.5813068863703543	11.475074858838507
-1.4474474474474475	5.026459777788543e-05	1.5963025051497318e-15	0.000146373018878504	6.401922280952669	1.9233669200212127	11.842221772240958
-1.4414414414414414	7.159165278648108e-05	5.839830298194418e-16	0.00020661863052260385	6.706917787611447	2.024392574701406	12.077204155994853
-1.4354354354354353	0.00011370323351357257	2.10597347783388e-16	0.0003262768499088248	7.035303005642861	2.4274000597300605	12.381587144740271
-1.4294294294294294	0.00018672951354669517	7.48638065904799e-17	0.0005336003852898559	7.382705301780714	2.717140841294894	12.573109899024555
-1.4234234234234235	0.0003073428566843604	2.6233485470942634e-17	0.0008750515540430912	7.744463689228483	3.031538099083691	12.858071168645491
-1.4174174174174174	0.000501471565653996	9.061580579816254e-18	0.0014226028340828542	8.115687674394533	3.2215555308319725	13.22457600243019
-1.4114114114114114	0.000808186517508482	3.0854223274386545e-18	0.002284122801526968	8.49129912958766	3.2903768680629257	13.707743183186922
-1.4054054054054053	0.0012850333383050796	1.035587624753008e-18	0.003617482251619566	8.866053746733472	3.4527060195571684	14.177040545397567
-1.3993993993993994	0.0020151067719335965	3.4262541244417977e-19	0.005649032541854687	9.234543540479322	3.772427989766241	14.675255937897399
-1.3933933933933935	0.00311615265385906	1.1174078746009591e-19	0.008697015462876453	9.591187321111832	3.6716870967047406	15.376029697227306
-1.3873873873873874	0.004751919836470682	3.592214903335905e-20	0.0132002184086668	9.930221054034961	3.6531928577228787	16.130661635187987
-1.3813813813813813	0.007145851223595468	1.1383356730964655e-20	0.01975174663323118	10.245703561554851	3.663841025512342	16.726015269607405
-1.3753753753753752	0.010596982261982668	3.555780112758353e-21	0.0291371098317362	10.531554275526206	3.5501896197829756	17.288107206248966
-1.3693693693693694	0.01549759391301353	1.094851100099655e-21	0.042374896076331624	10.781638213282747	3.4903645076096326	17.907033766920353
-1.3633633633633635	0.022351741889087843	3.3229971101534306e-22	0.06075714792110682	10.989908948383487	3.585888409499379	18.504005849697144
-1.3573573573573574	0.031793266405032425	9.941656943514723e-23	0.08588522574462026	11.150613465170345	3.6567160748803067	19.21392632240225
-1.3513513513513513	0.04460130880891699	2.931842803383205e-23	0.11969556295989055	11.25855422268721	3.6821951563963045	19.772049718530486
-1.3453453453453452	0.061710779366553614	8.522655080642241e-24	0.16446847102518916	11.30939462006426	3.7120119485745295	20.087935466019125
-1.3393393393393394	0.0842147155329643	2.4420846913117102e-24	0.22281228216338791	11.299985616528927	3.611563758581699	20.31639186863999
-1.3333333333333335	0.11335514547188685	6.89759021104627e-25	0.29761490684501907	11.228684751002605	3.481420689607988	20.39004948225454
-1.3273273273273274	0.15049904365423386	1.920366963492547e-25	0.39195561893663095	11.095635256617857	3.3544249176468237	20.30586555587412
-1.3213213213213213	0.19709634871428358	5.270120774783448e-26	0.5089718073437196	10.902973041852313	3.2502419576076678	20.064874157935453
-1.3153153153153152	0.25461790149881186	1.4256265555523345e-26	0.6516786891441204	10.65493321747278	3.094369463919818	19.688096258164016
-1.3093093093093093	0.32447260204895134	3.801362077393335e-27	0.8227445422328312	10.357835293182564	2.8721132581842634	19.138329687053343
-1.3033033033033035	0.4079050595834914	9.991262352838306e-28	1.0242296489281444	10.019936390321096	2.6631077346977423	18.673929900421825
-1.2972972972972974	0.5058774158501865	2.588502562148818e-28	1.2573033711637562	9.651153691254565	2.470357240694238	17.96338714553692
-1.2912912912912913	0.6189416627202448	6.610337929343954e-29	1.5219599018014993	9.262669529637936	2.2975827752822227	17.3344219939783
-1.2852852852852852	0.7471113655192494	1.6639860596066462e-29	1.8167583849583966	8.866443637534077	2.1491818297070298	16.73296833280982
-1.2792792792792793	0.8897438954432598	4.129614723228527e-30	2.1386163345908913	8.474665866136398	2.030109988778542	16.113448595559998
-1.2732732732732734	1.0454456931540037	1.0138934133728e-30	2.482685742575495	8.099188244312272	1.8494516102106748	15.496453390661724
-1.2672672672672673	1.2120133841563854	2.6123824750154743e-31	2.842338325558742	7.750976996824014	1.6624058833337676	14.882132673039933
-1.2612612612612613	1.3864224843214685	1.336109796004424e-31	3.209279767063869	7.439623029124175	1.69040522668377	14.319812871544315
-1.2552552552552552	1.5648728536750356	3.313047872388776e-31	3.57380281434348	7.172943753215758	1.7267644667506052	13.799727911651255
-1.2492492492492493	1.7428960475143187	1.3167015083796631e-30	3.925176471339435	6.956700699801724	1.7718670638850393	13.351491559166321
-1.2432432432432432	1.9155245513317396	5.353121516564307e-30	4.252154565316302	6.794447108733468	1.7684559102651327	12.959964597173455
-1.2372372372372373	2.077517040213516	2.1497168346565886e-29	4.61098379037593	6.687508705222762	1.5052691990098745	12.709593918838136
-1.2312312312312312	2.2236278953416146	8.51021506958915e-29	5.046459892053391	6.635090235217232	1.473477168191456	12.479077629588428
-1.2252252252252251	2.3489039375443515	3.3207510827468333e-28	5.260898547551863	6.634491010201633	1.5619703768830613	12.52476514526023
-1.2192192192192193	2.448987380198632	1.2772205683197784e-27	5.317088060363495	6.681405458850861	1.753521827299311	12.426100585687145
-1.2132132132132132	2.5204019223371117	4.842048404302975e-27	5.296895591090793	6.770280012804778	1.825661678929573	12.656579143071538
-1.2072072072072073	2.5607990501852247	1.809364157559955e-26	5.201188640989557	6.894695815540918	1.97315128288238	12.730325724236122
-1.2012012012012012	2.569144072546489	6.664329666236677e-26	5.191710743535429	7.0477477282911485	2.036260369952962	12.97277761229607
-1.1951951951951951	2.545825968181548	2.419471967437975e-25	5.239850685221714	7.222393667308696	2.0014738378711128	13.306818214731404
-1.189189189189189	2.492681283935418	8.658015320574386e-25	5.225942530978255	7.411753981393992	2.076963921926608	13.5641196979957
-1.1831831831831832	2.4129293955195847	3.0538643228267352e-24	5.148112026333727	7.609347725660746	2.024921026331094	13.935500197093578
-1.1771771771771773	2.3110236250894096	1.061731639839745e-23	5.021091763898717	7.809260527612369	2.0189341287318188	14.385649803263462
-1.1711711711711712	2.192429206581337	3.638424889715925e-23	4.85555294158629	8.006246416444966	1.9273385505389509	14.690766663935658
-1.165165165165165	2.0633442303716696	1.228982506837982e-22	4.661822636259756	8.195772637804273	1.9199852093236118	15.30441165391644
-1.159159159159159	1.930383028597678	4.091773841046033e-22	4.454141877514124	8.37402134270871	1.8976430498039678	15.798237665777979
-1.1531531531531531	1.8002427976673945	1.342799512293229e-21	4.247756842488461	8.537864562432194	1.8802222822444707	16.257513435244935
-1.1471471471471473	1.6793736899744875	4.343545358815618e-21	4.0580937555807735	8.684828801920782	1.8672184595152137	16.58118626125769
-1.1411411411411412	1.5736704773032777	1.384876929314839e-20	3.8999156615692896	8.81306300963178	1.8582361798663596	16.973861318624763
-1.135135135135135	1.4882006913534955	4.352227940158836e-20	3.7865105543703	8.921319097923027	1.931001000495876	17.19711847578085
-1.129129129129129	1.4269804432005018	1.348173287836347e-19	3.728955689165883	9.00894840889575	1.8508750628969368	17.324973566242463
-1.1231231231231231	1.3928054354359567	4.1163608231429603e-19	3.73549614691267	9.07591156747371	1.8516726887254238	17.356661011517904
-1.1171171171171173	1.3871414054452742	1.2388387675458139e-18	3.8110678725783966	9.122794095002586	1.854790194532033	17.60713702151326
-1.1111111111111112	1.4100755938578926	3.674935928875577e-18	3.9569872779853483	9.150816875506203	1.8571686757977746	17.767711049274205
-1.105105105105105	1.460328843510366	1.0745296136058432e-17	4.170821566442917	9.161829644638772	1.8624979614894486	17.69048087339286
-1.099099099099099	1.535326459235825	3.0968533441726304e-17	4.446446330913944	9.158277230936193	1.8677859150320297	17.95348272730306
-1.093093093093093	1.631324747331757	8.797444231809658e-17	4.7742895556780445	9.143131963007907	1.8723541561667922	17.831808291009157
-1.0870870870870872	1.743588924954163	2.4633495272337755e-16	5.141753634227389	9.119790696625254	1.8756225501691743	17.929765176793055
-1.0810810810810811	1.8666166116990395	6.798751817998784e-16	5.533799162034632	9.091940290914422	1.8771792283603235	17.994311215243183
-1.075075075075075	1.9943992687859111	1.8495495479370447e-15	5.933666026459672	9.063400013513204	1.8768582625237489	18.18113277202906
-1.069069069069069	2.120711765815476	4.959482766229524e-15	6.32369895299846	9.03795240782924	1.8748128942592874	18.42618260691746
-1.063063063063063	2.2394179142793793	1.3108120760716617e-14	6.686236759679769	9.01917510923317	1.8715794548312368	18.613824026605094
-1.0570570570570572	2.3447776172440764	3.4149009786535116e-14	7.004517968247831	9.010284919200474	1.8681267647567972	18.736284121721457
-1.0510510510510511	2.431739619660331	8.76898706292046e-14	7.263551101947951	9.014002567340626	1.8377585763466815	19.104442174199416
-1.045045045045045	2.4962030747208726	2.2194960513281834e-13	7.450896896244849	9.032442789306451	1.8024807001045458	19.278695371353358
-1.039039039039039	2.5352315668624614	5.537235022836082e-13	7.5573124529081666	9.06703055762336	1.7688612323253432	19.47810333605775
-1.033033033033033	2.5472050191374107	1.3616489974166758e-12	7.577214372810107	9.118441387142703	1.7376991791737928	19.68640066292639
-1.0270270270270272	2.53189806391487	3.3004337323967008e-12	7.508928903178341	9.186562189909852	1.7101526057114325	19.85544602951691
-1.021021021021021	2.4904778002410226	7.885159760198538e-12	7.354711407665967	9.270469364708237	1.685459004819168	20.020940013443795
-1.015015015015015	2.4254190743498154	1.856879022041749e-11	7.120533835876892	9.36842242868901	1.666962404675016	20.202183386419776
-1.009009009009009	2.3403410660063733	4.310129867468304e-11	6.815655840718892	9.477873927683973	1.6612664676207556	20.350055128067144
-1.003003003003003	2.2397745510043054	9.861221988582343e-11	6.45201114669397	9.595498795854814	1.67322137549113	20.456901853754854
-0.996996996996997	2.1288742510919616	2.2238461995732598e-10	6.0434541676602676	9.717247980096472	1.7188948504193133	20.519119781287426
-0.9909909909909911	2.0130947456045143	4.943247947463022e-10	5.604921437449517	9.83843141224874	1.8016078042818104	20.53269745331942
-0.984984984984985	1.8978511701127825	1.0830628884647634e-09	5.15156730155572	9.953834063963624	2.0468069715078867	20.493218231877137
-0.9789789789789789	1.7881871532965634	2.3389912056549235e-09	4.697933183605975	10.057866019411552	2.2330074937503173	20.395947479594906
-0.972972972972973	1.6884720585087283	4.978942803214196e-09	4.257204774005057	10.144743771953182	2.3753799636923913	20.23601679686365
-0.9669669669669669	1.6021476366058007	1.0446704740103009e-08	3.840602352379456	10.208696041335426	2.438945475516312	19.88377397137215
-0.9609609609609611	1.5315408031229432	2.1605043166614303e-08	3.4569372017272975	10.24418411155489	2.500541292986646	19.570334042263948
-0.954954954954955	1.4777546557282075	4.4041752536787184e-08	3.116273913842164	10.24612465694773	2.5613324182073414	19.240192539232897
-0.9489489489489489	1.4406443493314576	8.849274830170343e-08	3.0233557937479176	10.210102614743247	2.851998595772783	18.843706897610225
-0.942942942942943	1.418878407659303	1.7526064747465165e-07	3.124092150997994	10.132562869815908	3.1951312587023337	18.29550808650461
-0.9369369369369369	1.410079880727514	3.421328538321058e-07	3.306052481109605	10.01097198375447	3.185366753271767	17.653934426603964
-0.930930930930931	1.4110359009020594	6.583226381610021e-07	3.48890887998366	9.84394431334318	3.3908623777355817	17.07840636899896
-0.924924924924925	1.4179591035876784	1.2485802002200432e-06	3.6625621460320184	9.631329910818007	3.2033261252196135	16.573662618666933
-0.9189189189189189	1.4267805028402585	2.3341445376151694e-06	3.816757191090294	9.374263941106726	3.321260305830548	15.929221983745968
-0.912912912912913	1.4334511299974402	4.30103225624513e-06	3.9417615529974763	9.075178576249959	3.4497498357220233	15.314390197044542
-0.9069069069069069	1.4342293302382254	7.811803535652121e-06	4.029019798709686	8.737778341289998	3.278680820371254	14.682275194179487
-0.9009009009009008	1.425932187445239	1.3985036100322612e-05	4.071729152175523	8.366978934403843	3.1411091009672902	14.00674008887746
-0.8948948948948949	1.4061330376306493	2.467797661712743e-05	4.065287840893819	7.968808148956763	2.8864224443628723	13.373854178474573
-0.8888888888888888	1.3732921508470106	4.292291380096751e-05	4.007578913174553	7.550266359525573	2.7465854307345525	12.710185515332709
-0.882882882882883	1.3268139287867322	7.358724661735167e-05	3.8990676816969088	7.119143761484106	2.618123991994171	12.006081201166245
-0.8768768768768769	1.2670307458079086	0.0001243511036931428	3.7427087662872918	6.683792669608815	2.550735123964544	11.203662609334609
-0.8708708708708708	1.1951201420477247	0.00020712403611116253	3.5436768384451547	6.2528558885406476	2.4021093363639903	10.364257654523433
-0.8648648648648649	1.1129677589246947	0.0003400518668486309	3.30895144522526	5.834956316117176	2.250243830031862	9.578803433029051
-0.8588588588588588	1.0229925976131222	0.0005502926196393486	3.046798800234422	5.438358036374287	2.2388627869023803	8.956132869029704
-0.852852852852853	0.9279534758770976	0.0008777607294543646	2.766200801648021	5.070614447748063	2.2509231843200617	8.301749826709797
-0.8468468468468469	0.8307557935062885	0.0013800430492295363	2.4762831253869897	4.73822357052843	2.2649296203796654	7.615347426274578
-0.8408408408408408	0.7342759805821628	0.002138667523091111	2.18579019378804	4.446313732080549	1.9985616221865603	6.959131525286104
-0.8348348348348349	0.6412176130591948	0.0032668427639174005	1.9035765508399365	4.198383666370843	1.8458750441099567	6.523126771284395
-0.8288288288288288	0.5540086231980108	0.004918670407582854	1.636644028816851	3.996119313870243	1.7087030959983376	6.267584092159549
-0.8228228228228229	0.4747438847815216	0.007299649849201954	1.3896806346205042	3.8393052631134803	1.56786908474767	6.183842241474306
-0.8168168168168168	0.4051722970772418	0.010678039503130113	1.1670126700832697	3.725842200441199	1.3886641693840933	6.213175033416638
-0.8108108108108107	0.34672284156794314	0.0153963117700493	0.9716291327640124	3.6518736090640695	1.3153390796938005	6.299016648958171
-0.8048048048048049	0.3005603368409014	0.02188155560459959	0.8053290269996362	3.612016174688183	1.1271951025529447	6.601325567666557
-0.7987987987987988	0.2676590229965287	0.03065327355838421	0.6689299165638305	3.5996798874144607	0.9243245407185847	6.8951835610818435
-0.7927927927927929	0.24888078325738483	0.04232664181617881	0.5625071139660663	3.607456599938133	0.7487622214222889	7.178024395669178
-0.7867867867867868	0.2450447600986013	0.05760902362722071	0.4919885154696641	3.627550556766396	0.5987374652398262	7.409142334102929
-0.7807807807807807	0.2569762705885366	0.07728743463657071	0.4537176826858271	3.6522216298452004	0.47186253289698016	7.6902592606276725
-0.7747747747747749	0.28552514845844673	0.07104891062691594	0.5298278132289181	3.674211851716638	0.3670831866181883	7.81179016669464
-0.7687687687687688	0.3315467897201512	0.0527415098388024	0.6507357662176698	3.687128183583514	0.28189314553881145	8.06829978913647
-0.7627627627627627	0.39584308170474375	0.03859058179535274	0.7828953828779004	3.6857588769903398	0.21612595396040749	8.337613987605426
-0.7567567567567568	0.4790648427522766	0.027831955856644636	0.9581296855045532	3.6663066756059632	0.16675158643914798	8.557300009050548
-0.7507507507507507	0.58158212295799	0.019785168840211875	1.1644875695945747	3.6265287553295926	0.14385803879643813	8.680124800868077
-0.7447447447447448	0.7033333672171892	0.013863389576585517	1.4253766119564883	3.565780025038873	0.12026850118013435	8.584558854333142
-0.7387387387387387	0.8436685859087095	0.009574866499015186	1.7197229448892732	3.4849626193910015	0.10211687157550424	8.26897191156585
-0.7327327327327327	1.0012048133189941	0.0065182296911013874	2.045131176725041	3.3863896932252824	0.09076026933819831	7.88118208138042
-0.7267267267267268	1.173713736623051	0.004373813150128014	2.3972734105333204	3.2735757604069935	0.1012231822422489	7.459577728453336
-0.7207207207207207	1.3580609821380547	0.0028928400722036483	2.7697950564007225	3.1509687868192597	0.12403683844266815	7.020796679684426
-0.7147147147147148	1.5502138335437294	0.0018859156156877195	3.1543606857422373	3.023641171992333	0.15235484435252653	6.713320971459175
-0.7087087087087087	1.7453290552687786	0.0012118635450241197	3.540859596998009	2.8969578349436635	0.1871494141632097	6.4068704349689884
-0.7027027027027026	1.9379252458467588	0.0007675714613528981	3.917776866003629	2.7762400490742105	0.2266773134965191	6.099471590496891
-0.6966966966966968	2.1221353397132967	0.00047920081704965785	4.272718915218864	2.6664435638924586	0.2736416338770218	5.756066024218108
-0.6906906906906907	2.2920254196236014	0.000294883120464928	4.593064917972895	2.571868905363296	0.32760503750326586	5.41528488879531
-0.6846846846846848	2.441957032369756	0.00017886110536370723	4.892342774479001	2.495920439853414	0.38788229004392294	5.119283238855136
-0.6786786786786787	2.5669629377953824	0.00010693393294210165	5.1593994847606846	2.440928619337856	0.45349201009549384	4.852326356971599
-0.6726726726726726	2.663101788065826	6.301570550407421e-05	5.373052889913403	2.408046597531127	0.5231185769857919	4.7023586866156295
-0.6666666666666667	2.727756470958758	3.660291712854305e-05	5.528614932623852	2.397228012188127	0.595117818561532	4.585217964409194
-0.6606606606606606	2.7598441588726588	2.095637818694746e-05	5.624487208402663	2.407287245953294	0.6674941701285839	4.576858964625644
-0.6546546546546548	2.7599133506548577	1.1826340775143743e-05	5.66233675333737	2.4360372266538013	0.6117471026565938	4.637234749909133
-0.6486486486486487	2.730113693311692	6.578368288579485e-06	5.647005084437968	2.4804933762246812	0.5196439285577704	4.726255820044773
-0.6426426426426426	2.674036967060994	3.606779656298727e-06	5.586145864737248	2.5371264273608354	0.43671974258956586	4.899174885382931
-0.6366366366366367	2.5964408292267995	1.9491922327194013e-06	5.489614751175054	2.602142340337699	0.43402767479417953	5.1318198456482955
-0.6306306306306306	2.502879142954509	1.0383012235424737e-06	5.368661653078301	2.6717652370709644	0.5321961055328811	5.245857924558968
-0.6246246246246245	2.399272477447408	5.451621460338975e-07	5.234997541592597	2.742499654410257	0.4843220935537586	5.401612799785089
-0.6186186186186187	2.2914584853398714	2.821380446421127e-07	5.099822127810943	2.811351654045429	0.3931565981258409	5.60952011399782
-0.6126126126126126	2.184763639955654	1.4392334522422798e-07	4.972906054262498	2.875994102516289	0.455802559909598	5.698747117294328
-0.6066066066066067	2.0836351049837476	7.236598377276525e-08	4.861809727617238	2.934868984655813	0.5213556328881247	5.827298793072455
-0.6006006006006006	1.991364720568737	3.586504079059044e-08	4.771319124947831	2.987227808163644	0.5961555074556346	5.8964211987958155
-0.5945945945945945	1.909927110225251	1.752031139401023e-08	4.7031439192494995	3.0331186816069886	0.6714384261461842	5.9630715539121955
-0.5885885885885886	1.8399419720583186	8.43618209448592e-09	4.655904277103207	3.0733342338681435	0.7476576404547052	5.9436498927635615
-0.5825825825825826	1.7807581166401187	4.003904433218803e-09	4.625401772550542	3.1093372070505203	0.8221972852060249	6.014322828334327
-0.5765765765765767	1.7306451451513702	1.873074682067539e-09	4.6051406171038085	3.1431798047294346	0.8169476882910874	6.026884351241444
-0.5705705705705706	1.6870690441526401	8.636944268793978e-10	4.587042668121626	3.1774288353558835	0.7761806028637293	6.060217998303964
-0.5645645645645645	1.647021321999265	3.9255342768348884e-10	4.562282001239986	3.2151021077728674	0.755250587708616	6.121965056519517
-0.5585585585585586	1.607368150639605	1.7586161758746545e-10	4.5221559838591565	3.259613688071149	0.7625494495843252	6.149557627188807
-0.5525525525525525	1.5651864050040256	7.765635221859063e-11	4.458909856341502	3.3147181057444337	0.837848703620353	6.149356848800901
-0.5465465465465467	1.5180572020082452	3.379998785128976e-11	4.366440508842864	3.384438029710666	0.9580630306743781	6.170064493079661
-0.5405405405405406	1.4642938780049288	1.450072606942459e-11	4.240821078945066	3.4729576844800847	1.113160143415865	6.178629326369785
-0.5345345345345345	1.4030894056785215	6.1319228589149585e-12	4.0806090467774885	3.5844661762159844	1.3052302636639328	6.17552452880505
-0.5285285285285286	1.334577012946949	2.555865210122362e-12	3.886924028804911	3.72294106675135	1.5081086720181394	6.2099203351488725
-0.5225225225225225	1.259806209689094	1.050069021634862e-12	3.663304674972252	3.8918723122286316	1.7320888101855343	6.272675445418288
-0.5165165165165164	1.1806436693375648	4.252725118017912e-13	3.415374371142992	4.0939387050496645	1.9934690625788851	6.373802156050259
-0.5105105105105106	1.0996138047132948	1.6986675277042808e-13	3.150360787791344	4.330661342270706	2.2567886755548927	6.495043636477399
-0.5045045045045045	1.0196970770141085	6.716299502475118e-14	2.876523418497161	4.602069284118815	2.51182818575618	6.717144989080761
-0.4984984984984986	0.9441050625861375	2.6968274421424852e-14	2.602545733894557	4.906419468139614	2.7826489643586583	7.038235255062686
-0.4924924924924925	0.8760503471639014	1.2840981566828409e-14	2.3369449323249243	5.240014554670768	3.0193971151751877	7.468234914374822
-0.4864864864864864	0.8185269167477903	1.1691393864549003e-14	2.087543723430516	5.59715785683218	3.245121649887891	7.95616510546545
-0.48048048048048053	0.7741134820774218	1.8313366339926563e-14	1.8610368458783075	5.970273889619947	3.442095517250393	8.515402798254314
-0.47447447447447444	0.7448087266953669	3.874539486586051e-14	1.6626719883698649	6.3502073061351485	3.6568363907593664	9.06149094902626
-0.46846846846846857	0.7319043192765009	9.701642521519645e-14	1.4960522264952834	6.726693829672088	3.794487913613978	9.667056530397797
-0.4624624624624625	0.7358990069707985	2.466114844202222e-13	1.580539621381943	7.088976572500042	3.938353019651664	10.226583688158788
-0.4564564564564564	0.7564553125981511	6.204957722922465e-13	1.7619552845185185	7.426522451064376	4.093962881877294	10.730874791225427
-0.4504504504504505	0.7923991854000986	1.5397589168981616e-12	1.9725149821457322	7.7297787595672025	4.211126202935742	11.218990258210697
-0.4444444444444444	0.8417621332310429	3.766480692141241e-12	2.2071362226775375	7.990901398352044	4.285969772384645	11.63719923712141
-0.43843843843843855	0.9018645497346757	9.081494802591435e-12	2.4590433049426483	8.204385084776458	4.361580449376936	11.978275962781845
-0.43243243243243246	0.9694378244226418	2.1583071809884664e-11	2.719979123890358	8.367532498846575	4.410662560933771	12.276547214367197
-0.42642642642642636	1.0407811844654442	5.055951568147481e-11	2.980535823355275	8.480713156017453	4.451714650899809	12.49697037057892
-0.4204204204204205	1.1119470427016889	1.1674175170475983e-10	3.2305931762365527	8.547382379084942	4.4474704911546805	12.640523847905339
-0.4144144144144144	1.1789460977446318	2.656948564167064e-10	3.4598422429235547	8.573853879102407	4.4329935683409225	12.75324298390725
-0.40840840840840853	1.2379609075882099	5.960376989427087e-10	3.6583610532034796	8.568843546551726	4.424285766150229	12.806845010525846
-0.40240240240240244	1.285554606324678	1.3179470271927566e-09	3.817200416850783	8.54282439524386	4.358264327471727	12.877858202629483
-0.39639639639639634	1.318860336691904	2.872472145469973e-09	3.928933025818663	8.507250718487091	4.28603621038213	12.933668295344859
-0.3903903903903905	1.335737219842262	6.170883486973262e-09	3.9881189002157345	8.473721452526544	4.190184862676873	13.035043941790871
-0.3843843843843844	1.334880485264123	1.306689860269666e-08	3.9916454486063917	8.453157270891761	4.065542132191134	13.089050502951968
-0.3783783783783783	1.3158767033274983	2.7272902221813266e-08	3.938910685552131	8.455062685069908	3.9376184908432545	13.300594072967169
-0.3723723723723724	1.2791996106346615	5.610787973081536e-08	3.8318324250571223	8.486933909675168	3.8233668676396255	13.5293436564963
-0.3663663663663663	1.2261472860282243	1.1377583634472494e-07	3.674682857994593	8.553856774972848	3.704960756349008	13.870755001562955
-0.36036036036036045	1.1587267753522585	2.2741018194250014e-07	3.4737647499863975	8.65831849000252	3.6197856726313793	14.297896984171475
-0.35435435435435436	1.0794969955663622	4.4802627112347103e-07	3.2369604295209107	8.800234944243483	3.466013583005752	14.804020919392839
-0.34834834834834827	0.9913842728732228	8.700230972826997e-07	2.973195917548645	8.977173995316601	3.3214122957951764	15.320156406693968
-0.3423423423423424	0.8974867611934262	1.6652975281734746e-06	2.6918686853568743	9.184737185667073	3.2166963634346946	15.938089838688589
-0.3363363363363363	0.8008840633398767	3.141858921570398e-06	2.4022880690936046	9.417049493999976	3.045238799429639	16.65014123692656
-0.33033033033033044	0.704466715121499	5.842723770695934e-06	2.1131725660648866	9.667300322776246	2.871435797258275	17.456504818965364
-0.32432432432432434	0.6107971054964233	1.0709715084671144e-05	1.832239052995675	9.928279389413667	2.7174455250604295	18.127000917983054
-0.31831831831831825	0.5220093796313544	1.9349709156711453e-05	1.5659068819736215	10.192858078676544	2.5606306089603454	18.85466828694733
-0.3123123123123124	0.43975147816045884	3.4458976930280454e-05	1.319126563082902	10.454378856322885	2.445433918907116	19.605306401996586
-0.3063063063063063	0.3651682700179411	4.201739725437446e-05	1.0953485148164603	10.706930628139956	2.3611168684762487	20.332265324162275
-0.3003003003003004	0.2989212136433334	5.887997131650895e-05	0.8965346746762416	10.945504186873517	2.2916927664205398	21.02586393569512
-0.2942942942942943	0.24123745988445577	9.284119791693952e-05	0.7233446183453428	11.166036845476382	2.297162933202163	21.66398614496975
-0.28828828828828823	0.19197994134269777	0.0001519763072166816	0.5753338887606553	11.365367074189011	2.3239038107213363	22.276961796563718
-0.28228228228228236	0.15072975615748277	0.0002496414143943782	0.45119179995811126	11.541127144406637	2.3806215786598868	22.844954338204694
-0.27627627627627627	0.11687288436087068	0.0004065861403179457	0.34899298389606553	11.691603956911832	2.4199079453496988	23.37622882315628
-0.2702702702702702	0.08968470883019393	0.0006539688901583719	0.26643880385942703	11.815595770331926	2.4582419402635036	23.83441751362165
-0.2642642642642643	0.06840764124927848	0.0010374590889883982	0.20107378031322465	11.912286547942173	2.366177177312761	24.233914800617576
-0.2582582582582582	0.05231906966641258	0.0016226158622087178	0.15046791275967722	11.98115167509715	2.402810563830417	24.56713343305676
-0.25225225225225234	0.04078858267023051	0.0025017054372341004	0.11236111482165223	12.021900564775478	2.4341038561298833	24.844032385011012
-0.24624624624624625	0.03332478644638894	0.003802047855135575	0.08477036117714572	12.034454652797852	2.454793634991022	25.04788721718378
-0.24024024024024015	0.02961289295323716	0.005695855642372069	0.06606325730150146	12.018954488293161	2.362656852867122	25.285824023241197
-0.23423423423423428	0.029544575643341776	0.008411334250422632	0.05500349044342125	11.975787412193025	2.2320987103922403	25.375904556703933
-0.2282282282282282	0.033241389619224286	0.00880566448964486	0.057677114748803715	11.90562741345284	2.3220264520215954	25.355664002489398
-0.22222222222222232	0.041072422324797374	0.0060272759607524	0.07611756868884235	11.809480394100799	2.199894870210275	25.23438328044127
-0.21621621621621623	0.05366591528263114	0.004126015807211701	0.10320581475805057	11.688730250303943	2.086044221900597	25.013040201682934
-0.21021021021021014	0.07191355376596796	0.002888897051407651	0.14093821048052824	11.545182918137373	1.9758137711208545	24.873689323787087
-0.20420420420420426	0.09696516713107707	0.0021731515651281217	0.19175718269702602	11.38110616347265	2.0127394684179087	24.689100395178453
-0.19819819819819817	0.13021094411703957	0.0019031514279163884	0.2585187368061627	11.199262193149588	2.0475002325865743	24.460849773465917
-0.1921921921921923	0.17324817267548084	0.0022132262029629854	0.344423862975322	11.00292839640076	2.0737682190274396	24.068837391664665
-0.1861861861861862	0.22783016757459518	0.002974521371576073	0.45290715291933364	10.795899355945924	2.0068766826771247	23.608573751948065
-0.18018018018018012	0.29579659954985477	0.004516212629217475	0.5874787153070038	10.582461570245124	1.920585750359829	23.29774465708732
-0.17417417417417425	0.37898693979918024	0.007049834052570504	0.7515200049428549	10.367331948313332	1.749128270437046	23.044393907471015
-0.16816816816816815	0.4791420995732314	0.011085558404485446	0.9480403446237644	10.155552673792918	1.617127151869825	22.776433788259308
-0.16216216216216228	0.5978033234537755	0.017507822657431133	1.1794082996595157	9.952338677843402	1.5251401782436709	22.505782828736148
-0.1561561561561562	0.7362215481480415	0.027463403892072247	1.4470799138090742	9.762879438981145	1.4720891566450636	22.244624387550896
-0.1501501501501501	0.8952941535421566	0.042606704932682406	1.75135307730716	9.592103452796277	1.4553491290997806	22.00491039312266
-0.14414414414414423	1.0755485683545973	0.06527144495988041	2.0911827032266066	9.444420512190053	1.4709084494815765	21.797844347475642
-0.13813813813813813	1.2771927627488742	0.098684591189997	2.4640936086749985	9.323462837755923	1.4800279070279778	21.668945811747438
-0.13213213213213204	1.5002505486877293	0.1472240575013451	2.8662258525392077	9.231850121867526	1.3410742323927627	21.754672811763207
-0.12612612612612617	1.7447943053895116	0.21671796036392432	3.29253997577897	9.171004980169716	1.2016365283613866	21.74943023557887
-0.12012012012012008	2.011279083446059	0.31418372743129047	3.737196932670843	9.141043782375434	1.0671534200107191	21.81032277102406
-0.1141141141141142	2.300970302324107	0.4486558235676011	4.194110068068976	9.140763396286705	0.9424142367376994	21.973684470672204
-0.10810810810810811	2.616443244823046	0.6322417796509235	4.657645690499117	9.167737423048198	0.960048303418675	22.194031437326643
-0.10210210210210202	2.962117582798013	0.8792587060537711	5.123426774054904	9.218526709837464	0.9987503833210624	22.45547995317673
-0.09609609609609615	3.3447759794822978	1.20180595486302	5.589173798721473	9.288999160289379	1.0238244729278574	22.747612482799862
-0.09009009009009006	3.7740043993583154	1.6160896531132212	6.055500624136527	9.374744056055741	1.0470752245404553	23.059218572378562
-0.08408408408408419	4.262485131736476	2.0501261325775118	6.526574297713544	9.471557161445348	1.0635358019694454	23.379018868499745
-0.0780780780780781	4.826073459542479	2.6415990143231762	7.010547904761783	9.575965606677602	1.0747818811902938	23.696466127569924
-0.072072072072072	5.4835966075643485	3.2677397113881015	7.519686055375003	9.685756565631223	1.0837175205392349	24.00257876231694
-0.06606606606606613	6.256329536716021	3.9900179131044804	8.293461367594615	9.800471481150204	1.0946239943105447	24.290764041483367
-0.06006006006006004	7.167125823333397	4.715299568424589	9.485258550616253	9.921828225426374	1.1793988187400721	24.55784114815619
-0.05405405405405417	8.239211783978453	5.576345540478994	11.468325256672486	10.054037044298282	1.2533627096213502	24.804838705310466
-0.048048048048048075	9.494685747795177	6.294918182771419	13.755560494341012	10.203982110167656	1.3588270943399419	25.03603448445122
-0.04204204204204198	10.95279876417838	6.889972372209141	16.07974889283351	10.381248477490903	1.5280709040498803	25.261087959372237
-0.03603603603603611	12.628124443635953	7.537980625597967	19.180073519606562	10.59798352596544	1.73264478709715	25.53963134671322
-0.03003003003003002	14.528750387094505	8.326065164180429	22.769071005741065	10.868591847366412	2.0326901455877326	25.756301496710474
-0.02402402402402415	16.654638456648563	9.021307744451715	26.535041531526186	11.209272259239683	2.3419195585497468	26.0482666113898
-0.018018018018018056	18.996303461194117	9.834705314495448	30.53683620792741	11.637414591543974	2.658613518585912	26.435129704977278
-0.012012012012011963	21.53394830242748	10.803196400831771	34.78741750981362	12.170881632151454	3.1198435631734753	26.881532171972363
-0.006006006006006093	24.237168272567057	11.927597263779075	39.22154564327722	12.827207859126883	3.5550300625561198	27.56919362896344
0.0	27.06529952698281	13.200314868346908	43.760367144132466	13.622751220572178	4.122515923575908	28.29140084662172
0.006006006006006093	29.968439697909606	14.604962663541201	48.314005449498865	14.571837242565016	4.689440243845291	29.295976102148174
0.012012012012012185	32.889116255171814	16.11650250756947	52.78501272046024	15.685936182255265	5.409380811692211	30.50023581822582
0.018018018018017834	35.76452539484435	17.70193977525714	57.07248238321663	16.97291379405681	6.2216023400330025	31.855238047298705
0.024024024024023927	38.529216020148205	19.321561846499876	61.07655822585753	18.43639447208822	7.158259659130477	33.347094230698474
0.03003003003003002	41.118054511764505	20.930670693127055	64.70303631191244	20.07527194529455	8.108695834718151	35.130912455559915
0.03603603603603611	43.46928033449891	22.48172101468243	67.88840249676872	21.883397209164002	9.144060107404197	37.20314842813863
0.042042042042042205	45.52745264290656	23.926739775438772	70.50040853509665	23.849465948953892	10.237512262623785	39.49096291220501
0.04804804804804785	47.24609487484025	25.21987480543503	72.54774197910326	25.957118501170694	11.376228520369853	41.96012678238875
0.054054054054053946	48.58986710983161	26.31990290825082	73.97560087265366	28.185254823488627	12.651994846192174	44.706212309040424
0.06006006006006004	49.536132392546534	27.19252449606103	74.77007975811587	30.50855567079988	13.972240558016708	47.3221711986319
0.06606606606606613	50.07582967799169	27.81228370294316	74.93754608779587	32.89819007823077	15.407350514878026	50.58018338582952
0.07207207207207222	50.21361810347088	28.16398007415711	74.58114324108679	35.32267927488379	16.83607558543871	53.80249236204946
0.07807807807807787	49.96731015964415	28.243478271768414	73.78115679581708	37.748879148344244	18.124508211280574	57.0500144735442
0.08408408408408397	49.366660420921995	28.057871965597055	72.33560863446769	40.14303795338301	19.520496125214247	60.44813594150499
0.09009009009009006	48.451617820816296	27.625011987485994	70.57783205372078	42.471883351289506	20.955702866156802	63.849627022991406
0.09609609609609615	47.270179983502224	26.972460962063412	68.59206096940058	44.70369292977859	22.27089215406913	66.99593211967628
0.10210210210210224	45.87600595460939	26.135981089185012	66.34596376564424	46.80930461039886	23.448816431827943	69.90796940608939
0.10810810810810789	44.325948127180645	25.157693529064428	63.915187477406086	48.76302714084632	24.46514864236901	72.54675939345614
0.11411411411411398	42.677655711494786	24.084063526796754	61.37361012119178	50.54341553997633	25.617011326779156	75.15908961377903
0.12012012012012008	40.98738226461115	22.96386370916252	59.2307620964753	52.13388144914853	26.671842662538623	77.29075324103378
0.12612612612612617	39.308100946293955	21.84624988667555	57.30858848243918	53.52311369297634	27.619387382119697	79.13226035126151
0.13213213213213226	37.68799631256656	20.779052336682586	54.617373659946146	54.70529015194657	28.4892512068796	80.63270851022762
0.1381381381381379	36.16936401071607	19.807345755631726	52.638751831525	55.68006873764514	29.284359949853922	81.79540323706414
0.144144144144144	34.78791325883457	18.972318669121947	50.6035078485472	56.45235334964214	29.995961875121882	82.68295233387974
0.1501501501501501	33.57243489749846	18.310424058482127	48.8344457365148	57.03184053436926	30.626882811882123	83.33229295629741
0.1561561561561562	32.54477306306696	17.852762603929733	47.2367835222042	57.43236413552082	31.180620127996914	83.68410814304472
0.16216216216216228	31.720023366256612	17.62463214034959	45.81541459216363	57.67106797344568	31.59133066782622	83.68110104656857
0.16816816816816793	31.10687604250914	17.64517360511215	44.56857847990613	57.767449419600055	32.02697942405455	83.46309601553192
0.17417417417417402	30.708028806258124	17.92705465457684	43.48900295793939	57.74232811083611	32.381787968045415	83.09839592772103
0.18018018018018012	30.52060970732303	18.476154814637855	42.56506460000819	57.616802257316	32.63827524956225	82.67458542975926
0.1861861861861862	30.53657255508607	19.29124630503124	41.954372807709966	57.41125845158719	32.75048420966185	82.04827963684004
0.1921921921921923	30.743052919297075	20.363697174851755	41.50725283039805	57.14449846876955	32.91104845471084	81.34654558287676
0.1981981981981984	31.1226973482045	21.677252393942254	40.825469604784956	56.8330378850292	33.112952978525115	80.55007812815106
0.20420420420420404	31.65399839793412	23.207968865278016	40.97750363108839	56.49061694911507	33.22117062611538	79.77693244549968
0.21021021021021014	32.31168020073019	24.924388082848242	41.28286811560139	56.12794540984753	33.13400707713192	78.99329688196605
0.21621621621621623	33.06718172176723	26.602049932871736	41.48883230775875	55.752682016971406	33.122897999790645	78.19533472103959
0.22222222222222232	33.88927725492737	27.843819336602767	42.12316472842192	55.3696286456428	33.076519567413726	77.47096306590805
0.2282282282282284	34.744857428129336	28.539258040412335	42.678990849015314	54.981100923046704	33.013705161424696	76.96416989522655
0.23423423423423406	35.59987179640472	28.98424872820347	43.688363605617646	54.58742396196163	32.96935708027693	76.3118717813302
0.24024024024024015	36.420409706375786	29.193380778897176	45.10221707048419	54.18749475015563	32.97236566939329	75.7031691176266
0.24624624624624625	37.173873513721944	28.684420348670272	46.61820811969856	53.77935245631042	32.81552398087993	75.0779013428328
0.25225225225225234	37.830180998090626	28.484698961874944	47.260193973017344	53.36070403291544	32.786151214538386	74.5485366509112
0.25825825825825843	38.362924481969124	27.966287154325215	49.09980065175071	52.92936385602352	32.678901934113405	73.98522864714174
0.2642642642642641	38.750413812474825	27.651433514826234	49.83317498506731	52.48358097728323	32.57851873378219	73.35011951371753
0.2702702702702702	38.97653853860197	27.048604449697006	50.27553221928619	52.02224379571144	32.48628127252308	72.65276642108249
0.27627627627627627	39.03139946709685	26.438040336808328	50.659871203849	51.54496748619316	32.41089321297413	71.70379546071679
0.28228228228228236	38.911678529012526	25.555024089504624	51.0912315817944	51.05208249992905	32.38394350353409	70.93331766562109
0.28828828828828845	38.62073541714325	24.823298313989806	51.23509823047353	50.54455149220088	32.229278716163535	69.9613010423105
0.2942942942942941	38.16843692356402	23.94793445784049	51.102107810964185	50.02384634637306	31.993330075971972	68.97633083859515
0.3003003003003002	37.570738277922544	22.881606949201146	50.7120708589039	49.49181641568743	31.766643820423514	68.21402238398855
0.3063063063063063	36.84904414109004	22.00812786521998	50.09313814047542	48.950574194882996	31.42431913167829	67.37613783940928
0.3123123123123124	36.02938051043176	21.230123281798758	49.28069151318754	48.40241640338888	31.215177271161046	66.45238435999306
0.31831831831831847	35.14140891016131	20.475858757521973	48.31599415720826	47.849788345503114	30.845539785113804	65.75211605446124
0.3243243243243241	34.217312766074095	19.76520663673171	47.244635986515824	47.29528904317127	30.566706945639286	65.02291303998331
0.3303303303303302	33.290584832430575	19.117619762640498	46.11481190182519	46.74170562037258	30.035684678062132	64.21755941485584
0.3363363363363363	32.394745635858335	18.551242085796545	44.9754748106177	46.19205910721277	29.560504019015298	63.524952640221144
0.3423423423423424	31.56202706611307	18.082082652344354	43.87441279186648	45.64964112297858	29.161249820581	62.86782470369603
0.3483483483483485	30.822062431622765	17.723289837094452	42.85631027993298	45.11802208889888	28.703759426210986	62.357554575794495
0.35435435435435414	30.200633441706685	17.48456019485585	41.96086556994838	44.60101636191163	28.168045906119342	61.79584962065088
0.36036036036036023	29.71853374957332	17.371713432505707	41.22104932710044	44.10259702749384	27.62917606486822	61.457102813964774
0.3663663663663663	29.390615434506202	17.386460605507516	40.661598512579125	43.62676167487262	27.09801142419463	60.99533040215268
0.3723723723723724	29.225086579930878	17.5263855336652	40.29804295213112	43.17735876070774	26.58135313253834	60.58389469439648
0.3783783783783785	29.223122786631375	17.785148795684215	40.260638199443385	42.75789072406211	26.08817853204222	60.22083793398061
0.38438438438438416	29.378841783005527	18.15290938739876	40.42660346168473	42.37131381069297	25.584379759892403	59.97785264324324
0.39039039039039025	29.679668207340324	18.58413439809691	40.775202016583734	42.01985514233654	25.139717719179103	59.89818146959495
0.39639639639639634	30.107086483944855	18.937818139889394	41.276354828000315	41.70486511723501	24.799815192483408	59.748995240503746
0.40240240240240244	30.637746195976366	19.38301470052683	41.89247769142591	41.42671851448772	24.320411346118327	59.56491434631102
0.40840840840840853	31.244850265703334	19.90892044276661	42.580780088640054	41.18477183232616	24.11481760798051	59.5778236056423
0.4144144144144142	31.899725998806503	20.503569539948035	43.29588245766496	40.97737864906768	23.943616789226606	59.54724773556565
0.42042042042042027	32.57345703467367	21.15434473050443	43.99256933884291	40.801960190420424	23.619805040097162	59.547649551400795
0.42642642642642636	33.238444168530144	21.848417552794263	44.62847078426601	40.65512542788316	23.447069016782596	59.649143370535356
0.43243243243243246	33.869767221930225	22.57307564659297	45.166458797267474	40.532833988718615	23.238454588140918	59.68808789206533
0.43843843843843855	34.44623914418957	23.31591565619858	45.576562632180554	40.43059547958492	23.11103109375458	59.64062449821016
0.44444444444444464	34.95107576633577	24.064904653274315	45.83724687939722	40.34369970161104	23.107120437658903	59.65034003672345
0.4504504504504503	35.37214655527034	24.808336692805586	45.9359564177351	40.267472731732354	22.983238417895155	59.579639385512074
0.4564564564564564	35.70181821552493	25.534730081085183	45.868906349964675	40.197553175898484	22.894954820226943	59.488804032804765
0.4624624624624625	35.93644807230501	26.232721925099643	45.64017421951038	40.13018064528623	22.882652049223204	59.451350754157126
0.46846846846846857	36.07562185235974	26.89101766582796	45.26022603889151	40.06248474349547	22.986159818278402	59.38004508875099
0.47447447447447466	36.121255672063945	27.49844436892455	44.744066975203346	39.99275815730105	23.047950857883084	59.29563336112727
0.4804804804804803	36.076691353318644	27.943830251602474	44.10924366991526	39.92069277827226	23.039987085274472	58.99328490548318
0.4864864864864864	35.94590646074483	28.31530956502557	43.37393292711925	39.84755429656618	22.99259732032832	58.64220697370162
0.4924924924924925	35.732936960446565	28.61310897489493	42.555329679178165	39.77626950232362	22.92240205716294	58.38573753000289
0.4984984984984986	35.441574655399755	28.82678373678402	41.6684987909662	39.71140243874056	22.732944041995964	57.89471114565712
0.5045045045045047	35.07535877290887	28.946020615031767	40.80968463643041	39.65900098252785	22.603266516219282	57.56211397465831
0.5105105105105103	34.637837387778355	28.961540915529827	40.01480862017468	39.626304286926036	22.587758786368653	57.277100831192435
0.5165165165165164	34.13303586095143	28.866079617834902	39.209788752956996	39.62131321666226	22.519741879805718	57.2421707973999
0.5225225225225225	33.56604133246066	28.655340123898274	38.40402391486294	39.652239416215124	22.556021220715344	57.13038852324618
0.5285285285285286	32.94359804395747	28.234813159169992	37.605377345259534	39.72686265938274	22.67010810233128	57.16809593057049
0.5345345345345347	32.27460927566295	27.626435514314732	36.820876687700114	39.85183913791381	22.750869724554857	57.28399899842938
0.5405405405405403	31.570457123712533	26.81810774533662	36.529067075313236	40.03201384062718	22.913676530922267	57.450354473257164
0.5465465465465464	30.845078361111728	26.01799917709138	36.413914016728135	40.269796741435776	23.126300047751837	57.477668155800956
0.5525525525525525	30.11476886428538	25.196662194635692	36.33275697372679	40.564663985662875	23.31803264316432	57.77942644128706
0.5585585585585586	29.397725405241786	24.32983043066656	36.283371646186005	40.91284084212208	23.595296318103003	58.095949375831836
0.5645645645645647	28.713366865777278	23.43462402919303	36.262967538528734	41.3072125771516	23.882477722758967	58.43341033141902
0.5705705705705704	28.081502728337615	22.58714849387255	36.268649942960295	41.73749292324067	24.20648340744656	59.07513287183225
0.5765765765765765	27.521431974886713	21.814329415097372	36.29782044949924	42.19065846612259	24.45856089260061	59.54342672329794
0.5825825825825826	27.051058908332084	21.14042265058787	36.3484887457905	42.651632768105536	24.821239020842647	60.20428318138421
0.5885885885885886	26.686104309241802	20.642555730890205	36.419476550914126	43.10417870813019	25.362000523931474	60.75181380701904
0.5945945945945947	26.439472768682887	20.216714820645322	36.61768628229652	43.531934102250574	25.698424185398743	61.28936156097557
0.6006006006006004	26.320813221827777	19.81977936177059	36.831645846116245	43.91950704919748	26.23304048997485	61.907146678533735
0.6066066066066065	26.336283537280064	19.60926192509913	37.05585693272741	44.25353624850022	26.665375708204678	62.49629470611903
0.6126126126126126	26.488505440255604	19.596536625682102	37.3410197627017	44.52361972919352	26.68083944593445	62.54055627942367
0.6186186186186187	26.776676483771524	19.788625916020205	37.68826751694286	44.723023951197426	26.785292514651715	62.96845863692992
0.6246246246246248	27.19679365124183	20.188279404821383	38.09838011305589	44.84910377878302	26.834485386052172	63.13652982468078
0.6306306306306304	27.741939595967192	20.755251127910384	38.57147042095858	44.90339072040066	26.92433474698576	63.16073813889332
0.6366366366366365	28.40258722381992	21.34704856696254	38.7981825482058	44.89133922992391	26.999952276386814	63.12852747223842
0.6426426426426426	29.16688975832338	22.150778398020904	38.98307130787623	44.82175506681881	27.03539008468503	63.08979295695005
0.6486486486486487	30.020939083192392	22.7638991898021	39.59439941859886	44.705961661035644	26.95818154233277	62.938690034726875
0.6546546546546548	30.94899201039861	23.868574087697088	39.886899082615976	44.55678629377413	26.72524742683255	62.732402836396865
0.6606606606606604	31.933679137483892	24.22234043019078	40.22877911275892	44.387464643072576	26.51299407822398	62.488783837649834
0.6666666666666665	32.95622158061962	25.155128501340418	40.7882378548954	44.2105680295884	26.489151609494815	62.198265023796516
0.6726726726726726	33.996685411457	25.96601744343958	41.74878466116328	44.03705216847429	26.182411031517884	61.987858463041135
0.6786786786786787	35.034301492771014	26.442526414251095	43.16501911691719	43.87551048323503	25.824437803743475	61.75827551918406
0.6846846846846848	36.04787013688005	27.29469424883368	44.56848519799167	43.73169139067827	25.624781019563194	61.68874421125239
0.6906906906906904	37.0162571137591	27.8519265771009	46.180587650417316	43.608310562593545	25.27043889213868	61.496308067482374
0.6966966966966965	37.91897219328941	27.786783735511367	48.051160651067455	43.505159456800214	24.976743339646053	61.38715419558115
0.7027027027027026	38.73680607372938	27.695741498108713	49.77787064935006	43.41948363469293	24.826946489777903	61.44481384224246
0.7087087087087087	39.45248855315535	27.752434458425622	51.32166139819503	43.34658117701677	24.71478244113853	61.221672888754334
0.7147147147147148	40.051322000822715	27.51126656672623	52.64868408556768	43.280554636723075	24.54392605979712	61.19939870531377
0.7207207207207209	40.52174074887417	27.574385801953962	53.73156255596613	43.21514024795651	24.515813018389643	61.19264978287689
0.7267267267267266	40.85574934637392	27.48929529515738	54.550285049453954	43.1445355189481	24.36610594639389	61.25339088559006
0.7327327327327327	41.049200367227705	27.283941466344242	55.09266821810723	43.06415021815539	24.224058458828125	61.36616238973658
0.7387387387387387	41.10188472741124	27.075459137389768	55.35438277776822	42.971215091090144	24.124295385715335	61.16690306529842
0.7447447447447448	41.01742293104188	26.874532381932227	55.33857269882705	42.86519625845731	23.887657512552803	60.95675883771088
0.7507507507507509	40.802962791948	26.69153931348539	55.05513609285244	42.7479800046945	23.788709326963357	60.84299148385767
0.7567567567567566	40.46870634590767	26.536065997938213	54.51976202614512	42.62381150627222	23.828969508054445	60.659249451894084
0.7627627627627627	40.02730426587887	26.416312645072534	53.75283121491108	42.49899094775776	23.890351324194246	60.47297657511783
0.7687687687687688	39.49316857853744	26.283338908973906	52.778289490911284	42.38135035986878	23.786871006171907	60.33466192470595
0.7747747747747749	38.881762454527596	26.195298143487104	51.62259211309996	42.279553186097274	23.613887608553952	60.1091282238225
0.780780780780781	38.20892814420959	26.17645478040599	50.31379655869508	42.20227468465326	23.609365934821966	59.9966921886796
0.7867867867867866	37.49030997757774	26.172672887654873	48.88085412375067	42.157333350355145	23.61214715803846	60.03834114143618
0.7927927927927927	36.740918533144146	26.181453459432838	47.353119561226315	42.150850215533865	23.708711680625147	60.05160641053431
0.7987987987987988	35.97486515027727	26.198613709334065	45.76006620837085	42.186513076400054	23.780256750467938	60.06179702326237
0.8048048048048049	35.20527433273879	26.279384000136506	44.13116466534108	42.265015848830096	24.133893081145853	60.44498607609395
0.810810810810811	34.44435756448084	26.299868722272873	42.495859002448334	42.383729577113996	24.31428690886505	60.65275489525521
0.8168168168168166	33.70360863822203	25.974890242038985	41.10650606758217	42.53664211485318	24.4434587878181	60.868159650894334
0.8228228228228227	32.99406115269455	25.65627867649486	40.42763368606413	42.71457995085788	24.56600030336453	61.15368418205268
0.8288288288288288	32.32653660753663	25.14762821567396	39.96251615596064	42.905700417217545	24.738913804872396	61.5257095449873
0.8348348348348349	31.71180906791385	24.92429280389432	39.34533482423122	43.09621820656682	24.74628983413134	61.92038314723359
0.840840840840841	31.160621021186227	24.813098117023127	38.69792866266564	43.27130925666267	24.824072540225362	62.26482342435132
0.8468468468468466	30.683504549825983	24.724565194956345	37.799248116539125	43.41611970516601	24.941674238335935	62.4374950664699
0.8528528528528527	30.29039031543019	24.548789455793923	37.71536181832871	43.516799143130214	25.00426848715307	62.53049241761652
0.8588588588588588	29.990020537460577	24.270696741049942	37.689146515584895	43.56147632867282	24.97491054741496	62.55071155243085
0.8648648648648649	29.789216489331924	24.16286475776384	37.67606523218109	43.54110155486284	24.793001727985498	62.48393025176078
0.870870870870871	29.692080916789696	24.230577662875465	37.674283936106	43.450091987801706	24.74675481531638	62.295570251714075
0.8768768768768767	29.699236459408088	24.473300128476108	37.67167582869998	43.286733006554776	24.62824894074236	62.074792864170334
0.8828828828828827	29.807209009137285	24.647570401452693	37.5788140262162	43.053308153652026	24.39770858674078	61.562070174217695
0.8888888888888888	30.00805810597869	24.878675491489847	37.63737239839042	42.75595100304058	24.24266956574898	61.103984385529145
0.8948948948948949	30.289335188084312	25.06849508342084	37.73952875851633	42.404232493829724	24.036557209405327	60.710128548611564
0.900900900900901	30.63441713901517	25.388263020829157	37.75972829779881	42.010515742185675	23.80694069102679	60.039189932481705
0.9069069069069067	31.02322126351609	25.67256478879561	37.81958953312938	41.58912599012547	23.34893535123352	59.3804561872531
0.9129129129129128	31.433263921642098	25.75636575446759	38.216409125099794	41.15539539356611	22.958262661970025	58.85706181949823
0.9189189189189189	31.84098430860294	25.87968568397922	38.5870043058726	40.724650218946664	22.764758169299583	58.16676758205752
0.924924924924925	32.223222594420875	26.031857451528747	38.826264069378446	40.31121131304507	22.443571788453387	57.72699037714484
0.930930930930931	32.55872194659942	26.203084700722815	38.7007899051216	39.92747721651205	22.128419180541357	57.19049971911691
0.9369369369369367	32.829519210372396	26.476063893595967	38.5910927819936	39.58315300145807	21.89334676664284	56.82247529394943
0.9429429429429428	33.02209954677221	26.57373335911339	38.579778921444806	39.28467708999061	21.71393067846218	56.51546554774645
0.9489489489489489	33.12821447043138	26.76571535219065	38.47081090081311	39.034883546837456	21.552603116725187	56.340737486472854
0.954954954954955	33.14529716536996	26.98931883785139	38.393603160182714	38.8329195936874	21.316822911219518	56.0467024129677
0.9609609609609611	33.07644925195428	27.32999551696973	38.292905033066496	38.674418676179606	21.22488719586445	55.91013832289506
0.9669669669669672	32.930014449713845	27.677826480495515	38.070067829010064	38.55190991196545	21.09797880072741	55.836188315058436
0.9729729729729728	32.71879217681525	27.949502415661737	37.83702040101847	38.45542687975988	21.014738724406634	55.796819809810785
0.9789789789789789	32.45897420410551	28.247286844289007	37.60691812436699	38.37326414057723	20.881041980782957	55.61868869014309
0.984984984984985	32.16890740623476	28.266311103188926	37.3922286974787	38.292820016684466	20.833303270098405	55.478028076153194
0.9909909909909911	31.867794185743602	28.458298225123283	37.06521307724696	38.20145993839744	20.990222094497437	55.21782260456694
0.9969969969969972	31.57443941365334	28.452572330686646	36.76464807284645	38.08733645130228	20.98080773575191	55.060378068024896
1.0030030030030028	31.30614001488036	27.69096758964753	36.93850381005493	37.94010943928466	20.956865106952264	54.6811540242051
1.009009009009009	31.077792750334083	26.936876163407756	36.91744583355901	37.751522306853566	20.94057649331732	54.383873025967816
1.015015015015015	30.901269913448687	26.10025804861179	37.07686097798134	37.51580530472829	20.835303147968062	54.050760417445744
1.021021021021021	30.785084323501696	25.170582921572713	37.26869156615331	37.22989407921139	20.883135279481266	53.46535497945043
1.0270270270270272	30.73433681353428	24.56135948817335	37.48633755370383	36.89346799771385	20.584276707701704	52.97002517355601
1.0330330330330328	30.750913756721246	24.188348541670234	37.722958164772365	36.508827130116266	20.332464735965228	52.37348153339525
1.039039039039039	30.833881068645876	24.031883356678488	37.97221244278948	36.08063760317158	19.998350374528986	51.79165588831659
1.045045045045045	30.980006175765492	23.844770526431585	38.228893475277836	35.61558157210655	19.844619566160123	51.22324073953412
1.0510510510510511	31.184331826642644	23.664061837728628	38.489387492129715	35.12195004035444	19.454346138206535	50.70004911933927
1.0570570570570572	31.44072602752517	23.577735392144703	38.75190423251515	34.60921454550388	19.078113980380234	50.110722139983764
1.0630630630630629	31.742340920981576	23.5779510126634	39.01644435202156	34.087608129616534	18.784890984906866	49.55887087428334
1.069069069069069	32.08192953456811	23.655701324017883	38.927308422580104	33.56773815666137	18.325699740588146	49.10992689194686
1.075075075075075	32.45199168193054	23.801725651216632	38.97841365666446	33.06024470079265	17.86528166824005	48.6227987573989
1.0810810810810811	32.844746785802926	24.411539860383886	39.15012701528452	32.57550964308539	17.52312600359619	48.13211963796987
1.0870870870870872	33.25195918115856	25.200158194557385	39.19725230868158	32.12341433400006	17.20723057436787	47.57235522452737
1.0930930930930929	33.66466721594383	25.21860853271257	39.78238631573718	31.713138467614836	16.889123463869034	47.10570091253255
1.099099099099099	34.07288771451255	25.583447930219062	40.3607899694625	31.35299008761294	16.62076005428682	46.67248203954212
1.105105105105105	34.46537893015999	26.193653412372615	40.90369150235943	31.050256460763734	16.51354627846265	46.264232502324994
1.1111111111111112	34.82954562046305	26.366188381089	41.422659445032174	30.81106763429185	16.39926454260926	45.82212594764444
1.1171171171171173	35.15155822980402	26.70622356234219	41.9675400528665	30.640268283936884	16.38287186712901	45.52510475041914
1.123123123123123	35.416734842768925	26.92134833783592	42.35688419510129	30.541298203269186	16.39253674761674	45.33117390485364
1.129129129129129	35.61020176320079	27.13717685527268	42.566577950152514	30.516086617746797	16.48964608400353	45.14630078383931
1.135135135135135	35.71781000710115	27.500240723950423	42.576931278249305	30.56496956259681	16.67015757895199	45.298528311190836
1.1411411411411412	35.72724553724074	27.98310037980733	42.37437995847947	30.68664208522226	16.86068985503887	45.285681572440545
1.1471471471471473	35.62923607859874	28.214831460031224	42.012516702763484	30.87815748308516	17.01541869127785	45.50123980302535
1.153153153153153	35.418731942773185	28.383828370508088	41.6702833880694	31.13498394162339	17.27544188578279	46.186002772016906
1.159159159159159	35.09592653314802	28.47901426639712	41.39653534250789	31.45112493922008	17.534836442122867	46.4668800431262
1.165165165165165	34.666986496554635	28.543364506260176	40.972175668132444	31.819304160711354	17.794771708421457	46.95673203357974
1.1711711711711712	34.14438212566762	28.678811243241555	40.282833886145504	32.23120925107844	18.201959075985844	47.51212487347233
1.1771771771771773	33.546743680683704	28.506742264276696	39.608288284660574	32.67778258837105	18.49330585981187	48.11953224259543
1.183183183183183	32.89821488031942	27.997050719978258	38.92480576365383	33.14954242366333	18.938791617449386	48.80121189487475
1.189189189189189	32.22732553897108	27.50798969852316	38.008598944266915	33.63691511220073	19.309879761851114	49.425531320785076
1.1951951951951951	31.565455111248554	27.27332292773635	37.169574720427555	34.13055926494473	19.62299959362623	50.08628925207097
1.2012012012012012	30.945001791479644	26.959322498731307	36.55357585673598	34.621665506535926	19.95424743521388	50.68425638749132
1.2072072072072073	30.39740279481958	26.352304634837466	36.1460167579534	35.102220615583825	20.185920198569292	51.2752323932433
1.2132132132132134	29.951167108823228	25.891432696088447	35.7721812121191	35.56523114989111	20.544076831505475	51.793114691746524
1.219219219219219	29.630080938580615	25.741443147609242	35.369630889624226	36.004907917666614	20.889137297375502	52.38310272013837
1.2252252252252251	29.451728955802338	25.677392429804993	35.09216250769347	36.4168174786778	21.224585044364368	52.91977094934723
1.2312312312312312	29.42644386826645	25.600980890557356	34.97846680407639	36.798009095648176	21.565660812252567	53.29011823841448
1.2372372372372373	29.55675674352592	25.742427873982848	35.04455078618205	37.1471245260486	21.84353080933749	53.694138712077766
1.2432432432432434	29.83737574920806	26.033231053042645	35.26301984525542	37.464493715997875	22.225840369720064	54.16475268303781
1.249249249249249	30.25567644083571	26.57207548209442	35.651986987524765	37.75221250735513	22.464994716087016	54.32180923878784
1.2552552552552552	30.792646867236954	26.974370437663296	36.18756746220435	38.01419020476514	22.652587150405093	54.52203038224145
1.2612612612612613	31.4241990117994	27.39109537683738	36.80846551161364	38.25614701069337	22.961800016667095	54.6006777061689
1.2672672672672673	32.12273659129476	27.905921295645754	37.46980699744739	38.485535798774585	23.266710314886517	54.715518971441334
1.2732732732732734	32.85885875980088	28.33437359954488	38.3088312271764	38.711361133796224	23.534458152263646	54.920155672410125
1.279279279279279	33.60307931373914	28.872128461819262	38.993633739391406	38.94387201398649	23.88465758597357	55.15111563734291
1.2852852852852852	34.32745006764133	29.35107916273238	39.68927508688847	39.19411389226377	24.31186522253666	55.28598938110694
1.2912912912912913	35.00699303671059	29.68690137469186	40.37922849268022	39.47333960984121	24.86867722842873	55.44688759799403
1.2972972972972974	35.62086654358081	29.73716767105331	41.52769818079165	39.792296535318705	25.323088776994936	55.443810632909816
1.3033033033033035	36.15321308950608	29.671861041258023	42.657253318411605	40.160426287893586	25.9535446860872	55.61623910155114
1.309309309309309	36.593659886988384	29.496121612882735	43.45822427682828	40.58503130798863	26.46826024974451	55.7117048011455
1.3153153153153152	36.93746494245466	29.308229348895125	43.764435231349744	41.070476489536084	27.16505773438921	55.92602735075533
1.3213213213213213	37.18532163104445	29.073774836774778	44.377611838352045	41.61750166704577	27.87417896781311	56.248418232715
1.3273273273273274	37.34285238362728	28.805292256368716	45.086007843354075	42.22272019485304	28.70457868849251	56.64490057631685
1.3333333333333335	37.41983724403259	28.62386035429309	45.355650563398	42.87836938299461	29.72946516916154	57.0554207949411
1.3393393393393391	37.429235570332985	28.535520205519557	45.51702339065832	43.57236053905808	30.570693216759306	57.41504030739514
1.3453453453453452	37.386068882606025	28.40198435339096	45.58149589809571	44.28865135802532	31.354739755064447	58.04428977692985
1.3513513513513513	37.30623945118695	27.75133520706896	45.82919522066492	45.00793397243887	32.26282833474246	58.52817299026877
1.3573573573573574	37.205362131459616	27.245428410013446	46.053580672292874	45.70860140044054	33.088771567948655	58.99946265832365
1.3633633633633635	37.097685538941874	27.091392094216285	46.249296885985075	46.36792696508457	33.77839132567376	59.50347387518119
1.3693693693693691	36.99517234779689	26.982384682730252	46.42925177642732	46.96336885636396	34.49653377613845	59.90266519057631
1.3753753753753752	36.90679700189435	26.917274863492526	46.6035025739178	47.47389805359339	34.9370478359965	60.25878723334042
1.3813813813813813	36.83810266628287	26.891539444496185	46.77834441776056	47.88124397441366	35.33814774586486	60.57966718936035
1.3873873873873874	36.79103868672465	26.354765858624116	46.95574117979914	48.17095887827358	35.54291671818851	60.82389649998044
1.3933933933933935	36.76407672831926	25.73704037176172	47.26127940247843	48.33321836811226	35.5419045137865	61.306008451031076
1.3993993993993992	36.75258029184836	25.432718355001494	47.63743241311463	48.36329933600295	35.29043357172711	61.65234492055564
1.4054054054054053	36.74938098040577	25.07095747182012	48.00789936790372	48.261705620207415	35.12270897294363	61.839183579669594
1.4114114114114114	36.745498243276664	24.774599456232057	48.35330226851507	48.03394232022618	34.67347871245096	61.883486517767274
1.4174174174174174	36.73092949833408	24.543628416378045	48.651838777626814	47.68996901754629	34.179138111870515	61.715352028154605
1.4234234234234235	36.695435883288866	24.375059251783117	48.880971616832674	47.24338733709339	33.4939144003025	61.538739827281915
1.4294294294294292	36.62925568656671	24.239388677759393	49.01912269537403	46.71043729262587	32.60350292697369	61.24835796540283
1.4354354354354353	36.52369182942679	24.00016315229585	49.04722050655772	46.1088884355248	31.711936818496508	60.884908158479284
1.4414414414414414	36.371539550103485	23.793101459838685	48.949977640368296	45.45691554381431	30.764667002100147	60.49788561043648
1.4474474474474475	36.16734277067044	23.617869160941506	48.71681638039936	44.77204475666038	29.743972328172116	59.98183264377145
1.4534534534534536	35.907489210756495	23.472571256883487	48.3424071646295	44.07024557209411	28.818798605526844	59.5914250178972
1.4594594594594597	35.59017201176333	23.353514486230665	47.826829537296	43.36522828292583	27.836670562237128	59.12931590600321
1.4654654654654653	35.21525701532218	23.255112699075614	47.17540133156874	42.66798677282567	27.008346237933683	58.757645655141346
1.4714714714714714	34.7840985956535	23.169952651600905	46.39824453970609	41.98660479015935	26.162119708809257	58.28348739673477
1.4774774774774775	34.29934313053153	23.089022376610174	45.509663884452884	41.3263215396851	25.457641653703547	57.8529678890601
1.4834834834834836	33.7647491952688	23.002090572407155	44.527407818130435	40.68983131209686	24.626695657162518	57.28945209719053
1.4894894894894897	33.185039816439925	22.898214140451923	43.47186549242792	40.07777343438553	23.865070273965465	56.76961891724285
1.4954954954954953	32.565787634200355	22.76634250110246	42.36523276729825	39.48935442842229	23.05792755680715	56.64635189347811
1.5015015015015014	31.913321578962982	22.595981624518306	41.23066153340766	38.92303502394592	22.336606494213925	56.239410700385086
1.5075075075075075	31.23463605102761	22.251361910511633	40.091394524855076	38.377211360045145	21.727854095644982	55.81486699189458
1.5135135135135136	30.537281924561498	21.850603487259786	38.96988538473884	37.85082266693139	21.190037016683803	55.463008705698336
1.5195195195195197	29.829223013742933	21.354029822699513	37.886911379488595	37.34382677360593	20.60429116698248	55.15094794072578
1.5255255255255253	29.11865071438427	21.01682891502468	36.86070157746354	36.857499206211294	20.00800397157154	54.81285697993724
1.5315315315315314	28.413761173609316	20.62144781005849	35.90612220358713	36.39453015261913	19.492083566058028	54.52687021961306
1.5375375375375375	27.722510855258975	20.09071067716103	35.033977910146525	35.95891443605078	19.113213143354752	54.184845443682505
1.5435435435435436	27.052375145173198	19.51281976644407	34.250497701260116	35.5556508176125	18.79363156870475	53.73316975281589
1.5495495495495497	26.41013867194049	18.948981376951213	33.55707338322831	35.190286282214714	18.534740489473595	53.33412754303313
1.5555555555555554	25.80174430087098	18.408823173949173	32.95030502268232	34.86835643544392	18.343404834447462	52.84577899822995
1.5615615615615615	25.232220467740945	17.89710400814022	32.422382845434406	34.59478310681603	17.97299246329874	52.49756891428315
1.5675675675675675	24.705694944886687	17.389394410293868	31.961801521559362	34.37329365980875	18.009916638800455	52.32333948408228
1.5735735735735736	24.225489396783825	16.811213700458065	31.554365785040233	34.20592302760997	17.872309656378516	52.02563325741519
1.5795795795795797	23.794275703535096	16.30051004131395	31.184411508251774	34.092649596278285	17.935591771732994	51.768440393829124
1.5855855855855854	23.41426443565585	15.888393299092678	30.83613906659455	34.031200967040256	17.872500949158994	51.65197424622158
1.5915915915915915	23.08738994522224	15.594853826510365	30.49494022075788	34.01704717869639	17.926246130912777	51.569299759851084
1.5975975975975976	22.815456341247778	15.458549314456837	30.148598066570543	34.04357937046217	18.055750771564064	51.402472044073185
1.6036036036036037	22.600214199532136	15.412176422737309	29.788251976326965	34.102453417708965	18.314355870614353	51.18952309846184
1.6096096096096097	22.4433483404877	15.477652667874883	29.409044013100512	34.18406286793156	18.432991148493947	51.027742906490126
1.6156156156156154	22.34637078256753	15.68234491980192	29.01039664533313	34.278095141975875	18.674277190256394	50.933793728746345
1.6216216216216215	22.310428008981493	16.024946569939672	28.595909448023306	34.37412034967667	18.9856163985662	50.75308292137516
1.6276276276276276	22.336045850460337	16.499191318534038	28.172900382386633	34.46216330375418	19.2630656526429	50.43336448262109
1.6336336336336337	22.422846687502176	17.094042239150077	27.751651135854274	34.53321572481985	19.471281730174773	50.134238090600924
1.6396396396396398	22.5692808636188	17.544342887336814	27.391508214527438	34.57965589543712	19.74926072731687	49.849991987138836
1.6456456456456454	22.77241630907218	18.012408726496723	27.309203138005685	34.59555541751286	20.138192486218713	49.50437371530685
1.6516516516516515	23.027827146807283	18.579453449224253	27.272211773088333	34.57686541474668	20.53722033790305	49.04720909042775
1.6576576576576576	23.329613798523223	19.24636353696692	27.286618126675663	34.521485841234494	20.745679254215208	48.60634089625917
1.6636636636636637	23.670574610423188	19.876152338801262	27.464996882045114	34.429230278530405	21.08430009582061	48.24254251805776
1.6696696696696698	24.0425334167597	20.325937010419036	28.1002699520659	34.30170408217824	21.441905170474882	47.69428263394275
1.6756756756756754	24.436810150007247	20.772342560517014	28.87849994745279	34.142115955808904	21.786800841234395	47.25217918306974
1.6816816816816815	24.8448041455878	21.20172673418272	29.67885406027412	33.95504251279936	21.85450060926239	46.78574678384068
1.6876876876876876	25.258643813075935	21.602889864866807	30.48875907565781	33.7461630276724	21.699857413217046	46.305544584181185
1.6936936936936937	25.67184349101804	21.807893482973313	31.139504389699557	33.52197841455404	21.601736732655016	45.86825252784949
1.6996996996996998	26.079900110239866	21.862681662565986	31.76397711715511	33.2895254326511	21.444143842639424	45.57235186469835
1.7057057057057055	26.48076008702534	21.961694636752885	32.454701128515616	33.05609485675281	21.383288175481635	45.26254238435496
1.7117117117117115	26.87509161607566	22.160740167650417	33.248255286195636	32.82896112125315	21.16969604247045	45.047598591310184
1.7177177177177176	27.266309668097648	22.312411810519837	33.84882590503667	32.61513061228913	20.82240226439306	44.87284943750272
1.7237237237237237	27.660320262583763	22.433414164829895	34.49013002825391	32.42111590445904	20.63058811520353	44.74007445712491
1.7297297297297298	28.064975913584323	22.824366511154555	35.2076727737387	32.25274323006994	20.382959061078125	44.72849265240082
1.735735735735736	28.489263604209587	23.001315146633345	35.934134215148106	32.114999778326265	20.117598276815635	44.7383180757656
1.7417417417417416	28.942277504412697	23.181485512267045	36.63050949991596	32.01192569276339	19.88750398605396	44.85355789043051
1.7477477477477477	29.432057573765547	23.5091638347147	37.14157764708406	31.946552809733777	19.712902160199302	44.96757457179439
1.7537537537537538	29.964398583584128	24.169360780188914	37.670934055870305	31.920888525575368	19.564996919257737	45.00984911058925
1.7597597597597598	30.541748521797057	24.472823928801347	38.37067319889018	31.935939232792865	19.455205752887732	45.066057222852784
1.765765765765766	31.162318057084192	24.974299640516666	39.03170569871808	31.99176421786512	19.37600137396336	45.33374115234115
1.7717717717717716	31.819512146106963	25.43165478205709	39.46462408849254	32.08754846023297	19.357551080909182	45.555440824527466
1.7777777777777777	32.50177092089067	25.824704174510117	40.28806679491737	32.22168196120505	19.375319277871	45.79230543224768
1.7837837837837838	33.1928713751192	26.045501320548244	41.165525850545954	32.3918343431596	19.446974498680767	46.085661444065515
1.7897897897897899	33.872697429521644	26.1798016845428	41.820339673052274	32.59501643967488	19.405945947428606	46.39491867354282
1.795795795795796	34.51843838443282	26.598960639930613	42.42865657736576	32.82762505477114	19.567943365919465	46.789850565191294
1.8018018018018016	35.106130010083966	26.966322711669562	42.97179213433834	33.08547233309193	19.997379793978535	46.99662851306874
1.8078078078078077	35.61241405672302	27.262874789374607	43.449659545141174	33.36380640764646	20.117611789094987	47.39249470994269
1.8138138138138138	36.01636551071831	27.47304501683897	44.02569436828447	33.65733429447782	20.327611558297292	47.65516459260524
1.8198198198198199	36.301225765488844	27.58599084170218	44.44689151836039	33.96026060552691	20.53717668367132	48.04916408345301
1.825825825825826	36.45588539305032	27.59652923691372	44.70082013444166	34.26635600562655	20.83870760463803	48.371100863808714
1.8318318318318316	36.475981681945825	27.505624185413478	44.862849777325415	34.56906722735019	21.162589182524705	48.68331321803097
1.8378378378378377	36.36451089979987	27.32039079468967	44.85649616815045	34.861676032140466	21.407624670840644	48.93655700108789
1.8438438438438438	36.13189919016222	27.053624363984856	44.66707209907722	35.1375082861073	21.75591772227008	49.09655549194152
1.84984984984985	35.79552410374382	26.722909996860782	44.32615519021822	35.390187122197425	22.240108484692886	49.21515095168819
1.855855855855856	35.37872582308187	26.34940784368533	43.87473108678979	35.613916991540194	22.65697770864635	49.28698213452051
1.8618618618618616	34.9093885153868	25.956435927787627	43.360614424846396	35.80377930974807	23.090868143778206	49.25358068476052
1.8678678678678677	34.418204327078286	25.476006085529793	42.835295583466156	35.956016303789546	23.46908450355186	48.98750970910814
1.8738738738738738	33.936753046419376	24.978059514695616	42.35045126382954	36.06827822191679	23.89674048937058	48.833529433104886
1.87987987987988	33.495538565055064	24.493675172332544	41.95438487545086	36.13981057005705	24.239570471638903	48.77029182747904
1.885885885885886	33.12211943501318	24.201863760152047	41.688667891093026	36.17156234582032	24.549039503526615	48.5444552596411
1.8918918918918917	32.83945657691344	23.99926604378466	41.58523575005535	36.16620281103005	24.88385213328458	48.2513978298917
1.8978978978978978	32.6645788224525	23.662588947528892	41.664153435069814	36.12804230672506	25.04648394372213	47.994214600217056
1.9039039039039038	32.60763915621116	23.217592433666866	41.93221015989263	36.06286091579207	25.265008866624573	47.76926688361703
1.90990990990991	32.6714040534376	22.960373295783985	42.382434811091215	35.97765634431553	25.326968074695483	47.780830181733656
1.915915915915916	32.85118783677719	22.804427620763068	42.99455010579347	35.88032830086928	25.315867310087462	47.654527304999625
1.9219219219219217	33.135215780881175	22.664749279255506	43.736310607744294	35.77932027252127	25.10754508178627	47.6981286008062
1.9279279279279278	33.505375541193786	22.569792613168833	44.56560438222713	35.68324067601087	24.85055973898726	47.701421626019574
1.9339339339339339	33.9382974988844	22.44344913956279	45.43314585820601	35.60048405133615	24.493237672167886	47.85971571308161
1.93993993993994	34.40669124247325	22.527829985058727	46.285552499887764	35.53886976398465	24.140931531740755	48.24396299175055
1.945945945945946	34.88085744506029	22.693132719946856	47.06858217017375	35.50531133908787	23.864165109334976	48.685569917314375
1.9519519519519517	35.33029112248334	22.80132863239918	47.8592536125675	35.50552491874812	23.40564099406605	49.03033852922752
1.9579579579579578	35.725292651264816	22.89458771624689	48.555997586282736	35.543781219631526	23.130478003381914	49.518793776454146
1.9639639639639639	36.038505945602545	23.246230507480714	49.0418236550812	35.62270239928144	22.968185005126045	49.871197172942374
1.96996996996997	36.246308065316875	23.223558074906567	49.28336478760005	35.743103770817626	22.796170619238712	50.31920417044098
1.975975975975976	36.32998096139032	23.466415842015266	49.257893338414185	35.90388037615638	22.67808408759682	50.793212460551274
1.9819819819819822	36.27660434058412	23.59916524149342	48.95404343967482	36.10193977545065	22.611533369844345	51.308400468472065
1.9879879879879878	36.079619496494125	23.78732489370074	48.371914099287515	36.332184532479666	22.622164162178112	51.68317057696799
1.993993993993994	35.739028359144704	23.95547578486328	47.52258093342612	36.58755012364095	22.624976127608736	51.950789162830475
2.0	35.26121069705362	24.095352618954355	46.42706877515288	36.85910568751165	22.760891646569064	52.416813484520105
2.0060060060060056	34.658365451592424	24.201871287990297	45.114859615194554	37.13622555008114	23.007147561004448	52.65434164706166
2.012012012012012	33.94760867278145	24.273185911703184	43.622031433859696	37.40683835837316	23.2480891219602	52.872077579958116
2.018018018018018	33.14978837479351	24.31043339307288	41.989143356514134	37.657757711298785	23.47737772217399	53.161310125432074
2.0240240240240244	32.288102715713514	24.31720576801074	40.258999663416276	37.87509343300845	23.855646814698158	53.40212071378117
2.03003003003003	31.38662848657745	24.298820288722908	38.474436684431986	38.04473639841547	24.14794743571302	53.50490492542139
2.0360360360360357	30.46887826191126	24.261477503647374	36.676279020175144	38.15290264036917	24.349242408098533	53.47654293451894
2.042042042042042	29.556503814692615	24.208986252653805	34.901601637679875	38.18671507828558	24.472420359408563	53.564832752477734
2.048048048048048	28.6682491506453	24.154088012878958	33.182410288411646	38.13479445799342	24.610492664091936	53.329936018513784
2.0540540540540544	27.819229405061332	24.00636425415254	31.632094555970117	37.987825854841326	24.71321627880264	52.98721276811318
2.06006006006006	27.020574664948185	23.754386710693808	30.286762619202563	37.73906416306506	24.62419094988331	52.632901489097264
2.0660660660660657	26.27943521130592	23.532239028836685	29.02663139377516	37.38474199340479	24.487346587379886	52.063932819894006
2.0720720720720722	25.59930262098986	23.180477505016853	27.962001106345127	36.924346680816676	24.27289200402683	51.42880579400829
2.078078078078078	24.980565793421544	22.508253484802474	27.311824785565545	36.36073968509561	23.80313784034243	50.4446058308739
2.0840840840840844	24.421197650367912	21.799220335694372	26.724165051274237	35.70010120631651	23.308462165802826	49.531303888806974
2.09009009009009	23.917460612225785	21.09248485519184	26.4129236377052	34.95169464077824	22.61100606039465	48.66784933424484
2.0960960960960957	23.46452814993438	20.547628543260654	26.174069390811336	34.12745858632422	21.93626181343458	47.45727688643164
2.1021021021021022	23.0569442030924	20.15286963663904	25.917686817226425	33.24144729082165	21.324854725430562	46.22211301892105
2.108108108108108	22.688877996181983	19.657360419875836	25.80683384436367	32.30915248204765	20.560237883030513	45.19318615624236
2.1141141141141144	22.354172885487202	19.221868037905406	25.617436817161945	31.346749253985294	19.718492183830726	44.04928769503143
2.12012012012012	22.04622757865127	18.883215524445664	25.30573044560829	30.370315152293678	18.88212101814003	42.84167031634428
2.1261261261261257	21.757779911566555	18.833454696056364	25.037539268808647	29.39507415018635	18.018629078328157	41.655344864397875
2.1321321321321323	21.480682227546577	18.59352888011286	24.72713479995528	28.43471556168326	17.236367293906987	40.51643135678833
2.138138138138138	21.20576036687494	18.35496101094625	24.37147690898657	27.500832225769624	16.414858785588923	39.39824129728072
2.1441441441441444	20.92283508367849	18.268973501269112	23.965791424000695	26.602513008973805	15.605699961039468	38.28665302028166
2.15015015015015	20.62095775965533	18.01352877976799	23.503448963904344	25.746112623611328	14.976014904002122	37.20612634846299
2.1561561561561557	20.28887618284234	17.83195538236751	22.963801500342495	24.93520797783431	14.351390149371472	36.159407658334615
2.1621621621621623	19.915706898973276	17.336434012010482	22.371213684704788	24.17073592075537	13.722240944270022	35.267145670966364
2.168168168168168	19.49175458472954	16.70326085673286	22.0270955387055	23.45129350544344	13.085988570852201	34.34719116611437
2.1741741741741745	19.009391707261308	16.096408219300205	21.592834458509202	22.77356988102249	12.555067844966084	33.460654666224286
2.18018018018018	18.463897493817427	15.552018544180054	21.20769599454029	22.132869611026372	11.95918879510667	32.5829245001104
2.1861861861861858	17.8541558001225	14.782624273981767	20.739758130089427	21.52368135329773	11.376195333372468	31.793055448518757
2.1921921921921923	17.18312627009689	13.92222543719655	20.186332466193857	20.9402439156901	10.967894484453604	30.9479628265086
2.198198198198198	16.458029428746094	13.34120060591548	19.842805389464818	20.377063904426308	10.560233823616596	30.252454375387615
2.2042042042042045	15.690219589530985	12.567266310858775	19.41755384191974	19.82934535835714	9.939543814217608	29.69280543539135
2.21021021021021	14.894754392991539	11.798505047701534	18.915238891662284	19.293301418721143	9.384204502623746	29.09767876070912
2.216216216216216	14.089701216205407	11.082958589093025	18.345104611929436	18.76633039214918	8.890176071264342	28.573869990445843
2.2222222222222223	13.295244342947093	10.350052121529272	17.720782657470917	18.247052400123533	8.3799223364161	28.139635158618702
2.228228228228228	12.53267000435533	9.672490072921354	17.093055625478048	17.73521682365347	7.7892394631744954	27.87424528936348
2.2342342342342345	11.82330847256973	9.168731655714156	16.451531996421306	17.2315034906045	7.119232925687296	27.563153168978438
2.24024024024024	11.1875045181959	8.68465855940844	15.833057373767176	16.737250597995242	6.467428179559804	27.121464549864662
2.246246246246246	10.643672490055733	8.030130313890384	15.348353380640653	16.25414851081331	6.020924061567218	26.644108677997856
2.2522522522522523	10.207473748501098	7.381871416543539	14.99598327898503	15.783940024768413	5.580584055055457	26.002787141352584
2.258258258258258	9.891136076999315	6.882132923133269	14.674300474386479	15.328164163014225	5.082966861943083	25.312788828502196
2.2642642642642645	9.702920349380198	6.536259961410086	14.423275971430419	14.88797248034978	4.720332275993313	24.622547774716296
2.27027027027027	9.646731319875911	6.3697898053363255	14.280788117020185	14.464035210132852	4.4548373841741755	23.952362471142752
2.276276276276276	9.721867589614847	6.380408000338561	14.259338200684146	14.05654100415093	4.099876508886155	23.354578234971683
2.2822822822822824	9.922909674504568	6.559480400765289	14.366404663743205	13.665280435879346	3.789970197471255	22.917890571234526
2.288288288288288	10.239752422186589	6.892360219524012	14.603555694990954	13.28979188645497	3.5531507839727543	22.15771893275108
2.2942942942942945	10.657795746665748	7.358877276427169	14.965830474240917	12.929540677924164	3.394735175600284	21.500672790086526
2.3003003003003	11.158312549306727	7.897070536291468	15.441474770013789	12.584099558043894	3.3348781147319393	21.275296945032867
2.306306306306306	11.719012073774719	8.370455962329329	15.957546675045657	12.253301265849288	3.3410507361532993	20.9952907699663
2.3123123123123124	12.314809205213203	8.913616278611391	16.447918731245753	11.937341391574902	3.3874096577684156	20.662264180589833
2.318318318318318	12.918795260908942	9.46360433023213	17.04821380585317	11.636820698646188	3.4779687516749025	20.18933048920464
2.3243243243243246	13.503385107390562	9.99292168990876	17.75650650024836	11.352728463130322	3.6149884825111323	19.648887598341403
2.33033033033033	14.041591839272236	10.475173503876556	18.382135845613476	11.086379876188214	3.8004109835230047	19.17975598913914
2.336336336336336	14.508357545807788	10.88629365720663	18.899512775547777	10.83932894776811	3.8698575191960627	18.635709254582796
2.3423423423423424	14.881850908446571	11.180056979103052	19.322830686935923	10.613281997136218	3.94881402656074	18.1586796042953
2.348348348348348	15.144633085553137	11.334009896728547	19.67425710914021	10.410034954625763	3.9803605547131076	17.57109329634898
2.3543543543543546	15.284594986825084	11.484894930165822	19.933291613349272	10.231450625307653	4.065239069718435	17.04289915716187
2.3603603603603602	15.295582449496779	11.481927967975253	20.026920941681205	10.079481110044503	4.196242963944104	16.606658706529153
2.3663663663663668	15.17765002111954	11.33143981603294	20.02219562397212	9.956227881926338	4.335888516273705	16.055645091453513
2.3723723723723724	14.936916353833512	11.067049366560598	19.86727088807007	9.86402013372318	4.539466156180858	15.59171032750271
2.378378378378378	14.585030661236592	10.701401803840044	19.569920748767	9.805483437123069	4.762572475320905	15.146919635808661
2.3843843843843846	14.13829566515939	10.25144546694154	19.14433019004939	9.783567431333122	4.9424952783775	14.741194209974473
2.3903903903903903	13.616523430736615	9.707785823700771	18.66884241272163	9.801504193335232	5.168267750592092	14.287375592852134
2.396396396396397	13.041722705714273	9.18049314869715	18.17081859800939	9.862677984195003	5.426459426989353	14.054794874226115
2.4024024024024024	12.436727432549022	8.60335948609064	17.63852690600142	9.970400905014904	5.6067328563909395	13.918262570883893
2.408408408408408	11.823875217617854	8.026917393145252	16.927360253741732	10.127605378375723	5.771071283104285	13.940644754199042
2.4144144144144146	11.223832601837913	7.470120144803626	16.21267187905089	10.336480494798163	6.000672892860351	14.103367350687634
2.4204204204204203	10.6546432557395	6.9174288857157675	15.5978952030484	10.598092281965158	6.224647162326027	14.539975293424709
2.426426426426427	10.131048922436387	6.31627411268897	15.017062882180985	10.912035489244492	6.345051735150237	15.141263721282595
2.4324324324324325	9.664104615965257	5.892068624679783	14.483458996125146	11.276165052435942	6.503815915316899	15.868698169083174
2.438438438438438	9.261082610422017	5.50332787391854	14.00694525470336	11.686448699415344	6.517784668768338	16.837276537932553
2.4444444444444446	8.925636832971923	5.166305099140692	13.594139811112766	12.13696908063875	6.6063304113058425	17.663586216702125
2.4504504504504503	8.658182173764308	4.940721710498578	13.248804152137282	12.620086315790921	6.745353807314897	18.596243859226487
2.456456456456457	8.456432706649373	4.779086970732142	12.972368863035754	13.126752596022927	6.8389301708892365	19.648225644262702
2.4624624624624625	8.316038718099342	4.643427329406513	12.764527496463787	13.646952357925505	6.952502896947345	20.62757268090532
2.468468468468468	8.231263915795346	4.541920414541089	12.62383310957695	14.17022717149178	7.052009443195652	21.60305616656227
2.4744744744744747	8.195649967868654	4.524138733610889	12.548242258942762	14.686235780362017	7.227125399552246	22.530160002519953
2.4804804804804803	8.2026242032688	4.491962531280417	12.535564241658186	15.185297627800363	7.394039169973446	23.42816401577921
2.486486486486487	8.246016552904397	4.439407348826516	12.583787275412908	15.658872534135277	7.563996834197199	24.216065588201303
2.4924924924924925	8.320462510204367	4.37239216411027	12.691266721517257	16.099938809885447	7.763151288743055	24.925501794706577
2.498498498498498	8.42167918566926	4.285264495196693	12.856772513779164	16.503245129261707	8.039825126050602	25.490912447280508
2.5045045045045047	8.546610834893587	4.438140555902961	12.949555299485759	16.865425761213235	8.247950276213343	25.978836884610118
2.5105105105105103	8.693448197612726	4.649948349307272	13.148795703175603	17.184982162523568	8.521707454382106	26.38470863614742
2.516516516516517	8.861532433181535	4.716204156674188	13.581526183806114	17.46214484076318	8.691647387067963	26.70254739199704
2.5225225225225225	9.051159371323243	4.83996532162998	14.008176902288648	17.698636856407674	8.877251138940261	26.977752740260037
2.528528528528528	9.263303344322848	4.838910005904409	14.357584141780032	17.897364195337122	9.06175851175908	27.10628956341112
2.5345345345345347	9.499282259644502	4.8260186278195	14.88995459540576	18.062059036865445	9.154551986325252	27.175149266388598
2.5405405405405403	9.76038710160906	4.78393364570016	15.482549812831005	18.19690066029274	9.288341836232673	27.31147855290852
2.546546546546547	10.047500004822984	4.7747173540965155	16.103300410207343	18.30613651809244	9.391567372682472	27.368780561728013
2.5525525525525525	10.360725625262697	4.810417074633407	16.69371589994726	18.39372383677824	9.415355212430912	27.311644640018617
2.558558558558558	10.69906079167338	4.90212613463462	17.297994146932638	18.463010557335767	9.531736963753294	27.374701773428935
2.5645645645645647	11.060127182407214	5.059198864270926	17.90249387169779	18.51647352949303	9.690702097180553	27.41261531427468
2.5705705705705704	11.439990659260607	5.288526030471837	18.49188197526988	18.555531146663625	9.673535507350557	27.329455665763852
2.576576576576577	11.833088368184079	5.593910558583765	19.04962528975822	18.580446215284255	9.759497653589191	27.247350121108525
2.5825825825825826	12.232280232377263	5.975585985313458	19.55864483201215	18.590331863009233	9.901838248765218	27.180684539430157
2.588588588588588	12.629034611117396	6.429920226824373	20.00210249826938	18.58326797664734	10.069898845027325	27.074271960158818
2.5945945945945947	13.013748601073866	6.854480626620749	20.364274497596785	18.556527760451317	10.173601533830823	26.95714328740813
2.6006006006006004	13.376192108391846	7.299956314146486	20.6314521227132	18.506903888398313	10.357648403880257	26.60861366217569
2.606606606606607	13.706052339932532	7.774423403694271	20.792800699302443	18.431112419672946	10.493661449772524	26.35944701300591
2.6126126126126126	13.993543146256703	8.503238028389971	20.8411036766847	18.32624171727678	10.647075158322249	26.009976611297766
2.618618618618618	14.230033396574578	8.805348804107862	20.77332233563246	18.19020489233147	10.70780279201412	25.56091870909929
2.6246246246246248	14.408642010748617	9.313954511032	20.72074326578744	18.02214955800744	10.84595212486298	25.107161602505958
2.6306306306306304	14.524745861841716	9.906128526660428	20.628058367508842	17.822779251932964	10.834545573959787	24.60706953925028
2.636636636636637	14.57635134159778	10.07800644407716	20.432273236197645	17.594547370796306	10.83028947901775	24.139030505746224
2.6426426426426426	14.564290963892264	10.000759451645527	20.1438099323891	17.341696527017234	10.694469361921222	23.651020983927296
2.6486486486486482	14.492222047855071	9.855546392691847	19.776458793317108	17.070132607742213	10.532497565233285	23.0344506496119
2.6546546546546548	14.366423490119372	9.682566303749104	19.346597323352615	16.787141417894034	10.386873051051287	22.600570023796237
2.6606606606606604	14.195406498657851	9.480039131077204	19.240463805527636	16.50097405998904	10.04647699908414	22.28717688192682
2.666666666666667	13.989373266449233	9.106115508023434	18.913343146492032	16.220342505419065	9.718939464851054	22.248896470986576
2.6726726726726726	13.759571459283848	8.858180490701413	18.883590483371414	15.953876872382127	9.411292491761754	22.228921228734574
2.6786786786786783	13.517600257906127	8.56845996642358	18.682694772461236	15.709599231758514	8.951285572801707	22.392972788725448
2.684684684684685	13.274724672053189	8.196722119165488	18.53648703068943	15.494464831527486	8.459811172209928	22.819319829401312
2.6906906906906904	13.041249193480338	7.641347772218807	18.44115061474187	15.314011106674288	7.942729183227331	23.154967054458574
2.696696696696697	12.82599090195982	7.280921159646998	18.371060644272642	15.17213939601939	7.4763432039243085	23.67185882095411
2.7027027027027026	12.63587801056024	6.940691212151364	18.331064808969117	15.071036340210432	7.063695255935369	24.184447401894225
2.7087087087087083	12.475685045204827	6.627913301092427	18.323456789317223	15.011224248303389	6.610557603295471	24.683820796435413
2.714714714714715	12.347902798308157	6.34794434484304	18.347861251773278	14.991714935102266	6.30707134437064	25.215373622839092
2.7207207207207205	12.252731700162295	6.1042284136572045	18.40123498666739	15.010231733379841	6.035644211456807	25.545570953997185
2.726726726726727	12.18818222285393	5.89838646097195	18.477977984735904	15.063460774998141	5.815673280971554	26.019423136962573
2.7327327327327327	12.150265225688686	5.730380389463402	18.57015006191397	15.14729536037126	5.632253066242149	26.718335459880223
2.7387387387387383	12.133257664847433	5.5987233955502065	18.66779193414466	15.25704540883539	5.707093650841025	27.03665267444945
2.744744744744745	12.130033062946586	5.500713758462999	18.75935236743017	15.387595873597496	5.723217546591592	27.313433999481816
2.7507507507507505	12.132449593416148	5.432676062350276	18.83222312448202	15.533511370295843	5.863106294758272	27.546140325929706
2.756756756756757	12.131789880652187	5.390200406459983	18.873379354844392	15.689096748805397	6.100040545559704	27.892307231129244
2.7627627627627627	12.119244641450328	5.368375037500978	18.816485880217794	15.848432856693274	6.340556849512335	28.21714105926279
2.7687687687687683	12.086427034311598	5.338926552011396	18.833927516611798	16.005411832740233	6.621047869860526	28.31027069996371
2.774774774774775	12.02589696004081	5.25025768809003	18.80153623199159	16.15379628147427	6.878628199168926	28.37103959226385
2.7807807807807805	11.931666277090835	5.148473722192093	18.714858831989577	16.287321845228035	7.170389325845733	28.46443066081945
2.786786786786787	11.799649077313623	5.0275104180477665	18.571787736579477	16.399854032121638	7.432446897561507	28.56672582998537
2.7927927927927927	11.628017867093199	4.883147906709172	18.372887827477232	16.485599282633107	7.682372871952787	28.531410711621454
2.7987987987987983	11.417428237947695	4.713296201313743	18.121560274581643	16.539359061361335	7.923111495087525	28.317913632403
2.804804804804805	11.171082022109566	4.518154458759662	17.824009585459468	16.556806111813355	8.111929691070134	28.232376713594522
2.8108108108108105	10.894611583509139	4.248437745835125	17.592574129902914	16.53475545100154	8.20373714003694	28.018757219513883
2.816816816816817	10.595784352259251	3.9687978061856692	17.22277089833283	16.47140019237349	8.27903866141515	27.819524974579185
2.8228228228228227	10.284044773313827	3.703319512956105	17.065883362624493	16.366484172935422	8.27219611115141	27.626634161497766
2.8288288288288284	9.969927953923966	3.458525742160416	16.981451362345567	16.221389232786304	8.191827543698285	27.483900853746736
2.834834834834835	9.664393011376749	3.2403623662728847	16.862992116541907	16.039123868586334	8.068258865182074	27.302511886049814
2.8408408408408405	9.37813252343304	3.0538236590402312	16.71498976968287	15.824210467971065	7.928568550906097	27.10423689489827
2.846846846846847	9.120916486092323	2.8837231210639023	16.5419958262905	15.58247887825543	7.6848376928459405	26.89354016633989
2.8528528528528527	8.90102467642891	2.7110137481635714	16.34832087821863	15.320783208847796	7.39225999405225	26.730496990380733
2.8588588588588584	8.724811117959806	2.5790894280022276	16.137844017212664	15.04666536282481	7.091811420221011	26.552156792967192
2.864864864864865	8.596429990970494	2.493962881472672	15.913954338115536	14.767992155288466	6.761332730636749	26.36599076470339
2.8708708708708706	8.517735777391602	2.459780109807573	15.6796194942861	14.4925928535758	6.424672747998449	26.225076890619377
2.876876876876877	8.48835371810565	2.4786294470012518	15.437558508451941	14.227920924199585	6.101874960390054	26.10059566892853
2.8828828828828827	8.505901610117972	2.5504682196523727	15.231691108484016	13.980758453783181	5.711580341681289	26.047844363862563
2.8888888888888893	8.566331968710893	2.673164059752745	15.09772960762752	13.756975130483633	5.374060213819321	25.992942106002907
2.894894894894895	8.664355475396993	2.842642372790147	14.842206566747079	13.561346896127745	5.0459523121436405	25.916277425860955
2.9009009009009006	8.793902743032563	2.9375182077303736	14.585709054099015	13.397433369047372	4.736308903305961	25.960097496146087
2.906906906906907	8.948581624030265	2.968338607362232	15.048946411614631	13.267508617099544	4.475993057264854	25.84980678287702
2.9129129129129128	9.12209111524351	2.799745902053816	15.873556408035746	13.172537237302503	4.204095853779533	25.949437416857435
2.9189189189189193	9.308559731623914	2.655023287730613	16.47838760686645	13.112187043953455	3.9468164258600753	26.00468449369332
2.924924924924925	9.502785296151723	2.5397017309954633	17.05247658333261	13.084870745449308	3.7656005718422634	26.150801632848545
2.9309309309309306	9.700363654890433	2.458649766796426	17.589346586408496	13.087811326526895	3.542909646943352	26.35205437160377
2.936936936936937	9.89770507962234	2.4157378278255117	18.04804105331283	13.117128822177849	3.493308716217327	26.529431533960782
2.942942942942943	10.091948241370112	2.4135348580733145	18.54304739667133	13.167949092767827	3.4263918823605257	26.830809078420977
2.9489489489489493	10.280791763986217	2.4530645473841957	18.956320909396386	13.23453744610572	3.4960018361386203	26.979946094922195
2.954954954954955	10.462271618728616	2.533645498835549	19.27978409008654	13.310460981665138	3.584691213727816	26.85609534337429
2.9609609609609606	10.634518161992885	2.6528343672865975	19.50904376976753	13.38878302438528	3.694373148500696	26.635978231748524
2.966966966966967	10.79552875347109	2.8064837547731796	19.64304628901485	13.462290878986995	3.822237423980304	26.268402138691897
2.972972972972973	10.942990185365133	3.063587939519357	19.683545093236045	13.523754544361918	4.009914184357359	26.07178432649706
2.9789789789789793	11.074179542717326	3.1932189725598223	19.806977479218812	13.566209417094036	4.163482753316981	25.688301829597894
2.984984984984985	11.18596298805388	3.4116084533246784	19.805748623094058	13.583251042327497	4.37820389960751	25.313111852501578
2.9909909909909906	11.27490017137716	3.635895607857526	19.60929752326588	13.56932544372088	4.555533815589277	24.86132228888608
2.996996996996997	11.337448760914713	3.8579615885338914	19.36147457174987	13.51999532135115	4.803130930603249	24.27576732116615
3.003003003003003	11.37025048795349	4.070239579031145	19.073684559546063	13.432161187076739	5.005874504652824	23.713459751221716
3.0090090090090094	11.370468693211771	4.266151565902802	18.928734850148647	13.304217815466746	5.132300714318687	23.015337856448156
3.015015015015015	11.336139108305643	4.440464303731306	18.43081819035071	13.136130380381422	5.333791559143937	22.363591904889727
3.0210210210210207	11.266491622795721	4.589533490158426	17.988194626968298	12.929421063312585	5.4968728552099915	21.622583645552908
3.027027027027027	11.162201701668524	4.675669830554798	17.68447881489921	12.68706508654369	5.586202859726473	20.828564111275085
3.033033033033033	11.025535976410962	4.71052488896076	17.340547063861163	12.413304030337361	5.705431297013596	20.022579979258257
3.0390390390390394	10.860366790589028	4.739562674920399	16.98117090625766	12.113392730604572	5.74751997075202	19.228473082844427
3.045045045045045	10.672044065384995	4.76374367734095	16.580344453429042	11.793302805104046	5.808723026639145	18.367501764620556
3.0510510510510507	10.467128284156804	4.784122995003554	16.150133573310054	11.459409897658094	5.8982275375603175	17.58400583131142
3.057057057057057	10.253003959580555	4.801694165356863	15.704313753804248	11.118192406430415	5.919488505624744	16.743844541090542
3.063063063063063	10.037406869968537	4.674844559669297	15.384016837526254	10.775966609847655	5.894986569473582	16.0618687024892
3.0690690690690694	9.827908996583982	4.522206159741688	15.065166711581655	10.438677089763786	5.790391685287981	15.40343833085385
3.075075075075075	9.631411139972506	4.372929641926375	14.833718481748368	10.111753028079033	5.693274872953906	14.77098502095985
3.0810810810810807	9.453693789299829	4.232792622290545	14.650979643380566	9.800031529740851	5.547849777001368	14.212552233101398
3.0870870870870872	9.299071701004218	4.106577923890307	14.474882906116562	9.507739983370552	5.427913975190965	13.711036218327203
3.093093093093093	9.170187202514567	3.997765464891385	14.284486749488172	9.238521951856281	5.231978842373289	13.319266791623996
3.0990990990990994	9.067962518939487	3.9083577595415995	14.12696092155142	8.995486285574641	4.998380934998671	13.071302743370675
3.105105105105105	8.991714048472005	3.8388542727024713	14.001616965461736	8.78125775730379	4.771365439220135	12.868609408906453
3.1111111111111107	8.939413525587582	3.7883747442540803	13.995919765692152	8.598009706490755	4.595617093410812	12.785369977135977
3.1171171171171173	8.908064629777417	3.754916205269669	14.039132854652925	8.447464592510636	4.399008476934028	12.815543923663203
3.123123123123123	8.894150930639762	3.735714533597145	14.01240858842032	8.330856152222985	4.1707020177196705	12.980948465497601
3.1291291291291294	8.89410379914389	3.7276707208618887	14.05077931896181	8.248855838820091	3.98277016159234	13.167790009030409
3.135135135135135	8.904738059903336	3.7277958631003494	14.081680256706319	8.201475003954288	3.778428650124311	13.423529314144192
3.1411411411411407	8.923608830417942	3.7336279893632494	14.113589671472633	8.187961504013277	3.5565990276820045	13.821964361194182
3.1471471471471473	8.94925437067724	3.7435782528370027	14.15493048851748	8.206713904200907	3.3645718763964703	14.214541134035173
3.153153153153153	8.981305183965855	3.7571730539093373	14.20543731402237	8.25523743703313	3.1718156161901176	14.707551437812707
3.1591591591591595	9.020456797460076	3.775171049799257	14.265742545120895	8.330163051860668	3.0207579521734838	15.216401855178425
3.165165165165165	9.06832009496126	3.799548018679701	14.337092171242821	8.427344512373148	2.851716686992701	15.795797884353654
3.1711711711711708	9.127176429311579	3.7348450982173276	14.51950776040583	8.542039309946302	2.702410447819604	16.329130992579593
3.1771771771771773	9.199673227778089	3.6729610331026152	14.726385422453562	8.669168318643713	2.505325889696111	16.888472041318714
3.183183183183183	9.288498500346734	3.6365697658003904	14.940427234893077	8.803638028231912	2.408724397636614	17.37203612696282
3.1891891891891895	9.396069651760621	3.63032803589059	15.161811267630654	8.940699318869774	2.319284529491668	17.716127521955997
3.195195195195195	9.524264325648447	3.658015459819253	15.390513191477643	9.07630941244107	2.2562587591087766	18.100744495622127
3.2012012012012008	9.674210452923626	3.722301231438653	15.6261196744086	9.207459869108764	2.2346687643579726	18.389167619198055
3.2072072072072073	9.846141398315392	3.8245495270649346	15.862915970491835	9.332433878201423	2.1748299155376394	18.72558775839037
3.213213213213213	10.039312223807107	3.9646674847153633	15.946271523642972	9.450960708804772	2.082398331499355	19.085518783786277
3.2192192192192195	10.25196630786843	4.141000219591964	16.320638188994153	9.56424363505193	1.9897608634362658	19.352743033188524
3.225225225225225	10.481338833799226	4.350279113767052	16.517579925880845	9.674849105281927	1.8954743024410032	19.72922490825368
3.231231231231231	10.723685069027516	4.587631675406411	16.659142978068378	9.786458237195832	1.804260718538166	20.10927373373416
3.2372372372372373	10.974326128859962	4.8466625165294674	17.0037821806681	9.903495564254815	1.71088131289938	20.47830490099057
3.243243243243243	11.227711621411162	5.047831731615136	17.370742548103063	10.030662958988941	1.65304375570391	20.508436650904933
3.2492492492492495	11.4775054200296	4.9407415427582	17.80140425467508	10.172417526508763	1.6544366402418842	20.55825524720562
3.255255255255255	11.716706026037484	4.82251528958966	18.237612669084037	10.332439894558823	1.7513355866500104	20.868639628987218
3.261261261261261	11.937815136286128	4.695563757873328	18.85909094567519	10.513142892822076	1.7209224209563043	21.24050676738798
3.2672672672672673	12.133066296352153	4.562515591313221	19.22518731356327	10.71526961070714	1.8341959237654497	21.704796231386855
3.273273273273273	12.294719835097581	4.426096148407041	19.901242476484327	10.937624116659512	1.8721623864253025	22.213718241541347
3.2792792792792795	12.41542133450003	4.289030380879622	20.29925888764387	11.176967976655753	1.9457448116789533	22.69006381801674
3.285285285285285	12.488610022970173	4.153974607147107	20.823245438793236	11.428101794354896	2.0295032952404704	23.12149355004944
3.291291291291291	12.508952438118902	4.023476028024541	20.99442884821326	11.684134372340534	2.1361028745903985	23.493947105210328
3.2972972972972974	12.472767363852661	3.899953526568947	21.045581201136375	11.936924171954812	2.3237385969656374	23.791732393255938
3.303303303303303	12.378402115968944	3.78568958879014	20.971114643147747	12.17766019736272	2.490872735145499	23.99900576851381
3.3093093093093096	12.226519000223528	3.6828216773375666	20.77021632310949	12.397534043238702	2.6793686400498173	24.101088720158646
3.315315315315315	12.020254822706198	3.5933223158827174	20.48675686516917	12.588443370925765	2.8413740070591116	24.340800935487003
3.321321321321321	11.765225561601875	3.5189603198853034	20.089275456678717	12.743661007456407	3.056056907081515	24.54832267270053
3.3273273273273274	11.469361814688	3.461240478106626	19.47748315126938	12.85840422655233	3.328819041142944	24.596307847545354
3.333333333333333	11.142576860049104	3.4213246863121345	18.86382903378607	12.930245961718363	3.5884816788518243	24.57421578492637
3.3393393393393396	10.796286093253853	3.3999430305388985	18.192629155968806	12.959323353271442	3.750607491297276	24.464988053940566
3.3453453453453452	10.442812040239525	3.397307582071838	17.449497197890555	12.948317994989083	4.057047904176913	24.19708729667426
3.351351351351351	10.094721041150121	3.4130438457539185	16.669929688714422	12.902204669822083	4.31698474447168	23.80427515761148
3.3573573573573574	9.7641444608483	3.446154376821967	15.851369448015424	12.827788876625025	4.4262927737962	23.3895345156095
3.363363363363363	9.462138021189991	3.495025971843342	15.09951763410843	12.733075431918133	4.576985028820268	23.01309958325216
3.3693693693693696	9.198127544590387	3.55748645057267	14.645004143297838	12.626528337675406	4.791368022553711	22.44967558589648
3.3753753753753752	8.979478901205814	3.6309102152120247	14.137664592378274	12.516293797178227	5.124935948885651	21.717169771959288
3.381381381381381	8.81121586164408	3.712364640414035	13.910067082874123	12.4094622867914	5.227640906537671	21.048569225030704
3.3873873873873874	8.69589395393565	3.6985464117477194	13.693241496123578	12.311441397922144	5.4526381863937345	20.527339758983736
3.393393393393393	8.633623518622104	3.626893031079788	13.64035400616442	12.225499179786599	5.607853291260181	19.931221267497147
3.3993993993993996	8.622222915031402	3.592841564676698	13.651604265386107	12.152519312358578	5.788828913498367	19.331350454100225
3.4054054054054053	8.657474647071128	3.594688571385124	13.720260722757132	12.090986770574073	5.9409742887330825	18.78555976531947
3.411411411411412	8.733453650646306	3.629615578508364	13.837291722784245	12.037198366873811	6.137744410485669	18.234505493050353
3.4174174174174174	8.842897870963538	3.693779000305946	13.992016741621129	11.985669517419389	6.273664193130991	17.697674841707787
3.423423423423423	8.977595570491316	3.7824146125941476	14.169934826956576	11.92968942510853	6.351578073669359	17.215007592020772
3.4294294294294296	9.128770072799648	3.8899679687633912	14.367572176835907	11.861963752674464	6.446903151185563	16.85846527632851
3.4354354354354353	9.287449238931089	4.0102620032304666	14.487029481341738	11.775278132667225	6.478028275065004	16.548693375906314
3.441441441441442	9.444812464569962	4.136709537816727	14.636599281935636	11.663117940946115	6.584158195781644	16.306666558009255
3.4474474474474475	9.592511432330346	4.26257201225946	14.921174709860376	11.520189068791803	6.562225412360414	16.096203569827594
3.453453453453453	9.722961946159204	4.3812575876431765	14.970743412251899	11.342799485650438	6.5156307086816385	15.912210471632422
3.4594594594594597	9.829603245918982	4.4866432756207315	15.165643240598618	11.129080016238186	6.169427868388175	15.762427019991243
3.4654654654654653	9.90711907571163	4.506079888925572	15.240839661601933	10.879042399338559	5.938931163282116	15.555358960285876
3.471471471471472	9.95161253019458	4.513357947507455	15.296759225919452	10.59449075746495	5.602912336034274	15.290971053644178
3.4774774774774775	9.960725356814573	4.515970384921519	15.26992186836569	10.278816825100009	5.34486670920005	15.005856075434966
3.483483483483483	9.933692679593213	4.514403016650941	15.28467230202132	9.93671804283466	5.066587927787279	14.699455314612631
3.4894894894894897	9.871326306224672	4.509018518317208	15.224791667104816	9.573880172158066	4.709454912538982	14.389116466252494
3.4954954954954953	9.77592366961658	4.50001634383971	15.051830995393447	9.196662614153853	4.382533879185875	14.007708446556457
3.501501501501502	9.651104425955673	4.487391970876154	14.814816881035192	8.811816201968952	4.094486351176717	13.677129826027775
3.5075075075075075	9.501581961443328	4.47090242586719	14.532261497019467	8.426251642184212	3.748475621971378	13.202841246089367
3.513513513513513	9.332881738431281	4.3880196012329264	14.225663028691942	8.046864143441503	3.46475100784084	12.89382796050523
3.5195195195195197	9.15102193760564	4.285255536473048	13.965705683310418	7.680408252118835	3.196173113512307	12.509228062818982
3.5255255255255253	8.96217395476455	4.180248420742015	13.675861211302013	7.333408345310355	2.8978791516924365	12.17825967234954
3.531531531531532	8.772321062343513	4.078153084948046	13.453460795062277	7.01208582828615	2.6201227628927835	11.850852902290267
3.5375375375375375	8.586933278396891	3.8841507239938124	13.213679965714233	6.722284279307603	2.468900468379876	11.514659788172361
3.543543543543543	8.41067562882826	3.674923166004376	13.062247165888964	6.46937819207474	2.3634789838377626	11.165170870303958
3.5495495495495497	8.247165890243487	3.4690002540984097	12.902058484745902	6.258158481930832	2.2197552049107907	10.93604104818297
3.5555555555555554	8.098796682257946	3.2713212262405094	12.703499412279436	6.09269694411448	2.0880739558942114	10.736832352059432
3.561561561561562	7.9666352698025165	3.086100639783439	12.626150408518258	5.976200569881187	2.0004495681299037	10.562381775338643
3.5675675675675675	7.850412216049676	2.916722962421188	12.574364099933463	5.910873331317553	1.8876678108790355	10.471813598172643
3.573573573573573	7.748606556331322	2.765696679425675	12.593631744426899	5.897806416191658	1.7945568069160902	10.425568913087325
3.5795795795795797	7.658629985470545	2.634667334831613	12.682592636109476	5.936917205391352	1.6061967827165389	10.517575595074849
3.5855855855855854	7.577105496912638	2.524485676958477	12.52823262592185	6.026952520275504	1.641275635902591	10.87891141292192
3.591591591591592	7.50022726134069	2.4353236941953535	12.467784090830603	6.165563513988409	1.766116492571496	11.325509882507877
3.5975975975975976	7.424179073430093	2.3668278774715663	12.421668806194093	6.349449322502404	1.7759816596376872	11.75943994111237
3.603603603603603	7.345579662109082	2.3182957998924567	12.372863524325707	6.574555904683629	1.7386802254940024	12.244951924137156
3.6096096096096097	7.2619160474954825	2.2888595079375977	12.234972587053365	6.83630719542916	1.7109735677314493	12.644018186283258
3.6156156156156154	7.171922420035565	2.277657812836842	12.066187027234287	7.129839429441908	1.6930511863872562	13.260822881536946
3.621621621621622	7.0758628794594856	2.283979860109277	11.867745898809693	7.450207503711727	1.6848808425109878	14.049075759382838
3.6276276276276276	6.9756823761273345	2.3073646649461494	11.644000087308518	7.792535141839419	1.6867066796212766	14.759131895746446
3.6336336336336332	6.87500114686733	2.3476456554102576	11.4023566383244	8.152088257904254	1.799962511577136	15.59864312616939
3.6396396396396398	6.778942820370055	2.404935322668698	11.152950318071413	8.524262383510367	1.8457868857414848	16.272798156570776
3.6456456456456454	6.693803471988718	2.479552142627759	10.788338259246236	8.904488756234619	1.980952479243607	16.991897628060663
3.651651651651652	6.626586072495936	2.571899051718702	10.603775711535285	9.288077670000963	2.1805064731991894	17.64218651311406
3.6576576576576576	6.584439731095036	2.6823088766979293	10.342446896018421	9.67002981411203	2.362883652283093	18.273101732122505
3.6636636636636633	6.574053876218952	2.8108762745542744	10.309347158488537	10.044854621172584	2.5101300487963125	18.85062270415294
3.66966966966967	6.6010626405738035	2.957297258188651	10.244828022958957	10.40643764756189	2.7344762634337196	19.35844102163273
3.6756756756756754	6.669513633286061	2.8925495261883554	10.44782847006551	10.747996006859942	2.9251043495400224	19.782890252376653
3.681681681681682	6.781448306388995	2.7646634346497465	10.798233178128243	11.062152019451885	3.3112215891874546	20.088199951526065
3.6876876876876876	6.936629389824895	2.6670263849850193	11.206232394664772	11.341141544304339	3.527176596845787	20.294976592243838
3.6936936936936933	7.132436111568988	2.605069843686323	11.659802379451653	11.577156651382388	3.687288548100441	20.50404283644308
3.6996996996997	7.363932151818754	2.719193066474826	12.149618254065116	11.76280456279325	4.014076854400579	20.471722056200743
3.7057057057057055	7.624096450372981	2.714841165405364	12.712679597390533	11.891648455662207	4.257990724552771	20.319030202937636
3.711711711711712	7.90419466504225	2.6722141491931453	13.16604086065901	11.958782888805613	4.4247905689112255	20.145523698137556
3.7177177177177176	8.194260244778715	2.7515474234710013	13.639284024134906	11.96138889187428	4.541333543964084	19.801381331172994
3.7237237237237233	8.483649038501028	2.877329876428773	14.136917865907314	11.899212032841053	4.648899050542819	19.533107011977133
3.72972972972973	8.761629797408983	3.02827015825366	14.494989436564303	11.774911155641817	4.712233049307027	18.92350284336092
3.7357357357357355	9.017974092574214	3.1966666748764445	14.839281510271986	11.594235299896729	4.739929587819557	18.370120772358096
3.741741741741742	9.243512114272521	3.3741857779537554	15.067786704439092	11.36600032383236	4.840801692075215	17.802054194339988
3.7477477477477477	9.430624660778351	3.552426987696528	15.308822333860173	11.101853320798442	4.923978326217153	17.17813756330936
3.7537537537537533	9.573645747212439	3.7234926553633976	15.423798839061481	10.81583030095994	4.913389686564539	16.574612538339323
3.75975975975976	9.66915443520225	3.88052143143139	15.457787438973106	10.52372917076432	4.872063412371867	15.933358675600553
3.7657657657657655	9.716138843053129	4.018145908572549	15.41413177753371	10.242334444141925	4.986874154021005	15.404093371726432
3.771771771771772	9.716020247319275	4.096491210546378	15.371897005763964	9.988541408827224	5.078994772976861	14.936632101834117
3.7777777777777777	9.672531206580372	4.055744377130256	15.289318036030489	9.778435093114968	5.002973721283508	14.493677091659558
3.7837837837837833	9.591449062833052	3.999776223065014	15.183121902601092	9.626383114456564	5.0133039244582305	14.227930617806562
3.78978978978979	9.480195018193186	3.9328401294262196	15.027549906960152	9.544201362867335	4.96837005227633	14.027653773580441
3.7957957957957955	9.34731882996939	3.859671550692416	14.834966109246368	9.540447641108202	4.905397536581528	14.07249886999488
3.801801801801802	9.201899173779964	3.7653540995056143	14.638444248054315	9.619891085441845	4.873952137662968	14.354871251517793
3.8078078078078077	9.052898730557006	3.662200875249503	14.443596585864512	9.783194719133549	4.916751437247286	14.815903317147987
3.8138138138138133	8.908519768971678	3.5795690435299625	14.237470494413392	10.026835236417785	4.9056419445420545	15.501759763934698
3.81981981981982	8.77560923600919	3.521426544966907	14.029791927051475	10.343268639884316	4.994722129056538	16.23907112126021
3.8258258258258255	8.659161284844373	3.490225965389603	13.828096604299143	10.721333472247597	5.1481717082225815	17.217265719958927
3.831831831831832	8.561959419087087	3.4866720902829216	13.637246747891252	11.146866202327404	5.307322771808429	18.295339755235613
3.8378378378378377	8.484390271363374	3.5095967812229163	13.459935749135118	11.603487225074199	5.527819346215887	19.235857570977863
3.8438438438438434	8.424447303245483	3.506233122047482	13.392387334793172	12.073502462204472	5.823267880650535	20.352132613002038
3.84984984984985	8.377926734139587	3.5108832922227236	13.24497017605645	12.538856228557208	6.074961101439177	21.255215691666784
3.8558558558558556	8.33880140422181	3.441366362400782	13.236236446042838	12.98206712819213	6.357336275170087	22.1293005837087
3.861861861861862	8.299742766526903	3.2777446331136453	13.321740899940158	13.387081035216138	6.636906871700722	22.720298124216633
3.8678678678678677	8.252748376579357	3.106650940754617	13.389977066255394	13.739983780968997	6.873046891069617	23.25328017176854
3.8738738738738734	8.189823384676666	2.92785928932066	13.451787480032673	14.029530312257044	7.127006648914196	23.616297558499255
3.87987987987988	8.103660471154306	2.74197001905134	13.465350923257274	14.247465353857365	7.133093003817356	23.818238655391937
3.8858858858858856	7.988263715673597	2.550447375362413	13.407421735834179	14.388630961437423	7.216702006534968	23.854493434955458
3.891891891891892	7.8394678455351325	2.3555972731468837	13.323338417923381	14.450876425809636	7.266938150421461	23.810821176757443
3.8978978978978978	7.655314467449255	2.1604921262523678	13.150136808646144	14.434803432914102	7.207185842955432	23.629250674501996
3.9039039039039043	7.436260156658155	1.9688537956536465	12.903666517662662	14.343392187571759	7.1590451680530265	23.327190627735956
3.90990990990991	7.18520628429276	1.7849081167372962	12.585504451848223	14.181560991101001	7.048158874951719	22.90657215615943
3.9159159159159156	6.907355701017998	1.613224831699451	12.201486570336547	13.955711951401383	6.874489516250731	22.330946099318297
3.921921921921922	6.6099153735986595	1.458555133834009	11.782068918043658	13.673309395058777	6.667612135940627	21.802860452800246
3.9279279279279278	6.301675474039418	1.3256757967035524	11.435869100779803	13.342526238890805	6.510322338741967	21.084627206602736
3.9339339339339343	5.992503243266088	1.2192446402129038	10.914462774696025	12.971978778038586	6.3697264452649	20.346894100937597
3.93993993993994	5.692793611003577	1.14366766501924	10.322202882043527	12.570554142346122	6.16800713104146	19.699953034082654
3.9459459459459456	5.4129179586512945	1.102974391614169	9.986005804736191	12.147319229131908	5.892497091009701	18.874313280192126
3.951951951951952	5.162707968857103	1.100695502745895	9.490858713219827	11.711487213275978	5.667584458847754	18.079783110948174
3.957957957957958	4.9510040604690975	1.1397363263784348	9.101658340414241	11.272409314577988	5.436839098639141	17.3471275787723
3.9639639639639643	4.785288624600972	1.2222412248813712	8.74029244965331	10.839556325737881	5.221410612521748	16.647228028996995
3.96996996996997	4.671414465938169	1.349447434011248	8.411917244477136	10.422456750010554	4.981258492223608	15.940709203564477
3.9759759759759756	4.613429770911483	1.521531829941006	8.119781914917079	10.030565854643838	4.761164942320374	15.331630753746488
3.981981981981982	4.6134935895568185	1.5636281888456363	7.8654773356009775	9.67305148032045	4.5482378020279945	14.799858422490681
3.987987987987988	4.671870866033895	1.5493909115476219	7.8228322175408875	9.35849652919749	4.375941547987532	14.445667807373411
3.9939939939939944	4.786993663392835	1.568661701386084	8.005325625399585	9.094532839943886	4.175122891062113	14.153718065699321
4.0	4.955575138486924	1.6554069281205648	8.323719860658402	8.887434698157175	4.015303379306106	13.963570320493664
