# Supplementary material for: Stimulus duration encoding occurs early in the moth olfactory pathway
Source: Commun Biol. 2024 Oct 3;7:1252. doi: 10.1038/s42003-024-06921-z (PMC11449909; doi:10.1038/s42003-024-06921-z)
Supplement: Supplementary file 3 — Supplementary Data 1 [file 42003_2024_6921_MOESM3_ESM.zip › Fig 5/B.csv]

time (s)	mean Z7	2.5 percentile Z7	97.5 percentile Z7	mean Z3	2.5 percentile Z3	97.5 percentile Z3
-2.0	1.8930843498648628	0.5156859952127251	3.608927445667055	1.291851111398125	5.1606630068676706e-30	3.8754534049049862
-1.993993993993994	1.8481200573638883	0.47655083662293085	3.5611567542211326	1.2506888806357301	1.2660384333475241e-30	3.752007864066526
-1.987987987987988	1.787400320259657	0.44285719490184805	3.4750479124207594	1.1937272477918646	3.061412930859672e-31	3.581147665847192
-1.981981981981982	1.7118751712616291	0.3983975982754395	3.3538190448731506	1.1232561241992276	7.296768496230982e-32	3.369748898552082
-1.975975975975976	1.6230282370866715	0.35403421310566946	3.2095988996706617	1.0420045247900436	1.7142448604375773e-32	3.1260026050954983
-1.96996996996997	1.522820870173156	0.3161193912896357	3.0306128573722	0.9529651327841918	3.969618559743222e-33	2.8588893081285236
-1.9639639639639639	1.4136049990553796	0.28171781933434703	2.838728259260089	0.8592125768392513	9.060628663299158e-34	2.577634397617908
-1.957957957957958	1.298011110588789	0.23971640554374396	2.620700680743553	0.763730548553346	2.038456833431275e-34	2.29118798162053
-1.951951951951952	1.1788202264520793	0.20342971316984557	2.393238753093827	0.6692608937294559	4.5204153354811676e-35	2.007778628767421
-1.945945945945946	1.0588301254152845	0.1710413374765593	2.156954113963749	0.5781845789327437	9.880724562431996e-36	1.7345469682328003
-1.93993993993994	0.9407262566071906	0.14359669566639793	1.9216462306846689	0.4924404659497816	2.128790283672603e-36	1.4773095491212658
-1.9339339339339339	0.8269668286826793	0.12118381116195363	1.6961278392376058	0.4134836698762155	4.520751121105626e-37	1.2404301728369005
-1.927927927927928	0.7196896441257893	0.10493348467318656	1.4779049288323916	0.34228144523485277	9.462849892657197e-38	1.0268080156748398
-1.921921921921922	0.6206456905034643	0.08992508852967736	1.2776727176444884	0.2793414472058507	1.9523916264421253e-38	0.8379618394108199
-1.915915915915916	0.5311616725229654	0.08127624143354178	1.0899209521407802	0.2247651103704327	3.970503239422762e-39	0.6741892642834335
-1.90990990990991	0.4521309383220665	0.07351168650597144	0.921343537854197	0.1783178684703526	7.95898719558421e-40	0.5347761638609387
-1.9039039039039038	0.3840299315714471	0.07007899676461996	0.7762703960854033	0.13950794507993264	1.572547202411064e-40	0.41823123052301936
-1.897897897897898	0.32695560282374586	0.06965410157852735	0.6513571438985323	0.10766629589818939	3.062550139621131e-41	0.3225232834408007
-1.8918918918918919	0.280678239234531	0.06736343639787121	0.5508600545826909	0.08202172296835475	5.878903858352041e-42	0.24530318615078595
-1.8858858858858858	0.24470390792984467	0.06127120157865189	0.47679434817487815	0.061766927583459565	1.1123543083099482e-42	0.18409746982694886
-1.87987987987988	0.2183410473484595	0.0525645032565753	0.430983003447128	0.04611305662868665	2.074548333053599e-43	0.1364661354332489
-1.8738738738738738	0.20076651282891486	0.041588354307057145	0.41295945256513256	0.034331909699841845	3.8136216709072377e-44	0.10012199476842543
-1.867867867867868	0.19108739227287774	0.03533085259339986	0.4168399033308816	0.025786260958207945	6.910115222735314e-45	0.07301286906378428
-1.8618618618618619	0.18839597006899417	0.028862562587095728	0.43627224062345044	0.019949630865956244	1.2341461829702099e-45	0.05337076888560347
-1.8558558558558558	0.1918161864806729	0.028631736768080618	0.46564182240139473	0.016417304375070062	2.172608891663961e-46	0.039733796991126585
-1.84984984984985	0.20054072486739352	0.022005503704671126	0.5000461460214345	0.014910471860264231	3.7699026350120566e-47	0.03671312035638471
-1.8438438438438438	0.21385842956150675	0.018560363253197147	0.5406550894229804	0.015275141807091594	6.44781173166372e-48	0.03935368626999796
-1.8378378378378377	0.23117213394885486	0.01577741033706408	0.5792076769399773	0.017477036017578856	1.0869966242286009e-48	0.048797004151644424
-1.8318318318318318	0.2520072175125784	0.014126273941147523	0.6213818479208565	0.02159313323251758	1.8062492325612684e-49	0.06238463762767258
-1.8258258258258258	0.2760113826751885	0.014084675774258353	0.6739219594463759	0.02779997838180713	2.9584265326495635e-50	0.0818442155223022
-1.8198198198198199	0.30294631109221515	0.015652489428703453	0.7331813283219546	0.036358416197873666	4.7761453503908765e-51	0.10807891803022855
-1.8138138138138138	0.3326720659777649	0.018875663537637883	0.7817027468904887	0.04759411940394944	7.60025063321643e-52	0.14215331864585815
-1.8078078078078077	0.3651253625284566	0.023722689307503028	0.8373499252196434	0.06187322349146554	1.1920979096459656e-52	0.18522815036820187
-1.8018018018018018	0.4002931123761134	0.03039541728933212	0.9134416983562975	0.07957258782423131	1.8430179785687166e-53	0.23847753140951614
-1.7957957957957957	0.4381829174944777	0.03970522998218492	0.9829857110688973	0.10104468148551658	2.808541570527253e-54	0.3029887303239692
-1.7897897897897899	0.4787923920496028	0.05144101257689007	1.0696354179100611	0.12657781109134902	4.2185780817274866e-55	0.3796467802158818
-1.7837837837837838	0.522079280739322	0.0659357669958167	1.1579112050829186	0.15635329686740454	6.245983228717336e-56	0.46900895068200105
-1.7777777777777777	0.5679342906778574	0.08351284480873308	1.2490724887920557	0.1904021547168555	9.13186337680202e-57	0.5711769432154356
-1.7717717717717718	0.61615835763606	0.10426997859979042	1.3492241088644144	0.228564716839851	1.4351276739244875e-57	0.6856772850438241
-1.7657657657657657	0.6664457489949146	0.10975632638904328	1.4454434881889784	0.27045726575781387	1.0635592013375235e-57	0.8113622986020942
-1.7597597597597598	0.718374007246363	0.10325265304605252	1.549962822971532	0.31545001411909374	6.145815105416078e-57	0.9463447685768376
-1.7537537537537538	0.7714013101539499	0.09795958763168577	1.653157634842541	0.36266051214008677	4.206458074549047e-56	1.087978649895538
-1.7477477477477477	0.824871413930822	0.0941772550309654	1.7607721010486743	0.4109657376023828	2.8494022326484477e-55	1.2328956553299448
-1.7417417417417418	0.8780259868233554	0.09211881250390905	1.8581174052217284	0.4590347282406722	1.9026553720459951e-54	1.377103356283232
-1.7357357357357357	0.9300238447575802	0.09191339944826667	1.9662234226260722	0.5053817502556588	1.2522784741268615e-53	1.516144816366216
-1.7297297297297298	0.9799663603824702	0.09356939432017194	2.078787135473498	0.5484378441244492	8.124102988584948e-53	1.645313307824267
-1.7237237237237237	1.026928109788714	0.09699788520735639	2.1830841467842155	0.5866364045007189	5.1949771119020526e-52	1.7599090990769632
-1.7177177177177176	1.0699916209803202	0.10200892218244706	2.2525165265790585	0.6185065271930673	3.274353592022124e-51	1.8555195240986644
-1.7117117117117118	1.1082848753266636	0.10832198220384781	2.327219462119371	0.6427664799025206	2.034235556517954e-50	1.9282994112427776
-1.7057057057057057	1.1410199842493647	0.1155847377460945	2.4165391117700086	0.6584090588553445	1.2456919000992388e-49	1.975227162670283
-1.6996996996996998	1.1675312352784666	0.12339308128855285	2.502859577646989	0.6647709197336452	7.518890898117108e-49	1.9943127525137676
-1.6936936936936937	1.1873105101492623	0.1313160927654539	2.5471156053296387	0.6615792327433954	4.473327326738959e-48	1.9847376950577875
-1.6876876876876876	1.2000379700433932	0.13892322927704445	2.5849034651131353	0.6489710881046135	2.623259987656945e-47	1.9469132628302372
-1.6816816816816818	1.205605926748827	0.14581280132119964	2.604332156087569	0.6274837278501185	1.5163022000613337e-46	1.8824511828663946
-1.6756756756756757	1.2041340084877274	0.15163983718548238	2.6105117380414953	0.5980165731982292	8.639010061291335e-46	1.7940497192838547
-1.6696696696696698	1.1959740979890843	0.15614148354714044	2.5863951831108904	0.5617687868678775	4.8514995088119675e-45	1.6853063604643788
-1.6636636636636637	1.1817040526855542	0.1591580287852972	2.5558923113363456	0.520158408485284	2.685479334031864e-44	1.5604752253943535
-1.6576576576576576	1.1621098702744475	0.16064780087313357	2.515584484540565	0.47473065286867927	1.465215361749445e-43	1.4241919585792644
-1.6516516516516517	1.1381566749445957	0.16069457776612434	2.467920764744159	0.42706360206519256	7.879795629701054e-43	1.2811908061840878
-1.6456456456456456	1.1109495996932837	0.15882436519071472	2.40336917819511	0.37867922185283803	4.176979112437788e-42	1.1360376655536528
-1.6396396396396398	1.0816862628249133	0.14163625558232462	2.336886061532935	0.33096649158503144	2.1824461234980893e-41	0.992899474753067
-1.6336336336336337	1.0516030334397244	0.13302710479318514	2.284570210878232	0.285121659072352	1.1239801923890996e-40	0.8553649772162225
-1.6276276276276276	1.0219176274616186	0.12386044631420336	2.2139362725093767	0.24210849366422893	5.7056838653960916e-40	0.7263254809923488
-1.6216216216216215	0.99377077411646	0.11367365784592776	2.1602867706486863	0.20263920588835369	2.8548986619328025e-39	0.607917617664926
-1.6156156156156156	0.9681697645374717	0.1028804220266482	2.1016452188268624	0.1671747017429047	1.4080162267846932e-38	0.5015241052286609
-1.6096096096096097	0.9459366706675396	0.11586629825608341	2.060312071786269	0.1359412541396579	6.844766255272942e-38	0.4078237624189531
-1.6036036036036037	0.9276639316766763	0.14309041893786117	2.01833791696537	0.1089596301496654	3.279771694581694e-37	0.32687889044898827
-1.5975975975975976	0.9136798591682107	0.13961623661383532	1.9978123743993834	0.08608224833761152	1.5490401267663694e-36	0.25824674501283157
-1.5915915915915915	0.9040264013548744	0.11921704004112726	1.9813850426016084	0.06703401245660419	7.211337497104045e-36	0.20110203736981144
-1.5855855855855856	0.8984511973108825	0.12367468625898542	1.978639150504076	0.05145297171435334	1.6545241744709986e-35	0.15435891514305963
-1.5795795795795795	0.896415497746244	0.14422730332303135	1.9765228234003354	0.03892775363616518	5.4059802460371175e-36	0.11678326090849538
-1.5735735735735736	0.8971188808351195	0.1459765056579741	1.9860114803284177	0.029029653774533013	1.1581094147066685e-36	0.087088961323599
-1.5675675675675675	0.8995408211036178	0.1369221163370363	2.0002048682398805	0.021338210855581918	2.44544760867486e-37	0.06401463256674574
-1.5615615615615615	0.902498082844779	0.12859596067126194	2.0209202757293574	0.01545993919466517	5.089800577558701e-38	0.0463798175839955
-1.5555555555555556	0.9047156617068552	0.11483678393082715	2.021938573635048	0.011040562321627083	1.0441834449841908e-38	0.03312168696488124
-1.5495495495495495	0.9049076946005794	0.09452175733447651	2.0238458767468845	0.007771560615513672	2.1114775739475357e-39	0.023314681846541018
-1.5435435435435436	0.9018635466200988	0.07702364121527334	2.0334666005163706	0.005392112154274025	4.208523686817009e-40	0.016176336462822075
-1.5375375375375375	0.8945333342914434	0.0621692076490111	2.02048648640967	0.0036875950888883486	8.268118865429495e-41	0.011062785266665048
-1.5315315315315314	0.8821066216303886	0.049759337003658595	1.997245888423979	0.002485771314520056	1.6010956599073891e-41	0.0074573139435601685
-1.5255255255255256	0.8640780575010242	0.0395838340901742	1.9642862640600272	0.0016516299480938852	3.056057223653569e-42	0.0049548898442816555
-1.5195195195195195	0.8402943745322199	0.031470189211038564	1.9222653758311932	0.001081677906339374	5.7496223124822505e-43	0.003245033719018122
-1.5135135135135136	0.8109784251119775	0.025172538410208695	1.8767505569496825	0.0006982594182467075	1.0662297657576111e-43	0.0020947782547401225
-1.5075075075075075	0.7767276871501859	0.02041126433863668	1.8139814682377406	0.0004442928030757765	1.9489311604453613e-44	0.0013328784092273293
-1.5015015015015014	0.7384867554573693	0.01648632757500907	1.7315204800410724	0.00027864765173133706	3.5115224373199804e-45	0.0008359429551940112
-1.4954954954954955	0.6974955179747814	0.015854723308121724	1.6258023598815048	0.00017225630603445773	6.2458660445933045e-46	0.0005167689181033732
-1.4894894894894894	0.6552167576092428	0.015658996982059626	1.5158685505305005	0.0001049611319395336	1.1517086337453098e-46	0.0003148833958186008
-1.4834834834834836	0.6132485977280834	0.016895672876730935	1.4059026648051778	6.303990025725761e-05	5.404159447210007e-47	0.00018911970077177282
-1.4774774774774775	0.573228351740894	0.019630497913523053	1.2979450451719563	3.73195306607362e-05	2.0622670559012793e-46	0.0001119585919822086
-1.4714714714714714	0.5367348474463948	0.023974384700677268	1.200379649524787	2.177662179778183e-05	1.1544569796575454e-45	6.532986539334548e-05
-1.4654654654654655	0.5051961597406194	0.030081277719158202	1.1140761035485403	1.2525026891866099e-05	6.464632372755631e-45	3.7575080675598294e-05
-1.4594594594594594	0.4798089621383796	0.038138289419576955	1.0459690925256644	7.100701196080352e-06	3.5697172279556707e-44	2.1302103588241057e-05
-1.4534534534534536	0.46147451906633247	0.048353315943857514	0.9892892523643109	3.967899250132167e-06	1.942956348946597e-43	1.1903697750396501e-05
-1.4474474474474475	0.4507548431267953	0.0609395794613455	0.9542845783968034	2.18558032434562e-06	1.042380001724588e-42	6.556740973036858e-06
-1.4414414414414414	0.4478509003119491	0.07609755399052465	0.94332313192525	1.1867528488186832e-06	5.512171682394774e-42	3.560258546456048e-06
-1.4354354354354353	0.45260311479719645	0.07921806157200537	0.9445901895179918	6.354886037500731e-07	2.8731151601249965e-41	1.9064658112502142e-06
-1.4294294294294294	0.46451292906337677	0.06465681620898611	0.970990090440046	3.361173513846948e-07	1.4761040260514479e-40	1.0083520541540676e-06
-1.4234234234234235	0.48278290559188003	0.052010166511811756	1.0166593403927413	1.7671644043751577e-07	7.475057346813418e-40	5.301493213124953e-07
-1.4174174174174174	0.506371869896517	0.041381763530270135	1.0878912682505812	9.469711793270533e-08	3.7311759192434044e-39	2.840913537979567e-07
-1.4114114114114114	0.5340609190115748	0.03261629135729537	1.1602780175078693	5.6410450174051564e-08	1.8357373994112713e-38	1.692313505216735e-07
-1.4054054054054053	0.5645257609150381	0.02555624588493669	1.2425673079344866	4.5614920656489686e-08	8.902439253066181e-38	1.368447619680365e-07
-1.3993993993993994	0.5964107993981969	0.020055816046367844	1.344272583174302	5.7701431286378475e-08	4.255407110333653e-37	1.7310429385493197e-07
-1.3933933933933935	0.6284006141281255	0.01597172738219577	1.4123192728605982	9.805419442381688e-08	2.0049652226226077e-36	2.9416258325929307e-07
-1.3873873873873874	0.6592849738522902	0.013177720935357186	1.49265242060673	1.8409405567251112e-07	9.311211807572945e-36	5.522821669828731e-07
-1.3813813813813813	0.6880142154540531	0.011578104755639442	1.6227127730508206	3.5163639973582345e-07	4.2622527623678815e-35	1.0549091991100703e-06
-1.3753753753753752	0.7137426621840581	0.011106510642729097	1.7444429835525472	6.674280698148112e-07	5.299835388109838e-35	2.002284209174642e-06
-1.3693693693693694	0.7358586672120035	0.011741806441223334	1.8693045692560608	1.251356217465299e-06	1.1580035387239997e-35	3.7540686516592827e-06
-1.3633633633633635	0.754000772266926	0.013509248380901093	1.9327513088957486	2.3141401826931316e-06	2.4940588379801064e-36	6.942420546096971e-06
-1.3573573573573574	0.7680602856072063	0.016468995696591285	1.9775446094024771	4.219682761706529e-06	5.294834865429818e-37	1.2659048279860653e-05
-1.3513513513513513	0.7781712421679826	0.020717415056879414	2.0329870783145867	7.58610217158961e-06	1.1080176660909015e-37	2.2758306501017507e-05
-1.3453453453453452	0.7846891697960474	0.02637747729835231	2.0674044247913366	1.3446293842899507e-05	2.2855415477225e-38	4.0338881493254894e-05
-1.3393393393393394	0.7881603410185755	0.03358742401550838	2.0793085687862045	2.349822455248966e-05	4.6470716273481667e-39	7.049467356741978e-05
-1.3333333333333335	0.7892832681986549	0.04248577840598289	2.0793264430235516	4.048755220517404e-05	9.313589023814162e-40	0.0001214626563900095
-1.3273273273273274	0.7888641610388185	0.05319462296218566	2.068295448783271	6.878094997425582e-05	1.8399324828893147e-40	0.00020634284936607873
-1.3213213213213213	0.7877679880161899	0.06181614208971841	2.051536030044527	0.00011520770631306202	3.5828900360992643e-41	0.00034562311758460127
-1.3153153153153152	0.7868667473542357	0.052149256533940425	2.047723322224234	0.00019026917958304642	6.877197848009066e-42	0.0005708075355001095
-1.3093093093093093	0.7869866198025183	0.04337828076061051	2.036835361958586	0.00030983898370606083	1.3011749176945662e-42	0.0009295169434364951
-1.3033033033033035	0.7888558703754883	0.035580504353496814	1.9864071412916386	0.0004974985544623584	2.4266417086424284e-43	0.001492495645484439
-1.2972972972972974	0.7930556690656125	0.028766440658043967	1.9561301061279721	0.0007876685534340234	4.460886118524815e-44	0.0023630056191741434
-1.2912912912912913	0.79997634513332	0.02294397636185836	1.9051316570087524	0.0012297001221586608	8.083171964011391e-45	0.0036891002733398085
-1.2852852852852852	0.809781874108815	0.01805622892930202	1.8310355595535872	0.0018930731985992261	1.443734752230252e-45	0.005679219387893047
-1.2792792792792793	0.8223855035403838	0.014040937003798161	1.8294891568109435	0.0028738024492250664	2.5417780624463184e-46	0.008621406890190236
-1.2732732732732734	0.8374392445775877	0.010815295931005973	1.8394135356061652	0.004302064913704223	4.41095054328257e-47	0.012906193748775446
-1.2672672672672673	0.8543394182942342	0.008294669462515222	1.9177675094723188	0.0063509284386524594	7.545201138102987e-48	0.019052783194107168
-1.2612612612612613	0.8722495299636924	0.006392462363893688	1.9887494706678046	0.0092458710695887	1.2721937576023817e-48	0.027737608736304774
-1.2552552552552552	0.8901404987803331	0.00503653438848902	2.00636786569226	0.013274539700282563	2.1143615102338926e-49	0.039823609807789394
-1.2492492492492493	0.9068468064266574	0.004168483345822053	2.0743399112525083	0.018795911622403842	3.463765800517221e-50	0.05638771583211799
-1.2432432432432432	0.9211356073945409	0.00442051765262787	2.1338799564388475	0.026247717271547965	5.593206313663158e-51	0.0787431133784739
-1.2372372372372373	0.9317844557502443	0.00379856120782615	2.206559655826014	0.036150692039476504	8.902581546363942e-52	0.108451999608329
-1.2312312312312312	0.9376622333958581	0.004206836089092487	2.26938290733218	0.049107998332019925	1.3967338150322347e-52	0.14732384485610547
-1.2252252252252251	0.937807268625507	0.005020324098959988	2.311556699599456	0.06579805511149071	2.1599995981352656e-53	0.1973938748798133
-1.2192192192192193	0.9314966100693016	0.006398119888281558	2.333699866315551	0.08695909395895385	3.2925759685347423e-54	0.2608767279260644
-1.2132132132132132	0.9183009983021498	0.008398510914620228	2.3328479292286843	0.11336408570919422	4.947204119955181e-55	0.3400912155741207
-1.2072072072072073	0.8981212087709858	0.011171979464751788	2.3080026480921014	0.14578528987566472	7.326988889523794e-56	0.4373539389180667
-1.2012012012012012	0.8712030102721197	0.014483474404321826	2.2830632268443534	0.1849485796214743	1.0696278587494414e-56	0.5548422104071461
-1.1951951951951951	0.8381298255769585	0.01871451987106796	2.2227398298006658	0.2314788545166667	1.5391507004855558e-57	0.6944302059328118
-1.189189189189189	0.7997940970727776	0.02251355649360438	2.139639672099957	0.28583918769060834	2.183085023792674e-58	0.857506268892107
-1.1831831831831832	0.7573501465980794	0.01886063960977431	2.0209912969661876	0.3482677274192237	3.0521159626838054e-59	1.044783399995234
-1.1771771771771773	0.7121527889097581	0.015571807546185064	1.8943793528872201	0.41871760612732595	4.206027378747595e-60	1.25611865434843
-1.1711711711711712	0.6656869643957164	0.013743274112253605	1.7737404467673676	0.49680599720394275	5.713255700095788e-61	1.4903598153113584
-1.165165165165165	0.6194941039378803	0.013287363953735138	1.6435331972528242	0.5817787991108002	7.649544046451925e-62	1.7452387141818033
-1.159159159159159	0.5751007947328156	0.014220569549278934	1.5104225658697832	0.6724970506204233	1.0095494403476328e-62	2.017329416997491
-1.1531531531531531	0.5339546129206443	0.01661779923489611	1.3928822686785167	0.7674499963628948	1.3132884675217182e-63	2.3020859227917816
-1.1471471471471473	0.49737082112826536	0.020601566243049502	1.27836478920259	0.8647977366473171	1.6840952814882824e-64	2.5939680388865494
-1.1411411411411412	0.46649214270761397	0.02636092433498162	1.170192901057114	0.9624437396246832	2.1397178828882126e-65	2.8866561112029774
-1.135135135135135	0.4422622030584178	0.03413689730805625	1.0762077809869486	1.058134419284918	3.5837326417615385e-66	3.173346052056407
-1.129129129129129	0.42541167329353213	0.037834396264099145	1.0057132535888176	1.149579842975206	7.860249981670058e-66	3.4471066913283734
-1.1231231231231231	0.4164548588415362	0.029372825481946172	0.9647526305881206	1.2345868399736268	6.006625448997032e-65	3.701273125865255
-1.1171171171171173	0.4156936120207874	0.022494614292192912	0.9370317762450441	1.3111937516541534	4.713784440987252e-64	3.9298437056875355
-1.1111111111111112	0.4232251268877886	0.016992704025968745	0.9439180107653796	1.37779514091225	3.648571984963339e-63	4.127845623501881
-1.105105105105105	0.43895043860528254	0.012661771493813704	0.9659507543443405	1.4332451801933557	2.7836718826564493e-62	4.291635421925792
-1.099099099099099	0.46258125698075464	0.009307017359700456	1.0446358016618045	1.476930200952274	2.093394544910107e-61	4.419106215318656
-1.093093093093093	0.4936439900459364	0.006750452768809588	1.12351802912471	1.5088038485852875	1.551751355010774e-60	4.5097825445340325
-1.0870870870870872	0.5314812627220296	0.004839755528553581	1.1767074609320245	1.529382091431818	1.1337866075711769e-59	4.564795468482018
-1.0810810810810811	0.5752526654387897	0.003425622960292714	1.2888827875503435	1.5396994810876707	8.165425235949593e-59	4.586743226932685
-1.075075075075075	0.6239376242444525	0.002411279922100919	1.4214514984902393	1.5412319841627966	5.796485318725683e-58	4.579454843262872
-1.069069069069069	0.6763439426071796	0.0017025858267856542	1.5552822703450744	1.5357948537111623	4.0559190964331954e-57	4.547683685876517
-1.063063063063063	0.7311255693816672	0.0012312367446648514	1.6978449963858682	1.5254259461766253	2.7973873198140603e-56	4.496763918852622
-1.0570570570570572	0.7868124407578082	0.0009482548258461809	1.85482090223697	1.5122653709476575	1.9017563114457243e-55	4.432264160435956
-1.0510510510510511	0.841853886428946	0.0008233523047502419	2.018077376674914	1.4984413735797186	1.2743720936775268e-54	4.359669457473426
-1.045045045045045	0.8946752558308554	0.0008400662910248892	2.175344790519468	1.4859701286602256	8.417380184474991e-54	4.284115531080467
-1.039039039039039	0.9437453745805654	0.0010013236718200793	2.3226098714108554	1.4766740826088487	5.480209052536795e-53	4.2101894319655555
-1.033033033033033	0.9876505006595291	0.0013256190273776465	2.4552745222062464	1.472120193352956	3.516875499449469e-52	4.141799942301891
-1.0270270270270272	1.0251689303529508	0.0018472801842751472	2.5679006940141633	1.473576441318239	2.2246246680855036e-51	4.082111062189744
-1.021021021021021	1.0553395671147592	0.0026190254320353325	2.6600135641749327	1.48198283506662	1.3870643054134658e-50	4.033524307009862
-1.015015015015015	1.0775177738470765	0.0037129145974473454	2.7283000907113566	1.4979321389810973	8.524653763906832e-50	3.9976914277944116
-1.009009009009009	1.0914127126782989	0.005221766882674835	2.7714915100516233	1.521655819348803	5.164133105817896e-49	3.7289195576793106
-1.003003003003003	1.0971020323193252	0.007260224937882823	2.789324712331158	1.5530121092048104	3.0836058408469064e-48	3.797764437876102
-0.996996996996997	1.0950219690268357	0.009965036449970772	2.782512685913938	1.5914752905997325	1.8149358484021681e-47	3.9724766554855786
-0.9909909909909911	1.0859333802829774	0.013494025942376133	2.765395928966238	1.636127800164041	1.0529431586988903e-46	3.989926255721862
-0.984984984984985	1.0708665988583574	0.016174998828772616	2.7200872285137443	1.6856590408111796	6.0212970661640184e-46	4.156746187900038
-0.9789789789789789	1.051049973354463	0.012446224302918427	2.6573744732209734	1.738376334253954	3.394039690976112e-45	4.061761262163826
-0.972972972972973	1.0278283178083056	0.00944003135760275	2.5814094837884602	1.7922339124425386	1.8857572274074714e-44	4.358360367052448
-0.9669669669669669	1.002578101360487	0.007057614479233154	2.4957238195486555	1.8448850512360266	1.0327540818690503e-43	4.645157448984691
-0.9609609609609611	0.9766260598153843	0.005201259434228617	2.4037663495762267	1.893760446932305	5.575073753129197e-43	4.91307270526216
-0.954954954954955	0.9511771005701379	0.00377893864511157	2.310062831235466	1.9361729851515141	2.96651919578394e-42	5.15277476711198
-0.9489489489489489	0.9272560748218677	0.002707408318230135	2.2358734763936097	1.9694455755429157	1.5559185482259446e-41	5.355284239164196
-0.942942942942943	0.9056664188743884	0.0019139845273228179	2.1273785463330066	1.9910552426904953	8.043962037795475e-41	5.512408468371791
-0.9369369369369369	0.8869670308094754	0.0013372477028037108	2.10245850005341	1.9987837032709932	4.099179584084891e-40	5.617203851769664
-0.930930930930931	0.8714672256831518	0.0009269642902633619	2.078505701124222	1.9908626824166917	2.059055181142784e-39	5.664395887757441
-0.924924924924925	0.8592383220447068	0.0006434727233581617	2.0214266405269217	1.966101550990001	1.019491180730335e-38	5.650723532221988
-0.9189189189189189	0.850139414666716	0.0004568776797678914	2.0101582462370318	1.9239856388938836	4.975580509517959e-38	5.575178671411803
-0.912912912912913	0.8438541913074822	0.0003461457235856235	2.0052959259205894	1.8647357346574642	2.3935869055493853e-37	5.439118939020826
-0.9069069069069069	0.8399352309919282	0.0002984079238152763	1.9506944430946551	1.7893225653018934	1.1350112652674303e-36	5.24624200264253
-0.9009009009009008	0.8378520428892684	0.0003085262812365604	1.9575318033425673	1.6994340585857834	5.305142525927144e-36	5.002420802726323
-0.8948948948948949	0.8370391409477413	0.00037873838727846715	1.945425336200248	1.5973974263881907	2.44421973720426e-35	4.715410808299493
-0.8888888888888888	0.8369406891077061	0.0005201152435904025	1.9356924186326034	1.486062057959761	1.1100183306950498e-34	4.388820539977
-0.882882882882883	0.8370486987866559	0.0007521202079443985	1.9557807819216728	1.3686524138045637	4.968979289912246e-34	4.032067469542761
-0.8768768768768769	0.8369324206418995	0.0011047668365628696	1.974419500241335	1.2486022218830726	2.1925615093705e-33	3.679452723641845
-0.8708708708708708	0.8362574375550376	0.0016210200632696616	1.9902604470389842	1.129382117608276	9.536398529149033e-33	3.3212919051831515
-0.8648648648648649	0.8347939943508208	0.0023608493469788883	2.002896391834302	1.014332439869564	4.088513752088105e-32	2.948887730856944
-0.8588588588588588	0.8324152085687424	0.003391340482458344	2.012213364249228	0.9065113715583228	1.7278079537729034e-31	2.592899045850617
-0.852852852852853	0.8290868714305792	0.004807399807633427	2.0182823798984693	0.8085663048230032	7.197387656242518e-31	2.260247417819817
-0.8468468468468469	0.8248514191400823	0.006725005709674432	2.01654575786839	0.7226336067568301	2.955318136798046e-30	1.9564546729873704
-0.8408408408408408	0.8198091832240093	0.009276630075612139	2.019094097618125	0.6502692589835221	1.1961455121631592e-29	1.6855027248303573
-0.8348348348348349	0.8141001005938725	0.012618704514509815	2.018234609885738	0.5924104873753891	4.772157307149149e-29	1.5122798931618124
-0.8288288288288288	0.8078886311505757	0.01692699167878373	2.0001014957410868	0.5493667199735677	1.8767092307526938e-28	1.3984735696796171
-0.8228228228228229	0.8013537323973214	0.01431106516611588	1.993334431701497	0.5208371073132686	7.2749714102584265e-28	1.279674167484299
-0.8168168168168168	0.7946845083986747	0.010945178109074898	1.9745886718764338	0.5059513636334481	2.7798299401979698e-27	1.2363888345009537
-0.8108108108108107	0.7880807934070767	0.0083739323376598	1.957048967903659	0.5033306770112674	1.0470282333305115e-26	1.3066827824642624
-0.8048048048048049	0.7817567004661576	0.006488737380301179	1.9376295011061637	0.5111656580288236	3.887338787996383e-26	1.295837223532084
-0.7987987987987988	0.7759443099908288	0.005201240507975232	1.9166068673608039	0.5273085045399003	1.4226591115407869e-25	1.3726738005960766
-0.7927927927927929	0.7708943853274651	0.0044460701241231144	1.8939726812242754	0.5493765543625881	5.132209874554516e-25	1.490267043419493
-0.7867867867867868	0.7668713755247272	0.004182717369653083	1.8724441754777283	0.574864069493605	1.8250036002320327e-24	1.6071398186671202
-0.7807807807807807	0.7641409689631394	0.004396589385025884	1.849263883718001	0.6012584517206695	6.3970460853885805e-24	1.7175788190630161
-0.7747747747747749	0.7629499370781048	0.0050992837080087085	1.8582211466102334	0.6261562514496656	2.2103058080776703e-23	1.8160744444869854
-0.7687687687687688	0.7634996941954999	0.006328031009179308	1.8515505322767551	0.647373507348847	7.528060412155637e-23	1.8975743405699814
-0.7627627627627627	0.7659165799611808	0.00814425988568553	1.8647684414404642	0.6630443925822177	2.527390823392275e-22	1.9577663487884402
-0.7567567567567568	0.7702230309832646	0.010631157226540351	1.858456583963155	0.6717020765530304	8.364135172440221e-22	1.993323574527526
-0.7507507507507507	0.7763142994420066	0.013890071786910438	1.8883986740607652	0.6723363018425558	2.7285365931930043e-21	2.0020906670214482
-0.7447447447447448	0.7839450661056572	0.018035623179631356	1.909808640742354	0.6644234767107198	8.774036059173612e-21	1.9831946604716966
-0.7387387387387387	0.7927291965276889	0.02318942461208551	1.9293499204054065	0.6479270177700742	2.7811905889202824e-20	1.9370701469366167
-0.7327327327327327	0.8021541622389832	0.029472424440645816	1.9484458868670922	0.6232680477264657	8.690096978709225e-20	1.8653964076840424
-0.7267267267267268	0.8116095732262519	0.0369960080933801	1.9704183315787478	0.5912690723381312	2.676590197990594e-19	1.7709524468127589
-0.7207207207207207	0.8204271926153026	0.04585216575968102	1.9898105610976926	0.5530756015838675	8.126497478586208e-19	1.657403586508004
-0.7147147147147148	0.8279280827086541	0.04971422776229529	2.0203813940250015	0.5100625314479833	2.4321484707851705e-18	1.5290394162232206
-0.7087087087087087	0.8334714564830293	0.0404653995836335	2.0181236449984183	0.46373322311944715	7.175345759203133e-18	1.390486693525682
-0.7027027027027026	0.8364995599257121	0.032520693846719476	2.0134908350641942	0.4156194727598166	2.0867123849575284e-17	1.2464218746459903
-0.6966966966966968	0.8365735230955917	0.025799243899394954	1.997747463737404	0.36718995146400085	5.982053923577237e-17	1.1013063058037156
-0.6906906906906907	0.833396478250003	0.020199316477467495	1.9709248247220497	0.3197733284296459	1.6904681959891542e-16	0.9591631054060195
-0.6846846846846848	0.8268221143329882	0.015605302757227685	1.9356089354416863	0.27450038490490525	4.709053669429957e-16	0.8234090798449271
-0.6786786786786787	0.8168489030348738	0.011894559335394704	1.9011971438063449	0.23226725403548476	1.2930974537537074e-15	0.6967484806087291
-0.6726726726726726	0.803602157319614	0.00894359440266131	1.8981978324398543	0.19371976570127156	3.500264811170243e-15	0.581128897515019
-0.6666666666666667	0.7873075730781888	0.006633244512886291	1.8141004570880852	0.15925698743703323	9.339930557935257e-15	0.4777538617713036
-0.6606606606606606	0.7682607508380423	0.004852649469235793	1.7535928806617043	0.12905061896213185	2.4567478563262753e-14	0.38714237274735863
-0.6546546546546548	0.746797307498904	0.0035019845770686547	1.7363484102375195	0.10307602102520054	6.370196561391228e-14	0.3092228771363645
-0.6486486486486487	0.7232676025505518	0.0024940351564380625	1.6864575668058703	0.08115035450552126	1.628251654886415e-13	0.24344826779413248
-0.6426426426426426	0.6980189624430397	0.001754789555305722	1.6337540132437351	0.06297351242389475	4.02248976308649e-13	0.18891905135728962
-0.6366366366366367	0.6713868094115637	0.0012232826302275629	1.5806047058213861	0.04816813037462348	3.243955021386674e-13	0.14450361250900104
-0.6306306306306306	0.6436945384875213	0.0008509457538217083	1.5236852448612828	0.03631581573443147	1.2893132950606668e-13	0.10894704497084406
-0.6246246246246245	0.6152605793679631	0.0006007191435453031	1.4948744975835773	0.0269876953616061	5.0509821700190186e-14	0.08096288122649191
-0.6186186186186187	0.5864100221626581	0.0004461661837524173	1.3997477389188815	0.01976831560014997	1.9504145637797662e-14	0.059304843939873196
-0.6126126126126126	0.5574876012815785	0.0003708053735426466	1.3480272092924765	0.01427273916624875	7.423551651005172e-15	0.04281816658207734
-0.6066066066066067	0.5288687640072847	0.000387719323446412	1.2937891437334437	0.010157310716991911	2.785032286007177e-15	0.030471907303416812
-0.6006006006006006	0.5009659689879654	0.0004683734587635483	1.2583894510595213	0.0071249834330869176	1.029870030525904e-15	0.021374938345147834
-0.5945945945945945	0.47422817417433727	0.0006030639776411282	1.191464895544631	0.004926320620416236	3.7537754059747733e-16	0.014778956191573933
-0.5885885885885886	0.44913255253729767	0.000910102988678828	1.123791417015758	0.003357338917776842	1.3486144856389055e-16	0.010072014102368418
-0.5825825825825826	0.4261686666900266	0.0013450376461337555	1.0706703638839947	0.0022552850570159186	4.77574380704944e-17	0.0067658523753233585
-0.5765765765765767	0.40581648856942965	0.001997362051800931	1.0254974876012712	0.0014932813424316767	1.6669703784257797e-17	0.004479839604388955
-0.5705705705705706	0.38852062894280787	0.002961751971621398	0.9730503734524092	0.000974577588086925	5.735197792840569e-18	0.0029237238429961694
-0.5645645645645645	0.3746638282948294	0.004352926089963734	0.9273981890737318	0.0006269427705154533	1.9449237090994247e-18	0.0018808098531343995
-0.5585585585585586	0.3645430707444976	0.0061896639693731145	0.9132855433758855	0.0003975419466016455	6.501153051367025e-19	0.0011925878610680224
-0.5525525525525525	0.3583515674150227	0.005838728786285146	0.910152020706749	0.00024848719124769973	2.1419624710531062e-19	0.0007453843965165586
-0.5465465465465467	0.3561693077899513	0.006117447145244687	0.9125575088566709	0.00015313128318619634	6.956118460786201e-20	0.000459239179208405
-0.5405405405405406	0.3579639352025692	0.0070236290798791085	0.924701496354419	9.308926773030328e-05	2.2266693200259562e-20	0.00027896219748391323
-0.5345345345345345	0.3636024515530517	0.00857701151216129	0.9585040273515386	5.592153761010043e-05	7.025514502722825e-21	0.00016716932705642494
-0.5285285285285286	0.3728728282309185	0.010820172387424911	0.9993921992571579	3.338640251991821e-05	2.1849139292817647e-21	9.90160798667539e-05
-0.5225225225225225	0.3855131644332689	0.013812529047093252	1.0351915231056232	2.016354247524365e-05	6.697705508806399e-22	5.8326566567912144e-05
-0.5165165165165164	0.4012447824745132	0.01762291141497364	1.0677096379949729	1.2956159885663278e-05	2.0238345988676195e-22	3.48296924510291e-05
-0.5105105105105106	0.4198047741697687	0.022320814632546346	1.11133729132337	9.894167283009333e-06	6.031907932894262e-23	2.4714891074914855e-05
-0.5045045045045045	0.4409731773886738	0.02796656404680683	1.1696886392208563	1.0179895797736262e-05	1.7872595969234153e-23	2.6956931670755952e-05
-0.4984984984984986	0.4645902758007398	0.031771185671851304	1.2294438184335719	1.3939469632143187e-05	5.7747209328233765e-24	3.992989942112056e-05
-0.4924924924924925	0.4905605052777861	0.025050840971816802	1.2623373632076675	2.226618833592573e-05	4.439786617664649e-24	6.577684982860743e-05
-0.4864864864864864	0.5188410487435924	0.019491828447441864	1.2973793061393935	3.7466833739515086e-05	1.188258783724961e-23	0.0001118556547302289
-0.48048048048048053	0.5494152407180057	0.014964920090284838	1.3456811313494177	6.354805481078582e-05	4.0639228282417484e-23	0.00019035777822389832
-0.47447447447447444	0.5822531326875579	0.011335721666980415	1.3923438366704068	0.00010700818820849602	1.3906288817695586e-22	0.00032087618861949524
-0.46846846846846857	0.6172636858661094	0.008471435771471626	1.4691212924103967	0.00017802992018137694	4.697074899607345e-22	0.0005340139885204551
-0.4624624624624625	0.6542447418443091	0.006244897756438384	1.5498301406458281	0.0002922000381245854	1.5643108244360469e-21	0.0008765619737554586
-0.4564564564564564	0.6928378930663478	0.004541903287592715	1.6244068362422017	0.0004729116730549483	5.136449225490071e-21	0.0014187160957197277
-0.4504504504504505	0.7324954357040163	0.0032609197655419694	1.7526517181557264	0.0007546274943257884	1.6628277974790578e-20	0.002263873228618984
-0.4444444444444444	0.7724656586627294	0.0023140837995925417	1.919243039888324	0.0011871926026041366	5.307361723638368e-20	0.0035615733468757605
-0.43843843843843855	0.8118008654769966	0.0016275967543224325	2.0808056989228003	0.001841374317639013	1.670168766769955e-19	0.005524120833387706
-0.43243243243243246	0.8493899412777631	0.001142518588223942	2.237238153166801	0.0028157615871250625	5.181977489420812e-19	0.008447283768747364
-0.42642642642642636	0.8840142817435409	0.0008132112384803761	2.3690580674722312	0.004245067230304021	1.5852126104306216e-18	0.012735201232699368
-0.4204204204204205	0.9144228860562207	0.0006063974304239925	2.475354685932368	0.006309730322878779	4.7812316765134674e-18	0.018929190760148085
-0.4144144144144144	0.9394197912716145	0.0005003148435878801	2.5653717854543547	0.009246505837307248	1.4218568624401014e-17	0.02773951741841762
-0.40840840840840853	0.9579551599614166	0.00042821664069914893	2.6357839272310906	0.013359453223974008	4.169271055656413e-17	0.04007835963058677
-0.40240240240240244	0.9692104990713069	0.0004365559152611538	2.684185913318621	0.01903040486720081	1.2073047823280078e-16	0.057091214583589296
-0.39639639639639634	0.9726688206575047	0.0004961548538508253	2.708335077279964	0.026727633780388713	3.44786802426148e-16	0.0801829013334237
-0.3903903903903905	0.9681620307586449	0.000630572626056317	2.707780921748702	0.037011089218566925	9.709299922217131e-16	0.11103326765240674
-0.3843843843843844	0.9558902710482632	0.0008711733181631082	2.682805217898237	0.05053228833600123	2.696081181276439e-15	0.15159686500658529
-0.3783783783783783	0.9364110281583458	0.0012973463242698339	2.6347905180762714	0.06802681535805359	7.38227237617212e-15	0.20408044607346154
-0.3723723723723724	0.9105991702925943	0.0019056907216206211	2.5660601151877107	0.0902974679029911	1.9932654204784005e-14	0.2708924037083921
-0.3663663663663663	0.879582242522353	0.0027634665774843247	2.4777496122343816	0.1181864792870085	5.3072877526655443e-14	0.35455943786040195
-0.36036036036036045	0.844657953163635	0.003955014156098269	2.376610682778357	0.15253599151126454	8.968596686025209e-14	0.4576079745327789
-0.35435435435435436	0.8072024997987138	0.00558610183108043	2.265760178521484	0.19413707323247534	1.5586631979867833e-13	0.5824112196950479
-0.34834834834834827	0.7685790253299677	0.007786488719375553	2.1491330059666907	0.24366903166248663	3.798921526610298e-13	0.7310070949816327
-0.3423423423423424	0.7300550190834956	0.010711899576346339	2.023303997987519	0.30163245003523226	9.5122919782433e-13	0.9048973500914955
-0.3363363363363363	0.6927359900475174	0.01454501975787514	1.905293845745065	0.36828111405347835	2.384036209131212e-12	1.1048433421262445
-0.33033033033033044	0.6575204712549768	0.019494843185444876	1.7995327771446215	0.44355952945076366	5.943769258427067e-12	1.3306785882710752
-0.32432432432432434	0.6250786896911509	0.02579408988299786	1.6955814282560715	0.5270537965617584	1.44507767540842e-11	1.581161389494977
-0.31831831831831825	0.5958544220160339	0.026581023358837347	1.5941444758352046	0.6179639124215494	3.453584043335482e-11	1.8538917368248626
-0.3123123123123124	0.5700870118685369	0.028653301238295327	1.5109632723713178	0.7151048781455088	8.123922245862438e-11	2.145314633434064
-0.3063063063063063	0.547848552483397	0.02684550945376227	1.4019127617305063	0.8169421588988657	1.8885800267783047e-10	2.4508264744425903
-0.3003003003003004	0.5290900476363201	0.026671913815201204	1.3029641915306758	0.9216640802638426	4.3459509039990633e-10	2.764992235792211
-0.2942942942942943	0.5136900462743778	0.028887630308708515	1.2241123362353168	1.0272898293173471	9.827149038560186e-10	3.081869477013866
-0.28828828828828823	0.5014997707148523	0.031576979888166656	1.1670541721789203	1.1318072257538132	2.1939091535349146e-09	3.3954216536529773
-0.28228228228228236	0.49237998347120193	0.036347888642776674	1.1159575915621682	1.2333298621733757	4.850359404993536e-09	3.6999895362523727
-0.27627627627627627	0.48622653824344236	0.043583478903901574	1.0782888197239764	1.330259211552733	1.056752316566333e-08	3.9907775290686702
-0.2702702702702702	0.4829834644054696	0.05152884837681916	1.0404171970477347	1.4214345135835018	2.27640628240301e-08	4.264303321937751
-0.2642642642642643	0.4826442644206166	0.061651318937034925	1.0285164439489742	1.5062522517034946	4.837688659811048e-08	4.518756307751739
-0.2582582582582582	0.48524361780182257	0.07473657876184604	1.0112880343973238	1.5847382125329865	1.0066383049415197e-07	4.754213735234285
-0.25225225225225234	0.49084270848092704	0.09020589350548078	1.011984116412444	1.657558609612652	2.0660519644505285e-07	4.972674033018388
-0.24624624624624625	0.4995118377095031	0.09469298596503263	1.025023889596336	1.7259623699289053	4.184290569377519e-07	5.177883583564771
-0.24024024024024015	0.5113138597548991	0.09897945285965966	1.0413471649650887	1.7916539193874899	8.469504803655572e-07	5.374954929291893
-0.23423423423423428	0.5262913786317533	0.0929711593542642	1.068838454961148	1.8566038785422565	1.6840469854799288e-06	5.56979858782197
-0.2282282282282282	0.5444597363517364	0.0908470840206326	1.1065174373237072	1.9228130209271566	3.296464416301121e-06	5.768414463853959
-0.22222222222222232	0.5658068148294146	0.09272741732275817	1.1456908500045273	1.992051620185454	6.3105575695613515e-06	5.976109099290238
-0.21621621621621623	0.590299784990591	0.09924651015652854	1.189246370038779	2.065600969021681	1.1969322120980795e-05	6.196718894615939
-0.21021021021021014	0.6178983704562983	0.11056411487328123	1.24218387427717	2.1440256677592253	2.247160800814367e-05	6.431924700812309
-0.20420420420420426	0.6485741088954138	0.12737091772944686	1.3159084573136506	2.227003868828958	4.135598876543525e-05	6.680739126366244
-0.19819819819819817	0.6823355893269049	0.14161692385544708	1.3969639587604714	2.3132380546036653	7.492855626629031e-05	6.939233056655515
-0.1921921921921923	0.7192607430276325	0.14697842882012127	1.4750235020924016	2.4004615764987993	0.0001343989169199192	7.200546345947866
-0.1861861861861862	0.759538917377517	0.1369867333749688	1.5653157244796592	2.48554693225566	0.00023798860912945674	7.4551988381380365
-0.18018018018018012	0.8035275392049682	0.1287411966948253	1.6662228754251514	2.564711724780407	0.000415878708725515	7.691687308983872
-0.17417417417417425	0.8518304802479574	0.12359520441381443	1.7729866414282167	2.6338086831117	0.0007182358235189137	7.89732435899471
-0.16816816816816815	0.9054075111829339	0.1222402952154392	1.9102394122698363	2.6886782524053072	0.0012236214720291374	8.059250302164415
-0.16216216216216228	0.9657261519803614	0.12721743868863414	2.0481620663070466	2.725537089302634	0.002051786824790748	8.165533482551883
-0.1561561561561562	1.0349684200152294	0.14163639462694833	2.2113954763414245	2.7413739955860734	0.0034083069228088014	8.206266030739117
-0.1501501501501501	1.1163050197391082	0.16818511671105651	2.404945234312014	2.734326598947551	0.005567131219911639	8.174577723789245
-0.14414414414414423	1.214247949280671	0.21570056471392712	2.6124964307275325	2.7040171636168875	0.00898190915784085	8.067436085986124
-0.13813813813813813	1.3350888504190765	0.2904501700103225	2.842703815504144	2.651833534282764	0.014317254863804571	7.886333371438272
-0.13213213213213204	1.4874242653330945	0.40125098595412506	3.097883019381957	2.581150250859431	0.022457219797036174	7.637663459270294
-0.12612612612612617	1.6827599613773288	0.5539367881401301	3.411665984022821	2.4974939446585873	0.034969614363020075	7.3331146038867345
-0.12012012012012008	1.9361745284550393	0.765426878343406	3.7724513939044457	2.408664799118317	0.05373096598681606	6.988432370495404
-0.1141141141141142	2.2670077603659458	1.0479309675922932	4.2046083305257556	2.3248308165965397	0.08139323015799604	6.624760680710766
-0.10810810810810811	2.6995225849753663	1.4218095714768806	4.704651459583878	2.258612869479423	0.12134828374801393	6.26740737329181
-0.10210210210210202	3.263471770185289	1.913961455903464	5.370388605660825	2.225175478463265	0.1793556309009773	5.945573282014715
-0.09609609609609615	3.9944842050200817	2.5531465154314548	6.152477095377876	2.242330962221532	0.2609800668082334	5.691960396532206
-0.09009009009009006	4.934172747047461	3.380707017249263	7.161480864669879	2.3306536518580834	0.37378874948352586	5.5519903722738535
-0.08408408408408419	6.129859396509986	4.424598740036852	8.460571335872912	2.513587450879854	0.5310719080341626	5.5555795462375395
-0.0780780780780781	7.633817001231392	5.725118714139971	10.05487175552121	2.81751582713617	0.7448131738640978	5.6714352311321985
-0.072072072072072	9.50194259771978	7.347599021047128	12.069957871265506	3.2717503663629635	1.0241168494477149	6.150661246223279
-0.06606606606606613	11.791807760910096	9.300194062254352	14.601851792964645	3.9083844518368758	1.3940715909480863	6.990457872115818
-0.06006006006006004	14.560076406979041	11.644936014286253	17.665384633193163	4.7619545077676735	1.8869026131911057	8.303157022269975
-0.05405405405405417	17.85933882174013	14.428685431458797	21.40022547417413	5.868854231476678	2.5038528401651914	10.025321946169282
-0.048048048048048075	21.734478412440186	17.65650345454034	25.812684160947423	7.266458387691054	3.259794546179159	12.305354816021536
-0.04204204204204198	26.218758628621647	21.38627722528318	30.937924245944746	8.99193223898716	4.197767408275173	15.043120276421545
-0.03603603603603611	31.32988357197076	25.651774101426447	36.83288614863663	11.080729716992183	5.347291231709667	18.282957261723816
-0.03003003003003002	37.06633781634551	30.411591494959215	43.51773380685633	13.564816103144528	6.747516780600433	22.060500318830226
-0.02402402402402415	43.40433976989123	35.66940394242052	50.79438910691887	16.470686383525926	8.451054033537027	26.412798881206463
-0.018018018018018056	50.29574090463239	41.36609371161929	58.779026626818975	19.81728487296505	10.45570491122938	31.294885510272298
-0.012012012012011963	57.66716563734896	47.54022336731039	67.24836802283836	23.613961031037913	12.807510078716987	36.73659716869427
-0.006006006006006093	65.4206129314612	53.987051852145775	76.23946057075807	27.858616506025935	15.519608789745133	42.71187639325662
0.0	73.43563492197858	60.687175352036505	85.48540707660553	32.536205795509176	18.58919534819082	49.184562602401016
0.006006006006006093	81.57307891134654	67.4769133380186	94.86327194908108	37.617745055590014	21.986249521359674	56.02144879671952
0.012012012012012185	89.68023978264377	74.24475557768439	104.20097550979267	43.05995962584243	25.8008487210164	63.27292025163091
0.018018018018017834	97.59713555031225	80.87617966036775	113.36961397797599	48.80566170279996	29.983533115511843	70.69795407296722
0.024024024024023927	105.1635052123375	87.28110186908977	122.03538138619895	54.784898128980934	34.403864852967565	78.20815053108176
0.03003003003003002	112.2260493234876	93.26268663251372	130.1105299477582	60.91684900393171	39.12737056048238	85.69085810147769
0.03603603603603611	118.6453999919087	98.66976115312792	137.4650764955795	67.1123965488106	44.04171090409043	93.06748540206401
0.042042042042042205	124.30232313348185	103.37675906111348	143.84613553919758	73.27722672698084	49.05091742711474	100.1744641185943
0.04804804804804785	129.1027204519176	107.58587737625328	149.28285714299508	79.31527969586797	54.15338644421468	106.90687019895432
0.054054054054053946	132.98110438101762	110.85330538726886	153.7001321780992	85.13233439656737	59.43149737842134	113.0427766303304
0.06006006006006004	135.9023538038136	113.3773860422431	156.9809950267676	90.63950094863367	64.52598253482915	118.83351451566914
0.06606606606606613	137.86170625205625	115.14026466598243	159.1555249854581	95.7564033222766	69.5065196431276	123.92972994387787
0.07207207207207222	138.88308701597586	115.99444440838612	160.2965280506998	100.41386298225397	74.2751474210137	128.25592023605327
0.07807807807807787	139.01600195919693	116.18236076127273	160.40441963615078	104.55593860424307	78.96059009511163	131.8033281962321
0.08408408408408397	138.3313168429035	115.63478929418098	159.6392081161113	108.14123254763949	83.11459411755986	134.86884627900375
0.09009009009009006	136.9163041577487	114.4679011197569	157.88087594766412	111.14343540859223	86.8357785009572	137.04369586737698
0.09609609609609615	134.86935648430398	112.66995756941486	155.52152981543279	113.55113923463095	90.15626551263664	138.34617135881675
0.10210210210210224	132.29474578189345	110.47449965210089	152.4996856942436	115.36700190626364	92.8194788957418	139.10277648946547
0.10810810810810789	129.29775727340183	107.95221234659589	149.12849027750707	116.60638502448262	95.01568608214816	139.48128152451656
0.11411411411411398	125.98045394864829	105.13846822876876	145.31420301548138	117.29561233547167	96.66381365646768	139.2148107948617
0.12012012012012008	122.4382434893689	102.30827414587345	141.24359687241372	117.47000418850678	97.44087368291463	138.53105476977544
0.12612612612612617	118.75733364379228	99.23013523146905	137.1199164163744	117.17183662251738	97.73919305200043	137.40428974640437
0.13213213213213226	115.01308326686011	96.0056564122398	132.93790481929335	116.44835395486474	97.54953883474596	135.87835218872573
0.1381381381381379	111.26919063825011	92.74140591769877	128.73317416298525	115.34993496348604	96.97423653528939	134.23927540579496
0.144144144144144	107.57761192259713	89.58327949145368	124.61796952180217	113.92847930573362	95.72983530632061	132.36482225298914
0.1501501501501501	103.97907188458515	86.55351444042763	120.56531514647054	112.2360471203844	94.20399791684159	130.45380072059172
0.1561561561561562	100.50401525149617	83.6443859523244	116.65931852835017	110.32375469318947	92.40450800146043	128.3603459516271
0.16216216216216228	97.1738479509049	80.80582086135774	112.93901361745878	108.24090554155937	90.29692168966766	126.2280857326451
0.16816816816816793	94.00232950422148	77.9882682585256	109.4178031509211	106.03432097156944	88.00302631160524	123.9227884219414
0.17417417417417402	90.99699753122731	75.45972146601467	106.08603668639479	103.74782746308493	85.7021709004772	121.65567943326872
0.18018018018018012	88.1605292373633	72.97950765043596	102.92380107180374	101.42185934443351	83.36141996030152	119.23820734986799
0.1861861861861862	85.49197006684747	70.62362424567802	99.98826034896331	99.09314240242783	81.04993226939956	116.91460553905996
0.1921921921921923	82.98778424558405	68.3875682628838	97.18953549890179	96.79443504953633	78.76181645634024	114.62298437619975
0.1981981981981984	80.64270423608693	66.34543313759694	94.60676397078394	94.55431598248003	76.52944024274784	112.40060963484157
0.20420420420420404	78.45037531377234	64.3911310990153	92.16225867547558	92.39701866211925	74.4933500216102	110.09778333063336
0.21021021021021014	76.40380714076892	62.63410188347846	89.8763247139738	90.34232166460527	72.60039913373934	107.99222576744793
0.21621621621621623	74.49565625246423	60.98401626407084	87.7063789371135	88.40550891659348	70.84492348187804	105.85816730169941
0.22222222222222232	72.71837184013829	59.48248383604347	85.70727402391577	86.59741468487266	69.2836912647233	103.85356527797488
0.2282282282282284	71.06424223484565	58.1238826607425	83.84732573188948	84.92456526889872	67.82438206560818	101.96946330765107
0.23423423423423406	69.52538121945112	56.81789402490089	82.08819559759215	83.3894234913327	66.48242157441263	100.15136365924486
0.24024024024024015	68.09369188711861	55.613687676795	80.44960587758437	81.99073446087202	65.30874470223893	98.43276311698399
0.24624624624624625	66.76084145669428	54.45552711683119	78.93238417282262	80.72396295466085	64.4022846236934	97.00208711324083
0.25225225225225234	65.51827359680689	53.40851321415211	77.50952694996208	79.58180529776321	63.609754884976816	95.55690596344739
0.25825825825825843	64.35727591988447	52.50932403044309	76.18798726975824	78.55475272611675	62.83109569485009	94.19285730030711
0.2642642642642641	63.269110102745394	51.64971232790253	74.91777547350885	77.63167950668242	62.202188381742566	93.01770882469958
0.2702702702702702	62.24520147902585	50.79603896540561	73.72371584630196	76.8004278150245	61.69221832788045	91.91419906510272
0.27627627627627627	61.27737496847117	50.02489139187525	72.63758715389845	76.04836249232054	61.2195338862159	90.96272171192636
0.28228228228228236	60.3581159250122	49.26116062632895	71.55230323318825	75.36287203785659	60.78858229155142	90.05451570500074
0.28828828828828845	59.48082885868166	48.5397068766399	70.51696375569354	74.73179709505847	60.2325040031798	89.16976963564203
0.2942942942942941	58.64006472396881	47.88188842868846	69.48224063906163	74.14377372578849	59.69963602087066	88.41942411314803
0.3003003003003002	57.83168890099225	47.24229099159385	68.50573997860826	73.58848537421075	59.28248362692711	87.71440889853112
0.3063063063063063	57.05296700214784	46.65436249072308	67.58216545361745	73.05682404117361	58.77166646136755	87.1238429383273
0.3123123123123124	56.30255362448354	46.04056621914292	66.68384991469972	72.54096729935277	58.29551524768802	86.63033173079211
0.31831831831831847	55.58037914296204	45.46184734933541	65.84058418986092	72.03438290709825	57.826342943601745	86.06062098885728
0.3243243243243241	54.88744034021095	44.88929964400484	64.96257098667076	71.53177652584108	57.31650535856199	85.53652866035695
0.3303303303303302	54.225510749122286	44.36327959993384	64.17223627486509	71.02900011106863	56.82278118587227	84.94908426268168
0.3363363363363363	53.596794818087055	43.82380080192229	63.46044779727415	70.5229387603687	56.37404569755342	84.38961804000756
0.3423423423423424	53.003555464690905	43.33853142648547	62.73413902737334	70.01139215982587	55.97212686152308	83.92544607615633
0.3483483483483485	52.447746755044676	42.86676735196272	62.098714501987395	69.49296346172517	55.46256433631966	83.37056919790575
0.35435435435435414	51.93068229517857	42.45938178133425	61.50159494772989	68.96696384513484	54.976642030835784	82.825743176814
0.36036036036036023	51.45276584372736	42.06541020883464	60.93344691719782	68.43333573508993	54.56490898965033	82.31616122961887
0.3663663663663663	51.01330437107605	41.723189003087924	60.401608665194765	67.89259239842607	54.03806092030516	81.70155810744012
0.3723723723723724	50.61041618879634	41.3743315660947	59.9387883895207	67.34576715728439	53.58577182946976	81.13172333863855
0.3783783783783785	50.24103875099594	41.0931055030641	59.51176205838982	66.7943624686794	53.04054977708486	80.55419648951103
0.38438438438438416	49.90103305250382	40.777535388718505	59.07987592756409	66.24028813821944	52.4634668965041	79.97570282646731
0.39039039039039025	49.58537476995423	40.53735539516719	58.71844554532063	65.68577921527783	51.96332049382264	79.41390989449187
0.39639639639639634	49.28841672917554	40.33639892630008	58.35176800886678	65.13328755157141	51.42991108888013	78.81579949257419
0.40240240240240244	49.004203058549145	40.09750124229621	57.9864968739225	64.58534612263698	50.92116811724595	78.28768810487979
0.40840840840840853	48.726812506116055	39.837608761703805	57.605832927880144	64.04441121799815	50.43924533097089	77.80368958022841
0.4144144144144142	48.45070682580326	39.58916667738036	57.32144701761221	63.51269349564043	49.8974999609081	77.36220579544255
0.42042042042042027	48.171059871858795	39.324164831836896	57.044068502996176	62.99199361329255	49.31828216918524	76.88218299328513
0.42642642642642636	47.884044129799605	39.026437551013004	56.76502825205181	62.48356076865132	48.77612141278791	76.45539692736713
0.43243243243243246	47.58705393557179	38.78684205497101	56.43936366722357	61.98799238400448	48.281973111641896	76.04256399592106
0.43843843843843855	47.278848638630095	38.577923962356735	56.14333454263887	61.5051901715669	47.602478036918015	75.57538235160668
0.44444444444444464	46.959604385022075	38.29720731449494	55.79203786002164	61.034382214807984	47.03535319084278	75.18402624076816
0.4504504504504503	46.63086979086568	38.017597391153394	55.43558276607183	60.5742132502346	46.48378938175208	74.80811393166266
0.4564564564564564	46.29542809286939	37.68567493463156	55.05536624432622	60.12289711595688	46.0052877334495	74.41155239863492
0.4624624624624625	45.95707576044189	37.39114114392404	54.71718507859798	59.67841757484282	45.45433156449626	74.0256730120843
0.46846846846846857	45.6203342800763	37.07053035987686	54.39516086663141	59.23875757806496	45.001900845940675	73.66564246809543
0.47447447447447466	45.29011712672651	36.7756702519477	54.08946943790009	58.8021333959685	44.55058787608817	73.24039091002507
0.4804804804804803	44.97137720310329	36.4712533552706	53.77542049443491	58.36720937793288	44.07928341436392	72.8307592178649
0.4864864864864864	44.66876089149626	36.23539922758392	53.42525485970032	57.933271402542324	43.65391489920168	72.44681006208576
0.4924924924924925	44.386293282997826	36.02696997353777	53.044702978690786	57.500341885363376	43.2917926924544	72.06331855201104
0.4984984984984986	44.127115419644866	35.779872710071984	52.75524610933334	57.06922572682607	42.94665233865948	71.61713784262462
0.5045045045045047	43.893289079190254	35.60512758886909	52.46399627291442	56.64148383660042	42.570158127997765	71.14310244045303
0.5105105105105103	43.68567849291276	35.44517185331003	52.23430232219386	56.21933790052094	42.163653595972434	70.67656914665396
0.5165165165165164	43.50391218713067	35.324197301270615	52.023977766741076	55.80551606427927	41.8126003151795	70.19962526844941
0.5225225225225225	43.34642254372658	35.177622644804366	51.85745637273213	55.40305366810739	41.546090864239204	69.74383829971413
0.5285285285285286	43.21055613418462	35.09297145730843	51.68960912172657	55.01506585897769	41.244844673424176	69.24750197434851
0.5345345345345347	43.09274457899365	34.99047226372267	51.52816397758747	54.64450988930153	40.95934927579395	68.82943314321952
0.5405405405405403	42.98872354881088	34.889991302541	51.44798556741342	54.29395443993798	40.67801750961559	68.42230710084762
0.5465465465465464	42.89378629987585	34.81872390083451	51.31745297022002	53.965371733298156	40.431357668967976	68.03041491098615
0.5525525525525525	42.80305749172242	34.71919519969727	51.178134536826946	53.65996588199667	40.159796182476185	67.58146873923384
0.5585585585585586	42.71177267976869	34.604523863986785	51.05511301457023	53.3780481330688	40.042334319228694	67.1738353828634
0.5645645645645647	42.615548657497	34.545886358162036	50.92283786724782	53.118966601572616	39.856389539943514	66.79569926494116
0.5705705705705704	42.51062978232015	34.477686319323645	50.78193348633641	52.881094835851535	39.76304395454579	66.42134292180216
0.5765765765765765	42.39409577907104	34.35968867643376	50.589018538966855	52.661880165300914	39.71608548377006	66.02526205508899
0.5825825825825826	42.26401761616001	34.22914590894849	50.40269953762795	52.4579492967083	39.657104955605156	65.64023766323345
0.5885885885885886	42.11955024117207	34.093698105334205	50.206618492407046	52.265265140143384	39.588075257151395	65.30215129401181
0.5945945945945947	41.96095447737922	33.985961741491835	50.020291913489274	52.07932552506466	39.60692739292422	64.93568779655595
0.6006006006006004	41.78954522522871	33.877709903961325	49.83914554032439	51.89539154766333	39.56306905096824	64.57058952443381
0.6066066066066065	41.60756899502003	33.7289471102667	49.58871869152409	51.708731050679596	39.51396796451437	64.19644000199881
0.6126126126126126	41.41802013641488	33.58257565100481	49.35092777448149	51.514861453328244	39.48457275453135	63.86345286345891
0.6186186186186187	41.22441112151945	33.46038318129391	49.12250567747103	51.30977604162836	39.45357669828151	63.49445070599059
0.6246246246246248	41.030516984228676	33.346411953236625	48.87552098918072	51.09013901385318	39.3743593867232	63.07842892209711
0.6306306306306304	40.84011670047593	33.22300305696357	48.59092927429833	50.85343702996861	39.26587211643174	62.71624180976883
0.6366366366366365	40.65675434279285	33.096944099071926	48.33287328687435	50.5980785668246	39.07649167570689	62.350977104950076
0.6426426426426426	40.48354007568083	32.97118191525795	48.10426747472888	50.323436724247024	38.87926403036615	61.95556587125674
0.6486486486486487	40.32300575035501	32.89231781848622	47.88814895348702	50.02983584770962	38.65020309209604	61.57043240869934
0.6546546546546548	40.17702272434772	32.80419398040798	47.66596692146812	49.71848695956666	38.3898457787649	61.22607336186398
0.6606606606606604	40.04678162606501	32.736993940473944	47.476851744263136	49.39138104825932	38.08947671268657	60.88813603538091
0.6666666666666665	39.93282631987647	32.65249274160953	47.30029818275464	49.05115233082532	37.722450401779476	60.49959869605212
0.6726726726726726	39.83512846083673	32.62963030268916	47.12928492815821	48.70092535695391	37.349103225110916	60.16680667363748
0.6786786786786787	39.75318564661302	32.57792197084417	47.02164110815036	48.34416008024949	36.99597623670487	59.838722966462214
0.6846846846846848	39.686125725717496	32.58350337514023	46.90800937062644	47.98450776349151	36.58533801724484	59.56195487456387
0.6906906906906904	39.63280222740632	32.542786514876376	46.84476405900443	47.62568795555978	36.18133009565607	59.2999606332166
0.6966966966966965	39.59187054818014	32.54481156429671	46.75850757040699	47.271393078170824	35.785872093734895	59.03502322124338
0.7027027027027026	39.56184047175589	32.53045785199475	46.69540087396052	46.92522281388667	35.384766356170736	58.68081888102347
0.7087087087087087	39.5411066159577	32.49474780978601	46.65669630920696	46.59064599484156	35.025634557219725	58.38234001923879
0.7147147147147148	39.52796332071179	32.50306921909573	46.61444620516832	46.27098358018392	34.61070004045979	58.16203608329406
0.7207207207207209	39.52061340147176	32.49928214774637	46.569066373100334	45.96940307134606	34.24474706133354	57.88341388411118
0.7267267267267266	39.5171806098075	32.45555028689515	46.548476420846406	45.688912751620826	33.88885576252201	57.644216592943174
0.7327327327327327	39.515733607678335	32.46372605296058	46.55377109879961	45.43234372129927	33.6274596909297	57.3872080797916
0.7387387387387387	39.514325320911794	32.45844703491661	46.544694922250855	45.202308941400474	33.437306650723784	57.14998601589839
0.7447447447447448	39.51104662708682	32.44901256427126	46.549139058458444	45.001131334444516	33.25189716422282	56.910085657614886
0.7507507507507509	39.504088584885075	32.44859696970248	46.53284584674388	44.830737189189584	33.165409776134034	56.72803711498042
0.7567567567567566	39.49180392004356	32.46356734670599	46.53779504559122	44.692516299770666	33.128049019667436	56.526750305356366
0.7627627627627627	39.47275707992809	32.428980021688496	46.4790501735296	44.58715594245183	33.126404355519455	56.376818618795454
0.7687687687687688	39.44575325467498	32.3695146873828	46.47908785608403	44.514461377080295	33.17481914731612	56.153964248799795
0.7747747747747749	39.40984022073667	32.3251289943913	46.42907810233399	44.47318043382555	33.28465536721387	55.97457018905536
0.780780780780781	39.36428207514375	32.284570372411196	46.419885294026095	44.460853287055755	33.438421024427136	55.82981487951608
0.7867867867867866	39.308509893044224	32.222880216910134	46.40049736096322	44.47371015427851	33.61562379251311	55.72429813986746
0.7927927927927927	39.242059858827254	32.15927998789471	46.324010794077054	44.50663892297579	33.886979017428175	55.607312358663826
0.7987987987987988	39.16451332739875	32.07232650264389	46.289897502564735	44.55324131018292	34.16035087880537	55.534856082265726
0.8048048048048049	39.07545465970656	31.92991365217471	46.235129149860924	44.60599005318386	34.41997432307684	55.437956356249295
0.810810810810811	38.97446107462064	31.832076426837236	46.17363069265439	44.65649108063695	34.62575702259286	55.37769940101905
0.8168168168168166	38.86113423380795	31.716997629371807	46.08454570288915	44.695844241546354	34.77909154190177	55.307661789093515
0.8228228228228227	38.73517643431937	31.6027745932104	45.9486205742048	44.71508494808588	34.90559823631114	55.20031979566536
0.8288288288288288	38.59650618037037	31.42976665371064	45.81805936051636	44.705678284555205	35.02697904556518	55.0934770724169
0.8348348348348349	38.445399871239744	31.27962721427819	45.655057913212225	44.66002818242115	34.9975542350467	54.947508833712924
0.840840840840841	38.282639757675035	31.125743313276992	45.50068042177582	44.5719585715458	34.96758822557032	54.79940032778491
0.8468468468468466	38.10964438249276	30.972855014786507	45.29024600113973	44.43712215052335	34.76520981076936	54.58821192254763
0.8528528528528527	37.928557240440725	30.77793345454733	45.136996687145974	44.25329625429055	34.531725439380565	54.369392777444745
0.8588588588588588	37.742272644395946	30.61766245041279	44.86350625282409	44.02053425029143	34.279829812324685	54.09922293517543
0.8648648648648649	37.554384459917266	30.4667561542639	44.675363615440894	43.74115422455927	33.99802149776427	53.79666936366445
0.870870870870871	37.36905261382363	30.31906978430739	44.44446531816953	43.419562962383566	33.702502121085864	53.43427992876919
0.8768768768768767	37.19079282616776	30.214593494504605	44.20381786447479	43.061930368469746	33.375767394445994	53.05999698039983
0.8828828828828827	37.02420537169865	30.119859794570832	43.994196834454975	42.67574522948005	33.045866781869094	52.64243078238365
0.8888888888888888	36.873667370218364	30.028489294144833	43.80322598059278	42.269295418892234	32.71488378326936	52.20502774884651
0.8948948948948949	36.74301889335928	29.952052440914827	43.56657247273011	41.85112257298568	32.3974700615267	51.71575251522491
0.900900900900901	36.63527523450482	29.890138891789064	43.39825657703278	41.42950199641232	31.99665717295748	51.20173106073787
0.9069069069069067	36.552395727849735	29.875124128202376	43.27115845653533	41.01199310514061	31.6735528531905	50.67508296729012
0.9129129129129128	36.49513379400899	29.856502207275387	43.18256558574883	40.605095054757896	31.3740586316398	50.24488485538528
0.9189189189189189	36.462984212867156	29.872368414535437	43.07654227294399	40.21402808172639	31.08896372791985	49.80807977329339
0.924924924924925	36.45423313831271	29.913422085858226	43.01318574274701	39.84264571001424	30.84345978774668	49.319364884679494
0.930930930930931	36.46610543369693	29.938882006129194	42.966981813181036	39.49346860703145	30.606673300051252	48.91384855813135
0.9369369369369367	36.494993883663966	29.999340138165497	42.95207875307649	39.167819426929036	30.44130990144689	48.515590194495914
0.9429429429429428	36.536746906022806	30.077086193522558	42.925379978933776	38.86603070766522	30.25392892356382	48.178213613530176
0.9489489489489489	36.586986393395804	30.157492941725785	42.9067559362119	38.58769520507158	30.083693209255028	47.86642402686003
0.954954954954955	36.64142568302946	30.29941212807178	42.92832813166442	38.33192953308917	29.924375956115195	47.517856455056325
0.9609609609609611	36.69615936214868	30.38625372883349	42.955062792261785	38.097626553221616	29.753084660786413	47.187450363369116
0.9669669669669672	36.747901235535075	30.488543498707408	42.98610623914387	37.88367816984927	29.546775153680883	46.91916804825676
0.9729729729729728	36.79415356425273	30.55745402467806	43.020278652181474	37.68915657293471	29.356859782896514	46.76008801837357
0.9789789789789789	36.8332986884611	30.632254750948945	43.03490096574294	37.513447356568015	29.13854349212169	46.57615240807936
0.984984984984985	36.86461237332316	30.73364415605201	43.03680074801807	37.35633168293062	28.989187921061244	46.440224722737604
0.9909909909909911	36.88820573382172	30.752635983990615	43.04181887647498	37.2180167112125	28.828595564699523	46.3515974323808
0.9969969969969972	36.904908641740505	30.797240140120568	43.015253415353165	37.0991143570259	28.62415934665081	46.30577960723579
1.0030030030030028	36.91611157638351	30.80869343233705	42.98978394275711	37.000568914942775	28.473643518278752	46.23283038264688
1.009009009009009	36.92358470277654	30.82418810112092	42.99500140124308	36.923535061284824	28.2395690113972	46.193328823501275
1.015015015015015	36.92929257126894	30.878443807539867	43.00656960813861	36.86920995298998	28.125026608071202	46.15243529980194
1.021021021021021	36.93522049673551	30.89779167234511	43.03433536643579	36.83862683778924	28.036377624535152	46.14201182366146
1.0270270270270272	36.94322485299353	30.900258249884363	43.07743501651477	36.832422564250315	27.996625238398263	46.148009236830795
1.0330330330330328	36.95491479902321	30.967115056001877	43.0930261696677	36.85059691199741	27.98949186139569	46.148521660295174
1.039039039039039	36.97156799174655	31.022893100792473	43.078203759201415	36.892286690908115	28.04406396006175	46.13465619457862
1.045045045045045	36.994078281715666	31.00626985021127	43.10108971904554	36.955580899909286	28.157417454994132	46.13848510416385
1.0510510510510511	37.02292980248464	31.04859568331335	43.15056377807513	37.037403840745824	28.290233692593215	46.19371931298002
1.0570570570570572	37.05818968005708	31.060849227343773	43.2370152584954	37.133490262164585	28.469671291567032	46.27055527195369
1.0630630630630629	37.09951103950397	31.091546391735644	43.295558740374666	37.23847019897885	28.663709797258623	46.306197019583806
1.069069069069069	37.14613907543729	31.138393438896166	43.3318223145299	37.34607158206086	28.848352446512443	46.36954522661546
1.075075075075075	37.19691544503896	31.168778845098778	43.362496618047764	37.449436875612314	29.086051734669915	46.36882457569963
1.0810810810810811	37.25027968153242	31.19138492531499	43.47977987686751	37.54153728695909	29.22723019002791	46.39699048228676
1.0870870870870872	37.30427009393043	31.22101089837792	43.542710791239955	37.615656025306016	29.44672247683597	46.31806332898769
1.0930930930930929	37.35653002038949	31.28065521244289	43.598504237453476	37.66590216427117	29.623703484391488	46.2939706649539
1.099099099099099	37.4043276726356	31.321499396476554	43.60428287862231	37.68771015726287	29.751622159382876	46.233001589134865
1.105105105105105	37.444598624754065	31.35757248428754	43.638225831618136	37.67827783578108	29.875878118202547	46.14359981400648
1.1111111111111112	37.474018976905406	31.36965759554921	43.612569676920785	37.636898165286645	29.957429184252682	46.024748730798024
1.1171171171171173	37.48911438013755	31.406138457054936	43.61356110581418	37.56514699904354	29.968746818916795	45.863344381258656
1.123123123123123	37.48640577404637	31.427630773647085	43.59380510564719	37.46689993696122	29.9350933556301	45.67502592031068
1.129129129129129	37.46258746943118	31.414404208417825	43.57129822823005	37.34816515872543	29.859206413947362	45.46167770083381
1.135135135135135	37.4147278889658	31.428954728846648	43.499716784763706	37.216734494572805	29.79946072965573	45.24165749461769
1.1411411411411412	37.34047869834606	31.36233312407407	43.38328630896201	37.08167064000641	29.721636936086373	45.00027700084655
1.1471471471471473	37.23827496715462	31.299063496450263	43.24514281068324	36.95266294558445	29.59366834505734	44.79123390585111
1.153153153153153	37.10750792360074	31.201841689785795	43.089937265102364	36.83929638577616	29.51804783637308	44.5921013654041
1.159159159159159	36.94865303204874	31.060551054625712	42.879991539543916	36.75028712219862	29.48849253422496	44.44166247298505
1.165165165165165	36.76333940344829	30.90116972431948	42.6799593880834	36.69274280336425	29.447653106714657	44.31598341448922
1.1711711711711712	36.55435150373884	30.722802508253412	42.4743046963016	36.67150598382255	29.450705669912445	44.27366349094683
1.1771771771771773	36.32556007418093	30.54474633427678	42.23754698276343	36.688634731418446	29.447053258829982	44.20100257251323
1.183183183183183	36.08178532515303	30.327889535223857	41.94983854529284	36.74306587885179	29.433872776914708	44.20594811031307
1.189189189189189	35.82860103782711	30.096745545332766	41.66740480643806	36.83049402503349	29.447205440373214	44.32377704905689
1.1951951951951951	35.572092580532896	29.847531897946602	41.40299071766309	36.94348413313107	29.487309111733534	44.48712311561217
1.2012012012012012	35.31858463136302	29.626081789439112	41.15149338577192	37.07181846084582	29.51456100963318	44.63109559705151
1.2072072072072073	35.07435548744182	29.354736039520212	40.88016553577386	37.20306081703074	29.557502265725642	44.84531642988577
1.2132132132132134	34.8453543900979	29.12415581930185	40.65898975121448	37.32330408655454	29.62787028865842	45.03124158708632
1.219219219219219	34.63693666045763	28.899185438687656	40.45458497485542	37.418051933986675	29.678441283794218	45.196585140766295
1.2252252252252251	34.45362908350931	28.70787254983727	40.330790914447434	37.4731738347256	29.65743902886206	45.247725780726675
1.2312312312312312	34.29893536226605	28.55129272342669	40.2140662034518	37.47586515345252	29.67111342888809	45.23281934837335
1.2372372372372373	34.17518895659281	28.439389001675618	40.111386308766996	37.41554167376478	29.606920805248695	45.14049536708018
1.2432432432432434	34.08345843926375	28.331426203375166	40.02356743915578	37.28460118671675	29.498882627470795	44.95148550831742
1.249249249249249	34.02350868748015	28.244797174054437	40.0120016316606	37.078993439078936	29.332385501272405	44.70324386722932
1.2552552552552552	33.9938196735743	28.142422384677563	40.029866391004425	36.798553422718854	29.140828479308052	44.37994876534386
1.2612612612612613	33.99166312151229	28.090983420950174	40.03101823329452	36.44707068941233	28.837476603657002	43.9926785994315
1.2672672672672673	34.01323563240869	28.095569906098216	40.092860980763334	36.03208772502758	28.42072315873709	43.56549428058824
1.2732732732732734	34.0538448801887	28.091635677014736	40.207909591408026	35.564441726888994	28.01540854544689	43.16435309016478
1.279279279279279	34.10814307183116	28.12689116398712	40.29629992581588	35.05758454216603	27.519591860221254	42.691422274374055
1.2852852852852852	34.17039912251542	28.17389050357683	40.355331502565626	34.52673319080673	26.99197510442074	42.200055507053335
1.2912912912912913	34.2347981097556	28.215337604452625	40.40644007585398	33.98791665360451	26.41980677163437	41.7742757376979
1.2972972972972974	34.295753832941585	28.255287330197657	40.49413251749285	33.456992170243595	25.822021874521436	41.446169980124466
1.3033033033033035	34.34821805166965	28.288308554235567	40.53224763996615	32.948705410633494	25.18210197884625	41.112923513619094
1.309309309309309	34.387968534392016	28.344194501367763	40.60030193597781	32.47586343751463	24.619885034101475	40.84688056980673
1.3153153153153152	34.41185768737432	28.351223640658564	40.62341744955314	32.048677920186655	24.12340649727387	40.557858473624684
1.3213213213213213	34.418004431174786	28.363040704704428	40.642163282964006	31.67431976265146	23.61779279458977	40.366483732319345
1.3273273273273274	34.405914219488736	28.380417950863205	40.65885576606975	31.356706848510356	23.164449470747563	40.135094752812485
1.3333333333333335	34.37651561639842	28.357889143579946	40.59352800379343	31.096525965134674	22.801273288454254	39.97744891170503
1.3393393393393391	34.33210652458654	28.343199510812603	40.48806940743328	30.89147021957422	22.5597560886239	39.86224159707866
1.3453453453453452	34.27620875875745	28.340940978267437	40.41821168232414	30.736656312650563	22.39886440794354	39.77697686474681
1.3513513513513513	34.21333587117363	28.315786813801285	40.29527453681463	30.62517344144858	22.332642395680296	39.64439854958902
1.3573573573573574	34.1486855675599	28.30597459432358	40.17258979984112	30.548708368656367	22.323985920724766	39.51114054371222
1.3633633633633635	34.08777423891867	28.300652205205868	40.074494126220756	30.49818972205742	22.314296843181296	39.3899108199496
1.3693693693693691	34.03603656052042	28.305554954377854	39.96385211910004	30.464398626199493	22.3467439074416	39.25499799041768
1.3753753753753752	33.998417231160104	28.307554919255384	39.8743074857958	30.438501506426515	22.39472774275609	39.14028203682318
1.3813813813813813	33.97898422444489	28.318466851337583	39.791566612712906	30.412473082551728	22.48053855822866	38.956601438782165
1.3873873873873874	33.980592967575504	28.378182488533675	39.70615675017506	30.37939164715719	22.581279264265476	38.721477484347
1.3933933933933935	34.00462838095243	28.423172045304813	39.655755011461295	30.333603074195565	22.668774221271587	38.51059703259363
1.3993993993993992	34.05084666426786	28.468078519364923	39.66710714184883	30.270763096617117	22.736048636673452	38.274652376301866
1.4054054054054053	34.117331344353566	28.574833061865608	39.68733680820337	30.187777957668555	22.768526076592362	38.04992108634769
1.4114114114114114	34.200568949998406	28.713726290364065	39.76303348617732	30.082670696413246	22.787109388176606	37.816506196564276
1.4174174174174174	34.295639565851495	28.816275199481872	39.86770757449155	29.954403652086302	22.78473514648559	37.58874560958516
1.4234234234234235	34.39650745717129	28.899083139395685	39.94692031963628	29.802687319730094	22.75456434937897	37.39559076778537
1.4294294294294292	34.49638804809603	29.01789394662607	40.060918478591866	29.62780195114752	22.735640407298387	37.109823929510114
1.4354354354354353	34.58816081586918	29.101679599502337	40.1563204809305	29.430452098307033	22.67553788367301	36.85064367517295
1.4414414414414414	34.66479395942654	29.195322828877696	40.26597140487329	29.211666669571922	22.56105840135574	36.611126501536496
1.4474474474474475	34.71974650033997	29.252540442127263	40.33912004559433	28.97274908520261	22.40888430937549	36.39426303954715
1.4534534534534536	34.74731683806664	29.2924696082775	40.329827669469594	28.715274742282492	22.247483523715886	36.09354748142149
1.4594594594594597	34.74291331781915	29.28796954211206	40.31756441564243	28.44112696558176	22.07824831162577	35.73079431468729
1.4654654654654653	34.70323127557948	29.282138388483325	40.26857374232264	28.152558364071766	21.850405618172527	35.39168551827052
1.4714714714714714	34.62633119351895	29.23151348565669	40.178519201355044	27.85226215663056	21.632447250532596	35.01506233349339
1.4774774774774775	34.51162277202504	29.128439589853752	40.0662587976264	27.543437438398527	21.34224991897227	34.71585237376977
1.4834834834834836	34.35976866912531	28.947148864956706	39.87448125542986	27.22983322846431	21.071544529971362	34.42964492833418
1.4894894894894897	34.17252833863181	28.79995112908917	39.63930903582343	26.91575811345967	20.72765607494622	34.13345599882548
1.4954954954954953	33.9525661137755	28.593197861151594	39.398409711082095	26.60604507045284	20.44578378332259	33.91097047452239
1.5015015015015014	33.703248150926456	28.359319965579246	39.105521602962554	26.30596441585426	20.121289540929485	33.64434787978959
1.5075075075075075	33.42845022348752	28.08140179840197	38.832310134486114	26.021081702314728	19.821353244208364	33.38884079921134
1.5135135135135136	33.13239318828887	27.80130611943023	38.508165391639984	25.757061762049485	19.480764029250835	33.14999940301548
1.5195195195195197	32.81951608295414	27.493139465910442	38.165450945801844	25.519424948878548	19.17587417219855	32.92383835406371
1.5255255255255253	32.49438926930099	27.180578712517278	37.85568495178331	25.31326682987529	18.93446050191126	32.7589381003754
1.5315315315315314	32.16166286069854	26.84327185969131	37.508405090057046	25.142957805268072	18.779912790186586	32.585790051189775
1.5375375375375375	31.82603980386015	26.519611479902363	37.176741687110386	25.011843869830884	18.65220453475091	32.46393744960741
1.5435435435435436	31.49225916079309	26.193657007106122	36.85222952379964	24.921973283935454	18.593166314615537	32.318813644280866
1.5495495495495497	31.165073801769502	25.837049660932053	36.55597659873153	24.873875554260383	18.551613686207585	32.23979068713559
1.5555555555555554	30.849207997307847	25.480902907629407	36.26182036853604	24.866418184381747	18.596987869596052	32.09981618777245
1.5615615615615615	30.54928407923039	25.172236546041077	35.98232267773413	24.896762753463843	18.736235948497367	32.044318311145375
1.5675675675675675	30.269712920216396	24.885299997188486	35.7299590614414	24.960435018271298	18.89603729290386	32.004589589165086
1.5735735735735736	30.014549707076874	24.62507330685402	35.521353864870015	25.05151437251821	19.090798171541813	31.978214625807542
1.5795795795795797	29.787323443900384	24.36477011163523	35.30272347855244	25.162937045193676	19.275304816960574	31.956852284563244
1.5855855855855854	29.59085484827919	24.16879599342335	35.13143015849359	25.28689611958639	19.502554630524674	31.941414082385975
1.5915915915915915	29.427081886298883	23.960446365479783	35.00812702722842	25.41531120633573	19.705906095199712	31.914837949802425
1.5975975975975976	29.296914395543318	23.798117840290836	34.93604063943476	25.540332740470543	19.88897293491713	31.930754353043895
1.6036036036036037	29.200138618500183	23.709523841117136	34.88322758812317	25.654841444128138	20.055978930085725	31.964501538211717
1.6096096096096097	29.135388921085653	23.64264997723856	34.85361991370239	25.752903097894247	20.207405740099993	31.981278860890452
1.6156156156156154	29.100197808522672	23.572439247039604	34.875292655907664	25.83014243971985	20.27353917315384	32.035976714049234
1.6216216216216215	29.09112725693354	23.56426219855066	34.8923602038767	25.884007258947616	20.20989355146328	32.09897962538981
1.6276276276276276	29.103975338616156	23.570881248756926	34.896411257871485	25.913903618607495	20.219541588355852	32.11366388443492
1.6336336336336337	29.134043292091594	23.580626874770452	34.89228175665074	25.92119437886036	20.119304266596867	32.203698511605126
1.6396396396396398	29.176440749852226	23.632040924116456	34.92993247710701	25.909064481865084	19.98328570558824	32.272550584650254
1.6456456456456454	29.226401808197405	23.684032453735732	34.991670667669325	25.882266586857316	19.79557474496618	32.35990226275325
1.6516516516516515	29.27958271951978	23.724127560491922	35.04857134559307	25.846768693535278	19.66577144995013	32.46333904973837
1.6576576576576576	29.332313508470456	23.766626079001018	35.058710637122765	25.80933083065531	19.511175778655254	32.596056700486194
1.6636636636636637	29.381780599358567	23.840572346870896	35.04810359186539	25.777040598997544	19.367308320691006	32.68085018731237
1.6696696696696698	29.426124995270932	23.902701700441852	35.06865419379919	25.756837594605102	19.296607301714204	32.76665716676813
1.6756756756756754	29.464449723718527	23.974408332848572	35.05190576459211	25.755055010651414	19.249155469309418	32.88945192899794
1.6816816816816815	29.496740004141785	24.024859668842215	35.05564147474097	25.777003655518005	19.226010226773422	32.972445750526894
1.6876876876876876	29.52370870157935	24.092753585153428	35.04749210697909	25.826619837515356	19.289376354651893	33.01234749578925
1.6936936936936937	29.54658703345513	24.151017469480323	35.017084499791096	25.906194516579955	19.385854761485852	33.07921277342068
1.6996996996996998	29.566885380527328	24.18998373581448	34.997969692451214	26.016197058367577	19.55580936048469	33.15508747179721
1.7057057057057055	29.586150962081458	24.240190680616323	34.92973913900902	26.155202867124355	19.75530735918627	33.24540866774502
1.7117117117117115	29.605748004681587	24.325098962389298	34.927310704458094	26.31992996154436	19.988071272885684	33.35553000508556
1.7177177177177176	29.626682168186804	24.385261024973957	34.90499529618528	26.5053849492851	20.287947362407913	33.4373117936198
1.7237237237237237	29.649484996000165	24.444959457537045	34.87879825983235	26.705113644173405	20.635505360882686	33.56083419278428
1.7297297297297298	29.67416682730753	24.525351082259768	34.858955842328214	26.911545702457357	20.98235451944807	33.63148022679197
1.735735735735736	29.700238824195488	24.57103195254936	34.865854173695645	27.11641631641451	21.346442104368407	33.732468078767624
1.7417417417417416	29.726797370514838	24.644448031566668	34.87089254632732	27.311241648596603	21.678224277421876	33.81764629509315
1.7477477477477477	29.75265781549856	24.681296030664196	34.8893175663026	27.487819000836932	21.968714616123812	33.876978692665865
1.7537537537537538	29.776519907086723	24.68275459849788	34.89641441123104	27.638718499079804	22.229830139644054	33.898943175065746
1.7597597597597598	29.79714462487133	24.728922426861534	34.90720797750501	27.757731128476195	22.4867689620362	33.90861445300238
1.765765765765766	29.813521611464157	24.74067371771701	34.88199927138123	27.840238882023204	22.63472815770344	33.86698849184857
1.7717717717717716	29.82500795655576	24.773207722877846	34.890300919188086	27.883476878045897	22.787555797940836	33.81890768874791
1.7777777777777777	29.83142249060557	24.78689204466317	34.83834837959201	27.886664437816606	22.845997880416974	33.701453835976466
1.7837837837837838	29.833084640611617	24.83101018203876	34.81185849243849	27.85099175797726	22.86875482077718	33.61525588727128
1.7897897897897899	29.83079282394826	24.829758448337873	34.821849280575975	27.779460077754862	22.84567854910749	33.485628935481685
1.795795795795796	29.825743756365856	24.854197353592504	34.78367671544171	27.676585026813274	22.78491472496763	33.301310736674125
1.8018018018018016	29.819400316848984	24.833365409294863	34.76584818937717	27.54798399571122	22.687874246359186	33.1141129842825
1.8078078078078077	29.813321114918526	24.867017321693776	34.75544476485969	27.399877862567156	22.58515860563341	32.903716428904175
1.8138138138138138	29.80896904745504	24.885385122079644	34.73250816008962	27.238544443983937	22.4378015273168	32.667342896992714
1.8198198198198199	29.807518412950664	24.881848339323437	34.71803600296593	27.069765130546482	22.31321969838007	32.4292298880813
1.825825825825826	29.809680242354457	24.90714332404326	34.70094635196965	26.898307138693866	22.16322220053254	32.198761289042174
1.8318318318318316	29.815563314183184	24.942785405538437	34.692308841509934	26.727481733820273	22.015386750058862	31.976919130741788
1.8378378378378377	29.824584033245973	24.98693373558472	34.69909893215257	26.55881389409144	21.876140829361397	31.749360648100307
1.8438438438438438	29.835432439270942	25.009145856588038	34.67318366748682	26.39185151944369	21.778142473249765	31.558113020828515
1.84984984984985	29.846094793966543	25.04029367482787	34.66378117488054	26.224132815977914	21.66622210759344	31.345952750007147
1.855855855855856	29.85392635679784	25.066626941899106	34.64987955459744	26.051319313587953	21.545292623138973	31.192517893423116
1.8618618618618616	29.855762029586476	25.091118310063276	34.640678678698166	25.86748959766439	21.388030106874975	31.02391848264906
1.8678678678678677	29.84804836364571	25.107967326923948	34.60390886890889	25.665575893715246	21.18852548574137	30.83224012037345
1.8738738738738738	29.826978592310635	25.079076770859338	34.54962901416576	25.437912976689034	20.935288138020447	30.629231302751393
1.87987987987988	29.788613163551254	25.05554539825344	34.4820031538934	25.176857536473083	20.64832128641505	30.475484146518653
1.885885885885886	29.72897161296724	25.052374515219558	34.413717778946555	24.875427325794544	20.268085948510507	30.271272361487632
1.8918918918918917	29.6440870797073	24.972988611240737	34.333521422817164	24.5279043821362	19.848907181805238	29.998466948415704
1.8978978978978978	29.5300215667101	24.849635100405834	34.253562173090636	24.13034642466179	19.39368532767092	29.650249880533465
1.9039039039039038	29.38284723001499	24.68401055771017	34.14317870507337	23.680955874970902	18.853998264614017	29.28882809634011
1.90990990990991	29.198605541787103	24.487392125172025	33.977719128470184	23.18026695333487	18.242299163538306	28.898644877000294
1.915915915915916	28.973261183054486	24.25204819658409	33.77171329295878	22.63112736443857	17.563093354681087	28.482571710809438
1.9219219219219217	28.70267026280918	23.971205439063855	33.51947422107493	22.038470869853796	16.83631254398356	27.97342224792115
1.9279279279279278	28.38258249689719	23.654771779933657	33.21967019569788	21.40889855844557	16.07458770147639	27.47800380813809
1.9339339339339339	28.00869421335217	23.28389333917801	32.813106693781364	20.750107441492066	15.308915859308817	26.901629540155927
1.93993993993994	27.576763717505816	22.876324594201797	32.38774045297284	20.070222554723166	14.48569918603927	26.335155649018144
1.945945945945946	27.082793191419587	22.408437024032377	31.857101169850626	19.37710070653469	13.660578782514776	25.7587051125593
1.9519519519519517	26.523272703156564	21.887610758429574	31.253092018146305	18.677678605767422	12.856605710353085	25.14311783456011
1.9579579579579578	25.89547301237369	21.32769343708516	30.639997051987393	17.97743443023485	12.07759491768928	24.491920586092355
1.9639639639639639	25.197765702967313	20.73436556062349	29.89102991138431	17.280020092653796	11.2952254919678	23.813055289199845
1.96996996996997	24.4299427474446	20.065514975206398	29.075754472405947	16.587102728107542	10.554863373667008	23.18126231192333
1.975975975975976	23.593503777103745	19.311174037437617	28.217294074072523	15.898430419803228	9.837599502470132	22.465731085939584
1.9819819819819822	22.691878730724127	18.502195727235556	27.253900036649892	15.212111735925719	9.14913845873673	21.753634753018943
1.9879879879879878	21.73055649406022	17.63756805507336	26.215609063890838	14.525074421458028	8.501246214974152	20.96982668581916
1.993993993993994	20.717096546875894	16.72541475751501	25.140804052319087	13.833648611624975	7.9110976277924765	20.21742363682834
2.0	19.661010011804592	15.787036720222247	24.00577684641501	13.134206707105855	7.342040095774765	19.39186757629198
2.0060060060060056	18.57350796533173	14.793963523818862	22.871032681296676	12.423787182851713	6.78117233250793	18.4789056103102
2.012012012012012	17.467127227778377	13.771245881061356	21.724204188655275	11.700633578867828	6.255129025606874	17.49820384911141
2.018018018018018	16.355255718612845	12.776903269156161	20.604886508210996	10.964592041360659	5.761490761605537	16.523200567069726
2.0240240240240244	15.251589461306603	11.715784178631797	19.502161494586655	10.217329265563835	5.29184492474712	15.495499892928896
2.03003003003003	14.169560245713752	10.670497080351387	18.436918381663887	9.462354947033063	4.829905920169199	14.411951727983324
2.0360360360360357	13.121775958417867	9.672041555946148	17.440046447233026	8.704855865183944	4.381264957665706	13.303333358368663
2.042042042042042	12.119514309163577	8.695418361166194	16.44487513504482	7.951369515646115	3.9518134591085055	12.19284619196669
2.048048048048048	11.172305292912187	7.756855711276495	15.51014573640502	7.209341246679471	3.53864563231091	11.092168055724272
2.0540540540540544	10.287628929411229	6.885586492397942	14.668466172874894	6.48661841046957	3.1468560934928287	10.003069038222527
2.06006006006006	9.470743728249603	6.067478008131372	13.853429407560759	5.79093739015483	2.790105975454658	8.977868131857834
2.0660660660660657	8.724649300478733	5.327956537676172	13.153171376082371	5.129454829688457	2.441962937564458	8.021627646342965
2.0720720720720722	8.050174993023928	4.64946542236516	12.477450522663345	4.508364214020414	2.0993179002483453	7.086797980429468
2.078078078078078	7.446176627199009	4.03948429047915	11.881275583819303	3.932625013518377	1.8000477819423437	6.2559788297897025
2.0840840840840844	6.909816332544826	3.5065422422153776	11.354144886519888	3.4058161228544876	1.5142316945247687	5.49406109062372
2.09009009009009	6.436896615331021	3.0230185410747707	10.83807882724094	2.930110448753799	1.261646657912463	4.818323425467206
2.0960960960960957	6.0222192619518	2.614468319552116	10.419977546152971	2.506355034068242	1.0407391730740347	4.223087257595951
2.1021021021021022	5.659942100601049	2.270198887887927	10.04240901143542	2.1342322748542775	0.8527833609771858	3.6994518953236892
2.108108108108108	5.343911347303498	1.9609186261850207	9.67721118522872	1.8124731485749652	0.6862898488254916	3.232868668893929
2.1141141141141144	5.0679533612653795	1.70676218315799	9.375875613897259	1.5390928327564748	0.5538044949619373	2.8275190390719245
2.12012012012012	4.826116191172039	1.4897345519641747	9.090333859152508	1.3116220340013434	0.4441258536804956	2.470529172316136
2.1261261261261257	4.612857450756731	1.3132965204269784	8.792437031626223	1.1273128009063893	0.35638282261595716	2.16510992787163
2.1321321321321323	4.423180148329248	1.1671166203952763	8.533965691752451	0.9833044503576072	0.29246761536616345	1.9091336796434604
2.138138138138138	4.252721693561917	1.054760667527366	8.27697411930085	0.8767424220850558	0.2354261282827727	1.710338497730271
2.1441441441441444	4.097803271782192	0.9560817806211886	8.042894476680441	0.8048494931216186	0.19126203388626564	1.5693851805099925
2.15015015015015	3.9554472198693067	0.8775355463745983	7.80584466329425	0.7649541866106118	0.1506757086084708	1.5017166301239429
2.1561561561561557	3.823369266118974	0.8226922066863136	7.570056064309149	0.7544850273159928	0.11595961358163842	1.5021067545665632
2.1621621621621623	3.699950942118266	0.7896990809551848	7.357048879773017	0.770941410085369	0.09487469399455864	1.5735372831716934
2.168168168168168	3.584195615970065	0.7573559199743671	7.150605395773432	0.8118523413514298	0.08293137504678554	1.6961903526128954
2.1741741741741745	3.4756698815896523	0.7478369951594579	6.947340523596348	0.8747334174215058	0.08351392095733738	1.844496798957113
2.18018018018018	3.374430826484683	0.7350418133524013	6.739456835740634	0.9570504402001294	0.09464177098005482	2.026143664011773
2.1861861861861858	3.2809392180510795	0.738344883635509	6.538922272166714	1.0561954166173906	0.113990065425014	2.2610073032134332
2.1921921921921923	3.1959589748589163	0.7426116990198409	6.37090839683471	1.1694777391089055	0.14122690459793796	2.515492306860411
2.198198198198198	3.120444357776015	0.7542902695457232	6.204684732291304	1.2941304935666131	0.16220179799183426	2.7639772501561977
2.2042042042042045	3.0554179341799994	0.771479582464428	6.0595964052300015	1.4273294504990208	0.17932114613378417	3.006074766457039
2.21021021021021	3.001844253855087	0.7915540981880363	5.920145852881495	1.5662206655101736	0.2034508897312285	3.266279399060001
2.216216216216216	2.960505994951247	0.8212846339167856	5.811556127970647	1.707951950102153	0.2340452013297602	3.4985979264649285
2.2222222222222223	2.9318907553853757	0.8395940869555388	5.736291003087817	1.8497038440259272	0.2700048115717054	3.738421886583611
2.228228228228228	2.9160973805650205	0.8693975274203879	5.652063611154902	1.9887170385413022	0.3109741801345998	4.000736066626744
2.2342342342342345	2.912770510070693	0.8951092554191915	5.608519050334883	2.122315214997888	0.3557329425819831	4.239785350398534
2.24024024024024	2.9210707778457206	0.9163010579298865	5.590472805656997	2.247924583402633	0.4030829278839771	4.419663483500263
2.246246246246246	2.9396858214962083	0.9486688166588172	5.595497165945223	2.36309355230211	0.4516918009513631	4.605634519323257
2.2522522522522523	2.9668840869068664	0.9641795866940098	5.618069669631739	2.465517447862998	0.5001384942764631	4.836223000828103
2.258258258258258	3.0006096189786664	0.9897231856389701	5.631892270182824	2.5530736247596097	0.5364390908902369	5.039473186034829
2.2642642642642645	3.0386119750153493	1.0064743998711871	5.668733814808571	2.6238714449689042	0.540397067858964	5.155276288885278
2.27027027027027	3.0786015194873615	1.0358318256926684	5.711419000997161	2.676319448598947	0.5817923729399391	5.212244432017142
2.276276276276276	3.118417115960718	1.057403492956984	5.763630218768222	2.709208865877958	0.6257976117419968	5.227574419759539
2.2822822822822824	3.156191053072442	1.0865556190982784	5.803206337413009	2.721808911585905	0.6653614780448719	5.27591198590476
2.288288288288288	3.1904952725345996	1.1079449641003	5.832307815645049	2.713965702476814	0.6486873186195966	5.288188834584595
2.2942942942942945	3.2204538214321516	1.1326019353501064	5.868363999397727	2.686193819885642	0.6327126591278565	5.234626209503736
2.3003003003003	3.2458089704206543	1.147625309387937	5.893012044865611	2.6397480850017137	0.5946416512356769	5.138848176969554
2.306306306306306	3.2669324731598457	1.1679388609079129	5.905445836385241	2.57666339266243	0.5742789032067726	5.046322442696313
2.3123123123123124	3.2847786480524994	1.19989595712175	5.905888156405462	2.4997525376882206	0.5735473420826884	4.8727730769475865
2.318318318318318	3.3007818323461775	1.223501516280651	5.9023890368368574	2.412555624353117	0.5792205866588859	4.689090490381404
2.3243243243243246	3.316706665035786	1.2491305142691824	5.901846792149549	2.3192393526651096	0.5414755441268408	4.448443619343971
2.33033033033033	3.3344649248797777	1.2766030697638864	5.899495944465425	2.224449517006463	0.5491428134992133	4.2317400932035865
2.336336336336336	3.3559166427633618	1.316063660014326	5.906618058572374	2.1331246733833766	0.5315367876230075	4.007187941951562
2.3423423423423424	3.3826754004134068	1.352188946913457	5.914112916315782	2.0502824642075543	0.5198746724136557	3.83632524358068
2.348348348348348	3.4159377887377635	1.3854379644178505	5.954466256444873	1.9807920874985143	0.4800496583742268	3.668638393385772
2.3543543543543546	3.456354843293958	1.4224623362624018	5.967280327815022	1.9291467160030598	0.4825535650251367	3.5547018466080496
2.3603603603603602	3.503959085854376	1.469563962759985	6.0003394297577195	1.899248487189573	0.46931450749573744	3.4954051863092284
2.3663663663663668	3.558155022060897	1.516809270717463	6.07277353314168	1.8942164455218125	0.4634676570554096	3.583253657098812
2.3723723723723724	3.6177742280098766	1.5640631001732295	6.1433315715815	1.916225136709616	0.4601745256537294	3.702209929002976
2.378378378378378	3.6811892858177044	1.6094644912001375	6.191845937548111	1.9663790640799552	0.444967868337206	3.8985294444085836
2.3843843843843846	3.7464746116283005	1.6626516496077988	6.278403916698496	2.0446264267120373	0.41943687585970885	4.147304311768725
2.3903903903903903	3.811597392177463	1.7211427529762957	6.335449748988029	2.1497147252154756	0.46024358882881056	4.4369944252211475
2.396396396396397	3.8746189630138703	1.7748306629515023	6.405474669555604	2.2791908857081133	0.45267601666334295	4.78622656450434
2.4024024024024024	3.9338863251169807	1.8372208963426966	6.472551077914986	2.4294491469223995	0.45606997700025703	5.123323690871344
2.408408408408408	3.9881951179788073	1.8979263533018593	6.5172597110632795	2.5958304803497607	0.46699516992431717	5.479096430554037
2.4144144144144146	4.0369089700374206	1.9529333496663621	6.552303271568373	2.772777080292002	0.48060867721105605	5.84014313952885
2.4204204204204203	4.080025214305024	2.012583594141895	6.5799674233976635	2.9540438649548477	0.5069994992772386	6.182545408759303
2.426426426426427	4.118182809976407	2.0613432355534314	6.577381475436072	3.132965619800555	0.544409477690229	6.561334800852259
2.4324324324324325	4.152614212169454	2.112636439279539	6.573069844089783	3.30277341856767	0.5910429526472912	6.876799641549724
2.438438438438438	4.185048190360318	2.1694521419136206	6.584710019416196	3.4569477361455263	0.6451503184457248	7.106972850792371
2.4444444444444446	4.217574659155287	2.2212485362148096	6.574647709063743	3.589589074327415	0.6817235517764515	7.290033865498125
2.4504504504504503	4.252485105194266	2.269346949492473	6.581463528017013	3.6957810735739898	0.7327136030481879	7.375990124413909
2.456456456456457	4.292103058165646	2.3212019404696482	6.594487057474819	3.771917164075475	0.782253650744726	7.440627357765512
2.4624624624624625	4.338618375184252	2.384893755618865	6.611816552834996	3.81596083621285	0.817518116992885	7.468303141665009
2.468468468468468	4.393937183124016	2.440723920258044	6.646503483743842	3.8276122231525016	0.8371340325625205	7.472350685231735
2.4744744744744747	4.459556567957393	2.498081084879083	6.707598652808833	3.80835999087861	0.8618267001736332	7.34880404350655
2.4804804804804803	4.536469970602915	2.559861086997837	6.795917193977461	3.7614070309491843	0.8966670903231729	7.141020055402267
2.486486486486487	4.625106171012699	2.622707172840878	6.906421085650714	3.691470107739692	0.9274999327245705	6.880810919914494
2.4924924924924925	4.725302053157817	2.7115631196484755	7.021005570884545	3.604465987211111	0.9546070337087577	6.618659587176164
2.498498498498498	4.83630725619418	2.787011613450753	7.149174466515746	3.5071080610687235	0.9784329749052448	6.322920140015733
2.5045045045045047	4.9568174109650585	2.877844115697887	7.281885615655107	3.406446561704012	0.9995123684339265	6.086279507402299
2.5105105105105103	5.085031896053977	2.98075953959243	7.433640444296126	3.30939095650848	1.037533754986387	5.826753374494833
2.516516516516517	5.2187317954192185	3.0604249056426265	7.589714704425811	3.222254348025334	1.0890675454306515	5.586348198239063
2.5225225225225225	5.355373823982978	3.1673081467191335	7.774195408930885	3.1503566275869175	1.1123649114040377	5.419371327993096
2.528528528528528	5.492196225661808	3.2830479019617864	7.93620818240086	3.09771626374647	1.114153722972275	5.278175793589747
2.5345345345345347	5.626332885625557	3.400056719009552	8.123000559639063	3.0668509616885853	1.0801738804501613	5.241169949348738
2.5405405405405403	5.7549320317759305	3.5071059144704533	8.276198327104403	3.0586963135515117	1.092992727555612	5.254241153037984
2.546546546546547	5.875275886988397	3.5891480475340476	8.403691391011774	3.0726403657458916	1.1045241337817011	5.330838931618792
2.5525525525525525	5.98489748825431	3.6685160538280193	8.527645666149617	3.1066620315099223	1.087401314123037	5.4427909216079495
2.558558558558558	6.081690670020938	3.733723807175879	8.645743733123386	3.1575534642924747	1.0545364940290836	5.56554700124399
2.5645645645645647	6.16400900018469	3.803697324422777	8.7185697011507	3.2212014840469725	1.0278741369814532	5.710890173277964
2.5705705705705704	6.230749347007386	3.8545607646843125	8.81285560405629	3.292901103424594	1.0080560911340029	5.885424597077909
2.576576576576577	6.2814158212479985	3.9164510998214217	8.868789844633175	3.367674944584824	1.0496406022496745	6.05655903807573
2.5825825825825826	6.316160136189449	3.9271344839465536	8.878363909201665	3.440575385736962	1.1075450122595425	6.239632716464287
2.588588588588588	6.335794990281955	3.9465092018536314	8.897153167891119	3.506950961513436	1.0536180173159901	6.399631695341943
2.5945945945945947	6.341777911480733	3.9643916597019992	8.889479575988757	3.5626641256206057	1.0919263483127781	6.545447193283212
2.6006006006006004	6.336164100395872	3.984769179362687	8.87221913298363	3.6042532624102006	1.0691771496553206	6.610789357910354
2.606606606606607	6.321528150303717	3.981826079695389	8.847376408375407	3.6290372079922846	1.0608573577477272	6.642196979339804
2.6126126126126126	6.300856074900318	3.967592360091093	8.83021128772282	3.6351650669959223	1.0884962084995542	6.688952727489631
2.618618618618618	6.277410795330618	3.936353424790809	8.804857444641414	3.6216175162473268	0.9954908572406064	6.66183544387043
2.6246246246246248	6.25457606194663	3.9125098117435497	8.773829095714124	3.5881679681649126	0.9383996335757151	6.6423688089724555
2.6306306306306304	6.235685618973033	3.9255008922228436	8.738453182580852	3.5353129695685137	0.8662665486669908	6.621757261987752
2.636636636636637	6.223846130099665	3.924201039075388	8.711289039799883	3.4641811983382964	0.8100260614715448	6.576785211659603
2.6426426426426426	6.221763800525929	3.9390714778065803	8.695350964289702	3.37642963368609	0.7501770433923931	6.477750325760164
2.6486486486486482	6.231585559012768	3.962881496061311	8.701810667118213	3.2741341983081966	0.6367776321897591	6.40670184187306
2.6546546546546548	6.254765899448297	3.993688522082761	8.72541636418862	3.1596806839717346	0.5359825655857529	6.28166310034833
2.6606606606606604	6.291969849897669	4.05203027685421	8.749125781264928	3.035660318869786	0.4490007378492324	6.136954337180152
2.666666666666667	6.34302092794069	4.114977741336747	8.792787782497047	2.9047730885889087	0.3762194524658775	5.977758847788786
2.6726726726726726	6.406900345231687	4.1902902723461875	8.853809405118136	2.769740967836706	0.3182022078460249	5.814476151023769
2.6786786786786783	6.481800258647946	4.266710967513369	8.921898668484701	2.6332325514031782	0.27507731115494255	5.585468922601339
2.684684684684685	6.565229779916821	4.342293834928387	9.002595504503054	2.4978001085592436	0.24678923814690348	5.358529479685883
2.6906906906906904	6.654168116882573	4.419175391710023	9.118943582751884	2.3658296985842644	0.23329634474762617	5.127628064937636
2.696696696696697	6.745255072620489	4.514238612827643	9.210442393345396	2.2395045455746345	0.23078753868040686	4.856053204834737
2.7027027027027026	6.835005640630194	4.591839166039772	9.304585608484642	2.1207812851002865	0.21023338234697447	4.5973517984712196
2.7087087087087083	6.920033029624861	4.653014318786914	9.406912800821832	2.0113779411162085	0.1857871970376876	4.349586950626457
2.714714714714715	6.997263448337386	4.715224997652583	9.470723021645632	1.9127716313939604	0.17720263486651486	4.136823349617438
2.7207207207207205	7.064126541780021	4.779555530792038	9.540774069095061	1.8262031728781034	0.20021314871734394	3.9152762069554696
2.726726726726727	7.118707473871064	4.829777855743975	9.574298179132574	1.75268514992528	0.23560187654663023	3.669714770255133
2.7327327327327327	7.159850089688675	4.897289304699989	9.609828262057333	1.6930098027221707	0.2752074942983272	3.476711251795712
2.7387387387387383	7.1872049950883	4.9294378592667565	9.624394411896132	1.6477534226381445	0.3005005531682991	3.330987923538475
2.744744744744745	7.201221279357493	4.9600849643900835	9.626385089805318	1.6172748431850623	0.33872990224197097	3.235508194012217
2.7507507507507505	7.203085443584671	4.965729975694777	9.609281568364528	1.6017070088052954	0.37968219980679674	3.146924572249572
2.756756756756757	7.194615365314566	4.959881045657077	9.584431439837042	1.6009422935763535	0.3760626551238672	3.1068564865437382
2.7627627627627627	7.17812039121946	4.949132822967984	9.567468313825355	1.6146139493703842	0.44001288654332876	3.084279584347917
2.7687687687687683	7.156240599200275	4.920238229054774	9.522450961945626	1.6420774783034942	0.43794437559814525	3.096659379616431
2.774774774774775	7.131778771887472	4.89825050208675	9.490283601236742	1.6823965692103737	0.47428429751322704	3.143988691323382
2.7807807807807805	7.107537716606692	4.883592412456749	9.464623644768057	1.7343383244298156	0.49514606999696537	3.2290625692961994
2.786786786786787	7.086173462856902	4.859534436407212	9.458755746729908	1.7963817758258023	0.5044724115808955	3.3290493793605935
2.7927927927927927	7.070071914403554	4.816840048700262	9.457203006345667	1.8667422406533543	0.5069683229089823	3.4595777505435064
2.7987987987987983	7.061253164392939	4.798276939580004	9.456524695384061	1.9434121266215332	0.5200678378316423	3.5898310995747704
2.804804804804805	7.061304362061705	4.8033736922605	9.493339507960552	2.02421668394834	0.5504523878215127	3.7088909290615
2.8108108108108105	7.071339178190072	4.808296262581238	9.53772311940767	2.1068812782850537	0.5830444722851948	3.836536963916166
2.816816816816817	7.091979891754311	4.823095522442945	9.584627952539071	2.1891053487279755	0.6277246814547763	3.957983298996612
2.8228228228228227	7.1233571153753275	4.8439052658731345	9.64529874889235	2.268637553894278	0.6532267159445069	4.061106141955588
2.8288288288288284	7.165122235219528	4.892933979186863	9.692726014240229	2.3433467937831014	0.6718078220376248	4.178531899010065
2.834834834834835	7.216468642835763	4.937871131452093	9.73115036732555	2.411284767953633	0.6940126722191238	4.275580500516818
2.8408408408408405	7.276159521110866	5.002495876161047	9.770541512955058	2.470737288073136	0.7398427812971302	4.322089954425633
2.846846846846847	7.342561951476232	5.060376750595684	9.797366304807657	2.5202633938467853	0.7955847087305189	4.385493101998499
2.8528528528528527	7.413689024093456	5.148567817439648	9.823866747003324	2.55872306522532	0.8102303739690756	4.439568823168984
2.8588588588588584	7.487253058340548	5.236682137742346	9.883109954292328	2.5852956403477356	0.8457395299982292	4.48614889264585
2.864864864864865	7.560733649002414	5.3211568966391525	9.927021924827692	2.59949168554722	0.841092775778777	4.5136082085914815
2.8708708708708706	7.631463834874034	5.40817370686114	9.974514727261228	2.6011609091205448	0.8385568387393431	4.538940683576628
2.876876876876877	7.696736185144816	5.500276398475218	10.012371398900303	2.5904978198413384	0.8241436450380908	4.562967624786646
2.8828828828828827	7.753928127722319	5.557454568585123	10.089006997958208	2.568045420905508	0.7961914820763423	4.522480116752868
2.8888888888888893	7.800642678356822	5.598958505743958	10.135643560539139	2.5346956381842607	0.74902960484689	4.468998341409866
2.894894894894895	7.834857282309088	5.642698628844368	10.169294481680318	2.4916838010014186	0.7151561809654962	4.441803811325396
2.9009009009009006	7.855070254577715	5.651753732233503	10.221695356174857	2.4405736895604964	0.7131805225231772	4.391266285890575
2.906906906906907	7.860431833730077	5.636811228311317	10.229762525992498	2.38322969340769	0.693824094765013	4.325472519530971
2.9129129129129128	7.850845641282163	5.613230076600984	10.230020033357603	2.3217735785504408	0.6962379396529493	4.224658393128587
2.9189189189189193	7.827026743743298	5.575388487984001	10.232263835901398	2.2585251281380754	0.6926344611142619	4.129604790887159
2.924924924924925	7.790504749968151	5.531734463282719	10.206947999030158	2.195928209081737	0.6648392104415927	4.01424239832539
2.9309309309309306	7.743564417064507	5.48039205470994	10.157720993690065	2.136466198513869	0.6528954016249761	3.8868518341922913
2.936936936936937	7.689121807666903	5.433065007944981	10.121880590923897	2.0825727041394955	0.6447092215331796	3.748123377889236
2.942942942942943	7.6305406218337675	5.386808104232519	10.08081467953241	2.0365447029680124	0.6569438017642237	3.6715275759768162
2.9489489489489493	7.571400202435165	5.335570666972801	10.007259161758808	2.0004653119256046	0.6656375999341905	3.579681955765138
2.954954954954955	7.515233047889936	5.28679845360453	9.940518094617278	1.9761423000354954	0.6601074308728597	3.528101025331554
2.9609609609609606	7.465254607895558	5.233869465280117	9.895762691748393	1.9650662884241117	0.6820274833724006	3.502479757931404
2.966966966966967	7.424110933133121	5.185642063180079	9.849401874715698	1.968389699116256	0.7003045710656094	3.4970381440151206
2.972972972972973	7.393669857701829	5.132318449595157	9.819385067694249	1.9869243887627512	0.7057281386015587	3.5207784158505033
2.9789789789789793	7.374878576224002	5.110874125650492	9.810443284504434	2.021153078866463	0.7279761088633281	3.573715928320867
2.984984984984985	7.367704858756969	5.095589862691461	9.805559030343684	2.0712476702194196	0.7440388059354606	3.64439663992804
2.9909909909909906	7.371171216036521	5.0791165319544955	9.829307064307303	2.1370866797386987	0.7682367784852991	3.74115505685701
2.996996996996997	7.3834818990856945	5.066033345789319	9.85221389908061	2.218264546542412	0.803436717798798	3.8630415990856704
3.003003003003003	7.40223273653346	5.088510847919	9.906887671560483	2.3140873865559173	0.8225655506389107	3.9941349262763057
3.0090090090090094	7.424684628860221	5.075135724202745	9.939519721278803	2.423552686895813	0.8490005921317181	4.168595629899138
3.015015015015015	7.448074135346924	5.078191192005638	9.999991244282164	2.5453140093468134	0.885286807096583	4.376329042738672
3.0210210210210207	7.46992992068617	5.07672089596376	10.049294905284185	2.67763549785173	0.9302881359335965	4.635998651041614
3.027027027027027	7.488362475654502	5.068376339898216	10.093345728979864	2.818344309672242	0.9557923871048687	4.939465928364379
3.033033033033033	7.502296698617495	5.069570311703923	10.109569361210983	2.9647915106503526	1.022266954850317	5.264153504639577
3.0390390390390394	7.511622410077038	5.09185657397187	10.113690282973113	3.113833099260967	0.988884156646339	5.605263757415992
3.045045045045045	7.517246067591647	5.11591501838508	10.101328546556724	3.261842418563676	0.9773076023441788	5.936644722745319
3.0510510510510507	7.521036938730206	5.120450215304647	10.13046647638864	3.4047632339517393	1.026884913214408	6.308350223197803
3.057057057057057	7.525671668674101	5.131703339555274	10.128299683473111	3.538209346231165	1.0232943567457453	6.609179445664125
3.063063063063063	7.534391387343242	5.151465085469837	10.122467746344139	3.6576121023473624	0.9446761754359624	6.919357044036703
3.0690690690690694	7.55069416585815	5.182199294056045	10.111668745190762	3.758412034170362	0.9376470975655282	7.200434472439719
3.075075075075075	7.577991888239247	5.225490040244899	10.112180053442954	3.8362856684033617	0.8959095782567087	7.412384624490275
3.0810810810810807	7.619263879737604	5.264357414321022	10.142976659612774	3.8873939086474056	0.8269972728921288	7.522402070685298
3.0870870870870872	7.676739694636966	5.312640581686112	10.217652720873012	3.9086348554354147	0.7042872642058833	7.591786742332352
3.093093093093093	7.751640419720703	5.37456228126637	10.31894208543127	3.8978819534307454	0.5965427052065337	7.545280840693619
3.0990990990990994	7.844002103111803	5.4310829595911825	10.438352892361102	3.8541882177417612	0.5054227821906867	7.492703263534632
3.105105105105105	7.952597116974949	5.480857964902145	10.588259190641281	3.7779390603739436	0.43168957454198886	7.414736552212174
3.1111111111111107	8.074960206951918	5.5731603479848015	10.762854658106766	3.670939750070447	0.3765766467414613	7.276797341167941
3.1171171171171173	8.207516540789529	5.654659437545443	10.930241643772463	3.5364284163134534	0.34086538481097944	7.07273895271174
3.123123123123123	8.345800101617323	5.7196346723740215	11.117072021838796	3.379011205892422	0.3257869188445623	6.839774570480289
3.1291291291291294	8.484743055292585	5.799282890650086	11.36061270938024	3.2045220799426595	0.3326963096975201	6.537187638112866
3.135135135135135	8.61901089795516	5.870993190351065	11.613905288691345	3.0198151599405425	0.36682539126644853	6.191997132160479
3.1411411411411407	8.743354724519413	5.95672185679516	11.796163907060308	2.832501941868479	0.42689047025550264	5.776904283365859
3.1471471471471473	8.852951111559351	6.008834858220207	12.007749653433637	2.6506487158558674	0.5138329068347672	5.343278443207846
3.153153153153153	8.943701917999606	6.031926746568123	12.172850485041096	2.4824509894599207	0.5208810778623708	4.927086427330792
3.1591591591591595	9.012470587346415	6.0825476531761895	12.29268821719269	2.335901682119505	0.4726991003344453	4.584643136580758
3.165165165165165	9.057237881501369	6.1099165857493105	12.360391749966084	2.2184686038710693	0.5306944032290976	4.2653158842857115
3.1711711711711708	9.077167790678008	6.127753770574582	12.401295411894974	2.136794658878351	0.563232182002401	3.9982692307565806
3.1771771771771773	9.072582897482143	6.144249003771296	12.41255870048297	2.0964317803265407	0.5454244358384824	3.9008864381859185
3.183183183183183	9.044856886580156	6.11738184676891	12.351544481705757	2.1016172219923903	0.534711328583966	4.013267278568068
3.1891891891891895	8.996239333326892	6.089211068139748	12.262719414646776	2.1550987944206637	0.5506447022554426	4.222743128710163
3.195195195195195	8.929633601488487	6.05888362508915	12.143059072934106	2.258014056403906	0.5839348741656797	4.605108510716843
3.2012012012012008	8.848352026830518	6.04852587130605	11.997211741690066	2.40982728519035	0.6125603459230177	5.037202102710683
3.2072072072072073	8.755873204757227	6.009199004129415	11.84117408625092	2.608327026053282	0.6743780176118518	5.5640314664575135
3.213213213213213	8.65562408865804	5.960714940171757	11.65653145027968	2.849685850812305	0.731880855593466	6.154372512132211
3.2192192192192195	8.55080502302756	5.914838393188546	11.45042702561235	3.1285823265442683	0.8097421590103132	6.786001694492966
3.225225225225225	8.444269372467257	5.861509308971651	11.270075717626518	3.4383828991091074	0.8871523960071599	7.467704505795289
3.231231231231231	8.338461898383475	5.808851153815839	11.118483827797236	3.7713783953585858	0.9864937799656543	8.147553041914401
3.2372372372372373	8.23541245255154	5.7390849893448745	10.943878154080481	4.119066323256274	1.0950823478175427	8.82164839187271
3.243243243243243	8.13677488234843	5.683703862675956	10.78777364315022	4.472466490577744	1.2170161472947043	9.466284765181774
3.2492492492492495	8.043896129173511	5.622399981756478	10.62532056913206	4.822454213713615	1.369354988152523	10.063353338679642
3.255255255255255	7.9578979502301035	5.571520963475096	10.486455813437706	5.160093147257564	1.5303416222752682	10.592188733929857
3.261261261261261	7.87975376511125	5.519877123426572	10.359422818366236	5.476949065469914	1.692722397350493	11.025994477488254
3.2672672672672673	7.810345705399466	5.488936799349167	10.252250383356298	5.76536711437853	1.8674643558593114	11.372230730577233
3.273273273273273	7.750491553284736	5.4542681230522	10.170749196851384	6.018698192871336	2.041474446698892	11.63239916374037
3.2792792792792795	7.700937138388332	5.439952649643208	10.101702307019451	6.231464950136295	2.2230510473953795	11.749577096789952
3.285285285285285	7.662316003326022	5.426435675111437	10.032578143939247	6.39946383184568	2.3870744909728674	11.824230067884836
3.291291291291291	7.635083812265494	5.43422696210983	9.976938153588407	6.519805863782911	2.539037394264311	11.819471192090468
3.2972972972972974	7.619439250890478	5.440813655702297	9.9316861518065	6.590904523365325	2.680020008624343	11.694706731024766
3.303303303303303	7.6152454809188646	5.460031180351724	9.891249901841306	6.612423267613205	2.806270781195455	11.490533133270182
3.3093093093093096	7.621966315291284	5.471607538503975	9.871585876014969	6.585197422614507	2.8909249431917314	11.21091903679638
3.315315315315315	7.638629258702557	5.49739854508922	9.883778918791334	6.511144888023261	2.940383923953323	10.869837252718279
3.321321321321321	7.663823807592615	5.529493682786956	9.92894164162614	6.39317755715955	2.9850205905837974	10.491680094640524
3.3273273273273274	7.695738550204933	5.561694953081191	9.974334038103603	6.2351209680273145	2.9602114173151075	10.068878284213575
3.333333333333333	7.732235401003404	5.575182778861468	10.024076282336525	6.041644254550697	2.9320322078976804	9.63750684829771
3.3393393393393396	7.770954501228545	5.59831642930563	10.099732727664792	5.818196900380102	2.874950018755374	9.162295493945184
3.3453453453453452	7.80943957251496	5.6151192176575515	10.165767403965047	5.570944056919735	2.7773684598127346	8.711782974230136
3.351351351351351	7.845271288885683	5.596977143356649	10.221464798936065	5.3066890707122125	2.6458695383270814	8.247624202615032
3.3573573573573574	7.876195759659998	5.588514752374302	10.2762684078126	5.032770898228765	2.5356006331396244	7.805336839070737
3.363363363363363	7.900236462960591	5.586220564499226	10.335888250321638	4.756925450868239	2.390940949231615	7.3413570219048365
3.3693693693693696	7.915780673950267	5.583460693146231	10.3999772971286	4.487103440226744	2.2444570000630484	6.892089584307701
3.3753753753753752	7.9216351467595505	5.564076548479844	10.418941147570251	4.231242509641924	2.121861686046599	6.486053141940659
3.381381381381381	7.917049972215457	5.544938131300935	10.462105580515228	3.9969976526148456	2.0072762140251044	6.106118129113334
3.3873873873873874	7.90171354654376	5.535309726115174	10.439891349674177	3.791440334334784	1.9161998904066844	5.791683810050699
3.393393393393393	7.875724893407389	5.5288300369166175	10.406002073692665	3.6207425520841388	1.8338734291115306	5.544109100277608
3.3993993993993996	7.839551740408454	5.48951852723845	10.364088343251	3.4898665889625904	1.7808358870806442	5.375552567889767
3.4054054054054053	7.793983487450433	5.44508919445986	10.335950199115262	3.402283887004886	1.7436634155810755	5.267563812538729
3.411411411411412	7.7400874469861485	5.391459982681734	10.285686603397787	3.3597469426922904	1.7106408588942166	5.261066104061677
3.4174174174174174	7.67917462686377	5.325548008662377	10.233963502387127	3.362136277965527	1.6814192184610075	5.3203921046039895
3.423423423423423	7.612778203398487	5.279340817016154	10.182387452391966	3.407400447226397	1.6483592960452587	5.45394065735371
3.4294294294294296	7.54264418809969	5.225573266742142	10.112186209225701	3.4916009951130227	1.6364181153630484	5.66646163715937
3.4354354354354353	7.470730209142706	5.161104125249334	10.042425864076879	3.609066756378947	1.639226800952257	5.9205968504507185
3.441441441441442	7.3992054016109154	5.100361141683592	9.952127713922135	3.752653518719572	1.6304162629851122	6.237019575033905
3.4474474474474475	7.330442646362117	5.036113939080429	9.856822585707334	3.9140965940852843	1.625355661177239	6.55723655221424
3.453453453453453	7.266994176676767	5.001089977971705	9.786946963817703	4.084436057658457	1.6156018341686131	6.870869131776144
3.4594594594594597	7.211543024190567	4.972037949574584	9.711458279401972	4.254488086309747	1.6097426382706104	7.2001859734423395
3.4654654654654653	7.166825783976875	4.958684457152863	9.63531260852166	4.4153316215976774	1.5955250319521432	7.520505776898567
3.471471471471472	7.135526370494474	4.963961798382726	9.571819412317057	4.5587779658266685	1.5542227616948359	7.80470975242324
3.4774774774774775	7.120145224488974	4.99416352401121	9.510916044053872	4.677792102460067	1.5199897024332845	8.012697895609888
3.483483483483483	7.122853092741608	5.035911639403621	9.501472132429035	4.76683842353104	1.4875155238272995	8.225282739528794
3.4894894894894897	7.145342284812073	5.086618112378822	9.516318290429089	4.822129755810365	1.4395141914791045	8.526138400434686
3.4954954954954953	7.188690549803874	5.132096715608119	9.549729565178284	4.841766456375341	1.3824655931791698	8.756966340609102
3.501501501501502	7.253252950080194	5.2039960439707595	9.608142223253582	4.825761072813636	1.3281920004623418	8.951717733753243
3.5075075075075075	7.3385951656874955	5.2726942537961135	9.659743800643621	4.7759527407055575	1.2705609278282235	9.030297775264174
3.513513513513513	7.443477705098491	5.359370235647281	9.768644081832491	4.695823275243396	1.187468553863449	9.108855995614634
3.5195195195195197	7.565895012270374	5.4666788173140874	9.850909752865167	4.590233110683979	1.1016134394433559	9.120668973389446
3.5255255255255253	7.703167195716488	5.586286375646421	9.981695258223123	4.46509938592424	0.9721630458763252	9.090489880059817
3.531531531531532	7.852075960905397	5.728073125943284	10.126506582106181	4.327040370404399	0.9190946435774693	8.987048387714834
3.5375375375375375	8.009031209671772	5.859895081689411	10.307821573391136	4.183010141388643	0.8302830776833842	8.932667450603173
3.543543543543543	8.170251446631408	5.984253789102211	10.486794128074406	4.039945257843826	0.7055804083519909	8.830138608120594
3.5495495495495497	8.331940102140841	6.109666753361848	10.679057842113735	3.9044415854336543	0.5921420000516423	8.686088366468704
3.5555555555555554	8.490441290398014	6.231779545074387	10.84318534202331	3.782474953150432	0.4911159673726776	8.516983026317313
3.561561561561562	8.642362136900044	6.362849115111719	11.025761678386994	3.6791745142312258	0.40415350998087907	8.454396284459303
3.5675675675675675	8.784654057613286	6.463013390703394	11.182823164435765	3.5986530362145497	0.32888220055561557	8.401102463695835
3.573573573573573	8.91465143341328	6.567025626249926	11.349986148758731	3.5438942517505256	0.266601415642036	8.317229908733598
3.5795795795795797	9.030072068639061	6.6705159056639145	11.48314822826225	3.5166941348659115	0.21673247662512418	8.060066275749993
3.5855855855855854	9.12898876503104	6.750418344246079	11.59327218844305	3.5176506712047613	0.1785396900485238	8.109192872398717
3.591591591591592	9.209784577249575	6.814796156282407	11.690812158739941	3.5461953913737805	0.15121941624515045	8.357880275721712
3.5975975975975976	9.271105426517646	6.857099959760565	11.776833236105308	3.6006595590394266	0.13331029506639697	8.605907168605853
3.603603603603603	9.3118226589614	6.8842452493837145	11.8460617082893	3.678368295408829	0.1124041376297628	8.7825032795303
3.6096096096096097	9.331015106799201	6.864268333418455	11.896270060288252	3.7757568677713187	0.10742068290527183	8.902816632814949
3.6156156156156154	9.327975786332026	6.850658224774035	11.916787186943058	3.888504626333336	0.08227500880189516	9.101236803218558
3.621621621621622	9.302243273713927	6.8057878551143185	11.906500917307064	4.0116833840952975	0.0613083397906211	9.73165320109032
3.6276276276276276	9.253652831668685	6.733469745446501	11.882162040694476	4.139918155188774	0.045412799201189714	10.42505682834671
3.6336336336336332	9.182398260341929	6.656684247032622	11.857813554463831	4.267558890890064	0.03388672688911891	10.873943245976605
3.6396396396396398	9.089092803343764	6.554632371794116	11.807051215601003	4.3888620320876885	0.026922042098669493	10.968913979436715
3.6456456456456454	8.974816620879064	6.447281225361769	11.70039480540731	4.498180263896431	0.022989741292863363	11.29363211336345
3.651651651651652	8.841139449038415	6.318762253312056	11.588627612522165	4.590157835530804	0.022681163072206814	11.55820738574381
3.6576576576576576	8.69010993798677	6.191419381402022	11.425123033888289	4.659927314281442	0.024247880953595452	11.810766693918362
3.6636636636636633	8.524207408684056	6.052477279129102	11.205227676767082	4.703301880555179	0.030128311200964993	11.84719306622022
3.66966966966967	8.346256815529625	5.919264595810651	10.980632551778514	4.716955511513347	0.04019380409549984	11.807393809590193
3.6756756756756754	8.159312870678324	5.796224346998585	10.739889568604168	4.698581949150133	0.054458967168407334	11.692117491572633
3.681681681681682	7.966523867531958	5.667946268676046	10.481490108355928	4.64702250685775	0.0738477657729258	11.494469420971454
3.6876876876876876	7.770989085798416	5.5362609419098	10.243988793295292	4.562352794211111	0.09948580478295532	11.34453067779396
3.6936936936936933	7.575625255346981	5.389121987012785	9.969276712643891	4.4459195063126815	0.13268487118419184	11.140399248250334
3.6996996996997	7.383057094144361	5.265844343135263	9.702605095209403	4.300320588515123	0.17491648006472157	10.705870503269482
3.7057057057057055	7.195544367376183	5.118537398306596	9.437952412088181	4.129325269824293	0.22777226767871456	10.069033647967514
3.711711711711712	7.014953472672985	4.981167167984381	9.166211645345214	3.9377344377079786	0.29291004695767336	9.557527739782039
3.7177177177177176	6.842775745167135	4.857499051334647	8.915877428670164	3.7311862549426036	0.3719857104194082	8.905666672397658
3.7237237237237233	6.680188227496833	4.7583161224812365	8.690326644097114	3.515916352018914	0.3751665802128449	8.341488955958113
3.72972972972973	6.528146439340928	4.635434479463316	8.505668113080523	3.2984858766809624	0.33393836881340877	7.7148750597954345
3.7357357357357355	6.38749361560304	4.521094910684245	8.350850644778463	3.0854936695967567	0.37094902817075237	7.04324548945989
3.741741741741742	6.259067771465127	4.414901617978064	8.20333393665694	2.8832904650476987	0.4428670824994391	6.386223194766048
3.7477477477477477	6.143787380702235	4.297479819620445	8.048253060426351	2.6977130302664105	0.4720598528800513	5.855880295179973
3.7537537537537533	6.042698674999611	4.218074510225641	7.927213790985185	2.5338544847663793	0.4461183105243899	5.342709816498335
3.75975975975976	5.956972446400646	4.15136732864533	7.834086152635177	2.3958838193095766	0.4403841662770502	4.909446644108063
3.7657657657657655	5.8878452202266836	4.109887442203952	7.725468804493668	2.2869232050305253	0.4159095767979728	4.574421365753333
3.771771771771772	5.8365078720768215	4.064830647069416	7.654973146172277	2.208986556835364	0.4263011771736505	4.397762094807711
3.7777777777777777	5.803953065381145	4.0286641978150435	7.615835689915906	2.162977605238936	0.4420990716910954	4.332687367065472
3.7837837837837833	5.790800083269024	4.01284757082649	7.604874231116518	2.1487410693635627	0.43326195631193753	4.34654354549386
3.78978978978979	5.797120618561532	4.011882182624825	7.60320929120136	2.165156967640032	0.46682116701059295	4.4801617721425435
3.7957957957957955	5.822291038985619	4.019457779646845	7.6494122183526665	2.2102660458424337	0.438061128376732	4.6706187586157775
3.801801801801802	5.864895140732627	4.032960132708417	7.737365713449107	2.281413909841053	0.40788453105484995	4.901662067829684
3.8078078078078077	5.9226965091755	4.043311471258031	7.842070375566583	2.3754026279991716	0.3630665260039451	5.185162999744727
3.8138138138138133	5.992691880487407	4.076913445535899	7.990627758946187	2.488640971046675	0.3460300227026505	5.40580066769193
3.81981981981982	6.071247323189553	4.108754387476616	8.133991377811695	2.617287545859633	0.3341373543866794	5.636609463596345
3.8258258258258255	6.154308899137735	4.129134222550812	8.296671899128658	2.757384210461273	0.31744735067967955	5.982777105961459
3.831831831831832	6.23767008397084	4.1602196384966685	8.452738301903882	2.9049796986811	0.3307895752475786	6.307497521178155
3.8378378378378377	6.317270891626349	4.204692203166768	8.595430417815072	3.0562448329458505	0.3584918729827765	6.581272251577459
3.8438438438438434	6.389499333545863	4.228258137951989	8.721006720847578	3.207580793929131	0.3930951209881799	6.804661310914247
3.84984984984985	6.451465100118577	4.263754596050216	8.81749473417846	3.3557206739339236	0.4536175763099795	7.0403834340816225
3.8558558558558556	6.501218227093521	4.277581999449185	8.888254159868458	3.497822301295844	0.517123528074443	7.3259858961277
3.861861861861862	6.537891552226412	4.293677444527865	8.935145185839403	3.631547677107484	0.6224269390291002	7.567741140407905
3.8678678678678677	6.561754108146886	4.305962537312354	8.975413075931158	3.755122056206892	0.7360251620145108	7.7442946794441685
3.8738738738738734	6.574172090394748	4.317788291958286	8.973004006637703	3.8673644813865624	0.8274970631851977	7.906238697426667
3.87987987987988	6.577483440542758	4.332750891802137	8.970205358722831	3.9676820401451813	0.9458695235200737	8.023808100635177
3.8858858858858856	6.57480023630437	4.334039789132991	8.938011052148916	4.0560225579343925	1.0681383861666636	8.103815206165853
3.891891891891892	6.569759076317902	4.352272531366377	8.929448681655535	4.13278477866766	1.1741393499412138	8.14402784692366
3.8978978978978978	6.566242944151871	4.370649299184237	8.907157279721062	4.198690800504372	1.2396921733026136	8.138820326301285
3.9039039039039043	6.56809850667624	4.4018387535071595	8.891758960219432	4.254631756483966	1.3370955773970568	8.03065046489226
3.90990990990991	6.578870717423391	4.426141809066763	8.872992871273436	4.30150334860333	1.4231452210128668	7.926709266756791
3.9159159159159156	6.601572547706005	4.463107313613933	8.884433043605073	4.340051714976718	1.4551215665145107	7.8029892882825065
3.921921921921922	6.6385024476836225	4.517388341604486	8.910268970949142	4.370751266380742	1.472729969814316	7.65972883407433
3.9279279279279278	6.6911165927893	4.570273153205616	8.955867056376	4.393733985761549	1.535675754911039	7.6015466275088155
3.9339339339339343	6.759957861116456	4.632609957914623	9.03861046183406	4.408784185202482	1.5535143932709528	7.575859773725661
3.93993993993994	6.8446393813645825	4.714375837873879	9.127860577486642	4.415404389278653	1.5990054115775527	7.610618616688624
3.9459459459459456	6.943877689299999	4.7842289318884665	9.262113805774009	4.412947932393027	1.54488326880232	7.608228149806797
3.951951951951952	7.055569049493398	4.876754847674947	9.39574290789609	4.400803484046626	1.4778171258043427	7.6352140646175695
3.957957957957958	7.1769021034801685	4.967145923517262	9.531452437123846	4.378607678093714	1.4567458233661321	7.709622196425085
3.9639639639639643	7.3045002861845045	5.062175101732759	9.67239300726787	4.34645584274439	1.4139322602736504	7.734866411133356
3.96996996996997	7.434587930036532	5.155147098369797	9.839726202397769	4.305078661090783	1.365563643073821	7.725741620078935
3.9759759759759756	7.563174213376437	5.23599785486	10.025220685003255	4.255955011169698	1.3201301738081712	7.67291112991026
3.981981981981982	7.68624881063596	5.319229319319387	10.184877320384757	4.201338115909887	1.3074949951234227	7.615362244411422
3.987987987987988	7.799982179859909	5.389424032248599	10.328486006886	4.144182651331835	1.3310862635736107	7.489677234197108
3.9939939939939944	7.900922023978729	5.442623295131348	10.453043996088352	4.087973203502121	1.3428289301664915	7.309332612900704
4.0	7.986175936170609	5.510802336883135	10.541682803851813	4.0364676443329035	1.3950797255443683	7.106157640952367
