# Supplementary material for: Stimulus duration encoding occurs early in the moth olfactory pathway
Source: Commun Biol. 2024 Oct 3;7:1252. doi: 10.1038/s42003-024-06921-z (PMC11449909; doi:10.1038/s42003-024-06921-z)
Supplement: Supplementary file 3 — Supplementary Data 1 [file 42003_2024_6921_MOESM3_ESM.zip › Fig S1/50ms.csv]

time	normalized firing rate
-0.1	1.9487418214318857e-75
-0.0993993993993994	4.8483594829313085e-77
-0.0987987987987988	1.1588540580694957e-78
-0.09819819819819821	2.6610688031364665e-80
-0.0975975975975976	5.8705242478414e-82
-0.096996996996997	1.2442025693207225e-83
-0.0963963963963964	2.5333706013326016e-85
-0.09579579579579581	4.955640391189265e-87
-0.0951951951951952	9.313100007395792e-89
-0.0945945945945946	1.6814430951607804e-90
-0.093993993993994	2.916510247123783e-92
-0.09339339339339339	4.86002232410028e-94
-0.0927927927927928	7.780481002632544e-96
-0.0921921921921922	1.1966525045549163e-97
-0.0915915915915916	1.7681662087663248e-99
-0.09099099099099099	2.5099874152124327e-101
-0.0903903903903904	3.423051446553121e-103
-0.0897897897897898	4.4848583805722396e-105
-0.0891891891891892	5.645175735443613e-107
-0.08858858858858859	6.826524032688629e-109
-0.08798798798798799	7.930767273970977e-111
-0.0873873873873874	8.85164958872486e-113
-0.0867867867867868	9.491320645361078e-115
-0.08618618618618619	9.777380185189285e-117
-0.0855855855855856	9.676354818061099e-119
-0.084984984984985	9.200141187238895e-121
-0.08438438438438439	8.403701626511664e-123
-0.08378378378378379	7.37462907963816e-125
-0.08318318318318318	6.2173191845993475e-127
-0.08258258258258258	5.035696772182374e-129
-0.08198198198198199	3.9184057314687444e-131
-0.08138138138138139	2.9292245150009543e-133
-0.08078078078078078	2.1037268127943676e-135
-0.0801801801801802	1.451508051845626e-137
-0.07957957957957959	9.621504368055072e-140
-0.07897897897897899	6.1271701184842704e-142
-0.07837837837837838	3.7486428672653355e-144
-0.07777777777777778	2.7820111013979344e-146
-0.07717717717717718	9.949900566385315e-145
-0.07657657657657659	1.643093794112559e-142
-0.07597597597597598	2.6070760467920173e-140
-0.07537537537537538	3.9740970653447155e-138
-0.07477477477477479	5.819915326605426e-136
-0.07417417417417418	8.188197079334147e-134
-0.07357357357357358	1.1067596894916232e-131
-0.07297297297297298	1.4371821138313237e-129
-0.07237237237237237	1.7929315083144025e-127
-0.07177177177177178	2.1488644452601726e-125
-0.07117117117117118	2.474273854047515e-123
-0.07057057057057058	2.737032388487985e-121
-0.06996996996996997	2.9087442135094816e-119
-0.06936936936936938	2.9697818794796704e-117
-0.06876876876876878	2.912976618315513e-115
-0.06816816816816818	2.745003290068197e-113
-0.06756756756756757	2.4850902470756237e-111
-0.06696696696696697	2.1613986981115123e-109
-0.06636636636636636	1.8060136612265427e-107
-0.06576576576576577	1.449774983986412e-105
-0.06516516516516517	1.118081849148962e-103
-0.06456456456456458	8.283998617683538e-102
-0.06396396396396398	5.896575494845519e-100
-0.06336336336336337	4.032302766177288e-98
-0.06276276276276277	2.6491090067053265e-96
-0.06216216216216217	1.6720141544836834e-94
-0.06156156156156157	1.013849508773559e-92
-0.060960960960960965	5.906095505031413e-91
-0.06036036036036037	3.3053759350696376e-89
-0.059759759759759765	1.777193357083319e-87
-0.05915915915915917	9.179984049097448e-86
-0.058558558558558564	4.5555686636391775e-84
-0.05795795795795797	2.1718843314924503e-82
-0.057357357357357364	9.947735115117791e-81
-0.05675675675675677	4.37728836467099e-79
-0.05615615615615616	1.8504592599320796e-77
-0.055555555555555566	7.515317331858544e-76
-0.05495495495495496	2.9323009661224798e-74
-0.05435435435435436	1.0991657534001296e-72
-0.05375375375375376	3.95832326420612e-71
-0.05315315315315316	1.3694707286136235e-69
-0.05255255255255256	4.551847191800962e-68
-0.05195195195195196	1.4535032903006016e-66
-0.05135135135135136	4.4590032543470085e-65
-0.05075075075075076	1.3141743439216046e-63
-0.05015015015015016	3.7210165739803486e-62
-0.04954954954954956	1.012193745651485e-60
-0.04894894894894896	2.6452036877140974e-59
-0.048348348348348356	6.641222253638057e-58
-0.04774774774774775	1.6018813106956976e-56
-0.047147147147147156	3.711983861785439e-55
-0.04654654654654655	8.26371345073664e-54
-0.045945945945945955	1.7674121827936744e-52
-0.04534534534534535	3.631565353903079e-51
-0.044744744744744755	7.168747916746657e-50
-0.04414414414414415	1.3595218093372985e-48
-0.043543543543543554	2.476979850447815e-47
-0.04294294294294295	4.335629808965823e-46
-0.042342342342342354	7.290802575985204e-45
-0.04174174174174175	1.1778552122743664e-43
-0.041141141141141147	1.8281082260974277e-42
-0.04054054054054055	2.7258711464700515e-41
-0.039939939939939946	3.904830324519979e-40
-0.03933933933933935	5.373935345166992e-39
-0.038738738738738746	7.105197130413993e-38
-0.03813813813813815	9.02512553401014e-37
-0.037537537537537545	1.1013460436728306e-35
-0.03693693693693695	1.291182899680975e-34
-0.036336336336336345	1.4542703853112899e-33
-0.03573573573573574	1.5736059166864134e-32
-0.03513513513513514	1.6358377435269233e-31
-0.03453453453453455	1.633721009047814e-30
-0.033933933933933944	1.5675051936883893e-29
-0.03333333333333334	1.4448857501974941e-28
-0.032732732732732736	1.2795328861410507e-27
-0.032132132132132146	1.0885861936357316e-26
-0.03153153153153154	8.89749220867479e-26
-0.03093093093093094	6.986599296343086e-25
-0.030330330330330335	5.2705687197523366e-24
-0.029729729729729745	3.819816933050826e-23
-0.02912912912912914	2.6596289032840417e-22
-0.028528528528528538	1.7790697008175704e-21
-0.027927927927927934	1.1432950090906638e-20
-0.02732732732732733	7.058575704273134e-20
-0.02672672672672674	4.186675213202809e-19
-0.026126126126126137	2.385694836029206e-18
-0.025525525525525533	1.3060323510507143e-17
-0.02492492492492493	6.868887508107897e-17
-0.02432432432432434	3.47066181965817e-16
-0.023723723723723736	1.6847350739320552e-15
-0.023123123123123132	7.85677582193824e-15
-0.02252252252252253	3.520063765289323e-14
-0.021921921921921925	1.5151307933742144e-13
-0.021321321321321335	6.265318363381431e-13
-0.02072072072072073	2.4890268874269845e-12
-0.020120120120120127	9.499690520178494e-12
-0.019519519519519524	3.483234804391134e-11
-0.018918918918918934	1.227013865058475e-10
-0.01831831831831833	4.152499742830711e-10
-0.017717717717717726	1.3500914384784846e-09
-0.017117117117117123	4.217063855229855e-09
-0.01651651651651652	1.2654663349218722e-08
-0.01591591591591593	3.648248731103864e-08
-0.015315315315315325	1.0104427426932458e-07
-0.014714714714714722	2.6886384360914867e-07
-0.014114114114114118	6.873002814962342e-07
-0.013513513513513528	1.6879285758188545e-06
-0.012912912912912924	3.982493122524569e-06
-0.01231231231231232	9.027124419112366e-06
-0.011711711711711717	1.9657905686160297e-05
-0.011111111111111127	4.1126191257874744e-05
-0.010510510510510523	8.265957340986327e-05
-0.00990990990990992	0.0001596104247723797
-0.009309309309309316	0.00029608934014068914
-0.008708708708708712	0.000527688604783176
-0.008108108108108122	0.0009034956889450879
-0.007507507507507519	0.0014861679065129843
-0.006906906906906915	0.002348567776485331
-0.006306306306306311	0.0035655927913762955
-0.0057057057057057214	0.005200604358393116
-0.005105105105105118	0.007287344807134195
-0.004504504504504514	0.0098102090529231
-0.0039039039039039103	0.012687634732739329
-0.0033033033033033066	0.015764368907677132
-0.0027027027027027167	0.01881768386240756
-0.002102102102102113	0.02157991616787194
-0.0015015015015015093	0.023775421569348438
-0.0009009009009009056	0.025165398482008657
-0.00030030030030031574	0.025590698108699052
0.000300300300300288	0.025002154969886656
0.0009009009009008917	0.023470693783029906
0.0015015015015014954	0.021174817497534665
0.0021021021021020853	0.018369333698539013
0.002702702702702689	0.015344238855338761
0.0033033033033032927	0.012384929497831045
0.0039039039039038964	0.009743802635776795
0.0045045045045045	0.0076294820333400555
0.00510510510510509	0.006214780452194478
0.005705705705705694	0.005659630865145665
0.006306306306306297	0.006141721390626493
0.006906906906906901	0.007885937405433974
0.007507507507507491	0.011183922773409193
0.008108108108108095	0.0163968695384898
0.008708708708708698	0.02393777190769487
0.009309309309309302	0.03423355708187328
0.009909909909909906	0.04767223669407779
0.010510510510510496	0.06454460541848364
0.0111111111111111	0.08499278637055965
0.011711711711711703	0.1089778591647119
0.012312312312312307	0.1362753252401953
0.012912912912912897	0.16650083471220614
0.0135135135135135	0.19916116968339012
0.014114114114114104	0.2337192929322314
0.014714714714714708	0.2696592672631257
0.015315315315315298	0.30653769081233634
0.0159159159159159	0.3440121469622526
0.016516516516516505	0.3818423370213332
0.01711711711711711	0.41986457042699904
0.017717717717717713	0.45794466605957673
0.018318318318318302	0.49591850852429603
0.018918918918918906	0.5335338463145101
0.01951951951951951	0.5704105110525781
0.020120120120120114	0.6060366615868282
0.020720720720720703	0.6398131361926497
0.021321321321321307	0.6711455040829815
0.02192192192192191	0.6995664176763338
0.022522522522522515	0.7248553654123103
0.023123123123123118	0.7471162087957294
0.023723723723723708	0.7667800258530201
0.024324324324324312	0.7845215600045891
0.024924924924924916	0.8011056704400998
0.025525525525525505	0.8172052842494288
0.02612612612612611	0.8332443784035178
0.026726726726726713	0.8493130540224432
0.027327327327327317	0.8651786269663213
0.02792792792792792	0.8803853585930825
0.028528528528528524	0.8944076882155222
0.029129129129129128	0.9068075807667787
0.02972972972972973	0.9173500411600307
0.030330330330330307	0.9260489691710618
0.03093093093093091	0.9331400695752473
0.031531531531531515	0.9389990602717473
0.03213213213213212	0.9440354450330114
0.03273273273273272	0.9485931456351089
0.033333333333333326	0.9528820906586577
0.03393393393393393	0.9569538572689227
0.03453453453453453	0.9607231457737251
0.03513513513513514	0.96402679000106
0.03573573573573571	0.9667036094303841
0.03633633633633632	0.9686725336935434
0.03693693693693692	0.9699850202884351
0.037537537537537524	0.9708330138863106
0.03813813813813813	0.9715060648393076
0.03873873873873873	0.9723080823241604
0.039339339339339335	0.9734599182653261
0.03993993993993994	0.9750220522908176
0.040540540540540515	0.9768677033239314
0.04114114114114112	0.9787208671226708
0.04174174174174172	0.9802511552320254
0.042342342342342326	0.9811961087920493
0.04294294294294293	0.9814699545282127
0.043543543543543534	0.9812202041746194
0.04414414414414414	0.9808094430829477
0.04474474474474474	0.980723558932115
0.045345345345345345	0.9814313399363618
0.04594594594594592	0.9832360966771627
0.046546546546546524	0.9861630271244276
0.04714714714714713	0.9899159130583078
0.04774774774774773	0.9939167213792611
0.048348348348348336	0.9974177278091322
0.04894894894894894	0.9996549091194493
0.04954954954954954	1.0
0.05015015015015015	0.9980707809928414
0.05075075075075075	0.9937746461549558
0.051351351351351326	0.9872840628804984
0.05195195195195193	0.978965143163856
0.052552552552552534	0.9692928566905469
0.05315315315315314	0.9587833075142902
0.05375375375375374	0.9479571068405275
0.054354354354354345	0.9373270243984725
0.05495495495495495	0.9273888767330409
0.05555555555555555	0.9185943812297619
0.056156156156156156	0.911298058669173
0.05675675675675673	0.9056893681909605
0.057357357357357336	0.9017354189273042
0.05795795795795794	0.8991612720985244
0.05855855855855854	0.8974834399473246
0.05915915915915915	0.896093697839307
0.05975975975975975	0.8943734077031995
0.060360360360360354	0.89180978617084
0.06096096096096096	0.8880867295359268
0.06156156156156156	0.8831313614416753
0.06216216216216214	0.8771090437607093
0.06276276276276274	0.870370644510671
0.06336336336336335	0.8633646844662746
0.06396396396396395	0.8565330825052887
0.06456456456456455	0.8502121432710371
0.06516516516516516	0.8445594010425502
0.06576576576576576	0.8395215042967002
0.06636636636636636	0.8348493234269977
0.06696696696696697	0.8301561454874031
0.06756756756756754	0.8250059007991262
0.06816816816816815	0.8190126572053577
0.06876876876876875	0.8119304240692423
0.06936936936936935	0.8037131274654413
0.06996996996996996	0.7945284545587048
0.07057057057057056	0.7847171557435675
0.07117117117117117	0.7747022505889651
0.07177177177177177	0.7648689546500448
0.07237237237237235	0.7554507924165303
0.07297297297297295	0.7464625188656064
0.07357357357357355	0.737709909216179
0.07417417417417416	0.7288802838068281
0.07477477477477476	0.7196844432918925
0.07537537537537536	0.7099950874509298
0.07597597597597597	0.6999225002907458
0.07657657657657657	0.6897905126246232
0.07717717717717718	0.6800171484680849
0.07777777777777775	0.6709473103262541
0.07837837837837835	0.6627094267918865
0.07897897897897896	0.655161591889245
0.07957957957957956	0.6479565754187123
0.08018018018018017	0.6407040569725225
0.08078078078078077	0.633164485310542
0.08138138138138137	0.6253912927450012
0.08198198198198198	0.6177548703388743
0.08258258258258258	0.6108264148171851
0.08318318318318316	0.6051547688299468
0.08378378378378376	0.6010130941835536
0.08438438438438436	0.5982078218143795
0.08498498498498497	0.5960240446474364
0.08558558558558557	0.5933363534419581
0.08618618618618618	0.5888586960962957
0.08678678678678678	0.5814609769541986
0.08738738738738738	0.570459482555906
0.08798798798798799	0.5557988655956113
0.08858858858858856	0.5380799671849567
0.08918918918918917	0.5184359546178473
0.08978978978978977	0.4983017754306033
0.09039039039039037	0.4791451372362074
0.09099099099099098	0.46222605996529886
0.09159159159159158	0.4484310951362103
0.09219219219219218	0.43819872642902846
0.09279279279279279	0.4315264586435658
0.09339339339339339	0.4280356254171384
0.09399399399399397	0.42706811692063806
0.09459459459459457	0.4277953460969848
0.09519519519519518	0.42932700344336044
0.09579579579579578	0.4308106730489114
0.09639639639639638	0.4315127506147291
0.09699699699699699	0.43086975481421075
0.09759759759759759	0.4285015607005813
0.0981981981981982	0.4241865123598342
0.0987987987987988	0.41781077658458404
0.09939939939939937	0.4093151059786436
0.09999999999999998	0.39866516746939
0.10060060060060058	0.38586345804083355
0.10120120120120119	0.3710034238300023
0.10180180180180179	0.3543463482365966
0.10240240240240239	0.33638741952473233
0.103003003003003	0.3178756756877142
0.1036036036036036	0.29976481049244974
0.10420420420420418	0.28309399505671085
0.10480480480480478	0.26882195379661067
0.10540540540540538	0.25765499753159815
0.10600600600600599	0.2499146677926536
0.10660660660660659	0.245481683542326
0.1072072072072072	0.2438331163891444
0.1078078078078078	0.24416531660174348
0.1084084084084084	0.24557311848108135
0.109009009009009	0.2472421154884248
0.10960960960960958	0.24860848825660423
0.11021021021021019	0.24944991564809713
0.11081081081081079	0.2498885111422779
0.11141141141141139	0.2503076917322782
0.112012012012012	0.25120423902374295
0.1126126126126126	0.2530103948260221
0.1132132132132132	0.2559263214253711
0.11381381381381381	0.2598002884540177
0.11441441441441441	0.264083734117567
0.11501501501501499	0.26787311706811673
0.11561561561561559	0.27003304534426836
0.1162162162162162	0.2693786808485311
0.1168168168168168	0.2648830361082399
0.1174174174174174	0.2558691752891086
0.118018018018018	0.24214996644150208
0.11861861861861861	0.2240885366432774
0.11921921921921921	0.2025685992947234
0.11981981981981982	0.17888154619257185
0.1204204204204204	0.15455247808999706
0.121021021021021	0.13113695695297992
0.1216216216216216	0.11002278139414615
0.1222222222222222	0.09226707410218468
0.12282282282282281	0.07849040629410195
0.12342342342342341	0.06883900623713222
0.12402402402402402	0.06301533083678419
0.12462462462462462	0.060367654885773045
0.12522522522522522	0.060021499031499885
0.1258258258258258	0.06103024784013301
0.1264264264264264	0.06252005111183381
0.127027027027027	0.06380599980274834
0.1276276276276276	0.0644629812747989
0.1282282282282282	0.06434457587058608
0.12882882882882882	0.06355436852013623
0.12942942942942942	0.06238283335100493
0.13003003003003002	0.06122685622165187
0.1306306306306306	0.06050734474887817
0.1312312312312312	0.060595055559859806
0.1318318318318318	0.06174915086163461
0.1324324324324324	0.06407023213238282
0.13303303303303302	0.06747076615508382
0.13363363363363362	0.07166920732622781
0.13423423423423422	0.07621611916526533
0.13483483483483483	0.08055778397139081
0.13543543543543543	0.08413409620209912
0.136036036036036	0.08649528237006354
0.1366366366366366	0.08741113724227204
0.13723723723723721	0.08694239334586829
0.13783783783783782	0.08544974932508488
0.13843843843843842	0.08353129836578148
0.13903903903903903	0.08189909919035772
0.13963963963963963	0.08122376392311986
0.14024024024024023	0.08198599365742697
0.14084084084084084	0.08437253357621148
0.1414414414414414	0.08824151928263589
0.14204204204204202	0.09316270273806436
0.14264264264264262	0.09851770295658796
0.14324324324324322	0.10363035506334027
0.14384384384384383	0.10789167685698757
0.14444444444444443	0.11084909007548349
0.14504504504504503	0.11224315768938738
0.14564564564564564	0.11199250717795058
0.14624624624624624	0.11014307426697953
0.14684684684684682	0.1068064692581474
0.14744744744744742	0.1021117788186069
0.14804804804804803	0.09618636996439037
0.14864864864864863	0.08916800672165773
0.14924924924924923	0.0812379324930866
0.14984984984984984	0.07265699541328396
0.15045045045045044	0.06378658412650043
0.15105105105105102	0.05508233282252721
0.15165165165165165	0.04705815601630806
0.15225225225225222	0.040227317316324736
0.15285285285285286	0.03503297656170052
0.15345345345345343	0.0317820129688449
0.15405405405405406	0.030593824087532424
0.15465465465465464	0.031372146540474426
0.15525525525525521	0.033804348076869495
0.15585585585585585	0.03738963427992673
0.15645645645645642	0.04149469544925765
0.15705705705705705	0.04543171641232355
0.15765765765765763	0.048549269924045804
0.15825825825825826	0.0503224253900966
0.15885885885885884	0.05042624230088139
0.15945945945945947	0.04877833539187463
0.16006006006006004	0.045541846188762794
0.16066066066066062	0.04108867590750642
0.16126126126126125	0.03593162837750358
0.16186186186186183	0.030640320540859235
0.16246246246246246	0.025757477426542046
0.16306306306306304	0.02172945022430981
0.16366366366366367	0.018859100262389836
0.16426426426426424	0.017283053235223708
0.16486486486486487	0.016970898224087587
0.16546546546546545	0.017742103507464198
0.16606606606606603	0.019296712980343324
0.16666666666666666	0.02125680974929343
0.16726726726726723	0.023215832751458738
0.16786786786786786	0.024791511296961395
0.16846846846846844	0.025676024324942197
0.16906906906906907	0.02567540823066885
0.16966966966966965	0.02473065490606523
0.17027027027027028	0.022915963047035623
0.17087087087087086	0.020414602296417197
0.17147147147147143	0.017478191391396464
0.17207207207207206	0.014378984732510322
0.17267267267267264	0.011365704769817978
0.17327327327327327	0.008631381319960213
0.17387387387387385	0.006297516632955336
0.17447447447447448	0.0044142605775593985
0.17507507507507505	0.0029726503836292103
0.17567567567567569	0.0019232143928761694
0.17627627627627626	0.0011954162773452177
0.17687687687687684	0.0007139455105821914
0.17747747747747747	0.00040990196305867627
0.17807807807807804	0.0002267451011247299
0.17867867867867868	0.00012206868501776026
0.17927927927927925	6.675042059783375e-05
0.17987987987987988	4.297738135404849e-05
0.18048048048048046	4.231015214151409e-05
0.18108108108108104	6.453179324967696e-05
0.18168168168168167	0.00011764527411890039
0.18228228228228224	0.0002190512295885836
0.18288288288288287	0.0003976143982847925
0.18348348348348345	0.0006959668596818698
0.18408408408408408	0.0011720067587819652
0.18468468468468466	0.0018982300410905352
0.1852852852852853	0.0029574661375147155
0.18588588588588587	0.004433994438883716
0.18648648648648644	0.006400031870455014
0.18708708708708707	0.00889911754621432
0.18768768768768765	0.011929583803343496
0.18828828828828828	0.015432435906655264
0.18888888888888886	0.019287869680827255
0.1894894894894895	0.023322959080082716
0.19009009009009006	0.027330006746061803
0.1906906906906907	0.031091652151376433
0.19129129129129127	0.03440647296102127
0.19189189189189185	0.037108685922716635
0.19249249249249248	0.03907797003099818
0.19309309309309305	0.04023951846542416
0.19369369369369369	0.04055838668676786
0.19429429429429426	0.04003416347550533
0.1948948948948949	0.038700944923185585
0.19549549549549547	0.036633974704976605
0.1960960960960961	0.033959830216406285
0.19669669669669668	0.03086380841854711
0.19729729729729725	0.027587693910522033
0.19789789789789788	0.02441356307379168
0.19849849849849846	0.021633604579169435
0.1990990990990991	0.019510408419313716
0.19969969969969967	0.01823530149585338
0.2003003003003003	0.01789336210681175
0.20090090090090088	0.01844279822135972
0.2015015015015015	0.01971393356061193
0.20210210210210208	0.021429661036925802
0.20270270270270266	0.0232453384555292
0.2033033033033033	0.024802189534162366
0.20390390390390387	0.02578503965069487
0.2045045045045045	0.025973588754299608
0.20510510510510507	0.02527722147111344
0.2057057057057057	0.023746783659553055
0.20630630630630628	0.021562076396422384
0.2069069069069069	0.018999455876605797
0.2075075075075075	0.01638804548093307
0.20810810810810806	0.014064354900306579
0.2087087087087087	0.012333362650685999
0.20930930930930927	0.01144034137186308
0.2099099099099099	0.011553592008371387
0.21051051051051048	0.012755440286911047
0.2111111111111111	0.015038210246757487
0.2117117117117117	0.018303235831822546
0.21231231231231232	0.022363255159559232
0.2129129129129129	0.026950412875414193
0.21351351351351347	0.03173257313234028
0.2141141141141141	0.03633945899414325
0.21471471471471468	0.0403977770938128
0.2153153153153153	0.04357187786268928
0.21591591591591588	0.04560452452193142
0.21651651651651652	0.04635150361545293
0.2171171171171171	0.045804161617446965
0.21771771771771772	0.044095272681846244
0.2183183183183183	0.04148567521510841
0.21891891891891888	0.03833170140178929
0.2195195195195195	0.035036441884426596
0.22012012012012008	0.03199106755582839
0.22072072072072071	0.029515213592860415
0.2213213213213213	0.027807012607923707
0.22192192192192192	0.026912942120887712
0.2225225225225225	0.02672478624949416
0.22312312312312313	0.02700592926436377
0.2237237237237237	0.027442893153180447
0.22432432432432428	0.027712077906090763
0.2249249249249249	0.027547769332458817
0.2255255255255255	0.026796902250158863
0.22612612612612612	0.025449116066052324
0.2267267267267267	0.02363649063552785
0.22732732732732733	0.021604299192539454
0.2279279279279279	0.01966020398545322
0.22852852852852854	0.018113062836392895
0.2291291291291291	0.01721338021819769
0.2297297297297297	0.01710586197779868
0.23033033033033032	0.017801498973656873
0.2309309309309309	0.019173051452356055
0.23153153153153153	0.020974246225347198
0.2321321321321321	0.022879538191974073
0.23273273273273273	0.024537974304135346
0.2333333333333333	0.025631901656383918
0.23393393393393394	0.02592976173692652
0.23453453453453452	0.025322874513495457
0.2351351351351351	0.023839323889766253
0.23573573573573572	0.021633274321927954
0.2363363363363363	0.018953822337964093
0.23693693693693693	0.016101955623453068
0.2375375375375375	0.013385877893501577
0.23813813813813814	0.011083425946943788
0.23873873873873871	0.0094163645671957
0.2393393393393393	0.008536689208858401
0.23993993993993992	0.0085215464374247
0.2405405405405405	0.009372245266416647
0.24114114114114113	0.011014250551556816
0.2417417417417417	0.013298100506742771
0.24234234234234234	0.016004271153820523
0.2429429429429429	0.018856505712988535
0.24354354354354354	0.021547082160896677
0.24414414414414412	0.023774038913764138
0.2447447447447447	0.025285732563766445
0.24534534534534533	0.02592410439480162
0.2459459459459459	0.025656396427206744
0.24654654654654654	0.024586630338423312
0.2471471471471471	0.022942551634153093
0.24774774774774774	0.021039493954066877
0.24834834834834832	0.019227871143683288
0.24894894894894895	0.017834275692399107
0.24954954954954953	0.01710687961379559
0.2501501501501501	0.017174359156359644
0.2507507507507507	0.018024765656459493
0.25135135135135134	0.01950745263232045
0.25195195195195197	0.021357761969667315
0.2525525525525525	0.023240762858489444
0.2531531531531531	0.02480705272910075
0.25375375375375375	0.02575096050624184
0.2543543543543544	0.02586029740863945
0.2549549549549549	0.02504791531437357
0.25555555555555554	0.023359007497971124
0.25615615615615617	0.020953617129907016
0.2567567567567567	0.018069650893803548
0.2573573573573573	0.014976001083620396
0.25795795795795795	0.011926825962932668
0.2585585585585586	0.00912634259897222
0.2591591591591591	0.006709488101428373
0.25975975975975973	0.004739041521063536
0.26036036036036037	0.003215832377866495
0.2609609609609609	0.0020964976039417834
0.2615615615615615	0.0013130811934041948
0.26216216216216215	0.000790105479346165
0.2627627627627628	0.0004567518621079196
0.2633633633633633	0.00025369314642202184
0.26396396396396393	0.00013543628237432478
0.26456456456456456	6.963284986619998e-05
0.2651651651651652	3.4828318453379626e-05
0.2657657657657657	1.779980384648173e-05
0.26636636636636635	1.1214856840650364e-05
0.266966966966967	1.1989375108876511e-05
0.2675675675675675	2.049553258968442e-05
0.26816816816816813	4.066115478045095e-05
0.26876876876876876	8.095644690207344e-05
0.2693693693693694	0.0001562101914956004
0.2699699699699699	0.00029006544643656973
0.27057057057057055	0.0005176279454916021
0.2711711711711712	0.000887483151361559
0.2717717717717717	0.0014618445338040508
0.27237237237237233	0.0023133252239616324
0.27297297297297296	0.0035169469510167232
0.2735735735735736	0.005136749698324816
0.2741741741741741	0.007207828137045471
0.27477477477477474	0.009716589780707923
0.2753753753753754	0.012583942876913433
0.275975975975976	0.01565716158309297
0.2765765765765765	0.018715556873476556
0.27717717717717716	0.021492448720489676
0.2777777777777778	0.023711687872144185
0.2783783783783783	0.025132313288466962
0.27897897897897894	0.025591508428920117
0.2795795795795796	0.025035295985674826
0.2801801801801802	0.023528974580463206
0.2807807807807807	0.021244508880417
0.28138138138138136	0.018428238145076856
0.281981981981982	0.015357282069671735
0.2825825825825825	0.012295277392174953
0.28318318318318314	0.009457050896971537
0.28378378378378377	0.006988219641074052
0.2843843843843844	0.004961017871935247
0.2849849849849849	0.003383517769524349
0.28558558558558556	0.002216968675063207
0.2861861861861862	0.0013955457453632381
0.2867867867867868	0.0008439603115361863
0.28738738738738734	0.0004903355766787446
0.28798798798798797	0.00027368958589701886
0.2885885885885886	0.0001467631290227711
0.2891891891891891	7.560867936638158e-05
0.28978978978978975	3.742281478964172e-05
0.2903903903903904	1.779929235254386e-05
0.290990990990991	8.14632402514676e-06
0.29159159159159154	3.6191562131181644e-06
0.29219219219219217	1.6462692687356917e-06
0.2927927927927928	9.827067500737603e-07
0.2933933933933933	1.1787936192468628e-06
0.29399399399399395	2.369620437289598e-06
0.2945945945945946	5.339597266921055e-06
0.2951951951951952	1.1876653759782515e-05
0.29579579579579574	2.5487555328795334e-05
0.29639639639639637	5.258271278772571e-05
0.296996996996997	0.00010423068368065176
0.29759759759759763	0.00019849449127011575
0.29819819819819815	0.0003631581646699306
0.2987987987987988	0.0006383175054532966
0.2993993993993994	0.001077881820655333
0.29999999999999993	0.0017486342017057756
0.30060060060060056	0.0027253370190526115
0.3012012012012012	0.004080702060924403
0.30180180180180183	0.005870066000223183
0.30240240240240235	0.008112309401471923
0.303003003003003	0.010770588983280432
0.3036036036036036	0.013738136430865012
0.30420420420420413	0.01683486436875518
0.30480480480480476	0.01981914174196595
0.3054054054054054	0.022415761155349614
0.306006006006006	0.024356538215985282
0.30660660660660655	0.025425591143972238
0.3072072072072072	0.0254988139874394
0.3078078078078078	0.02456757709276719
0.30840840840840833	0.022740399982524324
0.30900900900900896	0.020222148531548686
0.3096096096096096	0.01727626740987782
0.3102102102102102	0.014179664794248273
0.31081081081081074	0.011180865828648572
0.3114114114114114	0.008469900969232128
0.312012012012012	0.006164170662154354
0.31261261261261264	0.004309872283900716
0.31321321321321316	0.002894993362251997
0.3138138138138138	0.0018682034460722747
0.3144144144144144	0.0011582283483799417
0.31501501501501494	0.0006898547148759912
0.3156156156156156	0.00039474306450594813
0.3162162162162162	0.00021700253377771324
0.31681681681681684	0.0001146063090921709
0.31741741741741736	5.814945821078153e-05
0.318018018018018	2.8344985821421052e-05
0.3186186186186186	1.3273951927176141e-05
0.31921921921921914	5.971970611143994e-06
0.3198198198198198	2.5812407232289293e-06
0.3204204204204204	1.0718469574791505e-06
0.32102102102102104	4.2759289064444827e-07
0.32162162162162156	1.638783554607431e-07
0.3222222222222222	6.034011636536658e-08
0.3228228228228228	2.1344408036011622e-08
0.32342342342342345	7.253631869677914e-09
0.32402402402402397	2.3682106621278432e-09
0.3246246246246246	7.428114307336075e-10
0.32522522522522523	2.2383616139363385e-10
0.32582582582582575	6.480005068545356e-11
0.3264264264264264	1.8022451550886916e-11
0.327027027027027	4.815549071889986e-12
0.32762762762762765	1.2361500304711537e-12
0.32822822822822817	3.0485265378824343e-13
0.3288288288288288	7.22274364824389e-14
0.32942942942942943	1.6440228410110433e-14
0.33003003003002995	3.595066416267224e-15
0.3306306306306306	7.552650951163517e-16
0.3312312312312312	1.5243522461561322e-16
0.33183183183183185	2.955729464974623e-17
0.33243243243243237	5.5060157825409424e-18
0.333033033033033	9.853797835787223e-19
0.33363363363363363	1.69419451264703e-19
0.33423423423423426	2.7984427066965464e-20
0.3348348348348348	4.4408720138544404e-21
0.3354354354354354	6.774651086792888e-22
0.33603603603603605	1.0253379222792573e-22
0.33663663663663657	3.862450310783135e-23
0.3372372372372372	1.752098880366809e-22
0.33783783783783783	1.1700477016779922e-21
0.33843843843843846	7.585153961790453e-21
0.339039039039039	4.7250720614010944e-20
0.3396396396396396	2.8278107928335804e-19
0.34024024024024024	1.6258820261309372e-18
0.34084084084084076	8.981008455710488e-18
0.3414414414414414	4.766058356310688e-17
0.342042042042042	2.429924154103066e-16
0.34264264264264266	1.1902174530614383e-15
0.3432432432432432	5.600947311763412e-15
0.3438438438438438	2.5322107252866055e-14
0.34444444444444444	1.0998749420671126e-13
0.3450450450450451	4.589804430557104e-13
0.3456456456456456	1.8401584373046125e-12
0.3462462462462462	7.088097983379317e-12
0.34684684684684686	2.6231408340988184e-11
0.3474474474474474	9.326863447161915e-11
0.348048048048048	3.186231888385992e-10
0.34864864864864864	1.0458120214977907e-09
0.34924924924924927	3.2981653014812676e-09
0.3498498498498498	9.994092413494479e-09
0.3504504504504504	2.9098991383984058e-08
0.35105105105105106	8.141226503058955e-08
0.3516516516516516	2.1887461393563985e-07
0.3522522522522522	5.654758341752477e-07
0.35285285285285284	1.4040059576340983e-06
0.35345345345345347	3.350330104819943e-06
0.354054054054054	7.684270391391765e-06
0.3546546546546546	1.694153412172658e-05
0.35525525525525525	3.590737051573499e-05
0.3558558558558559	7.317271169942869e-05
0.3564564564564564	0.00014338798249379094
0.35705705705705704	0.0002702393994148583
0.35765765765765767	0.0004899406883585034
0.3582582582582582	0.000854668734265753
0.3588588588588588	0.0014349196775667035
0.35945945945945945	0.002319346915624946
0.3600600600600601	0.003610464834756166
0.3606606606606606	0.0054148887972120235
0.36126126126126124	0.00782768938090996
0.36186186186186187	0.010911937497522572
0.3624624624624624	0.014676314135454315
0.363063063063063	0.01905522245619674
0.36366366366366365	0.023896553281045247
0.3642642642642643	0.028961656951252402
0.3648648648648648	0.03394008916318544
0.36546546546546543	0.038478725943956335
0.36606606606606606	0.04222164963343323
0.3666666666666666	0.044854653985658084
0.3672672672672672	0.04614695552956577
0.36786786786786785	0.04598298968388011
0.3684684684684685	0.04437887483112434
0.369069069069069	0.0414808378693019
0.36966966966966963	0.037546084786450336
0.37027027027027026	0.03290971028776553
0.3708708708708709	0.02794370168480421
0.3714714714714714	0.023015361636364858
0.37207207207207205	0.018452156640121474
0.3726726726726727	0.014518029894347797
0.3732732732732732	0.011403009951576136
0.37387387387387383	0.009224368433371074
0.37447447447447446	0.00803472713759249
0.3750750750750751	0.007831341177507715
0.3756756756756756	0.008561735823329097
0.37627627627627624	0.010123674873621086
0.3768768768768769	0.012361122310321241
0.3774774774774774	0.015061052550381876
0.37807807807807803	0.017957343552636517
0.37867867867867866	0.0207467789315078
0.3792792792792793	0.023118539073057744
0.3798798798798798	0.024793613069079908
0.38048048048048044	0.025566106072680134
0.3810810810810811	0.02533624124822287
0.3816816816816817	0.024126005677860298
0.3822822822822822	0.022072667461589066
0.38288288288288286	0.019401373726022405
0.3834834834834835	0.016383636385104452
0.384084084084084	0.01329182458229091
0.38468468468468464	0.01035985588481704
0.3852852852852853	0.007757412438552534
0.3858858858858859	0.005580508342786467
0.3864864864864864	0.003856774050118093
0.38708708708708706	0.0025607555058415857
0.3876876876876877	0.001633448648143199
0.3882882882882882	0.0010010051080748103
0.38888888888888884	0.0005893326902636643
0.38948948948948947	0.00033333291325639747
0.3900900900900901	0.0001811295424300511
0.3906906906906906	9.455702669403366e-05
0.39129129129129125	4.742329768200794e-05
0.3918918918918919	2.2849837620034996e-05
0.3924924924924925	1.0577131677295124e-05
0.39309309309309304	4.70377055228319e-06
0.39369369369369367	2.009637711334272e-06
0.3942942942942943	8.2486493023091e-07
0.3948948948948948	3.2526799490312943e-07
0.39549549549549545	1.2322341790774117e-07
0.3960960960960961	4.4847537422210395e-08
0.3966966966966967	1.5681134053401675e-08
0.39729729729729724	5.267578332482008e-09
0.39789789789789787	1.7000232508280317e-09
0.3984984984984985	5.273776328575535e-10
0.399099099099099	1.5830246402577442e-10
0.39969969969969965	5.003458345075101e-11
0.4003003003003003	3.14449491266891e-11
0.4009009009009009	7.179524262019242e-11
0.40150150150150155	2.3713788168118073e-10
0.40210210210210207	7.830115469732e-10
0.4027027027027027	2.4913322274509153e-09
0.40330330330330333	7.617011329701055e-09
0.40390390390390385	2.2373712406311064e-08
0.4045045045045045	6.313721866571698e-08
0.4051051051051051	1.711694695442679e-07
0.40570570570570574	4.458210714927256e-07
0.40630630630630626	1.115548107063685e-06
0.4069069069069069	2.681695368392461e-06
0.4075075075075075	6.193326947778894e-06
0.40810810810810816	1.3741432251733175e-05
0.4087087087087087	2.9290947925008696e-05
0.4093093093093093	5.998301482210728e-05
0.40990990990990994	0.00011800940007104521
0.41051051051051046	0.00022304802634439408
0.4111111111111111	0.0004050173948050318
0.4117117117117117	0.0007065494279553319
0.41231231231231236	0.0011841456985769666
0.4129129129129129	0.0019066093152365342
0.4135135135135135	0.0029492577985951386
0.41411411411411414	0.0043828753569557285
0.41471471471471466	0.006257524341381158
0.4153153153153153	0.008583139611262225
0.4159159159159159	0.0113108676111543
0.41651651651651656	0.014320653718643533
0.4171171171171171	0.017420782865063652
0.4177177177177177	0.020363346978589904
0.41831831831831834	0.02287598626040523
0.41891891891891897	0.02470558218792076
0.4195195195195195	0.025665360488499368
0.4201201201201201	0.02567468685678118
0.42072072072072075	0.024781712968031694
0.4213213213213213	0.023162865503565628
0.4219219219219219	0.021098747139130864
0.42252252252252254	0.01893148743076053
0.42312312312312317	0.017012268722752875
0.4237237237237237	0.01564885065876586
0.4243243243243243	0.0150617120014657
0.42492492492492495	0.015354956394006006
0.42552552552552547	0.01650549331101588
0.4261261261261261	0.01837176812841353
0.42672672672672673	0.02072131419150516
0.42732732732732737	0.023274087072629193
0.4279279279279279	0.02575560650562434
0.4285285285285285	0.027950800373286278
0.42912912912912915	0.029747306057137962
0.4297297297297298	0.031157272293756696
0.4303303303303303	0.03231029509694267
0.43093093093093093	0.033416678534875524
0.43153153153153156	0.034708072297308844
0.4321321321321321	0.03636924251645203
0.4327327327327327	0.0384779696118801
0.43333333333333335	0.040968602904478985
0.433933933933934	0.043628965447094
0.4345345345345345	0.04613184097861168
0.43513513513513513	0.04809368336654948
0.43573573573573576	0.049146837610989445
0.4363363363363363	0.04900897606327556
0.4369369369369369	0.04753497784997519
0.43753753753753755	0.044741352977526065
0.4381381381381382	0.04080003697430146
0.4387387387387387	0.03600519780029396
0.43933933933933933	0.03072202503529845
0.43993993993993996	0.02532924337473755
0.4405405405405406	0.020166939514400944
0.4411411411411411	0.01549857732044104
0.44174174174174174	0.011491760069974571
0.4423423423423424	0.008217645139420133
0.4429429429429429	0.005665122646446155
0.44354354354354353	0.0037637270900202345
0.44414414414414416	0.002408965032024287
0.4447447447447448	0.0014849631047907676
0.4453453453453453	0.0008813793910872754
0.44594594594594594	0.0005036359740936943
0.4465465465465466	0.000277169403522637
0.4471471471471471	0.00014731209904854782
0.4477477477477477	7.664876196433745e-05
0.44834834834834836	4.145050427541665e-05
0.448948948948949	2.8334043298279357e-05
0.4495495495495495	3.18298935493763e-05
0.45015015015015014	5.318022454814713e-05
0.4507507507507508	0.00010043576761836283
0.4513513513513514	0.0001897269193591434
0.4519519519519519	0.00034736682193567094
0.45255255255255256	0.000612142800896254
0.4531531531531532	0.0010367684012462216
0.4537537537537537	0.0016870977649009772
0.45435435435435434	0.002637544363493958
0.45495495495495497	0.003961451318780863
0.4555555555555556	0.005716137094943394
0.4561561561561561	0.007923999609080202
0.45675675675675675	0.010553091279166458
0.4573573573573574	0.013502319238427648
0.4579579579579579	0.01659703366294175
0.45855855855855854	0.019599545610282054
0.45915915915915917	0.022235912480694387
0.4597597597597598	0.024235798557571336
0.4603603603603603	0.025377751307070193
0.46096096096096095	0.02552950329312662
0.4615615615615616	0.024673173812758555
0.4621621621621621	0.022908734350341832
0.46276276276276274	0.020434809769358346
0.46336336336336337	0.01751191042504755
0.463963963963964	0.014417497343045203
0.4645645645645645	0.011403539151903829
0.46516516516516515	0.008665285193861422
0.4657657657657658	0.006325858728693149
0.4663663663663664	0.004436592516552523
0.46696696696696693	0.0029893242374684353
0.46756756756756757	0.0019350399870808875
0.4681681681681682	0.001203373294852259
0.4687687687687687	0.0007189598821042425
0.46936936936936935	0.00041267177892176897
0.46996996996997	0.0002275681428522017
0.4705705705705706	0.00012058234396356002
0.47117117117117113	6.143907066368697e-05
0.47177177177177176	3.0224348778112305e-05
0.4723723723723724	1.466986607603129e-05
0.4729729729729729	7.788532583867477e-06
0.47357357357357355	6.153869320717081e-06
0.4741741741741742	8.90588834302764e-06
0.4747747747747748	1.7480854976013207e-05
0.47537537537537533	3.6057535137366905e-05
0.47597597597597596	7.273057636167737e-05
0.4765765765765766	0.00014140222367578972
0.4771771771771772	0.00026427096361540545
0.47777777777777775	0.000474551803695485
0.4783783783783784	0.0008186907913436235
0.478978978978979	0.0013569104559817183
0.47957957957957953	0.00216060902591977
0.48018018018018016	0.0033051765331177448
0.4807807807807808	0.0048574302124280485
0.4813813813813814	0.006858227788019465
0.48198198198198194	0.009302735365432508
0.4825825825825826	0.012122797562650535
0.4831831831831832	0.015177088416475961
0.4837837837837837	0.018254397376415845
0.48438438438438436	0.02109307814083197
0.484984984984985	0.023415630035795918
0.4855855855855856	0.024972680382391508
0.48618618618618614	0.025586913144601646
0.4867867867867868	0.025186281671471203
0.4873873873873874	0.023817909571672215
0.48798798798798804	0.021638973403032932
0.48858858858858856	0.018887004732323954
0.4891891891891892	0.015837365883431237
0.4897897897897898	0.012758400650689885
0.49039039039039034	0.009874223363218424
0.49099099099099097	0.007341809018141164
0.4915915915915916	0.005244410086352458
0.49219219219219223	0.003599014777708098
0.49279279279279276	0.0023728158831765865
0.4933933933933934	0.0015029269655742266
0.493993993993994	0.0009145451216960218
0.49459459459459454	0.0005346453861542624
0.49519519519519517	0.0003002755244345893
0.4957957957957958	0.00016201956802853326
0.49639639639639643	8.398629647744206e-05
0.49699699699699695	4.182566131943436e-05
0.4975975975975976	2.0011084563152588e-05
0.4981981981981982	9.197967340047879e-06
0.49879879879879885	4.061687684851259e-06
0.49939939939939937	1.7231164786935058e-06
0.5	7.022898519987035e-07
