# Supplementary material for: Stimulus duration encoding occurs early in the moth olfactory pathway
Source: Commun Biol. 2024 Oct 3;7:1252. doi: 10.1038/s42003-024-06921-z (PMC11449909; doi:10.1038/s42003-024-06921-z)
Supplement: Supplementary file 3 — Supplementary Data 1 [file 42003_2024_6921_MOESM3_ESM.zip › Fig S1/10ms.csv]

time	normalized firing rate
-0.1	9.971028478440758e-27
-0.0993993993993994	8.186753121679297e-26
-0.0987987987987988	6.457684996619763e-25
-0.09819819819819821	4.8936786099373884e-24
-0.0975975975975976	3.562767288793927e-23
-0.096996996996997	2.491913102233077e-22
-0.0963963963963964	1.6744483502119261e-21
-0.09579579579579581	1.0809461105828538e-20
-0.0951951951951952	6.703934393025944e-20
-0.0945945945945946	3.9943755321949742e-19
-0.093993993993994	2.2864486644260863e-18
-0.09339339339339339	1.2573825885891781e-17
-0.0927927927927928	6.64303980044146e-17
-0.0921921921921922	3.371783581835471e-16
-0.0915915915915916	1.6441671004831128e-15
-0.09099099099099099	7.702392415407015e-15
-0.0903903903903904	3.4665602522762776e-14
-0.0897897897897898	1.498874565805971e-13
-0.0891891891891892	6.226231327218615e-13
-0.08858858858858859	2.484726771823904e-12
-0.08798798798798799	9.526326262991801e-12
-0.0873873873873874	3.508857154237466e-11
-0.0867867867867868	1.2416504504816548e-10
-0.08618618618618619	4.2211077414883037e-10
-0.0855855855855856	1.378627538474096e-09
-0.084984984984985	4.32574471998016e-09
-0.08438438438438439	1.3039719469502252e-08
-0.08378378378378379	3.7763221435268076e-08
-0.08318318318318318	1.0506625370049826e-07
-0.08258258258258258	2.808347747966042e-07
-0.08198198198198199	7.21160524339557e-07
-0.08138138138138139	1.779124878308454e-06
-0.08078078078078078	4.216715928511778e-06
-0.0801801801801802	9.601424722030527e-06
-0.07957957957957959	2.1003440607714883e-05
-0.07897897897897899	4.414064041142457e-05
-0.07837837837837838	8.912103911175007e-05
-0.07777777777777778	0.0001728682670122614
-0.07717717717717718	0.00032213932174675385
-0.07657657657657659	0.0005767208155176395
-0.07597597597597598	0.00099192980129227
-0.07537537537537538	0.0016390404622435653
-0.07477477477477479	0.002601907401663179
-0.07417417417417418	0.003968143993322838
-0.07357357357357358	0.005814018839856553
-0.07297297297297298	0.008183872812692302
-0.07237237237237237	0.01106712290094792
-0.07177177177177178	0.014378183414246884
-0.07117117117117118	0.0179459614647779
-0.07057057057057058	0.021519038737019776
-0.06996996996996997	0.024789766084902663
-0.06936936936936938	0.027435660194506873
-0.06876876876876878	0.029171034216425203
-0.06816816816816818	0.029797625876475647
-0.06756756756756757	0.029241855349615944
-0.06696696696696697	0.0275690379251529
-0.06636636636636636	0.0249707577924466
-0.06576576576576577	0.021728775782641124
-0.06516516516516517	0.018164866892123564
-0.06456456456456458	0.014588901970988454
-0.06396396396396398	0.011256578837464302
-0.06336336336336337	0.008344179798593438
-0.06276276276276277	0.005942296459411483
-0.06216216216216217	0.004065541522936902
-0.06156156156156157	0.0026722427792771337
-0.060960960960960965	0.001687434205797363
-0.06036036036036037	0.001023696479026902
-0.059759759759759765	0.0005966353697953607
-0.05915915915915917	0.00033407209976684386
-0.058558558558558564	0.00017970693738202288
-0.05795795795795797	9.287159492606822e-05
-0.057357357357357364	4.610992225870737e-05
-0.05675675675675677	2.199375085345123e-05
-0.05615615615615616	1.0078540307598391e-05
-0.055555555555555566	4.436999686557148e-06
-0.05495495495495496	1.8766124101292766e-06
-0.05435435435435436	7.625234338725367e-07
-0.05375375375375376	2.9766325799168843e-07
-0.05315315315315316	1.116325105322819e-07
-0.05255255255255256	4.0220695640774355e-08
-0.05195195195195196	1.3922008307677495e-08
-0.05135135135135136	4.629644293578285e-09
-0.05075075075075076	1.4790633824926962e-09
-0.05015015015015016	4.5396186452343254e-10
-0.04954954954954956	1.3385832364724356e-10
-0.04894894894894896	3.791969344142591e-11
-0.048348348348348356	1.031995202633786e-11
-0.04774774774774775	2.69826104929378e-12
-0.047147147147147156	6.777720803780486e-13
-0.04654654654654655	1.6355989029079172e-13
-0.045945945945945955	3.791956715093407e-14
-0.04534534534534535	8.445849862208511e-15
-0.044744744744744755	1.807243900039011e-15
-0.04414414414414415	3.715212020176748e-16
-0.043543543543543554	7.337428187562843e-17
-0.04294294294294295	1.3921869207548295e-17
-0.042342342342342354	2.5377255950493658e-18
-0.04174174174174175	4.444114046732934e-19
-0.041141141141141147	7.476858402001239e-20
-0.04054054054054055	1.208499684839827e-20
-0.039939939939939946	1.876581160308432e-21
-0.03933933933933935	2.7995071912735035e-22
-0.038738738738738746	4.012261660475221e-23
-0.03813813813813815	5.524466358998639e-24
-0.037537537537537545	7.307769554297947e-25
-0.03693693693693695	9.286942980372834e-26
-0.036336336336336345	1.1338461753604735e-26
-0.03573573573573574	1.329930434970805e-27
-0.03513513513513514	1.498639361669213e-28
-0.03453453453453455	1.6224031110420246e-29
-0.033933933933933944	1.687383626894053e-30
-0.03333333333333334	1.6860184236696555e-31
-0.032732732732732736	1.6184684069236896e-32
-0.032132132132132146	1.4925866795038247e-33
-0.03153153153153154	1.3224166897584616e-34
-0.03093093093093094	1.1256166457358972e-35
-0.030330330330330335	9.204625364032433e-37
-0.029729729729729745	7.231279623600032e-38
-0.02912912912912914	5.4578090108832154e-39
-0.028528528528528538	3.958896913887165e-40
-0.027927927927927934	2.984006982553183e-41
-0.02732732732732733	3.5713978517367144e-41
-0.02672672672672674	4.851501227446526e-40
-0.026126126126126137	6.673534300826038e-39
-0.025525525525525533	8.821888146240573e-38
-0.02492492492492493	1.1204461596525671e-36
-0.02432432432432434	1.3672461110297534e-35
-0.023723723723723736	1.6029939337594227e-34
-0.023123123123123132	1.8057186102330284e-33
-0.02252252252252253	1.954362685821497e-32
-0.021921921921921925	2.032363564800644e-31
-0.021321321321321335	2.0306892012086276e-30
-0.02072072072072073	1.949559350565984e-29
-0.020120120120120127	1.7983988740037894e-28
-0.019519519519519524	1.5940366371473083e-27
-0.018918918918918934	1.3576256615940935e-26
-0.01831831831831833	1.111062859164018e-25
-0.017717717717717726	8.73739894779216e-25
-0.017117117117117123	6.6026686254590636e-24
-0.01651651651651652	4.794687687165153e-23
-0.01591591591591593	3.3459174581785436e-22
-0.015315315315315325	2.2438600690033835e-21
-0.014714714714714722	1.4461541829948538e-20
-0.014114114114114118	8.95747262734084e-20
-0.013513513513513528	5.332409199884368e-19
-0.012912912912912924	3.0510189058916864e-18
-0.01231231231231232	1.6779058249479935e-17
-0.011711711711711717	8.869739528228265e-17
-0.011111111111111127	4.507085082849012e-16
-0.010510510510510523	2.201633495892289e-15
-0.00990990990990992	1.0339113980325158e-14
-0.009309309309309316	4.66806943358732e-14
-0.008708708708708712	2.0264493115762548e-13
-0.008108108108108122	8.458817133651957e-13
-0.007507507507507519	3.3954107939482287e-12
-0.006906906906906915	1.3107492230417383e-11
-0.006306306306306311	4.8666469948331045e-11
-0.0057057057057057214	1.7380571422474336e-10
-0.005105105105105118	5.971260142958416e-10
-0.004504504504504514	1.9737051573737087e-09
-0.0039039039039039103	6.277148877633008e-09
-0.0033033033033033066	1.9211398304694467e-08
-0.0027027027027027167	5.658841349287015e-08
-0.002102102102102113	1.6044523230913402e-07
-0.0015015015015015093	4.3794431091268015e-07
-0.0009009009009009056	1.150983594539351e-06
-0.00030030030030031574	2.91304025137547e-06
0.000300300300300288	7.101067410842323e-06
0.0009009009009008917	1.6675440717647996e-05
0.0015015015015014954	3.773016672663697e-05
0.0021021021021020853	8.22704752334755e-05
0.002702702702702689	0.00017291593019483792
0.0033033033033032927	0.0003503968182875775
0.0039039039039038964	0.0006847399148602805
0.0045045045045045	0.0012907641748592137
0.00510510510510509	0.002347742287699252
0.005705705705705694	0.004121696551308317
0.006306306306306297	0.006986819896522391
0.006906906906906901	0.011440269188810848
0.007507507507507491	0.01810275224148007
0.008108108108108095	0.027696895734621516
0.008708708708708698	0.04099733196607625
0.009309309309309302	0.058751344310548556
0.009909909909909906	0.08157641626325014
0.010510510510510496	0.10984958545014649
0.0111111111111111	0.1436105104902563
0.011711711711711703	0.1825026675704448
0.012312312312312307	0.22577292137666796
0.012912912912912897	0.2723385554482065
0.0135135135135135	0.3209148736775532
0.014114114114114104	0.3701800550471045
0.014714714714714708	0.4189423588146675
0.015315315315315298	0.4662724537167387
0.0159159159159159	0.5115723373994706
0.016516516516516505	0.5545700778231998
0.01711711711711711	0.5952510101079008
0.017717717717717713	0.633753716636436
0.018318318318318302	0.670266485427036
0.018918918918918906	0.7049539155187023
0.01951951951951951	0.7379262294192374
0.020120120120120114	0.7692430401431399
0.020720720720720703	0.7989284187682543
0.021321321321321307	0.8269725025025653
0.02192192192192191	0.8533077031301706
0.022522522522522515	0.8777684440931052
0.023123123123123118	0.9000610765750261
0.023723723723723708	0.9197748341890876
0.024324324324324312	0.9364515404001688
0.024924924924924916	0.9497064515996352
0.025525525525525505	0.9593669401077263
0.02612612612612611	0.9655821819884802
0.026726726726726713	0.9688623743260804
0.027327327327327317	0.9700280847060144
0.02792792792792792	0.9700795558584822
0.028528528528528524	0.9700203034973981
0.029129129129129128	0.9706806720440359
0.02972972972972973	0.9725831886895643
0.030330330330330307	0.9758766235262395
0.03093093093093091	0.9803464987923836
0.031531531531531515	0.9854925370955369
0.03213213213213212	0.9906515864758937
0.03273273273273272	0.9951386213617357
0.033333333333333326	0.9983778524110009
0.03393393393393393	1.0
0.03453453453453453	0.999889712914246
0.03513513513513514	0.9981778145962712
0.03573573573573571	0.9951844632160415
0.03633633633633632	0.9913287238183975
0.03693693693693692	0.9870252635538345
0.037537537537537524	0.982589292719184
0.03813813813813813	0.9781676723709559
0.03873873873873873	0.9737092305903036
0.039339339339339335	0.9689819004744799
0.03993993993993994	0.9636378020964984
0.040540540540540515	0.9573184433985821
0.04114114114114112	0.9497805451416034
0.04174174174174172	0.9410112789894748
0.042342342342342326	0.9312955307929377
0.04294294294294293	0.9212031601890306
0.043543543543543534	0.9114836475610266
0.04414414414414414	0.9028850985635698
0.04474474474474474	0.895944147981224
0.045345345345345345	0.890810304758269
0.04594594594594592	0.8871637129098054
0.046546546546546524	0.8842587072851017
0.04714714714714713	0.8810860776450098
0.04774774774774773	0.8766096628642165
0.048348348348348336	0.8700118517861948
0.04894894894894894	0.860884422169505
0.04954954954954954	0.849322514527472
0.05015015015015015	0.8359095085285304
0.05075075075075075	0.8216068456272122
0.051351351351351326	0.8075778803094972
0.05195195195195193	0.7949786055317666
0.052552552552552534	0.7847461213060577
0.05315315315315314	0.7774141116250335
0.05375375375375374	0.7729853854668886
0.054354354354354345	0.770891304291711
0.05495495495495495	0.7700604996889955
0.05555555555555555	0.7691006286508746
0.056156156156156156	0.7665689108890995
0.05675675675675673	0.7612780673066668
0.057357357357357336	0.752565280954309
0.05795795795795794	0.7404520591992805
0.05855855855855854	0.7256451119524004
0.05915915915915915	0.7093674668687799
0.05975975975975975	0.6930538938962961
0.060360360360360354	0.6779821483455388
0.06096096096096096	0.6649307523229002
0.06156156156156156	0.6539497638592086
0.06216216216216214	0.6443046848216398
0.06276276276276274	0.6346125327658468
0.06336336336336335	0.6231436329360978
0.06396396396396395	0.6082236651751135
0.06456456456456455	0.5886464926679303
0.06516516516516516	0.5640041462741506
0.06576576576576576	0.5348567129916579
0.06636636636636636	0.5026985295365309
0.06696696696696697	0.46972139163525733
0.06756756756756754	0.4384212838590765
0.06816816816816815	0.411132057122588
0.06876876876876875	0.3895881465407451
0.06936936936936935	0.37461309400485643
0.06996996996996996	0.36600151690633215
0.07057057057057056	0.3626161199564802
0.07117117117117117	0.36267038830889337
0.07177177177177177	0.36412531855093305
0.07237237237237235	0.3651058223412071
0.07297297297297295	0.36424410796610535
0.07357357357357355	0.36088108534807034
0.07417417417417416	0.3550945767460004
0.07477477477477476	0.347564138473573
0.07537537537537536	0.33931669512855656
0.07597597597597597	0.331418316948732
0.07657657657657657	0.32468286198328933
0.07717717717717718	0.3194590313724509
0.07777777777777775	0.31553719721098006
0.07837837837837835	0.31219081088335665
0.07897897897897896	0.3083392037265268
0.07957957957957956	0.3027939347309808
0.08018018018018017	0.2945339008630682
0.08078078078078077	0.28294869570098197
0.08138138138138137	0.2679969645561028
0.08198198198198198	0.2502459112526836
0.08258258258258258	0.23078567739054195
0.08318318318318316	0.21104136546192234
0.08378378378378376	0.1925282762629394
0.08438438438438436	0.17660612571583023
0.08498498498498497	0.16428299232821467
0.08558558558558557	0.1561018613069905
0.08618618618618618	0.15211844603516173
0.08678678678678678	0.15195677881691863
0.08738738738738738	0.15491558601231376
0.08798798798798799	0.1600962204808653
0.08858858858858856	0.16652957580164027
0.08918918918918917	0.17328934858155523
0.08978978978978977	0.17958644396100806
0.09039039039039037	0.1848411915666063
0.09099099099099098	0.18872741342189797
0.09159159159159158	0.19117948577005156
0.09219219219219218	0.19235507718873848
0.09279279279279279	0.19255447110649335
0.09339339339339339	0.19211042531839026
0.09399399399399397	0.19127498127245535
0.09459459459459457	0.19013511874282896
0.09519519519519518	0.18858353463528643
0.09579579579579578	0.18635460518686264
0.09639639639639638	0.1831141282659218
0.09699699699699699	0.17857290052975516
0.09759759759759759	0.17258605905930718
0.0981981981981982	0.16520591133975018
0.0987987987987988	0.15667354063604677
0.09939939939939937	0.1473568039975906
0.09999999999999998	0.13766054056122348
0.10060060060060058	0.12794190474686154
0.10120120120120119	0.11845764424308977
0.10180180180180179	0.10935440794622815
0.10240240240240239	0.10069519007235356
0.103003003003003	0.09250255007030712
0.1036036036036036	0.08479690810529696
0.10420420420420418	0.0776156148738103
0.10480480480480478	0.07101085108985633
0.10540540540540538	0.06503521093753212
0.10600600600600599	0.05972810285910583
0.10660660660660659	0.055112700270376805
0.1072072072072072	0.051204908416681676
0.1078078078078078	0.04802764971957314
0.1084084084084084	0.04562010664563729
0.109009009009009	0.04403405166772068
0.10960960960960958	0.04331636186509267
0.11021021021021019	0.04348439625813141
0.11081081081081079	0.04450517757355267
0.11141141141141139	0.04628822357952491
0.112012012012012	0.04869609474626446
0.1126126126126126	0.05156909927805167
0.1132132132132132	0.05475458676450477
0.11381381381381381	0.05812932745783092
0.11441441441441441	0.06160612795202482
0.11501501501501499	0.06512172094242595
0.11561561561561559	0.06860973576695657
0.1162162162162162	0.07196793772885175
0.1168168168168168	0.07503145973112633
0.1174174174174174	0.07756296675403555
0.118018018018018	0.07926689707532708
0.11861861861861861	0.07982894551858429
0.11921921921921921	0.07897505200381345
0.11981981981981982	0.07653797773896621
0.1204204204204204	0.0725158883166984
0.121021021021021	0.06710761510064527
0.1216216216216216	0.06071375396577155
0.1222222222222222	0.053900353978231536
0.12282282282282281	0.04733035483364977
0.12342342342342341	0.0416746149198818
0.12402402402402402	0.0375176494288522
0.12462462462462462	0.0352728898240306
0.12522522522522522	0.03511952465198621
0.1258258258258258	0.03696937271604909
0.1264264264264264	0.04046878974908422
0.127027027027027	0.045037270609767956
0.1276276276276276	0.049940397955150755
0.1282282282282282	0.05438951634143228
0.12882882882882882	0.05765447634456366
0.12942942942942942	0.059170802086139555
0.13003003003003002	0.05862110389536212
0.1306306306306306	0.055974228242313864
0.1312312312312312	0.05147442336698678
0.1318318318318318	0.045584453824472716
0.1324324324324324	0.038897457731654206
0.13303303303303302	0.03203881843171682
0.13363363363363362	0.02557940246176657
0.13423423423423422	0.019975542661274045
0.13483483483483483	0.015541570448291485
0.13543543543543543	0.012450992531727895
0.136036036036036	0.010755683351023958
0.1366366366366366	0.010410447956435816
0.13723723723723721	0.011292939883309013
0.13783783783783782	0.013214622804806671
0.13843843843843842	0.015924856769807545
0.13903903903903903	0.019114894343929333
0.13963963963963963	0.02242994978247056
0.14024024024024023	0.02549512832191948
0.14084084084084084	0.027955782916626044
0.1414414414414414	0.029526759967494976
0.14204204204204202	0.030040331211554958
0.14264264264264262	0.029481202635213855
0.14324324324324322	0.02799940210906241
0.14384384384384383	0.025897121151769835
0.14444444444444443	0.023591669335309914
0.14504504504504503	0.021561379818927664
0.14564564564564564	0.02028323607555026
0.14624624624624624	0.020170281542010605
0.14684684684684682	0.021514908604629856
0.14744744744744742	0.024442683701646643
0.14804804804804803	0.028881518474210895
0.14864864864864863	0.03455235298472928
0.14924924924924923	0.0409883135451501
0.14984984984984984	0.04758735236315596
0.15045045045045044	0.05369741055319874
0.15105105105105102	0.05872391393795159
0.15165165165165165	0.06223979715246121
0.15225225225225222	0.06407228722724502
0.15285285285285286	0.06434179512361211
0.15345345345345343	0.06343760504945117
0.15405405405405406	0.06193066647931871
0.15465465465465464	0.060441144557234185
0.15525525525525521	0.05949195259958216
0.15585585585585585	0.05938478099718459
0.15645645645645642	0.06013025121782892
0.15705705705705705	0.061450042411355835
0.15765765765765763	0.06285011689942444
0.15825825825825826	0.06374584082323136
0.15885885885885884	0.06360694555868157
0.15945945945945947	0.06208628487127455
0.16006006006006004	0.05910195804455034
0.16066066066066062	0.05485556400582461
0.16126126126126125	0.04978604267744778
0.16186186186186183	0.044473972078524875
0.16246246246246246	0.039521396752185786
0.16306306306306304	0.03543531972711415
0.16366366366366367	0.032539231193559455
0.16426426426426424	0.030928521404898993
0.16486486486486487	0.030475048263738178
0.16546546546546545	0.03087591817407701
0.16606606606606603	0.03173334015486767
0.16666666666666666	0.032647171845019196
0.16726726726726723	0.033300034141484025
0.16786786786786786	0.0335169343346071
0.16846846846846844	0.033287125274438174
0.16906906906906907	0.0327446424924004
0.16966966966966965	0.03211389501322328
0.17027027027027028	0.03163543593291084
0.17087087087087086	0.03149214977391384
0.17147147147147143	0.03175588905423498
0.17207207207207206	0.03236884198290092
0.17267267267267264	0.0331640427267761
0.17327327327327327	0.033918186000404894
0.17387387387387385	0.03442054617289267
0.17447447447447448	0.03453713491917307
0.17507507507507505	0.034250726469350935
0.17567567567567569	0.03366466296842537
0.17627627627627626	0.03296927632891732
0.17687687687687684	0.03238103565164289
0.17747747747747747	0.032072731941706796
0.17807807807807804	0.032115672082143554
0.17867867867867868	0.032451220933782575
0.17927927927927925	0.03290029582071283
0.17987987987987988	0.0332083165920408
0.18048048048048046	0.03311303899987778
0.18108108108108104	0.03241661138874261
0.18168168168168167	0.031042692372014586
0.18228228228228224	0.02906431999415226
0.18288288288288287	0.02669655247936906
0.18348348348348345	0.024256944084107165
0.18408408408408408	0.022104072495583167
0.18468468468468466	0.02056803396039923
0.1852852852852853	0.01988689752804814
0.18588588588588587	0.020160489390658575
0.18648648648648644	0.021328884616673784
0.18708708708708707	0.023178641780958527
0.18768768768768765	0.025375563621917976
0.18828828828828828	0.027518667511815656
0.18888888888888886	0.029206279141812914
0.1894894894894895	0.03010236111682238
0.19009009009009006	0.029990367761923955
0.1906906906906907	0.028803934439727303
0.19129129129129127	0.026628617246931576
0.19189189189189185	0.02367561920326632
0.19249249249249248	0.020235018223324037
0.19309309309309305	0.016620378310619945
0.19369369369369369	0.013117464632375371
0.19429429429429426	0.009947078832811264
0.1948948948948949	0.007247004347797537
0.19549549549549547	0.005072570547364815
0.1960960960960961	0.003411130828218642
0.19669669669669668	0.0022037691682635554
0.19729729729729725	0.0013678216527577697
0.19789789789789788	0.0008156193054960776
0.19849849849849846	0.00046723957629221213
0.1990990990990991	0.00025714941831079716
0.19969969969969967	0.00013596436972095798
0.2003003003003003	6.906504585538667e-05
0.20090090090090088	3.370432288082215e-05
0.2015015015015015	1.5801960969833398e-05
0.20210210210210208	7.1180983449821106e-06
0.20270270270270266	3.0822179838562944e-06
0.2033033033033033	1.2877240975336354e-06
0.20390390390390387	5.331838596412177e-07
0.2045045045045045	2.582261028203681e-07
0.20510510510510507	2.415985562652953e-07
0.2057057057057057	4.6944864751353636e-07
0.20630630630630628	1.1267302799289283e-06
0.2069069069069069	2.708471883258853e-06
0.2075075075075075	6.291321445258521e-06
0.20810810810810806	1.4050592897819664e-05
0.2087087087087087	3.014998117641376e-05
0.20930930930930927	6.215543454964727e-05
0.2099099099099099	0.00012310209436933455
0.21051051051051048	0.00023423151389894564
0.2111111111111111	0.00042817239999898624
0.2117117117117117	0.0007519439668968923
0.21231231231231232	0.001268661589044868
0.2129129129129129	0.002056362513563128
0.21351351351351347	0.0032021913920970554
0.2141141141141141	0.004790588831431744
0.21471471471471468	0.006885334950297915
0.2153153153153153	0.009507293592700314
0.21591591591591588	0.0126120751670982
0.21651651651651652	0.016073788030716425
0.2171171171171171	0.019681594366286994
0.21771771771771772	0.023154158904641092
0.2183183183183183	0.026173184159969505
0.21891891891891888	0.028431914620042013
0.2195195195195195	0.029689429416114334
0.22012012012012008	0.029818634485987597
0.22072072072072071	0.028836443796133357
0.2213213213213213	0.02690879144009822
0.22192192192192192	0.02432952475776687
0.2225225225225225	0.02147866669028422
0.22312312312312313	0.01876981531907697
0.2237237237237237	0.016597360431793388
0.22432432432432428	0.015291973588345891
0.2249249249249249	0.015088908515466303
0.2255255255255255	0.01610989014872188
0.22612612612612612	0.018357137508605535
0.2267267267267267	0.021717663803549444
0.22732732732732733	0.025976714052163896
0.2279279279279279	0.030839869508744188
0.22852852852852854	0.03596308303285822
0.2291291291291291	0.040988587698883035
0.2297297297297297	0.04558286872854535
0.23033033033033032	0.04947162968704512
0.2309309309309309	0.05246656867461151
0.23153153153153153	0.05447986759429418
0.2321321321321321	0.05552415868757137
0.23273273273273273	0.05569784736600918
0.2333333333333333	0.05515777636743366
0.23393393393393394	0.05408332291969831
0.23453453453453452	0.05263808541278888
0.2351351351351351	0.05093688081194007
0.23573573573573572	0.04902594077550329
0.2363363363363363	0.04688209057044402
0.23693693693693693	0.044432185302881004
0.2375375375375375	0.04158822414732348
0.23813813813813814	0.03828841776054921
0.23873873873873871	0.034532214362668255
0.2393393393393393	0.030399077798654205
0.23993993993993992	0.02604616108471818
0.2405405405405405	0.021686897640364064
0.24114114114114113	0.01755827818230343
0.2417417417417417	0.013887100544965057
0.24234234234234234	0.010864112315276463
0.2429429429429429	0.008630634999348047
0.24354354354354354	0.007276924585786923
0.24414414414414412	0.006847297125447915
0.2447447447447447	0.007345390128452284
0.24534534534534533	0.008734230965325463
0.2459459459459459	0.010929367600118627
0.24654654654654654	0.013787764513041345
0.2471471471471471	0.017098784517411213
0.24774774774774774	0.020584911990326034
0.24834834834834832	0.02391817929335683
0.24894894894894895	0.026753817896191176
0.24954954954954953	0.028776811293814854
0.2501501501501501	0.02975182117483508
0.2507507507507507	0.029564420745611636
0.25135135135135134	0.028242885727309416
0.25195195195195197	0.025954731915529737
0.2525525525525525	0.02297909022687162
0.2531531531531531	0.019662417317668095
0.25375375375375375	0.0163686966392598
0.2543543543543544	0.013435062823149744
0.2549549549549549	0.011140102511125561
0.25555555555555554	0.009686667298777292
0.25615615615615617	0.009196127185414264
0.2567567567567567	0.009708445493776526
0.2573573573573573	0.011183026341625891
0.25795795795795795	0.013498416873795655
0.2585585585585586	0.01645304865954621
0.2591591591591591	0.01977229693157195
0.25975975975975973	0.023127627818501112
0.26036036036036037	0.026170922607264144
0.2609609609609609	0.028581948810723592
0.2615615615615615	0.030121215156135125
0.26216216216216215	0.030676347962015307
0.2627627627627628	0.03028944194023429
0.2633633633633633	0.029156153087871357
0.26396396396396393	0.02759375264052853
0.26456456456456456	0.025982995896703928
0.2651651651651652	0.0246952123712138
0.2657657657657657	0.02401973249544891
0.26636636636636635	0.02410686176119152
0.266966966966967	0.02493833742384007
0.2675675675675675	0.026331490034590493
0.26816816816816813	0.027976430390466815
0.26876876876876876	0.029498816942855496
0.2693693693693694	0.030535434775069696
0.2699699699699699	0.030807108690870003
0.27057057057057055	0.03017415995183526
0.2711711711711712	0.028663723014428336
0.2717717717717717	0.026464803557593536
0.27237237237237233	0.023894186248806074
0.27297297297297296	0.02134214634234951
0.2735735735735736	0.019209879421603022
0.2741741741741741	0.017850257409815235
0.27477477477477474	0.017520739730237926
0.2753753753753754	0.018353472539472834
0.275975975975976	0.020344140318286238
0.2765765765765765	0.023358634851344626
0.27717717717717716	0.027154935085899116
0.2777777777777778	0.031416243079680134
0.2783783783783783	0.03579012715557901
0.27897897897897894	0.039927491425003
0.2795795795795796	0.043515336115834136
0.2801801801801802	0.04629903821063706
0.2807807807807807	0.048093052906558194
0.28138138138138136	0.04878240124584524
0.281981981981982	0.048319534985075914
0.2825825825825825	0.04672105954841581
0.28318318318318314	0.04406639872074156
0.28378378378378377	0.040497080665795895
0.2843843843843844	0.03621278242771601
0.2849849849849849	0.03146003127950831
0.28558558558558556	0.02651175086584255
0.2861861861861862	0.02163955859357978
0.2867867867867868	0.017084060933661334
0.28738738738738734	0.013029795907099254
0.28798798798798797	0.009590373372549655
0.2885885885885886	0.006806361956091214
0.2891891891891891	0.004654903477851095
0.28978978978978975	0.003067272244616014
0.2903903903903904	0.001949452760265386
0.290990990990991	0.001201326912785967
0.29159159159159154	0.0007316736597849739
0.29219219219219217	0.0004680866504875406
0.2927927927927928	0.0003624221393876696
0.2933933933933933	0.0003931287655878954
0.29399399399399395	0.000565741056918243
0.2945945945945946	0.0009121387933922174
0.2951951951951952	0.0014882142222672045
0.29579579579579574	0.002368731187244338
0.29639639639639637	0.003637788502318255
0.296996996996997	0.005373733756679174
0.29759759759759763	0.007628756871698728
0.29819819819819815	0.01040555450015317
0.2987987987987988	0.013635822020921666
0.2993993993993994	0.01716698242092472
0.29999999999999993	0.020763516210606296
0.30060060060060056	0.024126900610831423
0.3012012012012012	0.026933682855114383
0.30180180180180183	0.028885747597080944
0.30240240240240235	0.02976223259037138
0.303003003003003	0.029460657337168253
0.3036036036036036	0.028016709341396922
0.30420420420420413	0.025597465816956797
0.30480480480480476	0.02246994172805781
0.3054054054054054	0.018953351143150433
0.306006006006006	0.015367203837398041
0.30660660660660655	0.011987292811818784
0.3072072072072072	0.009018154685349363
0.3078078078078078	0.006585221914897473
0.30840840840840833	0.004744536096632675
0.30900900900900896	0.003504067162356527
0.3096096096096096	0.002849050780381689
0.3102102102102102	0.0027641428860842214
0.31081081081081074	0.0032469394856849258
0.3114114114114114	0.004309826820595158
0.312012012012012	0.005969761965335022
0.31261261261261264	0.008228238572345004
0.31321321321321316	0.011046208246355285
0.3138138138138138	0.014320742513078757
0.3144144144144144	0.01787109442592016
0.31501501501501494	0.021440841083192372
0.3156156156156156	0.02471959374749062
0.3162162162162162	0.027382745092204324
0.31681681681681684	0.029142168831682042
0.31741741741741736	0.02979655326143836
0.318018018018018	0.029268858035196053
0.3186186186186186	0.027621022536641233
0.31921921921921914	0.025041909831070682
0.3198198198198198	0.021811657887102744
0.3204204204204204	0.018251702134114395
0.32102102102102104	0.014672749657763298
0.32162162162162156	0.011332169807483373
0.3222222222222222	0.008408297443292754
0.3228228228228228	0.0059937204727816325
0.32342342342342345	0.0041046707717397515
0.32402402402402397	0.0027005585516996678
0.3246246246246246	0.0017069558634008088
0.32522522522522523	0.0010365360488971472
0.32582582582582575	0.0006046999805213804
0.3264264264264264	0.00033891354293388306
0.327027027027027	0.00018248674190623278
0.32762762762762765	9.439894404919038e-05
0.32822822822822817	4.691334285739665e-05
0.3288288288288288	2.2398505870780298e-05
0.32942942942942943	1.0273895470682487e-05
0.33003003003002995	4.527356164934683e-06
0.3306306306306306	1.9166711478406318e-06
0.3312312312312312	7.795499968161358e-07
0.33183183183183185	3.046027134897159e-07
0.33243243243243237	1.1434494937690454e-07
0.333033033033033	4.123762359987934e-08
0.33363363363363363	1.4287745275209338e-08
0.33423423423423426	4.75583953230299e-09
0.3348348348348348	1.520842047608208e-09
0.3354354354354354	4.672340177989095e-10
0.33603603603603605	1.3790443186914932e-10
0.33663663663663657	3.9103480721431205e-11
0.3372372372372372	1.0652364916053054e-11
0.33783783783783783	2.7878543408504355e-12
0.33843843843843846	7.009508191730308e-13
0.339039039039039	1.6931617199810783e-13
0.3396396396396396	3.929187552962866e-14
0.34024024024024024	8.759927323315096e-15
0.34084084084084076	1.8762541744247596e-15
0.3414414414414414	3.860790757779463e-16
0.342042042042042	7.632279801137714e-17
0.34264264264264266	1.4495250556055597e-17
0.3432432432432432	2.644786351646342e-18
0.3438438438438438	4.636058296625961e-19
0.34444444444444444	7.80729530857798e-20
0.3450450450450451	1.2631233107026751e-20
0.3456456456456456	1.9632893843096707e-21
0.3462462462462462	2.9316782943384116e-22
0.34684684684684686	4.2057333068718155e-23
0.3474474474474474	5.796429700146426e-24
0.348048048048048	7.674902044760051e-25
0.34864864864864864	9.76289311050364e-26
0.34924924924924927	1.1931022167395402e-26
0.3498498498498498	1.4007808495374389e-27
0.3504504504504504	1.579996641790886e-28
0.35105105105105106	1.7121253477947688e-29
0.3516516516516516	1.7824131397583923e-30
0.3522522522522522	1.7826850325064e-31
0.35285285285285284	1.7129089800568746e-32
0.35345345345345347	1.5812020882170658e-33
0.354054054054054	1.4022772789459747e-34
0.3546546546546546	1.1947411996205671e-35
0.35525525525525525	9.77928736735016e-37
0.3558558558558559	7.690135659641657e-38
0.3564564564564564	5.809706850986958e-39
0.35705705705705704	4.2166530564510074e-40
0.35765765765765767	2.940199021986325e-41
0.3582582582582582	1.9716774543529883e-42
0.3588588588588588	1.6119086461489953e-43
0.35945945945945945	5.530706501657505e-43
0.3600600600600601	8.294448702008948e-42
0.3606606606606606	1.2120966976402242e-40
0.36126126126126124	1.7017847225133246e-39
0.36186186186186187	2.295437606582308e-38
0.3624624624624624	2.9745398379578317e-37
0.363063063063063	3.703117667515436e-36
0.36366366366366365	4.429030381132242e-35
0.3642642642642643	5.089126328659991e-34
0.3648648648648648	5.617864096494032e-33
0.36546546546546543	5.957892338177435e-32
0.36606606606606606	6.07026286769378e-31
0.3666666666666666	5.941769093369874e-30
0.3672672672672672	5.587499117868431e-29
0.36786786786786785	5.047921466522664e-28
0.3684684684684685	4.38128128893431e-27
0.369069069069069	3.6532812586708333e-26
0.36966966966966963	2.926567234920545e-25
0.37027027027027026	2.2523056595982268e-24
0.3708708708708709	1.6652888537764632e-23
0.3714714714714714	1.1828924158253245e-22
0.37207207207207205	8.072245181105001e-22
0.3726726726726727	5.292207531955788e-21
0.3732732732732732	3.333287807450721e-20
0.37387387387387383	2.016982759628022e-19
0.37447447447447446	1.172532754545605e-18
0.3750750750750751	6.5484905665816895e-18
0.3756756756756756	3.513588154842004e-17
0.37627627627627624	1.8111479473440192e-16
0.3768768768768769	8.969132246113202e-16
0.3774774774774774	4.267174012138241e-15
0.37807807807807803	1.9504000807981327e-14
0.37867867867867866	8.564469894043187e-14
0.3792792792792793	3.6130227591910857e-13
0.3798798798798798	1.4643144198683035e-12
0.38048048048048044	5.7015300264775036e-12
0.3810810810810811	2.1327597316033715e-11
0.3816816816816817	7.664536482332276e-11
0.3822822822822822	2.646203972637874e-10
0.38288288288288286	8.777163986541706e-10
0.3834834834834835	2.7969107368870803e-09
0.384084084084084	8.562420142545964e-09
0.38468468468468464	2.51830339025624e-08
0.3852852852852853	7.115627988638308e-08
0.3858858858858859	1.9315778102997447e-07
0.3864864864864864	5.03738503809776e-07
0.38708708708708706	1.2620958030723335e-06
0.3876876876876877	3.0379045904867425e-06
0.3882882882882882	7.025078239942225e-06
0.38888888888888884	1.560717557743239e-05
0.38948948948948947	3.331155504420814e-05
0.3900900900900901	6.830695320432632e-05
0.3906906906906906	0.00013456660269529146
0.39129129129129125	0.0002546926604203508
0.3918918918918919	0.00046313638955467357
0.3924924924924925	0.0008091415643811507
0.39309309309309304	0.0013582441808368817
0.39369369369369367	0.0021907393556280254
0.3942942942942943	0.003395435865698111
0.3948948948948948	0.005057555183738532
0.39549549549549545	0.007240988383885953
0.3960960960960961	0.009967215491829365
0.3966966966966967	0.013195520787248087
0.39729729729729724	0.01681081677944441
0.39789789789789787	0.020625391710948238
0.3984984984984985	0.02439850507089258
0.399099099099099	0.02787305596934911
0.39969969969969965	0.03082268463919539
0.4003003003003003	0.03309765468273378
0.4009009009009009	0.034655909356137375
0.40150150150150155	0.035568237276532855
0.40210210210210207	0.0359933823956263
0.4027027027027027	0.03612824647774255
0.40330330330330333	0.03614687306228397
0.40390390390390385	0.03614643011398779
0.4045045045045045	0.036116966050540204
0.4051051051051051	0.0359445121008662
0.40570570570570574	0.035446545721654545
0.40630630630630626	0.03442862037550326
0.4069069069069069	0.03274467640049708
0.4075075075075075	0.030343230403732206
0.40810810810810816	0.02728709319866348
0.4087087087087087	0.02374321889062254
0.4093093093093093	0.01994840975159481
0.40990990990990994	0.016162852313405907
0.41051051051051046	0.012625190680232604
0.4111111111111111	0.00952021274169465
0.4117117117117117	0.0069648435459116215
0.41231231231231236	0.005012202108363037
0.4129129129129129	0.0036688431979869673
0.4135135135135135	0.002917926772886744
0.41411411411411414	0.0027409213430228487
0.41471471471471466	0.003131924940035876
0.4153153153153153	0.004101022055531639
0.4159159159159159	0.005665749698946472
0.41651651651651656	0.007832464472066638
0.4171171171171171	0.010572022856337617
0.4177177177177177	0.013796380263406554
0.41831831831831834	0.01734386642121026
0.41891891891891897	0.020980256991241515
0.4195195195195195	0.024419845065994674
0.4201201201201201	0.0273657317670284
0.42072072072072075	0.029562626628904957
0.4213213213213213	0.03085040451847584
0.4219219219219219	0.03120441663244003
0.42252252252252254	0.030750300397841206
0.42312312312312317	0.029746688326710756
0.4237237237237237	0.02853732479735485
0.4243243243243243	0.0274823239218247
0.42492492492492495	0.026884230895763764
0.42552552552552547	0.026926479857961025
0.4261261261261261	0.02763922678057854
0.42672672672672673	0.028901026487775632
0.42732732732732737	0.030476005394796973
0.4279279279279279	0.03207718901917813
0.4285285285285285	0.03343972985953093
0.42912912912912915	0.034384861719991784
0.4297297297297298	0.03485755598301693
0.4303303303303303	0.034927864778900745
0.43093093093093093	0.034756133192117386
0.43153153153153156	0.03453280044308535
0.4321321321321321	0.03441115842361702
0.4327327327327327	0.03445365988605179
0.43333333333333335	0.03460828276663541
0.433933933933934	0.034722244953954796
0.4345345345345345	0.034588941920409386
0.43513513513513513	0.03401400060705946
0.43573573573573576	0.03288091032294741
0.4363363363363363	0.031197290248992364
0.4369369369369369	0.029108916522040906
0.43753753753753755	0.026877896836108136
0.4381381381381382	0.02483084678770194
0.4387387387387387	0.023289970826497596
0.43933933933933933	0.022503136381236945
0.43993993993993996	0.022588261814631843
0.4405405405405406	0.023503500982744178
0.4411411411411411	0.025049044817000793
0.44174174174174174	0.026900021598813745
0.4423423423423424	0.0286639053410287
0.4429429429429429	0.029950921885920283
0.44354354354354353	0.03044312272609666
0.44414414414414416	0.029947936167380507
0.4447447447447448	0.028425459262302173
0.4453453453453453	0.025984956233091282
0.44594594594594594	0.02285341579187748
0.4465465465465466	0.01932545730035936
0.4471471471471471	0.015707452121033163
0.4477477477477477	0.012268518843213751
0.44834834834834836	0.009207473848855868
0.448948948948949	0.00663938429194505
0.4495495495495495	0.0046000066026318995
0.45015015015015014	0.0030626730576897797
0.4507507507507508	0.0019608266736732918
0.4513513513513514	0.0012101902384077886
0.4519519519519519	0.0007266562405388933
0.45255255255255256	0.00043840208029356933
0.4531531531531532	0.000292684202751302
0.4537537537537537	0.00025885061337694253
0.45435435435435434	0.0003293039100427667
0.45495495495495497	0.0005196469682257124
0.4555555555555556	0.0008683418512026482
0.4561561561561561	0.001435212421430832
0.45675675675675675	0.002297322961148976
0.4573573573573574	0.003540471730012054
0.4579579579579579	0.00524502159978081
0.45855855855855854	0.007466187355402716
0.45915915915915917	0.010211066543287977
0.4597597597597598	0.013417102730790987
0.4603603603603603	0.01693842001068479
0.46096096096096095	0.020546581828488186
0.4615615615615616	0.023950153295278484
0.4621621621621621	0.026833092481724365
0.46276276276276274	0.028906519658251063
0.46336336336336337	0.02996358312427073
0.463963963963964	0.02992479192425895
0.4645645645645645	0.028862423331455972
0.46516516516516515	0.02699725219515063
0.4657657657657658	0.024667423148620974
0.4663663663663664	0.022275655150153728
0.46696696696696693	0.020225239857780387
0.46756756756756757	0.018856587495979057
0.4681681681681682	0.018394716205032653
0.4687687687687687	0.01891520017533666
0.46936936936936935	0.020332861961011226
0.46996996996997	0.022414521801616634
0.4705705705705706	0.02481431969669797
0.47117117117117113	0.027127134342500612
0.47177177177177176	0.028952389547656394
0.4723723723723724	0.029957713586243835
0.4729729729729729	0.029930692146469772
0.47357357357357355	0.028808429850436763
0.4741741741741742	0.026679071751574322
0.4747747747747748	0.02375587783793968
0.47537537537537533	0.020330958699645355
0.47597597597597596	0.016720244427969645
0.4765765765765766	0.013212269910259566
0.4771771771771772	0.01003081763009135
0.47777777777777775	0.0073165315884547305
0.4783783783783784	0.005127156531374189
0.478978978978979	0.0034518044775820214
0.47957957957957953	0.002232604805136916
0.48018018018018016	0.001387306341603538
0.4807807807807808	0.0008281844722737046
0.4813813813813814	0.0004749803441239158
0.48198198198198194	0.0002617085087170128
0.4825825825825826	0.00013853311344458943
0.4831831831831832	7.045029857369075e-05
0.4837837837837837	3.4419578048685094e-05
0.48438438438438436	1.615554786329747e-05
0.484984984984985	7.285028817860644e-06
0.4855855855855856	3.1559803354443614e-06
0.48618618618618614	1.3135019775800607e-06
0.4867867867867868	5.251950208906142e-07
0.4873873873873874	2.0174551797387638e-07
0.48798798798798804	7.445272805983196e-08
0.48858858858858856	2.639676835579422e-08
0.4891891891891892	8.99113114053067e-09
0.4897897897897898	2.942194152658654e-09
0.49039039039039034	9.249574376674842e-10
0.49099099099099097	2.7936088307884647e-10
0.4915915915915916	8.105930312982267e-11
0.49219219219219223	2.259610383019289e-11
0.49279279279279276	6.051425382439854e-12
0.4933933933933934	1.556952016900573e-12
0.493993993993994	3.8484531085367727e-13
0.49459459459459454	9.138829924574654e-14
0.49519519519519517	2.0849152976736715e-14
0.4957957957957958	4.569615529639117e-15
0.49639639639639643	9.621977399147483e-16
0.49699699699699695	1.9464463073093997e-16
0.4975975975975976	3.7828049524519485e-17
0.4981981981981982	7.062832302854538e-18
0.49879879879879885	1.2668852078296117e-18
0.49939939939939937	2.1831775714105234e-19
0.5	3.614383921809241e-20
