# Supplementary material for: Stimulus duration encoding occurs early in the moth olfactory pathway
Source: Commun Biol. 2024 Oct 3;7:1252. doi: 10.1038/s42003-024-06921-z (PMC11449909; doi:10.1038/s42003-024-06921-z)
Supplement: Supplementary file 3 — Supplementary Data 1 [file 42003_2024_6921_MOESM3_ESM.zip › Fig S1/20ms.csv]

time	normalized firing rate
-0.1	1.0752363976949665e-17
-0.0993993993993994	5.683224889519174e-17
-0.0987987987987988	2.885885866670677e-16
-0.09819819819819821	1.4078516228193923e-15
-0.0975975975975976	6.598239043586978e-15
-0.096996996996997	2.97093144037688e-14
-0.0963963963963964	1.2851405861550511e-13
-0.09579579579579581	5.340747844121416e-13
-0.0951951951951952	2.132293256680895e-12
-0.0945945945945946	8.178717700968563e-12
-0.093993993993994	3.013817346364216e-11
-0.09339339339339339	1.0669450761568694e-10
-0.0927927927927928	3.628779876878146e-10
-0.0921921921921922	1.185693971153755e-09
-0.0915915915915916	3.7220141988871407e-09
-0.09099099099099099	1.1224754922524546e-08
-0.0903903903903904	3.252139299970619e-08
-0.0897897897897898	9.052214681880963e-08
-0.0891891891891892	2.420661091821014e-07
-0.08858858858858859	6.218799895003365e-07
-0.08798798798798799	1.5348736811896075e-06
-0.0873873873873874	3.639420066108503e-06
-0.0867867867867868	8.290586659294876e-06
-0.08618618618618619	1.8143954318357237e-05
-0.0855855855855856	3.8148050091493285e-05
-0.084984984984985	7.705603521779579e-05
-0.08438438438438439	0.00014953236866375351
-0.08378378378378379	0.0002787780279734557
-0.08318318318318318	0.0004993183629761393
-0.08258258258258258	0.0008591988422727355
-0.08198198198198199	0.001420395987486537
-0.08138138138138139	0.0022559469504505464
-0.08078078078078078	0.0034423799351532927
-0.0801801801801802	0.005046734398232083
-0.07957957957957959	0.007108901647287959
-0.07897897897897899	0.009622013542095945
-0.07837837837837838	0.01251561540839197
-0.07777777777777778	0.015647550257346533
-0.07717717717717718	0.01881001491160054
-0.07657657657657659	0.021752672989385005
-0.07597597597597598	0.02422131524147859
-0.07537537537537538	0.026005475727421734
-0.07477477477477479	0.02698433223715666
-0.07417417417417418	0.027158780409451112
-0.07357357357357358	0.026659673709598937
-0.07297297297297298	0.02572758412181718
-0.07237237237237237	0.024666625261671984
-0.07177177177177178	0.02378179696136088
-0.07117117117117118	0.023313939345695877
-0.07057057057057058	0.023387427172624695
-0.06996996996996997	0.02398294170038816
-0.06936936936936938	0.024941789998366246
-0.06876876876876878	0.0260007919758211
-0.06816816816816818	0.026849560888970666
-0.06756756756756757	0.027196846910636088
-0.06696696696696697	0.02683082403277814
-0.06636636636636636	0.025660280116867655
-0.06576576576576577	0.023729057248360125
-0.06516516516516517	0.021203214587464277
-0.06456456456456458	0.018337101264023315
-0.06396396396396398	0.015428825896777642
-0.06336336336336337	0.0127763569571373
-0.06276276276276277	0.01064283682877406
-0.06216216216216217	0.009234981250995578
-0.06156156156156157	0.008693613428840813
-0.060960960960960965	0.009092210794876461
-0.06036036036036037	0.010438726793510909
-0.059759759759759765	0.012677653848309291
-0.05915915915915917	0.015692131785111144
-0.058558558558558564	0.019308309963793947
-0.05795795795795797	0.023304893262891663
-0.057357357357357364	0.027429472548924055
-0.05675675675675677	0.03142054085481916
-0.05615615615615616	0.035031443801430445
-0.055555555555555566	0.038051361434939195
-0.05495495495495496	0.0403194933549958
-0.05435435435435436	0.041731472526028573
-0.05375375375375376	0.04224020693865153
-0.05315315315315316	0.041855108609576884
-0.05255255255255256	0.04064295585538768
-0.05195195195195196	0.03873069897719395
-0.05135135135135136	0.03630687453187802
-0.05075075075075076	0.03361597393934241
-0.05015015015015016	0.03094063668304811
-0.04954954954954956	0.02857012463563461
-0.04894894894894896	0.026758959268606053
-0.048348348348348356	0.025684734156069342
-0.04774774774774775	0.02541680009547397
-0.047147147147147156	0.02590642316519842
-0.04654654654654655	0.027004081045139718
-0.045945945945945955	0.028502024975444847
-0.04534534534534535	0.03019225994829345
-0.044744744744744755	0.03192418836442717
-0.04414414414414415	0.03364446349535581
-0.043543543543543554	0.03540520225098705
-0.04294294294294295	0.03733515971932081
-0.042342342342342354	0.039579664573901156
-0.04174174174174175	0.04222572939643078
-0.041141141141141147	0.04523519928576773
-0.04054054054054055	0.04840847950249577
-0.039939939939939946	0.05139373624954216
-0.03933933933933935	0.053743449377432306
-0.038738738738738746	0.05500581744746428
-0.03813813813813815	0.05482751769660017
-0.037537537537537545	0.053040457478671185
-0.03693693693693695	0.049709717483555314
-0.036336336336336345	0.04513118105277922
-0.03573573573573574	0.03978133954338646
-0.03513513513513514	0.034233731958881485
-0.03453453453453455	0.029062861836350463
-0.033933933933933944	0.024756122732729965
-0.03333333333333334	0.021648705102254345
-0.032732732732732736	0.01988866296849037
-0.032132132132132146	0.01943231813281998
-0.03153153153153154	0.020065733775685102
-0.03093093093093094	0.021446149464178818
-0.030330330330330335	0.02315687446637114
-0.029729729729729745	0.024768843051041968
-0.02912912912912914	0.025901247001645044
-0.028528528528528538	0.026272842259100843
-0.027927927927927934	0.025735797717750808
-0.02732732732732733	0.024286258206524393
-0.02672672672672674	0.02205016769898325
-0.026126126126126137	0.019248272437494763
-0.025525525525525533	0.016148852843565945
-0.02492492492492493	0.013019012418112782
-0.02432432432432434	0.010084556366976869
-0.023723723723723736	0.007505070097328888
-0.023123123123123132	0.005366111572817458
-0.02252252252252253	0.0036860838372936456
-0.021921921921921925	0.0024325843161470983
-0.021321321321321335	0.0015422898461413673
-0.02072072072072073	0.0009394173198224099
-0.020120120120120127	0.0005497245087013618
-0.019519519519519524	0.0003090475823124876
-0.018918918918918934	0.00016691646483666644
-0.01831831831831833	8.660969532385512e-05
-0.017717717717717726	4.3174499401707214e-05
-0.017117117117117123	2.0676715769694393e-05
-0.01651651651651652	9.513257267990006e-06
-0.01591591591591593	4.205042180059484e-06
-0.015315315315315325	1.7856852019936163e-06
-0.014714714714714722	7.285055579645325e-07
-0.014114114114114118	2.8553165670104546e-07
-0.013513513513513528	1.0751500671030567e-07
-0.012912912912912924	3.889352740327194e-08
-0.01231231231231232	1.351695924417027e-08
-0.011711711711711717	4.5130911150634525e-09
-0.011111111111111127	1.447646867740044e-09
-0.010510510510510523	4.4611289590932104e-10
-0.00990990990990992	1.3207584750543177e-10
-0.009309309309309316	3.7570440912192964e-11
-0.008708708708708712	1.0287407968622395e-11
-0.008108108108108122	2.79321954323498e-12
-0.007507507507507519	1.0925133385125117e-12
-0.006906906906906915	1.827105758774204e-12
-0.006306306306306311	6.469874051977621e-12
-0.0057057057057057214	2.39185313046277e-11
-0.005105105105105118	8.542156181664417e-11
-0.004504504504504514	2.9327769458729117e-10
-0.0039039039039039103	9.677660070835806e-10
-0.0033033033033033066	3.0695202402404298e-09
-0.0027027027027027167	9.35886710663661e-09
-0.002102102102102113	2.7433547504329052e-08
-0.0015015015015015093	7.732333916658059e-08
-0.0009009009009009056	2.095974238398891e-07
-0.00030030030030031574	5.465121406057308e-07
0.000300300300300288	1.371076565794957e-06
0.0009009009009008917	3.3105615319622913e-06
0.0015015015015014954	7.69614780338419e-06
0.0021021021021020853	1.7232867228860397e-05
0.002702702702702689	3.718474505472862e-05
0.0033033033033032927	7.736398931082834e-05
0.0039039039039038964	0.00015529534649732412
0.0045045045045045	0.000300980534428478
0.00510510510510509	0.0005636752326934165
0.005705705705705694	0.0010209690650064614
0.006306306306306297	0.0017901865391332394
0.006906906906906901	0.0030416737982899692
0.007507507507507491	0.005012888213085
0.008108108108108095	0.00802137419645616
0.008708708708708698	0.012473740782001903
0.009309309309309302	0.01886679421173234
0.009909909909909906	0.027776315614240217
0.010510510510510496	0.03982909924022071
0.0111111111111111	0.055655401479273545
0.011711711711711703	0.07582239877606135
0.012312312312312307	0.10075457874921562
0.012912912912912897	0.1306531970719157
0.0135135135135135	0.16543195560331758
0.014114114114114104	0.20468725577707542
0.014714714714714708	0.24771668137487649
0.015315315315315298	0.2935886165884387
0.0159159159159159	0.3412516951512737
0.016516516516516505	0.3896599765212421
0.01711711711711711	0.4378836634688099
0.017717717717717713	0.48517902995101786
0.018318318318318302	0.5310042725775777
0.018918918918918906	0.5749854811007739
0.01951951951951951	0.6168521157630577
0.020120120120120114	0.6563687006804837
0.020720720720720703	0.6932869751054627
0.021321321321321307	0.7273327692778837
0.02192192192192191	0.7582292293945713
0.022522522522522515	0.7857474060042678
0.023123123123123118	0.8097691026727795
0.023723723723723708	0.8303451189432773
0.024324324324324312	0.8477331461292051
0.024924924924924916	0.8624025140923268
0.025525525525525505	0.874997885534489
0.02612612612612611	0.8862615639784854
0.026726726726726713	0.896924099048911
0.027327327327327317	0.9075831281027495
0.02792792792792792	0.9185971232390413
0.028528528528528524	0.9300204616093899
0.029129129129129128	0.9415979828982047
0.02972972972972973	0.9528232619969769
0.030330330330330307	0.9630498399923831
0.03093093093093091	0.9716332031878303
0.031531531531531515	0.9780757682114923
0.03213213213213212	0.9821472042692043
0.03273273273273272	0.9839563745651932
0.033333333333333326	0.9839578092303106
0.03393393393393393	0.9828851832402126
0.03453453453453453	0.9816175380675585
0.03513513513513514	0.9810001751879593
0.03573573573573571	0.9816574837669614
0.03633633633633632	0.9838433576465415
0.03693693693693692	0.9873707778649239
0.037537537537537524	0.9916440496757916
0.03813813813813813	0.9957893690677638
0.03873873873873873	0.9988508526677075
0.039339339339339335	1.0
0.03993993993993994	0.9987036808380773
0.040540540540540515	0.9948100096394745
0.04114114114114112	0.9885374856413724
0.04174174174174172	0.9803812327311904
0.042342342342342326	0.970971551536098
0.04294294294294293	0.9609280691488636
0.043543543543543534	0.9507465869645116
0.04414414414414414	0.9407394443834588
0.04474474474474474	0.9310309792115228
0.045345345345345345	0.9215944666912949
0.04594594594594592	0.9123098600352032
0.046546546546546524	0.9030228234830467
0.04714714714714713	0.8935918938575598
0.04774774774774773	0.8839181186933626
0.048348348348348336	0.8739573428816665
0.04894894894894894	0.8637186370356958
0.04954954954954954	0.8532538396683441
0.05015015015015015	0.8426436923605669
0.05075075075075075	0.831985781210598
0.051351351351351326	0.8213880635232436
0.05195195195195193	0.8109689275281137
0.052552552552552534	0.8008611095124569
0.05315315315315314	0.7912137915484427
0.05375375375375374	0.78218636115443
0.054354354354354345	0.7739294549353453
0.05495495495495495	0.7665536738598574
0.05555555555555555	0.7600922745734748
0.056156156156156156	0.7544690550394985
0.05675675675675673	0.7494843442136242
0.057357357357357336	0.744828929855034
0.05795795795795794	0.7401278666116049
0.05855855855855854	0.7350054487827195
0.05915915915915915	0.7291532016974863
0.05975975975975975	0.7223791526961362
0.060360360360360354	0.7146218755398449
0.06096096096096096	0.7059261353306648
0.06156156156156156	0.6963933856041087
0.06216216216216214	0.68613232705369
0.06276276276276274	0.6752356609529957
0.06336336336336335	0.6637971149239372
0.06396396396396395	0.6519621471388493
0.06456456456456455	0.6399856836871262
0.06516516516516516	0.6282608187238027
0.06576576576576576	0.6172895265442502
0.06636636636636636	0.6075887201568019
0.06696696696696697	0.5995538553941772
0.06756756756756754	0.59332539623465
0.06816816816816815	0.5887100989958199
0.06876876876876875	0.5851949536009441
0.06936936936936935	0.5820610648469432
0.06996996996996996	0.5785691863881305
0.07057057057057056	0.5741619129911607
0.07117117117117117	0.568620219737694
0.07177177177177177	0.5621268392883225
0.07237237237237235	0.5552197349882529
0.07297297297297295	0.548653416216577
0.07357357357357355	0.5432111299327704
0.07417417417417416	0.5395189446385587
0.07477477477477476	0.5379031790387695
0.07537537537537536	0.5383124173631443
0.07597597597597597	0.5403046127013847
0.07657657657657657	0.5430868154041695
0.07717717717717718	0.5455927534323939
0.07777777777777775	0.5465887058377735
0.07837837837837835	0.5448041839024297
0.07897897897897896	0.539084697788697
0.07957957957957956	0.5285571216337793
0.08018018018018017	0.51278678547311
0.08078078078078077	0.4918958698422771
0.08138138138138137	0.46661150353857844
0.08198198198198198	0.43822227304092365
0.08258258258258258	0.4084414866120405
0.08318318318318316	0.37919788388319287
0.08378378378378376	0.3523914996405441
0.08438438438438436	0.3296583041972294
0.08498498498498497	0.3121810344388006
0.08558558558558557	0.3005691061705238
0.08618618618618618	0.29481405163699886
0.08678678678678678	0.2943143161044697
0.08738738738738738	0.29795714761465164
0.08798798798798799	0.3042447614390091
0.08858858858858856	0.31145368363794157
0.08918918918918917	0.31781678352726994
0.08978978978978977	0.3217152584897792
0.09039039039039037	0.3218632669270463
0.09099099099099098	0.31746326521107976
0.09159159159159158	0.30830821251609913
0.09219219219219218	0.29480990456353556
0.09279279279279279	0.27794162630208397
0.09339339339339339	0.2590971193507857
0.09399399399399397	0.23988384268763194
0.09459459459459457	0.22188278804429384
0.09519519519519518	0.20641571006866138
0.09579579579579578	0.19436075997708474
0.09639639639639638	0.18604862808975683
0.09699699699699699	0.18125539161956208
0.09759759759759759	0.17928919955913655
0.0981981981981982	0.17915018183148507
0.0987987987987988	0.1797303019176042
0.09939939939939937	0.18001447594301334
0.09999999999999998	0.179246602977298
0.10060060060060058	0.17703316894921473
0.10120120120120119	0.1733707293625313
0.10180180180180179	0.16859908834356654
0.10240240240240239	0.16329627975005964
0.103003003003003	0.15814156997434003
0.1036036036036036	0.15377649954598624
0.10420420420420418	0.15069079742196592
0.10480480480480478	0.14915100181614552
0.10540540540540538	0.14917756732942689
0.10600600600600599	0.15056467342480168
0.10660660660660659	0.1529290607224523
0.1072072072072072	0.155771801962304
0.1078078078078078	0.15853980500778483
0.1084084084084084	0.16068005891135737
0.109009009009009	0.16168613074204297
0.10960960960960958	0.16114028753552892
0.11021021021021019	0.15875424318670187
0.11081081081081079	0.1544073112669237
0.11141141141141139	0.14817498280439653
0.112012012012012	0.14033690106900784
0.1126126126126126	0.1313536502689797
0.1132132132132132	0.12180769809830426
0.11381381381381381	0.11231384432440149
0.11441441441441441	0.10341528122136485
0.11501501501501499	0.0954888052770829
0.11561561561561559	0.08868361795871724
0.1162162162162162	0.08291141329065113
0.1168168168168168	0.07789259413289873
0.1174174174174174	0.07324822014523832
0.118018018018018	0.06861439864242269
0.11861861861861861	0.06374939906603293
0.11921921921921921	0.05860585095913328
0.11981981981981982	0.05335022697037645
0.1204204204204204	0.04832618263168611
0.121021021021021	0.043972744849496676
0.1216216216216216	0.04071873447968241
0.1222222222222222	0.038878836305099224
0.12282282282282281	0.03857428220546398
0.12342342342342341	0.039693872687818675
0.12402402402402402	0.04190151674602363
0.12462462462462462	0.04468695194355199
0.12522522522522522	0.04744847099403805
0.1258258258258258	0.04959128993367628
0.1264264264264264	0.0506231477725193
0.127027027027027	0.05023002577786181
0.1276276276276276	0.04831933403124295
0.1282282282282282	0.045024766283856515
0.12882882882882882	0.04067483834154897
0.12942942942942942	0.03573404561589716
0.13003003003003002	0.030729882728458932
0.1306306306306306	0.026179711664550073
0.1312312312312312	0.02252884870146042
0.1318318318318318	0.02010653678196374
0.1324324324324324	0.01910147797521718
0.13303303303303302	0.019554895993171176
0.13363363363363362	0.021367436070156502
0.13423423423423422	0.024316350855624388
0.13483483483483483	0.02808044031357352
0.13543543543543543	0.03227108037560276
0.136036036036036	0.03646778736342029
0.1366366366366366	0.04025616062434666
0.13723723723723721	0.04326522546265045
0.13783783783783782	0.0452007298818179
0.13843843843843842	0.04587112468635953
0.13903903903903903	0.04520370989152585
0.13963963963963963	0.043249503305040404
0.14024024024024023	0.04017657329773049
0.14084084084084084	0.03625282571279874
0.1414414414414414	0.03182053760393651
0.14204204204204202	0.027266120013418833
0.14264264264264262	0.022989252660879363
0.14324324324324322	0.01937516922826331
0.14384384384384383	0.016772264572325543
0.14444444444444443	0.015474719215602522
0.14504504504504503	0.01570748148543587
0.14564564564564564	0.017609952562638847
0.14624624624624624	0.021215955503702727
0.14684684684684682	0.026430977651699564
0.14744744744744742	0.03301208093671366
0.14804804804804803	0.0405593296280836
0.14864864864864863	0.048528161547987406
0.14924924924924923	0.05626882285485102
0.14984984984984984	0.0630923193634592
0.15045045045045044	0.06835432357721308
0.15105105105105102	0.07154191235668074
0.15165165165165165	0.0723453625473776
0.15225225225225222	0.0706996258195848
0.15285285285285286	0.06678687227533985
0.15345345345345343	0.06100048206809536
0.15405405405405406	0.0538793226824483
0.15465465465465464	0.04602675550363432
0.15525525525525521	0.03803040583019462
0.15585585585585585	0.030396481417102036
0.15645645645645642	0.023507530432427353
0.15705705705705705	0.01760662456365403
0.15765765765765763	0.01280554904706554
0.15825825825825826	0.009110703117236212
0.15885885885885884	0.006458477225457808
0.15945945945945947	0.0047517624055521375
0.16006006006006004	0.003890515827977582
0.16066066066066062	0.003791411492613383
0.16126126126126125	0.004394096767262437
0.16186186186186183	0.0056541795882549505
0.16246246246246246	0.007525631935492399
0.16306306306306304	0.009937621870325373
0.16366366366366367	0.012772506851021109
0.16426426426426424	0.015852270428861122
0.16486486486486487	0.018939499482661198
0.16546546546546545	0.021755865567314646
0.16606606606606603	0.024016448606448155
0.16666666666666666	0.025473325151511697
0.16726726726726723	0.0259582720793318
0.16786786786786786	0.025413652725692532
0.16846846846846844	0.023903134204626048
0.16906906906906907	0.02159917755510329
0.16966966966966965	0.018750526463017125
0.17027027027027028	0.015638076132355225
0.17087087087087086	0.012529873196518703
0.17147147147147143	0.009645027747675445
0.17207207207207206	0.007132696134798213
0.17267267267267264	0.005067542425230482
0.17327327327327327	0.003458871998339462
0.17387387387387385	0.0022681146999692994
0.17447447447447448	0.0014288576403067605
0.17507507507507505	0.0008647813889575054
0.17567567567567569	0.0005028253131323341
0.17627627627627626	0.00028088034888812353
0.17687687687687684	0.00015073670028060645
0.17747747747747747	7.771593515032778e-05
0.17807807807807804	3.849413591038094e-05
0.17867867867867868	1.831776564608043e-05
0.17927927927927925	8.374209981369777e-06
0.17987987987987988	3.6779737015039194e-06
0.18048048048048046	1.5519110221694645e-06
0.18108108108108104	6.290981972461861e-07
0.18168168168168167	2.449985356883809e-07
0.18228228228228224	9.166466628044716e-08
0.18288288288288287	3.294836433264302e-08
0.18348348348348345	1.137782324183394e-08
0.18408408408408408	3.774660795872614e-09
0.18468468468468466	1.2030678009002643e-09
0.1852852852852853	3.6837970977463854e-10
0.18588588588588587	1.0836641993015137e-10
0.18648648648648644	3.062578346661977e-11
0.18708708708708707	8.315220335278066e-12
0.18768768768768765	2.1690361050585463e-12
0.18828828828828828	5.438959821700642e-13
0.18888888888888886	1.3262094939635693e-13
0.1894894894894895	3.8493043538673085e-14
0.19009009009009006	4.355503487376902e-14
0.1906906906906907	1.598279634004654e-13
0.19129129129129127	6.547219768034128e-13
0.19189189189189185	2.5977190132546543e-12
0.19249249249249248	9.905976346734e-12
0.19309309309309305	3.6291472111527975e-11
0.19369369369369369	1.2773377381894407e-10
0.19429429429429426	4.319170499176571e-10
0.1948948948948949	1.4030992064967663e-09
0.19549549549549547	4.378948473341151e-09
0.1960960960960961	1.3129395044367518e-08
0.19669669669669668	3.781925954991888e-08
0.19729729729729725	1.0465855942082162e-07
0.19789789789789788	2.782466270606596e-07
0.19849849849849846	7.106871932383472e-07
0.1990990990990991	1.743895654504076e-06
0.19969969969969967	4.11107998821451e-06
0.2003003003003003	9.310752529161187e-06
0.20090090090090088	2.025848977633634e-05
0.2015015015015015	4.2347012447562884e-05
0.20210210210210208	8.504169656321249e-05
0.20270270270270266	0.00016407200597784918
0.2033033033033033	0.000304109859856079
0.20390390390390387	0.0005415268200168422
0.2045045045045045	0.000926409344391526
0.20510510510510507	0.0015225775778052598
0.2057057057057057	0.0024040837725890665
0.20630630630630628	0.00364681439311828
0.2069069069069069	0.0053146182726800896
0.2075075075075075	0.007440904775362929
0.20810810810810806	0.010008671829223683
0.2087087087087087	0.012933846345870541
0.20930930930930927	0.016057814339623583
0.2099099099099099	0.019154304629242194
0.21051051051051048	0.02195304511174873
0.2111111111111111	0.024178284128580748
0.2117117117117117	0.025595605408605778
0.21231231231231232	0.02605712595243374
0.2129129129129129	0.025534561570083072
0.21351351351351347	0.024132258349816485
0.2141141141141141	0.022077356035336868
0.21471471471471468	0.019690000438313697
0.2153153153153153	0.017340914634209725
0.21591591591591588	0.01540525002839142
0.21651651651651652	0.014220273761323033
0.2171171171171171	0.014051168718615044
0.21771771771771772	0.015065783376745452
0.2183183183183183	0.017317167044343544
0.21891891891891888	0.0207328619020228
0.2195195195195195	0.025111724219663706
0.22012012012012008	0.03013115231183804
0.22072072072072071	0.035368442952177184
0.2213213213213213	0.04033857008978623
0.22192192192192192	0.044547020027300495
0.2225225225225225	0.04755154867262849
0.22312312312312313	0.0490226207939164
0.2237237237237237	0.04879055934853884
0.22432432432432428	0.046869032502911856
0.2249249249249249	0.04344924088738171
0.2255255255255255	0.038865732418407274
0.22612612612612612	0.03354121461578438
0.2267267267267267	0.027922151198287795
0.22732732732732733	0.02241812245294309
0.2279279279279279	0.01735577655694219
0.22852852852852854	0.012953621662759747
0.2291291291291291	0.009318463213069434
0.2297297297297297	0.006459584605690198
0.23033033033033032	0.004313928614852
0.2309309309309309	0.0027749264861769646
0.23153153153153153	0.0017188774162512702
0.2321321321321321	0.001025089332842341
0.23273273273273273	0.0005884574560325539
0.2333333333333333	0.0003251051443451138
0.23393393393393394	0.00017282861887505266
0.23453453453453452	8.839814075288182e-05
0.2351351351351351	4.3509020087570604e-05
0.23573573573573572	2.0643498446971373e-05
0.2363363363363363	9.545571827770433e-06
0.23693693693693693	4.571527734233622e-06
0.2375375375375375	2.9089535778380837e-06
0.23813813813813814	3.5408789312581966e-06
0.23873873873873871	6.825067621552145e-06
0.2393393393393393	1.4612785894900786e-05
0.23993993993993992	3.090438223765964e-05
0.2405405405405405	6.309349947599304e-05
0.24114114114114113	0.0001238499605281037
0.2417417417417417	0.00023359324009028553
0.24234234234234234	0.0004232804267575777
0.2429429429429429	0.0007368706070272591
0.24354354354354354	0.0012323895128424224
0.24414414414414412	0.0019801506330083926
0.2447447447447447	0.0030566231528881584
0.24534534534534533	0.0045329298417336565
0.2459459459459459	0.006458170831517488
0.24654654654654654	0.008839618106882493
0.2471471471471471	0.011623875346529306
0.24774774774774774	0.014684592897599323
0.24834834834834832	0.017822414708640325
0.24894894894894895	0.020780939783443128
0.24954954954954953	0.023278695410926694
0.2501501501501501	0.025052371815171403
0.2507507507507507	0.025902427732744912
0.25135135135135134	0.025730288697428178
0.25195195195195197	0.024557725773072886
0.2525525525525525	0.022523452673179418
0.2531531531531531	0.019858131529340645
0.25375375375375375	0.016844746033954083
0.2543543543543544	0.013774735283735072
0.2549549549549549	0.010910343460456622
0.25555555555555554	0.008460555212151527
0.25615615615615617	0.006573048630412392
0.2567567567567567	0.005339574715538969
0.2573573573573573	0.0048086266943188
0.25795795795795795	0.0049980833151982524
0.2585585585585586	0.005901778480915106
0.2591591591591591	0.007487077052076949
0.25975975975975973	0.009684520978897647
0.26036036036036037	0.01237428481548802
0.2609609609609609	0.015376436063111554
0.2615615615615615	0.018452015394579045
0.26216216216216215	0.021319469647197827
0.2627627627627628	0.023686488564086002
0.2633633633633633	0.02529209553075151
0.26396396396396393	0.025949670275952384
0.26456456456456456	0.025580044268950174
0.2651651651651652	0.024225695899089152
0.2657657657657657	0.022041934259956132
0.26636636636636635	0.019267203073921407
0.266966966966967	0.01618012789985309
0.2675675675675675	0.013053861999994533
0.26816816816816813	0.010117883208372262
0.26876876876876876	0.00753414190010158
0.2693693693693694	0.005389784246879124
0.2699699699699699	0.003704268017503754
0.27057057057057055	0.0024458332954567616
0.2711711711711712	0.001551474816689536
0.2717717717717717	0.0009454880281082062
0.27237237237237233	0.0005535549809978751
0.27297297297297296	0.0003113572028184338
0.2735735735735736	0.00016824822687506468
0.2741741741741741	8.734448732206316e-05
0.27477477477477474	4.356261370862917e-05
0.2753753753753754	2.0873043733922047e-05
0.275975975975976	9.608399723296872e-06
0.2765765765765765	4.2492253724324375e-06
0.27717717717717716	1.8053520147305205e-06
0.2777777777777778	7.368981206119684e-07
0.2783783783783783	2.889657880977001e-07
0.27897897897897894	1.0886263238657885e-07
0.2795795795795796	3.9400765586145566e-08
0.2801801801801802	1.370010559136066e-08
0.2807807807807807	4.576532947109508e-09
0.28138138138138136	1.4687324731393245e-09
0.281981981981982	4.528373350065993e-10
0.2825825825825825	1.3413285841307706e-10
0.28318318318318314	3.816994712933646e-11
0.28378378378378377	1.0435214056358841e-11
0.2843843843843844	2.7407826148430144e-12
0.2849849849849849	6.915781197341391e-13
0.28558558558558556	1.67649137401619e-13
0.2861861861861862	3.9044046998004416e-14
0.2867867867867868	8.735781351433292e-15
0.28738738738738734	1.877768758248126e-15
0.28798798798798797	3.877715009814197e-16
0.2885885885885886	7.69313035438995e-17
0.2891891891891891	1.466302988971601e-17
0.28978978978978975	2.684959711557829e-18
0.2903903903903904	4.723296968748322e-19
0.290990990990991	7.982632858639842e-20
0.29159159159159154	1.2961058926960624e-20
0.29219219219219217	2.021753991010762e-21
0.2927927927927928	3.02979742302396e-22
0.2933933933933933	4.364425084685342e-23
0.29399399399399395	6.2298399568353e-24
0.2945945945945946	2.3222543494125692e-24
0.2951951951951952	1.140177630964587e-23
0.29579579579579574	8.068132878233688e-23
0.29639639639639637	5.532850777729547e-22
0.296996996996997	3.645722149641735e-21
0.29759759759759763	2.3078773378292046e-20
0.29819819819819815	1.403574025838607e-19
0.2987987987987988	8.200707993558331e-19
0.2993993993993994	4.603210110097304e-18
0.29999999999999993	2.482353765062731e-17
0.30060060060060056	1.2860562787243556e-16
0.3012012012012012	6.401027593099936e-16
0.30180180180180183	3.0607851780067188e-15
0.30240240240240235	1.406078037824553e-14
0.303003003003003	6.205537795559515e-14
0.3036036036036036	2.6311332949819775e-13
0.30420420420420413	1.0717653209338104e-12
0.30480480480480476	4.1942081098802046e-12
0.3054054054054054	1.5768619577259948e-11
0.306006006006006	5.695486161101618e-11
0.30660660660660655	1.9763385913580753e-10
0.3072072072072072	6.588481429470209e-10
0.3078078078078078	2.1100984877130446e-09
0.30840840840840833	6.492523814451653e-09
0.30900900900900896	1.9191892454992396e-08
0.3096096096096096	5.450238112416179e-08
0.3102102102102102	1.486984961483127e-07
0.31081081081081074	3.897544669549401e-07
0.3114114114114114	9.81451970426982e-07
0.312012012012012	2.3743264261276976e-06
0.31261261261261264	5.5182989722139e-06
0.31321321321321316	1.2321496301961718e-05
0.3138138138138138	2.643109166760774e-05
0.3144144144144144	5.447035124424358e-05
0.31501501501501494	0.00010784466745383567
0.3156156156156156	0.00020513067089905347
0.3162162162162162	0.00037484864925433595
0.31681681681681684	0.0006580739886576666
0.31741741741741736	0.0011099078544723681
0.318018018018018	0.00179842590454068
0.3186186186186186	0.0027995717291505696
0.31921921921921914	0.004186817916309505
0.3198198198198198	0.006015475656485318
0.3204204204204204	0.008303272639322538
0.32102102102102104	0.011010880465124407
0.32162162162162156	0.014027756627836747
0.3222222222222222	0.017169111544303586
0.3228228228228228	0.020188350993575188
0.32342342342342345	0.022805904234092237
0.32402402402402397	0.02475068203016684
0.3246246246246246	0.025805986775892985
0.32522522522522523	0.025849205244887454
0.32582582582582575	0.02487524371189433
0.3264264264264264	0.02299751542642786
0.327027027027027	0.020426215914917095
0.32762762762762765	0.01742963701594752
0.32822822822822817	0.014288353691671344
0.3288288288288288	0.011253029736899461
0.32942942942942943	0.008514323868752215
0.33003003003002995	0.0061890542605303744
0.3306306306306306	0.0043220704296057155
0.3312312312312312	0.002899698299821792
0.33183183183183185	0.0018689910142922865
0.33243243243243237	0.0011573242115688427
0.333033033033033	0.0006884878732967099
0.33363363363363363	0.00039348756732657356
0.33423423423423426	0.00021605255314345194
0.3348348348348348	0.00011396795631685523
0.3354354354354354	5.77576285002109e-05
0.33603603603603605	2.812494353988743e-05
0.33663663663663657	1.3169299124041455e-05
0.3372372372372372	5.958346256345385e-06
0.33783783783783783	2.6835043792054505e-06
0.33843843843843846	1.40597477879887e-06
0.339039039039039	1.3016028134809306e-06
0.3396396396396396	2.3005031030480125e-06
0.34024024024024024	5.0550228628723576e-06
0.34084084084084076	1.1229521451109807e-05
0.3414414414414414	2.4167246072898742e-05
0.342042042042042	5.003374711718939e-05
0.34264264264264266	9.95368379540564e-05
0.3432432432432432	0.00019024512852720534
0.3438438438438438	0.00034933399479373085
0.34444444444444444	0.0006162616007328879
0.3450450450450451	0.0010444510209763162
0.3456456456456456	0.001700642839633103
0.3462462462462462	0.002660393104110317
0.34684684684684686	0.0039984844941576185
0.3474474474474474	0.005774005088674519
0.348048048048048	0.008011543042703979
0.34864864864864864	0.010682030697625414
0.34924924924924927	0.013688574799975976
0.3498498498498498	0.016863253883442408
0.3504504504504504	0.01997960545748412
0.35105105105105106	0.022782161227853714
0.3516516516516516	0.025029537777309836
0.3522522522522522	0.026542658180804424
0.35285285285285284	0.027246433804690443
0.35345345345345347	0.02719312469989088
0.354054054054054	0.02655911364579355
0.3546546546546546	0.02561321610616178
0.35525525525525525	0.02466211189781785
0.3558558558558559	0.023984816332196682
0.3564564564564564	0.02377144067145941
0.35705705705705704	0.024080868378264175
0.35765765765765767	0.024827567209038726
0.3582582582582582	0.025800734019189083
0.3588588588588588	0.02671113309666908
0.35945945945945945	0.027254333321887
0.3600600600600601	0.027175291286606305
0.3606606606606606	0.026319368682021914
0.36126126126126124	0.0246588741420268
0.36186186186186187	0.02229092696019178
0.3624624624624624	0.019409867797154028
0.363063063063063	0.01626340133129284
0.36366366366366365	0.013104510323672703
0.3642642642642643	0.010150406965841822
0.3648648648648648	0.007556094037918044
0.36546546546546543	0.005405059326927871
0.36606606606606606	0.003714968295870927
0.3666666666666666	0.0024532309040744614
0.3672672672672672	0.0015564548910090602
0.36786786786786785	0.0009487265032672635
0.3684684684684685	0.0005555802626880389
0.369069069069069	0.0003125725044148983
0.36966966966966963	0.00016894721950006268
0.37027027027027026	8.772967093088725e-05
0.3708708708708709	4.376595790213162e-05
0.3714714714714714	2.0975892303065436e-05
0.37207207207207205	9.658246065137771e-06
0.3726726726726727	4.272378771727873e-06
0.3732732732732732	1.8156611438076277e-06
0.37387387387387383	7.412989114903555e-07
0.37447447447447446	2.907671923731016e-07
0.3750750750750751	1.0956980794748908e-07
0.3756756756756756	3.966704439303884e-08
0.37627627627627624	1.3796287014703372e-08
0.3768768768768769	4.609863133036234e-09
0.3774774774774774	1.479814475549164e-09
0.37807807807807803	4.563729958631828e-10
0.37867867867867866	1.352153612718224e-10
0.3792792792792793	3.848801851939326e-11
0.3798798798798798	1.0524912608386059e-11
0.38048048048048044	2.765061971792707e-12
0.3810810810810811	6.97886288029422e-13
0.3816816816816817	1.6922241422966444e-13
0.3822822822822822	3.942071825267977e-14
0.38288288288288286	8.822356523699834e-15
0.3834834834834835	1.8968723260690497e-15
0.384084084084084	3.918185759487081e-16
0.38468468468468464	7.775447048989289e-17
0.3852852852852853	1.482378609134831e-17
0.3858858858858859	2.7151031632100273e-18
0.3864864864864864	4.777568877914835e-19
0.38708708708708706	8.07645919485202e-20
0.3876876876876877	1.3116817450553138e-20
0.3882882882882882	2.04658303907075e-21
0.38888888888888884	3.067776326838133e-22
0.38948948948948947	4.417854799798413e-23
0.3900900900900901	6.1121303706904116e-24
0.3906906906906906	8.123949315332183e-25
0.39129129129129125	1.0373736831828136e-25
0.3918918918918919	1.2726139290932223e-26
0.3924924924924925	1.4998628334435882e-27
0.39309309309309304	1.6982430248330264e-28
0.39369369369369367	1.8473175685133313e-29
0.3942942942942943	1.9305306743896656e-30
0.3948948948948948	1.9382298756424883e-31
0.39549549549549545	1.8695113136854448e-32
0.3960960960960961	1.7328338398722815e-33
0.3966966966966967	1.598466899797374e-34
0.39729729729729724	7.984392030894065e-35
0.39789789789789787	7.6016026008714445e-34
0.3984984984984985	8.305103158376794e-33
0.399099099099099	8.729493560385877e-32
0.39969969969969965	8.815174243936208e-31
0.4003003003003003	8.551970815764797e-30
0.4009009009009009	7.970672118246323e-29
0.40150150150150155	7.137023118475561e-28
0.40210210210210207	6.1394955329339126e-27
0.4027027027027027	5.0738975848000243e-26
0.40330330330330333	4.028507077691447e-25
0.40390390390390385	3.0728403012826954e-24
0.4045045045045045	2.2517971970177704e-23
0.4051051051051051	1.5853019114634267e-22
0.40570570570570574	1.072230402698359e-21
0.40630630630630626	6.967190355442398e-21
0.4069069069069069	4.349312974067331e-20
0.4075075075075075	2.6084172844898844e-19
0.40810810810810816	1.5028889916357033e-18
0.4087087087087087	8.318981572688099e-18
0.4093093093093093	4.423915736286715e-17
0.40990990990990994	2.2601483976426037e-16
0.41051051051051046	1.109329313189746e-15
0.4111111111111111	5.230912409505775e-15
0.4117117117117117	2.3696697891800845e-14
0.41231231231231236	1.0313157271502353e-13
0.4129129129129129	4.312100502487154e-13
0.4135135135135135	1.7321262095070376e-12
0.41411411411411414	6.684418261514272e-12
0.41471471471471466	2.4782272368970255e-11
0.4153153153153153	8.826978311786283e-11
0.4159159159159159	3.0204831562900887e-10
0.41651651651651656	9.929655971246852e-10
0.4171171171171171	3.136067563866165e-09
0.4177177177177177	9.515465615876955e-09
0.41831831831831834	2.7737550307279693e-08
0.41891891891891897	7.767827748622575e-08
0.4195195195195195	2.0898951357018992e-07
0.4201201201201201	5.401853834812032e-07
0.42072072072072075	1.341388526446141e-06
0.4213213213213213	3.200072154698627e-06
0.4219219219219219	7.334295087598073e-06
0.42252252252252254	1.6149177680313907e-05
0.42312312312312317	3.416141657655772e-05
0.4237237237237237	6.942481878438066e-05
0.4243243243243243	0.00013554611151574814
0.42492492492492495	0.000254245220041565
0.42552552552552547	0.0004581544984388492
0.4261261261261261	0.0007931668201901939
0.42672672672672673	0.001319199709026018
0.42732732732732737	0.002107899885207543
0.4279279279279279	0.0032358087014039446
0.4285285285285285	0.004772095451728161
0.42912912912912915	0.006761278580162908
0.4297297297297298	0.0092032657708303
0.4303303303303303	0.012035067282591627
0.43093093093093093	0.015119885678841377
0.43153153153153156	0.018249119728142877
0.4321321321321321	0.021160638467689705
0.4327327327327327	0.023572685604911978
0.43333333333333335	0.025228001962440773
0.433933933933934	0.025938823437791934
0.4345345345345345	0.025621920569456738
0.43513513513513513	0.024314655184632807
0.43573573573573576	0.02216779577574759
0.4363363363363363	0.01941704705439135
0.4369369369369369	0.0163408132635286
0.43753753753753755	0.013214800087297
0.4381381381381382	0.010273831756903194
0.4387387387387387	0.007688136330717968
0.43933933933933933	0.005556705339441521
0.43993993993993996	0.003915827443051575
0.4405405405405406	0.002757804264457037
0.4411411411411411	0.002053676182289798
0.44174174174174174	0.0017742525214378467
0.4423423423423424	0.0019051643681391648
0.4429429429429429	0.002453352677604737
0.44354354354354353	0.003443990868971454
0.44414414414414416	0.004908308169909578
0.4447447447447448	0.006864309105387172
0.4453453453453453	0.009294063118876168
0.44594594594594594	0.012122827074709786
0.4465465465465466	0.015206163394803017
0.4471471471471471	0.018330692334969135
0.4477477477477477	0.021231702361756127
0.44834834834834836	0.023626737881666207
0.448948948948949	0.025259507639574685
0.4495495495495495	0.025944603161584288
0.45015015015015014	0.025602149064512632
0.4507507507507508	0.024273449723280726
0.4513513513513514	0.022113567114417303
0.4519519519519519	0.01936302256978012
0.45255255255255256	0.016306345482739522
0.4531531531531532	0.01322815900099194
0.4537537537537537	0.010377060409489379
0.45435435435435434	0.007944142168899892
0.45495495495495497	0.0060579981187519885
0.4555555555555556	0.00479319369275977
0.4561561561561561	0.004185862029592557
0.45675675675675675	0.0042490333719138376
0.4573573573573574	0.00498148893299478
0.4579579579579579	0.006366793150724424
0.45855855855855854	0.008362863510123842
0.45915915915915917	0.010886053888347284
0.4597597597597598	0.013796333071504846
0.4603603603603603	0.01689093330292448
0.46096096096096095	0.01991234524066817
0.4615615615615616	0.022572849377711608
0.4621621621621621	0.02459275791541327
0.46276276276276274	0.025744706720604804
0.46336336336336337	0.025893400101600222
0.463963963963964	0.02502042063182426
0.4645645645645645	0.023227261576683714
0.46516516516516515	0.02071555864580659
0.4657657657657658	0.01774963588644977
0.4663663663663664	0.014610866439427812
0.46696696696696693	0.011554629901746633
0.46756756756756757	0.008778687356102976
0.4681681681681682	0.006407617373292368
0.4687687687687687	0.004493212839609457
0.46936936936936935	0.0030269889844578082
0.46996996996997	0.0019591068183766667
0.4705705705705706	0.0012181445241223833
0.47117117117117113	0.0007276674422197791
0.47177177177177176	0.0004176000067596978
0.4723723723723724	0.00023024037594480555
0.4729729729729729	0.00012195397848323883
0.47357357357357355	6.205894615800852e-05
0.4741741741741742	3.0339597285308447e-05
0.4747747747747748	1.425061213981787e-05
0.47537537537537533	6.4331545525558145e-06
0.47597597597597596	2.797781755060665e-06
0.4765765765765766	1.1914699332107518e-06
0.4771771771771772	5.50077220209737e-07
0.47777777777777775	4.0807232001787835e-07
0.4783783783783784	6.569679062222732e-07
0.478978978978979	1.4853779344943676e-06
0.47957957957957953	3.4822235327085516e-06
0.48018018018018016	7.934406098006116e-06
0.4807807807807808	1.7397851864164925e-05
0.4813813813813814	3.665853393745489e-05
0.48198198198198194	7.42101005495274e-05
0.4825825825825826	0.00014432664943551853
0.4831831831831832	0.00026966449744542234
0.4837837837837837	0.000484054750436414
0.48438438438438436	0.0008347542351199273
0.484984984984985	0.0013829809615884792
0.4855855855855856	0.0022012389917799463
0.48618618618618614	0.003365980670438041
0.4867867867867868	0.004944808341312087
0.4873873873873874	0.006978799699565597
0.48798798798798804	0.00946248990519537
0.48858858858858856	0.012326039344745715
0.4891891891891892	0.01542535242212309
0.4897897897897898	0.018545564858490467
0.49039039039039034	0.021420936853885807
0.49099099099099097	0.023770060185711945
0.4915915915915916	0.025340520242750974
0.49219219219219223	0.02595339622634978
0.49279279279279276	0.025536789254390405
0.4933933933933934	0.024139696899189756
0.493993993993994	0.021922534289594134
0.49459459459459454	0.01912683574557429
0.49519519519519517	0.016032045013842706
0.4957957957957958	0.01291005652628452
0.49639639639639643	0.00998759191334509
0.49699699699699695	0.0074231264612535175
0.4975975975975976	0.005300372045700072
0.4981981981981982	0.003635961507520426
0.49879879879879885	0.002396214171186458
0.49939939939939937	0.001517139298881036
0.5	0.0009228241621455273
