# Supplementary material for: Stimulus duration encoding occurs early in the moth olfactory pathway
Source: Commun Biol. 2024 Oct 3;7:1252. doi: 10.1038/s42003-024-06921-z (PMC11449909; doi:10.1038/s42003-024-06921-z)
Supplement: Supplementary file 3 — Supplementary Data 1 [file 42003_2024_6921_MOESM3_ESM.zip › Fig S1/3ms.csv]

time	normalized firing rate
-0.1	1.7858239323309584e-05
-0.0993993993993994	3.960761461502222e-05
-0.0987987987987988	8.500037573329043e-05
-0.09819819819819821	0.000175487922273136
-0.0975975975975976	0.0003482469023014007
-0.096996996996997	0.0006642304168966017
-0.0963963963963964	0.0012178240587947264
-0.09579579579579581	0.002146596938679967
-0.0951951951951952	0.0036383317239405705
-0.0945945945945946	0.005931287199038567
-0.093993993993994	0.009303115052443078
-0.09339339339339339	0.01404475055302933
-0.0927927927927928	0.02041843460493914
-0.0921921921921922	0.02860366775703082
-0.0915915915915916	0.038640260133501914
-0.09099099099099099	0.050381771492222074
-0.0903903903903904	0.06347334274775655
-0.0897897897897898	0.07736383636355158
-0.0891891891891892	0.09135379707115465
-0.08858858858858859	0.10467064835569721
-0.08798798798798799	0.11655474318356489
-0.0873873873873874	0.12633794174094184
-0.0867867867867868	0.1335014514409111
-0.08618618618618619	0.13770951747888985
-0.0855855855855856	0.1388253791206297
-0.084984984984985	0.13692064110433735
-0.08438438438438439	0.13228627173620622
-0.08378378378378379	0.1254443015925897
-0.08318318318318318	0.11714889115572395
-0.08258258258258258	0.10835965631940528
-0.08198198198198199	0.10017280829446344
-0.08138138138138139	0.09370661049157725
-0.08078078078078078	0.08995287956746914
-0.0801801801801802	0.08961991127065541
-0.07957957957957959	0.09299921720536955
-0.07897897897897899	0.09988644888509127
-0.07837837837837838	0.10957671619013391
-0.07777777777777778	0.12093944627575544
-0.07717717717717718	0.13256218036159328
-0.07657657657657659	0.14294000488681846
-0.07597597597597598	0.15068004743311358
-0.07537537537537538	0.15468942530680213
-0.07477477477477479	0.1543196393053918
-0.07417417417417418	0.1494491838280819
-0.07357357357357358	0.14049718573392253
-0.07297297297297298	0.12837213445682824
-0.07237237237237237	0.11436917449246507
-0.07177177177177178	0.10003512188508307
-0.07117117117117118	0.08702103315502133
-0.07057057057057058	0.07693770038346705
-0.06996996996996997	0.07122154683020047
-0.06936936936936938	0.07101048022566614
-0.06876876876876878	0.07702549662955317
-0.06816816816816818	0.08945726674284472
-0.06756756756756757	0.10786754313640924
-0.06696696696696697	0.13112892835248513
-0.06636636636636636	0.1574361682541611
-0.06576576576576577	0.18442027150713786
-0.06516516516516517	0.20937949490869445
-0.06456456456456458	0.22961100787864372
-0.06396396396396398	0.24279290185920985
-0.06336336336336337	0.24734087504505878
-0.06276276276276277	0.24265866606667522
-0.06216216216216217	0.2292207939574119
-0.06156156156156157	0.20846582465450522
-0.060960960960960965	0.18252577699092903
-0.06036036036036037	0.15385689776755684
-0.059759759759759765	0.1248564567261079
-0.05915915915915917	0.09754475670538391
-0.058558558558558564	0.07336545246028854
-0.05795795795795797	0.05312113926000726
-0.057357357357357364	0.03702728233468602
-0.05675675675675677	0.02484521022900971
-0.05615615615615616	0.0160477743174682
-0.055555555555555566	0.009977471853078219
-0.05495495495495496	0.0059708977949938105
-0.05435435435435436	0.0034391400477093675
-0.05375375375375376	0.0019064567330049176
-0.05315315315315316	0.0010170564631375217
-0.05255255255255256	0.0005221280386262782
-0.05195195195195196	0.00025792568540591637
-0.05135135135135136	0.00012259388993726846
-0.05075075075075076	5.6062215346894654e-05
-0.05015015015015016	2.4664322595843355e-05
-0.04954954954954956	1.0438448314756933e-05
-0.04894894894894896	4.249531317350665e-06
-0.048348348348348356	1.6640078713245978e-06
-0.04774774774774775	6.266866594218597e-07
-0.047147147147147156	2.269856660479646e-07
-0.04654654654654655	7.906282344803582e-08
-0.045945945945945955	2.6481709346529664e-08
-0.04534534534534535	8.528927157620129e-09
-0.044744744744744755	2.641152125013922e-09
-0.04414414414414415	7.863575250883465e-10
-0.043543543543543554	2.2508802616254842e-10
-0.04294294294294295	6.193977924151547e-11
-0.042342342342342354	1.638521444276741e-11
-0.04174174174174175	4.166594268591157e-12
-0.041141141141141147	1.0184491695064366e-12
-0.04054054054054055	2.3928201996510855e-13
-0.039939939939939946	5.4035334109979766e-14
-0.03933933933933935	1.1728113467534644e-14
-0.038738738738738746	2.4465124323047703e-15
-0.03813813813813815	4.904818502419558e-16
-0.037537537537537545	9.450240147099112e-17
-0.03693693693693695	1.7498309056554562e-17
-0.036336336336336345	3.1136684079781596e-18
-0.03573573573573574	5.324294856037797e-19
-0.03513513513513514	8.748959233221682e-20
-0.03453453453453455	1.3814875405699698e-20
-0.033933933933933944	2.09616835059087e-21
-0.03333333333333334	3.0562356103580115e-22
-0.032732732732732736	4.281760644907647e-23
-0.032132132132132146	5.764036256639711e-24
-0.03153153153153154	7.455797963535687e-25
-0.03093093093093094	9.266603112094335e-26
-0.030330330330330335	1.1068734053650794e-26
-0.029729729729729745	1.2946201934438523e-27
-0.02912912912912914	3.720833608902789e-28
-0.028528528528528538	2.097190385709677e-27
-0.027927927927927934	1.7950583269258528e-26
-0.02732732732732733	1.4863525006408821e-25
-0.02672672672672674	1.1824809553952397e-24
-0.026126126126126137	9.037750289136241e-24
-0.025525525525525533	6.636207400215208e-23
-0.02492492492492493	4.68137022240638e-22
-0.02432432432432434	3.1726301794842157e-21
-0.023723723723723736	2.065662373925091e-20
-0.023123123123123132	1.2920896618834758e-19
-0.02252252252252253	7.764605396239255e-19
-0.021921921921921925	4.482698730481839e-18
-0.021321321321321335	2.4862977665770373e-17
-0.02072072072072073	1.3248299958442212e-16
-0.020120120120120127	6.782043799631956e-16
-0.019519519519519524	3.335450138969171e-15
-0.018918918918918934	1.5759474813526693e-14
-0.01831831831831833	7.153563771432379e-14
-0.017717717717717726	3.119583327998099e-13
-0.017117117117117123	1.3069655890570965e-12
-0.01651651651651652	5.260477177878221e-12
-0.01591591591591593	2.0341339734937736e-11
-0.015315315315315325	7.556616649636104e-11
-0.014714714714714722	2.6969236598732734e-10
-0.014114114114114118	9.247052871812171e-10
-0.013513513513513528	3.0460109010509865e-09
-0.012912912912912924	9.639466329578398e-09
-0.01231231231231232	2.9306769806678228e-08
-0.011711711711711717	8.56005077081021e-08
-0.011111111111111127	2.4020284833253667e-07
-0.010510510510510523	6.475501233505782e-07
-0.00990990990990992	1.677111948232589e-06
-0.009309309309309316	4.172959221113629e-06
-0.008708708708708712	9.975155025520577e-06
-0.008108108108108122	2.2908074812028756e-05
-0.007507507507507519	5.054182947579616e-05
-0.006906906906906915	0.00010712892612434885
-0.006306306306306311	0.00021815038092856784
-0.0057057057057057214	0.00042677467098908877
-0.005105105105105118	0.0008021115018467986
-0.004504504504504514	0.0014483193067089189
-0.0039039039039039103	0.002512392023942427
-0.0033033033033033066	0.004187010816373333
-0.0027027027027027167	0.006703699049749553
-0.002102102102102113	0.010311432327854054
-0.0015015015015015093	0.015237655543896946
-0.0009009009009009056	0.0216328217043545
-0.00030030030030031574	0.02950573211072669
0.000300300300300288	0.038663611827941056
0.0009009009009008917	0.04867548449376177
0.0015015015015014954	0.05887727893797945
0.0021021021021020853	0.06843049481272725
0.002702702702702689	0.07643369150251872
0.0033033033033032927	0.08207074613276884
0.0039039039039038964	0.08476686017486706
0.0045045045045045	0.08431776120313339
0.00510510510510509	0.08096219692983833
0.005705705705705694	0.07538155229950266
0.006306306306306297	0.068628469257775
0.006906906906906901	0.06200225927413916
0.007507507507507491	0.05689742749746095
0.008108108108108095	0.05465109702309123
0.008708708708708698	0.056407990169865696
0.009309309309309302	0.06301293579766867
0.009909909909909906	0.07493539034542009
0.010510510510510496	0.0922300095659707
0.0111111111111111	0.11453979545763353
0.011711711711711703	0.14114907241863034
0.012312312312312307	0.17108820602553826
0.012912912912912897	0.2032797054545233
0.0135135135135135	0.23670008818322047
0.014114114114114104	0.2705210036067155
0.014714714714714708	0.30419373713233056
0.015315315315315298	0.3374560712889002
0.0159159159159159	0.37026555729102983
0.016516516516516505	0.4026888565090129
0.01711711711711711	0.4347917805837324
0.017717717717717713	0.4665717388115759
0.018318318318318302	0.4979539553550298
0.018918918918918906	0.5288434239760704
0.01951951951951951	0.5591988224416881
0.020120120120120114	0.5890838666703334
0.020720720720720703	0.6186607922543085
0.021321321321321307	0.6481161599785796
0.02192192192192191	0.67754031561563
0.022522522522522515	0.70680543212418
0.023123123123123118	0.7354930385332593
0.023723723723723708	0.7629075300774737
0.024324324324324312	0.7881830562730554
0.024924924924924916	0.8104590430102734
0.025525525525525505	0.8290768793419604
0.02612612612612611	0.843744824909582
0.026726726726726713	0.8546300621231271
0.027327327327327317	0.8623591216140718
0.02792792792792792	0.8679308691139415
0.028528528528528524	0.8725623251070391
0.029129129129129128	0.8774947077766564
0.02972972972972973	0.8837881928980684
0.030330330330330307	0.892133574658335
0.03093093093093091	0.9027096673040307
0.031531531531531515	0.915115299975147
0.03213213213213212	0.9283999063883639
0.03273273273273272	0.9412035395434454
0.033333333333333326	0.9519959476792972
0.03393393393393393	0.959379874359155
0.03453453453453453	0.9624032826276283
0.03513513513513514	0.9608154259564823
0.03573573573573571	0.9552060919407305
0.03633633633633632	0.9469854445467728
0.03693693693693692	0.9381901253755289
0.037537537537537524	0.931134611237438
0.03813813813813813	0.9279599643858107
0.03873873873873873	0.930159777712275
0.039339339339339335	0.9381797854637679
0.03993993993993994	0.9511875834785828
0.040540540540540515	0.9670875754434208
0.04114114114114112	0.9828126248339983
0.04174174174174172	0.9948632294126776
0.042342342342342326	1.0
0.04294294294294293	0.9959437806701429
0.043543543543543534	0.9819178595345587
0.04414414414414414	0.9588895623322147
0.04474474474474474	0.9294331172015398
0.045345345345345345	0.8972275490302485
0.04594594594594592	0.8662980600077635
0.046546546546546524	0.840179688549962
0.04714714714714713	0.8212064526702367
0.04774774774774773	0.8100986007612402
0.048348348348348336	0.8059417685095845
0.04894894894894894	0.8065462096752797
0.04954954954954954	0.8090723024086584
0.05015015015015015	0.8107407657627262
0.05075075075075075	0.8094331743707962
0.051351351351351326	0.8040339155288534
0.05195195195195193	0.7944530683669552
0.052552552552552534	0.7813710709426167
0.05315315315315314	0.7658270306539641
0.05375375375375374	0.7488078068398079
0.054354354354354345	0.730976000260884
0.05495495495495495	0.712612092631843
0.05555555555555555	0.6937636576214838
0.056156156156156156	0.6745218692917122
0.05675675675675673	0.655305786388309
0.057357357357357336	0.6370382917541499
0.05795795795795794	0.6211390415454575
0.05855855855855854	0.6093222876131265
0.05915915915915915	0.603249050319451
0.05975975975975975	0.6041250058048276
0.060360360360360354	0.6123477726471465
0.06096096096096096	0.6272910235223979
0.06156156156156156	0.6472773666910001
0.06216216216216214	0.6697498338160268
0.06276276276276274	0.6916136873953449
0.06336336336336335	0.7096917972180375
0.06396396396396395	0.7212190118255716
0.06456456456456455	0.7242926863943927
0.06516516516516516	0.7181976807503001
0.06576576576576576	0.7035368260424106
0.06636636636636636	0.6821251095230401
0.06696696696696697	0.6566482442540195
0.06756756756756754	0.6301386559286626
0.06816816816816815	0.6053721012258187
0.06876876876876875	0.5843197232010675
0.06936936936936935	0.5677886566031691
0.06996996996996996	0.5553433900584028
0.07057057057057056	0.5455275469023129
0.07117117117117117	0.5363222171345751
0.07177177177177177	0.5257098233483255
0.07237237237237235	0.5121855151413275
0.07297297297297295	0.49508149824428804
0.07357357357357355	0.474635214267782
0.07417417417417416	0.4518157465006761
0.07477477477477476	0.4279938831930792
0.07537537537537536	0.4045757996203474
0.07597597597597597	0.38270999125961674
0.07657657657657657	0.36313167195050666
0.07717717717717718	0.3461504750397808
0.07777777777777775	0.33173982129467533
0.07837837837837835	0.31966516194685735
0.07897897897897896	0.3095954177437741
0.07957957957957956	0.30116754790229633
0.08018018018018017	0.2940034311677926
0.08078078078078077	0.28769866165258345
0.08138138138138137	0.2818090896329377
0.08198198198198198	0.27585503382624194
0.08258258258258258	0.26935141796643525
0.08318318318318316	0.26186108749201326
0.08378378378378376	0.2530617812395727
0.08438438438438436	0.24281466199259444
0.08498498498498497	0.23122182576675412
0.08558558558558557	0.21865983915982007
0.08618618618618618	0.20577597352518387
0.08678678678678678	0.19343536866683306
0.08738738738738738	0.18261358126143634
0.08798798798798799	0.174241199217826
0.08858858858858856	0.1690236589827497
0.08918918918918917	0.16727490829369293
0.08978978978978977	0.16881112537661416
0.09039039039039037	0.17294452106605027
0.09099099099099098	0.17859574026849293
0.09159159159159158	0.1845108971693071
0.09219219219219218	0.18953541528807533
0.09279279279279279	0.19287338727089656
0.09339339339339339	0.19425778038915156
0.09399399399399397	0.1939770886456632
0.09459459459459457	0.1927435555761758
0.09519519519519518	0.19143534666887366
0.09579579579579578	0.19078499882989972
0.09639639639639638	0.19110562016360838
0.09699699699699699	0.19213748872138747
0.09759759759759759	0.19306284762332498
0.0981981981981982	0.19268655464990272
0.0987987987987988	0.18973088863752904
0.09939939939939937	0.1831601467272061
0.09999999999999998	0.17244483532756133
0.10060060060060058	0.15769710637383738
0.10120120120120119	0.13965006801408622
0.10180180180180179	0.11949920769095038
0.10240240240240239	0.0986595293826712
0.103003003003003	0.07850723997998328
0.1036036036036036	0.060168030358403755
0.10420420420420418	0.044390902318794376
0.10480480480480478	0.03151719051436314
0.10540540540540538	0.02152903284422935
0.10600600600600599	0.014146643063990976
0.10660660660660659	0.008940940394658594
0.1072072072072072	0.005434750206202354
0.1078078078078078	0.0031771127042405124
0.1084084084084084	0.0017865382717889794
0.109009009009009	0.0009672620019558947
0.10960960960960958	0.0005066527568618893
0.11021021021021019	0.00026250434794166744
0.11081081081081079	0.00014734010434538897
0.11141141141141139	0.0001144827126432683
0.112012012012012	0.00014843575391905271
0.1126126126126126	0.0002604977375312578
0.1132132132132132	0.000489441468745719
0.11381381381381381	0.0009062527132811419
0.11441441441441441	0.0016210114926957708
0.11501501501501499	0.002788852581072462
0.11561561561561559	0.004610694792169802
0.1162162162162162	0.00732358090240419
0.1168168168168168	0.011175806250685623
0.1174174174174174	0.016384330406631523
0.118018018018018	0.023076618678954573
0.11861861861861861	0.031225479882237284
0.11921921921921921	0.0405919115879871
0.11981981981981982	0.050694788267943124
0.1204204204204204	0.060824780240984366
0.121021021021021	0.07011181477957426
0.1216216216216216	0.07764174607760829
0.1222222222222222	0.08260242621268023
0.12282282282282281	0.08442746291373043
0.12342342342342341	0.08290258999089584
0.12402402402402402	0.07820704626645196
0.12462462462462462	0.07087892035988001
0.12522522522522522	0.06171372040942271
0.1258258258258258	0.05162258981662997
0.1264264264264264	0.04148501710304749
0.127027027027027	0.03202846929602516
0.1276276276276276	0.023756065729732115
0.1282282282282282	0.016928024468055136
0.12882882882882882	0.011588613080541708
0.12942942942942942	0.007621668803191769
0.13003003003003002	0.0048157297546258075
0.1306306306306306	0.0029232608299474745
0.1312312312312312	0.001704772582376152
0.1318318318318318	0.0009551218091211999
0.1324324324324324	0.0005140963216573461
0.13303303303303302	0.0002658420371043116
0.13363363363363362	0.00013206758637559926
0.13423423423423422	6.303216880477427e-05
0.13483483483483483	2.8901586630874208e-05
0.13543543543543543	1.2731352556918845e-05
0.136036036036036	5.387916163003965e-06
0.1366366366366366	2.190587166199334e-06
0.13723723723723721	8.556451116373246e-07
0.13783783783783782	3.2108515954535527e-07
0.13843843843843842	1.1575512215097961e-07
0.13903903903903903	4.0091622008828014e-08
0.13963963963963963	1.3340142279432303e-08
0.14024024024024023	4.264427359764068e-09
0.14084084084084084	1.3096474615016455e-09
0.1414414414414414	3.864039122552726e-10
0.14204204204204202	1.095272161361889e-10
0.14264264264264262	2.982606834493733e-11
0.14324324324324322	7.80303209168938e-12
0.14384384384384383	1.961210466910893e-12
0.14444444444444443	4.735637344911842e-13
0.14504504504504503	1.0985658540448539e-13
0.14564564564564564	2.448314362676943e-14
0.14624624624624624	5.242056403667702e-15
0.14684684684684682	1.0782752177144748e-15
0.14744744744744742	2.1308406982148663e-16
0.14804804804804803	4.0454400273833847e-17
0.14864864864864863	7.378600151510752e-18
0.14924924924924923	1.2929317804484644e-18
0.14984984984984984	2.176560131256977e-19
0.15045045045045044	3.520133680422108e-20
0.15105105105105102	5.469419271666506e-21
0.15165165165165165	8.16441884561684e-22
0.15225225225225222	1.1721907642743263e-22
0.15285285285285286	1.7233181199873224e-23
0.15345345345345343	1.0574494263773898e-23
0.15405405405405406	6.232503097387843e-23
0.15465465465465464	4.3837350524497985e-22
0.15525525525525521	2.9747487823783793e-21
0.15585585585585585	1.9394627840489957e-20
0.15645645645645642	1.2148050261399562e-19
0.15705705705705705	7.310130760907111e-19
0.15765765765765763	4.226074393994316e-18
0.15825825825825826	2.347159256957407e-17
0.15885885885885884	1.2523952348545261e-16
0.15945945945945947	6.419980152285598e-16
0.16006006006006004	3.1616908094015e-15
0.16066066066066062	1.4958861591313158e-14
0.16126126126126125	6.79940845670439e-14
0.16186186186186183	2.969184364636856e-13
0.16246246246246246	1.2456517849380424e-12
0.16306306306306304	5.020530541068286e-12
0.16366366366366367	1.9439991003129635e-11
0.16426426426426424	7.231627040714669e-11
0.16486486486486487	2.5844583189635065e-10
0.16546546546546545	8.873534675769911e-10
0.16606606606606603	2.926964477577603e-09
0.16666666666666666	9.27538712512767e-09
0.16726726726726723	2.823843248967173e-08
0.16786786786786786	8.259301036920045e-08
0.16846846846846844	2.3208148320102027e-07
0.16906906906906907	6.265166575704554e-07
0.16966966966966965	1.6248763945997758e-06
0.17027027027027028	4.048596781507798e-06
0.17087087087087086	9.691399805915426e-06
0.17147147147147143	2.2287847863553646e-05
0.17207207207207206	4.9243853984239785e-05
0.17267267267267264	0.00010453024415038721
0.17327327327327327	0.00021317843465615505
0.17387387387387385	0.00041769911588479433
0.17447447447447448	0.0007863459525952833
0.17507507507507505	0.0014223581896524733
0.17567567567567569	0.002472130762361401
0.17627627627627626	0.0041288793587162375
0.17687687687687684	0.006627282570798427
0.17747747747747747	0.010224547306717015
0.17807807807807804	0.015165155814940658
0.17867867867867868	0.021630642082166113
0.17927927927927925	0.029681677753213634
0.17987987987987988	0.03920591390235132
0.18048048048048046	0.049888822351478734
0.18108108108108104	0.061223461856445595
0.18168168168168167	0.07256712492372297
0.18228228228228224	0.08323917650913212
0.18288288288288287	0.09263902869599638
0.18348348348348345	0.10035207831750058
0.18408408408408408	0.1062102403251809
0.18468468468468466	0.1102850001981878
0.1852852852852853	0.11281222624666366
0.18588588588588587	0.11407206146437451
0.18648648648648644	0.11426459737081433
0.18708708708708707	0.1134251192480401
0.18768768768768765	0.1114093695732872
0.18828828828828828	0.10795416280255644
0.18888888888888886	0.1027914870527406
0.1894894894894895	0.09577553415055157
0.19009009009009006	0.08697884062986946
0.1906906906906907	0.07672634788228554
0.19129129129129127	0.06555883685593203
0.19189189189189185	0.05414060977368718
0.19249249249249248	0.04314196256058412
0.19309309309309305	0.033130475381212915
0.19369369369369369	0.024497234071733796
0.19429429429429426	0.017429590555171574
0.1948948948948949	0.011927161280865576
0.19549549549549547	0.007847363498174654
0.1960960960960961	0.004963018224938188
0.19669669669669668	0.0030166974964397405
0.19729729729729725	0.0017621015140738222
0.19789789789789788	0.0009890261297042693
0.19849849849849846	0.0005333806333270491
0.1990990990990991	0.0002763769017306044
0.19969969969969967	0.0001375906398654283
0.2003003003003003	6.580971102332344e-05
0.20090090090090088	3.0241192586060716e-05
0.2015015015015015	1.3350926010315746e-05
0.20210210210210208	5.662710968196552e-06
0.20270270270270266	2.307468685297672e-06
0.2033033033033033	9.033252810584258e-07
0.20390390390390387	3.397413424463247e-07
0.2045045045045045	1.2275742902062958e-07
0.20510510510510507	4.26129702998777e-08
0.2057057057057057	1.4211178906998853e-08
0.20630630630630628	4.553154938777713e-09
0.2069069069069069	1.4014854585260873e-09
0.2075075075075075	4.1443696295597047e-10
0.20810810810810806	1.1773944947886275e-10
0.2087087087087087	3.213505809582687e-11
0.20930930930930927	8.426160066973876e-12
0.2099099099099099	2.122627649162099e-12
0.21051051051051048	5.137021748098252e-13
0.2111111111111111	1.1943798061062085e-13
0.2117117117117117	2.6678840423035013e-14
0.21231231231231232	5.7251238898230714e-15
0.2129129129129129	1.1803104876178613e-15
0.21351351351351347	2.3377662072762513e-16
0.2141141141141141	4.448353764008958e-17
0.21471471471471468	8.131880515510523e-18
0.2153153153153153	1.4281574424913983e-18
0.21591591591591588	2.4096535897284767e-19
0.21651651651651652	3.9059489723764624e-20
0.2171171171171171	6.082637618016697e-21
0.21771771771771772	9.100196023693809e-22
0.2183183183183183	1.3079856422022968e-22
0.21891891891891888	1.8061284408431942e-23
0.2195195195195195	2.3960049524158916e-24
0.22012012012012008	3.0536567387757114e-25
0.22072072072072071	3.7389197745180234e-26
0.2213213213213213	4.398104072920395e-27
0.22192192192192192	4.970250551952744e-28
0.2225225225225225	5.396155889769738e-29
0.22312312312312313	5.6283891590301504e-30
0.2237237237237237	5.639974925721192e-31
0.22432432432432428	5.429547708140512e-32
0.2249249249249249	5.021616687236283e-33
0.2255255255255255	4.461869758734923e-34
0.22612612612612612	3.808760324083308e-35
0.2267267267267267	3.123516645718426e-36
0.22732732732732733	2.460919626898862e-37
0.2279279279279279	1.8627066293247138e-38
0.22852852852852854	1.3545184202616535e-39
0.2291291291291291	9.462781140263473e-41
0.2297297297297297	6.35105832084848e-42
0.23033033033033032	4.0951218717054536e-43
0.2309309309309309	2.536769375441747e-44
0.23153153153153153	1.50969273893562e-45
0.2321321321321321	8.63156551728334e-47
0.23273273273273273	4.741153337881881e-48
0.2333333333333333	2.5019110002453828e-49
0.23393393393393394	1.268391072416006e-50
0.23453453453453452	6.1779986917440376e-52
0.2351351351351351	2.9570010554023074e-53
0.23573573573573572	1.6186492376527973e-53
0.2363363363363363	3.209658506371481e-52
0.23693693693693693	6.645853256846662e-51
0.2375375375375375	1.3222443787361456e-49
0.23813813813813814	2.5273552275417608e-48
0.23873873873873871	4.641028882540865e-47
0.2393393393393393	8.187582323196586e-46
0.23993993993993992	1.3876837836712148e-44
0.2405405405405405	2.2595334328162457e-43
0.24114114114114113	3.534601481454882e-42
0.2417417417417417	5.311969387862866e-41
0.24234234234234234	7.669447819907049e-40
0.2429429429429429	1.0638148671187194e-38
0.24354354354354354	1.4176252459653921e-37
0.24414414414414412	1.8148897470512524e-36
0.2447447447447447	2.232196796421555e-35
0.24534534534534533	2.6375951699345545e-34
0.2459459459459459	2.9941752913986183e-33
0.24654654654654654	3.2654251282680665e-32
0.2471471471471471	3.4213355001731696e-31
0.24774774774774774	3.443856302915325e-30
0.24834834834834832	3.330334107254625e-29
0.24894894894894895	3.094026388290423e-28
0.24954954954954953	2.7615546781298647e-27
0.2501501501501501	2.3679727740332383e-26
0.2507507507507507	1.950712145114674e-25
0.25135135135135134	1.5438428686164314e-24
0.25195195195195197	1.1738333093427198e-23
0.2525525525525525	8.574389092314089e-23
0.2531531531531531	6.017185084449447e-22
0.25375375375375375	4.056738169745658e-21
0.2543543543543544	2.62756828577031e-20
0.2549549549549549	1.6350252705273746e-19
0.25555555555555554	9.774360492284606e-19
0.25615615615615617	5.613654247701973e-18
0.2567567567567567	3.097393576162142e-17
0.2573573573573573	1.6418767432740697e-16
0.25795795795795795	8.361383328394688e-16
0.2585585585585586	4.090808428300795e-15
0.2591591591591591	1.922797615725421e-14
0.25975975975975973	8.682632765255501e-14
0.26036036036036037	3.766714601808261e-13
0.2609609609609609	1.5698834947076148e-12
0.2615615615615615	6.285872333730142e-12
0.26216216216216215	2.418004551496966e-11
0.2627627627627628	8.935978120930324e-11
0.2633633633633633	3.172637874767115e-10
0.26396396396396393	1.0821621434441358e-09
0.26456456456456456	3.546154024522107e-09
0.2651651651651652	1.116390873846972e-08
0.2657657657657657	3.376512682161094e-08
0.26636636636636635	9.81101450759624e-08
0.266966966966967	2.738753058252029e-07
0.2675675675675675	7.344889359381063e-07
0.26816816816816813	1.8923918356814471e-06
0.26876876876876876	4.684144653409424e-06
0.2693693693693694	1.1138916690628623e-05
0.2699699699699699	2.5447729418186827e-05
0.27057057057057055	5.585326245426168e-05
0.2711711711711712	0.00011777184489411658
0.2717717717717717	0.00023857659489565173
0.27237237237237233	0.00046430955195549275
0.27297297297297296	0.0008681221266903886
0.2735735735735736	0.0015593638360167335
0.2741741741741741	0.0026909616930545534
0.27477477477477474	0.00446129557736096
0.2753753753753754	0.007105716972929745
0.275975975975976	0.01087297119497491
0.2765765765765765	0.015983872064750392
0.27717717717717716	0.022574034117327044
0.2777777777777778	0.030628786060762164
0.2783783783783783	0.03992489812143733
0.27897897897897894	0.04999784361737893
0.2795795795795796	0.060152288677572927
0.2801801801801802	0.0695258750007224
0.2807807807807807	0.07720300334829225
0.28138138138138136	0.08235981324310211
0.281981981981982	0.08440922965155219
0.2825825825825825	0.08311089305128559
0.28318318318318314	0.07861753062658561
0.28378378378378377	0.07144540717438286
0.2843843843843844	0.06237675877098024
0.2849849849849849	0.05231969705582315
0.28558558558558556	0.04216021248607883
0.2861861861861862	0.032639216751352736
0.2867867867867868	0.024276748067119325
0.28738738738738734	0.017350216168945266
0.28798798798798797	0.01191938108917693
0.2885885885885886	0.00788174579056835
0.2891891891891891	0.0050396849447272235
0.28978978978978975	0.0031638594801955597
0.2903903903903904	0.0020436681381169213
0.290990990990991	0.0015218257461910416
0.29159159159159154	0.0015145766862557047
0.29219219219219217	0.0020207030999225928
0.2927927927927928	0.0031216471976649677
0.2933933933933933	0.004972784535276132
0.29399399399399395	0.007783581125676758
0.2945945945945946	0.011783467755335189
0.2951951951951952	0.017171835108365733
0.29579579579579574	0.02405489772272396
0.29639639639639637	0.03237848115548694
0.296996996996997	0.04187203038297119
0.29759759759759763	0.052022491971125254
0.29819819819819815	0.062094552303918006
0.2987987987987988	0.07120488593213073
0.2993993993993994	0.07844398843250881
0.29999999999999993	0.08302387688236408
0.30060060060060056	0.0844189204024898
0.3012012012012012	0.08246506799720903
0.30180180180180183	0.07739158164066919
0.30240240240240235	0.06977679297132008
0.303003003003003	0.06043969002495138
0.3036036036036036	0.050295436348212416
0.30420420420420413	0.04020999158372058
0.30480480480480476	0.030885268524904252
0.3054054054054054	0.022794156288471954
0.306006006006006	0.016169308105704525
0.30660660660660655	0.011036203134313428
0.3072072072072072	0.007273274302397199
0.3078078078078078	0.004680760476401088
0.30840840840840833	0.0030438774852364447
0.30900900900900896	0.0021821143413342818
0.3096096096096096	0.0019821922927480947
0.3102102102102102	0.002415699025142513
0.31081081081081074	0.003543180767705526
0.3114114114114114	0.005505265730137601
0.312012012012012	0.008499656746166243
0.31261261261261264	0.012742202948403492
0.31321321321321316	0.018411987996220763
0.3138138138138138	0.025584793529387553
0.3144144144144144	0.03416547438333102
0.31501501501501494	0.04383551064942644
0.3156156156156156	0.054034373393570055
0.3162162162162162	0.06398987048819041
0.31681681681681684	0.07280259660588237
0.31741741741741736	0.0795749301369997
0.318018018018018	0.0835601457270397
0.3186186186186186	0.08429766925533491
0.31921921921921914	0.08170062512663549
0.3198198198198198	0.07607266306972821
0.3204204204204204	0.068049554441372
0.32102102102102104	0.05848107905735282
0.32162162162162156	0.048283516661792425
0.3222222222222222	0.03829797711039271
0.3228228228228228	0.02918409307245529
0.32342342342342345	0.0213653490858524
0.32402402402402397	0.015026824334907584
0.3246246246246246	0.010153548575670596
0.32522522522522523	0.006591160955938533
0.32582582582582575	0.004110545014945311
0.3264264264264264	0.002462806691354777
0.327027027027027	0.0014176031389316118
0.32762762762762765	0.0007839212415110966
0.32822822822822817	0.0004164699048902247
0.3288288288288288	0.0002125632785507091
0.32942942942942943	0.00010422845044095674
0.33003003003002995	4.909957663283929e-05
0.3306306306306306	2.2220950839556702e-05
0.3312312312312312	9.66141983561169e-06
0.33183183183183185	4.035642582279625e-06
0.33243243243243237	1.6194884759832241e-06
0.333033033033033	6.24361985598571e-07
0.33363363363363363	2.312535823785816e-07
0.33423423423423426	8.228750798395786e-08
0.3348348348348348	2.8130197173345075e-08
0.3354354354354354	9.238576669569158e-09
0.33603603603603605	2.9149478091266306e-09
0.33663663663663657	8.835882343901425e-10
0.3372372372372372	2.573134514835341e-10
0.33783783783783783	7.198938794613221e-11
0.33843843843843846	1.934941757567431e-11
0.339039039039039	4.996440707651431e-12
0.3396396396396396	1.239501349466302e-12
0.34024024024024024	2.954110217785357e-13
0.34084084084084076	6.763940998954853e-14
0.3414414414414414	1.487874674075085e-14
0.342042042042042	3.144316953124009e-15
0.34264264264264266	6.38380640517406e-16
0.3432432432432432	1.2451639186550106e-16
0.3438438438438438	2.3332803128942504e-17
0.34444444444444444	4.200554718977936e-18
0.3450450450450451	7.26911429580861e-19
0.3456456456456456	1.235972255303944e-19
0.3462462462462462	3.809654165018908e-20
0.34684684684684686	1.2095844576601575e-19
0.3474474474474474	7.1098017053380775e-19
0.348048048048048	4.1104414026223395e-18
0.34864864864864864	2.2843677796528952e-17
0.34924924924924927	1.2196724440558534e-16
0.3498498498498498	6.256248267670206e-16
0.3504504504504504	3.08303294708274e-15
0.35105105105105106	1.459606478257276e-14
0.3516516516516516	6.638757783539649e-14
0.3522522522522522	2.9008901938549475e-13
0.35285285285285284	1.2177809647525348e-12
0.35345345345345347	4.911345623473433e-12
0.354054054054054	1.9029406298058362e-11
0.3546546546546546	7.083426716252592e-11
0.35525525525525525	2.533115523652457e-10
0.3558558558558559	8.702820231143507e-10
0.3564564564564564	2.8724895269144352e-09
0.35705705705705704	9.108572516173123e-09
0.35765765765765767	2.7748250827834825e-08
0.3582582582582582	8.121090087322058e-08
0.3588588588588588	2.2834235193290165e-07
0.35945945945945945	6.168108966210581e-07
0.3600600600600601	1.6007040022523202e-06
0.3606606606606606	3.990832047971388e-06
0.36126126126126124	9.558930408567306e-06
0.36186186186186187	2.1996246593283944e-05
0.3624624624624624	4.862742760726488e-05
0.363063063063063	0.00010327791402338058
0.36366366366366365	0.00021073034647114963
0.3642642642642643	0.0004130857340183985
0.3648648648648648	0.0007779413546175132
0.36546546546546543	0.0014074959879662125
0.36606606606606606	0.002446477891826488
0.3666666666666666	0.004085352842541568
0.3672672672672672	0.006554092680987288
0.36786786786786785	0.010101628097537325
0.3684684684684685	0.01495780546939903
0.369069069069069	0.02127872335188738
0.36966966966966963	0.02908243247237707
0.37027027027027026	0.038188689124061835
0.3708708708708709	0.04818127127598379
0.3714714714714714	0.05841152604087142
0.37207207207207205	0.06805548334035
0.3726726726726727	0.07622437173413148
0.3732732732732732	0.08211272165920509
0.37387387387387383	0.08515445929243286
0.37447447447447446	0.08515068368277108
0.3750750750750751	0.08233632423414662
0.3756756756756756	0.07736612902745489
0.37627627627627624	0.07121938088369277
0.3768768768768769	0.06504141213508464
0.3774774774774774	0.05995303095475109
0.37807807807807803	0.05686367022615085
0.37867867867867866	0.05632091143244391
0.3792792792792793	0.058420643367117824
0.3798798798798798	0.06279139776991616
0.38048048048048044	0.06865514747732596
0.3810810810810811	0.07495556956121328
0.3816816816816817	0.08053370858787608
0.3822822822822822	0.08432133358060762
0.38288288288288286	0.08551662932409693
0.3834834834834835	0.08370816164339925
0.384084084084084	0.07892285820035563
0.38468468468468464	0.0715906686877103
0.3852852852852853	0.062438146765127996
0.3858858858858859	0.05233940410772896
0.3864864864864864	0.04216061867394601
0.38708708708708706	0.032631510090418626
0.3876876876876877	0.024265717977904517
0.3882882882882882	0.017336459574754992
0.38888888888888884	0.011899561775510374
0.38948948948948947	0.007846941189156676
0.3900900900900901	0.004971257517030644
0.3906906906906906	0.0030257093668453277
0.39129129129129125	0.001769222691748018
0.3918918918918919	0.0009938749017083998
0.3924924924924925	0.0005363825624749576
0.39309309309309304	0.00027810651141871697
0.39369369369369367	0.00013852915148557032
0.3942942942942943	6.629254055324073e-05
0.3948948948948948	3.0477658800830136e-05
0.39549549549549545	1.3461454324669066e-05
0.3960960960960961	5.712099896477241e-06
0.3966966966966967	2.3285900395401313e-06
0.39729729729729724	9.119766192453477e-07
0.39789789789789787	3.431371970772529e-07
0.3984984984984985	1.240353053843721e-07
0.399099099099099	4.307410540769324e-08
0.39969969969969965	1.4370789829148357e-08
0.4003003003003003	4.6061537943579196e-09
0.4009009009009009	1.4183703891875014e-09
0.40150150150150155	4.195988629892177e-10
0.40210210210210207	1.1925384054665316e-10
0.4027027027027027	3.256146009301536e-11
0.40330330330330333	8.541394725966357e-12
0.40390390390390385	2.152519721069634e-12
0.4045045045045045	5.211454023031219e-13
0.4051051051051051	1.2121716069558316e-13
0.40570570570570574	2.7087113574271387e-14
0.40630630630630626	5.815067699888696e-15
0.4069069069069069	1.1993342789209003e-15
0.4075075075075075	2.376397808298769e-16
0.40810810810810816	4.5236757165579116e-17
0.4087087087087087	8.272889261673733e-18
0.4093093093093093	1.4535045059304455e-18
0.40990990990990994	2.453403490562132e-19
0.41051051051051046	3.9784600387860633e-20
0.4111111111111111	6.1980410253207594e-21
0.4117117117117117	9.276567688953459e-22
0.41231231231231236	1.333870335423314e-22
0.4129129129129129	1.84260962528164e-23
0.4135135135135135	2.445380708395783e-24
0.41411411411411414	3.117834461345895e-25
0.41471471471471466	3.819029817725693e-26
0.4153153153153153	4.494138687124721e-27
0.4159159159159159	5.08081423631859e-28
0.41651651651651656	5.518405219397392e-29
0.4171171171171171	5.7582071431588945e-30
0.4177177177177177	5.7723732450961785e-31
0.41831831831831834	5.559233953644428e-32
0.41891891891891897	5.1436205442199686e-33
0.4195195195195195	4.572106292629311e-34
0.4201201201201201	3.90442549003594e-35
0.42072072072072075	3.203254061212087e-36
0.4213213213213213	2.5247539274359233e-37
0.4219219219219219	1.911789853987599e-38
0.42252252252252254	1.3907679484983172e-39
0.42312312312312317	9.719918408771847e-41
0.4237237237237237	6.526254269109148e-42
0.4243243243243243	4.209774045430543e-43
0.42492492492492495	2.6088373716663887e-44
0.42552552552552547	1.553204546030003e-45
0.4261261261261261	8.883901278702208e-47
0.42672672672672673	4.8817127347255583e-48
0.42732732732732737	2.5771170281142608e-49
0.4279279279279279	1.3070418363087976e-50
0.4285285285285285	6.36853555534918e-52
0.42912912912912915	2.9858054307850564e-53
0.4297297297297298	2.4264827039553448e-54
0.4303303303303303	2.426829210429391e-53
0.43093093093093093	5.186043869333075e-52
0.43153153153153156	1.0672357133539206e-50
0.4321321321321321	2.1099877985933104e-49
0.4327327327327327	4.007679350694185e-48
0.43333333333333335	7.313064685782627e-47
0.433933933933934	1.2820332468122513e-45
0.4345345345345345	2.1591985791907916e-44
0.43513513513513513	3.493649310169063e-43
0.43573573573573576	5.430745569739257e-42
0.4363363363363363	8.110227363435787e-41
0.4369369369369369	1.1635901261891447e-39
0.43753753753753755	1.603837819369551e-38
0.4381381381381382	2.1238033327712702e-37
0.4387387387387387	2.7018520926739556e-36
0.43933933933933933	3.302191601798176e-35
0.43993993993993996	3.877362371630541e-34
0.4405405405405406	4.3738505450115634e-33
0.4411411411411411	4.7400717083715893e-32
0.44174174174174174	4.935138093675604e-31
0.4423423423423424	4.9363634969637165e-30
0.4429429429429429	4.743603489077898e-29
0.44354354354354353	4.379283415435883e-28
0.44414414414414416	3.8841066841197296e-27
0.4447447447447448	3.309578394129621e-26
0.4453453453453453	2.7092408811666007e-25
0.44594594594594594	2.1306690277535163e-24
0.4465465465465466	1.6098217486116378e-23
0.4471471471471471	1.1685115592572327e-22
0.4477477477477477	8.148574873294385e-22
0.44834834834834836	5.459133726879239e-21
0.448948948948949	3.5136559205618107e-20
0.4495495495495495	2.1726419102645077e-19
0.45015015015015014	1.290655986800592e-18
0.4507507507507508	7.365907702028816e-18
0.4513513513513514	4.0386430472988954e-17
0.4519519519519519	2.1273458108616665e-16
0.45255255255255256	1.076549837573789e-15
0.4531531531531532	5.233878204082575e-15
0.4537537537537537	2.4445926935699674e-14
0.45435435435435434	1.0969398947743768e-13
0.45495495495495497	4.728817776781055e-13
0.4555555555555556	1.9584647140852856e-12
0.4561561561561561	7.792419930179858e-12
0.45675675675675675	2.9786698577788826e-11
0.4573573573573574	1.093870267296755e-10
0.4579579579579579	3.8592480200709743e-10
0.45855855855855854	1.3080760291667702e-09
0.45915915915915917	4.259481234933862e-09
0.4597597597597598	1.3325203690513172e-08
0.4603603603603603	4.0048331625899504e-08
0.46096096096096095	1.1563476592200403e-07
0.4615615615615616	3.2076416770128197e-07
0.4621621621621621	8.548239759587326e-07
0.46276276276276274	2.1885726451506667e-06
0.46336336336336337	5.383177048940908e-06
0.463963963963964	1.2720664123930907e-05
0.4645645645645645	2.8878480128687747e-05
0.46516516516516515	6.298429964340439e-05
0.4657657657657658	0.00013197257831535706
0.4663663663663664	0.00026566144061229664
0.46696696696696693	0.0005137676681521674
0.46756756756756757	0.000954549472810409
0.4681681681681682	0.0017038193217932822
0.4687687687687687	0.002921743326703971
0.46936936936936935	0.004813422764540352
0.46996996996997	0.00761832295674545
0.4705705705705706	0.01158399005904368
0.47117117117117113	0.016921949628981765
0.47177177177177176	0.023748492393843572
0.4723723723723724	0.03201954211140367
0.4729729729729729	0.04147511655882986
0.47357357357357355	0.05161233896609216
0.4741741741741742	0.061703940357874416
0.4747747747747748	0.07087053332051817
0.47537537537537533	0.07820094173300914
0.47597597597597596	0.08289948686932626
0.4765765765765766	0.08442781501708936
0.4771771771771772	0.08260643120953429
0.47777777777777775	0.07764953732872305
0.4783783783783784	0.0701239601418608
0.478978978978979	0.06084331079297325
0.47957957957957953	0.050725168876412
0.48018018018018016	0.040646678101655016
0.4807807807807808	0.03133071860179953
0.4813813813813814	0.023283017935491
0.48198198198198194	0.016785069246818673
0.4825825825825826	0.011933814234086097
0.4831831831831832	0.008710324248882921
0.4837837837837837	0.007057156148763892
0.48438438438438436	0.006946384363618277
0.484984984984985	0.008425183887754623
0.4855855855855856	0.011631211590155928
0.48618618618618614	0.016774937175813888
0.4867867867867868	0.024090623056380066
0.4873873873873874	0.03376240449381096
0.48798798798798804	0.04583705914553029
0.48858858858858856	0.060139846615321756
0.4891891891891892	0.07621266163047788
0.4897897897897898	0.09329290216805385
0.49039039039039034	0.11034586710103324
0.49099099099099097	0.1261535983407294
0.4915915915915916	0.1394509101601216
0.49219219219219223	0.14908799111295654
0.49279279279279276	0.15419154154618933
0.4933933933933934	0.15429505186837947
0.493993993993994	0.14941404256191784
0.49459459459459454	0.14005268374027438
0.49519519519519517	0.1271416715923833
0.4957957957957958	0.1119203543457639
0.49639639639639643	0.09578572458663775
0.49699699699699695	0.0801347251009161
0.4975975975975976	0.0662236044189629
0.4981981981981982	0.05506002216103374
0.49879879879879885	0.047333231722280884
0.49939939939939937	0.04337877807213033
0.5	0.04316990622580072
