# Supplementary material for: Stimulus duration encoding occurs early in the moth olfactory pathway
Source: Commun Biol. 2024 Oct 3;7:1252. doi: 10.1038/s42003-024-06921-z (PMC11449909; doi:10.1038/s42003-024-06921-z)
Supplement: Supplementary file 3 — Supplementary Data 1 [file 42003_2024_6921_MOESM3_ESM.zip › Fig S1/5ms.csv]

time	normalized firing rate
-0.1	1.6449096049810775e-93
-0.0993993993993994	9.801163008803954e-92
-0.0987987987987988	5.610565191766993e-90
-0.09819819819819821	3.085524781377849e-88
-0.0975975975975976	1.630215017978446e-86
-0.096996996996997	8.274736358341409e-85
-0.0963963963963964	4.035123827519513e-83
-0.09579579579579581	1.8903968841770472e-81
-0.0951951951951952	8.508295093199089e-80
-0.0945945945945946	3.678963851925108e-78
-0.093993993993994	1.5282764552713868e-76
-0.09339339339339339	6.099184197935376e-75
-0.0927927927927928	2.3384872255025413e-73
-0.0921921921921922	8.61373843124601e-72
-0.0915915915915916	3.048188238239573e-70
-0.09099099099099099	1.036299555672146e-68
-0.0903903903903904	3.384716251714305e-67
-0.0897897897897898	1.0620687912249187e-65
-0.0891891891891892	3.2016691704339647e-64
-0.08858858858858859	9.272432643641985e-63
-0.08798798798798799	2.5799087590378005e-61
-0.0873873873873874	6.896177539768501e-60
-0.0867867867867868	1.7709485650562935e-58
-0.08618618618618619	4.3691493444659863e-57
-0.0855855855855856	1.0355742913196266e-55
-0.084984984984985	2.3580828512386727e-54
-0.08438438438438439	5.158581421140928e-53
-0.08378378378378379	1.084163920571464e-51
-0.08318318318318318	2.1890367045997488e-50
-0.08258258258258258	4.246240328261502e-49
-0.08198198198198199	7.913152463534174e-48
-0.08138138138138139	1.4167327519878603e-46
-0.08078078078078078	2.4367993783531714e-45
-0.0801801801801802	4.0266609233377027e-44
-0.07957957957957959	6.392397789392786e-43
-0.07897897897897899	9.749357086049091e-42
-0.07837837837837838	1.4285045238245443e-40
-0.07777777777777778	2.0108548701372284e-39
-0.07717717717717718	2.7194013404916814e-38
-0.07657657657657659	3.533127986063412e-37
-0.07597597597597598	4.410003425523874e-36
-0.07537537537537538	5.288250174862338e-35
-0.07477477477477479	6.092262166044802e-34
-0.07417417417417418	6.742775838704057e-33
-0.07357357357357358	7.169558810771221e-32
-0.07297297297297298	7.323855091221033e-31
-0.07237237237237237	7.18754690865292e-30
-0.07177177177177178	6.776654170311152e-29
-0.07117117117117118	6.138237506382676e-28
-0.07057057057057058	5.341532216475805e-27
-0.06996996996996997	4.465621297602307e-26
-0.06936936936936938	3.5866739279105878e-25
-0.06876876876876878	2.7675532118221013e-24
-0.06816816816816818	2.0516074933373346e-23
-0.06756756756756757	1.4611235751183568e-22
-0.06696696696696697	9.99710352452206e-22
-0.06636636636636636	6.5713747674624304e-21
-0.06576576576576577	4.149859286265834e-20
-0.06516516516516517	2.5177113422197823e-19
-0.06456456456456458	1.467487276487039e-18
-0.06396396396396398	8.217488253459258e-18
-0.06336336336336337	4.420799084843787e-17
-0.06276276276276277	2.2848627824989544e-16
-0.06216216216216217	1.1345352662681327e-15
-0.06156156156156157	5.412220184814574e-15
-0.060960960960960965	2.4804687386696587e-14
-0.06036036036036037	1.0921805276916507e-13
-0.059759759759759765	4.620184397925315e-13
-0.05915915915915917	1.8777190587925067e-12
-0.058558558558558564	7.331806885083067e-12
-0.05795795795795797	2.7504499125739387e-11
-0.057357357357357364	9.913172626287262e-11
-0.05675675675675677	3.432752459456607e-10
-0.05615615615615616	1.1420860919933372e-09
-0.055555555555555566	3.6508042481451777e-09
-0.05495495495495496	1.121294811199294e-08
-0.05435435435435436	3.3090439962070713e-08
-0.05375375375375376	9.383150362134999e-08
-0.05315315315315316	2.5566578738906714e-07
-0.05255255255255256	6.694092753674733e-07
-0.05195195195195196	1.6843290746942715e-06
-0.05135135135135136	4.072897906866531e-06
-0.05075075075075076	9.465681874844725e-06
-0.05015015015015016	2.11450535015951e-05
-0.04954954954954956	4.540654037802967e-05
-0.04894894894894896	9.374197222495309e-05
-0.048348348348348356	0.00018608870644428675
-0.04774774774774775	0.00035526588362448365
-0.047147147147147156	0.0006524203973624497
-0.04654654654654655	0.0011527996245223012
-0.045945945945945955	0.001960498217396962
-0.04534534534534535	0.0032101545521879622
-0.044744744744744755	0.005063187697579788
-0.04414414414414415	0.007696422305674554
-0.043543543543543554	0.011282122882397723
-0.04294294294294295	0.015960557713688508
-0.042342342342342354	0.021808824846679065
-0.04174174174174175	0.02881197323735375
-0.041141141141141147	0.036843437712363356
-0.04054054054054055	0.04566071943419592
-0.039939939939939946	0.05491901732424555
-0.03933933933933935	0.06420099008193714
-0.038738738738738746	0.07305655094033195
-0.03813813813813815	0.0810442219272717
-0.037537537537537545	0.08776610183847423
-0.03693693693693695	0.09289174462655234
-0.036336336336336345	0.0961708229672674
-0.03573573573573574	0.0974383725484483
-0.03513513513513514	0.0966179738962341
-0.03453453453453455	0.09372681255366637
-0.033933933933933944	0.08888292807430787
-0.03333333333333334	0.08231091643928513
-0.032732732732732736	0.0743399029054138
-0.032132132132132146	0.06538806701965635
-0.03153153153153154	0.05593140091792089
-0.03093093093093094	0.046459437808641986
-0.030330330330330335	0.037425388098211936
-0.029729729729729745	0.029200596958911695
-0.02912912912912914	0.022042545881038357
-0.028528528528528538	0.016082087444850717
-0.027927927927927934	0.011330598478914208
-0.02732732732732733	0.0077030346918854735
-0.02672672672672674	0.005049908142047725
-0.026126126126126137	0.0031905987244524084
-0.025525525525525533	0.0019418612459152105
-0.02492492492492493	0.001138004034553926
-0.02432432432432434	0.0006419542333445837
-0.023723723723723736	0.00034850485528112936
-0.023123123123123132	0.00018211927367012772
-0.02252252252252253	9.182216028178356e-05
-0.021921921921921925	4.5248311751286466e-05
-0.021321321321321335	2.3221304139770152e-05
-0.02072072072072073	1.5579003409667118e-05
-0.020120120120120127	1.850372837546035e-05
-0.019519519519519524	3.337822862179328e-05
-0.018918918918918934	6.711774151039847e-05
-0.01831831831831833	0.0001339233256083522
-0.017717717717717726	0.00025834907133690427
-0.017117117117117123	0.00047937204305951824
-0.01651651651651652	0.0008547339949475602
-0.01591591591591593	0.001464204086493145
-0.015315315315315325	0.00240973654818928
-0.014714714714714722	0.0038100637008306954
-0.014114114114114118	0.0057874817612286475
-0.013513513513513528	0.008445836999461687
-0.012912912912912924	0.011841135622899611
-0.01231231231231232	0.015949434958518312
-0.011711711711711717	0.020639800298341844
-0.011111111111111127	0.025661795120578017
-0.010510510510510523	0.03065593979761235
-0.00990990990990992	0.035191261113387905
-0.009309309309309316	0.03882712323157385
-0.008708708708708712	0.041188922461638175
-0.008108108108108122	0.042041591063695434
-0.007507507507507519	0.04134348951486035
-0.006906906906906915	0.039267057830349186
-0.006306306306306311	0.03618049524816881
-0.0057057057057057214	0.03259411915037354
-0.005105105105105118	0.02908283941401162
-0.004504504504504514	0.026200171931699053
-0.0039039039039039103	0.024398934436073678
-0.0033033033033033066	0.023970420285483785
-0.0027027027027027167	0.02500940970096905
-0.002102102102102113	0.027408426602454516
-0.0015015015015015093	0.030881581282260113
-0.0009009009009009056	0.03501545729372286
-0.00030030030030031574	0.03934085985536527
0.000300300300300288	0.043414713194084395
0.0009009009009008917	0.04689723370186919
0.0015015015015014954	0.04960799691233354
0.0021021021021020853	0.051547763607932125
0.002702702702702689	0.05288143652145042
0.0033033033033032927	0.05388935736852888
0.0039039039039038964	0.05490530783534375
0.0045045045045045	0.056265436479332444
0.00510510510510509	0.058289713787301
0.005705705705705694	0.061306270518209374
0.006306306306306297	0.06571237509817882
0.006906906906906901	0.0720494930081853
0.007507507507507491	0.0810597716434781
0.008108108108108095	0.09369142699620855
0.008708708708708698	0.11103157513064603
0.009309309309309302	0.1341642990182752
0.009909909909909906	0.16397397807500091
0.010510510510510496	0.20093309235701037
0.0111111111111111	0.24492447346666424
0.011711711711711703	0.29514670705099444
0.012312312312312307	0.3501369901993279
0.012912912912912897	0.407920137116265
0.0135135135135135	0.4662608633800377
0.014114114114114104	0.5229671431626669
0.014714714714714708	0.576174745953347
0.015315315315315298	0.6245446279059448
0.0159159159159159	0.6673279372398787
0.016516516516516505	0.7042926069656572
0.01711711711711711	0.7355484507703415
0.017717717717717713	0.7613389917264854
0.018318318318318302	0.7818757720556163
0.018918918918918906	0.7972711250708447
0.01951951951951951	0.8075855659883103
0.020120120120120114	0.8129613777396038
0.020720720720720703	0.8137817298313949
0.021321321321321307	0.8107866165081252
0.02192192192192191	0.8050949641113809
0.022522522522522515	0.7981181090631921
0.023123123123123118	0.791388769860034
0.023723723723723708	0.786356722748664
0.024324324324324312	0.7842084411344756
0.024924924924924916	0.7857527721180654
0.025525525525525505	0.7913866213836396
0.02612612612612611	0.8011264769667413
0.026726726726726713	0.814675037827529
0.027327327327327317	0.8314924165633878
0.02792792792792792	0.8508550623898339
0.028528528528528524	0.8719031214782205
0.029129129129129128	0.893688038988513
0.02972972972972973	0.9152314499343895
0.030330330330330307	0.9355961892950848
0.03093093093093091	0.9539586155422745
0.031531531531531515	0.9696664798187132
0.03213213213213212	0.9822710536382276
0.03273273273273272	0.9915321368396587
0.033333333333333326	0.9974025624561091
0.03393393393393393	1.0
0.03453453453453453	0.9995694893458675
0.03513513513513514	0.9964363546603654
0.03573573573573571	0.9909516225302032
0.03633633633633632	0.9834407129822519
0.03693693693693692	0.9741742380867993
0.037537537537537524	0.9633784165688901
0.03813813813813813	0.9512879834627758
0.03873873873873873	0.938221709468331
0.039339339339339335	0.9246419945686728
0.03993993993993994	0.9111575939108258
0.040540540540540515	0.8984466764536708
0.04114114114114112	0.8871094800857993
0.04174174174174172	0.8774916784820765
0.042342342342342326	0.8695371631457303
0.04294294294294293	0.862725216144202
0.043543543543543534	0.8561243472754602
0.04414414414414414	0.8485624760173796
0.04474474474474474	0.8388813544985647
0.045345345345345345	0.8262202931139855
0.04594594594594592	0.8102645225098942
0.046546546546546524	0.7913978556712292
0.04714714714714713	0.7707166180515396
0.04774774774774773	0.7498892857800173
0.048348348348348336	0.7308790540757573
0.04894894894894894	0.7155779001773699
0.04954954954954954	0.7054233455179196
0.05015015015015015	0.7010774338257658
0.05075075075075075	0.7022391117388848
0.051351351351351326	0.7076375452938741
0.05195195195195193	0.7152190520562011
0.052552552552552534	0.7225002153712811
0.05315315315315314	0.7270216948393233
0.05375375375375374	0.7268097148199562
0.054354354354354345	0.7207436544946758
0.05495495495495495	0.7087443207522938
0.05555555555555555	0.6917379150885938
0.056156156156156156	0.6714066476045703
0.05675675675675673	0.6497926025806227
0.057357357357357336	0.6288590461000574
0.05795795795795794	0.6101200908712631
0.05855855855855854	0.5944231991875589
0.05915915915915915	0.5819188750548673
0.05975975975975975	0.5721955946463533
0.060360360360360354	0.5645142350648842
0.06096096096096096	0.5580579019770753
0.06156156156156156	0.5521231871762999
0.06216216216216214	0.5462107210506707
0.06276276276276274	0.5400132866576498
0.06336336336336335	0.5333344202197202
0.06396396396396395	0.5259886924010306
0.06456456456456455	0.5177328089044326
0.06516516516516516	0.5082576224575278
0.06576576576576576	0.49724386827277645
0.06636636636636636	0.4844595490009692
0.06696696696696697	0.46986288925194
0.06756756756756754	0.45367502827660117
0.06816816816816815	0.43639866507101727
0.06876876876876875	0.4187762446533278
0.06936936936936935	0.4016969332123664
0.06996996996996996	0.3860712216768737
0.07057057057057056	0.3726952629335915
0.07117117117117117	0.3621267118250107
0.07177177177177177	0.35459282974357426
0.07237237237237235	0.34995048639116494
0.07297297297297295	0.3477139768067802
0.07357357357357355	0.34715668477901024
0.07417417417417416	0.3474751879813742
0.07477477477477476	0.3479828684038252
0.07537537537537536	0.3482826579799328
0.07597597597597597	0.3483648150181417
0.07657657657657657	0.34859144249419155
0.07717717717717718	0.3495627037194219
0.07777777777777775	0.3518996057609671
0.07837837837837835	0.3560092238199379
0.07897897897897896	0.3619067600749576
0.07957957957957956	0.36914992106789063
0.08018018018018017	0.3769014172185998
0.08078078078078077	0.38409079518952727
0.08138138138138137	0.3896154659845683
0.08198198198198198	0.39251494885285687
0.08258258258258258	0.39207284002981174
0.08318318318318316	0.3878370770473127
0.08378378378378376	0.37958367482016186
0.08438438438438436	0.36726711064963513
0.08498498498498497	0.35099561723943595
0.08558558558558557	0.33104671089218735
0.08618618618618618	0.307910289877307
0.08678678678678678	0.2823277093677419
0.08738738738738738	0.2552937250099166
0.08798798798798799	0.22800314242668418
0.08858858858858856	0.20174655417326218
0.08918918918918917	0.17777815160811755
0.08978978978978977	0.1571851350836324
0.09039039039039037	0.14078174008309996
0.09099099099099098	0.12903722867560036
0.09159159159159158	0.12203521003395446
0.09219219219219218	0.1194579975638108
0.09279279279279279	0.12059520004674514
0.09339339339339339	0.12438512915807182
0.09399399399399397	0.12950273591580216
0.09459459459459457	0.13450241805469237
0.09519519519519518	0.1380076678649135
0.09579579579579578	0.13891821188817643
0.09639639639639638	0.13658895459140577
0.09699699699699699	0.1309326355259154
0.09759759759759759	0.12241311582481072
0.0981981981981982	0.1119246822125072
0.0987987987987988	0.10058490460421142
0.09939939939939937	0.08949296750718766
0.09999999999999998	0.07951366320835154
0.10060060060060058	0.07113722655865551
0.10120120120120119	0.06444124861462007
0.10180180180180179	0.05915162783107147
0.10240240240240239	0.054774258287717294
0.103003003003003	0.05075482147166394
0.1036036036036036	0.046623272873090246
0.10420420420420418	0.04209062429832054
0.10480480480480478	0.037083486372520326
0.10540540540540538	0.031720433309180784
0.10600600600600599	0.02624827028967838
0.10660660660660659	0.02096266395728343
0.1072072072072072	0.016136082825324208
0.1078078078078078	0.011968721158081097
0.1084084084084084	0.008568447513464717
0.109009009009009	0.005957139129861565
0.10960960960960958	0.004095192949177699
0.11021021021021019	0.002914115454155596
0.11081081081081079	0.00234811847346763
0.11141141141141139	0.002358161912146928
0.112012012012012	0.0029445634224277086
0.1126126126126126	0.0041464315976685534
0.1132132132132132	0.00602779737093736
0.11381381381381381	0.008651916502889183
0.11441441441441441	0.012047296603901367
0.11501501501501499	0.016171609920584314
0.11561561561561559	0.02088214254262547
0.1162162162162162	0.025922603788148434
0.1168168168168168	0.030934734056850176
0.1174174174174174	0.035498611926607714
0.118018018018018	0.03919847418051002
0.11861861861861861	0.0417030886829067
0.11921921921921921	0.04284381766000355
0.11981981981981982	0.04267171666866036
0.1204204204204204	0.04147825901011943
0.121021021021021	0.03977172805242557
0.1216216216216216	0.03821077014626947
0.1222222222222222	0.03750545391148082
0.12282282282282281	0.03830251543036841
0.12342342342342341	0.04107454604666637
0.12402402402402402	0.046032877053395684
0.12462462462462462	0.053081174665059336
0.12522522522522522	0.06182121344823838
0.1258258258258258	0.07161363270939748
0.1264264264264264	0.0816850286273096
0.127027027027027	0.09126046121323912
0.1276276276276276	0.09969114191704093
0.1282282282282282	0.10654513767248298
0.12882882882882882	0.11163721938135968
0.12942942942942942	0.11499162449090902
0.13003003003003002	0.11675325768863055
0.1306306306306306	0.11708069650164675
0.1312312312312312	0.11606083350784659
0.1318318318318318	0.11367671767404999
0.1324324324324324	0.10983980329395876
0.13303303303303302	0.10447316210387386
0.13363363363363362	0.09761286847174437
0.13423423423423422	0.08948799781524144
0.13483483483483483	0.08054744408499506
0.13543543543543543	0.0714202776785056
0.136036036036036	0.06281819740062587
0.1366366366366366	0.055406080735087744
0.13723723723723721	0.04967469408761495
0.13783783783783782	0.04584725053895682
0.13843843843843842	0.0438410588904337
0.13903903903903903	0.04329106853270591
0.13963963963963963	0.04362774447236852
0.14024024024024023	0.044190450129108085
0.14084084084084084	0.04435118618531878
0.1414414414414414	0.043622899524523286
0.14204204204204202	0.041731482003172886
0.14264264264264262	0.0386398736008329
0.14324324324324322	0.034524182184162706
0.14384384384384383	0.029712535050973543
0.14444444444444443	0.024604660783499627
0.14504504504504503	0.019592182904676257
0.14564564564564564	0.014996222919527206
0.14624624624624624	0.011031798030743613
0.14684684684684682	0.007800293009783579
0.14744744744744742	0.005304560458106272
0.14804804804804803	0.003477569149139746
0.14864864864864863	0.002215242288907695
0.14924924924924923	0.0014063355116892698
0.14984984984984984	0.0009554708933448002
0.15045045045045044	0.0007984122232171086
0.15105105105105102	0.0009104764950036845
0.15165165165165165	0.0013093936070228364
0.15225225225225222	0.0020532537585968326
0.15285285285285286	0.0032330616987506526
0.15345345345345343	0.004958612456174662
0.15405405405405406	0.00733658893173895
0.15465465465465464	0.010441328016412012
0.15525525525525521	0.01428147138718209
0.15585585585585585	0.018768951928101577
0.15645645645645642	0.023699185296064323
0.15705705705705705	0.02875151870476718
0.15765765765765763	0.03351599126083826
0.15825825825825826	0.037546419028424115
0.15885885885885884	0.04043221289817415
0.15945945945945947	0.041874653846045384
0.16006006006006004	0.04175016479612578
0.16066066066066062	0.040144963893098976
0.16126126126126125	0.037352054973068864
0.16186186186186183	0.03383066923577398
0.16246246246246246	0.03013692585126973
0.16306306306306304	0.026839932153407298
0.16366366366366367	0.024438629830858215
0.16426426426426424	0.023292110200824324
0.16486486486486487	0.023571817315993716
0.16546546546546545	0.025240044168696393
0.16606606606606603	0.028056406994975868
0.16666666666666666	0.03161218519243096
0.16726726726726723	0.03539031264960506
0.16786786786786786	0.038845366916328665
0.16846846846846844	0.04149321732131651
0.16906906906906907	0.04299551495853964
0.16966966966966965	0.043222126013792016
0.17027027027027028	0.042276704642225424
0.17087087087087086	0.040477216415850156
0.17147147147147143	0.03829293001926951
0.17207207207207206	0.03624951113491723
0.17267267267267264	0.034821503843572806
0.17327327327327327	0.03433464061912257
0.17387387387387385	0.034898435664373006
0.17447447447447448	0.036383058502187315
0.17507507507507505	0.03844510510855747
0.17567567567567569	0.04059654960894525
0.17627627627627626	0.04230195353865806
0.17687687687687684	0.04308291401440745
0.17747747747747747	0.042607306079034395
0.17807807807807804	0.040744764308538434
0.17867867867867868	0.0375783280117071
0.17927927927927925	0.033373065401726416
0.17987987987987988	0.02851270450409635
0.18048048048048046	0.02342187569728623
0.18108108108108104	0.01849279757768856
0.18168168168168167	0.014031268053760385
0.18228228228228224	0.010229514774746972
0.18288288288288287	0.007165522416460757
0.18348348348348345	0.004822345520247886
0.18408408408408408	0.0031180021850632797
0.18468468468468466	0.00193685120543898
0.1852852852852853	0.0011558844173881146
0.18588588588588587	0.0006627181239019418
0.18648648648648644	0.000365038263847855
0.18708708708708707	0.00019317118410716767
0.18768768768768765	9.820651411327538e-05
0.18828828828828828	4.7965835429464844e-05
0.18888888888888886	2.2506986667651537e-05
0.1894894894894895	1.0146032184460806e-05
0.19009009009009006	4.394086589466985e-06
0.1906906906906907	1.82824524253505e-06
0.19129129129129127	7.307919461031459e-07
0.19189189189189185	2.806380906812349e-07
0.19249249249249248	1.03536708904951e-07
0.19309309309309305	3.6698820250775035e-08
0.19369369369369369	1.2502414540546663e-08
0.19429429429429426	4.112579221870701e-09
0.1948948948948949	1.3742264161868989e-09
0.19549549549549547	6.986914605345664e-10
0.1960960960960961	1.1493533348948739e-09
0.19669669669669668	3.3544932428952174e-09
0.19729729729729725	1.0240877811363086e-08
0.19789789789789788	3.02718017931825e-08
0.19849849849849846	8.602599055501578e-08
0.1990990990990991	2.3487692050836887e-07
0.19969969969969967	6.160935710826229e-07
0.2003003003003003	1.5525536978809602e-06
0.20090090090090088	3.7587204336207854e-06
0.2015015015015015	8.742322962677483e-06
0.20210210210210208	1.953471560108284e-05
0.20270270270270266	4.1935397537984035e-05
0.2033033033033033	8.64864081498552e-05
0.20390390390390387	0.00017135957736498728
0.2045045045045045	0.00032618375562980056
0.20510510510510507	0.0005964989729749801
0.2057057057057057	0.0010479739725998557
0.20630630630630628	0.0017688243902329963
0.2069069069069069	0.0028682193703290838
0.2075075075075075	0.00446820855575667
0.20810810810810806	0.006687255739449642
0.2087087087087087	0.009615145343878298
0.20930930930930927	0.013281808059183916
0.2099099099099099	0.017625927160695533
0.21051051051051048	0.022471919338605408
0.2111111111111111	0.02752464894315267
0.2117117117117117	0.03238894744302244
0.21231231231231232	0.03661552841341569
0.2129129129129129	0.039767400413915535
0.21351351351351347	0.04149373446034434
0.2141141141141141	0.041594055741126
0.21471471471471468	0.04005654069038812
0.2153153153153153	0.03706030905799339
0.21591591591591588	0.03294109699363833
0.21651651651651652	0.028129402274064273
0.2171171171171171	0.023076841911370903
0.21771771771771772	0.01818803037999245
0.2183183183183183	0.013771726586303943
0.21891891891891888	0.010018080980169566
0.2195195195195195	0.007001226193168156
0.22012012012012008	0.004700641222855747
0.22072072072072071	0.003032030221617976
0.2213213213213213	0.001878898724946074
0.22192192192192192	0.0011185789507765452
0.2225225225225225	0.000639769214985393
0.22312312312312313	0.00035153895655627715
0.2237237237237237	0.0001855739470960206
0.22432432432432428	9.411394450523788e-05
0.2249249249249249	4.585475440657417e-05
0.2255255255255255	2.1463878068628598e-05
0.22612612612612612	9.65218058224487e-06
0.2267267267267267	4.170000542861229e-06
0.22732732732732733	1.7307734770288345e-06
0.2279279279279279	6.90141284061909e-07
0.22852852852852854	2.643818677167745e-07
0.2291291291291291	9.730716909140468e-08
0.2297297297297297	3.4429305950446285e-08
0.23033033033033032	1.1782322601105689e-08
0.2309309309309309	4.147580536694251e-09
0.23153153153153153	2.3074219858985278e-09
0.2321321321321321	3.91518706307227e-09
0.23273273273273273	1.1025011133725836e-08
0.2333333333333333	3.225850395588828e-08
0.23393393393393394	9.138681221536982e-08
0.23453453453453452	2.489065685609899e-07
0.2351351351351351	6.513475426431175e-07
0.23573573573573572	1.637515679575491e-06
0.2363363363363363	3.955048813504722e-06
0.23693693693693693	9.177231327639267e-06
0.2375375375375375	2.0458083051397895e-05
0.23813813813813814	4.3813870563061806e-05
0.23873873873873871	9.01470936244981e-05
0.2393393393393393	0.0001781907940047354
0.23993993993993992	0.0003383858713014534
0.2405405405405405	0.0006173516384037769
0.24114114114114113	0.0010820477182551993
0.2417417417417417	0.0018220221278621063
0.24234234234234234	0.0029475033372418397
0.2429429429429429	0.0045808744487164195
0.24354354354354354	0.006839681794779797
0.24414414414414412	0.009811080310545572
0.2447447447447447	0.013520451328525985
0.24534534534534533	0.017900244887457707
0.2459459459459459	0.022767753500863772
0.24654654654654654	0.027821133108975667
0.2471471471471471	0.032660503259473755
0.24774774774774774	0.03683531225041915
0.24834834834834832	0.039911611539092146
0.24894894894894895	0.041545845066437194
0.24954954954954953	0.04154792657392653
0.2501501501501501	0.03991761073458358
0.2507507507507507	0.03684454072264517
0.25135135135135134	0.032671959494047026
0.25195195195195197	0.027833681046529456
0.2525525525525525	0.022780306018794917
0.2531531531531531	0.01791191254738867
0.25375375375375375	0.013530632136489928
0.2543543543543544	0.009819487507349334
0.2549549549549549	0.006846328352551367
0.25555555555555554	0.004586052824371755
0.25615615615615617	0.0029518204134837294
0.2567567567567567	0.001826581484686097
0.2573573573573573	0.0010889286906332518
0.25795795795795795	0.0006306331094728953
0.2585585585585586	0.00036611401974781234
0.2591591591591591	0.00023589001165457357
0.25975975975975973	0.0002066855987165255
0.26036036036036037	0.00027057211420660084
0.2609609609609609	0.00044465711010776876
0.2615615615615615	0.0007717024594958253
0.26216216216216215	0.0013208601463194048
0.2627627627627628	0.0021866505442219406
0.2633633633633633	0.003483611950693133
0.26396396396396393	0.005334051768837529
0.26456456456456456	0.007847368230733875
0.2651651651651652	0.011091643155520805
0.2657657657657657	0.01506136809190817
0.26636636636636635	0.019648434006358993
0.266966966966967	0.024625603428845705
0.2675675675675675	0.02965126153717513
0.26816816816816813	0.0343005608472258
0.26876876876876876	0.03812154447433613
0.2693693693693694	0.04070720157129255
0.2699699699699699	0.0417683062406223
0.27057057057057055	0.041189831964288916
0.2711711711711712	0.03905696953761275
0.2717717717717717	0.03564457724691834
0.27237237237237233	0.031373673112153395
0.27297297297297296	0.02674689815916107
0.2735735735735736	0.02227886745613118
0.2741741741741741	0.018435879438195003
0.27477477477477474	0.015593640901102981
0.2753753753753754	0.014014176678916933
0.275975975975976	0.01383704572335499
0.2765765765765765	0.015077623462359848
0.27717717717717716	0.017627053114215925
0.2777777777777778	0.02125319844262959
0.2783783783783783	0.025607008714042544
0.27897897897897894	0.030241449138840252
0.2795795795795796	0.034648855861029636
0.2801801801801802	0.038317287864115895
0.2807807807807807	0.040799039794509835
0.28138138138138136	0.041777961606608106
0.281981981981982	0.04111952572507234
0.2825825825825825	0.03889024330520271
0.28318318318318314	0.03534049275199307
0.28378378378378377	0.030854566171344695
0.2843843843843844	0.025880326523620635
0.2849849849849849	0.020855383220147405
0.28558558558558556	0.016145898381347952
0.2861861861861862	0.012008830213361273
0.2867867867867868	0.0085809050840263
0.28738738738738734	0.00589059467382928
0.28798798798798797	0.003884889873086593
0.2885885885885886	0.0024614541911739687
0.2891891891891891	0.0014982981772531383
0.28978978978978975	0.0008761897740509395
0.2903903903903904	0.0004922565904510257
0.290990990990991	0.00026569190680163327
0.29159159159159154	0.00013777123073520722
0.29219219219219217	6.863287251748403e-05
0.2927927927927928	3.284726687961495e-05
0.2933933933933933	1.5102878455372186e-05
0.29399399399399395	6.671348691939091e-06
0.2945945945945946	2.83113760772858e-06
0.2951951951951952	1.1542549403247759e-06
0.29579579579579574	4.5210148160064637e-07
0.29639639639639637	1.7012320013369944e-07
0.296996996996997	6.15013404731786e-08
0.29759759759759763	2.1359891625543307e-08
0.29819819819819815	7.127002859148223e-09
0.2987987987987988	2.2845898667604273e-09
0.2993993993993994	7.035629873737973e-10
0.29999999999999993	2.0815706099215645e-10
0.30060060060060056	5.916607169642674e-11
0.3012012012012012	1.6156517245564732e-11
0.30180180180180183	4.2385390290447376e-12
0.30240240240240235	1.0682626630085162e-12
0.303003003003003	2.5866242067644005e-13
0.3036036036036036	6.017028250593358e-14
0.30420420420420413	1.3446962338096256e-14
0.30480480480480476	2.8870862040792558e-15
0.3054054054054054	5.955095621507557e-16
0.306006006006006	1.1800791910280653e-16
0.30660660660660655	2.2466063918452663e-17
0.3072072072072072	4.109001057464206e-18
0.3078078078078078	7.220028981883266e-19
0.30840840840840833	1.2188073194987086e-19
0.30900900900900896	1.9766263998054156e-20
0.3096096096096096	3.07969391042103e-21
0.3102102102102102	4.60981972679049e-22
0.31081081081081074	6.62908755057581e-23
0.3114114114114114	9.158344850401485e-24
0.312012012012012	1.2155523162889461e-24
0.31261261261261264	1.5499716079029238e-25
0.31321321321321316	1.8987476771953094e-26
0.3138138138138138	2.2346226335152057e-27
0.3144144144144144	2.526588737257048e-28
0.31501501501501494	2.744469087662914e-29
0.3156156156156156	2.864016766306782e-30
0.3162162162162162	2.8713503971022913e-31
0.31681681681681684	2.7656056652670553e-32
0.31741741741741736	2.559102869038493e-33
0.318018018018018	2.2749856218582703e-34
0.3186186186186186	1.9429561252144676e-35
0.31921921921921914	1.5941924799993292e-36
0.3198198198198198	1.2566430788253294e-37
0.3204204204204204	9.516484751607532e-39
0.32102102102102104	6.923641835926921e-40
0.32162162162162156	4.839339111197606e-41
0.3222222222222222	3.249607760692813e-42
0.3228228228228228	2.0963763691835156e-43
0.32342342342342345	1.2992747333701618e-44
0.32402402402402397	7.736172682203026e-46
0.3246246246246246	4.425320632105533e-47
0.32522522522522523	2.4319618326653423e-48
0.32582582582582575	1.2839916281619158e-49
0.3264264264264264	6.512699714248861e-51
0.327027027027027	3.173608433262133e-52
0.32762762762762765	1.4857271296309672e-53
0.32822822822822817	6.682180318643656e-55
0.3288288288288288	2.8872923026604083e-56
0.32942942942942943	1.1985516115656793e-57
0.33003003003002995	4.779870739791932e-59
0.3306306306306306	1.831340034036876e-60
0.3312312312312312	6.740859131743963e-62
0.33183183183183185	2.3837183436088548e-63
0.33243243243243237	8.098191652240816e-65
0.333033033033033	2.6431060428471974e-66
0.33363363363363363	8.287710068543257e-68
0.33423423423423426	2.4965940813116866e-69
0.3348348348348348	7.225281109071988e-71
0.3354354354354354	2.008884581490256e-72
0.33603603603603605	5.36597503029168e-74
0.33663663663663657	1.377005688387594e-75
0.3372372372372372	3.3948160456370804e-77
0.33783783783783783	8.040631946182648e-79
0.33843843843843846	1.8296058697874686e-80
0.339039039039039	3.9996163194208634e-82
0.3396396396396396	8.399869589181582e-84
0.34024024024024024	1.694806731697352e-85
0.34084084084084076	3.285195672695172e-87
0.3414414414414414	6.1178063911137285e-89
0.342042042042042	1.0945198457507654e-90
0.34264264264264266	1.881243347930733e-92
0.3432432432432432	3.1064168907423594e-94
0.3438438438438438	4.9279685285407584e-96
0.34444444444444444	7.510511877686064e-98
0.3450450450450451	1.0996755620985014e-99
0.3456456456456456	1.5468672171250232e-101
0.3462462462462462	2.0904265956575773e-103
0.34684684684684686	2.71400243941243e-105
0.3474474474474474	3.3851582052211335e-107
0.348048048048048	4.056403341141038e-109
0.34864864864864864	4.669783198413789e-111
0.34924924924924927	5.164707490587762e-113
0.3498498498498498	5.487672261820402e-115
0.3504504504504504	5.6017587176819866e-117
0.35105105105105106	5.546413464513488e-119
0.3516516516516516	5.661338792965895e-119
0.3522522522522522	5.719040349336983e-117
0.35285285285285284	5.601555120168669e-115
0.35345345345345347	5.270937271256072e-113
0.354054054054054	4.764973686465299e-111
0.3546546546546546	4.1383440191522115e-109
0.35525525525525525	3.4529166852313017e-107
0.3558558558558559	2.7678275850434684e-105
0.3564564564564564	2.1315002708636308e-103
0.35705705705705704	1.576976334586694e-101
0.35765765765765767	1.1208781023401335e-99
0.3582582582582582	7.653939385961619e-98
0.3588588588588588	5.0211717569984135e-96
0.35945945945945945	3.164598086106774e-94
0.3600600600600601	1.9161322030770624e-92
0.3606606606606606	1.1146173617457685e-90
0.36126126126126124	6.229017660870103e-89
0.36186186186186187	3.3443116820101964e-87
0.3624624624624624	1.7249930694243465e-85
0.363063063063063	8.547938485891234e-84
0.36366366366366365	4.0693856264494294e-82
0.3642642642642643	1.8611857998329905e-80
0.3648648648648648	8.177942241710926e-79
0.36546546546546543	3.452166807421423e-77
0.36606606606606606	1.400015780868736e-75
0.3666666666666666	5.454657855406198e-74
0.3672672672672672	2.0417168975071528e-72
0.36786786786786785	7.34204355563746e-71
0.3684684684684685	2.536482177136671e-69
0.369069069069069	8.418604332549987e-68
0.36966966966966963	2.684366479296631e-66
0.37027027027027026	8.223125916396092e-65
0.3708708708708709	2.4200564637958214e-63
0.3714714714714714	6.8423846121871566e-62
0.37207207207207205	1.8585869814948258e-60
0.3726726726726727	4.850111516704677e-59
0.3732732732732732	1.2159451443108745e-57
0.37387387387387383	2.9286647927292775e-56
0.37447447447447446	6.776708032541602e-55
0.3750750750750751	1.5064728481070558e-53
0.3756756756756756	3.21734228853456e-52
0.37627627627627624	6.601257155147772e-51
0.3768768768768769	1.301216196191512e-49
0.3774774774774774	2.464141792706627e-48
0.37807807807807803	4.483068286582557e-47
0.37867867867867866	7.835711528372445e-46
0.3792792792792793	1.3157547589124452e-44
0.3798798798798798	2.1225839965362773e-43
0.38048048048048044	3.2896390419647815e-42
0.3810810810810811	4.898070536724987e-41
0.3816816816816817	7.006405183215685e-40
0.3822822822822822	9.628505654994043e-39
0.38288288288288286	1.2712060688130807e-37
0.3834834834834835	1.61237647451935e-36
0.384084084084084	1.9647639303913762e-35
0.38468468468468464	2.300105357979919e-34
0.3852852852852853	2.586893282484713e-33
0.3858858858858859	2.795134614026101e-32
0.3864864864864864	2.9014853195024673e-31
0.38708708708708706	2.8935531417710925e-30
0.3876876876876877	2.7722729497173474e-29
0.3882882882882882	2.551725508055363e-28
0.38888888888888884	2.2564482133060603e-27
0.38948948948948947	1.916947595869407e-26
0.3900900900900901	1.5645468508802817e-25
0.3906906906906906	1.2267621762554097e-24
0.39129129129129125	9.24114249555256e-24
0.3918918918918919	6.68781819094666e-23
0.3924924924924925	4.649826752723491e-22
0.39309309309309304	3.1058654262018717e-21
0.39369369369369367	1.993067829294355e-20
0.3942942942942943	1.2287262858531686e-19
0.3948948948948948	7.277494714197058e-19
0.39549549549549545	4.14097298138498e-18
0.3960960960960961	2.2636888495667484e-17
0.3966966966966967	1.1888443952541865e-16
0.39729729729729724	5.998289023684142e-16
0.39789789789789787	2.907528849815721e-15
0.3984984984984985	1.3539891309511633e-14
0.399099099099099	6.057607311491188e-14
0.39969969969969965	2.6036476990574523e-13
0.4003003003003003	1.0751249951251155e-12
0.4009009009009009	4.265126684447498e-12
0.40150150150150155	1.6255559138369218e-11
0.40210210210210207	5.952095088159962e-11
0.4027027027027027	2.0938087679941285e-10
0.40330330330330333	7.076278896241342e-10
0.40390390390390385	2.297606422358008e-09
0.4045045045045045	7.167234833587641e-09
0.4051051051051051	2.1480092944257524e-08
0.40570570570570574	6.184908743931005e-08
0.40630630630630626	1.7109930908346496e-07
0.4069069069069069	4.5476563915399805e-07
0.4075075075075075	1.1613412451603086e-06
0.40810810810810816	2.8495450803597646e-06
0.4087087087087087	6.7181270004070305e-06
0.4093093093093093	1.521931245978423e-05
0.40990990990990994	3.3131243946241725e-05
0.41051051051051046	6.931127162864558e-05
0.4111111111111111	0.0001393568224531092
0.4117117117117117	0.000269311467481004
0.41231231231231236	0.0005003100040534313
0.4129129129129129	0.0008936162860779
0.4135135135135135	0.001534893030411645
0.41411411411411414	0.0025358866044059656
0.41471471471471466	0.004031276038560415
0.4153153153153153	0.006168576076072753
0.4159159159159159	0.00909000743677977
0.41651651651651656	0.01290722201299539
0.4171171171171171	0.01767234596805509
0.4177177177177177	0.023351175381854765
0.41831831831831834	0.02980547968620242
0.41891891891891897	0.03679039307714441
0.4195195195195195	0.043969670123059204
0.4201201201201201	0.05094700840167657
0.42072072072072075	0.05730735489709448
0.4213213213213213	0.06265987367999258
0.4219219219219219	0.0666750253231158
0.42252252252252254	0.06911156440809242
0.42312312312312317	0.0698334879551677
0.4237237237237237	0.06881992224351607
0.4243243243243243	0.06617120462699047
0.42492492492492495	0.06211210507680182
0.42552552552552547	0.056989791443909366
0.4261261261261261	0.05126187059313331
0.42672672672672673	0.045470092105445066
0.42732732732732737	0.04019814503006849
0.4279279279279279	0.036016173770149276
0.4285285285285285	0.03341845531829427
0.42912912912912915	0.03276284568324569
0.4297297297297298	0.03422081975702381
0.4303303303303303	0.037745708588001955
0.43093093093093093	0.04306480318283504
0.43153153153153156	0.049698714711315935
0.4321321321321321	0.05700863023339537
0.4327327327327327	0.06426856707790207
0.43333333333333335	0.07075540277363399
0.433933933933934	0.07584496766379177
0.4345345345345345	0.07909903803227793
0.43513513513513513	0.08032704685701467
0.43573573573573576	0.07960877926458372
0.4363363363363363	0.0772704837495691
0.4369369369369369	0.07381590890698385
0.43753753753753755	0.06982394487953585
0.4381381381381382	0.0658332670445304
0.4387387387387387	0.06223899051775805
0.43933933933933933	0.05922490678067305
0.43993993993993996	0.05674699415199773
0.4405405405405406	0.05457120406013988
0.4411411411411411	0.05235447353252835
0.44174174174174174	0.04974676892787174
0.4423423423423424	0.0464873110064402
0.4429429429429429	0.04247145688532663
0.44354354354354353	0.037774747757359596
0.44414414414414416	0.03263377359777491
0.4447447447447448	0.02739522830866459
0.4453453453453453	0.022451124898332196
0.44594594594594594	0.018178073078825484
0.4465465465465466	0.014892811904879863
0.4471471471471471	0.01282776796196339
0.4477477477477477	0.012122802314714982
0.44834834834834836	0.012825262379892125
0.448948948948949	0.014891009366034129
0.4495495495495495	0.01818337408361403
0.45015015015015014	0.022472682989648076
0.4507507507507508	0.027443250713348005
0.4513513513513514	0.03271527697372981
0.4519519519519519	0.03788512330877616
0.45255255255255256	0.04258012646212782
0.4531531531531532	0.04651626777193298
0.4537537537537537	0.049542197903570485
0.45435435435435434	0.05165409205016152
0.45495495495495497	0.05297324220232889
0.4555555555555556	0.05369011256372507
0.4561561561561561	0.05399055285014694
0.45675675675675675	0.05398719604397105
0.4573573573573574	0.05367847381448003
0.4579579579579579	0.05294891088782477
0.45855855855855854	0.05161046176519607
0.45915915915915917	0.049470802557721065
0.4597597597597598	0.04640584246157147
0.4603603603603603	0.0424132849122563
0.46096096096096095	0.03763156161611195
0.4615615615615616	0.03232060187698213
0.4621621621621621	0.026812952929345213
0.46276276276276274	0.02145156579911918
0.46336336336336337	0.016532056800035225
0.463963963963964	0.012262996275741029
0.4645645645645645	0.008750258288572057
0.46516516516516515	0.006003811551691351
0.4657657657657658	0.003959999234357158
0.4663663663663664	0.0025103937230850732
0.46696696696696693	0.001529360072567709
0.46756756756756757	0.0008952804671962336
0.4681681681681682	0.0005035731106810881
0.4687687687687687	0.0002721454857066343
0.46936936936936935	0.00014130642531539182
0.46996996996997	7.049136165371152e-05
0.4705705705705706	3.3784456443541675e-05
0.47117117117117113	1.555610165799131e-05
0.47177177177177176	6.881521747640519e-06
0.4723723723723724	2.9245972457603014e-06
0.4729729729729729	1.1941094294240968e-06
0.47357357357357355	4.684008960849095e-07
0.4741741741741742	1.7651685422599153e-07
0.4747747747747748	6.390709289131745e-08
0.47537537537537533	2.2228290075067106e-08
0.47597597597597596	7.427744319135939e-09
0.4765765765765766	2.3845233841258893e-09
0.4771771771771772	7.354275144746397e-10
0.47777777777777775	2.1790728069410458e-10
0.4783783783783784	6.202933695432172e-11
0.478978978978979	1.6963522319627878e-11
0.47957957957957953	4.456853977385342e-12
0.48018018018018016	1.1249526302132792e-12
0.4807807807807808	2.7279318368359567e-13
0.4813813813813814	6.355156276810037e-14
0.48198198198198194	1.422369368619848e-14
0.4825825825825826	3.0583837686337887e-15
0.4831831831831832	6.317787286970407e-16
0.4837837837837837	1.2538091869367187e-16
0.48438438438438436	2.390514175063754e-17
0.484984984984985	4.378694297528055e-18
0.4855855855855856	7.705331967209492e-19
0.48618618618618614	1.3026612916792167e-19
0.4867867867867868	2.1157535984704793e-20
0.4873873873873874	3.3013539826949258e-21
0.48798798798798804	4.948943820943162e-22
0.48858858858858856	7.127321992663932e-23
0.4891891891891892	9.861288399159525e-24
0.4897897897897898	1.3107937621300917e-24
0.49039039039039034	1.6738960972920772e-25
0.49099099099099097	2.0536009314938563e-26
0.4915915915915916	2.4204551151984737e-27
0.49219219219219223	2.74076272638342e-28
0.49279279279279276	2.9815305950704096e-29
0.4933933933933934	3.116022077644181e-30
0.493993993993994	3.128637214961561e-31
0.49459459459459454	3.0178893518519107e-32
0.49519519519519517	2.796693309920698e-33
0.4957957957957958	2.4898879264863407e-34
0.49639639639639643	2.1296497324274444e-35
0.49699699699699695	1.7499675107549228e-36
0.4975975975975976	1.3814819550904584e-37
0.4981981981981982	1.0477408390191868e-38
0.49879879879879885	7.634066749312958e-40
0.49939939939939937	5.343815540341261e-41
0.5	3.593688163872208e-42
