# Supplementary material for: Stimulus duration encoding occurs early in the moth olfactory pathway
Source: Commun Biol. 2024 Oct 3;7:1252. doi: 10.1038/s42003-024-06921-z (PMC11449909; doi:10.1038/s42003-024-06921-z)
Supplement: Supplementary file 3 — Supplementary Data 1 [file 42003_2024_6921_MOESM3_ESM.zip › Fig S6/data.csv]

	0.001	0.0015240751494606396	0.0023228050612034688	0.003540129470821607	0.00539542335235245	0.008223030652139985	0.012532516670179664	0.01910049721722202	0.029110593151110167	0.044366731607666084	0.06761823310603372	0.10305526872734268	0.15706397408833117	0.23937729978355513	0.36482899394510615	0.5560268034744619	0.8474266336094621	1.2915418732752677	1.9684068735466764	3.0
1.0	-205.39654445495415	-0.0	-0.0	-0.0	0.0	0.0	0.0	0.0	41.035623205448736	26.160427187949757	4.341521254212518	0.0	6.287615506519189	5.0406480126368125	1.566717336629444	5.935825800892813	8.419451939295744	6.1890742210909035	2.9799512835848336	0.8561203371454407
1.25	-20.212606581021113	-0.0	-0.0	-0.0	0.0	0.0	0.0	0.0	12.172913205063832	4.171537372979124	0.0	0.0	0.0	0.0	0.0	0.0	0.0	0.0	0.6046244132603733	0.0
1.5	-0.0	-0.0	-0.0	0.0	0.0	0.0	0.0	8.096583289019463	11.702662873345774	0.0	0.0	0.0	0.0	0.0	0.0	0.0	0.0	0.0	0.0	0.0
1.75	-0.0	-0.0	0.0	0.0	0.0	0.0	0.02360870633307769	11.51255436635991	0.0	0.0	0.0	0.0	0.0	0.0	0.0	0.0	0.0	0.0	0.0	0.0
2.0	-0.0	-0.0	0.0	0.0	0.0	0.0	8.048735047668009	3.498605160978066	0.0	0.0	0.0	0.0	0.0	0.0	0.0	0.0	0.0	0.0	0.0	0.0
2.25	-0.0	-0.0	0.0	0.0	0.0	0.0	9.273404689288185	0.0	0.0	0.0	0.0	0.0	0.0	0.0	0.0	0.0	0.0	0.0	0.0	0.0
2.5	-0.0	0.0	0.0	0.0	0.0	0.0	7.353885269686864	0.0	0.0	0.0	0.0	0.0	0.0	0.0	0.0	0.0	0.0	0.0	0.0	0.0
2.75	-0.0	0.0	0.0	0.0	0.0	0.0	4.058826456608119	0.0	0.0	0.0	0.0	0.0	0.0	0.0	0.0	0.0	0.0	0.0	0.0	0.0
3.0	-0.0	0.0	0.0	0.0	0.0	0.0	2.070322494762981	0.0	0.0	0.0	0.0	0.0	0.0	0.0	0.0	0.0	0.0	0.0	0.0	0.0
3.25	-0.0	0.0	0.0	0.0	0.0	1.5642751114236835	0.2351701344850161	0.0	0.0	0.0	0.0	0.0	0.0	0.0	0.0	0.0	0.0	0.0	0.0	0.0
3.5	-0.0	0.0	0.0	0.0	0.0	3.0927276757593942	0.0009471715339292224	0.0	0.0	0.0	0.0	0.0	0.0	0.0	0.0	0.0	0.0	0.0	0.0	0.0
3.75	0.0	0.0	0.0	0.0	0.0	2.551275810146458	0.0	0.0	0.0	0.0	0.0	0.0	0.0	0.0	0.0	0.0	0.0	0.0	0.0	0.0
4.0	0.0	0.0	0.0	0.5073036810554149	0.0	1.552218110194663	0.0	0.0	0.0	0.0	0.0	0.0	0.0	0.0	0.0	0.0	0.0	0.0	0.0	0.0
4.25	0.0	0.0	0.0	1.2176997130808411	0.0	0.6711802878597719	0.0	0.0	0.0	0.0	0.0	0.0	0.0	0.0	0.0	0.0	0.0	0.0	0.0	0.0
4.5	0.0	0.0	0.0	1.506760176844015	0.0	0.3116242740973993	0.0	0.0	0.0	0.0	0.0	0.0	0.0	0.0	0.0	0.0	0.0	0.0	0.0	0.0
4.75	0.0	0.0	0.0	0.9801485961689526	0.0	0.7679360397973626	0.0	0.0	0.0	0.0	0.0	0.0	0.0	0.0	0.10730238916647457	0.0	0.0	0.0	0.0	0.0
5.0	0.0	0.0	1.738658027145028	0.0	0.0	0.0	0.0	0.0	0.0	0.0	0.0	0.0	0.0	0.0	0.24608590345942302	0.0	0.0	0.0	0.0	0.0
