# Supplementary material for: Stimulus duration encoding occurs early in the moth olfactory pathway
Source: Commun Biol. 2024 Oct 3;7:1252. doi: 10.1038/s42003-024-06921-z (PMC11449909; doi:10.1038/s42003-024-06921-z)
Supplement: Supplementary file 3 — Supplementary Data 1 [file 42003_2024_6921_MOESM3_ESM.zip › Fig 9/CF.csv]

time (s)	model LFP (mV)	experimental LFP (mV)	model firing rate (Hz)	experimental firing rate (Hz)
-0.1	-0.0	0.07167156392996288	0.0	0.8084979196735561
-0.0999	-0.0	0.07238834562142105	0.0	0.7947457920352873
-0.0998	-0.0	0.07310117827603993	0.0	0.7810887178831221
-0.0997	-0.0	0.07380648538667897	0.0	0.7675298767010157
-0.0996	-0.0	0.07450678735130156	0.0	0.7540723411796197
-0.09949999999999999	-0.0	0.0752070153856306	0.0	0.7407190769013287
-0.09939999999999999	-0.0	0.07593838097439805	0.0	0.7274729421253454
-0.09929999999999999	-0.0	0.0766657159974893	0.0	0.714336687671225
-0.09919999999999998	-0.0	0.07738285616534948	0.0	0.7013129568992682
-0.09909999999999998	-0.0	0.07808274394419028	0.0	0.6884042857860487
-0.09899999999999998	-0.0	0.07876105821211134	0.0	0.6756131030932694
-0.09889999999999997	-0.0	0.07945349761453105	0.0	0.6629417306280582
-0.09879999999999997	-0.0	0.08012589172315204	0.0	0.6503923835927399
-0.09869999999999997	-0.0	0.08077933779802661	0.0	0.6379671710220511
-0.09859999999999997	-0.0	0.08141252461080233	0.0	0.6256680963056811
-0.09849999999999996	-0.0	0.08202022454853872	0.0	0.6134970577939725
-0.09839999999999996	-0.0	0.0826335800582865	0.0	0.6014558494845493
-0.09829999999999996	-0.0	0.08321384672396835	0.0	0.5895461617875775
-0.09819999999999995	-0.0	0.08376698094348504	0.0	0.5777695823673151
-0.09809999999999995	-0.0	0.08429732779819016	0.0	0.5661275970575717
-0.09799999999999995	-0.0	0.08480339127254015	0.0	0.5546215908486252
-0.09789999999999995	-0.0	0.08530754796466526	0.0	0.5432528489431409
-0.09779999999999994	-0.0	0.08577679341624424	0.0	0.5320225578785728
-0.09769999999999994	-0.0	0.08620894682727874	0.0	0.5209318067135095
-0.09759999999999994	-0.0	0.08660428446162972	0.0	0.5099815882753996
-0.09749999999999993	-0.0	0.08696377355833092	0.0	0.49917280046707185
-0.09739999999999993	-0.0	0.08730259368469453	0.0	0.48850624762943057
-0.09729999999999993	-0.0	0.08761472294103305	0.0	0.4779826419577197
-0.09719999999999993	-0.0	0.08790069791070326	0.0	0.46760260496871137
-0.09709999999999992	-0.0	0.08815835383741293	0.0	0.4573666690161866
-0.09699999999999992	-0.0	0.0883894203629772	0.0	0.44727527885206314
-0.09689999999999992	-0.0	0.08859979197749727	0.0	0.4373287932305349
-0.09679999999999991	-0.0	0.08879496156027283	0.0	0.4275274865525799
-0.09669999999999991	-0.0	0.08897612994289444	0.0	0.41787155054821634
-0.09659999999999991	-0.0	0.08914256191668325	0.0	0.4083610959938896
-0.0964999999999999	-0.0	0.08929309210839052	0.0	0.39899615446238584
-0.0963999999999999	-0.0	0.08942643011527984	0.0	0.389776680102698
-0.0962999999999999	-0.0	0.08954520300557749	0.0	0.38070255144727816
-0.0961999999999999	-0.0	0.08965357659510641	0.0	0.37177357324414445
-0.0960999999999999	-0.0	0.08975739486399581	0.0	0.36298947831133466
-0.09599999999999989	-0.0	0.08985805541798496	0.0	0.3543499294112318
-0.09589999999999989	-0.0	0.08995673005981757	0.0	0.34585452114231524
-0.09579999999999989	-0.0	0.09004599022569043	0.0	0.3375027818459356
-0.09569999999999988	-0.0	0.0901249810541395	0.0	0.3292941755257415
-0.09559999999999988	-0.0	0.0901954611092583	0.0	0.321228103777434
-0.09549999999999988	-0.0	0.09026011568404334	0.0	0.3133039077265632
-0.09539999999999987	-0.0	0.09032368087523235	0.0	0.3055208699721302
-0.09529999999999987	-0.0	0.0903855556951883	0.0	0.2978782165338046
-0.09519999999999987	-0.0	0.09044399900814516	0.0	0.2903751188006137
-0.09509999999999987	-0.0	0.0904946687015078	0.0	0.2830106954790193
-0.09499999999999986	-0.0	0.09053500732368437	0.0	0.27578401453833673
-0.09489999999999986	-0.0	0.09056652775793014	0.0	0.26869409515152226
-0.09479999999999986	-0.0	0.09059015760545724	0.0	0.2617399096293978
-0.09469999999999985	-0.0	0.09060494873330197	0.0	0.2549203853464429
-0.09459999999999985	-0.0	0.09060641156052267	0.0	0.2482344066563457
-0.09449999999999985	-0.0	0.09058848479336232	0.0	0.2416808167955592
-0.09439999999999985	-0.0	0.09055385611474903	0.0	0.2352584197731709
-0.09429999999999984	-0.0	0.09049409555478798	0.0	0.22896598224545567
-0.09419999999999984	-0.0	0.09040946449886747	0.0	0.22280223537354535
-0.09409999999999984	-0.0	0.09030129076398671	0.0	0.21676587666270444
-0.09399999999999983	-0.0	0.09017142441570868	0.0	0.2108555717817701
-0.09389999999999983	-0.0	0.09002368287244471	0.0	0.2050699563613786
-0.09379999999999983	-0.0	0.08984731087497776	0.0	0.19940763776965517
-0.09369999999999983	-0.0	0.08963699443587556	0.0	0.1938671968641181
-0.09359999999999982	-0.0	0.08939271111020645	0.0	0.18844718971860622
-0.09349999999999982	-0.0	0.08912030144151312	0.0	0.1831461493241
-0.09339999999999982	-0.0	0.08882236584115491	0.0	0.1779625872623758
-0.09329999999999981	-0.0	0.08849930864858782	0.0	0.17289499535149136
-0.09319999999999981	-0.0	0.08814369930534506	0.0	0.16794184726216502
-0.09309999999999981	-0.0	0.08774978952024887	0.0	0.16310160010417085
-0.0929999999999998	-0.0	0.08731311795578627	0.0	0.1583726959819397
-0.0928999999999998	-0.0	0.08682675321849065	0.0	0.15375356351860822
-0.0927999999999998	-0.0	0.08629561294673514	0.0	0.14924261934782612
-0.0926999999999998	-0.0	0.08572596119026621	0.0	0.14483826957268822
-0.0925999999999998	-0.0	0.085119789903389	0.0	0.14053891119121573
-0.09249999999999979	-0.0	0.08447302857647887	0.0	0.1363429334878693
-0.09239999999999979	-0.0	0.08378538254070927	0.0	0.13224871939063826
-0.09229999999999978	-0.0	0.08305841633206489	0.0	0.12825464679329623
-0.09219999999999978	-0.0	0.08229669230487616	0.0	0.12435908984247741
-0.09209999999999978	-0.0	0.08150395921820151	0.0	0.12056042018927826
-0.09199999999999978	-0.0	0.08068071420304776	0.0	0.11685700820513864
-0.09189999999999977	-0.0	0.07982140747865492	0.0	0.11324722416181145
-0.09179999999999977	-0.0	0.07892199321746288	0.0	0.10972943937528032
-0.09169999999999977	-0.0	0.0779855909328088	0.0	0.10630202731352827
-0.09159999999999976	-0.0	0.07701884231430799	0.0	0.10296336466811228
-0.09149999999999976	-0.0	0.07602929422064637	0.0	0.09971183238954427
-0.09139999999999976	-0.0	0.07502135389642167	0.0	0.09654581668651932
-0.09129999999999976	-0.0	0.0740043756089293	0.0	0.09346370998907898
-0.09119999999999975	-0.0	0.07297817155471797	0.0	0.0904639118758386
-0.09109999999999975	-0.0	0.07194101224325636	0.0	0.08754482996544431
-0.09099999999999975	-0.0	0.07089741755643812	0.0	0.08470488077246675
-0.09089999999999974	-0.0	0.06984978506526371	0.0	0.08194249052797643
-0.09079999999999974	-0.0	0.06881919133802769	0.0	0.0792560959650764
-0.09069999999999974	-0.0	0.06781398967117946	0.0	0.07664414506970674
-0.09059999999999974	-0.0	0.06683458383391867	0.0	0.0741050977970658
-0.09049999999999973	-0.0	0.06587815607797584	0.0	0.07163742675402267
-0.09039999999999973	-0.0	0.06492653620962721	0.0	0.06923961784792607
-0.09029999999999973	-0.0	0.06400123668025863	0.0	0.06691017090224381
-0.09019999999999972	-0.0	0.06310673236367251	0.0	0.06464760023948943
-0.09009999999999972	-0.0	0.06224732073114613	0.0	0.06245043523192079
-0.08999999999999972	-0.0	0.06142577534900257	0.0	0.060317220820518304
-0.08989999999999972	-0.0	0.0606248289676916	0.0	0.05824651800276902
-0.08979999999999971	-0.0	0.0598554315368351	0.0	0.056236904289806884
-0.08969999999999971	-0.0	0.05911375905823213	0.0	0.05428697413347707
-0.08959999999999971	-0.0	0.05839843066518199	0.0	0.052395339323907386
-0.0894999999999997	-0.0	0.05771100080108834	0.0	0.05056062935818904
-0.0893999999999997	-0.0	0.05703998245944041	0.0	0.04878149178078197
-0.0892999999999997	-0.0	0.056391066256457685	0.0	0.047056592496272476
-0.0891999999999997	-0.0	0.05575660990032595	0.0	0.04538461605512392
-0.0890999999999997	-0.0	0.055131141374569474	0.0	0.043764265913071865
-0.08899999999999969	-0.0	0.054511899027889416	0.0	0.04219426466482287
-0.08889999999999969	-0.0	0.05387135058913903	0.0	0.04067335425272546
-0.08879999999999968	-0.0	0.053234040670118415	0.0	0.03920029615108862
-0.08869999999999968	-0.0	0.052601246914033575	0.0	0.03777387152682787
-0.08859999999999968	-0.0	0.05197079662844156	0.0	0.0363928813771235
-0.08849999999999968	-0.0	0.05133880502388183	0.0	0.03505614664478057
-0.08839999999999967	-0.0	0.05066340175035976	0.0	0.03376250831197993
-0.08829999999999967	-0.0	0.04998577388120708	0.0	0.032510827473112375
-0.08819999999999967	-0.0	0.04930597917292859	0.0	0.03129998538738869
-0.08809999999999966	-0.0	0.04863038538085033	0.0	0.03012888351191571
-0.08799999999999966	-0.0	0.04796757235627314	0.0	0.02899644351592819
-0.08789999999999966	-0.0	0.04728160870891677	0.0	0.027901607276864072
-0.08779999999999966	-0.0	0.04660473954364469	0.0	0.026843336858965422
-0.08769999999999965	-0.0	0.04593568288454431	0.0	0.025820614475084894
-0.08759999999999965	-0.0	0.04527734658579559	0.0	0.024832442432371583
-0.08749999999999965	-0.0	0.044635506432699826	0.0	0.023877843062504418
-0.08739999999999964	-0.0	0.0439919423969284	0.0	0.022955858637134525
-0.08729999999999964	-0.0	0.04336764829560965	0.0	0.022065551269191647
-0.08719999999999964	-0.0	0.04275510506642279	0.0	0.02120600280070039
-0.08709999999999964	-0.0	0.04215015613747305	0.0	0.02037631467774502
-0.08699999999999963	-0.0	0.04155296443179067	0.0	0.019575607813211816
-0.08689999999999963	-0.0	0.040946112470490126	0.0	0.01880302243792838
-0.08679999999999963	-0.0	0.040350614354828125	0.0	0.018057717940809515
-0.08669999999999962	-0.0	0.039772530899675654	0.0	0.017338872698609065
-0.08659999999999962	-0.0	0.03921188773094803	0.0	0.01664568389586539
-0.08649999999999962	-0.0	0.03865937637402817	0.0	0.01597736733561741
-0.08639999999999962	-0.0	0.038094875101172126	0.0	0.01533315724145693
-0.08629999999999961	-0.0	0.03752839853269073	0.0	0.014712306051469616
-0.08619999999999961	-0.0	0.03696524239080245	0.0	0.0141140842046062
-0.08609999999999961	-0.0	0.03641421242059333	0.0	0.013537779920012077
-0.0859999999999996	-0.0	0.03587976239015704	0.0	0.012982698969830928
-0.0858999999999996	-0.0	0.03535232195512572	0.0	0.012448164445984953
-0.0857999999999996	-0.0	0.0348319197639053	0.0	0.011933516521421567
-0.0856999999999996	-0.0	0.03431785058621077	0.0	0.011438112206302312
-0.0855999999999996	-0.0	0.03381271438238447	0.0	0.010961325099597246
-0.08549999999999959	-0.0	0.03331935371604484	0.0	0.010502545136533958
-0.08539999999999959	-0.0	0.03283955207777642	0.0	0.01006117833233701
-0.08529999999999958	-0.0	0.032377978179031534	0.0	0.009636646522679924
-0.08519999999999958	-0.0	0.0319284551191494	0.0	0.009228387101258466
-0.08509999999999958	-0.0	0.03148476594401322	0.0	0.008835852754879843
-0.08499999999999958	-0.0	0.03104753111900176	0.0	0.008458511196449355
-0.08489999999999957	-0.0	0.030628206939571176	0.0	0.008095844896222233
-0.08479999999999957	-0.0	0.030232033714296516	0.0	0.007747350811674756
-0.08469999999999957	-0.0	0.02986523322926214	0.0	0.007412540116335664
-0.08459999999999956	-0.0	0.029524886783787185	0.0	0.007090937927905383
-0.08449999999999956	-0.0	0.029205504208604096	0.0	0.006782083035977212
-0.08439999999999956	-0.0	0.028917867589940364	0.0	0.006485527629661894
-0.08429999999999956	-0.0	0.028652823323175553	0.0	0.006200837025403879
-0.08419999999999955	-0.0	0.028410685984940627	0.0	0.005927589395264726
-0.08409999999999955	-0.0	0.028196052815348215	0.0	0.005665375495936703
-0.08399999999999955	-0.0	0.028012197465001602	0.0	0.005413798398737138
-0.08389999999999954	-0.0	0.02785573860043242	0.0	0.005172473220821843
-0.08379999999999954	-0.0	0.02771894967435472	0.0	0.004941026857843897
-0.08369999999999954	-0.0	0.027600426132088407	0.0	0.00471909771827252
-0.08359999999999954	-0.0	0.027501898560630275	0.0	0.004506335459574759
-0.08349999999999953	-0.0	0.027427507071182678	0.0	0.004302400726451884
-0.08339999999999953	-0.0	0.027364073354919458	0.0	0.004106964891310953
-0.08329999999999953	-0.0	0.027325754140533162	0.0	0.003919709797141251
-0.08319999999999952	-0.0	0.02730632354820195	0.0	0.0037403275029547736
-0.08309999999999952	-0.0	0.02730515916289575	0.0	0.0035685200319396132
-0.08299999999999952	-0.0	0.027323345036921153	0.0	0.0034039991224648503
-0.08289999999999952	-0.0	0.02734490368243872	0.0	0.003246485982065971
-0.08279999999999951	-0.0	0.02739050550273782	0.0	0.003095711044530256
-0.08269999999999951	-0.0	0.027466829148698624	0.0	0.002951413730192139
-0.08259999999999951	-0.0	0.027572557054377368	0.0	0.0028133422095397782
-0.0824999999999995	-0.0	0.027700815870370023	0.0	0.002681253170225308
-0.0823999999999995	-0.0	0.0278476358603891	0.0	0.002554911587562664
-0.0822999999999995	-0.0	0.028010966026348838	0.0	0.0024340904985889087
-0.0821999999999995	-0.0	0.02819025034133371	0.0	0.002318570779757011
-0.08209999999999949	-0.0	0.02839152043060769	0.0	0.0022081409283203923
-0.08199999999999949	-0.0	0.028618777532425844	0.0	0.0021025968474622713
-0.08189999999999949	-0.0	0.028871261695168987	0.0	0.002001741635215814
-0.08179999999999948	-0.0	0.029139806774808662	0.0	0.0019053853772141853
-0.08169999999999948	-0.0	0.029422346617736097	0.0	0.0018133449433032072
-0.08159999999999948	-0.0	0.02971838744198977	0.0	0.0017254437880430277
-0.08149999999999948	-0.0	0.03002944894056879	0.0	0.0016415117551191623
-0.08139999999999947	-0.0	0.030372997052551816	0.0	0.001561384885677621
-0.08129999999999947	-0.0	0.030736004131238014	0.0	0.001484905230593353
-0.08119999999999947	-0.0	0.031113704295382346	0.0	0.0014119206666759376
-0.08109999999999946	-0.0	0.031502073496833226	0.0	0.0013422847168115585
-0.08099999999999946	-0.0	0.03190133229370396	0.0	0.0012758563740355802
-0.08089999999999946	-0.0	0.03234888459150643	0.0	0.001212499929525465
-0.08079999999999946	-0.0	0.03280852730375205	0.0	0.0011520848044996035
-0.08069999999999945	-0.0	0.03328100809321615	0.0	0.0010944853860035896
-0.08059999999999945	-0.0	0.03376061930470098	0.0	0.0010395808665616222
-0.08049999999999945	-0.0	0.03423802370208967	0.0	0.0009872550876671908
-0.08039999999999944	-0.0	0.03476074445900919	0.0	0.0009373963870838282
-0.08029999999999944	-0.0	0.035270362598476955	0.0	0.0008898974499235219
-0.08019999999999944	-0.0	0.03576762064944123	0.0	0.000844655163467452
-0.08009999999999944	-0.0	0.03625527505949267	0.0	0.0008015704756909834
-0.07999999999999943	-0.0	0.036731163354520084	0.0	0.0007605482574522141
-0.07989999999999943	-0.0	0.03724477708985444	0.0	0.0007214971683010664
-0.07979999999999943	-0.0	0.03773370986607976	0.0	0.0006843295258636961
-0.07969999999999942	-0.0	0.038200548168256895	0.0	0.0006489611787549328
-0.07959999999999942	-0.0	0.03864679165880753	0.0	0.0006153113829696566
-0.07949999999999942	-0.0	0.0390755821253034	0.0	0.0005833026817023271
-0.07939999999999942	-0.0	0.03953912438764408	0.0	0.00055286078854228
-0.07929999999999941	-0.0	0.0399926726292437	0.0	0.0005239144739911343
-0.07919999999999941	-0.0	0.04042984936485979	0.0	0.0004963954552473245
-0.0790999999999994	-0.0	0.040846053283727056	0.0	0.00047023828920169796
-0.0789999999999994	-0.0	0.04124383171443134	0.0	0.00044538026858721393
-0.0788999999999994	-0.0	0.04166384219486145	0.0	0.0004217613212248737
-0.0787999999999994	-0.0	0.04207974720492423	0.0	0.0003993239123073313
-0.0786999999999994	-0.0	0.042495281046478886	0.0	0.00037801294966107954
-0.07859999999999939	-0.0	0.042905943300268375	0.0	0.0003577756919275762
-0.07849999999999939	-0.0	0.0433058779923126	0.0	0.0003385616596033323
-0.07839999999999939	-0.0	0.043721816218272556	0.0	0.0003203225488787326
-0.07829999999999938	-0.0	0.04412369767968091	0.0	0.0003030121482151606
-0.07819999999999938	-0.0	0.04451111058537881	0.0	0.00028658625759994184
-0.07809999999999938	-0.0	0.044888590255001505	0.0	0.0002710026104186296
-0.07799999999999938	-0.0	0.04525993487680148	0.0	0.0002562207978842582
-0.07789999999999937	-0.0	0.0456442902565291	0.0	0.00024220219596333408
-0.07779999999999937	-0.0	0.046013824087045276	0.0	0.00022890989473863094
-0.07769999999999937	-0.0	0.046368043962222286	0.0	0.00021630863014912395
-0.07759999999999936	-0.0	0.04670709175452486	0.0	0.00020436471804780436
-0.07749999999999936	-0.0	0.04703462707855779	0.0	0.00019304599051856098
-0.07739999999999936	-0.0	0.047382050401210817	0.0	0.00018232173439380834
-0.07729999999999936	-0.0	0.04772203043380604	0.0	0.00017216263191508125
-0.07719999999999935	-0.0	0.048049032279560124	0.0	0.00016254070347945115
-0.07709999999999935	-0.0	0.04836062533554966	0.0	0.00015342925241523835
-0.07699999999999935	-0.0	0.048657792603671014	0.0	0.00014480281173118734
-0.07689999999999934	-0.0	0.0489679777221376	0.0	0.00013663709278402474
-0.07679999999999934	-0.0	0.04926298389086259	0.0	0.00012890893581005342
-0.07669999999999934	-0.0	0.04954590571713534	0.0	0.0001215962622672501
-0.07659999999999934	-0.0	0.04981598144683447	0.0	0.0001146780289351582
-0.07649999999999933	-0.0	0.05006809866944559	0.0	0.0001081341837207187
-0.07639999999999933	-0.0	0.05031398121654285	0.0	0.0001019456231190455
-0.07629999999999933	-0.0	0.05053471327867868	0.0	9.609415127907201e-05
-0.07619999999999932	-0.0	0.05073353324449686	0.0	9.056244062488726e-05
-0.07609999999999932	-0.0	0.050914644952251016	0.0	8.53339939845196e-05
-0.07599999999999932	-0.0	0.051078286420693834	0.0	8.039310817887147e-05
-0.07589999999999932	-0.0	0.05122333048724273	0.0	7.572483902446065e-05
-0.07579999999999931	-0.0	0.051346156567081115	0.0	7.131496770458202e-05
-0.07569999999999931	-0.0	0.05144798244363993	0.0	6.714996846448579e-05
-0.0755999999999993	-0.0	0.05152888820251363	0.0	6.321697758713512e-05
-0.0754999999999993	-0.0	0.05158955669477024	0.0	5.950376360708507e-05
-0.0753999999999993	-0.0	0.051630002587965414	0.0	5.599869872101258e-05
-0.0752999999999993	-0.0	0.051652065299936635	0.0	5.2690731354401e-05
-0.0751999999999993	-0.0	0.05165107332095271	0.0	4.956935984486205e-05
-0.07509999999999929	-0.0	0.051623553244416594	0.0	4.6624607203560625e-05
-0.07499999999999929	-0.0	0.05157044734791776	0.0	4.3846996917172064e-05
-0.07489999999999929	-0.0	0.05149521269149036	0.0	4.1227529753770104e-05
-0.07479999999999928	-0.0	0.05140553056679315	0.0	3.8757661537006335e-05
-0.07469999999999928	-0.0	0.05130734799941642	0.0	3.6429281853890236e-05
-0.07459999999999928	-0.0	0.051199408300563964	0.0	3.42346936624203e-05
-0.07449999999999928	-0.0	0.0510757694870873	0.0	3.216659376625516e-05
-0.07439999999999927	-0.0	0.050925623878448734	0.0	3.021805412453107e-05
-0.07429999999999927	-0.0	0.05075911934171464	0.0	2.83825039658435e-05
-0.07419999999999927	-0.0	0.050581823130263985	0.0	2.665371267631305e-05
-0.07409999999999926	-0.0	0.05040085039500452	0.0	2.502577343253784e-05
-0.07399999999999926	-0.0	0.05021931236921151	0.0	2.3493087551107342e-05
-0.07389999999999926	-0.0	0.05002659271627559	0.0	2.2050349527214857e-05
-0.07379999999999926	-0.0	0.04983053928608786	0.0	2.0692532735745865e-05
-0.07369999999999925	-0.0	0.04963272470537211	0.0	1.941487576904921e-05
-0.07359999999999925	-0.0	0.049435966704203256	0.0	1.821286938641598e-05
-0.07349999999999925	-0.0	0.04924503224759311	0.0	1.7082244051084023e-05
-0.07339999999999924	-0.0	0.04906489782457496	0.0	1.6018958031371995e-05
-0.07329999999999924	-0.0	0.0489016529278278	0.0	1.5019186043312872e-05
-0.07319999999999924	-0.0	0.0487508015307628	0.0	1.4079308412906386e-05
-0.07309999999999924	-0.0	0.04860856119237592	0.0	1.3195900736843251e-05
-0.07299999999999923	-0.0	0.04847510630819732	0.0	1.2365724021273346e-05
-0.07289999999999923	-0.0	0.04834103531041452	0.0	1.1585715278888435e-05
-0.07279999999999923	-0.0	0.048231820536361256	0.0	1.0852978565274211e-05
-0.07269999999999922	-0.0	0.04815202276387328	0.0	1.0164776436155836e-05
-0.07259999999999922	-0.0	0.04809758184410342	0.0	9.518521807808743e-06
-0.07249999999999922	-0.0	0.04806186507414614	0.0	8.911770203542354e-06
-0.07239999999999921	-0.0	0.048018199098240504	0.0	8.342212369781417e-06
-0.07229999999999921	-0.0	0.04798968170318552	0.0	7.807667245870193e-06
-0.07219999999999921	-0.0	0.047975574013031375	0.0	7.306075272309155e-06
-0.0720999999999992	-0.0	0.047976320292944484	0.0	6.8354920227032755e-06
-0.0719999999999992	-0.0	0.047991028727436685	0.0	6.394082145251971e-06
-0.0718999999999992	-0.0	0.04800421426058312	0.0	5.980113600147598e-06
-0.0717999999999992	-0.0	0.04801280638115696	0.0	5.591952179770792e-06
-0.0716999999999992	-0.0	0.048008630191877746	0.0	5.2280562990749564e-06
-0.07159999999999919	-0.0	0.04799147278598926	0.0	4.886972044042887e-06
-0.07149999999999919	-0.0	0.04796505677441002	0.0	4.567328466573326e-06
-0.07139999999999919	-0.0	0.04792533964336396	0.0	4.267833114615014e-06
-0.07129999999999918	-0.0	0.047877238087660895	0.0	3.987267786811378e-06
-0.07119999999999918	-0.0	0.0478164498907126	0.0	3.724484501350491e-06
-0.07109999999999918	-0.0	0.04774128387389251	0.0	3.478401669131742e-06
-0.07099999999999917	-0.0	0.04765286603248814	0.0	3.2480004617641024e-06
-0.07089999999999917	-0.0	0.04752346872794642	0.0	3.032321365301102e-06
-0.07079999999999917	-0.0	0.04738441026376279	0.0	2.8304609109941013e-06
-0.07069999999999917	-0.0	0.04723802897510913	0.0	2.6415685747091885e-06
-0.07059999999999916	-0.0	0.047083201171577736	0.0	2.46484383700459e-06
-0.07049999999999916	-0.0	0.046913599643056976	0.0	2.2995333962041445e-06
-0.07039999999999916	-0.0	0.04668677931430174	0.0	2.144928527129087e-06
-0.07029999999999915	-0.0	0.04643957288074553	0.0	2.000362578466017e-06
-0.07019999999999915	-0.0	0.04617549502749491	0.0	1.865208602052164e-06
-0.07009999999999915	-0.0	0.045899030862881815	0.0	1.7388771076517618e-06
-0.06999999999999915	-0.0	0.04561140627721411	0.0	1.6208139370792563e-06
-0.06989999999999914	-0.0	0.04527683709127903	0.0	1.5104982517960099e-06
-0.06979999999999914	-0.0	0.044921598860066504	0.0	1.4074406283680844e-06
-0.06969999999999914	-0.0	0.044543156061250457	0.0	1.3111812564239273e-06
-0.06959999999999913	-0.0	0.044140456861062785	0.0	1.2212882339917441e-06
-0.06949999999999913	-0.0	0.04371307487082686	0.0	1.1373559553283294e-06
-0.06939999999999913	-0.0	0.04322799886549001	0.0	1.0590035865740525e-06
-0.06929999999999913	-0.0	0.042717860130213184	0.0	9.858736247824983e-07
-0.06919999999999912	-0.0	0.042177561512716066	0.0	9.176305360785994e-07
-0.06909999999999912	-0.0	0.04160223583870341	0.0	8.539594688964475e-07
-0.06899999999999912	-0.0	0.040992488235972395	0.0	7.945650384368442e-07
-0.06889999999999911	-0.0	0.04032130364715645	0.0	7.391701786659876e-07
-0.06879999999999911	-0.0	0.039626551182583875	0.0	6.875150583506942e-07
-0.06869999999999911	-0.0	0.038912542005382245	0.0	6.393560577919392e-07
-0.0685999999999991	-0.0	0.0381791523619361	0.0	5.944648030781212e-07
-0.0684999999999991	-0.0	0.03742140784586267	0.0	5.526272548323398e-07
-0.0683999999999991	-0.0	0.036602083421006515	0.0	5.136428485741624e-07
-0.0682999999999991	-0.0	0.03575572969645992	0.0	4.773236839563441e-07
-0.0681999999999991	-0.0	0.034888670273915984	0.0	4.434937602709507e-07
-0.06809999999999909	-0.0	0.03400653293617097	0.0	4.119882557473181e-07
-0.06799999999999909	-0.0	0.03311308628745898	0.0	3.826528482867238e-07
-0.06789999999999909	-0.0	0.03216716581419011	0.0	3.5534307539568307e-07
-0.06779999999999908	-0.0	0.031209569451720612	0.0	3.2992373119151697e-07
-0.06769999999999908	-0.0	0.030242240013547736	0.0	3.0626829846058806e-07
-0.06759999999999908	-0.0	0.029270539517794972	0.0	2.842584138515558e-07
-0.06749999999999907	-0.0	0.028301747879943807	0.0	2.637833643832466e-07
-0.06739999999999907	-0.0	0.027298467684160572	0.0	2.4473961353953186e-07
-0.06729999999999907	-0.0	0.02630934633220987	0.0	2.2703035531217802e-07
-0.06719999999999907	-0.0	0.025336157051511068	0.0	2.1056509463700036e-07
-0.06709999999999906	-0.0	0.02437806523301223	0.0	1.9525925274911385e-07
-0.06699999999999906	-0.0	0.02343713449610893	0.0	1.8103379605977666e-07
-0.06689999999999906	-0.0	0.022486981485974597	0.0	1.6781488723033114e-07
-0.06679999999999905	-0.0	0.0215684095220007	0.0	1.5553355718829447e-07
-0.06669999999999905	-0.0	0.020682489675606895	0.0	1.4412539689691653e-07
-0.06659999999999905	-0.0	0.019825311909124274	0.0	1.335302677524879e-07
-0.06649999999999905	-0.0	0.01899387774223634	0.0	1.2369202954368352e-07
-0.06639999999999904	-0.0	0.01816188766957711	0.0	1.1455828496424933e-07
-0.06629999999999904	-0.0	0.017351796937822555	0.0	1.0608013972456969e-07
-0.06619999999999904	-0.0	0.016563041708002043	0.0	9.821197735920157e-08
-0.06609999999999903	-0.0	0.015796923493448908	0.0	9.091124787647365e-08
-0.06599999999999903	-0.0	0.015057026059516337	0.0	8.413826944275933e-08
-0.06589999999999903	-0.0	0.01432122279703865	0.0	7.785604233826291e-08
-0.06579999999999903	-0.0	0.013609795468323882	0.0	7.203007446311078e-08
-0.06569999999999902	-0.0	0.01292045672240085	0.0	6.662821771238744e-08
-0.06559999999999902	-0.0	0.012257772675322983	0.0	6.162051457654514e-08
-0.06549999999999902	-0.0	0.011631349106404058	0.0	5.697905435948897e-08
-0.06539999999999901	-0.0	0.011029420714132324	0.0	5.2677838440638e-08
-0.06529999999999901	-0.0	0.01047676799323056	0.0	4.869265403950583e-08
-0.06519999999999901	-0.0	0.009974761112737058	0.0	4.500095597191241e-08
-0.065099999999999	-0.0	0.00952479427045004	0.0	4.1581755915886515e-08
-0.064999999999999	-0.0	0.009128598780458316	0.0	3.8415518732750584e-08
-0.064899999999999	-0.0	0.008771197798845748	0.0	3.5484065414864495e-08
-0.064799999999999	-0.0	0.008469164718128768	0.0	3.277048225608944e-08
-0.064699999999999	-0.0	0.008223743071083535	0.0	3.0259035864311686e-08
-0.06459999999999899	-0.0	0.008034180190435303	0.0	2.793509365740058e-08
-0.06449999999999899	-0.0	0.007896453647207063	0.0	2.5785049504798203e-08
-0.06439999999999899	-0.0	0.007790217606754435	0.0	2.3796254196649156e-08
-0.06429999999999898	-0.0	0.007730910026656234	0.0	2.1956950441008422e-08
-0.06419999999999898	-0.0	0.0077221344418104765	0.0	2.0256212107267327e-08
-0.06409999999999898	-0.0	0.007768167700981261	0.0	1.8683887450579564e-08
-0.06399999999999897	-0.0	0.007868743036520649	0.0	1.723054606778487e-08
-0.06389999999999897	-0.0	0.008011294969626217	0.0	1.588742935017035e-08
-0.06379999999999897	-0.0	0.008204014505881579	0.0	1.4646404212422277e-08
-0.06369999999999897	-0.0	0.008444504029421665	0.0	1.3499919890353184e-08
-0.06359999999999896	-0.0	0.0087293740545988	0.0	1.2440967612465728e-08
-0.06349999999999896	-0.0	0.00905574648227079	0.0	1.1463042962193552e-08
-0.06339999999999896	-0.0	0.0094306581947527	0.0	1.0560110758765758e-08
-0.06329999999999895	-0.0	0.009845412349412632	0.0	9.726572295110576e-09
-0.06319999999999895	-0.0	0.010296523810295008	0.0	8.957234781087067e-09
-0.06309999999999895	-0.0	0.010777010619144625	0.0	8.247282849635019e-09
-0.06299999999999895	-0.0	0.011281764111220139	0.0	7.59225199219719e-09
-0.06289999999999894	-0.0	0.011831166894032916	0.0	6.988003798022515e-09
-0.06279999999999894	-0.0	0.01240214525111081	0.0	6.4307028797327484e-09
-0.06269999999999894	-0.0	0.0129904123021362	0.0	5.9167953748517575e-09
-0.06259999999999893	-0.0	0.013593594477827861	0.0	5.442988919883546e-09
-0.06249999999999893	-0.0	0.014208943298423544	0.0	5.006234000005971e-09
-0.06239999999999893	-0.0	0.014848239473958273	0.0	4.603706583541716e-09
-0.062299999999998926	-0.0	0.01549376966783248	0.0	4.232791956100464e-09
-0.06219999999999892	-0.0	0.016146993559487358	0.0	3.891069674676572e-09
-0.06209999999999892	-0.0	0.01680792377601749	0.0	3.57629956705166e-09
-0.06199999999999892	-0.0	0.017473307591926363	0.0	3.286408706611462e-09
-0.061899999999998914	-0.0	0.01814339198462274	0.0	3.019479297159971e-09
-0.06179999999999891	-0.0	0.018811772606310593	0.0	2.7737374065126816e-09
-0.06169999999999891	-0.0	0.019475616660746504	0.0	2.5475424915957214e-09
-0.061599999999998906	-0.0	0.02013655472544508	0.0	2.339377661480211e-09
-0.0614999999999989	-0.0	0.020796760002487237	0.0	2.1478406282557867e-09
-0.0613999999999989	-0.0	0.021457605987542948	0.0	1.9716352989075175e-09
-0.0612999999999989	-0.0	0.02211959618696354	0.0	1.8095639644195476e-09
-0.061199999999998894	-0.0	0.02278274796458562	0.0	1.6605200451961395e-09
-0.06109999999999889	-0.0	0.0234452874948881	0.0	1.5234813545804475e-09
-0.06099999999999889	-0.0	0.024108323672164856	0.0	1.3975038447719451e-09
-0.060899999999998886	-0.0	0.024785691833158034	0.0	1.2817158018055176e-09
-0.06079999999999888	-0.0	0.02546996219063219	0.0	1.1753124584680859e-09
-0.06069999999999888	-0.0	0.026159346307122397	0.0	1.0775509961018419e-09
-0.06059999999999888	-0.0	0.026854268745183263	0.0	9.877459081838793e-10
-0.060499999999998874	-0.0	0.027556770041747357	0.0	9.05264700389221e-10
-0.06039999999999887	-0.0	0.028282229317760303	0.0	8.295239035452639e-10
-0.06029999999999887	-0.0	0.02901279747970996	0.0	7.599853774768953e-10
-0.060199999999998866	-0.0	0.029749572370889318	0.0	6.961528852304727e-10
-0.06009999999999886	-0.0	0.030491424037571373	0.0	6.375689185574644e-10
-0.05999999999999886	-0.0	0.031235435204074066	0.0	5.838117568403912e-10
-0.05989999999999886	-0.0	0.032006399570841615	0.0	5.344927428610805e-10
-0.059799999999998854	-0.0	0.03277397867399794	0.0	4.892537599487433e-10
-0.05969999999999885	-0.0	0.03353452649194024	0.0	4.477648961084081e-10
-0.05959999999999885	-0.0	0.034289507312301515	0.0	4.0972228172314045e-10
-0.059499999999998845	-0.0	0.03504336715590718	0.0	3.748460883509365e-10
-0.05939999999999884	-0.0	0.035839398749086315	0.0	3.4287867700307875e-10
-0.05929999999999884	-0.0	0.036637511340097594	0.0	3.1358288509900995e-10
-0.05919999999999884	-0.0	0.037439035656988424	0.0	2.867404420473541e-10
-0.059099999999998834	-0.0	0.03824478628110798	0.0	2.6215050410652623e-10
-0.05899999999999883	-0.0	0.03905436110261828	0.0	2.396282998350914e-10
-0.05889999999999883	-0.0	0.03990964516655675	0.0	2.190038780545567e-10
-0.058799999999998825	-0.0	0.04075920315886239	0.0	2.0012095081831564e-10
-0.05869999999999882	-0.0	0.04159987792125343	0.0	1.8283582441289426e-10
-0.05859999999999882	-0.0	0.042433516873491554	0.0	1.6701641191394114e-10
-0.05849999999999882	-0.0	0.04325832386648296	0.0	1.52541321281773e-10
-0.058399999999998814	-0.0	0.04410599677146323	0.0	1.3929901341216633e-10
-0.05829999999999881	-0.0	0.04493180732597351	0.0	1.2718702495943055e-10
-0.05819999999999881	-0.0	0.04573705477572003	0.0	1.1611125112253174e-10
-0.058099999999998805	-0.0	0.04651771898458281	0.0	1.0598528393311117e-10
-0.0579999999999988	-0.0	0.0472656513560897	0.0	9.672980190826338e-11
-0.0578999999999988	-0.0	0.04801930444416639	0.0	8.827200723256745e-11
-0.0577999999999988	-0.0	0.04873247643534961	0.0	8.054510691459362e-11
-0.057699999999998794	-0.0	0.0494022341020201	0.0	7.348783462439303e-11
-0.05759999999999879	-0.0	0.05002705600302277	0.0	6.704401016155402e-11
-0.05749999999999879	-0.0	0.05060748037923133	0.0	6.116213372962759e-11
-0.057399999999998785	-0.0	0.05119038666901299	0.0	5.579501240318281e-11
-0.05729999999999878	-0.0	0.05172804688494218	0.0	5.0899416369542705e-11
-0.05719999999999878	-0.0	0.05222159306004072	0.0	4.643576270943958e-11
-0.05709999999999878	-0.0	0.05266717825501155	0.0	4.2367824650327913e-11
-0.056999999999998774	-0.0	0.05306288234522897	0.0	3.866246438382707e-11
-0.05689999999999877	-0.0	0.05344654255062145	0.0	3.528938768556394e-11
-0.05679999999999877	-0.0	0.05379023536666951	0.0	3.2220918712360744e-11
-0.056699999999998765	-0.0	0.05409585565693571	0.0	2.9431793478962884e-11
-0.05659999999999876	-0.0	0.05436448141868994	0.0	2.6898970635069762e-11
-0.05649999999999876	-0.0	0.054598063279307336	0.0	2.460145827393939e-11
-0.05639999999999876	-0.0	0.05481934115839681	0.0	2.2520155606903914e-11
-0.056299999999998754	-0.0	0.05501236175573287	0.0	2.063770843433962e-11
-0.05619999999999875	-0.0	0.05518230545033425	0.0	1.8938377433526653e-11
-0.05609999999999875	-0.0	0.05532931649081899	0.0	1.740791836790626e-11
-0.055999999999998745	-0.0	0.05545193195498466	0.0	1.6033473400991893e-11
-0.05589999999999874	-0.0	0.05557364839496469	0.0	1.4803472772073405e-11
-0.05579999999999874	-0.0	0.05566604779779121	0.0	1.3707546160280633e-11
-0.05569999999999874	-0.0	0.055725926525104344	0.0	1.273644312897702e-11
-0.055599999999998734	-0.0	0.05575506217652743	0.0	1.1881962104207768e-11
-0.05549999999999873	-0.0	0.05575527992603845	0.0	1.1136887399402854e-11
-0.05539999999999873	-0.0	0.05574496840189103	0.0	1.049493385408805e-11
-0.055299999999998725	-0.0	0.05569776714164649	0.0	9.950698707327508e-12
-0.05519999999999872	-0.0	0.055612625140221326	0.0	9.499620377325123e-12
-0.05509999999999872	-0.0	0.05548912930560831	0.0	9.137943867374858e-12
-0.05499999999999872	-0.0	0.0553272183159023	0.0	8.862692565470109e-12
-0.054899999999998714	-0.0	0.05513981566821883	0.0	8.671646250655277e-12
-0.05479999999999871	-0.0	0.05491547779282834	0.0	8.563325163923564e-12
-0.05469999999999871	-0.0	0.05465192894498161	0.0	8.53698004541626e-12
-0.054599999999998705	-0.0	0.05435090690363089	0.0	8.592588083143648e-12
-0.0544999999999987	-0.0	0.05401743736248178	0.0	8.730854761706427e-12
-0.0543999999999987	-0.0	0.05366755433719923	0.0	8.953221642832952e-12
-0.0542999999999987	-0.0	0.05329146795100809	0.0	9.261880153239422e-12
-0.054199999999998694	-0.0	0.0528915197769633	0.0	9.659791499658125e-12
-0.05409999999999869	-0.0	0.05246704060152538	0.0	1.0150712876149431e-11
-0.05399999999999869	-0.0	0.052017544798335064	0.0	1.0739230175315205e-11
-0.053899999999998685	-0.0	0.051563273405200866	0.0	1.1430797463070007e-11
-0.05379999999999868	-0.0	0.05108850167211638	0.0	1.2231783526514253e-11
-0.05369999999999868	-0.0	0.050592287494319106	0.0	1.314952585651944e-11
-0.053599999999998676	-0.0	0.05007507029436475	0.0	1.4192392481218265e-11
-0.053499999999998674	-0.0	0.04953591801169703	0.0	1.536985212404531e-11
-0.05339999999999867	-0.0	0.04898590181282654	0.0	1.669255322067249e-11
-0.05329999999999867	-0.0	0.04840531468701039	0.0	1.817241239351776e-11
-0.053199999999998665	-0.0	0.04779582161931149	0.0	1.9822713050887565e-11
-0.05309999999999866	-0.0	0.04715916295875244	0.0	2.165821485068275e-11
-0.05299999999999866	-0.0	0.04649294804323617	0.0	2.3695274846418457e-11
-0.052899999999998656	-0.0	0.04582083864128365	0.0	2.595198121656625e-11
-0.052799999999998654	-0.0	0.04511367698957815	0.0	2.8448300567455497e-11
-0.05269999999999865	-0.0	0.04437461251835968	0.0	3.120623989572074e-11
-0.05259999999999865	-0.0	0.04361047771185984	0.0	3.4250024399148255e-11
-0.052499999999998645	-0.0	0.0428269893157522	0.0	3.760629243539692e-11
-0.05239999999999864	-0.0	0.042062107620920594	0.0	4.1304309047127e-11
-0.05229999999999864	-0.0	0.04128387395824113	0.0	4.537619960028049e-11
-0.052199999999998636	-0.0	0.040498034065922124	0.0	4.985720522040729e-11
-0.052099999999998634	-0.0	0.039707702609712334	0.0	5.47859618608604e-11
-0.05199999999999863	-0.0	0.03891531444908174	0.0	6.020480499725258e-11
-0.05189999999999863	-0.0	0.03815256882153859	0.0	6.616010211577436e-11
-0.051799999999998625	-0.0	0.03739551735190481	0.0	7.270261534981092e-11
-0.05169999999999862	-0.0	0.03664935381668017	0.0	7.988789682086988e-11
-0.05159999999999862	-0.0	0.03592138679126337	0.0	8.777671945732557e-11
-0.051499999999998616	-0.0	0.03521551400146919	0.0	9.643554629916363e-11
-0.05139999999999861	-0.0	0.03455056253556122	0.0	1.0593704155009916e-10
-0.05129999999999861	-0.0	0.03391411241968511	0.0	1.1636062691162981e-10
-0.05119999999999861	-0.0	0.03331265367917017	0.0	1.2779308702831122e-10
-0.051099999999998605	-0.0	0.032746606556119585	0.0	1.4032922819144386e-10
-0.0509999999999986	-0.0	0.03221510148688085	0.0	1.5407259479128734e-10
-0.0508999999999986	-0.0	0.03172723231043706	0.0	1.691362483777325e-10
-0.050799999999998596	-0.0	0.03127975276217431	0.0	1.8564361458812448e-10
-0.05069999999999859	-0.0	0.030871411156540265	0.0	2.0372940363085827e-10
-0.05059999999999859	-0.0	0.030504033630747527	0.0	2.2354061047682347e-10
-0.05049999999999859	-0.0	0.03018260387445299	0.0	2.452376014102168e-10
-0.050399999999998585	-0.0	0.029900135735495867	0.0	2.689952941284592e-10
-0.05029999999999858	-0.0	0.029668241593463023	0.0	2.950044391607856e-10
-0.05019999999999858	-0.0	0.029484048892493512	0.0	3.2347301099961095e-10
-0.050099999999998576	-0.0	0.029341796899279973	0.0	3.546277180113409e-10
-0.04999999999999857	-0.0	0.029237220939545925	0.0	3.8871564091747936e-10
-0.04989999999999857	-0.0	0.02914264341715837	0.0	4.260060104163583e-10
-0.04979999999999857	-0.0	0.029086026189380686	0.0	4.667921353547383e-10
-0.049699999999998565	-0.0	0.02906680122256483	0.0	5.113934937612471e-10
-0.04959999999999856	-0.0	0.029085814123069844	0.0	5.601580000245946e-10
-0.04949999999999856	-0.0	0.0291424676238861	0.0	6.134644625439061e-10
-0.049399999999998556	-0.0	0.02919419127701064	0.0	6.717252473015064e-10
-0.04929999999999855	-0.0	0.029270465876257565	0.0	7.353891640156624e-10
-0.04919999999999855	-0.0	0.029368760851332103	0.0	8.04944592828293e-10
-0.04909999999999855	-0.0	0.02948929484008087	0.0	8.809228708769077e-10
-0.048999999999998545	-0.0	0.02963254221909151	0.0	9.63901959597763e-10
-0.04889999999999854	-0.0	0.029754915823070948	0.0	1.0545104152158457e-09
-0.04879999999999854	-0.0	0.029898655590859975	0.0	1.1534316866048391e-09
-0.048699999999998536	-0.0	0.030060769674574293	0.0	1.2614087665543901e-09
-0.04859999999999853	-0.0	0.03024238855610245	0.0	1.3792492244724884e-09
-0.04849999999999853	-0.0	0.030447025778057583	0.0	1.5078306506864172e-09
-0.04839999999999853	-0.0	0.030619030373641856	0.0	1.6481065447967754e-09
-0.048299999999998525	-0.0	0.03081325217465114	0.0	1.8011126829964704e-09
-0.04819999999999852	-0.0	0.031028570746012996	0.0	1.9679740019015623e-09
-0.04809999999999852	-0.0	0.03126188633652352	0.0	2.14991203926537e-09
-0.047999999999998516	-0.0	0.03151232491168246	0.0	2.348252974974886e-09
-0.04789999999999851	-0.0	0.03172797609924775	0.0	2.564436318972477e-09
-0.04779999999999851	-0.0	0.031966771128116175	0.0	2.8000242962208907e-09
-0.04769999999999851	-0.0	0.03222742842928708	0.0	3.0567119825515606e-09
-0.047599999999998505	-0.0	0.03250585664426452	0.0	3.3363382492214505e-09
-0.0474999999999985	-0.0	0.032795592176527465	0.0	3.640897578269761e-09
-0.0473999999999985	-0.0	0.03304756455463421	0.0	3.972552815331422e-09
-0.047299999999998496	-0.0	0.033298436264485524	0.0	4.333648931450043e-09
-0.04719999999999849	-0.0	0.033546796446359085	0.0	4.726727870658206e-09
-0.04709999999999849	-0.0	0.033789049783782346	0.0	5.1545445656821815e-09
-0.04699999999999849	-0.0	0.03402006235126854	0.0	5.620084210103818e-09
-0.046899999999998485	-0.0	0.034206750088795014	0.0	6.126580881699397e-09
-0.04679999999999848	-0.0	0.03437334591848423	0.0	6.67753761850163e-09
-0.04669999999999848	-0.0	0.03451838379120334	0.0	7.276748056424691e-09
-0.046599999999998476	-0.0	0.034644610440317816	0.0	7.928319745081142e-09
-0.04649999999999847	-0.0	0.0347539747475923	0.0	8.636699266740115e-09
-0.04639999999999847	-0.0	0.03482555770301976	0.0	9.406699292256985e-09
-0.04629999999999847	-0.0	0.03487570800769041	0.0	1.024352771728523e-08
-0.046199999999998465	-0.0	0.034902941280446693	0.0	1.115281903219653e-08
-0.04609999999999846	-0.0	0.03490712723381215	0.0	1.214066808992928e-08
-0.04599999999999846	-0.0	0.03489211311055693	0.0	1.3213666447494063e-08
-0.045899999999998456	-0.0	0.03485532317417652	0.0	1.4378941469140148e-08
-0.04579999999999845	-0.0	0.03480835353438727	0.0	1.5644198392271564e-08
-0.04569999999999845	-0.0	0.03475155471233257	0.0	1.701776557114557e-08
-0.04559999999999845	-0.0	0.0346838648256947	0.0	1.8508643128244837e-08
-0.045499999999998444	-0.0	0.03460148376992598	0.0	2.012655525904468e-08
-0.04539999999999844	-0.0	0.034496355158511634	0.0	2.1882006452749257e-08
-0.04529999999999844	-0.0	0.03437704552113236	0.0	2.378634190951981e-08
-0.045199999999998436	-0.0	0.03424674864586818	0.0	2.585181245382129e-08
-0.04509999999999843	-0.0	0.034103738029291744	0.0	2.8091644263840493e-08
-0.04499999999999843	-0.0	0.033946508397188345	0.0	3.052011375855581e-08
-0.04489999999999843	-0.0	0.033769119517627705	0.0	3.315262800704559e-08
-0.044799999999998424	-0.0	0.03357949967739563	0.0	3.6005811049075965e-08
-0.04469999999999842	-0.0	0.033377585472020486	0.0	3.909759654201675e-08
-0.04459999999999842	-0.0	0.03316711981304938	0.0	4.244732717676737e-08
-0.044499999999998416	-0.0	0.03295352560137714	0.0	4.607586133473654e-08
-0.04439999999999841	-0.0	0.032738600024957466	0.0	5.000568748911225e-08
-0.04429999999999841	-0.0	0.03251860379716471	0.0	5.4261046886781246e-08
-0.04419999999999841	-0.0	0.0322886117343625	0.0	5.886806508242375e-08
-0.044099999999998404	-0.0	0.03204646820351498	0.0	6.38548929336324e-08
-0.0439999999999984	-0.0	0.03179338243973378	0.0	6.92518577055202e-08
-0.0438999999999984	-0.0	0.03153985834102897	0.0	7.50916249752928e-08
-0.043799999999998396	-0.0	0.03128222328185373	0.0	8.140937207182344e-08
-0.04369999999999839	-0.0	0.0310217680706966	0.0	8.824297383252963e-08
-0.04359999999999839	-0.0	0.030756455818156874	0.0	9.563320150992185e-08
-0.04349999999999839	-0.0	0.030482504454537138	0.0	1.0362393571327873e-07
-0.043399999999998384	-0.0	0.030197873655893156	0.0	1.1226239432713876e-07
-0.04329999999999838	-0.0	0.02989690552424233	0.0	1.2159937640784707e-07
-0.04319999999999838	-0.0	0.029582689796355203	0.0	1.3168952312246434e-07
-0.043099999999998376	-0.0	0.02926201768140528	0.0	1.4259159686111302e-07
-0.04299999999999837	-0.0	0.02894060900174403	0.0	1.543687797244685e-07
-0.04289999999999837	-0.0	0.0286142349277453	0.0	1.6708899266286683e-07
-0.04279999999999837	-0.0	0.0282834180444806	0.0	1.8082523662256373e-07
-0.042699999999998364	-0.0	0.027947820186652605	0.0	1.9565595713827132e-07
-0.04259999999999836	-0.0	0.02761195595932834	0.0	2.1166543389949252e-07
-0.04249999999999836	-0.0	0.02728015787339959	0.0	2.2894419691157962e-07
-0.042399999999998356	-0.0	0.026952351361986395	0.0	2.475894709711155e-07
-0.04229999999999835	-0.0	0.02662913321731081	0.0	2.677056502794674e-07
-0.04219999999999835	-0.0	0.02630440779142581	0.0	2.894048051284417e-07
-0.04209999999999835	-0.0	0.02596976609379674	0.0	3.1280722270815024e-07
-0.041999999999998344	-0.0	0.025621075365247336	0.0	3.380419842098349e-07
-0.04189999999999834	-0.0	0.025269976151155275	0.0	3.652475805258095e-07
-0.04179999999999834	-0.0	0.024914420708564432	0.0	3.9457256898510796e-07
-0.041699999999998336	-0.0	0.024558636894998865	0.0	4.2617627370736463e-07
-0.04159999999999833	-0.0	0.024198747865597524	0.0	4.6022953230914345e-07
-0.04149999999999833	-0.0	0.023826093158469577	0.0	4.969154918568017e-07
-0.04139999999999833	-0.0	0.023435361205842904	0.0	5.364304571283854e-07
-0.041299999999998324	-0.0	0.02302590305002644	0.0	5.789847944245129e-07
-0.04119999999999832	-0.0	0.022598932116919226	0.0	6.248038943549179e-07
-0.04109999999999832	-0.0	0.022156813455801273	0.0	6.741291972239842e-07
-0.040999999999998316	-0.0	0.021699897014656095	0.0	7.272192848455382e-07
-0.04089999999999831	-0.0	0.021201767623108082	0.0	7.843510428347834e-07
-0.04079999999999831	-0.0	0.020677283359249492	0.0	8.458208976541924e-07
-0.04069999999999831	-0.0	0.020123980995420076	0.0	9.119461329309181e-07
-0.040599999999998304	-0.0	0.019545732941299087	0.0	9.830662898161573e-07
-0.0404999999999983	-0.0	0.01894734808308112	0.0	1.0595446564227675e-06
-0.0403999999999983	-0.0	0.018311093957527034	0.0	1.1417698516566896e-06
-0.040299999999998296	-0.0	0.0176580036938704	0.0	1.2301575090508199e-06
-0.04019999999999829	-0.0	0.016985896957874582	0.0	1.3251520665178495e-06
-0.04009999999999829	-0.0	0.01629171743350058	0.0	1.4272286682616357e-06
-0.03999999999999829	-0.0	0.01557501057521525	0.0	1.5368951854254448e-06
-0.039899999999998284	-0.0	0.014832884013023104	0.0	1.6546943624109142e-06
-0.03979999999999828	-0.0	0.01407923302164786	0.0	1.7812060961742439e-06
-0.03969999999999828	-0.0	0.013319187798306037	0.0	1.917049856196651e-06
-0.039599999999998275	-0.0	0.012551767892229978	0.0	2.0628872532353756e-06
-0.03949999999999827	-0.0	0.011774011403134017	0.0	2.2194247653903287e-06
-0.03939999999999827	-0.0	0.010978826110136812	0.0	2.387416630470221e-06
-0.03929999999999827	-0.0	0.010175661756841588	0.0	2.567667914111876e-06
-0.039199999999998264	-0.0	0.009370905105570227	0.0	2.76103776359843e-06
-0.03909999999999826	-0.0	0.00857161671910607	0.0	2.9684428578360467e-06
-0.03899999999999826	-0.0	0.0077811480069258235	0.0	3.190861064487055e-06
-0.038899999999998255	-0.0	0.006992688084089604	0.0	3.4293353158196596e-06
-0.03879999999999825	-0.0	0.006211438195035612	0.0	3.684977715421944e-06
-0.03869999999999825	-0.0	0.005437215263923941	0.0	3.958973888541854e-06
-0.03859999999999825	-0.0	0.004669713273550587	0.0	4.252587589456234e-06
-0.038499999999998244	-0.0	0.003910373227741498	0.0	4.567165579940994e-06
-0.03839999999999824	-0.0	0.0031697673203686075	0.0	4.904142793613191e-06
-0.03829999999999824	-0.0	0.0024418959159394136	0.0	5.265047801644888e-06
-0.038199999999998235	-0.0	0.0017224659799023215	0.0	5.651508596108059e-06
-0.03809999999999823	-0.0	0.0010085955107499642	0.0	6.065258708002685e-06
-0.03799999999999823	-0.0	0.00030153816323426824	0.0	6.508143677845832e-06
-0.03789999999999823	-0.0	-0.00038681410493502153	0.0	6.982127897559459e-06
-0.037799999999998224	-0.0	-0.0010616669898985379	0.0	7.489301843290741e-06
-0.03769999999999822	-0.0	-0.0017191138607615748	0.0	8.031889719731522e-06
-0.03759999999999822	-0.0	-0.002358296054874453	0.0	8.612257537473337e-06
-0.037499999999998215	-0.0	-0.0029806747055412365	0.0	9.232921645944376e-06
-0.03739999999999821	-0.0	-0.0035846779276520256	0.0	9.89655774552465e-06
-0.03729999999999821	-0.0	-0.004175999291760049	0.0	1.0606010403526136e-05
-0.03719999999999821	-0.0	-0.004750263953578762	0.0	1.136430309985867e-05
-0.037099999999998204	-0.0	-0.0052962485684924605	0.0	1.2174648829380377e-05
-0.0369999999999982	-0.0	-0.005806520324361907	0.0	1.3040461289153016e-05
-0.0368999999999982	-0.0	-0.0062724788693628315	0.0	1.3965366680091685e-05
-0.036799999999998195	-0.0	-0.006710199174854434	0.0	1.4953216153815457e-05
-0.03669999999999819	-0.0	-0.007117296111159134	0.0	1.6008098936868782e-05
-0.03659999999999819	-0.0	-0.007488367083885837	0.0	1.7134356165899144e-05
-0.03649999999999819	-0.0	-0.007818285637234091	0.0	1.8336595468842812e-05
-0.036399999999998184	-0.0	-0.008084687551115362	0.0	1.9619706328687518e-05
-0.03629999999999818	-0.0	-0.00830298533932605	0.0	2.0988876267952763e-05
-0.03619999999999818	-0.0	-0.008478464280583778	0.0	2.2449607893656224e-05
-0.036099999999998175	-0.0	-0.008615717977768389	0.0	2.4007736844214763e-05
-0.03599999999999817	-0.0	-0.00871532797968691	0.0	2.566945068146879e-05
-0.03589999999999817	-0.0	-0.008764376301291066	0.0	2.7441308772816875e-05
-0.03579999999999817	-0.0	-0.008769193890974785	0.0	2.9330263210302158e-05
-0.035699999999998164	-0.0	-0.008728294379815486	0.0	3.134368081540986e-05
-0.03559999999999816	-0.0	-0.008650978204284142	0.0	3.348936628031443e-05
-0.03549999999999816	-0.0	-0.008550588058159315	0.0	3.577558649835284e-05
-0.035399999999998155	-0.0	-0.008422042468769242	0.0	3.821109613860563e-05
-0.03529999999999815	-0.0	-0.008283307958556066	0.0	4.0805164521636555e-05
-0.03519999999999815	-0.0	-0.008132926545903618	0.0	4.356760385567068e-05
-0.03509999999999815	-0.0	-0.007969194965538157	0.0	4.650879889479291e-05
-0.034999999999998144	-0.0	-0.0077955659711628975	0.0	4.9639738083112725e-05
-0.03489999999999814	-0.0	-0.007596945925428463	0.0	5.297204625127285e-05
-0.03479999999999814	-0.0	-0.007396843302952573	0.0	5.651801893417811e-05
-0.034699999999998135	-0.0	-0.007193890378863552	0.0	6.029065838139384e-05
-0.03459999999999813	-0.0	-0.006985859407885607	0.0	6.430371133429316e-05
-0.03449999999999813	-0.0	-0.0067669849093381605	0.0	6.857170864674127e-05
-0.034399999999998127	-0.0	-0.006518621831698478	0.0	7.311000682888333e-05
-0.034299999999998124	-0.0	-0.006256756635754961	0.0	7.793483159643691e-05
-0.03419999999999812	-0.0	-0.005986623609272757	0.0	8.306332351081255e-05
-0.03409999999999812	-0.0	-0.005709058950663728	0.0	8.851358579836214e-05
-0.033999999999998115	-0.0	-0.005420865256980398	0.0	9.43047344401079e-05
-0.03389999999999811	-0.0	-0.005106743685018683	0.0	0.0001004569506264201
-0.03379999999999811	-0.0	-0.004768106053382811	0.0	0.00010699153567430512
-0.033699999999998106	-0.0	-0.0044016781337477585	0.0	0.0001139309685082118
-0.033599999999998104	-0.0	-0.004015223986480438	0.0	0.00012129896580858364
-0.0334999999999981	-0.0	-0.0036181243786754078	0.0	0.00012912054493577796
-0.0333999999999981	-0.0	-0.003193171311988591	0.0	0.0001374220897404098
-0.033299999999998095	-0.0	-0.0027587463122638553	0.0	0.00014623141937469033
-0.03319999999999809	-0.0	-0.0023104877298895958	0.0	0.00015557786022291377
-0.03309999999999809	-0.0	-0.0018448255077217809	0.0	0.00016549232107285425
-0.032999999999998086	-0.0	-0.0013613414622801162	0.0	0.00017600737165353734
-0.032899999999998084	-0.0	-0.0008443967276715342	0.0	0.0001871573246685869
-0.03279999999999808	-0.0	-0.00031284751971792695	0.0	0.00019897832145813452
-0.03269999999999808	-0.0	0.00023247284739202017	0.0	0.0002115084214261236
-0.032599999999998075	-0.0	0.0007880951173200811	0.0	0.0002247876953737316
-0.03249999999999807	-0.0	0.0013523785181924184	0.0	0.00023885832288355306
-0.03239999999999807	-0.0	0.001935426258003406	0.0	0.0002537646939031549
-0.032299999999998066	-0.0	0.002527257724228618	0.0	0.00026955351468063314
-0.032199999999998064	-0.0	0.003121454000614413	0.0	0.00028627391820880974
-0.03209999999999806	-0.0	0.003713624625680837	0.0	0.0003039775793387825
-0.03199999999999806	-0.0	0.004304364509264615	0.0	0.0003227188347276238
-0.031899999999998055	-0.0	0.004908228995640519	0.0	0.0003425548077891063
-0.03179999999999805	-0.0	0.005514733641378198	0.0	0.000363545538820449
-0.03169999999999805	-0.0	0.00612307243479293	0.0	0.00038575412048219717
-0.031599999999998046	-0.0	0.006727012215231519	0.0	0.0004092468388124398
-0.03149999999999804	-0.0	0.0073195881540838005	0.0	0.0004340933199606789
-0.03139999999999804	-0.0	0.007904757257683304	0.0	0.0004603666828307665
-0.03129999999999804	-0.0	0.008471660524628421	0.0	0.0004881436978263547
-0.031199999999998035	-0.0	0.009021470937190027	0.0	0.000517504951896366
-0.031099999999998032	-0.0	0.009558825369851953	0.0	0.0005485350200819812
-0.03099999999999803	-0.0	0.010083153220806685	0.0	0.0005813226437705747
-0.030899999999998026	-0.0	0.01058417423116181	0.0	0.0006159609158659236
-0.030799999999998023	-0.0	0.011055629311100155	0.0	0.000652547473087865
-0.03069999999999802	-0.0	0.011495196701085057	0.0	0.0006911846956182934
-0.030599999999998018	-0.0	0.01190714700853303	0.0	0.0007319799143140557
-0.030499999999998015	-0.0	0.012298684824252918	0.0	0.0007750456257109191
-0.030399999999998012	-0.0	0.012675696233008269	0.0	0.0008204997150461765
-0.03029999999999801	-0.0	0.013038545534919073	0.0	0.0008684656875308332
-0.030199999999998006	-0.0	0.01338353125106893	0.0	0.0009190729081055528
-0.030099999999998003	-0.0	0.013708440866228194	0.0	0.0009724568499175479
-0.029999999999998	-0.0	0.01401247071682746	0.0	0.001028759351758547
-0.029899999999997998	-0.0	0.014299415319810126	0.0	0.0010881288847067346
-0.029799999999997995	-0.0	0.014575840417102963	0.0	0.0011507208282180604
-0.029699999999997992	-0.0	0.014846114477176932	0.0	0.0012166977559146842
-0.02959999999999799	-0.0	0.015103534166780652	0.0	0.0012862297313205571
-0.029499999999997986	-0.0	0.015340110641346574	0.0	0.001359494613795901
-0.029399999999997983	-0.0	0.015543688419580155	0.0	0.0014366783749241664
-0.02929999999999798	-0.0	0.015728228186932227	0.0	0.0015179754256064043
-0.029199999999997978	-0.0	0.01589786303129218	0.0	0.001603588954119113
-0.029099999999997975	-0.0	0.01605621778106626	0.0	0.0016937312753924968
-0.028999999999997972	-0.0	0.01620145118859555	0.0	0.0017886241917666364
-0.02889999999999797	-0.0	0.01629914790287872	0.0	0.0018884993654832332
-0.028799999999997966	-0.0	0.016374177305763533	0.0	0.0019935987031704573
-0.028699999999997963	-0.0	0.0164257088610851	0.0	0.0021041747525780293
-0.02859999999999796	-0.0	0.016453772010647162	0.0	0.002220491111818681
-0.028499999999997958	-0.0	0.016464087717672462	0.0	0.002342822851370873
-0.028399999999997955	-0.0	0.01643399062159797	0.0	0.0024714569490961076
-0.028299999999997952	-0.0	0.01639689485836485	0.0	0.002606692738521795
-0.02819999999999795	-0.0	0.016349214858010223	0.0	0.002748842370638278
-0.028099999999997946	-0.0	0.016291692571266184	0.0	0.0028982312894554408
-0.027999999999997943	-0.0	0.016229787841430095	0.0	0.0030551987215607264
-0.02789999999999794	-0.0	0.0161477868614491	0.0	0.00322009817991647
-0.027799999999997937	-0.0	0.01607618701844097	0.0	0.0033932979821296805
-0.027699999999997935	-0.0	0.016020508189437403	0.0	0.0035751817834222994
-0.027599999999997932	-0.0	0.015978311372318043	0.0	0.0037661491245242493
-0.02749999999999793	-0.0	0.01594527463602553	0.0	0.003966615994705239
-0.027399999999997926	-0.0	0.015911747907761613	0.0	0.004177015410154231
-0.027299999999997923	-0.0	0.01589476765389487	0.0	0.004397798007908063
-0.02719999999999792	-0.0	0.01589797099115725	0.0	0.004629432655522338
-0.027099999999997917	-0.0	0.01592340445876001	0.0	0.004872407076668793
-0.026999999999997915	-0.0	0.015969655775455276	0.0	0.005127228492833806
-0.02689999999999791	-0.0	0.016023109060030905	0.0	0.005394424281282346
-0.02679999999999791	-0.0	0.0160873382621953	0.0	0.005674542649440526
-0.026699999999997906	-0.0	0.016162639522451592	0.0	0.005968153325838261
-0.026599999999997903	-0.0	0.016250358948854488	0.0	0.006275848267740956
-0.0264999999999979	-0.0	0.016352945897845944	0.0	0.006598242385585566
-0.026399999999997897	-0.0	0.016469949405881083	0.0	0.006935974284322582
-0.026299999999997895	-0.0	0.016604922589992507	0.0	0.00728970702175026
-0.02619999999999789	-0.0	0.016752287097254435	0.0	0.007660128883911735
-0.02609999999999789	-0.0	0.016909074397886005	0.0	0.00804795417760898
-0.025999999999997886	-0.0	0.01707502675866021	0.0	0.008453924040070273
-0.025899999999997883	-0.0	0.017256772096881128	0.0	0.008878807265789086
-0.02579999999999788	-0.0	0.017450779372794257	0.0	0.009323401150533574
-0.025699999999997877	-0.0	0.01765549681158622	0.0	0.009788532352505413
-0.025599999999997874	-0.0	0.01786359059048003	0.0	0.010275057770605778
-0.02549999999999787	-0.0	0.018069210846537	0.0	0.010783865439744503
-0.02539999999999787	-0.0	0.018280786479733104	0.0	0.011315875443105488
-0.025299999999997866	-0.0	0.018484646062900914	0.0	0.011872040841257755
-0.025199999999997863	-0.0	0.01868684669230487	0.0	0.012453348617977067
-0.02509999999999786	-0.0	0.018900846954880614	0.0	0.013060820642617288
-0.024999999999997857	-0.0	0.019132168467035155	0.0	0.013695514648844295
-0.024899999999997854	-0.0	0.019386408722436528	0.0	0.01435852522951793
-0.02479999999999785	-0.0	0.019644406625379432	0.0	0.015050984847479382
-0.02469999999999785	-0.0	0.0199059480363024	0.0	0.01577406486197172
-0.024599999999997846	-0.0	0.02017448491595972	0.0	0.016528976570392
-0.024499999999997843	-0.0	0.020456775070813695	0.0	0.017316972265041905
-0.02439999999999784	-0.0	0.020770539685904334	0.0	0.018139346304512298
-0.024299999999997837	-0.0	0.021101851908150213	0.0	0.018997436199304503
-0.024199999999997834	-0.0	0.02144814164720543	0.0	0.019892623711257752
-0.02409999999999783	-0.0	0.021809866805149385	0.0	0.02082633596631782
-0.02399999999999783	-0.0	0.02218770833156933	0.0	0.02180004658014687
-0.023899999999997826	-0.0	0.022581869705485216	0.0	0.02281527679603924
-0.023799999999997823	-0.0	0.022998700666597774	0.0	0.023873596634570532
-0.02369999999999782	-0.0	0.023444469591979544	0.0	0.02497662605437109
-0.023599999999997817	-0.0	0.023913498546390105	0.0	0.026126036123376658
-0.023499999999997814	-0.0	0.024393638587345255	0.0	0.027323550199870445
-0.02339999999999781	-0.0	0.024860806274437833	0.0	0.028570945122592135
-0.02329999999999781	-0.0	0.025336452804893522	0.0	0.02987005240915005
-0.023199999999997806	-0.0	0.025825001005321438	0.0	0.031222759461931374
-0.023099999999997803	-0.0	0.02633096436747187	0.0	0.0326310107806668
-0.0229999999999978	-0.0	0.02685539280745787	0.0	0.0340968091807636
-0.022899999999997797	-0.0	0.027370578880838225	0.0	0.03562221701648028
-0.022799999999997794	-0.0	0.0278924299732369	0.0	0.0372093574079753
-0.02269999999999779	-0.0	0.028418085175787325	0.0	0.038860415471219746
-0.02259999999999779	-0.0	0.028946219912074345	0.0	0.04057763954972258
-0.022499999999997786	-0.0	0.029478395376657467	0.0	0.0423633424469753
-0.022399999999997783	-0.0	0.030001722082821324	0.0	0.04421990265848114
-0.02229999999999778	-0.0	0.03053121474775562	0.0	0.04614976560219167
-0.022199999999997777	-0.0	0.031057464764916016	0.0	0.04815544484613297
-0.022099999999997774	-0.0	0.0315725929023449	0.0	0.05023952333196215
-0.02199999999999777	-0.0	0.03207512498990292	0.0	0.05240465459315276
-0.02189999999999777	-0.0	0.03254620486269174	0.0	0.05465356396646977
-0.021799999999997766	-0.0	0.033006484569970226	0.0	0.05698904979535256
-0.021699999999997763	-0.0	0.03345068987189449	0.0	0.05941398462378579
-0.02159999999999776	-0.0	0.03387132270537397	0.0	0.0619313163792002
-0.021499999999997757	-0.0	0.03426423859643226	0.0	0.06454406954290695
-0.021399999999997754	-0.0	0.03460284447610183	0.0	0.06725534630653222
-0.02129999999999775	-0.0	0.03491279089339246	0.0	0.07006832771288371
-0.02119999999999775	-0.0	0.03519488908978222	0.0	0.0729862747796463
-0.021099999999997746	-0.0	0.0354508059888368	0.0	0.07601252960426949
-0.020999999999997743	-0.0	0.035679663001502604	0.0	0.07915051644837934
-0.02089999999999774	-0.0	0.035865250877437485	0.0	0.08240374280001649
-0.020799999999997737	-0.0	0.03602383647237829	0.0	0.08577580041197216
-0.020699999999997734	-0.0	0.03615627810995332	0.0	0.08927036631446959
-0.02059999999999773	-0.0	0.036262810854085885	0.0	0.09289120380041142
-0.02049999999999773	-0.0	0.03634839777476017	0.0	0.0966421633813907
-0.020399999999997726	-0.0	0.0364220877743718	0.0	0.10052718371264428
-0.020299999999997723	-0.0	0.036483014032671186	0.0	0.10455029248510707
-0.02019999999999772	-0.0	0.03653001371516581	0.0	0.10871560728270985
-0.020099999999997717	-0.0	0.03656224792322912	0.0	0.11302733640305072
-0.019999999999997714	-0.0	0.036578759276757175	0.0	0.11748977963956034
-0.01989999999999771	-0.0	0.03659261986117563	0.0	0.12210732902326925
-0.01979999999999771	-0.0	0.03659656418981521	0.0	0.1268844695222864
-0.019699999999997705	-0.0	0.03659214082110188	0.0	0.13182577969709214
-0.019599999999997703	-0.0	0.03657590268164863	0.0	0.1369359323097504
-0.0194999999999977	-0.0	0.03654454688859775	0.0	0.14221969488515285
-0.019399999999997697	-0.0	0.03651125656169804	0.0	0.1476819302224136
-0.019299999999997694	-0.0	0.03646081992820154	0.0	0.1533275968545436
-0.01919999999999769	-0.0	0.03639695094849872	0.0	0.15916174945455458
-0.01909999999999769	-0.0	0.03632581803067222	0.0	0.16518953918615745
-0.018999999999997685	-0.0	0.036248750895650377	0.0	0.17141621399724496
-0.018899999999997683	-0.0	0.03616870632852945	0.0	0.17784711885437857
-0.01879999999999768	-0.0	0.03606925768695522	0.0	0.18448769591652875
-0.018699999999997677	-0.0	0.03595232056533433	0.0	0.1913434846463553
-0.018599999999997674	-0.0	0.03582527420386667	0.0	0.19842012185735622
-0.01849999999999767	-0.0	0.03569335783838318	0.0	0.20572334169526016
-0.018399999999997668	-0.0	0.035555813702379764	0.0	0.21325897555208229
-0.018299999999997665	-0.0	0.03542064633059463	0.0	0.22103295191132774
-0.018199999999997662	-0.0	0.035288675519879374	0.0	0.2290512961228798
-0.01809999999999766	-0.0	0.03516043848818278	0.0	0.23732013010617464
-0.017999999999997657	-0.0	0.0350383204275933	0.0	0.24584567198034185
-0.017899999999997654	-0.0	0.034917612146523114	0.0	0.2546342356200583
-0.01779999999999765	-0.0	0.03480999632382582	0.0	0.2636922301359436
-0.017699999999997648	-0.0	0.03471762640618513	0.0	0.27302615927841684
-0.017599999999997645	-0.0	0.03463786535354555	0.0	0.28264262076402064
-0.017499999999997642	-0.0	0.034565361107654624	0.0	0.29254830552331285
-0.01739999999999764	-0.0	0.03450588590210205	0.0	0.30274999686953646
-0.017299999999997637	-0.0	0.03445591828977457	0.0	0.313254569587377
-0.017199999999997634	-0.0	0.03442353090353083	0.0	0.3240689889412319
-0.01709999999999763	-0.0	0.03441117696699779	0.0	0.33520030960253644
-0.016999999999997628	-0.0	0.0344134068392763	0.0	0.3466556744958156
-0.016899999999997625	-0.0	0.034444357121271	0.0	0.3584423135632502
-0.016799999999997622	-0.0	0.034483445480941635	0.0	0.37056754244769136
-0.01669999999999762	-0.0	0.03453161765606729	0.0	0.3830387610941956
-0.016599999999997617	-0.0	0.03459219216072299	0.0	0.3958634522702858
-0.016499999999997614	-0.0	0.03467065575477394	0.0	0.40904918000530816
-0.01639999999999761	-0.0	0.03479480567778384	0.0	0.42260358794940267
-0.016299999999997608	-0.0	0.03493831529801461	0.0	0.43653439765276364
-0.016199999999997605	-0.0	0.0350962088075452	0.0	0.4508494067660342
-0.016099999999997602	-0.0	0.03526526498673026	0.0	0.46555648716285003
-0.0159999999999976	-0.0	0.035447261011018825	0.0	0.48066358298571604
-0.015899999999997597	-0.0	0.03568947546894836	0.0	0.4961787086165854
-0.015799999999997594	-0.0	0.03595222770691636	0.0	0.5121099465736885
-0.01569999999999759	-0.0	0.036235345555825686	0.0	0.5284654453363451
-0.015599999999997588	-0.0	0.03653618327212353	0.0	0.5452534170996929
-0.015499999999997585	-0.0	0.03684925526374113	0.0	0.5624821354614501
-0.015399999999997582	-0.0	0.03722400652491279	0.0	0.5801599330430327
-0.01529999999999758	-0.0	0.03760483173076514	0.0	0.5982951990475494
-0.015199999999997577	-0.0	0.03799388143197422	0.0	0.6168963767574007
-0.015099999999997574	-0.0	0.03839256100263633	0.0	0.6359719609744144
-0.01499999999999757	-0.0	0.038800415063626366	0.0	0.6555304954056583
-0.014899999999997568	-0.0	0.03925968526062361	0.0	0.6755805699982952
-0.014799999999997565	-0.0	0.03971542299091855	0.0	0.6961308182270312
-0.014699999999997562	-0.0	0.04016133858477057	0.0	0.717189914337959
-0.01459999999999756	-0.0	0.04059684737271869	0.0	0.7387665705527816
-0.014499999999997557	-0.0	0.04102382212170402	0.0	0.7608695342376423
-0.014399999999997554	-0.0	0.0414738980246833	0.0	0.7835075850409856
-0.01429999999999755	-0.0	0.04191445854955318	0.0	0.8066895320051114
-0.014199999999997548	-0.0	0.04234228495846437	0.0	0.8304242106562763
-0.014099999999997545	-0.0	0.042751912016143326	0.0	0.854720480078436
-0.013999999999997542	-0.0	0.04314001251751861	0.0	0.8795872199759258
-0.01389999999999754	-0.0	0.04352183915958486	0.0	0.9050333277305807
-0.013799999999997536	-0.0	0.0438855523357677	0.0	0.931067715459031
-0.013699999999997534	-0.0	0.044233609689813956	0.0	0.9576993070760905
-0.01359999999999753	-0.0	0.044565518132673294	0.0	0.9849370353703837
-0.013499999999997528	-0.0	0.044875911139578485	0.0	1.0127898390985324
-0.013399999999997525	-0.0	0.0451650811145427	0.0	1.0412666601044587
-0.013299999999997522	-0.0	0.04542889601419309	0.0	1.070376440470501
-0.01319999999999752	-0.0	0.04566919064377789	0.0	1.1001281197072819
-0.013099999999997516	-0.0	0.04588681547801339	0.0	1.1305306319894095
-0.012999999999997514	-0.0	0.0460834298367294	0.0	1.1615929034442867
-0.01289999999999751	-0.0	0.04626332812663191	0.0	1.1933238495014638
-0.012799999999997508	-0.0	0.046418848700489436	0.0	1.2257323723101439
-0.012699999999997505	-0.0	0.04654844244250317	0.0	1.2588273582325882
-0.012599999999997502	-0.0	0.04665500249071262	0.0	1.292617675421325
-0.0124999999999975	-0.0	0.04674173692755231	0.0	1.327112171488198
-0.012399999999997496	-0.0	0.04681767053963946	0.0	1.3623196712734151
-0.012299999999997493	-0.0	0.04688047663444604	0.0	1.3982489747228901
-0.01219999999999749	-0.0	0.04693172962104223	0.0	1.4349088548822397
-0.012099999999997488	-0.0	0.04697010917823004	0.0	1.4723080560159554
-0.011999999999997485	-0.0	0.046995607044600145	0.0	1.5104552918602727
-0.011899999999997482	-0.0	0.047017998974227655	0.0	1.54935924401842
-0.01179999999999748	-0.0	0.04703792641191865	0.0	1.5890285605069052
-0.011699999999997476	-0.0	0.04706198067171476	0.0	1.6294718544616147
-0.011599999999997473	-0.0	0.04709205550670068	0.0	1.670697703012471
-0.01149999999999747	-0.0	0.04712586849632035	0.0	1.7127146463354685
-0.011399999999997468	-0.0	0.04716090087899151	0.0	1.7555311868908587
-0.011299999999997465	-0.0	0.04720010333282756	0.0	1.7991557888562923
-0.011199999999997462	-0.0	0.04724561915170205	0.0	1.8435968777636493
-0.011099999999997459	-0.0	0.04729502610678891	0.0	1.888862840348291
-0.010999999999997456	-0.0	0.047343671884015885	0.0	1.9349620246193755
-0.010899999999997453	-0.0	0.04737806111796308	0.0	1.98190274015981
-0.01079999999999745	-0.0	0.04740549634348388	0.0	2.0296932586643295
-0.010699999999997448	-0.0	0.047423651653267604	0.0	2.078341814724067
-0.010599999999997445	-0.0	0.04743299737233902	0.0	2.127856606865844
-0.010499999999997442	-0.0	0.04743308597097628	0.0	2.1782457988542996
-0.010399999999997439	-0.0	0.04741069468578095	0.0	2.229517521264745
-0.010299999999997436	-0.0	0.047377525263834284	0.0	2.2816798733345225
-0.010199999999997433	-0.0	0.04733273650000645	0.0	2.334740925100362
-0.01009999999999743	-0.0	0.04727607316145479	0.0	2.38870871982909
-0.009999999999997428	-0.0	0.04721077503511725	0.0	2.44359127674872
-0.009899999999997425	-0.0	0.04713137930492535	0.0	2.4993965940867477
-0.009799999999997422	-0.0	0.04704861270040191	0.0	2.5561326524221704
-0.009699999999997419	-0.0	0.046962556353921214	0.0	2.6138074183574616
-0.009599999999997416	-0.0	0.04687811966423073	0.0	2.6724288485163656
-0.009499999999997413	-0.0	0.04680094095340333	0.0	2.732004893873111
-0.00939999999999741	-0.0	0.0467205582066656	0.0	2.792543504418206
-0.009299999999997408	-0.0	0.04665546281079992	0.0	2.85405263416565
-0.009199999999997405	-0.0	0.04660750824983751	0.0	2.9165402465059502
-0.009099999999997402	-0.0	0.046576227101156074	0.0	2.98001431990898
-0.008999999999997399	-0.0	0.04656059693393666	0.0	3.04448285398017
-0.008899999999997396	-0.0	0.04654004948740416	0.0	3.1099538758731873
-0.008799999999997393	-0.0	0.04652938548584875	0.0	3.1764354470617016
-0.00869999999999739	-0.0	0.04652788039173924	0.0	3.2439356704723266
-0.008599999999997388	-0.0	0.046537779960812285	0.0	3.312462697980419
-0.008499999999997385	-0.0	0.046559055329956994	0.0	3.382024738269741
-0.008399999999997382	-0.0	0.046568027543740786	0.0	3.4526300650565793
-0.008299999999997379	-0.0	0.04658403659127236	0.0	3.5242870256782397
-0.008199999999997376	-0.0	0.04660424871082787	0.0	3.597004050045343
-0.008099999999997373	-0.0	0.046624379639848126	0.0	3.670789659956688
-0.00799999999999737	-0.0	0.0466440414167286	0.0	3.7456524787748777
-0.007899999999997367	-0.0	0.046634168434939234	0.0	3.821601241460256
-0.007799999999997365	-0.0	0.046631001334831126	0.0	3.898644804960065
-0.007699999999997362	-0.0	0.04663600586223503	0.0	3.9767921589491215
-0.007599999999997359	-0.0	0.04665075973266438	0.0	4.056052436917566
-0.007499999999997356	-0.0	0.046675759296953404	0.0	4.136434927600655
-0.007399999999997353	-0.0	0.04665482541296848	0.0	4.217949086744819
-0.00729999999999735	-0.0	0.046644743858250744	0.0	4.3006045492035545
-0.007199999999997347	-0.0	0.04664819712912464	0.0	4.384411141355959
-0.0070999999999973445	-0.0	0.046664322385458014	0.0	4.469378893840112
-0.006999999999997342	-0.0	0.04669086659690745	0.0	4.555518054592675
-0.006899999999997339	-0.0	0.04666025421285068	0.0	4.642839102185419
-0.006799999999997336	-0.0	0.04663945588958189	0.0	4.731352759448694
-0.006699999999997333	-0.0	0.046629287937713065	0.0	4.821070007371056
-0.00659999999999733	-0.0	0.04663270718254708	0.0	4.912002099263577
-0.006499999999997327	-0.0	0.04665226824734756	0.0	5.004160575176652
-0.0063999999999973245	-0.0	0.04663524930311559	0.0	5.09755727655636
-0.006299999999997322	-0.0	0.04663799841139208	0.0	5.1922043611266835
-0.006199999999997319	-0.0	0.04666114917172585	0.0	5.288114317983236
-0.006099999999997316	-0.0	0.04670260188000455	0.0	5.385299982883383
-0.005999999999997313	-0.0	0.046762534802960505	0.0	5.483774553716916
-0.00589999999999731	-0.0	0.04680939725176562	0.0	5.583551606140764
-0.005799999999997307	-0.0	0.04687972583687476	0.0	5.684645109360538
-0.0056999999999973044	-0.0	0.04697576152316428	0.0	5.78706944204093
-0.005599999999997302	-0.0	0.0471001343179718	0.0	5.890839408326468
-0.005499999999997299	-0.0	0.047254151460875936	0.0	5.995970253953304
-0.005399999999997296	-0.0	0.04742661490510621	0.0	6.102477682432126
-0.005299999999997293	-0.0	0.04763293229316609	0.0	6.210377871281747
-0.00519999999999729	-0.0	0.04787530878835477	0.0	6.319687488292067
-0.005099999999997287	-0.0	0.04815001070257463	0.0	6.430423707794826
-0.004999999999997284	-0.0	0.04845331028897163	0.0	6.5426042269196385
-0.0048999999999972815	-0.0	0.04878928297253139	0.0	6.6562472818125835
-0.004799999999997279	-0.0	0.049153262136535564	0.0	6.771371663793784
-0.004699999999997276	-0.0	0.049543500285724934	0.0	6.887996735430137
-0.004599999999997273	-0.0	0.04996100332050811	0.0	7.006142446498702
-0.00449999999999727	-0.0	0.050407063820705464	0.0	7.125829349815901
-0.004399999999997267	-0.0	0.05088323936581746	0.0	7.247078616907202
-0.004299999999997264	-0.0	0.051388459942120754	0.0	7.3699120534915545
-0.0041999999999972615	-0.0	0.05192163528209518	0.0	7.494352114754482
-0.004099999999997259	-0.0	0.052479754528447616	0.0	7.620421920383425
-0.003999999999997256	-0.0	0.05306380576361652	0.0	7.748145269338563
-0.003899999999997253	-0.0	0.05367814483294707	0.0	7.877546654332079
-0.00379999999999725	-0.0	0.054316704545483735	0.0	8.008651275988687
-0.003699999999997247	-0.0	0.05497626426598331	0.0	8.141485056659844
-0.0035999999999972443	-0.0	0.05566074148743703	0.0	8.276074653864134
-0.0034999999999972414	-0.0	0.05637490953465366	0.0	8.412447473326013
-0.0033999999999972386	-0.0	0.05713049135528704	0.0	8.550631681585033
-0.0032999999999972357	-0.0	0.05791508703865368	0.0	8.690656218147739
-0.003199999999997233	-0.0	0.05872659651790932	0.0	8.832550807154284
-0.00309999999999723	-0.0	0.059564271071104354	0.0	8.976345968531874
-0.002999999999997227	-0.0	0.06043138809834596	0.0	9.122073028607304
-0.0028999999999972242	-0.0	0.06134356601029152	0.0	9.269764130150856
-0.0027999999999972214	-0.0	0.06228528508050211	0.0	9.41945224182408
-0.0026999999999972185	-0.0	0.06325466548498061	0.0	9.571171167004115
-0.0025999999999972156	-0.0	0.06425388097467165	0.0	9.724955551957525
-0.002499999999997213	-0.0	0.06528393986869575	0.0	9.880840893336856
-0.00239999999999721	-0.0	0.06635094914995213	0.0	10.038863544973493
-0.002299999999997207	-0.0	0.0674489079722271	0.0	10.19906072394073
-0.002199999999997204	-0.0	0.06858236919398294	0.0	10.361470515861575
-0.0020999999999972013	-0.0	0.06975319326020508	0.0	10.526131879435919
-0.0019999999999971985	-0.0	0.07096065394220119	0.0	10.693084650162685
-0.0018999999999971956	-0.0	0.07221322343102075	0.0	10.862369543232736
-0.0017999999999971927	-0.0	0.07349645974658964	0.0	11.034028155569162
-0.0016999999999971899	-0.0	0.07480950335985546	0.0	11.208102966992099
-0.001599999999997187	-0.0	0.07615739472372304	0.0	11.384637340486094
-0.0014999999999971841	-0.0	0.07754331246053683	0.0	11.563675521548513
-0.0013999999999971813	-0.0	0.07899104256127565	0.0	11.745262636598552
-0.0012999999999971784	-0.0	0.08047425396777881	0.0	11.929444690427005
-0.0011999999999971755	-0.0	0.08199244163148582	0.0	12.116268562668052
-0.0010999999999971727	-0.0	0.08354464149786352	0.0	12.305782003274922
-0.0009999999999971698	-0.0	0.08513342984305378	0.0	12.498033626982636
-0.000899999999997167	-0.0	0.08680800281402432	0.0	12.693072906741653
-0.0007999999999971641	-0.0	0.08853407059371123	0.0	12.8909501661075
-0.0006999999999971612	-0.0	0.09031296417758782	0.0	13.091716570572496
-0.0005999999999971584	-0.0	0.09214468999978877	0.0	13.295424117826679
-0.0004999999999971555	-0.0	0.09402733249528408	0.0	13.502125626936369
-0.00039999999999715263	-0.0	0.09602330891671768	0.0	13.711874726429759
-0.00029999999999714977	-0.0	0.09806909102935603	0.0	13.92472584128031
-0.0001999999999971469	-0.0	0.1001661317163927	0.0	14.140734178779844
-9.999999999714404e-05	-0.0	0.10231401226011712	0.0	14.359955713294593
2.858824288409778e-15	-0.0	0.10451735151546748	0.0	14.582447169898641
0.00010000000000286169	-0.0	0.1068484047254916	0.0	14.80826600688059
0.00020000000000286455	-0.0	0.10924305516248133	0.0	15.037470397120666
0.0003000000000028674	-0.0	0.11168545251067685	0.0	15.270119208336654
0.0004000000000028703	-0.0	0.11416478097162631	0.0	15.506271982198708
0.0005000000000028731	-0.0	0.11668075547355039	0.0	15.745988912314282
0.000600000000002876	-0.0	0.11927153359737162	0.0	15.989330821085886
0.0007000000000028789	-0.0	0.12190764281636321	0.0	16.2363591354459
0.0008000000000028817	-0.0	0.12459115224479551	0.0	16.487135861473966
0.0009000000000028846	-0.0	0.1273186968886118	0.0	16.741723557904177
0.0010000000000028875	-0.0	0.13008799427122283	0.0	17.0001853085304
0.0011000000000028903	-0.0	0.13295359809399204	0.0	17.262584693519933
0.0012000000000028932	-0.0	0.1358689328911441	0.0	17.52898575964686
0.001300000000002896	-0.0	0.13883701998015635	0.0	17.799452989458096
0.001400000000002899	-0.0	0.14185971189977228	0.0	18.07405126938662
0.0015000000000029018	-0.0	0.14493881120470983	0.0	18.352845856827688
0.0016000000000029047	-0.0	0.14813466620253088	0.0	18.635902346195586
0.0017000000000029075	-0.0	0.15130996163158592	0.0	18.92328663397957
0.0018000000000029104	-0.0	0.15429891069318497	0.0	19.215064882819448
0.0019000000000029132	-0.0	0.1569357504076084	0.0	19.511303484622466
0.002000000000002916	-0.0	0.15914785735146625	0.0	19.812069022744698
0.002100000000002919	-0.0	0.1608223098488071	0.0	20.11742823326141
0.002200000000002922	-0.0	0.1621145654579785	0.0	20.42744796535259
0.0023000000000029247	-0.0	0.1630280772095149	0.0	20.742195140830674
0.0024000000000029276	-0.0	0.16358758805890009	0.0	21.061736712839345
0.0025000000000029304	-0.0	0.16386019577823496	0.0	21.3861396237534
0.0026000000000029333	-0.0	0.1636686227828779	0.0	21.715470762310783
0.002700000000002936	-0.0	0.16333568129032056	0.0	22.04979692000961
0.002800000000002939	-0.0	0.16284430863197305	0.0	22.389184746803632
0.002900000000002942	-0.0	0.1621101380196578	0.0	22.73370070613145
0.0030000000000029448	-0.0	0.16106095342410295	0.0	23.083411029315236
0.0031000000000029476	-0.0	0.15955570759523827	0.0	23.43838166936658
0.0032000000000029505	-0.0	0.15780474838932787	0.0	23.798678254237416
0.0033000000000029533	-0.0	0.1558898903464546	0.0	24.164366039555706
0.003400000000002956	-0.0	0.15386252426057237	0.0	24.53550986088595
0.003500000000002959	-0.0	0.15175392839902976	0.0	24.912174085556085
0.003600000000002962	-0.0	0.14953409534331716	0.0	25.29442256409267
0.003700000000002965	-0.0	0.14731744162262062	0.0	25.682318581307644
0.0038000000000029677	-0.0	0.1451163733020203	0.0	26.075924807080426
0.0039000000000029705	-0.0	0.1428927887253365	0.0	26.475303246879776
0.004000000000002973	-0.0	0.14059253688378545	0.0	26.88051519207099
0.004100000000002976	-0.0	0.13823573979846673	0.0	27.291621170054018
0.004200000000002979	-0.0	0.13582322170831987	0.0	27.708680894279283
0.004300000000002982	-0.0	0.13339066916415948	0.0	28.13175321418803
0.004400000000002985	-0.0	0.13092909638513264	0.0	28.56089606512468
0.004500000000002988	-0.0	0.12840024009182835	0.0	28.996166418269304
0.004600000000002991	-0.0	0.12588459151957723	0.0	29.437620230638036
0.0047000000000029934	-0.0	0.12333513870340569	0.0	29.885312395200398
0.004800000000002996	-0.0	0.12080586376447722	0.0	30.339296691161923
0.004900000000002999	-0.0	0.11830068723925645	0.0	30.799625734461156
0.005000000000003002	6.105110932006266e-10	0.1157766929554541	0.0	31.266350928529906
0.005100000000003005	-1.9508340085758993e-05	0.11322701602879238	0.002124864071804371	31.739522415365965
0.005200000000003008	-0.0001434579814216359	0.1106317457585985	0.015620128020636215	32.21918902696702
0.005300000000003011	-0.00043752255940658266	0.10802372476766425	0.04760996628841603	32.705398237174975
0.0054000000000030135	-0.0009375239245040628	0.10541487250012954	0.10194888768956654	33.19819611397914
0.005500000000003016	-0.0016633942486817253	0.10277757227931378	0.18075086549926433	33.697627272327004
0.005600000000003019	-0.002624449680253384	0.10010866453555933	0.2849682017741847	34.20373482749094
0.005700000000003022	-0.003824894169512504	0.09737182636415642	0.41499398011767236	34.71656034903827
0.005800000000003025	-0.005265331880540846	0.09459970163363023	0.5708282292050508	35.23614381545293
0.005900000000003028	-0.006944636260330646	0.09182191214802522	0.752282508218084	35.76252356945504
0.006000000000003031	-0.008860534448867046	0.08903827977534132	0.9590440428012215	36.29573627406536
0.0061000000000030336	-0.011010189688834295	0.08626814444402545	1.1907394789495183	36.83581686946034
0.006200000000003036	-0.013390387423312299	0.08346941035104355	1.4469553071721857	37.38279853066307
0.006300000000003039	-0.015997794576633396	0.08065555779445216	1.72726620553848	37.9367126261146
0.006400000000003042	-0.018828920963547637	0.07783457123506207	2.031230865815431	38.49758867716954
0.006500000000003045	-0.021880319179185335	0.0749874391401213	2.358413805769998	39.065454318558736
0.006600000000003048	-0.025148491143252443	0.07207677495724654	2.708375174256937	39.640335259861324
0.006700000000003051	-0.028629960780910818	0.06908471145829603	3.0806786781065107	40.22225524802694
0.006800000000003054	-0.03232131177428315	0.06602498140198858	3.474895684215556	40.8112360309885
0.0069000000000030565	-0.03621913257580737	0.06292374513736222	3.8905992100501665	41.4072973224047
0.007000000000003059	-0.040320043896245536	0.05978714657245323	4.327366912721761	42.010456767569956
0.007100000000003062	-0.044620718714043696	0.05658062075444039	4.784783255848283	42.62072991052888
0.007200000000003065	-0.049117876948846916	0.053299854572397706	5.262438911286362	43.23813016243099
0.007300000000003068	-0.05380825937092476	0.0499435310636249	5.7599279007626185	43.86266877115987
0.007400000000003071	-0.05868864582041195	0.04651924632017381	6.276849571079558	44.494354792270265
0.007500000000003074	-0.06375585958084967	0.04302200895163925	6.812809056195819	45.133195061264786
0.0076000000000030765	-0.06900676659002428	0.03942053101023259	7.367417175809174	45.77919416724062
0.007700000000003079	-0.07443827508485405	0.03572154657277368	7.940290381485459	46.432354427935685
0.007800000000003082	-0.08004732417713747	0.031937938775329584	8.531049497275495	47.09267586620145
0.007900000000003085	-0.08583088192527043	0.028091183145802546	9.139319497868136	47.76015618792932
0.008000000000003088	-0.09178595607048726	0.02418900356541841	9.764730666747752	48.43479076145421
0.00810000000000309	-0.09790959431085518	0.020172964479341655	10.40691861184338	49.116572598459825
0.008200000000003094	-0.10419888430127415	0.016065052790108468	11.065524251303295	49.80549233640616
0.008300000000003097	-0.11065095365347698	0.011861036870198037	11.740193799315051	50.50153822249997
0.0084000000000031	-0.11726296975548586	0.007578280065018406	12.430578732305884	51.20469609922635
0.008500000000003102	-0.12403212396771983	0.0032318600189370924	13.136334053530948	51.914949391458514
0.008600000000003105	-0.13095562652585696	-0.0012707783375001593	13.857117728293089	52.6322790951607
0.008700000000003108	-0.13803072863906304	-0.0058705025378441135	14.592593082752849	53.356663767698045
0.008800000000003111	-0.1452547231260259	-0.010586207340489715	15.342428858935012	54.08807951976528
0.008900000000003114	-0.15262494441495533	-0.015421394418405983	16.10629920032635	54.82650000894426
0.009000000000003117	-0.16013876854358333	-0.02037596887267851	16.883883637519425	55.57189643489924
0.00910000000000312	-0.16779360172073501	-0.02556341809294873	17.674865828019417	56.32423753621629
0.009200000000003122	-0.17558684884255055	-0.030902899426181952	18.478930115924857	57.08348958889285
0.009300000000003125	-0.18351595190074618	-0.03641126152185019	19.295765713102615	57.84961640647979
0.009400000000003128	-0.19157839491350503	-0.04209216817551097	20.12506722329883	58.62257934187866
0.009500000000003131	-0.1997717037044639	-0.04794244006542845	20.96653460376956	59.402337290794016
0.009600000000003134	-0.20809344590271336	-0.05408385770105987	21.819873151091407	60.18884669683906
0.009700000000003137	-0.21654122701393427	-0.060404656398156294	22.684793059082693	60.98206155829157
0.00980000000000314	-0.22511264462493988	-0.06691206673825348	23.561004417720397	61.781933436495166
0.009900000000003142	-0.23380531614083333	-0.07360560689579923	24.448220234075215	62.58841146589925
0.010000000000003145	-0.24261690290185983	-0.0804817837970302	25.3461590512011	63.40144236572993
0.010100000000003148	-0.25154510859010787	-0.08769906875157316	26.25454475996811	64.22097045328144
0.010200000000003151	-0.2605876792295091	-0.09511065307024448	27.1731065849287	65.04693765881719
0.010300000000003154	-0.2697424022886669	-0.10272256044815345	28.101578972508577	65.87928354206741
0.010400000000003157	-0.2790070594660516	-0.11052989470154066	29.0396964345388	66.7179453103089
0.01050000000000316	-0.28837943519750203	-0.11851722457241366	29.98719447429044	67.56285783801066
0.010600000000003162	-0.2978573599781377	-0.12682460411010052	30.9438143021567	68.4139536880282
0.010700000000003165	-0.3074387050529872	-0.13528228097224962	31.90930224232945	69.27116313432751
0.010800000000003168	-0.31712138241698795	-0.143887647951863	32.88340971930228	70.13441418621792
0.010900000000003171	-0.3269033431828257	-0.15263600974772837	33.86589306664053	71.00363261407279
0.011000000000003174	-0.3367825287491297	-0.16151333105892843	34.85650819522575	71.87874197651377
0.011100000000003177	-0.3467568912417009	-0.17064114054699797	35.85501282040598	72.75966364903545
0.01120000000000318	-0.35682442495926947	-0.17986170660803996	36.861169882076865	73.64631685404342
0.011300000000003182	-0.3669831602984316	-0.18917269741154868	37.874746869229504	74.5386186922794
0.011400000000003185	-0.3772311637536499	-0.19858013075177122	38.89551580793361	75.43648417560475
0.011500000000003188	-0.387566533298141	-0.2080881974403569	39.9232527462417	76.33982626111352
0.011600000000003191	-0.3979873578765386	-0.2178488645415549	40.957733331443194	77.24855588654373
0.011700000000003194	-0.408491749536833	-0.22772211982909765	41.99873631055397	78.16258200695555
0.011800000000003197	-0.4190778547225931	-0.23772761011530286	43.04604475198262	79.08181163264413
0.0119000000000032	-0.4297438519642149	-0.24788659341050623	44.099445782651394	80.00614986825265
0.012000000000003203	-0.44048795187892176	-0.25821746608638213	45.15873057726747	80.93549995305118
0.012100000000003205	-0.4513083931511875	-0.2688863258277175	46.22369390981266	81.86976330234634
0.012200000000003208	-0.4622034097308463	-0.27976021127016837	47.2941305711938	82.80883954998448
0.012300000000003211	-0.4731712549630664	-0.29085238847821065	48.369837997116605	83.75262659191208
0.012400000000003214	-0.48421021380064133	-0.3021665461490407	49.450617591161624	84.70102063075456
0.012500000000003217	-0.4953186017472896	-0.31369168200635655	50.53627459921491	85.6539162213756
0.01260000000000322	-0.5064947648576549	-0.3255609430188554	51.626618099322954	86.61120631737727
0.012700000000003223	-0.5177370791004122	-0.3376065095486591	52.72146092220892	87.57278231850086
0.012800000000003225	-0.5290439217088725	-0.3498211197074638	53.82061652085458	88.5385341188885
0.012900000000003228	-0.540413671074382	-0.36219947086222226	54.923898956991266	89.50835015616411
0.013000000000003231	-0.5518447373585007	-0.3747325256818742	56.031126233540526	90.48211746129242
0.013100000000003234	-0.5633355620325691	-0.387613182698129	57.14212023408716	91.45972170917419
0.013200000000003237	-0.5748846178777083	-0.40062140706583205	58.25670671266459	92.44104726993548
0.01330000000000324	-0.5864904089848203	-0.41374595662222713	59.374715283572606	93.42597726086859
0.013400000000003243	-0.5981514531596631	-0.42698188633050344	60.495977494774564	94.41439359898139
0.013500000000003246	-0.6098662460136068	-0.44032568591726123	61.62032291141372	95.40617705411293
0.013600000000003248	-0.6216333142285358	-0.45401665869559293	62.74758492225909	96.40120730257149
0.013700000000003251	-0.6334512165498458	-0.4678025594098665	63.877600837814335	97.39936298125225
0.013800000000003254	-0.6453185435227932	-0.48168604837905465	65.0102118513072	98.40052174219079
0.013900000000003257	-0.6572339174924953	-0.4956825065758734	66.14526302850237	99.40456030751044
0.01400000000000326	-0.6691959764656568	-0.5098195832457441	67.28260153975313	100.41135452471805
0.014100000000003263	-0.6812033309916864	-0.5243447577252576	68.42207195782758	101.42077942230725
0.014200000000003266	-0.6932546238312034	-0.5390681685487042	69.5635227634377	102.43270926562474
0.014300000000003268	-0.7053485274557322	-0.5539981253843925	70.70680606266492	103.44701761295704
0.014400000000003271	-0.7174837431142991	-0.5691269848516616	71.8517774757826	104.46357737179537
0.014500000000003274	-0.7296590008334317	-0.5844377668159523	72.99829612803552	105.48226085523577
0.014600000000003277	-0.7418730357715495	-0.6000807477099889	74.14622206495045	106.50293983847266
0.01470000000000328	-0.7541245725114685	-0.6158905293560855	75.29541453888248	107.52548561534394
0.014800000000003283	-0.7664123662121808	-0.6318703059586366	76.44573649309888	108.54976905488626
0.014900000000003286	-0.7787351966924916	-0.6480158286430686	77.59705390770434	109.57566065785907
0.015000000000003288	-0.7910918684293924	-0.6643152973589882	78.74923579148178	110.60303061319784
0.015100000000003291	-0.8034812101833881	-0.680884595676932	79.90215413312623	111.6317488543553
0.015200000000003294	-0.8159020515901032	-0.6975765253600362	81.05568134375751	112.66168511549152
0.015300000000003297	-0.8283532235596317	-0.7143773075246614	82.20969029913108	113.69270898747452
0.0154000000000033	-0.8408335815517509	-0.7312830636825141	83.36405687339904	114.72468997365162
0.015500000000003303	-0.8533420035252367	-0.7482915515775043	84.518659707881	115.757497545355
0.015600000000003306	-0.8658773899378636	-0.7654914387618211	85.67338020379276	116.79100119710367
0.01570000000000331	-0.8784386637409254	-0.7827636575430944	86.82810251440155	117.8250705014651
0.01580000000000331	-0.8910247552790019	-0.8000783575627186	87.98271189307349	118.8595751635416
0.015900000000003314	-0.9036345871613084	-0.8174020418403165	89.13709304245096	119.8943850750454
0.016000000000003317	-0.9162671035727703	-0.8347148855854527	90.291133308261	120.92937036792848
0.01610000000000332	-0.9289212714791241	-0.8521193737051704	91.44472280363658	121.9644014675339
0.016200000000003323	-0.9415960806269165	-0.8695239416388683	92.59775440186422	122.99934914523509
0.016300000000003326	-0.9542905435435046	-0.8869386684945938	93.75012372915481	124.03408457053176
0.01640000000000333	-0.967003690519732	-0.9043748642835365	94.90172861094666	125.06847936257093
0.01650000000000333	-0.9797345332587208	-0.9218405353092921	96.05246510671631	126.102405641063
0.016600000000003334	-0.9924820940587763	-0.9394646548798914	97.20223069295257	127.13573607656276
0.016700000000003337	-1.0052454204255776	-0.9571162191935605	98.35092585094092	128.16834394008774
0.01680000000000334	-1.0180235842326095	-0.9747882026479334	99.49845396747543	129.2001031520454
0.016900000000003343	-1.0308156817211616	-0.9924716775985633	100.64472132727558	130.23088833044213
0.017000000000003346	-1.043620831777967	-1.0101662218699823	101.78963691782654	131.2605748383493
0.01710000000000335	-1.0564381332567592	-1.0279956378709618	102.93310777375393	132.28903883060008
0.01720000000000335	-1.0692666846559675	-1.045873092668834	104.07504112497931	133.3161572996934
0.017300000000003354	-1.0821056120760937	-1.0638364300327332	105.215347441213	134.34180812088204
0.017400000000003357	-1.0949540650842104	-1.0819251890413366	106.35393997308648	135.36587009642255
0.01750000000000336	-1.1078112167139593	-1.1001557322398012	107.49073474490424	136.3882229989653
0.017600000000003363	-1.12067625976673	-1.118574087116683	108.62565014454074	137.40874761406496
0.017700000000003366	-1.1335483649010394	-1.1370810372121434	109.75860235233017	138.42732578179107
0.01780000000000337	-1.1464267129929122	-1.1556307464337046	110.88950887129653	139.44384043742124
0.01790000000000337	-1.1593105081027988	-1.1741772131014057	112.01828993600883	140.45817565119862
0.018000000000003374	-1.1721989739944374	-1.1926857838009681	113.14486812630298	141.47021666713724
0.018100000000003377	-1.1850913541348536	-1.2111600948258245	114.26916836116365	142.47984994085974
0.01820000000000338	-1.1979869035690422	-1.2295640090856839	115.39111700760947	143.48696317645266
0.018300000000003383	-1.210884862932644	-1.2478834381527775	116.51063904631539	144.49144536232498
0.018400000000003386	-1.2237844898032675	-1.2660985993908298	117.62766148985081	145.49318680605776
0.01850000000000339	-1.236685059250918	-1.2841835808085502	118.74211343732311	146.49207916823258
0.01860000000000339	-1.2495858632811145	-1.302106511946048	119.85392600827626	147.4880154952274
0.018700000000003394	-1.2624862108348902	-1.319860745075919	120.96303233741725	148.48089025096982
0.018800000000003397	-1.2753854214956004	-1.3374372206451797	122.06936688390057	149.4705993476394
0.0189000000000034	-1.2882828040247818	-1.3548255866274481	123.17286308994862	150.4570401753085
0.019000000000003403	-1.3011776798514973	-1.3720173313808723	124.2734559418267	151.4401116305165
0.019100000000003406	-1.3140693870977487	-1.3889821562047888	125.3710824042455	152.419714143769
0.01920000000000341	-1.326957280356097	-1.4057405671009986	126.46568139098348	153.39574970595743
0.01930000000000341	-1.3398407306896616	-1.422297767318938	127.557193759809	154.368121893693
0.019400000000003415	-1.3527191244253205	-1.4386706583902067	128.64556217597342	155.336735893552
0.019500000000003417	-1.3655918385250387	-1.4548805316263764	129.73072842492712	156.30149852522777
0.01960000000000342	-1.3784582476986504	-1.470925379054969	130.8126341892096	157.26231826358867
0.019700000000003423	-1.3913177449781542	-1.4868502911104344	131.89122328959175	158.21910525963855
0.019800000000003426	-1.404169741490546	-1.5026740363291309	132.96644165477971	159.17177136037967
0.01990000000000343	-1.4170136664578201	-1.5184191277893369	134.03823731594272	160.12023012757854
0.02000000000000343	-1.4298489671969679	-1.534123040950024	135.10656040125872	161.0643968554335
0.020100000000003435	-1.44267509177058	-1.549840038597738	136.17136124076674	162.00418858714735
0.020200000000003437	-1.4554914644050612	-1.5656080353855941	137.23258768830817	162.9395241304061
0.02030000000000344	-1.4682975292904894	-1.5814549652344725	138.29018989849442	163.87032407176608
0.020400000000003443	-1.48109274984779	-1.5973965793857716	139.34412024092893	164.79651078995485
0.020500000000003446	-1.4938766086570856	-1.6134423325009697	140.3943332866682	165.71800846808728
0.02060000000000345	-1.5066486074576961	-1.6296657587630832	141.44078580252483	166.6347431048045
0.020700000000003452	-1.5194082490823277	-1.6460309725300297	142.48343477764664	167.5466425243392
0.020800000000003455	-1.5321550101447157	-1.6625576068332004	143.52223444800057	168.45363638551387
0.020900000000003457	-1.5448883899012449	-1.6792428550631944	144.5571416253902	169.35565618967973
0.02100000000000346	-1.557607904415152	-1.6960565587563998	145.5881150551659	170.252635287602
0.021100000000003463	-1.5703130862810568	-1.7129554920260943	146.61511538121593	171.14450888530106
0.021200000000003466	-1.5830034841874543	-1.7298636408126002	147.63810509340047	172.0312140488566
0.02130000000000347	-1.5956786374555205	-1.7467184831418607	148.6570457495238	172.91268970818572
0.021400000000003472	-1.6083380810024377	-1.7634710557736404	149.67189851827015	173.78887665980196
0.021500000000003475	-1.6209813668738855	-1.7800849187646663	150.68262652547793	174.659717568568
0.021600000000003478	-1.6336080603979415	-1.7963967615777618	151.68919443016176	175.52515696845134
0.02170000000000348	-1.6462177401850813	-1.812530945513895	152.69156842054144	176.38514126229424
0.021800000000003483	-1.6588099966287113	-1.8284779612833593	153.68971604675997	177.23961872060994
0.021900000000003486	-1.671384411468555	-1.8442301928584939	154.68360399138305	178.08853947941708
0.02200000000000349	-1.683940568937898	-1.8597858323019	155.6731992857364	178.93185553712502
0.022100000000003492	-1.6964780662957588	-1.8749604814645295	156.6584704561391	179.76952075048266
0.022200000000003495	-1.708996512838105	-1.8899335098139347	157.63938741233764	180.60149082960544
0.022300000000003498	-1.7214955298978538	-1.9046967562183197	158.61592144392623	181.42772333209277
0.0224000000000035	-1.7339747506575898	-1.9192476969769792	159.58804519637977	182.2481776562511
0.022500000000003503	-1.7464338054674062	-1.933589131620876	160.55573106835695	183.06281503343757
0.022600000000003506	-1.7588723169939495	-1.9475717598997937	161.51895068392292	183.87159851953874
0.02270000000000351	-1.771289920244149	-1.9613792245281865	162.4776770754911	184.67449298559944
0.022800000000003512	-1.783686263252114	-1.9750421412367418	163.43188475500216	185.4714651076188
0.022900000000003515	-1.7960610070791365	-1.988593139027028	164.38154971010707	186.26248335552836
0.023000000000003518	-1.808413825813687	-2.0020626842865568	165.32664940036105	187.04751798136894
0.02310000000000352	-1.8207444015905405	-2.015275408476761	166.26716221090922	187.8265410066831
0.023200000000003523	-1.8330523953268139	-2.0284460435351686	167.203064262638	188.5995262091402
0.023300000000003526	-1.8453374729236007	-2.0415828239906593	168.13433227183512	189.36644910841164
0.02340000000000353	-1.8575993159581843	-2.054686236092732	169.0609447132404	190.12728695131318
0.023500000000003532	-1.8698376211781982	-2.0677407060032134	169.98288176042533	190.882018696232
0.023600000000003535	-1.8820521005016242	-2.0804693594897703	170.9001252814239	191.6306249968579
0.023700000000003538	-1.8942424789799965	-2.0930996982163226	171.81265861252766	192.37308818523567
0.02380000000000354	-1.9064084571866717	-2.105623590836559	172.72046245781243	193.10939225415694
0.023900000000003543	-1.9185497336711044	-2.118053010127536	173.62351734158113	193.83952283891165
0.024000000000003546	-1.9306660249812924	-2.130421031898238	174.5218057896595	194.56346719841605
0.02410000000000355	-1.9427570621069248	-2.1425273201098984	175.41531193684173	195.28121419573853
0.024200000000003552	-1.9548225904793834	-2.154647728899373	176.30402152275818	195.9927542780404
0.024300000000003555	-1.966862364506297	-2.1668018384080017	177.18792129245483	196.6980794559522
0.024400000000003558	-1.978876114451093	-2.1789954948164603	178.06699538630272	197.39718328240548
0.02450000000000356	-1.9908635801865844	-2.191223153950294	178.9412290231063	198.09006083093809
0.024600000000003563	-2.0028245145724273	-2.20334807994873	179.8106088652041	198.77670867349445
0.024700000000003566	-2.014758681574464	-2.2154975993549133	180.67512280992085	199.45712485774007
0.02480000000000357	-2.026665856264722	-2.227658304580741	181.53475998639695	200.13130888390967
0.024900000000003572	-2.0385458140058526	-2.239797602893314	182.3895095743885	200.79926168121054
0.025000000000003575	-2.0503983190089756	-2.251874126547667	183.23935955783898	201.4609855837998
0.02510000000000359	-2.062223146577488	-2.2638494763117194	184.08429915073725	202.11648430635637
0.02520000000000358	-2.074020081133825	-2.2757036946560265	184.92431857903549	202.76576291926787
0.02530000000000357	-2.0857889162044785	-2.287429138219273	185.75940907642084	203.40882782345395
0.025400000000003586	-2.097529454419988	-2.299037180719574	186.58956288173079	204.04568672484382
0.025500000000003603	-2.109241499987627	-2.310550197641531	187.41477241649665	204.67634860853022
0.025600000000003592	-2.120924846961722	-2.3219876007202775	188.2350290068647	205.3008237126204
0.02570000000000358	-2.132579297177476	-2.3333702884149385	189.0503248397564	205.91912350180388
0.025800000000003598	-2.1442046617185317	-2.34470426035257	189.86065312050997	206.53126064065694
0.025900000000003615	-2.15580076091277	-2.3559887922562184	190.6660080698147	207.1372489667042
0.026000000000003604	-2.1673674243323187	-2.367225812520677	191.46638492111364	207.73710346325876
0.026100000000003593	-2.178904489461253	-2.378350635237323	192.2617797728981	208.3308402320605
0.02620000000000361	-2.1904117814498014	-2.389429146422722	193.0521873813088	208.91847646573177
0.026300000000003626	-2.2018891210260976	-2.400447189436851	193.83760202532076	209.5000304200713
0.026400000000003615	-2.213336340293009	-2.4113814823485327	194.61801922856412	210.07552138620673
0.026500000000003604	-2.2247532827214935	-2.4222009456846303	195.393435755418	210.6449696626261
0.02660000000000362	-2.236139803150594	-2.4327395205084956	196.16384960783924	211.2083965271054
0.026700000000003637	-2.2474957677874343	-2.4431078778533903	196.92926002220145	211.76582420855496
0.026800000000003626	-2.258821039055539	-2.4532924865456325	197.68966581581176	212.3172758588027
0.026900000000003615	-2.2701154551196714	-2.4632841537807293	198.44506315781607	212.862775524334
0.027000000000003632	-2.2813788678984066	-2.473079055082929	199.19544971633073	213.40234811800758
0.02710000000000365	-2.292611142023515	-2.4825295274767782	199.9408245412682	213.93601939076427
0.027200000000003638	-2.303812154779165	-2.4918061787275314	200.68118805418737	214.46381590335238
0.027300000000003627	-2.3149817961019266	-2.500940294585717	201.41654204479485	214.98576499808365
0.027400000000003644	-2.3261199504635792	-2.509972735041091	202.14688769411725	215.50189477063984
0.02750000000000366	-2.3372264792244715	-2.5189429349153474	202.87222365398088	216.0122340419489
0.02760000000000365	-2.3483012604093245	-2.527777149482345	203.5925503858948	216.51681233014838
0.02770000000000364	-2.3593441821791186	-2.5366027992116935	204.30786944538465	217.01565982265356
0.027800000000003655	-2.370355142749218	-2.5454321259263044	205.0181834702868	217.50880734834814
0.027900000000003672	-2.3813340490635326	-2.554268621199513	205.72349603358074	217.99628634991373
0.02800000000000366	-2.3922807941402984	-2.56311035471557	206.4238091734957	218.47812885631734
0.02810000000000365	-2.40319527051503	-2.571906081210081	207.1191248616615	218.9543674554721
0.028200000000003667	-2.4140773803120976	-2.5806981573101186	207.80944610029363	219.42503526708728
0.028300000000003683	-2.424927033005695	-2.5894834343715907	208.49477667569238	219.89016591572408
0.028400000000003672	-2.4357441454198487	-2.59826278329725	209.17512115625254	220.34979350407457
0.02850000000000366	-2.4465286391646828	-2.6070408616191947	209.8504846112336	220.8039525864768
0.028600000000003678	-2.457280425499458	-2.615863456581444	210.52087096076446	221.25267814268287
0.028700000000003695	-2.4679994183329224	-2.6246853938318297	211.18628439480378	221.69600555189348
0.028800000000003684	-2.478685538585105	-2.6334930442303173	211.84672984755295	222.13397056707566
0.028900000000003673	-2.489338713831675	-2.6422680109481584	212.50221295683218	222.56660928957493
0.02900000000000369	-2.49995887830394	-2.650998566676803	213.15274006229637	222.99395814403786
0.029100000000003706	-2.510545972556146	-2.659882847156504	213.7983181674207	223.4160538536568
0.029200000000003695	-2.5210999309409563	-2.6687161399397747	214.43895357364022	223.8329334157507
0.029300000000003684	-2.5316206803677193	-2.6775033033993503	215.07465174691126	224.2446340776946
0.0294000000000037	-2.5421081551921803	-2.6862549170217447	215.70541894166308	224.65119331320906
0.029500000000003718	-2.552562297827071	-2.6949746675723025	216.331262265304	225.05264879902185
0.029600000000003707	-2.562983058742114	-2.7038928122281294	216.9521896760597	225.4490383919133
0.029700000000003696	-2.5733703964640275	-2.712757453577413	217.5682099808179	225.8404001061556
0.029800000000003712	-2.5837242723449476	-2.7215527764048115	218.17933226315157	226.2267720913579
0.02990000000000373	-2.594044626193201	-2.7302599877668476	218.78556322831795	226.6081926107242
0.030000000000003718	-2.6043314051067767	-2.738863350806827	219.3869103499211	226.98470001973715
0.030100000000003707	-2.6145845657520215	-2.747382350763314	219.98338211616363	227.3563327452752
0.030200000000003724	-2.6248040733440425	-2.755791767765306	220.57498791621802	227.7231292651704
0.03030000000000374	-2.6349899016467	-2.764100663242566	221.16173803794342	228.08512808821726
0.03040000000000373	-2.6451420207783705	-2.772323402361264	221.74364233740582	228.4423677346392
0.03050000000000372	-2.655260387446244	-2.7804783174483902	222.3207091763161	228.79488671702046
0.030600000000003735	-2.6653449682633124	-2.788429617497659	222.89294796557604	229.14272352170852
0.030700000000003752	-2.6753957360565526	-2.796377715495807	223.460368760502	229.48591659069584
0.03080000000000374	-2.6854126698534593	-2.804360782496029	224.02298225773325	229.82450430398427
0.03090000000000373	-2.6953957544602822	-2.812404243931539	224.5807997476773	230.1585249624394
0.031000000000003747	-2.7053449680841575	-2.8205213242348277	225.1338317648093	230.48801677113812
0.031100000000003764	-2.7152602851355367	-2.8285350314872293	225.68208839487116	230.81301782321424
0.031200000000003753	-2.725141686113325	-2.8366161681602224	226.22558035273894	231.13356608420682
0.03130000000000374	-2.734989156922822	-2.844744820722393	226.76431890654743	231.44969937691326
0.03140000000000376	-2.7448026888757147	-2.8528948363784203	227.29831587630002	231.76145536675003
0.031500000000003775	-2.7545822786892447	-2.86103681045831	227.82758363239188	232.0688715476251
0.031600000000003764	-2.7643279220678094	-2.8690147373606156	228.3521343951326	232.37198522832182
0.03170000000000375	-2.7740396037222874	-2.8769265655212495	228.8719791480528	232.67083351939692
0.03180000000000377	-2.783717312648862	-2.884746182711739	229.38712930527234	232.96545332059347
0.031900000000003786	-2.7933610444501213	-2.8924548926822826	229.8975969632401	233.25588130876775
0.032000000000003775	-2.8029708013350634	-2.900048981664353	230.4033948990161	233.54215392633327
0.032100000000003764	-2.8125465921191024	-2.907468328141919	230.90453656855883	233.824307370217
0.03220000000000378	-2.822088431193338	-2.914802495721557	231.40103599274946	234.10237758133127
0.0323000000000038	-2.831596317172431	-2.9220704085670945	231.89290543028645	234.37640023455623
0.03240000000000379	-2.8410702455372037	-2.9292929515416173	232.38015675925874	234.64641072923303
0.032500000000003776	-2.8505102211677023	-2.936488652853552	232.862802843256	234.9124441801656
0.03260000000000379	-2.859916256174584	-2.94363527213749	233.3408572926686	235.17453540912666
0.03270000000000381	-2.86928836989911	-2.9507800918260982	233.81433446280596	235.43271893686529
0.0328000000000038	-2.8786265849422423	-2.9579290011058026	234.28324901950702	235.68702897561366
0.03290000000000379	-2.8879309074242334	-2.965079996527221	234.74761378823524	235.93749942208754
0.033000000000003804	-2.897201348182589	-2.972221725383625	235.20744206770993	236.1841638509755
0.03310000000000382	-2.9064379241888694	-2.9793691451305255	235.66274778304302	236.4270555089141
0.03320000000000381	-2.915640657680074	-2.9864815118665264	236.11354538955572	236.6662073089413
0.0333000000000038	-2.9248095761586455	-2.9935521851353535	236.55984987145285	236.9016518254246
0.033400000000003816	-2.9339447066616944	-3.0005756522314755	237.00167611630056	237.13342128945564
0.03350000000000383	-2.9430460662166897	-3.007540613178693	237.4390378757292	237.36154758470684
0.03360000000000382	-2.9521136763013094	-3.0145992146006453	237.87194934334485	237.5860622437416
0.03370000000000381	-2.961147563040556	-3.0215699491247783	238.30042517509816	237.80699644477272
0.03380000000000383	-2.970147757180151	-3.0284461304033203	238.72448048523373	238.02438100885948
0.033900000000003844	-2.9791142940865343	-3.0352285637017187	239.14413084514902	238.2382463975371
0.03400000000000383	-2.988047211901443	-3.041922117876431	239.55939208125162	238.44862271086987
0.03410000000000382	-2.9969465379574545	-3.0487491592994873	239.97027879470897	238.65553968592002
0.03420000000000384	-3.005812298216061	-3.05549274885841	240.37680539261322	238.85902669562262
0.034300000000003855	-3.0146445244436384	-3.0621491123406552	240.77898687011884	239.0591127480584
0.034400000000003844	-3.0234432541546603	-3.068717350674622	241.176838802784	239.25582648611518
0.03450000000000383	-3.032208530611702	-3.0752029457786283	241.57037734511766	239.44919618752803
0.03460000000000385	-3.0409404028254357	-3.0816946625032835	241.95961922913136	239.639249765289
0.03470000000000387	-3.049638915862822	-3.088136885118579	242.34458070725532	239.82601476841498
0.034800000000003856	-3.058304097451481	-3.0945499883551344	242.72527609453462	240.00951838306656
0.034900000000003845	-3.066935981358277	-3.1009468111664216	243.10172032002558	240.18978743400345
0.03500000000000386	-3.0755346092980997	-3.1073315784031403	243.47392913316125	240.36684838637044
0.03510000000000388	-3.0841000309321474	-3.113591395564256	243.8419191014984	240.5407273477981
0.03520000000000387	-3.0926323038679264	-3.1198368419147147	244.205707608658	240.7114500708134
0.035300000000003856	-3.10113148753746	-3.1260717654370254	244.56531218548213	240.87904195554296
0.03540000000000387	-3.109597614943328	-3.1323077445320093	244.92074743224774	241.0435280527027
0.03550000000000389	-3.1180307253383686	-3.1385602809857693	245.27202858568728	241.20493306686063
0.03560000000000388	-3.1264308667192053	-3.1445995524217274	245.6191717889896	241.3632813599605
0.03570000000000387	-3.134798094691737	-3.1506783688391145	245.9621939659412	241.51859695509805
0.035800000000003884	-3.143132472471128	-3.156799563111848	246.30111281896274	241.6709035405343
0.0359000000000039	-3.151434058681469	-3.162964139675275	246.63594549828164	241.8202244739382
0.03600000000000389	-3.159702894703495	-3.1691731717572065	246.9667072252801	241.96658278684404
0.03610000000000388	-3.167939031650464	-3.1751428212834547	247.29341423569159	242.11000118931466
0.036200000000003896	-3.176142525714998	-3.1811442652866155	247.61608327021287	242.25050207479632
0.03630000000000391	-3.184313438100652	-3.187159055359468	247.93473156579168	242.388107525156
0.0364000000000039	-3.1924518341069805	-3.193158937368867	248.24937675473618	242.5228393158872
0.03650000000000389	-3.200557769322215	-3.1991088627379365	248.5600353598332	242.65471892147565
0.03660000000000391	-3.208631297463893	-3.2047371577329185	248.86672365122448	242.78376752091026
0.036700000000003924	-3.2166724768920085	-3.210258387778873	249.1694583565022	242.9100060033297
0.03680000000000391	-3.224681369615546	-3.215657190487077	249.46825655136223	243.03345497379374
0.0369000000000039	-3.2326580412924915	-3.2209239011733746	249.76313565874807	243.15413475916614
0.03700000000000392	-3.240602560675013	-3.2260601541112432	250.05411338756528	243.27206541409916
0.037100000000003935	-3.24851498957213	-3.2309126136925794	250.3412066387098	243.38726672710936
0.037200000000003924	-3.256395385791096	-3.2356812582985586	250.62443182754427	243.4997582267316
0.03730000000000391	-3.2642438111691754	-3.240399842971267	250.90380575999887	243.60955918774215
0.03740000000000393	-3.272060331541504	-3.245103501987483	251.1793456281037	243.71668863743923
0.03750000000000395	-3.2798450167410858	-3.2498304719907547	251.45106900903465	243.8211653619719
0.037600000000003936	-3.2875979405987965	-3.2545575092544112	251.71899386416243	243.9230079127043
0.037700000000003925	-3.2953191773736883	-3.2593762809637443	251.98313814928997	244.02223461260763
0.03780000000000394	-3.303008787192841	-3.264307144679767	252.2435182287981	244.1188635626687
0.03790000000000396	-3.3106668305518765	-3.269363243434384	252.50015045915325	244.21291264830487
0.03800000000000395	-3.3182933740424616	-3.274552337028719	252.75305181280325	244.30439954577628
0.038100000000003936	-3.3258884903188304	-3.2799713300003575	253.0022398729886	244.39334172858634
0.03820000000000395	-3.333452258097779	-3.285510683913537	253.2477328322132	244.47975647385994
0.03830000000000397	-3.3409847618885067	-3.2911369526968226	253.48954946129498	244.56366086869176
0.03840000000000396	-3.348486072438107	-3.296796359053227	253.72770697803008	244.64507181645516
0.03850000000000395	-3.3559562476499214	-3.302426014897998	253.96222115122393	244.72400604306338
0.038600000000003964	-3.3633953545613995	-3.308090097303583	254.19310869827206	244.80048010317478
0.03870000000000398	-3.370803467699528	-3.3136045808681756	254.42038710363917	244.874510386334
0.03880000000000397	-3.3781806690808276	-3.318926413993314	254.64407461693003	244.94611312304124
0.03890000000000396	-3.3855270477605655	-3.324028745658344	254.8641902018673	245.01530439074264
0.039000000000003976	-3.39284267608716	-3.328896716782562	255.08075094811218	245.0821001197339
0.03910000000000399	-3.4001276177882818	-3.3335049034783966	255.29377295683273	245.1465160989701
0.03920000000000398	-3.407381946282439	-3.3378737398260236	255.50327333777412	245.20856798177655
0.03930000000000397	-3.4146057403440797	-3.3420237402860673	255.70926973455204	245.26827129145207
0.03940000000000399	-3.4217990841035855	-3.345988788638083	255.91178032332007	245.3256414267596
0.039500000000004004	-3.4289620624281247	-3.34980715779999	256.11082330832056	245.3806936672997
0.03960000000000399	-3.4360947459079334	-3.353469842240396	256.3064152865408	245.43344317875855
0.03970000000000398	-3.4431972095060375	-3.357052383523299	256.4985732831965	245.48390501802785
0.039800000000004	-3.4502695318787926	-3.360578902364347	256.6873146766613	245.53209413819022
0.039900000000004016	-3.4573117949469414	-3.3640663207920753	256.87265715087574	245.57802539336555
0.040000000000004005	-3.4643240838895255	-3.3675265088858275	257.05461869393594	245.62171354341476
0.040100000000003994	-3.4713064812324927	-3.371044394686358	257.23321695347545	245.6631732584967
0.04020000000000401	-3.4782590622390948	-3.374558876525676	257.40846873548765	245.70241912347274
0.04030000000000403	-3.485181905046805	-3.3780846097389117	257.58039111063005	245.7394656421588
0.040400000000004016	-3.4920750906694136	-3.3816345983182647	257.74900141380766	245.77432724141846
0.040500000000004005	-3.4989387029970334	-3.3852193765261855	257.9143172435306	245.80701827509657
0.04060000000000402	-3.5057728287960908	-3.3889540331624612	258.0763564612715	245.8375530277891
0.04070000000000404	-3.512577556248974	-3.3927413611269666	258.2351370317637	245.8659457184488
0.04080000000000403	-3.5193529638958396	-3.396592595918952	258.3906758183037	245.89221050382233
0.040900000000004016	-3.5260991279283607	-3.4005180490611475	258.5429893800389	245.9163614817196
0.04100000000000403	-3.5328161287380695	-3.404520650280112	258.69209468602764	245.93841269411223
0.04110000000000405	-3.539504050940982	-3.4086605923228905	258.83800911690446	245.95837813006003
0.04120000000000404	-3.546162983377601	-3.412866544307529	258.9807504638601	245.97627172846606
0.04130000000000403	-3.55279301911292	-3.417129414745517	259.12033692762566	245.99210738065784
0.041400000000004045	-3.5593942468605038	-3.4214374928354068	259.25678618336264	246.00589893279607
0.04150000000000406	-3.565966739461435	-3.4257789305814734	259.39011412715706	246.01766018810906
0.04160000000000405	-3.572510577293719	-3.4301577888514765	259.52033743036895	246.02740490895437
0.04170000000000404	-3.57902584568106	-3.4345279256121013	259.6474732554433	246.03514681870837
0.041800000000004056	-3.5855126347871145	-3.4388549619543456	259.77153924316747	246.04089960348264
0.04190000000000407	-3.591971039052367	-3.443105749232009	259.8925534501451	246.04467691367012
0.04200000000000406	-3.598401142000609	-3.4472508819647074	260.0105326928757	246.0464923653208
0.04210000000000405	-3.6048030234587007	-3.4511941828053323	260.12549333733875	246.04635954134977
0.04220000000000407	-3.61117676823019	-3.4550002965813444	260.2374522449129	246.04429199257757
0.042300000000004084	-3.617522464089211	-3.4586690652624026	260.3464265526347	246.04030323860596
0.04240000000000407	-3.623840201780482	-3.4622076502847983	260.4524336725251	246.0344067685309
0.04250000000000406	-3.6301300730312915	-3.4656272147009237	260.5554910743821	246.02661604149495
0.04260000000000408	-3.6363921610106957	-3.4687718291071925	260.6556152464731	246.0169444870813
0.042700000000004096	-3.6426265493413235	-3.4718327889240204	260.75282267964843	246.00540550555246
0.042800000000004085	-3.6488333242868265	-3.4748373712130585	260.84713010562336	245.99201246793734
0.042900000000004074	-3.6550125745658684	-3.4778155508044413	260.93855447613265	245.97677871596701
0.04300000000000409	-3.6611643913521243	-3.4807977440167797	261.0271129623995	245.95971756186637
0.04310000000000411	-3.6672888680098943	-3.4836825453756926	261.1128229258078	245.94084228800102
0.043200000000004096	-3.6733860920992307	-3.4866565047253752	261.1957010466405	245.9201661463866
0.043300000000004085	-3.679456144943806	-3.4897592382910783	261.275763278783	245.89770235806117
0.0434000000000041	-3.6854991109957336	-3.49301622867196	261.3530258716338	245.87346411232622
0.04350000000000412	-3.691515078308704	-3.4964385123209882	261.42750542091267	245.84746456586126
0.04360000000000411	-3.6975041385379877	-3.4999576496583034	261.4992188678065	245.81971684171268
0.0437000000000041	-3.70346638694044	-3.5035988626077925	261.5681834981167	245.7902340281644
0.04380000000000411	-3.7094019197972465	-3.5073150756873592	261.63441666069355	245.75902917749377
0.04390000000000413	-3.715310817410229	-3.5110651839906595	261.69793391525013	245.72611530461648
0.04400000000000412	-3.7211931619326495	-3.5148261693168217	261.75875097911126	245.69150538562553
0.04410000000000411	-3.7270490407694923	-3.518522244865833	261.8168840972002	245.65521235622856
0.044200000000004125	-3.7328785456277433	-3.5222324400968144	261.8723499372755	245.6172491100897
0.04430000000000414	-3.7386817725163923	-3.525958471855708	261.92516558887996	245.577628497078
0.04440000000000413	-3.744458814473601	-3.529693994118954	261.9753477701312	245.5363633214307
0.04450000000000412	-3.7502097527938294	-3.5334310077707847	262.0229118731524	245.4934663398335
0.044600000000004136	-3.755934673968721	-3.537083488487524	262.06787381270664	245.44895025942375
0.04470000000000415	-3.76163366725568	-3.5407359823403515	262.11024976005575	245.40282773572284
0.04480000000000414	-3.767306824625695	-3.5444047496911883	262.1500561366521	245.3551113705007
0.04490000000000413	-3.7729542405530485	-3.548114275345153	262.1873095906228	245.3058137095795
0.04500000000000415	-3.7785760040822574	-3.5518825903805404	262.2220261321453	245.25494724057967
0.045100000000004165	-3.7841721997047917	-3.5557346941234345	262.2542212306008	245.2025243906165
0.045200000000004154	-3.7897429145773525	-3.5596358224031324	262.2839106022053	245.14855752394863
0.04530000000000414	-3.795288238141757	-3.5635634167850543	262.3111101680049	245.09305893958643
0.04540000000000416	-3.8008082621249417	-3.5674911005363503	262.3358360533809	245.03604086886514
0.045500000000004176	-3.806303080538956	-3.5713945491194403	262.3581045875564	244.97751547298634
0.045600000000004165	-3.8117727862717374	-3.5754408531874318	262.3779319317685	244.917494840535
0.045700000000004154	-3.8172174627261173	-3.5794267008996425	262.39533316904135	244.8559909849755
0.04580000000000417	-3.8226371941333337	-3.583347926633115	262.41032343032583	244.79301584213292
0.04590000000000419	-3.8280320680909563	-3.587207574220811	262.42291817083776	244.7285812676643
0.046000000000004176	-3.8334021755607783	-3.5910028860357643	262.433133169027	244.66269903452485
0.046100000000004165	-3.8387476108688285	-3.5949189100183303	262.44098452578055	244.59538083043398
0.04620000000000418	-3.844068471488672	-3.598758390750867	262.4464886400243	244.52663825534663
0.0463000000000042	-3.8493648444870905	-3.6025169576031915	262.4496607316432	244.45648281893455
0.04640000000000419	-3.8546368099662485	-3.60618595197209	262.4505152194464	244.38492593808135
0.04650000000000418	-3.859884454014072	-3.609759484159611	262.44906713380783	244.31197893439935
0.046600000000004194	-3.8651078666949243	-3.613210058778844	262.4453318962717	244.23765303176756
0.04670000000000421	-3.870307142049599	-3.61657874940507	262.4393253185801	244.16195935390127
0.0468000000000042	-3.8754823761811443	-3.6198897129910903	262.4310633932095	244.08490892195388
0.04690000000000419	-3.880633652578661	-3.62318105049584	262.4205606943945	244.00651265215666
0.047000000000004205	-3.8857610554560615	-3.626498402473772	262.40783183464737	243.926781353501
0.04710000000000422	-3.890864672489722	-3.629733635975508	262.392891762875	243.8457257254674
0.04720000000000421	-3.895944593879254	-3.6330716090782036	262.3757556612436	243.76335635580548
0.0473000000000042	-3.901000912347509	-3.6365250132529714	262.3564389446098	243.67968371836838
0.04740000000000422	-3.906033719845135	-3.6400898475331473	262.33495690101154	243.5947181710064
0.04750000000000423	-3.9110431000036683	-3.6437572335990343	262.31132387000406	243.5084699535239
0.04760000000000422	-3.9160291380292858	-3.647464053912971	262.2855543227462	243.4209491857021
0.04770000000000421	-3.9209919213031075	-3.6512518071856555	262.2576629270754	243.33216586539316
0.04780000000000423	-3.925931539334278	-3.655107212046606	262.227664541921	243.242129866687
0.047900000000004245	-3.9308480837599666	-3.659012092522971	262.1955742168417	243.15085093815625
0.048000000000004234	-3.935741647535481	-3.662940294948759	262.16140710335185	243.05833870118227
0.04810000000000422	-3.9406123157875554	-3.6669506103430236	262.1251774584209	242.96460264836347
0.04820000000000424	-3.945460170158865	-3.6709444002802187	262.08689911999363	242.8696521420121
0.048300000000004256	-3.950285295363107	-3.6749181402000355	262.04658622207126	242.77349641274054
0.048400000000004245	-3.9550877792394115	-3.6788721561598496	262.00425319990626	242.67614455813964
0.048500000000004234	-3.9598677127523443	-3.682810755035853	261.9599147892583	242.57760554155323
0.04860000000000425	-3.9646251899919047	-3.6868570735572086	261.9135860256516	242.47788819095007
0.04870000000000427	-3.969360302411402	-3.690881583446295	261.8652816160203	242.3770011978967
0.04880000000000426	-3.974073127410331	-3.6948659430558317	261.8150146960128	242.27495311663225
0.048900000000004246	-3.978763747386568	-3.698789770959325	261.7627989092124	242.17175236324826
0.04900000000000426	-3.9834322486023996	-3.7026354313601346	261.7086482823507	242.06740721497587
0.04910000000000428	-3.988078721013411	-3.7064022591410755	261.652577205715	241.9619258095806
0.04920000000000427	-3.9927032581732598	-3.710078679682212	261.5946004218721	241.85531614486882
0.04930000000000426	-3.997305946457035	-3.7136714536806936	261.5347318509938	241.74758607830472
0.049400000000004274	-4.001886865528487	-3.7171919608800414	261.472984643875	241.6387433267421
0.04950000000000429	-4.006446099392441	-3.7206557697096887	261.4093723877621	241.5287954662698
0.04960000000000428	-4.010983734430684	-3.723968186026251	261.3439088913287	241.4177499321739
0.04970000000000427	-4.015499859401961	-3.7272530179006376	261.2766081841336	241.30561401901605
0.049800000000004285	-4.019994564756767	-3.730524203239609	261.207484441447	241.19239488083016
0.0499000000000043	-4.024467933827028	-3.733793666325143	261.1365510242766	241.0780995314374
0.05000000000000429	-4.0289200476500096	-3.737067407228878	261.06382100689723	240.96273484488026
0.05010000000000428	-4.033350989629396	-3.7402437908386936	260.9893076852951	240.84630755597664
0.0502000000000043	-4.037760845187494	-3.743417579651746	260.9130245387429	240.72882426099315
0.050300000000004313	-4.042149701765226	-3.7465839207465397	260.834985229354	240.61029141843918
0.0504000000000043	-4.046517648784806	-3.749751669111062	260.7552035975737	240.4907153499809
0.05050000000000429	-4.050864772072279	-3.752950747568645	260.6736930542466	240.37010224147508
0.05060000000000431	-4.055191149740915	-3.7562120854618044	260.5904661333543	240.24845814412285
0.050700000000004325	-4.059496861927048	-3.75956867711934	260.5055355547151	240.12578897574352
0.050800000000004314	-4.0637819917143725	-3.763034844828773	260.41891432420664	240.00210052216616
0.0509000000000043	-4.068046625133944	-3.7666153300606293	260.33061573305747	239.8773984387409
0.05100000000000432	-4.072290851164186	-3.770297869053472	260.2406533571416	239.75168825196633
0.051100000000004336	-4.076514760323887	-3.7741421328906273	260.1490409030228	239.62497536123539
0.051200000000004325	-4.080718429900097	-3.7780221669600857	260.0557905986554	239.4972650406951
0.051300000000004314	-4.084901936400407	-3.78189877023358	259.9609145534981	239.36856244122225
0.05140000000000433	-4.089065360862627	-3.78573081608586	259.86442533717343	239.2388725925114
0.05150000000000435	-4.0932087877939365	-3.789481290044433	259.7663358627649	239.10820040527528
0.05160000000000434	-4.097332305170899	-3.7931979549344694	259.6666593859618	238.97655067355583
0.051700000000004326	-4.1014360004359665	-3.796776618062992	259.5654090681446	238.8439280771431
0.05180000000000434	-4.1055199490390475	-3.800205679012855	259.4625967285858	238.71033718410197
0.05190000000000436	-4.109584229668271	-3.803489832397679	259.3582345068504	238.57578245340414
0.05200000000000435	-4.113628923557036	-3.8066447993862274	259.25233478652126	238.44026823766242
0.05210000000000434	-4.11765411420537	-3.8096715327891566	259.14491016424705	238.30379878596707
0.052200000000004354	-4.121659887376489	-3.81264427542367	259.035973448845	238.16637824682098
0.05230000000000437	-4.125646325944132	-3.8156147572508807	258.92553709954865	238.02801067117093
0.05240000000000436	-4.129613505999928	-3.8186257962676695	258.81361280293436	237.88870001553437
0.05250000000000435	-4.133561505742175	-3.8217039896025513	258.7002124430906	237.7484501452163
0.052600000000004365	-4.137490405307194	-3.8247674494865955	258.5853480827648	237.6072648376175
0.05270000000000438	-4.141400286769331	-3.8279012801104444	258.469031962928	237.46514778562735
0.05280000000000437	-4.145291234140958	-3.83109555945331	258.35127650234017	237.32210260110247
0.05290000000000436	-4.149163331517726	-3.8343440617987135	258.23209409509747	237.17813281842433
0.05300000000000438	-4.153016654202071	-3.8376424332711636	258.1114961438819	237.03324189813728
0.053100000000004394	-4.156851276673633	-3.8408494844244276	257.98949393066044	236.88743323065944
0.05320000000000438	-4.160667276246974	-3.8441014003153096	257.8660990154152	236.7407101400669
0.05330000000000437	-4.164464733041091	-3.8473876546504524	257.7413232321322	236.59307588794704
0.05340000000000439	-4.168243729979407	-3.8506873387006535	257.61517868812047	236.444533677316
0.053500000000004405	-4.172004352768957	-3.853979998576548	257.48767776106695	236.2950866566007
0.053600000000004394	-4.175746681701468	-3.8570951351364435	257.35883220533407	236.14473792367772
0.05370000000000438	-4.17947078564934	-3.8601853208568104	257.2286524996115	235.99349052996897
0.0538000000000044	-4.183176737110481	-3.863254779671423	257.09714948889155	235.84134748458936
0.05390000000000442	-4.186864613005825	-3.866315507805008	256.9643344704178	235.6883117585427
0.054000000000004406	-4.190534494679344	-3.8693778563761945	256.83021919254975	235.53438628896276
0.054100000000004395	-4.194186467898045	-3.8723667043015677	256.6948158536298	235.37957398339543
0.05420000000000441	-4.197820617257849	-3.875364663358365	256.55813649153714	235.22387772411912
0.05430000000000443	-4.201437008533075	-3.878366906349782	256.42019106161126	235.06730037249835
0.05440000000000442	-4.205035712344491	-3.8813589732489557	256.2809900199369	234.90984477336835
0.054500000000004406	-4.20861680410012	-3.8843200818408232	256.1405443156344	234.7515137594448
0.05460000000000442	-4.212180363520237	-3.8872565053341988	255.9988653378802	234.59231015575773
0.05470000000000444	-4.215726474637364	-3.8901067821928246	255.85596491480143	234.43223678410237
0.05480000000000443	-4.219255215557625	-3.8928464265547515	255.7118541971722	234.27129646750655
0.05490000000000442	-4.222766653448335	-3.8954686108336403	255.5665431142095	234.10949203470693
0.055000000000004434	-4.226260861267418	-3.8979820289620815	255.42004219889503	233.94682632463446
0.05510000000000445	-4.2297379145767735	-3.900544070209637	255.2723622393589	233.7833021909008
0.05520000000000444	-4.233197891542191	-3.903042354900075	255.12351427823697	233.61892250628512
0.05530000000000443	-4.236640871974622	-3.905494306711666	254.97350950761393	233.45369016721526
0.055400000000004446	-4.240066927556143	-3.9079049130836805	254.82235820406436	233.28760809824036
0.05550000000000446	-4.24347612882914	-3.9102718993464194	254.67007049227874	233.12067925649026
0.05560000000000445	-4.246868548625538	-3.9127598860837507	254.51665671898434	232.95290663611866
0.05570000000000444	-4.250244261510277	-3.915205052895321	254.3621273917778	232.78429327272437
0.05580000000000446	-4.253603343781313	-3.9176172551322925	254.206493178732	232.61484224774878
0.055900000000004474	-4.256945872897543	-3.920010939316737	254.04976484569414	232.44455669284415
0.05600000000000446	-4.260271920196866	-3.922398715380895	253.89195246289893	232.2734397942093
0.05610000000000445	-4.263581554181715	-3.9248891955570833	253.73306576462733	232.10149479688775
0.05620000000000447	-4.266874845452505	-3.927392174596604	253.57311468743774	231.92872500902732
0.056300000000004485	-4.270151866662078	-3.929907753030346	253.41210936470407	231.75513380609308
0.056400000000004474	-4.273412692515705	-3.932432199403577	253.25006012613005	231.58072463503333
0.05650000000000446	-4.276657399771089	-3.9349639729998325	253.08697749726548	231.40550101839295
0.05660000000000448	-4.279886064223075	-3.937623463015985	252.92287187059557	231.22946655837094
0.0567000000000045	-4.283098751025466	-3.94027477431328	252.7577524517436	231.052624940818
0.056800000000004486	-4.286295525548568	-3.942903069152087	252.59162844513432	230.87497993917145
0.056900000000004475	-4.289476456769573	-3.945495643073483	252.4245094232951	230.69653541832147
0.05700000000000449	-4.292641617260457	-3.9480403797799553	252.25640532461406	230.51729533840813
0.05710000000000451	-4.295791083187978	-3.9506685474935113	252.08732645242083	230.337263758543
0.0572000000000045	-4.29892493398849	-3.9532463426772346	251.91728343865208	230.15644484045384
0.057300000000004486	-4.302043237684721	-3.9557836555214996	251.7462856437207	229.97484285204578
0.0574000000000045	-4.305146053758022	-3.9582908557727903	251.5743414726312	229.7924621708805
0.05750000000000452	-4.30823344751161	-3.9607769586696078	251.40145994189234	229.60930728756455
0.05760000000000451	-4.311305488964401	-3.9631647969382673	251.22765055748462	229.42538280904762
0.0577000000000045	-4.3143622528510015	-3.965528207932584	251.05292331362463	229.2406934618252
0.057800000000004514	-4.317403818139965	-3.9678596487457924	250.8772886390614	229.05524409504312
0.05790000000000453	-4.320430250353677	-3.9701519864893955	250.70075547025084	228.86903968350148
0.05800000000000452	-4.323441609457345	-3.9723933739889215	250.52333211446222	228.68208533055366
0.05810000000000451	-4.326437961557509	-3.9743113727376405	250.3450275256115	228.49438627089853
0.058200000000004526	-4.329419376028957	-3.9761539375822017	250.16585098968554	228.30594787326166
0.05830000000000454	-4.332385925514718	-3.977918070892889	249.98581212390712	228.11677564296488
0.05840000000000453	-4.335337682197166	-3.9796023600400994	249.8049204697509	227.92687522437848
0.05850000000000452	-4.338274707579195	-3.981208222845373	249.62318438011013	227.73625240325597
0.05860000000000454	-4.341197066056979	-3.9825363022743696	249.4406125007064	227.54491310894798
0.058700000000004554	-4.344104824079694	-3.983803734225878	249.2572136778316	227.35286341649174
0.05880000000000454	-4.3469980499135445	-3.985030715752136	249.0729969321476	227.16010954857504
0.05890000000000453	-4.349876813627452	-3.986242287420922	248.8879714566971	226.96665787737194
0.05900000000000455	-4.3527411825242295	-3.9874658643615883	248.70214611883858	226.772514926248
0.059100000000004566	-4.355591218444993	-3.988652494449925	248.51552916748813	226.57768737133318
0.059200000000004555	-4.358426984847436	-3.989902100668002	248.32812900568615	226.3821820429592
0.059300000000004544	-4.3612485467781745	-3.9912269895593666	248.13995418720532	226.1860059269614
0.05940000000000456	-4.3640559708727436	-3.9926314115406947	247.95101341617956	225.989166165841
0.05950000000000458	-4.366849325355598	-3.9941198773866087	247.76131554673418	225.79167005978857
0.059600000000004566	-4.369628678873798	-3.995682239496773	247.5708694555817	225.59352506756454
0.059700000000004555	-4.372394092485412	-3.997331764038424	247.37968316934916	225.3947388072372
0.05980000000000457	-4.375145625330372	-3.999057996298094	247.18776448444004	225.19531905677587
0.05990000000000459	-4.377883339165065	-4.000843024291325	246.99512146154657	224.99527375449782
0.06000000000000458	-4.3806072983758435	-4.00266569514786	246.8017624264603	224.79461099936827
0.060100000000004566	-4.383317569979032	-4.004492698225716	246.60769596940776	224.59333905115255
0.06020000000000458	-4.386014223620919	-4.006319571753105	246.41293094438922	224.39146633041838
0.0603000000000046	-4.388697325049848	-4.008133763082071	246.21747575749322	224.189001418389
0.06040000000000459	-4.391366928240414	-4.00993065566472	246.02133751021796	223.98595305664477
0.06050000000000458	-4.394023092304577	-4.0117123176519645	245.8245238447902	223.78233014667435
0.060600000000004595	-4.396665879562031	-4.013485391096718	245.62704273261903	223.5781417492735
0.06070000000000461	-4.399295355482982	-4.0152410919993775	245.42890246723516	223.37339708379267
0.0608000000000046	-4.401911588239169	-4.016979598071945	245.23011161457745	223.16810552723064
0.06090000000000459	-4.404514637448653	-4.0187082913464245	245.0306777863851	222.96227661317823
0.061000000000004606	-4.407104559784633	-4.020439713376681	244.83060825356634	222.7559200306071
0.06110000000000462	-4.409681415177469	-4.022319020464422	244.62991062261162	222.5490456225083
0.06120000000000461	-4.412245265383291	-4.024227877148086	244.42859267883983	222.3416633843779
0.0613000000000046	-4.4147961739840085	-4.02616625050526	244.22666238595588	222.13378346255172
0.06140000000000462	-4.417334204901004	-4.02812353860222	244.02412772371736	221.92541615238827
0.061500000000004634	-4.419859415351223	-4.030087781478033	243.82099592067934	221.7165718963026
0.06160000000000462	-4.422371862536365	-4.032344236217418	243.61727418471878	221.5072612816497
0.06170000000000461	-4.424871605280725	-4.0345871651861485	243.4129698814945	221.2974950384601
0.06180000000000463	-4.427358703899693	-4.036807637935899	243.20809051973347	221.087284037027
0.061900000000004646	-4.429833220199748	-4.038995429046111	243.00264375087608	220.87663928534897
0.062000000000004635	-4.4322952172911805	-4.041133942725712	242.79663734832644	220.66557192642605
0.062100000000004624	-4.434744753682546	-4.043439334737798	242.59007856391617	220.45409323541224
0.06220000000000464	-4.437181882814977	-4.045653960006917	242.38297407852713	220.2422146166281
0.06230000000000466	-4.439606660148532	-4.047765352474019	242.17533077541313	220.02994760043168
0.062400000000004646	-4.442019143542635	-4.049771152691465	241.96715578113225	219.81730383995114
0.06250000000000464	-4.444419393256081	-4.051677962538552	241.7584564649364	219.60429510768185
0.06260000000000465	-4.446807471947035	-4.053487776182348	241.54924043816357	219.39093329194873
0.06270000000000467	-4.449183442836474	-4.055220405225492	241.3395153535921	219.17723039323744
0.06280000000000466	-4.451547356901824	-4.056882191334468	241.12928751046803	218.96319852039548
0.06290000000000465	-4.453899266008657	-4.058478159384392	240.9185632882912	218.74884988670593
0.06300000000000466	-4.456239225737378	-4.060014074509225	240.70734945450587	218.53419680583798
0.06310000000000468	-4.458567294645495	-4.06138547183848	240.4956530831659	218.3192516876754
0.06320000000000467	-4.460883534267619	-4.062710149725904	240.28348155416236	218.10402703402542
0.06330000000000466	-4.463188003874121	-4.063996209204039	240.0708419815627	217.88853543421357
0.06340000000000467	-4.46548075338438	-4.065257817501803	239.85774044240756	217.6727895605647
0.06350000000000469	-4.4677618363341844	-4.066514988251849	239.64418339179187	217.4568021637754
0.06360000000000468	-4.470031308129155	-4.0677108016824075	239.43017747167056	217.24058606818082
0.06370000000000467	-4.4722892259905285	-4.068949410775414	239.21572950448638	217.02415416691787
0.06380000000000469	-4.474535648826278	-4.070247405654028	239.00084647868218	216.80751941699086
0.0639000000000047	-4.476770631383421	-4.071610810932398	238.78553491135224	216.59069483424258
0.06400000000000469	-4.478994224465373	-4.073032649926118	238.56980087313346	216.37369348823236
0.06410000000000468	-4.481206480668073	-4.07434436099543	238.3536506141394	216.1565284970289
0.0642000000000047	-4.483407454114261	-4.075688137943244	238.13709053456932	215.93921302191842
0.06430000000000471	-4.485597200453476	-4.077068617255976	237.92012718433514	215.7217602620354
0.0644000000000047	-4.487775776862064	-4.078501875064683	237.70276726268918	215.50418344891725
0.06450000000000469	-4.4899432396766406	-4.080007520366994	237.4850173600899	215.28649584098937
0.06460000000000471	-4.492099637697523	-4.081374895351047	237.26688322909382	215.0687107179842
0.06470000000000473	-4.4942450199193535	-4.082867622143052	237.0483706285338	214.85084137529955
0.06480000000000471	-4.496379437735198	-4.084507756891425	236.82948556358465	214.63290111829915
0.0649000000000047	-4.4985029449332	-4.086307682388614	236.6102342847783	214.41490325656267
0.06500000000000472	-4.500615597696579	-4.088274354369299	236.3906232873871	214.1968610980874
0.06510000000000474	-4.502717454502285	-4.0902094361002534	236.1706592997693	213.97878794344922
0.06520000000000473	-4.50480856622039	-4.092288859843069	235.9503482044028	213.76069707992502
0.06530000000000472	-4.506888977401713	-4.094476801249782	235.729695180306	213.5426017755839
0.06540000000000473	-4.508958737094984	-4.096731308892164	235.50870588305958	213.324515273351
0.06550000000000475	-4.511017897258856	-4.099011068532168	235.28738627063186	213.10645078504993
0.06560000000000474	-4.513066512761912	-4.1012059577501985	235.06574260261624	212.88842148542787
0.06570000000000473	-4.515104640167311	-4.103372606016862	234.84378130709325	212.67044050617022
0.06580000000000474	-4.51713232634504	-4.105495950432858	234.62150773984743	212.45252092990893
0.06590000000000476	-4.5191496179636355	-4.107562963408368	234.3989272209633	212.2346757842305
0.06600000000000475	-4.52115656433925	-4.1095646659273095	234.17604534524853	212.01691803568855
0.06610000000000474	-4.523153216604809	-4.1115373773415245	233.95286789104378	211.79926058382677
0.06620000000000476	-4.525139627710007	-4.113432388011797	233.72940081976313	211.58171625521862
0.06630000000000477	-4.527115850212011	-4.115241235110814	233.50565003479704	211.36429779752717
0.06640000000000476	-4.52908192991707	-4.1169581761348555	233.28162068910896	211.14701787359257
0.06650000000000475	-4.531037913443801	-4.118577897357351	233.05731801096246	210.92988905555205
0.06660000000000477	-4.53298384901045	-4.120164259609296	232.83274738948523	210.7129238189975
0.06670000000000478	-4.534919786374059	-4.1216331006259255	232.60791436764114	210.49613453717745
0.06680000000000477	-4.536845776830461	-4.122975568940832	232.38282464184542	210.2795334752477
0.06690000000000476	-4.538761872737908	-4.124192481226653	232.1574840096943	210.06313278457642
0.06700000000000478	-4.5406681205879	-4.125296349218552	231.93189761498505	209.84694449711014
0.0671000000000048	-4.542564563422675	-4.126342515987846	231.70607021271093	209.630980519806
0.06720000000000478	-4.544451246544712	-4.1273201146715115	231.48000679194655	209.4152526291338
0.06730000000000477	-4.546328217611648	-4.128258218381198	231.2537125855957	209.19977246565585
0.06740000000000479	-4.548195526636277	-4.129188069185136	231.0271930697765	208.98455152868976
0.0675000000000048	-4.550053225986552	-4.130135783755617	230.80045396320838	208.76960117105693
0.0676000000000048	-4.551901366611492	-4.131162001074014	230.5735008155238	208.5549325939259
0.06770000000000478	-4.553739987853101	-4.132253299633316	230.34633789801552	208.34055684175257
0.0678000000000048	-4.5555691323816925	-4.133430177459268	230.11896983367987	208.1264847973245
0.06790000000000482	-4.5573888459355	-4.134703709902559	229.89140156796228	207.91272717691393
0.0680000000000048	-4.5591991770908455	-4.136077872430011	229.66363834290803	207.69929452554402
0.0681000000000048	-4.561000177245885	-4.137622036376274	229.43568569464134	207.48619721237358
0.06820000000000481	-4.562791893017276	-4.139276042256987	229.20754862446185	207.27344542620617
0.06830000000000483	-4.564574364475093	-4.141058149471783	228.979231407965	207.0610491711268
0.06840000000000482	-4.566347635165042	-4.142993679469559	228.75073868853244	206.84901826227235
0.06850000000000481	-4.56811175045378	-4.14510283207689	228.5220752961698	206.63736232173855
0.06860000000000482	-4.569866757528913	-4.147368512624266	228.2932462470368	206.42609077463052
0.06870000000000484	-4.571612705040797	-4.149805979186293	228.06425670396456	206.21521284525892
0.06880000000000483	-4.573349636380049	-4.152397219791259	227.8351112438688	206.0047375534874
0.06890000000000482	-4.575077592315992	-4.155123802827203	227.60581414663824	205.79467371123397
0.06900000000000484	-4.5767966154717525	-4.157976963456256	227.37636988333088	205.58502991913275
0.06910000000000485	-4.578506750029717	-4.160797033378412	227.14678308361096	205.3758145633576
0.06920000000000484	-4.580208041731537	-4.163727249404079	226.9170585353507	205.16703581261197
0.06930000000000483	-4.581900537872242	-4.166744291171981	226.68720118359306	204.95870161528882
0.06940000000000485	-4.583584283536271	-4.169817235176224	226.4572157201825	204.7508196968045
0.06950000000000486	-4.585259317019345	-4.17290900486194	226.22710608576676	204.54339755710856
0.06960000000000485	-4.586925677875039	-4.1758699071858265	225.99687634816325	204.3364424683732
0.06970000000000484	-4.588583407988699	-4.178792933707862	225.76653081901114	204.12996147286552
0.06980000000000486	-4.590232551577439	-4.181663286982248	225.5360740531556	203.92396138100457
0.06990000000000487	-4.591873155190142	-4.184466221451541	225.30551084803213	203.71844876960634
0.07000000000000486	-4.5935052669933425	-4.187188145858228	225.07484616527242	203.513429980319
0.07010000000000485	-4.595128925184681	-4.1898137101027615	224.84408386827639	203.30891111824928
0.07020000000000487	-4.596744165857315	-4.192339376611395	224.61322758162413	203.10489805078424
0.07030000000000489	-4.598351028921192	-4.194769363470859	224.3822813366417	202.90139640660794
0.07040000000000488	-4.599949557067541	-4.197117327447992	224.15124945757938	202.6984115749159
0.07050000000000486	-4.60153979576888	-4.1993935973365915	223.9201365608702	202.49594870482747
0.07060000000000488	-4.60312179087458	-4.201590822991756	223.68894729249683	202.29401270499895
0.0707000000000049	-4.604695578315462	-4.203724724607886	223.4576852065401	202.09260824343698
0.07080000000000489	-4.606261195827912	-4.205801975699541	223.22635404497623	201.8917397475128
0.07090000000000488	-4.607818683364366	-4.20782818078702	222.99495778191238	201.69141140417875
0.07100000000000489	-4.609368082705761	-4.209813257937617	222.76350058078737	201.49162716038614
0.07110000000000491	-4.610909437461548	-4.211757110614221	222.53198679389524	201.29239072370672
0.0712000000000049	-4.612442789769952	-4.213684057119648	222.30042060249934	201.0937055631536
0.07130000000000489	-4.613968175501705	-4.2155995932658	222.0688054948622	200.89557491020483
0.0714000000000049	-4.615485632023963	-4.217507021622248	221.83714511367558	200.69800176002744
0.07150000000000492	-4.6169951982905975	-4.2194083119863155	221.6054432655054	200.5009888729013
0.07160000000000491	-4.6184969148355925	-4.2213534707339955	221.37370391965916	200.3045387758409
0.0717000000000049	-4.61999082377305	-4.223296700158851	221.14193120777745	200.1086537644144
0.07180000000000492	-4.6214769677587295	-4.225239360109016	220.91012931031426	199.9133359047586
0.07190000000000493	-4.622955382575815	-4.227181563030604	220.6783016488556	199.7185870357872
0.07200000000000492	-4.624426102386875	-4.229127239378872	220.44645146011183	199.52440877159046
0.07210000000000491	-4.625889163687455	-4.231151276155977	220.21458222702418	199.33080250402423
0.07220000000000493	-4.627344605285099	-4.2331933668302755	219.98269767585523	199.13776940548567
0.07230000000000494	-4.628792468299353	-4.235261110658111	219.750801775573	198.94531043187243
0.07240000000000493	-4.630232796161757	-4.237364444083663	219.518898737236	198.75342632572273
0.07250000000000492	-4.631665629380156	-4.239510896959871	219.28699244310457	198.56211761953296
0.07260000000000494	-4.633090997878025	-4.241745439834754	219.05508561308142	198.37138463924936
0.07270000000000496	-4.634508934011612	-4.244026239555187	218.8231812255248	198.18122750792995
0.07280000000000494	-4.6359194738086495	-4.2463502315314186	218.59128265151384	197.9916461495726
0.07290000000000493	-4.637322656967004	-4.248714186015926	218.35939365370209	197.80264029310487
0.07300000000000495	-4.638718526854676	-4.251121043028998	218.12751838532276	197.61420947653266
0.07310000000000497	-4.6401071273493715	-4.2535822223238435	217.895661044959	197.42635305124122
0.07320000000000496	-4.641488486668405	-4.2560826510019565	217.66382411517583	197.23907018644448
0.07330000000000494	-4.6428626353351365	-4.258610433209533	217.43201032382908	197.05235987377787
0.07340000000000496	-4.644229608177455	-4.261150505065931	217.20022286111885	196.86622093202934
0.07350000000000498	-4.645589443629	-4.263679632420145	216.96846530230084	196.68065201200284
0.07360000000000497	-4.6469421837291645	-4.26616912198106	216.7367416067077	196.49565160150877
0.07370000000000496	-4.648287867754299	-4.268606050835978	216.5050554230783	196.31121803047583
0.07380000000000497	-4.649626523874169	-4.270980879596214	216.27340918157245	196.12734947617795
0.07390000000000499	-4.650958185030352	-4.273286189532509	216.04180582637753	195.94404396857075
0.07400000000000498	-4.652282886445773	-4.275516753177935	215.81024854313563	195.76129939572976
0.07410000000000497	-4.6536006655497895	-4.277677962287526	215.57874075017065	195.57911350938556
0.07420000000000498	-4.654911561569692	-4.279749197032322	215.3472860534048	195.397483930549
0.074300000000005	-4.656215607778837	-4.281722701671997	215.11588740154448	195.21640815521752
0.07440000000000499	-4.657512835225522	-4.283593455343039	214.8845474939179	195.03588356015922
0.07450000000000498	-4.658803277054231	-4.28535498498955	214.6532692517889	194.85590740876415
0.074600000000005	-4.660086967902214	-4.287097879663842	214.42205575206995	194.67647685695755
0.07470000000000501	-4.6613639438994925	-4.2887151026638595	214.19091022692865	194.49758895916762
0.074800000000005	-4.662634242437883	-4.290201702478263	213.95983603823757	194.31924067433962
0.07490000000000499	-4.663897896626216	-4.2915557936644975	213.7288360733063	194.14142887198864
0.07500000000000501	-4.665154936153181	-4.292786036047678	213.49791284007955	193.9641503382846
0.07510000000000502	-4.6664053924402715	-4.294091468863326	213.26706902937508	193.78740178216125
0.07520000000000501	-4.667649298684469	-4.295321015781958	213.03630751906826	193.61117984143928
0.075300000000005	-4.668886689858234	-4.296502571874259	212.80563137361727	193.4354810889598
0.07540000000000502	-4.670117602709513	-4.297663153609179	212.57504384359146	193.2603020387157
0.07550000000000504	-4.67134207411658	-4.29882276923788	212.3445481860083	193.08563915197743
0.07560000000000502	-4.672560132235895	-4.300084466287439	212.11414670013943	192.91148884340032
0.07570000000000501	-4.673771804112788	-4.301368391081251	211.88384155892462	192.73784748710966
0.07580000000000503	-4.674977119902436	-4.302680817274471	211.6536352690494	192.56471142275308
0.07590000000000505	-4.676176112853367	-4.304023215154036	211.42353066829958	192.3920769615128
0.07600000000000504	-4.677368819307462	-4.305396720935264	211.19353092471812	192.2199403920694
0.07610000000000502	-4.6785552786584255	-4.306772465508681	210.9636395312426	192.0482979865093
0.07620000000000504	-4.679735523186803	-4.308186568516364	210.73385919770143	191.87714600616857
0.07630000000000506	-4.6809095751595216	-4.309648788058969	210.50419153689964	191.70648070740276
0.07640000000000505	-4.682077461742633	-4.311169267430029	210.27463869173408	191.5362983472783
0.07650000000000504	-4.683239214165565	-4.312748778200798	210.04520324281035	191.3665951891735
0.07660000000000505	-4.6843948677211165	-4.314403712123025	209.815888207327	191.19736750828545
0.07670000000000507	-4.685544461703556	-4.316101022816787	209.5866970312212	191.02861159703133
0.07680000000000506	-4.68668802685565	-4.317835086668108	209.35763222079788	190.86032377033914
0.07690000000000505	-4.687825585626958	-4.319606290808799	209.1286953732699	190.69250037081864
0.07700000000000506	-4.688957166315677	-4.32142469610394	208.8998887194249	190.52513777380628
0.07710000000000508	-4.690082800074387	-4.323420507719396	208.6712147958725	190.35823239227574
0.07720000000000507	-4.691202520910055	-4.325483094189109	208.442676444266	190.19178068160699
0.07730000000000506	-4.692316363729668	-4.327608168500675	208.21427659765507	190.02577914420803
0.07740000000000508	-4.693424354228043	-4.329782517689366	207.98601717882957	189.8602243339803
0.07750000000000509	-4.694526519417965	-4.331987262750196	207.75790024985545	189.69511286062357
0.07760000000000508	-4.695622888397897	-4.334246840799536	207.52992809534072	189.53044139377081
0.07770000000000507	-4.696713491892992	-4.3365211873019955	207.30210317187743	189.36620666695
0.07780000000000509	-4.6977983622551	-4.338806524924427	207.07442810760506	189.2024054813632
0.0779000000000051	-4.698877530724816	-4.341093554324233	206.84690540355638	189.03903470948035
0.07800000000000509	-4.6999510229889125	-4.343371756956701	206.61953695009808	188.8760912984393
0.07810000000000508	-4.701018865884764	-4.345547175282116	206.39232475874545	188.7135722732481
0.0782000000000051	-4.70208108769634	-4.347675283963506	206.16527099409512	188.55147473978386
0.07830000000000512	-4.703137718147888	-4.349738133341444	205.93837797274944	188.3897958875834
0.0784000000000051	-4.704188788403946	-4.3517288269973555	205.71164816293137	188.22853299242033
0.0785000000000051	-4.705234330553305	-4.353643618269687	205.48508412789377	188.06768341866513
0.07860000000000511	-4.706274371039483	-4.355346352604929	205.2586878101218	187.90724462142245
0.07870000000000513	-4.707308933298812	-4.356966006963303	205.0324608202652	187.74721414844436
0.07880000000000512	-4.708338043019411	-4.358503429346719	204.80640501080052	187.58758964181257
0.0789000000000051	-4.709361728237968	-4.359964789540877	204.58052248595692	187.4283688393889
0.07900000000000512	-4.710380019339744	-4.361365143902483	204.35481560107513	187.2695495760305
0.07910000000000514	-4.711392949058567	-4.362576061967923	204.1292869619689	187.11112978456615
0.07920000000000513	-4.7124005488446485	-4.363762418598962	203.90393902866762	186.95310749653302
0.07930000000000512	-4.7134028386884115	-4.364945663795972	203.67877300739536	186.79548084266955
0.07940000000000513	-4.714399842091609	-4.366148958886452	203.45379048444488	186.63824805316528
0.07950000000000515	-4.715391585635147	-4.367389588458498	203.22899337813425	186.4814074576654
0.07960000000000514	-4.716378098712288	-4.368536426286256	203.0043839089012	186.32495748502805
0.07970000000000513	-4.717359413459032	-4.3697346888030735	202.77996459095021	186.16889666283487
0.07980000000000514	-4.718335556598443	-4.370986027055799	202.55573734318304	186.0132236166557
0.07990000000000516	-4.719306549889592	-4.372287053212928	202.33170353962245	185.85793706906443
0.08000000000000515	-4.720272418358464	-4.373629596979984	202.10786490732366	185.70303583840985
0.08010000000000514	-4.7212331887048125	-4.374889341630706	201.88422335194764	185.54851883734037
0.08020000000000516	-4.722188889302164	-4.37617432370266	201.66078095730737	185.39438507108483
0.08030000000000517	-4.723139549531325	-4.377489587002931	201.43753991231964	185.24063363549104
0.08040000000000516	-4.724085193479803	-4.37884269891492	201.21450182447643	185.0872637148232
0.08050000000000515	-4.725025844103123	-4.38023354934984	200.99166817458644	184.93427457932216
0.08060000000000517	-4.725961525948761	-4.381595603055233	200.76904061379375	184.78166558253028
0.08070000000000518	-4.726892264953702	-4.38296867812762	200.5466209410955	184.62943615838446
0.08080000000000517	-4.727818088444435	-4.384328738709682	200.32441110296406	184.4775858180814
0.08090000000000516	-4.7287390251031844	-4.385651606210812	200.1024131892954	184.32611414671797
0.08100000000000518	-4.729655101003788	-4.386923273842656	199.88062900126954	184.17502079971246
0.0811000000000052	-4.730566336640304	-4.388146814976538	199.65905972844507	184.02430549901067
0.08120000000000518	-4.731472753927811	-4.389323718954012	199.43770671285628	183.87396802908242
0.08130000000000517	-4.7323743769745645	-4.390463727979582	199.21657153272932	183.72400823271363
0.08140000000000519	-4.733271232081999	-4.391576625757002	198.99565600188023	183.57442600660002
0.08150000000000521	-4.734163347744724	-4.392670195058426	198.7749621691146	183.42522129674973
0.0816000000000052	-4.735050753957249	-4.393822560714632	198.55449224211742	183.27639409369954
0.08170000000000519	-4.735933471190303	-4.394969373149406	198.33424738634204	183.12794442755336
0.0818000000000052	-4.736811518190543	-4.396107910547699	198.11422857722627	182.97987236285024
0.08190000000000522	-4.737684917439919	-4.397222091320259	197.89443719531758	182.83217799326857
0.08200000000000521	-4.738553694130922	-4.398286276689856	197.67487491362263	182.68486143617588
0.0821000000000052	-4.739417876166585	-4.399454416350583	197.45554369686138	182.53792282703128
0.08220000000000521	-4.740277491392827	-4.400521080726386	197.2364454992687	182.39136231365075
0.08230000000000523	-4.741132558477763	-4.401476716717861	197.01758127119052	182.24518005034327
0.08240000000000522	-4.7419830984327085	-4.4023219740402615	196.7989522165291	182.0993761919271
0.08250000000000521	-4.742829134238902	-4.403061367751202	196.5805597514381	181.9539508876366
0.08260000000000522	-4.743670690574213	-4.403932702838062	196.36240547401422	181.80890427492886
0.08270000000000524	-4.744507793808248	-4.40471687420035	196.14449116330144	181.66423647320025
0.08280000000000523	-4.745340468175517	-4.4054200326046065	195.92681836200825	181.51994757742443
0.08290000000000522	-4.7461687330788385	-4.40604731371141	195.70938808339918	181.37603765172062
0.08300000000000524	-4.746992609452104	-4.406606453788381	195.49220150568635	181.23250672286457
0.08310000000000525	-4.747812119676375	-4.4072489885593455	195.27525996247047	181.08935477375275
0.08320000000000524	-4.748627287579893	-4.407842324893173	195.05856494234675	180.94658173683177
0.08330000000000523	-4.749438138438077	-4.408398570998705	194.8421180885087	180.80418748750225
0.08340000000000525	-4.750244697824569	-4.408933980591074	194.62592107321169	180.66217183751223
0.08350000000000526	-4.751046984925274	-4.40947044956239	194.40997486945886	180.52053452834957
0.08360000000000525	-4.751845017820705	-4.410131178053884	194.1942803281486	180.37927522464537
0.08370000000000524	-4.752638816820446	-4.4108591829808175	193.97883854157897	180.23839350760142
0.08380000000000526	-4.753428404458626	-4.411678303959642	193.76365084233922	180.09788886845337
0.08390000000000528	-4.754213805493903	-4.412592988660294	193.54871880269482	179.95776070198235
0.08400000000000526	-4.754995046909475	-4.413591726010813	193.33404423397798	179.8180083000854
0.08410000000000525	-4.7557721518092935	-4.414687035147964	193.1196285211495	179.67863084542074
0.08420000000000527	-4.756545134614793	-4.415817288484855	192.90547210071398	179.5396274051356
0.08430000000000529	-4.757314013949245	-4.416957983955914	192.69157586651997	179.40099692469357
0.08440000000000528	-4.758078811134144	-4.418092422575173	192.47794100481565	179.26273822181062
0.08450000000000527	-4.758839550181917	-4.419212782926157	192.26456899270897	179.12484998051275
0.08460000000000528	-4.759596257440562	-4.420213403465453	192.05146155871958	178.98733074532896
0.0847000000000053	-4.760348952223224	-4.4211962601896575	191.83861966150343	178.85017891563035
0.08480000000000529	-4.761097651204331	-4.422162653957591	191.62604397065365	178.71339274012723
0.08490000000000528	-4.761842373934819	-4.423126597552256	191.41373546816243	178.5769703115375
0.0850000000000053	-4.762583141688668	-4.4241147256060644	191.20169532198673	178.44090956143702
0.08510000000000531	-4.763319977462906	-4.424945054611684	190.98992488557465	178.30520825530436
0.0852000000000053	-4.764052904961334	-4.425854782848086	190.77842558669934	178.16986398777019
0.08530000000000529	-4.764781942076119	-4.426863661216478	190.5671982172808	178.03487417808478
0.0854000000000053	-4.765507106288263	-4.427987200528475	190.35624352323518	177.90023606581218
0.08550000000000532	-4.766228416720869	-4.42923637510747	190.14556242823664	177.76594670676374
0.08560000000000531	-4.766945893975814	-4.430371988224381	189.9351560154739	177.63200296918055
0.0857000000000053	-4.767659560133757	-4.431644135278336	189.72502552724436	177.49840153017556
0.08580000000000532	-4.768369438633097	-4.433052231859061	189.5151723513648	177.36513887244493
0.08590000000000533	-4.769075549183577	-4.434587723294282	189.30559746678688	177.23221128125874
0.08600000000000532	-4.769777906802082	-4.436229374569319	189.09630133962088	177.09961484174005
0.08610000000000531	-4.770476528354533	-4.437733444911924	188.88728463699655	176.96734543644058
0.08620000000000533	-4.771171432924567	-4.439276420692135	188.67854826670563	176.83539874322318
0.08630000000000534	-4.771862641813538	-4.440827879579171	188.47009337658776	176.70377023345796
0.08640000000000533	-4.7725501785405156	-4.442359589579073	188.26192135391804	176.5724551705399
0.08650000000000532	-4.773234067130389	-4.443846987767509	188.05403363833486	176.44144860873547
0.08660000000000534	-4.773914321148054	-4.445152151752867	187.84643052730306	176.31074539236513
0.08670000000000536	-4.7745909551440615	-4.446381625906253	187.63911242570308	176.1803401553287
0.08680000000000535	-4.775263986895915	-4.44752825243917	187.4320800896801	176.05022732097746
0.08690000000000533	-4.775933436840415	-4.4485892336319015	187.22533456391722	175.9204011023406
0.08700000000000535	-4.776599328073643	-4.449563843198748	187.01887718089716	175.79085550270963
0.08710000000000537	-4.777261682117753	-4.45042730524806	186.81270909908264	175.66158431658602
0.08720000000000536	-4.777920512180575	-4.451208065265181	186.6068305691945	175.53258113099372
0.08730000000000535	-4.778575834582928	-4.4519066523452375	186.40124218120326	175.40383932716318
0.08740000000000536	-4.779227667460084	-4.452520864906585	186.19594472202527	175.27535208258607
0.08750000000000538	-4.779876030694443	-4.453052807987852	185.99093916768607	175.1471123734453
0.08760000000000537	-4.780520945861733	-4.453566757781939	185.7862266769783	175.01911297742075
0.08770000000000536	-4.78116243139057	-4.4540306528330635	185.58180806377084	174.89134647687078
0.08780000000000537	-4.78180050165423	-4.454462737690436	185.37768369896654	174.76380526239225
0.08790000000000539	-4.782435172762327	-4.454875796537198	185.17385414246894	174.63648153675626
0.08800000000000538	-4.783066462338226	-4.455278360707571	184.970320118455	174.50936731921982
0.08810000000000537	-4.783694389519036	-4.455778575429	184.76708251495447	174.38245445021155
0.08820000000000539	-4.784318974955616	-4.456280086402509	184.5641423834327	174.25573459638994
0.0883000000000054	-4.784940238870526	-4.456791723704977	184.36150072684464	174.12919925607014
0.08840000000000539	-4.7855581947934205	-4.457326873199015	184.15915781741333	174.00283976501683
0.08850000000000538	-4.786172856394376	-4.457900762281432	183.9571139427895	173.87664730259826
0.0886000000000054	-4.786784239572761	-4.458631240982673	183.75536963353375	173.75061289829785
0.08870000000000541	-4.787392362447897	-4.459425120475245	183.55392566147822	173.62472743857688
0.0888000000000054	-4.787997245359066	-4.460290066578187	183.3527830391114	173.49898167408261
0.08890000000000539	-4.788598910756306	-4.461230776106968	183.15194300706835	173.37336622719567
0.08900000000000541	-4.789197374472741	-4.462247526860473	182.9514060829251	173.24787159990885
0.08910000000000542	-4.789792647117551	-4.4634347267995516	182.7511722147699	173.1224881820298
0.08920000000000541	-4.790384743208243	-4.464685419197752	182.55124177735382	172.99720625969945
0.0893000000000054	-4.790973679896876	-4.465986271558657	182.35161543225823	172.872016024216
0.08940000000000542	-4.791559476970062	-4.467325117882079	182.15229412716252	172.74690758115628
0.08950000000000544	-4.792142155937492	-4.468701570788195	181.95327899583495	172.62187095978297
0.08960000000000543	-4.792721730064566	-4.47019110495363	181.7545702720041	172.49689612272797
0.08970000000000541	-4.793298212048052	-4.471743932768222	181.55616812769858	172.37197297593937
0.08980000000000543	-4.793871617127149	-4.473371477662946	181.3580730122641	172.24709137888118
0.08990000000000545	-4.794441962311323	-4.475074794538457	181.16028556754964	172.12224115497287
0.09000000000000544	-4.79500926638031	-4.476842674563331	180.96280662741614	171.99741210225574
0.09010000000000543	-4.795573548284366	-4.47867222680897	180.7656370429998	171.87259400427237
0.09020000000000544	-4.796134820800554	-4.480526408116746	180.56877699170667	171.7477766411465
0.09030000000000546	-4.796693097156985	-4.482385233652356	180.37222670045264	171.62294980084695
0.09040000000000545	-4.797248392227964	-4.484236230200499	180.17598657571259	171.4981032906228
0.09050000000000544	-4.797800722433608	-4.486074449823334	179.98005719212748	171.37322694859256
0.09060000000000545	-4.798350105739851	-4.487896513589524	179.7844392920756	171.2483106554734
0.09070000000000547	-4.798896561316344	-4.489694252896419	179.58913374798175	171.1233443464337
0.09080000000000546	-4.799440103356908	-4.491457705855942	179.39414088890527	170.99831802305178
0.09090000000000545	-4.799980742699478	-4.493178227473088	179.19946067837387	170.87322176536588
0.09100000000000547	-4.800518492310083	-4.494849260383507	179.00509331263777	170.748045743996
0.09110000000000548	-4.8010533673756814	-4.496414685265812	178.81103923018537	170.62278023232267
0.09120000000000547	-4.801585385304159	-4.49793465919193	178.61729911112383	170.4974156187036
0.09130000000000546	-4.8021145657243265	-4.49941861234853	178.4238738765623	170.37194241871063
0.09140000000000548	-4.80264092793022	-4.500880563061781	178.2307644096263	170.24635128736924
0.0915000000000055	-4.803164480805186	-4.50233746917793	178.03797045808005	170.12063303138294
0.09160000000000548	-4.803685233648353	-4.503701602359256	177.84549181645625	169.99477862132278
0.09170000000000547	-4.8042031993111	-4.505091931672811	177.65332866756108	169.86877920376543
0.09180000000000549	-4.8047183941166836	-4.506526251616305	177.46148157272785	169.74262611335973
0.0919000000000055	-4.805230837860234	-4.508019464839983	177.2699514708489	169.61631088480428
0.0920000000000055	-4.805740552715713	-4.50957912900953	177.07873955835532	169.48982526471718
0.09210000000000548	-4.806247548103554	-4.511127814777103	176.8878456403318	169.3631612233788
0.0922000000000055	-4.806751831563137	-4.512741484407649	176.6972693183118	169.2363109663299
0.09230000000000552	-4.807253415330006	-4.514415995171096	176.50701070719194	169.10926694580692
0.0924000000000055	-4.807752315059564	-4.516144666815431	176.3170702949028	168.98202187199405
0.0925000000000055	-4.808248549827069	-4.517914092854632	176.12744894145533	168.85456872407732
0.09260000000000551	-4.808742139101507	-4.519651823685512	175.9381475483814	168.7269007610787
0.09270000000000553	-4.809233090710456	-4.521384296096654	175.74916574775295	168.59901153245673
0.09280000000000552	-4.809721415386225	-4.523083975578194	175.56050348980202	168.4708948884516
0.0929000000000055	-4.810207126487178	-4.524724360250181	175.37216101175434	168.34254499016075
0.09300000000000552	-4.810690239507395	-4.526286059033933	175.18413878368622	168.21395631932694
0.09310000000000554	-4.811170772037489	-4.527781900788098	174.996437503662	168.08512368782118
0.09320000000000553	-4.811648738200905	-4.52919055527967	174.80905749114837	167.95604224680542
0.09330000000000552	-4.81212414777962	-4.530512149801014	174.62199859275356	167.82670749555808
0.09340000000000553	-4.812597012737694	-4.531747245203849	174.43526089398475	167.6971152899476
0.09350000000000555	-4.813067346516224	-4.5328998236872895	174.24884464184353	167.56726185053847
0.09360000000000554	-4.8135351640333495	-4.534109994217244	174.06275024441257	167.43714377031512
0.09370000000000553	-4.814000481662866	-4.535247737263713	173.87697826811527	167.30675802200957
0.09380000000000555	-4.814463313522562	-4.536316364629293	173.6915290330327	167.17610196501926
0.09390000000000556	-4.8149236690214785	-4.537317483401677	173.5064023463799	167.04517335190175
0.09400000000000555	-4.815381558930441	-4.538253647081176	173.3215981650225	166.91397033443508
0.09410000000000554	-4.81583699576204	-4.5392581834711985	173.13711663648218	166.78249146922877
0.09420000000000556	-4.816289993770629	-4.5402292113980645	172.95295809844785	166.65073572287807
0.09430000000000557	-4.816740568952325	-4.541193265259238	172.76912307828908	166.51870247664863
0.09440000000000556	-4.817188738460648	-4.542181989824717	172.58561222892345	166.38639153068138
0.09450000000000555	-4.817634512737409	-4.543230820726506	172.4024254713846	166.25380310770964
0.09460000000000557	-4.818077898765893	-4.544360263139736	172.21956235103352	166.1209378562793
0.09470000000000559	-4.818518906411268	-4.545596291713948	172.03702272911843	165.9877968534641
0.09480000000000557	-4.8189575485072185	-4.546944229886342	171.8548067914041	165.85438160706937
0.09490000000000556	-4.819393840855946	-4.5484014330871165	171.67291504734035	165.72069405731753
0.09500000000000558	-4.819827802228169	-4.549955337931422	171.49134832923593	165.58673657800992
0.0951000000000056	-4.820259448886352	-4.551497207569565	171.31010719489822	165.452511977161
0.09520000000000559	-4.820688784356062	-4.553095099621547	171.1291908142244	165.31802349709972
0.09530000000000557	-4.821115815896338	-4.554728027422946	170.94859876671302	165.18327481403603
0.09540000000000559	-4.82154055470807	-4.556378545641823	170.768331063113	165.04827003708948
0.09550000000000561	-4.821963015865779	-4.558037668477017	170.58838813688888	164.91301370677985
0.0956000000000056	-4.82238321831761	-4.559675477008166	170.4087708431401	164.77751079297693
0.09570000000000559	-4.822801177973516	-4.561313056822007	170.22947970468286	164.6417666923124
0.0958000000000056	-4.8232168980670425	-4.562948811279454	170.05051386309762	164.50578722505242
0.09590000000000562	-4.823630387559073	-4.564584596731132	169.87187308680967	164.36957863143567
0.09600000000000561	-4.8240416582763705	-4.5662245294679575	169.6935574578126	164.23314756747664
0.0961000000000056	-4.82445072480108	-4.567985217937333	169.51556735883085	164.09650110023992
0.09620000000000561	-4.82485760385564	-4.569767917359009	169.33790340555473	163.9596467025901
0.09630000000000563	-4.8252623047922905	-4.571576625812546	169.16056541015493	163.82259224742128
0.09640000000000562	-4.825664835616637	-4.5734076002744946	168.98355303942697	163.68534600137394
0.09650000000000561	-4.826065206854554	-4.5752546520071915	168.80686623634875	163.54791661804498
0.09660000000000563	-4.826463430642588	-4.577284712338958	168.6305051202985	163.41031313070013
0.09670000000000564	-4.826859520727962	-4.579319319378002	168.4544699866047	163.2725449444964
0.09680000000000563	-4.827253491229971	-4.581357899477164	168.278761171186	163.13462182822548
0.09690000000000562	-4.827645350817219	-4.583403155885266	168.10337841622697	162.9965539055859
0.09700000000000564	-4.82803510819749	-4.585452889007824	167.9283214696571	162.85835164599888
0.09710000000000565	-4.828422773608363	-4.58761593038941	167.75359024749298	162.72002585497592
0.09720000000000564	-4.828808358724475	-4.589774693295692	167.57918482330746	162.5815876640543
0.09730000000000563	-4.82919187665751	-4.591925912424494	167.4051054278252	162.44304852031067
0.09740000000000565	-4.8295733418478575	-4.594061275710363	167.23135243671925	162.3044201754696
0.09750000000000567	-4.829952765227629	-4.596167078421346	167.0579258433928	162.16571467462032
0.09760000000000565	-4.830330152976993	-4.5982049446356035	166.8848251244948	162.02694434455793
0.09770000000000564	-4.830705513115037	-4.600173032660341	166.7120499591221	161.88812178176408
0.09780000000000566	-4.831078855952493	-4.602053335970854	166.53960027761104	161.74925984004577
0.09790000000000568	-4.831450194091734	-4.603833683868192	166.3674762608948	161.6103716178484
0.09800000000000567	-4.8318195424267785	-4.60550307977151	166.1956783398619	161.47147044526062
0.09810000000000565	-4.832186916718992	-4.606927801726469	166.0242070395827	161.33256987073074
0.09820000000000567	-4.832552322137392	-4.608224797484332	165.85306173086818	161.19368364751293
0.09830000000000569	-4.832915764446742	-4.609393961579977	165.68224185183678	161.05482571986258
0.09840000000000568	-4.833277252900229	-4.610435685745187	165.51174722281328	160.91601020900137
0.09850000000000567	-4.833636799480877	-4.611351404788541	165.34157796272447	160.77725139887173
0.09860000000000568	-4.833994418901551	-4.612015211804888	165.1717344883357	160.6385637217013
0.0987000000000057	-4.8343501240765345	-4.612560031962306	165.0022170202503	160.49996174340046
0.09880000000000569	-4.834703920038495	-4.612997196316133	164.8330249208418	160.36146014881075
0.09890000000000568	-4.835055815110229	-4.613342891012785	164.66415791328177	160.22307372682903
0.0990000000000057	-4.835405819323267	-4.6136155756858495	164.49561590836956	160.0848173554277
0.09910000000000571	-4.835753944369775	-4.613761771082481	164.32739899881318	159.94670598659405
0.0992000000000057	-4.836100203459841	-4.613883111863555	164.15950744321862	159.80875463120935
0.09930000000000569	-4.836444606257303	-4.613995859863964	163.99194111407215	159.67097834389241
0.0994000000000057	-4.8367871595256915	-4.614107592482381	163.8246995690835	159.53339220782766
0.09950000000000572	-4.8371278716525365	-4.614225496476146	163.65778254478008	159.3960113196026
0.09960000000000571	-4.837466752418277	-4.614358473849407	163.49118993087836	159.2588507740758
0.0997000000000057	-4.837803812996252	-4.614504332040925	163.32492176989035	159.12192564929688
0.09980000000000572	-4.838139065952708	-4.614661899012402	163.15897825673315	158.9852509915046
[truncated: 24,001 more rows]
