# Supplementary material for: Stimulus duration encoding occurs early in the moth olfactory pathway
Source: Commun Biol. 2024 Oct 3;7:1252. doi: 10.1038/s42003-024-06921-z (PMC11449909; doi:10.1038/s42003-024-06921-z)
Supplement: Supplementary file 3 — Supplementary Data 1 [file 42003_2024_6921_MOESM3_ESM.zip › Fig 9/BE.csv]

time (s)	model LFP (mV)	experimental LFP (mV)	model firing rate (Hz)	experimental firing rate (Hz)
-0.0999	-0.0	-0.014257888465596672	0.0	1.2097226195172084
-0.0998	-0.0	-0.014231195828165396	0.0	1.186131304337056
-0.0997	-0.0	-0.014211238635075027	0.0	1.1628272823833434
-0.0996	-0.0	-0.014195765582351373	0.0	1.1398115266892792
-0.09949999999999999	-0.0	-0.014184997503361347	0.0	1.117084878505166
-0.09939999999999999	-0.0	-0.014187160575156964	0.0	1.0946480490469792
-0.09929999999999999	-0.0	-0.014201422291469042	0.0	1.0725016213023204
-0.09919999999999998	-0.0	-0.014233118501482603	0.0	1.050646051891588
-0.09909999999999998	-0.0	-0.014283212343723085	0.0	1.0290816729821548
-0.09899999999999998	-0.0	-0.014349204353520361	0.0	1.0078086942533337
-0.09889999999999997	-0.0	-0.014440716734302087	0.0	0.9868272049098947
-0.09879999999999997	-0.0	-0.014551330882638668	0.0	0.9661371757418749
-0.09869999999999997	-0.0	-0.014689740253549053	0.0	0.9457384612283954
-0.09859999999999997	-0.0	-0.014861314857151038	0.0	0.9256308016832167
-0.09849999999999996	-0.0	-0.015065431044936833	0.0	0.9058138254397263
-0.09839999999999996	-0.0	-0.015323122896442155	0.0	0.8862870510730549
-0.09829999999999996	-0.0	-0.015607656365536354	0.0	0.8670498896570186
-0.09819999999999995	-0.0	-0.015919456394937394	0.0	0.8481016470535767
-0.09809999999999995	-0.0	-0.016262299764869488	0.0	0.8294415262324895
-0.09799999999999995	-0.0	-0.01664261747342038	0.0	0.8110686296188794
-0.09789999999999995	-0.0	-0.01709577802189009	0.0	0.7929819614663881
-0.09779999999999994	-0.0	-0.017596535121990855	0.0	0.7751804302536385
-0.09769999999999994	-0.0	-0.018141914179360976	0.0	0.7576628511017183
-0.09759999999999994	-0.0	-0.018724958396870987	0.0	0.7404279482104222
-0.09749999999999993	-0.0	-0.019341085998187946	0.0	0.723474357310986
-0.09739999999999993	-0.0	-0.020016155947753453	0.0	0.7068006281330843
-0.09729999999999993	-0.0	-0.020729220234248023	0.0	0.6904052268838776
-0.09719999999999993	-0.0	-0.02147811326182966	0.0	0.6742865387369003
-0.09709999999999992	-0.0	-0.02225600317653461	0.0	0.6584428703286315
-0.09699999999999992	-0.0	-0.023057853116367332	0.0	0.6428724522605967
-0.09689999999999992	-0.0	-0.023903920186860383	0.0	0.627573441604884
-0.09679999999999991	-0.0	-0.024768695705030028	0.0	0.6125439244109884
-0.09669999999999991	-0.0	-0.025650894758781462	0.0	0.5977819182119313
-0.09659999999999991	-0.0	-0.026551613446482544	0.0	0.5832853745276307
-0.0964999999999999	-0.0	-0.027469238685463585	0.0	0.5690521813635405
-0.0963999999999999	-0.0	-0.028423354244071556	0.0	0.5550801657026092
-0.0962999999999999	-0.0	-0.029381557195969753	0.0	0.5413670959886498
-0.0961999999999999	-0.0	-0.030339148756853916	0.0	0.527910684599254
-0.0960999999999999	-0.0	-0.03129506616516012	0.0	0.5147085903064254
-0.09599999999999989	-0.0	-0.03225177772853362	0.0	0.5017584207231455
-0.09589999999999989	-0.0	-0.03323499353637997	0.0	0.4890577347341411
-0.09579999999999989	-0.0	-0.03421747572592759	0.0	0.4766040449091611
-0.09569999999999988	-0.0	-0.03519501890030256	0.0	0.46439481989711084
-0.09559999999999988	-0.0	-0.036163672546366314	0.0	0.4524274867994625
-0.09549999999999988	-0.0	-0.037119061760356294	0.0	0.4406994335213852
-0.09539999999999987	-0.0	-0.03807399623431329	0.0	0.4292080110991027
-0.09529999999999987	-0.0	-0.039016148647639214	0.0	0.4179505360020359
-0.09519999999999987	-0.0	-0.039948532463487535	0.0	0.40692429240833805
-0.09509999999999987	-0.0	-0.040870800610810505	0.0	0.39612653445248
-0.09499999999999986	-0.0	-0.041780466008249785	0.0	0.38555448844360424
-0.09489999999999986	-0.0	-0.042679797656315244	0.0	0.37520535505341407
-0.09479999999999986	-0.0	-0.04356094045610667	0.0	0.3650763114724167
-0.09469999999999985	-0.0	-0.04442497199312227	0.0	0.3551645135334035
-0.09459999999999985	-0.0	-0.04527552457150834	0.0	0.34546709780109386
-0.09449999999999985	-0.0	-0.046116035354368555	0.0	0.33598118362693286
-0.09439999999999985	-0.0	-0.04693271401436502	0.0	0.3267038751680833
-0.09429999999999984	-0.0	-0.047732088783132745	0.0	0.3176322633697122
-0.09419999999999984	-0.0	-0.048510830383444	0.0	0.30876342790972017
-0.09409999999999984	-0.0	-0.049268602368285924	0.0	0.30009443910512834
-0.09399999999999983	-0.0	-0.05000707370338889	0.0	0.2916223597793808
-0.09389999999999983	-0.0	-0.05069652458971727	0.0	0.28334424708988204
-0.09379999999999983	-0.0	-0.05136135732817547	0.0	0.27525715431514325
-0.09369999999999983	-0.0	-0.05199367104863787	0.0	0.26735813260096447
-0.09359999999999982	-0.0	-0.05258659778212515	0.0	0.2596442326651289
-0.09349999999999982	-0.0	-0.05313564642689597	0.0	0.25211250646014766
-0.09339999999999982	-0.0	-0.053616719290823366	0.0	0.24476000879363946
-0.09329999999999981	-0.0	-0.05405248905010681	0.0	0.2375837989059809
-0.09319999999999981	-0.0	-0.054442461686815824	0.0	0.23058094200491933
-0.09309999999999981	-0.0	-0.054784851120500036	0.0	0.22374851075688787
-0.0929999999999998	-0.0	-0.055078603564901296	0.0	0.2170835867348095
-0.0928999999999998	-0.0	-0.05531796638606081	0.0	0.21058326182223064
-0.0927999999999998	-0.0	-0.05551543027784273	0.0	0.2042446395736704
-0.0926999999999998	-0.0	-0.05567676761984424	0.0	0.19806483653111728
-0.0925999999999998	-0.0	-0.05580654620594474	0.0	0.192040983496652
-0.09249999999999979	-0.0	-0.055904003587995355	0.0	0.186170226761224
-0.09239999999999979	-0.0	-0.05595579661136882	0.0	0.18044972928964537
-0.09229999999999978	-0.0	-0.055969200929290516	0.0	0.17487667186191413
-0.09219999999999978	-0.0	-0.055947919130908616	0.0	0.1694482541710221
-0.09209999999999978	-0.0	-0.05589348953464479	0.0	0.16416169587743565
-0.09199999999999978	-0.0	-0.05580985946305618	0.0	0.15901423762048378
-0.09189999999999977	-0.0	-0.05569864334015539	0.0	0.15400314198692483
-0.09179999999999977	-0.0	-0.05557409682720312	0.0	0.14912569443699644
-0.09169999999999977	-0.0	-0.05543623542400988	0.0	0.14437920418829092
-0.09159999999999976	-0.0	-0.055285477097143015	0.0	0.1397610050578362
-0.09149999999999976	-0.0	-0.05512516235487874	0.0	0.13526845626278705
-0.09139999999999976	-0.0	-0.05496398327985794	0.0	0.1308989431801712
-0.09129999999999976	-0.0	-0.05480426953219523	0.0	0.12664987806616068
-0.09119999999999975	-0.0	-0.054646803642313425	0.0	0.12251870073536839
-0.09109999999999975	-0.0	-0.054487097254954826	0.0	0.11850287920069683
-0.09099999999999975	-0.0	-0.054324426306632714	0.0	0.11459991027429663
-0.09089999999999974	-0.0	-0.05416837831500424	0.0	0.11080732013020887
-0.09079999999999974	-0.0	-0.05401635542946851	0.0	0.1071226648292973
-0.09069999999999974	-0.0	-0.053870467489995875	0.0	0.1035435308070942
-0.09059999999999974	-0.0	-0.053736285187244895	0.0	0.10006753532520449
-0.09049999999999973	-0.0	-0.05361744257783878	0.0	0.09669232688693322
-0.09039999999999973	-0.0	-0.053510885808122854	0.0	0.09341558561782115
-0.09029999999999973	-0.0	-0.05341874788721941	0.0	0.09023502361178565
-0.09019999999999972	-0.0	-0.0533382913167681	0.0	0.08714838524358404
-0.09009999999999972	-0.0	-0.05326627061459153	0.0	0.08415344744832921
-0.08999999999999972	-0.0	-0.05320487758853099	0.0	0.08124801996879907
-0.08989999999999972	-0.0	-0.05315901773999704	0.0	0.07842994557129374
-0.08979999999999971	-0.0	-0.05312963451258156	0.0	0.07569710023080772
-0.08969999999999971	-0.0	-0.0531147800267268	0.0	0.07304739328628765
-0.08959999999999971	-0.0	-0.053116105420445245	0.0	0.07047876756675922
-0.0894999999999997	-0.0	-0.05313657660192011	0.0	0.06798919948911293
-0.0893999999999997	-0.0	-0.053178935737981	0.0	0.06557669912834091
-0.0892999999999997	-0.0	-0.0532451053405893	0.0	0.06323931026102513
-0.0891999999999997	-0.0	-0.053341360542278136	0.0	0.06097511038287984
-0.0890999999999997	-0.0	-0.053469772111393137	0.0	0.058782210701151846
-0.08899999999999969	-0.0	-0.05362883191724787	0.0	0.056658756102685115
-0.08889999999999969	-0.0	-0.05380989931759671	0.0	0.05460292509845728
-0.08879999999999968	-0.0	-0.05402209214173718	0.0	0.05261292974539194
-0.08869999999999968	-0.0	-0.054266850685324254	0.0	0.05068701554625211
-0.08859999999999968	-0.0	-0.05454717997508841	0.0	0.048823461328416445
-0.08849999999999968	-0.0	-0.054863106954430335	0.0	0.04702057910233541
-0.08839999999999967	-0.0	-0.05519205772222114	0.0	0.04527671390046193
-0.08829999999999967	-0.0	-0.05555081383849213	0.0	0.04359024359744513
-0.08819999999999967	-0.0	-0.05593536861155388	0.0	0.04195957871236943
-0.08809999999999966	-0.0	-0.05633997446082091	0.0	0.04038316219381491
-0.08799999999999966	-0.0	-0.05676199473282003	0.0	0.03885946918850835
-0.08789999999999966	-0.0	-0.05717872104028493	0.0	0.03738700679432418
-0.08779999999999966	-0.0	-0.05760761341078145	0.0	0.035964313798387416
-0.08769999999999965	-0.0	-0.05804283394619197	0.0	0.034589960401021025
-0.08759999999999965	-0.0	-0.05848299287140976	0.0	0.03326254792626932
-0.08749999999999965	-0.0	-0.05892675723824747	0.0	0.031980708519718994
-0.08739999999999964	-0.0	-0.059344910825063886	0.0	0.03074310483432856
-0.08729999999999964	-0.0	-0.059753514169137045	0.0	0.029548429704964626
-0.08719999999999964	-0.0	-0.06014870614248354	0.0	0.028395405812331524
-0.08709999999999964	-0.0	-0.06052619675971113	0.0	0.027282785336969092
-0.08699999999999963	-0.0	-0.06088139282177179	0.0	0.026209349603979307
-0.08689999999999963	-0.0	-0.061189904502683905	0.0	0.025173908719129914
-0.08679999999999963	-0.0	-0.06147466066131319	0.0	0.024175301196969548
-0.08669999999999962	-0.0	-0.06173546717365188	0.0	0.023212393581574592
-0.08659999999999962	-0.0	-0.06197335310970127	0.0	0.022284080060533982
-0.08649999999999962	-0.0	-0.06218693512576946	0.0	0.021389282072764085
-0.08639999999999962	-0.0	-0.06235678324389242	0.0	0.020526947910730217
-0.08629999999999961	-0.0	-0.06250325362389976	0.0	0.019696052317637346
-0.08619999999999961	-0.0	-0.06262748779081287	0.0	0.018895596080137474
-0.08609999999999961	-0.0	-0.06272611148476313	0.0	0.01812460561708512
-0.0859999999999996	-0.0	-0.06279782920483849	0.0	0.01738213256485815
-0.0858999999999996	-0.0	-0.0628280473144384	0.0	0.016667253359745476
-0.0857999999999996	-0.0	-0.06283547066753957	0.0	0.01597906881788739
-0.0856999999999996	-0.0	-0.06282278257371045	0.0	0.015316703713239024
-0.0855999999999996	-0.0	-0.06279451674798732	0.0	0.014679306354012784
-0.08549999999999959	-0.0	-0.0627546200537422	0.0	0.014066048158038446
-0.08539999999999959	-0.0	-0.06268523635468984	0.0	0.013476123227465877
-0.08529999999999958	-0.0	-0.06261190224703994	0.0	0.012908747923219228
-0.08519999999999958	-0.0	-0.0625365665740582	0.0	0.012363160439595807
-0.08509999999999958	-0.0	-0.062455539433956916	0.0	0.011838620379388336
-0.08499999999999958	-0.0	-0.06236829436228363	0.0	0.011334408329894075
-0.08489999999999957	-0.0	-0.062258359211177984	0.0	0.010849825440158636
-0.08479999999999957	-0.0	-0.062150179817686536	0.0	0.01038419299978834
-0.08469999999999957	-0.0	-0.06204075688995815	0.0	0.00993685201965003
-0.08459999999999956	-0.0	-0.061929219929581815	0.0	0.009507162814762351
-0.08449999999999956	-0.0	-0.06181726796256754	0.0	0.009094504589668703
-0.08439999999999956	-0.0	-0.06168541545724753	0.0	0.008698275026567906
-0.08429999999999956	-0.0	-0.061550621380381816	0.0	0.008317889876464254
-0.08419999999999955	-0.0	-0.06141226829471611	0.0	0.0079527825535855
-0.08409999999999955	-0.0	-0.061270098910353746	0.0	0.007602403733303729
-0.08399999999999955	-0.0	-0.061125566577296175	0.0	0.0072662209537805
-0.08389999999999954	-0.0	-0.060968942935900244	0.0	0.006943718221545193
-0.08379999999999954	-0.0	-0.0608169377986036	0.0	0.006634395621202661
-0.08369999999999954	-0.0	-0.06067329382524815	0.0	0.006337768929453495
-0.08359999999999954	-0.0	-0.06054355426645716	0.0	0.00605336923359867
-0.08349999999999953	-0.0	-0.060430029114388994	0.0	0.005780742554688058
-0.08339999999999953	-0.0	-0.06031246398323329	0.0	0.005519449475460752
-0.08329999999999953	-0.0	-0.06020684237631276	0.0	0.005269064773214
-0.08319999999999952	-0.0	-0.06011691760535467	0.0	0.005029177057726586
-0.08309999999999952	-0.0	-0.06004336734906723	0.0	0.004799388414351468
-0.08299999999999952	-0.0	-0.059983846273512005	0.0	0.004579314052382536
-0.08289999999999952	-0.0	-0.05991557396729771	0.0	0.004368581958790007
-0.08279999999999951	-0.0	-0.05985343236649344	0.0	0.0041668325574091445
-0.08269999999999951	-0.0	-0.059791418941357984	0.0	0.003973718373657738
-0.08259999999999951	-0.0	-0.05972680424917183	0.0	0.0037889037048484476
-0.0824999999999995	-0.0	-0.059655999074345385	0.0	0.003612064296153246
-0.0823999999999995	-0.0	-0.059566918021814144	0.0	0.0034428870222687493
-0.0822999999999995	-0.0	-0.059462833330492765	0.0	0.003281069574822931
-0.0821999999999995	-0.0	-0.05934326594562851	0.0	0.003126320155555697
-0.08209999999999949	-0.0	-0.0592052797917404	0.0	0.0029783571752982686
-0.08199999999999949	-0.0	-0.05904810258272024	0.0	0.0028369089587689795
-0.08189999999999949	-0.0	-0.0588872508981513	0.0	0.0027017134551959206
-0.08179999999999948	-0.0	-0.058715482053326246	0.0	0.002572517954770279
-0.08169999999999948	-0.0	-0.05853418751160802	0.0	0.0024490788109277233
-0.08159999999999948	-0.0	-0.05834641178848877	0.0	0.0023311611684489275
-0.08149999999999948	-0.0	-0.058154959218174	0.0	0.00221853869736456
-0.08139999999999947	-0.0	-0.057979372151576995	0.0	0.002110993332644469
-0.08129999999999947	-0.0	-0.057800874851854346	0.0	0.002008315019645323
-0.08119999999999947	-0.0	-0.057619924040890697	0.0	0.0019103014652861125
-0.08109999999999946	-0.0	-0.0574351297312323	0.0	0.0018167578949160094
-0.08099999999999946	-0.0	-0.057245487780152024	0.0	0.0017274968148345345
-0.08089999999999946	-0.0	-0.05707367351368646	0.0	0.0016423377804198347
-0.08079999999999946	-0.0	-0.056901017625723894	0.0	0.0015611071698167379
-0.08069999999999945	-0.0	-0.05672778064709055	0.0	0.0014836379631325163
-0.08059999999999945	-0.0	-0.05655661231760451	0.0	0.0014097695270847638
-0.08049999999999945	-0.0	-0.05639021637241382	0.0	0.0013393474050424927
-0.08039999999999944	-0.0	-0.05624545473570406	0.0	0.0012722231123984415
-0.08029999999999944	-0.0	-0.05610571725197406	0.0	0.001208253937207754
-0.08019999999999944	-0.0	-0.05597582545170646	0.0	0.0011473027460255825
-0.08009999999999944	-0.0	-0.05585720774646997	0.0	0.0010892377948736529
-0.07999999999999943	-0.0	-0.055748316453250804	0.0	0.0010339325452636545
-0.07989999999999943	-0.0	-0.05566484620693401	0.0	0.0009812654852033177
-0.07979999999999943	-0.0	-0.05559541450119005	0.0	0.0009311199551090642
-0.07969999999999942	-0.0	-0.055543469647766394	0.0	0.0008833839785476179
-0.07959999999999942	-0.0	-0.055513776019544936	0.0	0.0008379500977273511
-0.07949999999999942	-0.0	-0.055508314564565064	0.0	0.0007947152136588765
-0.07939999999999942	-0.0	-0.05554313445648105	0.0	0.0007535804309032457
-0.07929999999999941	-0.0	-0.05559460566708283	0.0	0.0007144509068251142
-0.07919999999999941	-0.0	-0.05566082179564323	0.0	0.0006772357052673735
-0.0790999999999994	-0.0	-0.055738851966028756	0.0	0.0006418476545630784
-0.0789999999999994	-0.0	-0.05582767320917188	0.0	0.0006082032097999479
-0.0788999999999994	-0.0	-0.055965481925980644	0.0	0.0005762223192522356
-0.0787999999999994	-0.0	-0.056122593358465006	0.0	0.000545828294894557
-0.0786999999999994	-0.0	-0.05629408195346925	0.0	0.0005169476869120309
-0.07859999999999939	-0.0	-0.05647714040214295	0.0	0.0004895101621210065
-0.07849999999999939	-0.0	-0.056675181058236025	0.0	0.00046344838621479825
-0.07839999999999939	-0.0	-0.05691706622818861	0.0	0.0004386979097489067
-0.07829999999999938	-0.0	-0.05717233603488422	0.0	0.0004151970577805069
-0.07819999999999938	-0.0	-0.057437459601854465	0.0	0.0003928868230773373
-0.07809999999999938	-0.0	-0.05770850016927444	0.0	0.0003717107628115556
-0.07799999999999938	-0.0	-0.05798082547123208	0.0	0.00035161489865462883
-0.07789999999999937	-0.0	-0.058261816030875144	0.0	0.00033254762018996746
-0.07779999999999937	-0.0	-0.05853965946419388	0.0	0.00031445959156066217
-0.07769999999999937	-0.0	-0.05881509729411039	0.0	0.00029730366127041365
-0.07759999999999936	-0.0	-0.05909154418524469	0.0	0.0002810347750565962
-0.07749999999999936	-0.0	-0.05936706476588272	0.0	0.0002656098917552297
-0.07739999999999936	-0.0	-0.05964213017005398	0.0	0.0002509879020785584
-0.07729999999999936	-0.0	-0.059906674449283284	0.0	0.00023712955022694765
-0.07719999999999935	-0.0	-0.060163315139043376	0.0	0.00022399735825779225
-0.07709999999999935	-0.0	-0.06041471392346764	0.0	0.00021155555313520923
-0.07699999999999935	-0.0	-0.06066170899952529	0.0	0.00019976999638541922
-0.07689999999999934	-0.0	-0.0609147554412278	0.0	0.00018860811628382713
-0.07679999999999934	-0.0	-0.06116553096358138	0.0	0.00017803884250100862
-0.07669999999999934	-0.0	-0.06141299443483437	0.0	0.00016803254313601731
-0.07659999999999934	-0.0	-0.06165825745202578	0.0	0.00015856096406664943
-0.07649999999999933	-0.0	-0.061899468188315085	0.0	0.00014959717054754845
-0.07639999999999933	-0.0	-0.062133615475111696	0.0	0.00014111549098833252
-0.07629999999999933	-0.0	-0.06235541733679035	0.0	0.0001330914628451903
-0.07619999999999932	-0.0	-0.06256606117848036	0.0	0.00012550178056070332
-0.07609999999999932	-0.0	-0.0627629828606066	0.0	0.00011832424548798141
-0.07599999999999932	-0.0	-0.06294012392575626	0.0	0.00011153771773650711
-0.07589999999999932	-0.0	-0.0630938749506549	0.0	0.00010512206987841515
-0.07579999999999931	-0.0	-0.06322678501890133	0.0	9.905814245529077e-05
-0.07569999999999931	-0.0	-0.06334065616731177	0.0	9.33277012268814e-05
-0.0755999999999993	-0.0	-0.06343690797161554	0.0	8.791339610447027e-05
-0.0754999999999993	-0.0	-0.06351579967160359	0.0	8.279872171299715e-05
-0.0753999999999993	-0.0	-0.0635736359211697	0.0	7.79679795273382e-05
-0.0752999999999993	-0.0	-0.06361257788574863	0.0	7.340624152948539e-05
-0.0751999999999993	-0.0	-0.06363122026842845	0.0	6.909931533469463e-05
-0.07509999999999929	-0.0	-0.06362759223556401	0.0	6.503371073597552e-05
-0.07499999999999929	-0.0	-0.06360440259994106	0.0	6.11966076175994e-05
-0.07489999999999929	-0.0	-0.0635600945413813	0.0	5.757582518960091e-05
-0.07479999999999928	-0.0	-0.06350774809514713	0.0	5.4159792496521357e-05
-0.07469999999999928	-0.0	-0.06344688967337457	0.0	5.093752015490604e-05
-0.07459999999999928	-0.0	-0.06337919328175803	0.0	4.78985732753286e-05
-0.07449999999999928	-0.0	-0.06330759899231032	0.0	4.5033045525941524e-05
-0.07439999999999927	-0.0	-0.0632253719932084	0.0	4.2331534295775495e-05
-0.07429999999999927	-0.0	-0.06314402655594917	0.0	3.9785116917214536e-05
-0.07419999999999927	-0.0	-0.06306545873853758	0.0	3.7385327908255035e-05
-0.07409999999999926	-0.0	-0.06298611240439851	0.0	3.512413719632254e-05
-0.07399999999999926	-0.0	-0.06289897585536068	0.0	3.299392928657069e-05
-0.07389999999999926	-0.0	-0.06280594277189608	0.0	3.0987483338710384e-05
-0.07379999999999926	-0.0	-0.06269987474322647	0.0	2.9097954117521965e-05
-0.07369999999999925	-0.0	-0.06258100098199403	0.0	2.7318853783296833e-05
-0.07359999999999925	-0.0	-0.06245236942900708	0.0	2.564403448951184e-05
-0.07349999999999925	-0.0	-0.06231758986087088	0.0	2.4067671756087796e-05
-0.07339999999999924	-0.0	-0.06218936564314749	0.0	2.2584248587607106e-05
-0.07329999999999924	-0.0	-0.06205305112870266	0.0	2.118854030686314e-05
-0.07319999999999924	-0.0	-0.061908183615717385	0.0	1.987560007509372e-05
-0.07309999999999924	-0.0	-0.06175800651058295	0.0	1.8640745071210415e-05
-0.07299999999999923	-0.0	-0.0616102518059388	0.0	1.747954330326701e-05
-0.07289999999999923	-0.0	-0.06147358550044701	0.0	1.638780102632434e-05
-0.07279999999999923	-0.0	-0.06134806591788423	0.0	1.5361550741760937e-05
-0.07269999999999922	-0.0	-0.06123136908801207	0.0	1.4397039753946067e-05
-0.07259999999999922	-0.0	-0.061121699269757655	0.0	1.3490719261038012e-05
-0.07249999999999922	-0.0	-0.06102067050178666	0.0	1.263923395749802e-05
-0.07239999999999921	-0.0	-0.060933581560244546	0.0	1.1839412126711064e-05
-0.07229999999999921	-0.0	-0.06086579591982586	0.0	1.1088256202887034e-05
-0.07219999999999921	-0.0	-0.06081839772202621	0.0	1.0382933782177664e-05
-0.0720999999999992	-0.0	-0.06079004950473875	0.0	9.720769063682048e-06
-0.0719999999999992	-0.0	-0.06078036774803302	0.0	9.099234701732686e-06
-0.0718999999999992	-0.0	-0.06080503010422703	0.0	8.5159440515522e-06
-0.0717999999999992	-0.0	-0.06084925803408947	0.0	7.968643791047842e-06
-0.0716999999999992	-0.0	-0.06091825741769887	0.0	7.455206902167322e-06
-0.07159999999999919	-0.0	-0.06101972630372607	0.0	6.97362599587886e-06
-0.07149999999999919	-0.0	-0.061155498275280294	0.0	6.522006965454665e-06
-0.07139999999999919	-0.0	-0.0613481223032675	0.0	6.098562953336159e-06
-0.07129999999999918	-0.0	-0.06156501952545743	0.0	5.701608617440225e-06
-0.07119999999999918	-0.0	-0.06180790195430354	0.0	5.329554683326119e-06
-0.07109999999999918	-0.0	-0.062080039838467264	0.0	4.980902769186417e-06
-0.07099999999999917	-0.0	-0.06238117361746873	0.0	4.654240471151397e-06
-0.07089999999999917	-0.0	-0.0627373035272909	0.0	4.348236696904004e-06
-0.07079999999999917	-0.0	-0.06311045754590155	0.0	4.061637236093584e-06
-0.07069999999999917	-0.0	-0.06349519779225962	0.0	3.7932605565117394e-06
-0.07059999999999916	-0.0	-0.06388555233355335	0.0	3.5419938154512253e-06
-0.07049999999999916	-0.0	-0.06427568466144226	0.0	3.306789076111358e-06
-0.07039999999999916	-0.0	-0.06469095620529869	0.0	3.086659719340451e-06
-0.07029999999999915	-0.0	-0.06510269271642757	0.0	2.880677041417102e-06
-0.07019999999999915	-0.0	-0.06551068714404065	0.0	2.6879670289691617e-06
-0.07009999999999915	-0.0	-0.0659097153978466	0.0	2.507707302511968e-06
-0.06999999999999915	-0.0	-0.06629220670568739	0.0	2.3391242204557147e-06
-0.06989999999999914	-0.0	-0.06667065705849662	0.0	2.181490135786737e-06
-0.06979999999999914	-0.0	-0.06702545386867055	0.0	2.034120797969386e-06
-0.06969999999999914	-0.0	-0.06735364144381986	0.0	1.896372892943814e-06
-0.06959999999999913	-0.0	-0.06765125073559124	0.0	1.7676417144111197e-06
-0.06949999999999913	-0.0	-0.06791454226268114	0.0	1.6473589599018588e-06
-0.06939999999999913	-0.0	-0.06813979810918187	0.0	1.5349906454159768e-06
-0.06929999999999913	-0.0	-0.06832471124983835	0.0	1.4300351327031121e-06
-0.06919999999999912	-0.0	-0.06846641880660281	0.0	1.3320212635224614e-06
-0.06909999999999912	-0.0	-0.06856476868591392	0.0	1.2405065954801435e-06
-0.06899999999999912	-0.0	-0.06862299480142767	0.0	1.1550757342909006e-06
-0.06889999999999911	-0.0	-0.06863857525240301	0.0	1.0753387575497271e-06
-0.06879999999999911	-0.0	-0.0686196057430306	0.0	1.0009297253279002e-06
-0.06869999999999911	-0.0	-0.06856326246474974	0.0	9.315052731273401e-07
-0.0685999999999991	-0.0	-0.06846587945453927	0.0	8.667432829379608e-07
-0.0684999999999991	-0.0	-0.06832707514177765	0.0	8.063416283440322e-07
-0.0683999999999991	-0.0	-0.06815087351536443	0.0	7.500169898189396e-07
-0.0682999999999991	-0.0	-0.06794187589548106	0.0	6.975037365327272e-07
-0.0681999999999991	-0.0	-0.06770270760926524	0.0	6.485528711738371e-07
-0.06809999999999909	-0.0	-0.06743326270187587	0.0	6.029310344559569e-07
-0.06799999999999909	-0.0	-0.06712971674778384	0.0	5.604195661431099e-07
-0.06789999999999909	-0.0	-0.066785545855509	0.0	5.208136195810664e-07
-0.06779999999999908	-0.0	-0.06640068782730159	0.0	4.839213268714811e-07
-0.06769999999999908	-0.0	-0.06598216740695768	0.0	4.4956301196684536e-07
-0.06759999999999908	-0.0	-0.06554113224317203	0.0	4.175704490997128e-07
-0.06749999999999907	-0.0	-0.06508488929785017	0.0	3.877861640889195e-07
-0.06739999999999907	-0.0	-0.06459942312096224	0.0	3.6006277618908403e-07
-0.06729999999999907	-0.0	-0.06409461611156003	0.0	3.3426237826743586e-07
-0.06719999999999907	-0.0	-0.06356650523196258	0.0	3.102559532045124e-07
-0.06709999999999906	-0.0	-0.06301648144339758	0.0	2.879228245225824e-07
-0.06699999999999906	-0.0	-0.06244965459738155	0.0	2.671501393479238e-07
-0.06689999999999906	-0.0	-0.06184568829355932	0.0	2.4783238191062937e-07
-0.06679999999999905	-0.0	-0.0612332238366934	0.0	2.2987091587861893e-07
-0.06669999999999905	-0.0	-0.06061149016806289	0.0	2.1317355391107588e-07
-0.06659999999999905	-0.0	-0.05997669387232289	0.0	1.9765415290089522e-07
-0.06649999999999905	-0.0	-0.059328119765669166	0.0	1.832322334561063e-07
-0.06639999999999904	-0.0	-0.058645388699032915	0.0	1.698326222466777e-07
-0.06629999999999904	-0.0	-0.05796398800722445	0.0	1.5738511591589545e-07
-0.06619999999999904	-0.0	-0.05728575497292501	0.0	1.4582416532477092e-07
-0.06609999999999903	-0.0	-0.056607880320204584	0.0	1.350885789637751e-07
-0.06599999999999903	-0.0	-0.05592490558479054	0.0	1.2512124442879766e-07
-0.06589999999999903	-0.0	-0.05520450651250098	0.0	1.1586886691779102e-07
-0.06579999999999903	-0.0	-0.05447399227968069	0.0	1.0728172376108293e-07
-0.06569999999999902	-0.0	-0.05373998358280428	0.0	9.931343405208131e-08
-0.06559999999999902	-0.0	-0.053009928894944144	0.0	9.192074249614461e-08
-0.06549999999999902	-0.0	-0.05228673481087871	0.0	8.506331664382217e-08
-0.06539999999999901	-0.0	-0.05153958696784665	0.0	7.87035567206583e-08
-0.06529999999999901	-0.0	-0.05079060921126541	0.0	7.280641730940795e-08
-0.06519999999999901	-0.0	-0.05003863815580062	0.0	6.73392401819005e-08
-0.065099999999999	-0.0	-0.0492879623959714	0.0	6.2271597617042e-08
-0.064999999999999	-0.0	-0.04854385888729504	0.0	5.7575145578690204e-08
-0.064899999999999	-0.0	-0.04778385063101282	0.0	5.322348616240283e-08
-0.064799999999999	-0.0	-0.047033223920002136	0.0	4.9192038753494054e-08
-0.064699999999999	-0.0	-0.04628855275892076	0.0	4.545791937052261e-08
-0.06459999999999899	-0.0	-0.04554584556130175	0.0	4.1999827698309155e-08
-0.06449999999999899	-0.0	-0.044804411616505994	0.0	3.879794134299495e-08
-0.06439999999999899	-0.0	-0.04404361259225972	0.0	3.583381686853232e-08
-0.06429999999999898	-0.0	-0.04329014088045882	0.0	3.3090297199435515e-08
-0.06419999999999898	-0.0	-0.04254451301536351	0.0	3.0551424998681646e-08
-0.06409999999999898	-0.0	-0.04180338286696348	0.0	2.8202361652420404e-08
-0.06399999999999897	-0.0	-0.041059979927537724	0.0	2.602931151466333e-08
-0.06389999999999897	-0.0	-0.040289225209773474	0.0	2.4019451085468867e-08
-0.06379999999999897	-0.0	-0.03952129790739056	0.0	2.216086281536435e-08
-0.06369999999999897	-0.0	-0.03876464495276224	0.0	2.0442473246907087e-08
-0.06359999999999896	-0.0	-0.03802206166543818	0.0	1.885399522143781e-08
-0.06349999999999896	-0.0	-0.037295370171739325	0.0	1.7385873895282776e-08
-0.06339999999999896	-0.0	-0.036573045729665146	0.0	1.602923632494831e-08
-0.06329999999999895	-0.0	-0.03586485064504025	0.0	1.4775844395281363e-08
-0.06319999999999895	-0.0	-0.03516683495304192	0.0	1.3618050878189728e-08
-0.06309999999999895	-0.0	-0.03448113709669314	0.0	1.2548758422354552e-08
-0.06299999999999895	-0.0	-0.03381370016111325	0.0	1.1561381286480839e-08
-0.06289999999999894	-0.0	-0.033166271751248554	0.0	1.064980964005044e-08
-0.06279999999999894	-0.0	-0.032537123859461614	0.0	9.808376266303736e-09
-0.06269999999999894	-0.0	-0.03192155388374133	0.0	9.031825512315601e-09
-0.06259999999999893	-0.0	-0.03131445701453403	0.0	8.315284340587226e-09
-0.06249999999999893	-0.0	-0.0307154903957165	0.0	7.654235345570383e-09
-0.06239999999999893	-0.0	-0.030125113903841705	0.0	7.044491607012326e-09
-0.062299999999998926	-0.0	-0.029550236869081058	0.0	6.482173259984784e-09
-0.06219999999999892	-0.0	-0.028990422201204787	0.0	5.963685668963828e-09
-0.06209999999999892	-0.0	-0.028444000838906247	0.0	5.485699100387428e-09
-0.06199999999999892	-0.0	-0.02790674533098293	0.0	5.045129794760245e-09
-0.061899999999998914	-0.0	-0.027360082368667837	0.0	4.639122345617783e-09
-0.06179999999999891	-0.0	-0.026813396454425233	0.0	4.265033298534335e-09
-0.06169999999999891	-0.0	-0.026275484380997412	0.0	3.920415888877083e-09
-0.061599999999998906	-0.0	-0.025755437338433416	0.0	3.6030058421931875e-09
-0.0614999999999989	-0.0	-0.02525633774917634	0.0	3.3107081659875797e-09
-0.0613999999999989	-0.0	-0.024764873534550404	0.0	3.0415848662242925e-09
-0.0612999999999989	-0.0	-0.024283539648746192	0.0	2.793843526179025e-09
-0.061199999999998894	-0.0	-0.023809699400427164	0.0	2.5658266893021445e-09
-0.06109999999999889	-0.0	-0.023348672118930148	0.0	2.3560019915365998e-09
-0.06099999999999889	-0.0	-0.022908257492863498	0.0	2.1629529920841003e-09
-0.060899999999998886	-0.0	-0.02247279229875287	0.0	1.985370654943824e-09
-0.06079999999999888	-0.0	-0.0220589782857113	0.0	1.8220454366709472e-09
-0.06069999999999888	-0.0	-0.02166353608474532	0.0	1.6718599387299004e-09
-0.06059999999999888	-0.0	-0.0212805549250012	0.0	1.53378208556185e-09
-0.060499999999998874	-0.0	-0.02090735734791453	0.0	1.4068587920578244e-09
-0.06039999999999887	-0.0	-0.02052123205089776	0.0	1.290210086538102e-09
-0.06029999999999887	-0.0	-0.02015624559899932	0.0	1.1830236575952522e-09
-0.060199999999998866	-0.0	-0.019815350220645827	0.0	1.0845497952715468e-09
-0.06009999999999886	-0.0	-0.019496456630465533	0.0	9.940966990197127e-10
-0.05999999999999886	-0.0	-0.01919245794361654	0.0	9.110261267475244e-10
-0.05989999999999886	-0.0	-0.018883415148166303	0.0	8.347493609796039e-10
-0.059799999999998854	-0.0	-0.018585975401286096	0.0	7.647234697904382e-10
-0.05969999999999885	-0.0	-0.018309171636259818	0.0	7.004478416785909e-10
-0.05959999999999885	-0.0	-0.018057771139321672	0.0	6.414609749697116e-10
-0.059499999999998845	-0.0	-0.017830955487011853	0.0	5.873375036609124e-10
-0.05939999999999884	-0.0	-0.01762801440897421	0.0	5.37685442857492e-10
-0.05929999999999884	-0.0	-0.01744079216669727	0.0	4.921436381102897e-10
-0.05919999999999884	-0.0	-0.017265154780533917	0.0	4.5037940404282194e-10
-0.059099999999998834	-0.0	-0.017103785392155516	0.0	4.1208633866687897e-10
-0.05899999999999883	-0.0	-0.01696003062815102	0.0	3.769823007280033e-10
-0.05889999999999883	-0.0	-0.01682928640074137	0.0	3.448075383021092e-10
-0.058799999999998825	-0.0	-0.01670910694042303	0.0	3.153229576857053e-10
-0.05869999999999882	-0.0	-0.016596517906342034	0.0	2.8830852238852397e-10
-0.05859999999999882	-0.0	-0.016488734283518967	0.0	2.635617727519823e-10
-0.05849999999999882	-0.0	-0.016385105824913475	0.0	2.4089645738357387e-10
-0.058399999999998814	-0.0	-0.016290373160526957	0.0	2.2014126821879166e-10
-0.05829999999999881	-0.0	-0.016210617473565277	0.0	2.011386716015491e-10
-0.05819999999999881	-0.0	-0.01614726884064273	0.0	1.837438283139645e-10
-0.058099999999998805	-0.0	-0.016098240816924236	0.0	1.6782359598952436e-10
-0.0579999999999988	-0.0	-0.01605865570247415	0.0	1.532556078121994e-10
-0.0578999999999988	-0.0	-0.01604451259785681	0.0	1.3992742184054822e-10
-0.0577999999999988	-0.0	-0.01603550922767686	0.0	1.2773573570219834e-10
-0.057699999999998794	-0.0	-0.016036579817386133	0.0	1.1658566178235022e-10
-0.05759999999999879	-0.0	-0.01604947350638326	0.0	1.0639005838196896e-10
-0.05749999999999879	-0.0	-0.01607314571362218	0.0	9.706891264889174e-11
-0.057399999999998785	-0.0	-0.016137785475741948	0.0	8.854877138975563e-11
-0.05729999999999878	-0.0	-0.016213355805861716	0.0	8.076221615400088e-11
-0.05719999999999878	-0.0	-0.016295624524934035	0.0	7.364737924470261e-11
-0.05709999999999878	-0.0	-0.01638563917478938	0.0	6.714749755587618e-11
-0.056999999999998774	-0.0	-0.016488559136735702	0.0	6.121050136353268e-11
-0.05689999999999877	-0.0	-0.016624958981888618	0.0	5.578863540925889e-11
-0.05679999999999877	-0.0	-0.01677581763724024	0.0	5.0838109811565636e-11
-0.056699999999998765	-0.0	-0.01693818015015829	0.0	4.631877852271203e-11
-0.05659999999999876	-0.0	-0.017107102784330693	0.0	4.219384321815719e-11
-0.05649999999999876	-0.0	-0.017282375893342337	0.0	3.842958066307196e-11
-0.05639999999999876	-0.0	-0.017480839599102502	0.0	3.4995091746322117e-11
-0.056299999999998754	-0.0	-0.017697520665525032	0.0	3.1862070507810223e-11
-0.05619999999999875	-0.0	-0.017933051975079432	0.0	2.9004591610718317e-11
-0.05609999999999875	-0.0	-0.018187227817893118	0.0	2.639891482676221e-11
-0.055999999999998745	-0.0	-0.01845453583636877	0.0	2.4023305210663208e-11
-0.05589999999999874	-0.0	-0.018732093689915564	0.0	2.1857867740247254e-11
-0.05579999999999874	-0.0	-0.01900973614520332	0.0	1.9884395291479562e-11
-0.05569999999999874	-0.0	-0.019291032783261275	0.0	1.8086228903830735e-11
-0.055599999999998734	-0.0	-0.01957815409597061	0.0	1.6448129371132897e-11
-0.05549999999999873	-0.0	-0.01986925006318022	0.0	1.4956159266978942e-11
-0.05539999999999873	-0.0	-0.0201564885366767	0.0	1.3597574582162458e-11
-0.055299999999998725	-0.0	-0.020434007369459276	0.0	1.2360725215033232e-11
-0.05519999999999872	-0.0	-0.020697222014681885	0.0	1.1234963614325156e-11
-0.05509999999999872	-0.0	-0.020951040977093587	0.0	1.0210560928343814e-11
-0.05499999999999872	-0.0	-0.021202181796335314	0.0	9.278630064679089e-12
-0.054899999999998714	-0.0	-0.02144331548018932	0.0	8.431055111147912e-12
-0.05479999999999871	-0.0	-0.021681354007090307	0.0	7.660426611735998e-12
-0.05469999999999871	-0.0	-0.0219144355169309	0.0	6.959982231152363e-12
-0.054599999999998705	-0.0	-0.022138225545378996	0.0	6.323552378476499e-12
-0.0544999999999987	-0.0	-0.022349575344931847	0.0	5.745510394487571e-12
-0.0543999999999987	-0.0	-0.022548153675646745	0.0	5.220726938817285e-12
-0.0542999999999987	-0.0	-0.02274458606253092	0.0	4.7445282422635384e-12
-0.054199999999998694	-0.0	-0.02293972739667244	0.0	4.3126579166135005e-12
-0.05409999999999869	-0.0	-0.02312954782657012	0.0	3.921242039320089e-12
-0.05399999999999869	-0.0	-0.02330468718923202	0.0	3.5667572535094697e-12
-0.053899999999998685	-0.0	-0.023450174835285057	0.0	3.246001645215452e-12
-0.05379999999999868	-0.0	-0.023568364170263756	0.0	2.9560681795699004e-12
-0.05369999999999868	-0.0	-0.023660531435904377	0.0	2.6943204960549794e-12
-0.053599999999998676	-0.0	-0.02372592703686786	0.0	2.4583708799594073e-12
-0.053499999999998674	-0.0	-0.023761592969812242	0.0	2.246060242984159e-12
-0.05339999999999867	-0.0	-0.023763641089891232	0.0	2.055439960616382e-12
-0.05329999999999867	-0.0	-0.0237271467937243	0.0	1.8847554275296378e-12
-0.053199999999998665	-0.0	-0.023649078007572755	0.0	1.7324312049599535e-12
-0.05309999999999866	-0.0	-0.023536492204802438	0.0	1.5970576458367852e-12
-0.05299999999999866	-0.0	-0.023399114271612814	0.0	1.4773788944930625e-12
-0.052899999999998656	-0.0	-0.02325700685477287	0.0	1.372282168111614e-12
-0.052799999999998654	-0.0	-0.02309026336693237	0.0	1.2807882367569778e-12
-0.05269999999999865	-0.0	-0.022898432671769508	0.0	1.2020430279568465e-12
-0.05259999999999865	-0.0	-0.022681844116769316	0.0	1.135310290397488e-12
-0.052499999999998645	-0.0	-0.022445296435417098	0.0	1.0799652594417664e-12
-0.05239999999999864	-0.0	-0.022229303531056725	0.0	1.035489274922931e-12
-0.05229999999999864	-0.0	-0.022009496693845235	0.0	1.0014653090651023e-12
-0.052199999999998636	-0.0	-0.021787367487572363	0.0	9.775743694840937e-13
-0.052099999999998634	-0.0	-0.0215608205119179	0.0	9.635927490799424e-13
-0.05199999999999863	-0.0	-0.02132572988687383	0.0	9.593901012924435e-13
-0.05189999999999863	-0.0	-0.02110491906284616	0.0	9.64928325700912e-13
-0.051799999999998625	-0.0	-0.02087133513699215	0.0	9.802612553549244e-13
-0.05169999999999862	-0.0	-0.0206292862620868	0.0	1.0055351435694089e-12
-0.05159999999999862	-0.0	-0.020381357826020827	0.0	1.04098995425e-12
-0.051499999999998616	-0.0	-0.020127817558197893	0.0	1.086961466178616e-12
-0.05139999999999861	-0.0	-0.019883302964636973	0.0	1.1438842081291813e-12
-0.05129999999999861	-0.0	-0.01962756306500117	0.0	1.2122952482455472e-12
-0.05119999999999861	-0.0	-0.01935873737613575	0.0	1.2928388678442448e-12
-0.051099999999998605	-0.0	-0.019079654131370135	0.0	1.3862721567514895e-12
-0.0509999999999986	-0.0	-0.018794975724813343	0.0	1.4934715744950547e-12
-0.0508999999999986	-0.0	-0.01851767928668463	0.0	1.6154405291990238e-12
-0.050799999999998596	-0.0	-0.01823890401253116	0.0	1.753318033924489e-12
-0.05069999999999859	-0.0	-0.01795306857554541	0.0	1.908388508517094e-12
-0.05059999999999859	-0.0	-0.01765188318619205	0.0	2.082092803821034e-12
-0.05049999999999859	-0.0	-0.017333199184931827	0.0	2.2760405344584613e-12
-0.050399999999998585	-0.0	-0.01700549443362361	0.0	2.492023816316892e-12
-0.05029999999999858	-0.0	-0.016662230253480213	0.0	2.7320325155038723e-12
-0.05019999999999858	-0.0	-0.016300482911727584	0.0	2.9982711268879712e-12
-0.050099999999998576	-0.0	-0.015916894811817257	0.0	3.2931774125252597e-12
-0.04999999999999857	-0.0	-0.015506060673029355	0.0	3.6194429433517885e-12
-0.04989999999999857	-0.0	-0.01506259476310716	0.0	3.9800357015922e-12
-0.04979999999999857	-0.0	-0.014589922660120422	0.0	4.378224916483594e-12
-0.049699999999998565	-0.0	-0.014096215166629344	0.0	4.817608322243633e-12
-0.04959999999999856	-0.0	-0.013589258653194427	0.0	5.3021420448271625e-12
-0.04949999999999856	-0.0	-0.013072566362068914	0.0	5.8361733430291136e-12
-0.049399999999998556	-0.0	-0.012532517845225502	0.0	6.424476450028844e-12
-0.04929999999999855	-0.0	-0.011976325353586439	0.0	7.072291783659251e-12
-0.04919999999999855	-0.0	-0.01140421769315802	0.0	7.785368817665957e-12
-0.04909999999999855	-0.0	-0.010821681061029086	0.0	8.570012932148764e-12
-0.048999999999998545	-0.0	-0.010234970632853162	0.0	9.433136589411765e-12
-0.04889999999999854	-0.0	-0.009637493368220958	0.0	1.0382315211762165e-11
-0.04879999999999854	-0.0	-0.009042109409084047	0.0	1.1425848170583232e-11
-0.048699999999998536	-0.0	-0.008450317494412274	0.0	1.2572825331463164e-11
-0.04859999999999853	-0.0	-0.007859697550171801	0.0	1.3833199638501392e-11
-0.04849999999999853	-0.0	-0.007269207381737931	0.0	1.5217866262381644e-11
-0.04839999999999853	-0.0	-0.006685329705900336	0.0	1.6738748881634752e-11
-0.048299999999998525	-0.0	-0.006114490810122686	0.0	1.8408893714990896e-11
-0.04819999999999852	-0.0	-0.005561173439922835	0.0	2.024257197512826e-11
-0.04809999999999852	-0.0	-0.005023565499577385	0.0	2.2255391470776172e-11
-0.047999999999998516	-0.0	-0.0044960259733538375	0.0	2.446441814535179e-11
-0.04789999999999851	-0.0	-0.003981887384230057	0.0	2.6888308406473664e-11
-0.04779999999999851	-0.0	-0.003476380044853858	0.0	2.9547453172177244e-11
-0.04769999999999851	-0.0	-0.0029845635919969913	0.0	3.246413463687241e-11
-0.047599999999998505	-0.0	-0.0025081083397059238	0.0	3.566269684348467e-11
-0.0474999999999985	-0.0	-0.0020469074333663404	0.0	3.9169731238279294e-11
-0.0473999999999985	-0.0	-0.0016144647716368516	0.0	4.3014278482094616e-11
-0.047299999999998496	-0.0	-0.0011974459873974063	0.0	4.722804789666333e-11
-0.04719999999999849	-0.0	-0.0007962055620752531	0.0	5.184565603796944e-11
-0.04709999999999849	-0.0	-0.0004138670011398114	0.0	5.6904886010788815e-11
-0.04699999999999849	-0.0	-5.502712413895265e-05	0.0	6.244696927040899e-11
-0.046899999999998485	-0.0	0.0002570065054273705	0.0	6.851689179971092e-11
-0.04679999999999848	-0.0	0.0005419892665585184	0.0	7.516372670311554e-11
-0.04669999999999848	-0.0	0.0008041053692770694	0.0	8.244099542420642e-11
-0.046599999999998476	-0.0	0.0010461916744058805	0.0	9.040705997200727e-11
-0.04649999999999847	-0.0	0.0012654804489154908	0.0	9.912554873287958e-11
-0.04639999999999847	-0.0	0.001441741530541138	0.0	1.0866581865187567e-10
-0.04629999999999847	-0.0	0.0015834134299602476	0.0	1.1910345679020203e-10
-0.046199999999998465	-0.0	0.0016906040992409018	0.0	1.3052082450538946e-10
-0.04609999999999846	-0.0	0.0017697255610016728	0.0	1.4300764775913958e-10
-0.04599999999999846	-0.0	0.001829292146005706	0.0	1.566616573359455e-10
-0.045899999999998456	-0.0	0.0018698149225169572	0.0	1.7158928305484893e-10
-0.04579999999999845	-0.0	0.0018976804308777594	0.0	1.8790640637879972e-10
-0.04569999999999845	-0.0	0.0019109670485560955	0.0	2.057391761725075e-10
-0.04559999999999845	-0.0	0.0019064139877726385	0.0	2.2522489273227015e-10
-0.045499999999998444	-0.0	0.001882197495970955	0.0	2.465129656119303e-10
-0.04539999999999844	-0.0	0.0018363862894575883	0.0	2.69765951199841e-10
-0.04529999999999844	-0.0	0.0017812358333328623	0.0	2.951606764645993e-10
-0.045199999999998436	-0.0	0.001723864932705132	0.0	3.2288945578480106e-10
-0.04509999999999843	-0.0	0.0016660131909217116	0.0	3.531614083124609e-10
-0.04499999999999843	-0.0	0.001604094679091419	0.0	3.8620388389371935e-10
-0.04489999999999843	-0.0	0.0015341129187626185	0.0	4.22264006186863e-10
-0.044799999999998424	-0.0	0.0014596312100022318	0.0	4.616103422794317e-10
-0.04469999999999842	-0.0	0.0013882177765693407	0.0	5.04534708816442e-10
-0.04459999999999842	-0.0	0.001325417752263581	0.0	5.513541254139947e-10
-0.044499999999998416	-0.0	0.001270342755045199	0.0	6.024129269503445e-10
-0.04439999999999841	-0.0	0.0012179618764178333	0.0	6.580850472036072e-10
-0.04429999999999841	-0.0	0.001162688903829517	0.0	7.187764872459679e-10
-0.04419999999999841	-0.0	0.0011023695751020898	0.0	7.849279830129284e-10
-0.044099999999998404	-0.0	0.001037286379155056	0.0	8.570178875469663e-10
-0.0439999999999984	-0.0	0.0009696393160350423	0.0	9.355652845737508e-10
-0.0438999999999984	-0.0	0.0008840184557607456	0.0	1.0211333513103389e-09
-0.043799999999998396	-0.0	0.0007964877519034143	0.0	1.1143329897343184e-09
-0.04369999999999839	-0.0	0.0007002287681401214	0.0	1.2158267469670312e-09
-0.04359999999999839	-0.0	0.0005858428360911951	0.0	1.3263330469487233e-09
-0.04349999999999839	-0.0	0.0004462512172175088	0.0	1.4466307572154407e-09
-0.043399999999998384	-0.0	0.0002435812119229903	0.0	1.5775641163343938e-09
-0.04329999999999838	-0.0	2.261795291027291e-05	0.0	1.7200480494234604e-09
-0.04319999999999838	-0.0	-0.00021090089576678497	0.0	1.875073901179691e-09
-0.043099999999998376	-0.0	-0.00045626341580490206	0.0	2.0437156179800216e-09
-0.04299999999999837	-0.0	-0.0007141201316698339	0.0	2.227136412903685e-09
-0.04289999999999837	-0.0	-0.0010201578276109217	0.0	2.4265959499698284e-09
-0.04279999999999837	-0.0	-0.0013349608464125297	0.0	2.6434580864958295e-09
-0.042699999999998364	-0.0	-0.0016559384448325283	0.0	2.8791992152732885e-09
-0.04259999999999836	-0.0	-0.0019777785103580682	0.0	3.1354172512396222e-09
-0.04249999999999836	-0.0	-0.002296286747086113	0.0	3.4138413105082497e-09
-0.042399999999998356	-0.0	-0.002640606082912612	0.0	3.716342133020319e-09
-0.04229999999999835	-0.0	-0.0029860018903933366	0.0	4.044943303710824e-09
-0.04219999999999835	-0.0	-0.003333132496123917	0.0	4.4018333309560856e-09
-0.04209999999999835	-0.0	-0.0036758262826621776	0.0	4.7893786452039975e-09
-0.041999999999998344	-0.0	-0.004005933086030333	0.0	5.210137585097416e-09
-0.04189999999999834	-0.0	-0.004347832624954933	0.0	5.6668754431057e-09
-0.04179999999999834	-0.0	-0.004674753482258566	0.0	6.16258064769437e-09
-0.041699999999998336	-0.0	-0.004986295476743542	0.0	6.700482164409105e-09
-0.04159999999999833	-0.0	-0.005280276884063948	0.0	7.284068203949667e-09
-0.04149999999999833	-0.0	-0.005554966207761191	0.0	7.917106331381624e-09
-0.04139999999999833	-0.0	-0.0058222235741769305	0.0	8.603665077101102e-09
-0.041299999999998324	-0.0	-0.0060682523644290075	0.0	9.348137157059883e-09
-0.04119999999999832	-0.0	-0.006290975406545421	0.0	1.0155264417092692e-08
-0.04109999999999832	-0.0	-0.006487902879866942	0.0	1.1030164623999659e-08
-0.040999999999998316	-0.0	-0.006659610623816144	0.0	1.1978360234348718e-08
-0.04089999999999831	-0.0	-0.006794137331781452	0.0	1.3005809280809212e-08
-0.04079999999999831	-0.0	-0.0069063427086906905	0.0	1.4118938525236183e-08
-0.04069999999999831	-0.0	-0.006994499937016609	0.0	1.5324679037733826e-08
-0.040599999999998304	-0.0	-0.007061871800243859	0.0	1.663050437156887e-08
-0.0404999999999983	-0.0	-0.007114817664147076	0.0	1.804447151511652e-08
-0.0403999999999983	-0.0	-0.007132810124528495	0.0	1.9575264814046543e-08
-0.040299999999998296	-0.0	-0.007147526097738332	0.0	2.1232243069734918e-08
-0.04019999999999829	-0.0	-0.007162182209110128	0.0	2.302549003345543e-08
-0.04009999999999829	-0.0	-0.007178618301114393	0.0	2.4965868530326002e-08
-0.03999999999999829	-0.0	-0.007199169513884011	0.0	2.706507846228851e-08
-0.039899999999998284	-0.0	-0.007201246463426338	0.0	2.9335718955650273e-08
-0.03979999999999828	-0.0	-0.007211240238778162	0.0	3.179135493596258e-08
-0.03969999999999828	-0.0	-0.0072309588448993605	0.0	3.444658843131151e-08
-0.039599999999998275	-0.0	-0.0072641680788341	0.0	3.731713492450589e-08
-0.03949999999999827	-0.0	-0.0073136339967201655	0.0	4.041990509523804e-08
-0.03939999999999827	-0.0	-0.007357893463003757	0.0	4.377309231512419e-08
-0.03929999999999827	-0.0	-0.007415442432428145	0.0	4.7396266281668804e-08
-0.039199999999998264	-0.0	-0.0074870646861880325	0.0	5.131047320172471e-08
-0.03909999999999826	-0.0	-0.007574337176574834	0.0	5.553834296101173e-08
-0.03899999999999826	-0.0	-0.007680904403778433	0.0	6.010420374377521e-08
-0.038899999999998255	-0.0	-0.007811536705026178	0.0	6.503420459582639e-08
-0.03879999999999825	-0.0	-0.007968061289640982	0.0	7.035644645507199e-08
-0.03869999999999825	-0.0	-0.008149775118133659	0.0	7.610112220631465e-08
-0.03859999999999825	-0.0	-0.00835636368445276	0.0	8.23006663516804e-08
-0.038499999999998244	-0.0	-0.008589433284446746	0.0	8.898991492462971e-08
-0.03839999999999824	-0.0	-0.008877804030732307	0.0	9.620627631418696e-08
-0.03829999999999824	-0.0	-0.00920039202044445	0.0	1.0398991370696887e-07
-0.038199999999998235	-0.0	-0.009560035867796276	0.0	1.1238393989785434e-07
-0.03809999999999823	-0.0	-0.00995407791187102	0.0	1.2143462526586976e-07
-0.03799999999999823	-0.0	-0.010377738458397302	0.0	1.311916197602059e-07
-0.03789999999999823	-0.0	-0.010854743655669257	0.0	1.4170818979234354e-07
-0.037799999999998224	-0.0	-0.011357920258459829	0.0	1.5304147098419054e-07
-0.03769999999999822	-0.0	-0.01188722073927337	0.0	1.6525273777910157e-07
-0.03759999999999822	-0.0	-0.012446130110807405	0.0	1.7840769098277774e-07
-0.037499999999998215	-0.0	-0.013035928694532873	0.0	1.9257676436448824e-07
-0.03739999999999821	-0.0	-0.013658890402009877	0.0	2.0783545151605287e-07
-0.03729999999999821	-0.0	-0.014303154212427395	0.0	2.2426465423665414e-07
-0.03719999999999821	-0.0	-0.014968025777335624	0.0	2.419510537860549e-07
-0.037099999999998204	-0.0	-0.015653090854866884	0.0	2.609875064273723e-07
-0.0369999999999982	-0.0	-0.016357851238110333	0.0	2.814734647633914e-07
-0.0368999999999982	-0.0	-0.017077175451798692	0.0	3.035154264576634e-07
-0.036799999999998195	-0.0	-0.017815023359580635	0.0	3.2722741202361605e-07
-0.03669999999999819	-0.0	-0.018571110038521528	0.0	3.527314734618169e-07
-0.03659999999999819	-0.0	-0.01934735054823735	0.0	3.8015823562748634e-07
-0.03649999999999819	-0.0	-0.020144562884240786	0.0	4.0964747231785484e-07
-0.036399999999998184	-0.0	-0.020956847974647832	0.0	4.4134871918198887e-07
-0.03629999999999818	-0.0	-0.021795882379823897	0.0	4.7542192567470886e-07
-0.03619999999999818	-0.0	-0.022664059683665912	0.0	5.120381484014015e-07
-0.036099999999998175	-0.0	-0.023556009478345685	0.0	5.51380288332261e-07
-0.03599999999999817	-0.0	-0.024466280923679008	0.0	5.936438745028508e-07
-0.03589999999999817	-0.0	-0.025384804697122395	0.0	6.390378969635367e-07
-0.03579999999999817	-0.0	-0.02631867242825435	0.0	6.877856918933269e-07
-0.035699999999998164	-0.0	-0.02726409413534152	0.0	7.401258819543255e-07
-0.03559999999999816	-0.0	-0.028218460158843606	0.0	7.963133751319898e-07
-0.03549999999999816	-0.0	-0.02917888393488369	0.0	8.566204254837015e-07
-0.035399999999998155	-0.0	-0.03012380538013468	0.0	9.213377594043326e-07
-0.03529999999999815	-0.0	-0.031071676066716365	0.0	9.907757712130305e-07
-0.03519999999999815	-0.0	-0.03202193329165483	0.0	1.0652657920705852e-06
-0.03509999999999815	-0.0	-0.03297240620242779	0.0	1.1451614364518746e-06
-0.034999999999998144	-0.0	-0.03392417114349876	0.0	1.2308400306237312e-06
-0.03489999999999814	-0.0	-0.034849382279126366	0.0	1.3227041278152833e-06
-0.03479999999999814	-0.0	-0.0357765384021334	0.0	1.4211831150159123e-06
-0.034699999999998135	-0.0	-0.036701242458994456	0.0	1.5267349165961688e-06
-0.03459999999999813	-0.0	-0.03762390051255342	0.0	1.6398478002195354e-06
-0.03449999999999813	-0.0	-0.03854566990353474	0.0	1.761042290798349e-06
-0.034399999999998127	-0.0	-0.039425799683776165	0.0	1.8908731985462456e-06
-0.034299999999998124	-0.0	-0.04030558656050753	0.0	2.0299317674926716e-06
-0.03419999999999812	-0.0	-0.04118413375576126	0.0	2.1788479511524644e-06
-0.03409999999999812	-0.0	-0.04205885483230187	0.0	2.338292822386612e-06
-0.033999999999998115	-0.0	-0.042929263619115976	0.0	2.508981124849124e-06
-0.03389999999999811	-0.0	-0.043749513280862476	0.0	2.691673973789946e-06
-0.03379999999999811	-0.0	-0.04456020547455473	0.0	2.887181714376446e-06
-0.033699999999998106	-0.0	-0.045355277219538366	0.0	3.0963669461062064e-06
-0.033599999999998104	-0.0	-0.04613322186569222	0.0	3.32014772231235e-06
-0.0334999999999981	-0.0	-0.04689202230746135	0.0	3.5595009342106475e-06
-0.0333999999999981	-0.0	-0.04758420515661161	0.0	3.815465889405734e-06
-0.033299999999998095	-0.0	-0.04825016065102327	0.0	4.089148095261873e-06
-0.03319999999999809	-0.0	-0.04889055642305046	0.0	4.381723258054245e-06
-0.03309999999999809	-0.0	-0.049502865807422705	0.0	4.694441509349084e-06
-0.032999999999998086	-0.0	-0.050083365490464875	0.0	5.028631871616121e-06
-0.032899999999998084	-0.0	-0.050603374647875024	0.0	5.385706975656798e-06
-0.03279999999999808	-0.0	-0.05109237119522109	0.0	5.767168043036163e-06
-0.03269999999999808	-0.0	-0.051550824086105285	0.0	6.1746101473357535e-06
-0.032599999999998075	-0.0	-0.051979431873091765	0.0	6.6097277687025956e-06
-0.03249999999999807	-0.0	-0.05237714923112603	0.0	7.074320656853366e-06
-0.03239999999999807	-0.0	-0.05272472973457767	0.0	7.570300018405882e-06
-0.032299999999998066	-0.0	-0.053044925703122324	0.0	8.09969504515275e-06
-0.032199999999998064	-0.0	-0.05334314902153268	0.0	8.664659800665791e-06
-0.03209999999999806	-0.0	-0.05362112727838373	0.0	9.267480483423883e-06
-0.03199999999999806	-0.0	-0.053879295252850436	0.0	9.910583085495348e-06
-0.031899999999998055	-0.0	-0.054099483714155655	0.0	1.059654146667765e-05
-0.03179999999999805	-0.0	-0.054302778872491714	0.0	1.132808586490246e-05
-0.03169999999999805	-0.0	-0.054490756652120706	0.0	1.210811186465821e-05
-0.031599999999998046	-0.0	-0.05466895216307435	0.0	1.2939689846161344e-05
-0.03149999999999804	-0.0	-0.05484091668830252	0.0	1.3826074939025586e-05
-0.03139999999999804	-0.0	-0.05499217786499437	0.0	1.4770717505236687e-05
-0.03129999999999804	-0.0	-0.05513652495209935	0.0	1.57772741773398e-05
-0.031199999999998035	-0.0	-0.05527367122343138	0.0	1.684961947888606e-05
-0.031099999999998032	-0.0	-0.05540205002371201	0.0	1.7991858055370735e-05
-0.03099999999999803	-0.0	-0.05552286546110543	0.0	1.9208337545125104e-05
-0.030899999999998026	-0.0	-0.05564063558168105	0.0	2.0503662120897657e-05
-0.030799999999998023	-0.0	-0.05575710294696818	0.0	2.188270673418537e-05
-0.03069999999999802	-0.0	-0.055872394819294034	0.0	2.3350632095746802e-05
-0.030599999999998018	-0.0	-0.055988351708798595	0.0	2.4912900427150635e-05
-0.030499999999998015	-0.0	-0.05610621733695405	0.0	2.6575292019686947e-05
-0.030399999999998012	-0.0	-0.05622708124145707	0.0	2.8343922638497754e-05
-0.03029999999999801	-0.0	-0.05635494574876507	0.0	3.0225261811361127e-05
-0.030199999999998006	-0.0	-0.05649117034357006	0.0	3.2226152043204523e-05
-0.030099999999998003	-0.0	-0.05663044696178672	0.0	3.4353828999117875e-05
-0.029999999999998	-0.0	-0.05676749652799652	0.0	3.6615942700388604e-05
-0.029899999999997998	-0.0	-0.056895170738562276	0.0	3.902057977989992e-05
-0.029799999999997995	-0.0	-0.057015999774041315	0.0	4.1576286845111055e-05
-0.029699999999997992	-0.0	-0.057125574728857445	0.0	4.429209499877514e-05
-0.02959999999999799	-0.0	-0.05722106011426695	0.0	4.717754556956294e-05
-0.029499999999997986	-0.0	-0.05730137289089745	0.0	5.0242717106832646e-05
-0.029399999999997983	-0.0	-0.05737100852402017	0.0	5.3498253695926966e-05
-0.02929999999999798	-0.0	-0.05743154836702021	0.0	5.695539465259256e-05
-0.029199999999997978	-0.0	-0.057484469558192614	0.0	6.062600565740548e-05
-0.029099999999997975	-0.0	-0.05752692971634367	0.0	6.452261139343809e-05
-0.028999999999997972	-0.0	-0.05755919323817119	0.0	6.865842975284077e-05
-0.02889999999999797	-0.0	-0.05759011313654404	0.0	7.304740768052606e-05
-0.028799999999997966	-0.0	-0.05761268947289346	0.0	7.770425872572104e-05
-0.028699999999997963	-0.0	-0.05762046022941399	0.0	8.264450237483501e-05
-0.02859999999999796	-0.0	-0.05761258553778003	0.0	8.788450524183589e-05
-0.028499999999997958	-0.0	-0.057591898657809136	0.0	9.344152419516118e-05
-0.028399999999997955	-0.0	-0.05755734558191992	0.0	9.933375150311227e-05
-0.028299999999997952	-0.0	-0.057505373247841024	0.0	0.0001055803620826919
-0.02819999999999795	-0.0	-0.0574340696407904	0.0	0.00011220156293992958
-0.028099999999997946	-0.0	-0.05734355575427615	0.0	0.00011921864489293442
-0.027999999999997943	-0.0	-0.057235232409137804	0.0	0.0001266540366721927
-0.02789999999999794	-0.0	-0.05711753222200609	0.0	0.00013453136149598784
-0.027799999999997937	-0.0	-0.05698204507907164	0.0	0.00014287549622229819
-0.027699999999997935	-0.0	-0.05682775634679056	0.0	0.0001517126331820856
-0.027599999999997932	-0.0	-0.056657009693788514	0.0	0.00016107034480254456
-0.02749999999999793	-0.0	-0.056473846948429	0.0	0.00017097765113264457
-0.027399999999997926	-0.0	-0.056297997868304785	0.0	0.00018146509038716649
-0.027299999999997923	-0.0	-0.056119601633231264	0.0	0.0001925647926293784
-0.02719999999999792	-0.0	-0.05594462497548381	0.0	0.0002043105567165839
-0.027099999999997917	-0.0	-0.05577267391200731	0.0	0.00021673793063694264
-0.026999999999997915	-0.0	-0.055600162413526645	0.0	0.00022988429537022865
-0.02689999999999791	-0.0	-0.05543881543312926	0.0	0.00024378895240959703
-0.02679999999999791	-0.0	-0.055274693792049016	0.0	0.00025849321508593083
-0.026699999999997906	-0.0	-0.05510971260177566	0.0	0.00027404050384091254
-0.026599999999997903	-0.0	-0.05494807200408379	0.0	0.0002904764455997272
-0.0264999999999979	-0.0	-0.054792235054997786	0.0	0.00030784897739910967
-0.026399999999997897	-0.0	-0.054648499288363676	0.0	0.00032620845443139825
-0.026299999999997895	-0.0	-0.05451522509819891	0.0	0.00034560776267031097
-0.02619999999999789	-0.0	-0.05439694978490425	0.0	0.0003661024362493669
-0.02609999999999789	-0.0	-0.05429056257177075	0.0	0.0003877507797691159
-0.025999999999997886	-0.0	-0.05419171757676091	0.0	0.0004106139957147899
-0.025899999999997883	-0.0	-0.05409629817548542	0.0	0.00043475631717151313
-0.02579999999999788	-0.0	-0.05401001348118833	0.0	0.0004602451460298228
-0.025699999999997877	-0.0	-0.053927789660849594	0.0	0.000487151196880049
-0.025599999999997874	-0.0	-0.05384718045517428	0.0	0.0005155486467999828
-0.02549999999999787	-0.0	-0.053768676473135185	0.0	0.0005455152912462396
-0.02539999999999787	-0.0	-0.05367006461584707	0.0	0.0005771327062658675
-0.025299999999997866	-0.0	-0.05357238825991028	0.0	0.0006104864172510148
-0.025199999999997863	-0.0	-0.05347819401273824	0.0	0.000645666074465774
-0.02509999999999786	-0.0	-0.05338878507586966	0.0	0.0006827656355808548
-0.024999999999997857	-0.0	-0.05330456021827678	0.0	0.0007218835554583441
-0.024899999999997854	-0.0	-0.053203130849174815	0.0	0.0007631229834354715
-0.02479999999999785	-0.0	-0.05310562055240967	0.0	0.0008065919683632045
-0.02469999999999785	-0.0	-0.053010909796960326	0.0	0.0008524036716624424
-0.024599999999997846	-0.0	-0.05292047940342316	0.0	0.0009006765886675988
-0.024499999999997843	-0.0	-0.05283680150196866	0.0	0.0009515347785346398
-0.02439999999999784	-0.0	-0.052753044948122975	0.0	0.0010051081029978839
-0.024299999999997837	-0.0	-0.05267461442486024	0.0	0.0010615324742673056
-0.024199999999997834	-0.0	-0.05260218168777594	0.0	0.0011209501123656442
-0.02409999999999783	-0.0	-0.05253211241695463	0.0	0.0011835098122122366
-0.02399999999999783	-0.0	-0.052459943398091964	0.0	0.0012493672207682198
-0.023899999999997826	-0.0	-0.0523933613185414	0.0	0.0013186851245656976
-0.023799999999997823	-0.0	-0.05232455264453609	0.0	0.0013916337479513163
-0.02369999999999782	-0.0	-0.05225037256323972	0.0	0.0014683910623828347
-0.023599999999997817	-0.0	-0.052169852933384844	0.0	0.001549143107125444
-0.023499999999997814	-0.0	-0.05208646123155749	0.0	0.0016340843217028023
-0.02339999999999781	-0.0	-0.05200846664282856	0.0	0.0017234178904661501
-0.02329999999999781	-0.0	-0.051933386986240906	0.0	0.0018173560996533385
-0.023199999999997806	-0.0	-0.051862118829013475	0.0	0.0019161207073180846
-0.023099999999997803	-0.0	-0.05179252332312913	0.0	0.0020199433265184266
-0.0229999999999978	-0.0	-0.05172308669313523	0.0	0.0021290658221620722
-0.022899999999997797	-0.0	-0.05165134587493299	0.0	0.002243740721915086
-0.022799999999997794	-0.0	-0.05158089442412333	0.0	0.00236423164158917
-0.02269999999999779	-0.0	-0.05150983194356383	0.0	0.0024908137254318428
-0.02259999999999779	-0.0	-0.05143719256439207	0.0	0.002623774101752671
-0.022499999999997786	-0.0	-0.051361385439240154	0.0	0.002763412354327776
-0.022399999999997783	-0.0	-0.05127771686973582	0.0	0.0029100410100340117
-0.02229999999999778	-0.0	-0.05118321781866856	0.0	0.0030639860431732617
-0.022199999999997777	-0.0	-0.051076926081922595	0.0	0.003225587396956476
-0.022099999999997774	-0.0	-0.05096049137662631	0.0	0.00339519952262637
-0.02199999999999777	-0.0	-0.050838540632557175	0.0	0.0035731919367068907
-0.02189999999999777	-0.0	-0.05071885870978295	0.0	0.003759949796876747
-0.021799999999997766	-0.0	-0.05059495333697823	0.0	0.003955874496973774
-0.021699999999997763	-0.0	-0.05046203679976884	0.0	0.004161384281645982
-0.02159999999999776	-0.0	-0.050318637400254315	0.0	0.004376914881174505
-0.021499999999997757	-0.0	-0.05016475371615679	0.0	0.004602920167002969
-0.021399999999997754	-0.0	-0.05000467774845458	0.0	0.004839872828517061
-0.02129999999999775	-0.0	-0.04983966917021103	0.0	0.005088265071627088
-0.02119999999999775	-0.0	-0.04967549436586679	0.0	0.00534860933971596
-0.021099999999997746	-0.0	-0.04951184218542665	0.0	0.005621439057523689
-0.020999999999997743	-0.0	-0.04934445365949359	0.0	0.005907309398548806
-0.02089999999999774	-0.0	-0.04916776674851021	0.0	0.006206798076556303
-0.020799999999997737	-0.0	-0.04898967163589002	0.0	0.006520506161790269
-0.020699999999997734	-0.0	-0.048815121252863476	0.0	0.006849058922498472
-0.02059999999999773	-0.0	-0.048649773379220496	0.0	0.007193106692385034
-0.02049999999999773	-0.0	-0.04849630765298299	0.0	0.0075533257646156595
-0.020399999999997726	-0.0	-0.04834120474701103	0.0	0.007930419313008573
-0.020299999999997723	-0.0	-0.04819883172286718	0.0	0.008325118341052902
-0.02019999999999772	-0.0	-0.04807564382222786	0.0	0.008738182659404153
-0.020099999999997717	-0.0	-0.04797653069966975	0.0	0.009170401892514562
-0.019999999999997714	-0.0	-0.04790352245654972	0.0	0.009622596515064266
-0.01989999999999771	-0.0	-0.04785283504418914	0.0	0.010095618918866765
-0.01979999999999771	-0.0	-0.04783265257161983	0.0	0.010590354510929365
-0.019699999999997705	-0.0	-0.047839556719539496	0.0	0.011107722843357218
-0.019599999999997703	-0.0	-0.047870129936906175	0.0	0.01164867877579603
-0.0194999999999977	-0.0	-0.04792606931745623	0.0	0.012214213671115458
-0.019399999999997697	-0.0	-0.048021593612974464	0.0	0.012805356625041916
-0.019299999999997694	-0.0	-0.048150451694449356	0.0	0.013423175730455629
-0.01919999999999769	-0.0	-0.04831406446646383	0.0	0.014068779377072262
-0.01909999999999769	-0.0	-0.04851219871691607	0.0	0.014743317587236
-0.018999999999997685	-0.0	-0.0487412784551228	0.0	0.01544798338855514
-0.018899999999997683	-0.0	-0.04902437809355222	0.0	0.01618401422411677
-0.01879999999999768	-0.0	-0.04933187801780569	0.0	0.01695269340102158
-0.018699999999997677	-0.0	-0.04966358197449477	0.0	0.017755351577983566
-0.018599999999997674	-0.0	-0.050021057994879034	0.0	0.01859336829274332
-0.01849999999999767	-0.0	-0.05040600346170649	0.0	0.01946817353004704
-0.018399999999997668	-0.0	-0.050844878100003196	0.0	0.02038124933094544
-0.018299999999997665	-0.0	-0.05130396828145645	0.0	0.0213341314441697
-0.018199999999997662	-0.0	-0.051779770494431734	0.0	0.022328411020342904
-0.01809999999999766	-0.0	-0.05227300582390916	0.0	0.023365736349786982
-0.017999999999997657	-0.0	-0.052786230880939526	0.0	0.024447814644684953
-0.017899999999997654	-0.0	-0.05333742777572664	0.0	0.02557641386635964
-0.01779999999999765	-0.0	-0.053906592333931025	0.0	0.026753364598428177
-0.017699999999997648	-0.0	-0.054487819113339345	0.0	0.027980561966591037
-0.017599999999997645	-0.0	-0.05507560422060835	0.0	0.029259967605812426
-0.017499999999997642	-0.0	-0.05566616464790169	0.0	0.03059361167564608
-0.01739999999999764	-0.0	-0.05627489721534312	0.0	0.031983594924457154
-0.017299999999997637	-0.0	-0.056887418284410546	0.0	0.033432090803287115
-0.017199999999997634	-0.0	-0.057504316950558694	0.0	0.03494134763010383
-0.01709999999999763	-0.0	-0.058124108561756344	0.0	0.03651369080517197
-0.016999999999997628	-0.0	-0.05874546717897547	0.0	0.0381515250782751
-0.016899999999997625	-0.0	-0.05939097670372493	0.0	0.03985733686851051
-0.016799999999997622	-0.0	-0.06003454691892143	0.0	0.04163369663737117
-0.01669999999999762	-0.0	-0.060676825357911315	0.0	0.04348326131582035
-0.016599999999997617	-0.0	-0.06132110782062305	0.0	0.045408776786052873
-0.016499999999997614	-0.0	-0.061968068522570405	0.0	0.04741308041862658
-0.01639999999999761	-0.0	-0.06263673620744918	0.0	0.04949910366563623
-0.016299999999997608	-0.0	-0.0632970433010724	0.0	0.05166987471058657
-0.016199999999997605	-0.0	-0.0639451365530056	0.0	0.05392852117560948
-0.016099999999997602	-0.0	-0.06458268351917196	0.0	0.05627827288665285
-0.0159999999999976	-0.0	-0.06521567931725544	0.0	0.058722464697253195
-0.015899999999997597	-0.0	-0.06586757343333882	0.0	0.06126453937148479
-0.015799999999997594	-0.0	-0.06651557079012466	0.0	0.06390805052666147
-0.01569999999999759	-0.0	-0.06715412351803808	0.0	0.06665666563634419
-0.015599999999997588	-0.0	-0.06777855760347454	0.0	0.06951416909418733
-0.015499999999997585	-0.0	-0.06838732817673426	0.0	0.07248446533913361
-0.015399999999997582	-0.0	-0.06900922836151316	0.0	0.07557158204244309
-0.01529999999999758	-0.0	-0.06961827750040042	0.0	0.07877967335701447
-0.015199999999997577	-0.0	-0.07021880972973712	0.0	0.08211302322943283
-0.015099999999997574	-0.0	-0.07081198171995322	0.0	0.08557604877514613
-0.01499999999999757	-0.0	-0.07139416331268215	0.0	0.08917330371714369
-0.014899999999997568	-0.0	-0.07199764970909804	0.0	0.09290948188847911
-0.014799999999997565	-0.0	-0.07259212339961918	0.0	0.09678942079894552
-0.014699999999997562	-0.0	-0.07318425919789288	0.0	0.10081810526617478
-0.01459999999999756	-0.0	-0.07377543053010188	0.0	0.1050006711114008
-0.014499999999997557	-0.0	-0.07436412654772952	0.0	0.109342408920081
-0.014399999999997554	-0.0	-0.07496736215099634	0.0	0.11384876786753652
-0.01429999999999755	-0.0	-0.07556392222910509	0.0	0.11852535960972792
-0.014199999999997548	-0.0	-0.07615295756101022	0.0	0.12337796223923725
-0.014099999999997545	-0.0	-0.07673517005074337	0.0	0.12841252430648487
-0.013999999999997542	-0.0	-0.07731190426239368	0.0	0.1336351689061611
-0.01389999999999754	-0.0	-0.07787266007610746	0.0	0.1390521978288041
-0.013799999999997536	-0.0	-0.07842499958154221	0.0	0.14467009577740142
-0.013699999999997534	-0.0	-0.07896253323675831	0.0	0.15049553464884466
-0.01359999999999753	-0.0	-0.07947573977372863	0.0	0.1565353778800084
-0.013499999999997528	-0.0	-0.07995811308222066	0.0	0.16279668485816598
-0.013399999999997525	-0.0	-0.08038582566571677	0.0	0.16928671539540124
-0.013299999999997522	-0.0	-0.08078630428604881	0.0	0.1760129342666084
-0.01319999999999752	-0.0	-0.08116108582929986	0.0	0.18298301581061246
-0.013099999999997516	-0.0	-0.08150859067704531	0.0	0.19020484859387707
-0.012999999999997514	-0.0	-0.08182780972234234	0.0	0.19768654013619838
-0.01289999999999751	-0.0	-0.0820941089009928	0.0	0.20543642169771317
-0.012799999999997508	-0.0	-0.08233368288375664	0.0	0.21346305312648367
-0.012699999999997505	-0.0	-0.08255198624861029	0.0	0.22177522776583755
-0.012599999999997502	-0.0	-0.08275515391917987	0.0	0.2303819774205761
-0.0124999999999975	-0.0	-0.08294665633192233	0.0	0.23929257738107917
-0.012399999999997496	-0.0	-0.0830974558399454	0.0	0.24851655150425866
-0.012299999999997493	-0.0	-0.08323336566656214	0.0	0.25806367735022473
-0.01219999999999749	-0.0	-0.08335345441536024	0.0	0.2679439913734532
-0.012099999999997488	-0.0	-0.0834623598830369	0.0	0.2781677941671481
-0.011999999999997485	-0.0	-0.08356624139999827	0.0	0.2887456557594046
-0.011899999999997482	-0.0	-0.08363959478709179	0.0	0.29968842095969567
-0.01179999999999748	-0.0	-0.08370628046526658	0.0	0.31100721475409876
-0.011699999999997476	-0.0	-0.0837627018165719	0.0	0.3227134477475958
-0.011599999999997473	-0.0	-0.08380475854479508	0.0	0.33481882165167465
-0.01149999999999747	-0.0	-0.08382968691554195	0.0	0.3473353348153643
-0.011399999999997468	-0.0	-0.08381569702358857	0.0	0.3602752877977326
-0.011299999999997465	-0.0	-0.08379225060899022	0.0	0.3736512889797747
-0.011199999999997462	-0.0	-0.0837645696619992	0.0	0.38747626021350967
-0.011099999999997459	-0.0	-0.08373457305235138	0.0	0.40176344250600105
-0.010999999999997456	-0.0	-0.08369957962872866	0.0	0.41652640173590116
-0.010899999999997453	-0.0	-0.08362053431164318	0.0	0.431779034400018
-0.01079999999999745	-0.0	-0.08353202048238836	0.0	0.447535573387273
-0.010699999999997448	-0.0	-0.08343736042905586	0.0	0.463810593777326
-0.010599999999997445	-0.0	-0.08333958463422789	0.0	0.4806190186610049
-0.010499999999997442	-0.0	-0.08323927876813147	0.0	0.49797612497957283
-0.010399999999997439	-0.0	-0.08309508139790504	0.0	0.5158975493797465
-0.010299999999997436	-0.0	-0.08293670842211454	0.0	0.5343992940812439
-0.010199999999997433	-0.0	-0.08275869684544832	0.0	0.553497732753535
-0.01009999999999743	-0.0	-0.08256533121390537	0.0	0.5732096163983357
-0.009999999999997428	-0.0	-0.08236508900596914	0.0	0.5935520792342576
-0.009899999999997425	-0.0	-0.08213688988263292	0.0	0.6145426445799038
-0.009799999999997422	-0.0	-0.08190381676953018	0.0	0.6361992307315784
-0.009699999999997419	-0.0	-0.08166082542591054	0.0	0.6585401568316359
-0.009599999999997416	-0.0	-0.08140348523767955	0.0	0.6815841487233808
-0.009499999999997413	-0.0	-0.08113140366042157	0.0	0.705350344788293
-0.00939999999999741	-0.0	-0.08082329036833909	0.0	0.7298583017612162
-0.009299999999997408	-0.0	-0.08051124952907993	0.0	0.7551280005190338
-0.009199999999997405	-0.0	-0.08019649748890945	0.0	0.7811798518382079
-0.009099999999997402	-0.0	-0.07987713080838751	0.0	0.8080347021164329
-0.008999999999997399	-0.0	-0.07954718925087224	0.0	0.8357138390535304
-0.008899999999997396	-0.0	-0.07916550142688053	0.0	0.864238997286567
-0.008799999999997393	-0.0	-0.07876738485931359	0.0	0.8936323639740572
-0.00869999999999739	-0.0	-0.07835894056817472	0.0	0.9239165843239808
-0.008599999999997388	-0.0	-0.07794116809994034	0.0	0.9551147670602118
-0.008499999999997385	-0.0	-0.07750695331207036	0.0	0.9872504898218257
-0.008399999999997382	-0.0	-0.07702656096621144	0.0	1.0203478044896335
-0.008299999999997379	-0.0	-0.07651525928823699	0.0	1.0544312424341515
-0.008199999999997376	-0.0	-0.07596949958026424	0.0	1.0895258196791038
-0.008099999999997373	-0.0	-0.07539040075625468	0.0	1.1256570419744107
-0.00799999999999737	-0.0	-0.07478159444963625	0.0	1.1628509097725317
-0.007899999999997367	-0.0	-0.07414349703923888	0.0	1.2011339231018534
-0.007799999999997365	-0.0	-0.07347983143505847	0.0	1.2405330863307655
-0.007699999999997362	-0.0	-0.0727877065381876	0.0	1.2810759128158904
-0.007599999999997359	-0.0	-0.07206178739223078	0.0	1.322790429427856
-0.007499999999997356	-0.0	-0.07130039424983707	0.0	1.3657051809478808
-0.007399999999997353	-0.0	-0.07050900998552243	0.0	1.4098492343283342
-0.00729999999999735	-0.0	-0.06970056726326325	0.0	1.4552521828103249
-0.007199999999997347	-0.0	-0.06887702240573775	0.0	1.501944149891286
-0.0070999999999973445	-0.0	-0.06803751142817212	0.0	1.5499557931354206
-0.006999999999997342	-0.0	-0.06718159617081705	0.0	1.5993183078197601
-0.006899999999997339	-0.0	-0.06630796016305404	0.0	1.650063430408556
-0.006799999999997336	-0.0	-0.06542076112374708	0.0	1.7022234418485636
-0.006699999999997333	-0.0	-0.06452699581784464	0.0	1.755831170677778
-0.00659999999999733	-0.0	-0.06363082315508957	0.0	1.8109199959400408
-0.006499999999997327	-0.0	-0.0627317240091115	0.0	1.8675238498979236
-0.0063999999999973245	-0.0	-0.06184128997794103	0.0	1.925677220536192
-0.006299999999997322	-0.0	-0.060941867267368666	0.0	1.9854151538481095
-0.006199999999997319	-0.0	-0.06002951732739007	0.0	2.046773255896816
-0.006099999999997316	-0.0	-0.059106185371675536	0.0	2.1097876946439125
-0.005999999999997313	-0.0	-0.058175468228413664	0.0	2.1744952015374093
-0.00589999999999731	-0.0	-0.057249081630571845	0.0	2.2409330728511296
-0.005799999999997307	-0.0	-0.056312428164993905	0.0	2.309139170767633
-0.0056999999999973044	-0.0	-0.05536097466947647	0.0	2.37915192419672
-0.005599999999997302	-0.0	-0.05438897847897585	0.0	2.451010329321582
-0.005499999999997299	-0.0	-0.053396105605950824	0.0	2.5247539498646114
-0.005399999999997296	-0.0	-0.05238935920788077	0.0	2.6004229170649547
-0.005299999999997293	-0.0	-0.05136745162614817	0.0	2.678057929359861
-0.00519999999999729	-0.0	-0.05033087914987812	0.0	2.7577002517619276
-0.005099999999997287	-0.0	-0.04927996773302199	0.0	2.8393917149243375
-0.004999999999997284	-0.0	-0.04821154840330138	0.0	2.9231747138863042
-0.0048999999999972815	-0.0	-0.04713009064663051	0.0	3.009092206490885
-0.004799999999997279	-0.0	-0.04602886039673317	0.0	3.0971877114674657
-0.004699999999997276	-0.0	-0.04491543561242791	0.0	3.1875053061712513
-0.004599999999997273	-0.0	-0.04379231691468435	0.0	3.280089623972173
-0.00449999999999727	-0.0	-0.04265635858584555	0.0	3.374985851285741
-0.004399999999997267	-0.0	-0.04151555736813507	0.0	3.4722397242384258
-0.004299999999997264	-0.0	-0.04034965932488502	0.0	3.571897524960304
-0.0041999999999972615	-0.0	-0.03915395677886423	0.0	3.674006077497772
-0.004099999999997259	-0.0	-0.03793218076555704	0.0	3.778612743339333
-0.003999999999997256	-0.0	-0.036692140767195944	0.0	3.885765416547524
-0.003899999999997253	-0.0	-0.03544313020917004	0.0	3.9955125184902487
-0.00379999999999725	-0.0	-0.03417646100733566	0.0	4.107902992164927
-0.003699999999997247	-0.0	-0.032889111736456346	0.0	4.222986296109066
-0.0035999999999972443	-0.0	-0.03157710542042387	0.0	4.340812397891
-0.0034999999999972414	-0.0	-0.030239765652246488	0.0	4.461431767174759
-0.0033999999999972386	-0.0	-0.028886644938680386	0.0	4.584895368353271
-0.0032999999999972357	-0.0	-0.027513780049449762	0.0	4.7112546527442465
-0.003199999999997233	-0.0	-0.02611920783020904	0.0	4.840561550343391
-0.00309999999999723	-0.0	-0.024700008561754933	0.0	4.972868461129763
-0.002999999999997227	-0.0	-0.023252069294495747	0.0	5.108228245918413
-0.0028999999999972242	-0.0	-0.021780831127324807	0.0	5.2466942167556585
-0.0027999999999972214	-0.0	-0.02028027883649573	0.0	5.388320126852626
-0.0026999999999972185	-0.0	-0.01875802889351145	0.0	5.533160160052972
-0.0025999999999972156	-0.0	-0.01721590970032425	0.0	5.6812689198310355
-0.002499999999997213	-0.0	-0.01565082059777439	0.0	5.83270141781688
-0.00239999999999721	-0.0	-0.014068434268601205	0.0	5.987513061845126
-0.002299999999997207	-0.0	-0.012454545120451141	0.0	6.145759643524685
-0.002199999999997204	-0.0	-0.010806595802316276	0.0	6.307497325326922
-0.0020999999999972013	-0.0	-0.009128203570750743	0.0	6.472782627190078
-0.0019999999999971985	-0.0	-0.007425345406857157	0.0	6.641672412638163
-0.0018999999999971956	-0.0	-0.005705309154183494	0.0	6.814223874412901
-0.0017999999999971927	-0.0	-0.003962612614285396	0.0	6.990494519617622
-0.0016999999999971899	-0.0	-0.002191787439533714	0.0	7.170542154372516
-0.001599999999997187	-0.0	-0.00038349307815625533	0.0	7.354424867980916
-0.0014999999999971841	-0.0	0.0014657514913280854	0.0	7.542201016606755
-0.0013999999999971813	-0.0	0.0033605145253910763	0.0	7.733929206463743
-0.0012999999999971784	-0.0	0.005285771831319119	0.0	7.929668276517271
-0.0011999999999971755	-0.0	0.007240771879534409	0.0	8.129477280700371
-0.0010999999999971727	-0.0	0.00922775375907065	0.0	8.33341546964558
-0.0009999999999971698	-0.0	0.011251533775724491	0.0	8.541542271935063
-0.000899999999997167	-0.0	0.013333828827442738	0.0	8.753917274871595
-0.0007999999999971641	-0.0	0.015448481476464274	0.0	8.970600204773682
-0.0006999999999971612	-0.0	0.01759062041820819	0.0	9.191650906798431
-0.0005999999999971584	-0.0	0.019758206884562864	0.0	9.417129324296289
-0.0004999999999971555	-0.0	0.021948473933617627	0.0	9.647095477702232
-0.00039999999999715263	-0.0	0.02417903158642046	0.0	9.881609442968474
-0.00029999999999714977	-0.0	0.026433320792775935	0.0	10.120731329544268
-0.0001999999999971469	-0.0	0.028711627781845536	0.0	10.36452125790881
-9.999999999714404e-05	-0.0	0.031003586407964447	0.0	10.613039336663737
2.858824288409778e-15	-0.0	0.033303727472830544	0.0	10.866345639192334
0.00010000000000286169	-0.0	0.035629767670914976	0.0	11.124500179892829
0.00020000000000286455	-0.0	0.03796539440436819	0.0	11.387562889993902
0.0003000000000028674	-0.0	0.04029677957282373	0.0	11.655593592960807
0.0004000000000028703	-0.0	0.04262255931420237	0.0	11.928651979501154
0.0005000000000028731	-0.0	0.04495006615598239	0.0	12.206797582179867
0.000600000000002876	-0.0	0.04729092144813729	0.0	12.490089749653194
0.0007000000000028789	-0.0	0.049644672943030536	0.0	12.778587620532408
0.0008000000000028817	-0.0	0.05201524617069432	0.0	13.072350096887982
0.0009000000000028846	-0.0	0.05440655729568597	0.0	13.3714358174059
0.0010000000000028875	-0.0	0.05682846546252095	0.0	13.675903130207827
0.0011000000000028903	-0.0	0.05932028307746118	0.0	13.985810065347772
0.0012000000000028932	-0.0	0.06186166164755768	0.0	14.301214306997952
0.001300000000002896	-0.0	0.06445224346709141	0.0	14.62217316533738
0.001400000000002899	-0.0	0.06709081025676046	0.0	14.948743548156934
0.0015000000000029018	-0.0	0.06978343839100352	0.0	15.280981932195148
0.0016000000000029047	-0.0	0.0725625432811571	0.0	15.618944334219638
0.0017000000000029075	-0.0	0.0754034119945331	0.0	15.962686281869122
0.0018000000000029104	-0.0	0.07824133581986101	0.0	16.312262784271848
0.0019000000000029132	-0.0	0.08095326129157362	0.0	16.66772830245632
0.002000000000002916	-0.0	0.08341276354089487	0.0	17.029136719570996
0.002100000000002919	-0.0	0.08538019005464843	0.0	17.396541310929457
0.002200000000002922	-0.0	0.08705976293494548	0.0	17.769994713898694
0.0023000000000029247	-0.0	0.08847983976550695	0.0	18.149548897647957
0.0024000000000029276	-0.0	0.08963724693389646	0.0	18.535255132776104
0.0025000000000029304	-0.0	0.0905428381929299	0.0	18.927163960835987
0.0026000000000029333	-0.0	0.09090080998315284	0.0	19.325325163774476
0.002700000000002936	-0.0	0.09108197637142498	0.0	19.729787733307113
0.002800000000002939	-0.0	0.0910585615780883	0.0	20.140599840246953
0.002900000000002942	-0.0	0.09077349480920714	0.0	20.557808803806875
0.0030000000000029448	-0.0	0.09019734501593102	0.0	20.981461060895665
0.0031000000000029476	-0.0	0.08914335654464658	0.0	21.411602135427888
0.0032000000000029505	-0.0	0.08787838590090241	0.0	21.8482766076679
0.0033000000000029533	-0.0	0.0864518839151089	0.0	22.291528083628886
0.003400000000002956	-0.0	0.08488885445855862	0.0	22.741399164547726
0.003500000000002959	-0.0	0.08321653040256582	0.0	23.197931416456655
0.003600000000002962	-0.0	0.08144013636423056	0.0	23.66116533987317
0.003700000000002965	-0.0	0.07964801934949793	0.0	24.131140339629514
0.0038000000000029677	-0.0	0.07782873478467743	0.0	24.607894694863294
0.0039000000000029705	-0.0	0.07591228758966041	0.0	25.09146552919092
0.004000000000002973	-0.0	0.07382011861209431	0.0	25.58188878108572
0.004100000000002976	-0.0	0.07156439214045925	0.0	26.0791991744824
0.004200000000002979	-0.0	0.06913295319880025	0.0	26.583430189630008
0.004300000000002982	-0.0	0.06654675574042054	0.0	27.094614034215187
0.004400000000002985	-0.0	0.06379002686724297	0.0	27.612781614777745
0.004500000000002988	-0.0	0.06084066902117903	0.0	28.1379625084405
0.004600000000002991	-0.0	0.05775155823628374	0.0	28.670184934975364
0.0047000000000029934	-0.0	0.05454801501817237	0.0	29.2094757292275
0.004800000000002996	-0.0	0.05127954988196112	0.0	29.755860313919392
0.004900000000002999	-0.0	0.04794693042809957	0.0	30.30936267285662
0.005000000000003002	6.105110932006266e-10	0.04452272902406502	0.0	30.870005324556868
0.005100000000003005	-1.9508340085758993e-05	0.04099763281175556	0.002124864071804371	31.437809296323692
0.005200000000003008	-0.0001434579814216359	0.03739533047321461	0.015620128020636215	32.012794098786294
0.005300000000003011	-0.00043752255940658266	0.033741041065891854	0.04760996628841603	32.5949777009266
0.0054000000000030135	-0.0009375239245040628	0.030025254504968492	0.10194888768956654	33.184376505614374
0.005500000000003016	-0.0016633942486817253	0.02620811209999446	0.18075086549926433	33.78100532567124
0.005600000000003019	-0.002624449680253384	0.022271168918804117	0.2849682017741847	34.38487736048404
0.005700000000003022	-0.003824894169512504	0.018220233420139696	0.41499398011767236	34.99600417318775
0.005800000000003025	-0.005265331880540846	0.014085632450812588	0.5708282292050508	35.61439566843766
0.005900000000003028	-0.006944636260330646	0.009874621589575324	0.752282508218084	36.24006007079094
0.006000000000003031	-0.008860534448867046	0.005571470236142817	0.9590440428012215	36.87300390371613
0.0061000000000030336	-0.011010189688834295	0.0011681191514241321	1.1907394789495183	37.513231969250334
0.006200000000003036	-0.013390387423312299	-0.0033111856337021883	1.4469553071721857	38.16074732832178
0.006300000000003039	-0.015997794576633396	-0.007842251560109342	1.72726620553848	38.81555128175676
0.006400000000003042	-0.018828920963547637	-0.01242836771452331	2.031230865815431	39.47764335198811
0.006500000000003045	-0.021880319179185335	-0.01710389275284889	2.358413805769998	40.14702126548279
0.006600000000003048	-0.025148491143252443	-0.021931574906770293	2.708375174256937	40.823680935905514
0.006700000000003051	-0.028629960780910818	-0.026889680964883082	3.0806786781065107	41.50761644803466
0.006800000000003054	-0.03232131177428315	-0.0319528275650434	3.474895684215556	42.19882004244662
0.0069000000000030565	-0.03621913257580737	-0.03709318942365754	3.8905992100501665	42.897282100983915
0.007000000000003059	-0.040320043896245536	-0.042304863221572196	4.327366912721761	43.6029911330218
0.007100000000003062	-0.044620718714043696	-0.04763906038511319	4.784783255848283	44.31593376254824
0.007200000000003065	-0.049117876948846916	-0.05306238864496661	5.262438911286362	45.0360947160706
0.007300000000003068	-0.05380825937092476	-0.058571053629765835	5.7599279007626185	45.76345681136268
0.007400000000003071	-0.05868864582041195	-0.06415789043482331	6.276849571079558	46.49800094706447
0.007500000000003074	-0.06375585958084967	-0.06982508473579424	6.812809056195819	47.239706093147106
0.0076000000000030765	-0.06900676659002428	-0.07562599488181616	7.367417175809174	47.988549282254255
0.007700000000003079	-0.07443827508485405	-0.08150790320502899	7.940290381485459	48.744505601930975
0.007800000000003082	-0.08004732417713747	-0.08745510848562958	8.531049497275495	49.507548187750096
0.007900000000003085	-0.08583088192527043	-0.09345792245751249	9.139319497868136	50.277648217346155
0.008000000000003088	-0.09178595607048726	-0.09952601185075077	9.764730666747752	51.05477490536534
0.00810000000000309	-0.09790959431085518	-0.10574456367075015	10.40691861184338	51.83889549934027
0.008200000000003094	-0.10419888430127415	-0.11205999162640638	11.065524251303295	52.62997527649685
0.008300000000003097	-0.11065095365347698	-0.11845836222421488	11.740193799315051	53.42797754150041
0.0084000000000031	-0.11726296975548586	-0.1249166284066313	12.430578732305884	54.23286362514736
0.008500000000003102	-0.12403212396771983	-0.13143079063340346	13.136334053530948	55.04459288400797
0.008600000000003105	-0.13095562652585696	-0.1381016803960435	13.857117728293089	55.86312270102515
0.008700000000003108	-0.13803072863906304	-0.14487200707745806	14.592593082752849	56.68840848707342
0.008800000000003111	-0.1452547231260259	-0.15174968889985588	15.342428858935012	57.520403683481774
0.008900000000003114	-0.15262494441495533	-0.15872945043334605	16.10629920032635	58.35905976552287
0.009000000000003117	-0.16013876854358333	-0.16581263699316487	16.883883637519425	59.204326246871084
0.00910000000000312	-0.16779360172073501	-0.17310783760772264	17.674865828019417	60.05615068503037
0.009200000000003122	-0.17558684884255055	-0.1805520801641386	18.478930115924857	60.91447868773284
0.009300000000003125	-0.18351595190074618	-0.18815799072045294	19.295765713102615	61.77925392030807
0.009400000000003128	-0.19157839491350503	-0.1959199900108136	20.12506722329883	62.65041811402223
0.009500000000003131	-0.1997717037044639	-0.2038278473540702	20.96653460376956	63.52791107538547
0.009600000000003134	-0.20809344590271336	-0.21198424516750605	21.819873151091407	64.41167069642577
0.009700000000003137	-0.21654122701393427	-0.22028322083501045	22.684793059082693	65.30163296592602
0.00980000000000314	-0.22511264462493988	-0.22873234502054363	23.561004417720397	66.19773198162079
0.009900000000003142	-0.23380531614083333	-0.23733473891632706	24.448220234075215	67.09989996334866
0.010000000000003145	-0.24261690290185983	-0.24608832402066894	25.3461590512011	68.00806726715518
0.010100000000003148	-0.25154510859010787	-0.2551173532681027	26.25454475996811	68.92216240034034
0.010200000000003151	-0.2605876792295091	-0.26429794229557113	27.1731065849287	69.84211203744502
0.010300000000003154	-0.2697424022886669	-0.27362523931486177	28.101578972508577	70.76784103716851
0.010400000000003157	-0.2790070594660516	-0.2830880953795506	29.0396964345388	71.69927246021024
0.01050000000000316	-0.28837943519750203	-0.29267975544530334	29.98719447429044	72.63632758802659
0.010600000000003162	-0.2978573599781377	-0.3025509831698694	30.9438143021567	73.5789259424948
0.010700000000003165	-0.3074387050529872	-0.31257813071221907	31.90930224232945	74.52698530647328
0.010800000000003168	-0.31712138241698795	-0.32277870492076205	32.88340971930228	75.48042174524883
0.010900000000003171	-0.3269033431828257	-0.33315898047350745	33.86589306664053	76.43914962885981
0.011000000000003174	-0.3367825287491297	-0.34371618805038323	34.85650819522575	77.40308165528346
0.011100000000003177	-0.3467568912417009	-0.35461740175184264	35.85501282040598	78.37212887447568
0.01120000000000318	-0.35682442495926947	-0.36569421866119206	36.861169882076865	79.34620071325062
0.011300000000003182	-0.3669831602984316	-0.3769515327648026	37.874746869229504	80.32520500098659
0.011400000000003185	-0.3772311637536499	-0.38839044196631156	38.89551580793361	81.30904799614487
0.011500000000003188	-0.387566533298141	-0.40000424888159625	39.9232527462417	82.29763441358709
0.011600000000003191	-0.3979873578765386	-0.4119575887702657	40.957733331443194	83.29086745267632
0.011700000000003194	-0.408491749536833	-0.42406730361675155	41.99873631055397	84.28864882614646
0.011800000000003197	-0.4190778547225931	-0.4363261215173941	43.04604475198262	85.2908787897242
0.0119000000000032	-0.4297438519642149	-0.4487286841572943	44.099445782651394	86.29745617248764
0.012000000000003203	-0.44048795187892176	-0.4612723467756408	45.15873057726747	87.30827840794417
0.012100000000003205	-0.4513083931511875	-0.47412293614232903	46.22369390981266	88.32324156581089
0.012200000000003208	-0.4622034097308463	-0.48711367616680495	47.2941305711938	89.34224038447995
0.012300000000003211	-0.4731712549630664	-0.5002411960531654	48.369837997116605	90.36516830415043
0.012400000000003214	-0.48421021380064133	-0.5134987533228531	49.450617591161624	91.39191750060887
0.012500000000003217	-0.4953186017472896	-0.526874408846528	50.53627459921491	92.4223789196392
0.01260000000000322	-0.5064947648576549	-0.5405257597591433	51.626618099322954	93.45644231204335
0.012700000000003223	-0.5177370791004122	-0.5542700799771817	52.72146092220892	94.49399626925232
0.012800000000003225	-0.5290439217088725	-0.5681130133648269	53.82061652085458	95.53492825950897
0.012900000000003228	-0.540413671074382	-0.5820666912355126	54.923898956991266	96.57912466460134
0.013000000000003231	-0.5518447373585007	-0.5961395358046231	56.031126233540526	97.62647081712687
0.013100000000003234	-0.5633355620325691	-0.6105305514702318	57.14212023408716	98.67685103826628
0.013200000000003237	-0.5748846178777083	-0.6250554438406688	58.25670671266459	99.73014867604653
0.01330000000000324	-0.5864904089848203	-0.6397185150894773	59.374715283572606	100.78624614407165
0.013400000000003243	-0.5981514531596631	-0.6545145667777544	60.495977494774564	101.84502496069966
0.013500000000003246	-0.6098662460136068	-0.6694309727980021	61.62032291141372	102.90636578864446
0.013600000000003248	-0.6216333142285358	-0.6846452439756843	62.74758492225909	103.97014847498087
0.013700000000003251	-0.6334512165498458	-0.6999529073239538	63.877600837814335	105.0362520915304
0.013800000000003254	-0.6453185435227932	-0.7153426913004843	65.0102118513072	106.10455497560613
0.013900000000003257	-0.6572339174924953	-0.7308028080129517	66.14526302850237	107.17493477109446
0.01400000000000326	-0.6691959764656568	-0.7463213571917451	67.28260153975313	108.24726846985077
0.014100000000003263	-0.6812033309916864	-0.7620303075178844	68.42207195782758	109.32143245338756
0.014200000000003266	-0.6932546238312034	-0.777770024955001	69.5635227634377	110.39730253483184
0.014300000000003268	-0.7053485274557322	-0.7935208207178426	70.70680606266492	111.47475400112887
0.014400000000003271	-0.7174837431142991	-0.8092687836190449	71.8517774757826	112.55366165547072
0.014500000000003274	-0.7296590008334317	-0.8250133512845629	72.99829612803552	113.63389985992593
0.014600000000003277	-0.7418730357715495	-0.8408499549772134	74.14622206495045	114.71534257824821
0.01470000000000328	-0.7541245725114685	-0.8567248251021011	75.29541453888248	115.79786341884082
0.014800000000003283	-0.7664123662121808	-0.8726724860199648	76.44573649309888	116.88133567785492
0.014900000000003286	-0.7787351966924916	-0.888726650785775	77.59705390770434	117.96563238239811
0.015000000000003288	-0.7910918684293924	-0.9049139942491293	78.74923579148178	119.05062633383157
0.015100000000003291	-0.8034812101833881	-0.9213034999651191	79.90215413312623	120.13619015113242
0.015200000000003294	-0.8159020515901032	-0.9378284818829785	81.05568134375751	121.22219631429935
0.015300000000003297	-0.8283532235596317	-0.9544614737969412	82.20969029913108	122.30851720777856
0.0154000000000033	-0.8408335815517509	-0.971166803864468	83.36405687339904	123.39502516388865
0.015500000000003303	-0.8533420035252367	-0.9879061182268035	84.518659707881	124.48159250622084
0.015600000000003306	-0.8658773899378636	-1.00468922182985	85.67338020379276	125.56809159299367
0.01570000000000331	-0.8784386637409254	-1.0214304677263437	86.82810251440155	126.65439486033965
0.01580000000000331	-0.8910247552790019	-1.0381090733126344	87.98271189307349	127.74037486550195
0.015900000000003314	-0.9036345871613084	-1.0547210265194158	89.13709304245096	128.82590432991992
0.016000000000003317	-0.9162671035727703	-1.0712783285435559	90.291133308261	129.91085618218105
0.01610000000000332	-0.9289212714791241	-1.0878494281781939	91.44472280363658	130.99510360081933
0.016200000000003323	-0.9415960806269165	-1.1044176383777278	92.59775440186422	132.0785200569377
0.016300000000003326	-0.9542905435435046	-1.1210107179869149	93.75012372915481	133.16097935663385
0.01640000000000333	-0.967003690519732	-1.1376524501203504	94.90172861094666	134.2423556832095
0.01650000000000333	-0.9797345332587208	-1.1543531584715672	96.05246510671631	135.3225236391413
0.016600000000003334	-0.9924820940587763	-1.1711570874332973	97.20223069295257	136.4013582877939
0.016700000000003337	-1.0052454204255776	-1.187988957925158	98.35092585094092	137.47873519485498
0.01680000000000334	-1.0180235842326095	-1.2048175894488171	99.49845396747543	138.55453046947207
0.016900000000003343	-1.0308156817211616	-1.221608837059835	100.64472132727558	139.62862080507182
0.017000000000003346	-1.043620831777967	-1.238335688250582	101.78963691782654	140.70088351984217
0.01710000000000335	-1.0564381332567592	-1.2550048241980976	102.93310777375393	141.77119659685846
0.01720000000000335	-1.0692666846559675	-1.2715796179632113	104.07504112497931	142.83943872383477
0.017300000000003354	-1.0821056120760937	-1.288050249091232	105.215347441213	143.9054893324815
0.017400000000003357	-1.0949540650842104	-1.3044099113898018	106.35393997308648	144.96922863745078
0.01750000000000336	-1.1078112167139593	-1.3206540529013704	107.49073474490424	146.03053767485318
0.017600000000003363	-1.12067625976673	-1.336741771971539	108.62565014454074	147.08929834032568
0.017700000000003366	-1.1335483649010394	-1.3527243952170411	109.75860235233017	148.14539342663485
0.01780000000000337	-1.1464267129929122	-1.368626884592221	110.88950887129653	149.19870666079888
0.01790000000000337	-1.1593105081027988	-1.384485032798601	112.01828993600883	150.2491227407092
0.018000000000003374	-1.1721989739944374	-1.4003396280772227	113.14486812630298	151.2965273712378
0.018100000000003377	-1.1850913541348536	-1.4161580337898139	114.26916836116365	152.34080729981238
0.01820000000000338	-1.1979869035690422	-1.4320140137544606	115.39111700760947	153.3818503514438
0.018300000000003383	-1.210884862932644	-1.4478951154278112	116.51063904631539	154.41954546319087
0.018400000000003386	-1.2237844898032675	-1.4637782089999054	117.62766148985081	155.45378271804623
0.01850000000000339	-1.236685059250918	-1.4796408939507437	118.74211343732311	156.4844533782292
0.01860000000000339	-1.2495858632811145	-1.49542625344821	119.85392600827626	157.51144991787075
0.018700000000003394	-1.2624862108348902	-1.5111939739206932	120.96303233741725	158.53466605507646
0.018800000000003397	-1.2753854214956004	-1.5269656435452392	122.06936688390057	159.55399678335297
0.0189000000000034	-1.2882828040247818	-1.5427573215333443	123.17286308994862	160.56933840238534
0.019000000000003403	-1.3011776798514973	-1.55857430685752	124.2734559418267	161.58058854815155
0.019100000000003406	-1.3140693870977487	-1.5744179227760111	125.3710824042455	162.58764622236035
0.01920000000000341	-1.326957280356097	-1.5902540256512798	126.46568139098348	163.5904118212029
0.01930000000000341	-1.3398407306896616	-1.6060576854556934	127.557193759809	164.5887871634015
0.019400000000003415	-1.3527191244253205	-1.6218087196901552	128.64556217597342	165.5826755175487
0.019500000000003417	-1.3655918385250387	-1.6374886083107507	129.73072842492712	166.5719816287201
0.01960000000000342	-1.3784582476986504	-1.653152418769361	130.8126341892096	167.5566117443553
0.019700000000003423	-1.3913177449781542	-1.6687251174138016	131.89122328959175	168.53647363939103
0.019800000000003426	-1.404169741490546	-1.6842097841559618	132.96644165477971	169.51147664063993
0.01990000000000343	-1.4170136664578201	-1.69960987955897	134.03823731594272	170.48153165040304
0.02000000000000343	-1.4298489671969679	-1.7149291962986832	135.10656040125872	171.4465511693069
0.020100000000003435	-1.44267509177058	-1.7301827655219286	136.17136124076674	172.40644931835712
0.020200000000003437	-1.4554914644050612	-1.7453515010463443	137.23258768830817	173.36114186019705
0.02030000000000344	-1.4682975292904894	-1.7604197064380054	138.29018989849442	174.3105462195662
0.020400000000003443	-1.48109274984779	-1.775367481815453	139.34412024092893	175.25458150294745
0.020500000000003446	-1.4938766086570856	-1.7901774579182979	140.3943332866682	176.19316851739828
0.02060000000000345	-1.5066486074576961	-1.8047076870536376	141.44078580252483	177.126229788556
0.020700000000003452	-1.5194082490823277	-1.819101980165755	142.48343477764664	178.05368957781238
0.020800000000003455	-1.5321550101447157	-1.8333782208590512	143.52223444800057	178.9754738986494
0.020900000000003457	-1.5448883899012449	-1.8475609818495682	144.5571416253902	179.89151053213192
0.02100000000000346	-1.557607904415152	-1.861681757031827	145.5881150551659	180.80172904154946
0.021100000000003463	-1.5703130862810568	-1.8755291726003946	146.61511538121593	181.70606078620472
0.021200000000003466	-1.5830034841874543	-1.889354186413594	147.63810509340047	182.60443893434064
0.02130000000000347	-1.5956786374555205	-1.9031540957688893	148.6570457495238	183.49679847520443
0.021400000000003472	-1.6083380810024377	-1.916921913114469	149.67189851827015	184.38307623024397
0.021500000000003475	-1.6209813668738855	-1.930648203440852	150.68262652547793	185.26321086343137
0.021600000000003478	-1.6336080603979415	-1.9441034265471024	151.68919443016176	186.1371428907129
0.02170000000000348	-1.6462177401850813	-1.9575031849630937	152.69156842054144	187.0048146885819
0.021800000000003483	-1.6588099966287113	-1.970849430260078	153.68971604675997	187.86617050177108
0.021900000000003486	-1.671384411468555	-1.984142814318343	154.68360399138305	188.7211564500648
0.02200000000000349	-1.683940568937898	-1.9973811314191425	155.6731992857364	189.56972053422814
0.022100000000003492	-1.6964780662957588	-2.0104440075695797	156.6584704561391	190.4118126410529
0.022200000000003495	-1.708996512838105	-2.0234420159189646	157.63938741233764	191.2473845475197
0.022300000000003498	-1.7214955298978538	-2.0363773445756133	158.61592144392623	192.0763899240763
0.0224000000000035	-1.7339747506575898	-2.0492565876044666	159.58804519637977	192.89878433703294
0.022500000000003503	-1.7464338054674062	-2.062081036563791	160.55573106835695	193.71452525007524
0.022600000000003506	-1.7588723169939495	-2.0748317826383014	161.51895068392292	194.52357202489668
0.02270000000000351	-1.771289920244149	-2.0875027946253244	162.4776770754911	195.32588592095195
0.022800000000003512	-1.783686263252114	-2.1000695826839597	163.43188475500216	196.12143009433402
0.022900000000003515	-1.7960610070791365	-2.1125044629360117	164.38154971010707	196.91016959577803
0.023000000000003518	-1.808413825813687	-2.1247843748551594	165.32664940036105	197.69207136779463
0.02310000000000352	-1.8207444015905405	-2.1369781338070926	166.26716221090922	198.46710424093732
0.023200000000003523	-1.8330523953268139	-2.148993734124503	167.203064262638	199.23523892920775
0.023300000000003526	-1.8453374729236007	-2.1608300100765936	168.13433227183512	199.99644802460426
0.02340000000000353	-1.8575993159581843	-2.1724948143446694	169.0609447132404	200.75070599081857
0.023500000000003532	-1.8698376211781982	-2.1840020645239893	169.98288176042533	201.49798915608642
0.023600000000003535	-1.8820521005016242	-2.1954821153793387	170.9001252814239	202.2382757051988
0.023700000000003538	-1.8942424789799965	-2.206855743880324	171.81265861252766	202.97154567068065
0.02380000000000354	-1.9064084571866717	-2.218154811666606	172.72046245781243	203.6977809231439
0.023900000000003543	-1.9185497336711044	-2.22940793770517	173.62351734158113	204.4169651608231
0.024000000000003546	-1.9306660249812924	-2.2406373315102495	174.5218057896595	205.12908389830164
0.02410000000000355	-1.9427570621069248	-2.2518593154315387	175.41531193684173	205.8341244544376
0.024200000000003552	-1.9548225904793834	-2.263068054986356	176.30402152275818	206.53207593949872
0.024300000000003555	-1.966862364506297	-2.274254540374192	177.18792129245483	207.22292924151554
0.024400000000003558	-1.978876114451093	-2.285404882331451	178.06699538630272	207.90667701186436
0.02450000000000356	-1.9908635801865844	-2.296497259229423	178.9412290231063	208.58331365008914
0.024600000000003563	-2.0028245145724273	-2.307387353442242	179.8106088652041	209.2528352879749
0.024700000000003566	-2.014758681574464	-2.3181781637647254	180.67512280992085	209.91523977288452
0.02480000000000357	-2.026665856264722	-2.328857867036179	181.53475998639695	210.57052665036974
0.024900000000003572	-2.0385458140058526	-2.3394198294683513	182.3895095743885	211.21869714607095
0.025000000000003575	-2.0503983190089756	-2.3498658730502906	183.23935955783898	211.85975414691734
0.02510000000000359	-2.062223146577488	-2.3600095229222724	184.08429915073725	212.49370218164313
0.02520000000000358	-2.074020081133825	-2.3700457810655386	184.92431857903549	213.1205474006311
0.02530000000000357	-2.0857889162044785	-2.3799766593970495	185.75940907642084	213.74029755510168
0.025400000000003586	-2.097529454419988	-2.3898021435549217	186.58956288173079	214.35296197565972
0.025500000000003603	-2.109241499987627	-2.3995145301434313	187.41477241649665	214.95855155021496
0.025600000000003592	-2.120924846961722	-2.4088955559690404	188.2350290068647	215.55707870129433
0.02570000000000358	-2.132579297177476	-2.418138533986917	189.0503248397564	216.1485573627603
0.025800000000003598	-2.1442046617185317	-2.427232608765566	189.86065312050997	216.73300295595214
0.025900000000003615	-2.15580076091277	-2.4361718691133256	190.6660080698147	217.31043236526853
0.026000000000003604	-2.1673674243323187	-2.4449623297575007	191.46638492111364	217.8808639132084
0.026100000000003593	-2.178904489461253	-2.453450174470511	192.2617797728981	218.4443173348888
0.02620000000000361	-2.1904117814498014	-2.4618273715848185	193.0521873813088	219.000813752057
0.026300000000003626	-2.2018891210260976	-2.4701180436210475	193.83760202532076	219.55037564661586
0.026400000000003615	-2.213336340293009	-2.4783463315618928	194.61801922856412	220.09302683368284
0.026500000000003604	-2.2247532827214935	-2.4865339250021665	195.393435755418	220.6287924342022
0.02660000000000362	-2.236139803150594	-2.4945640888858236	196.16384960783924	221.157698847127
0.026700000000003637	-2.2474957677874343	-2.5026027099665225	196.92926002220145	221.67977372119478
0.026800000000003626	-2.258821039055539	-2.510673714204752	197.68966581581176	222.1950459263165
0.026900000000003615	-2.2701154551196714	-2.5188018388020126	198.44506315781607	222.70354552459793
0.027000000000003632	-2.2813788678984066	-2.5270202675640934	199.19544971633073	223.20530374101622
0.02710000000000365	-2.292611142023515	-2.535243226729215	199.9408245412682	223.70035293377123
0.027200000000003638	-2.303812154779165	-2.5436224855783443	200.68118805418737	224.18872656433538
0.027300000000003627	-2.3149817961019266	-2.5521780629202597	201.41654204479485	224.67045916722142
0.027400000000003644	-2.3261199504635792	-2.5609146700169663	202.14688769411725	225.1455863194917
0.02750000000000366	-2.3372264792244715	-2.5698112729276756	202.87222365398088	225.61414461002929
0.02760000000000365	-2.3483012604093245	-2.5787188014251874	203.5925503858948	226.07617160859567
0.02770000000000364	-2.3593441821791186	-2.5876744714948496	204.30786944538465	226.53170583469486
0.027800000000003655	-2.370355142749218	-2.596608470791676	205.0181834702868	226.98078672626863
0.027900000000003672	-2.3813340490635326	-2.6054544982901375	205.72349603358074	227.42345460824248
0.02800000000000366	-2.3922807941402984	-2.614159959298685	206.4238091734957	227.8597506609497
0.02810000000000365	-2.40319527051503	-2.622661874705304	207.1191248616615	228.2897168884513
0.028200000000003667	-2.4140773803120976	-2.630963505927276	207.80944610029363	228.71339608677815
0.028300000000003683	-2.424927033005695	-2.6390635935004387	208.49477667569238	229.13083181211593
0.028400000000003672	-2.4357441454198487	-2.646978498421885	209.17512115625254	229.54206834895737
0.02850000000000366	-2.4465286391646828	-2.654729438175903	209.8504846112336	229.94715067824376
0.028600000000003678	-2.457280425499458	-2.6624434534106842	210.52087096076446	230.34612444551803
0.028700000000003695	-2.4679994183329224	-2.6700298607739112	211.18628439480378	230.73903592911276
0.028800000000003684	-2.478685538585105	-2.6774989784831567	211.84672984755295	231.12593200839532
0.028900000000003673	-2.489338713831675	-2.6848563332964046	212.50221295683218	231.5068601320935
0.02900000000000369	-2.49995887830394	-2.6921139135293832	213.15274006229637	231.88186828672204
0.029100000000003706	-2.510545972556146	-2.6994411811285377	213.7983181674207	232.25100496513366
0.029200000000003695	-2.5210999309409563	-2.7067138320192483	214.43895357364022	232.61431913521645
0.029300000000003684	-2.5316206803677193	-2.7139552354825422	215.07465174691126	232.97186020875918
0.0294000000000037	-2.5421081551921803	-2.7211819242730626	215.70541894166308	233.32367801050526
0.029500000000003718	-2.552562297827071	-2.7283962337852716	216.331262265304	233.66982274741764
0.029600000000003707	-2.562983058742114	-2.7356720297191455	216.9521896760597	234.01034497817534
0.029700000000003696	-2.5733703964640275	-2.742926594366884	217.5682099808179	234.34529558292238
0.029800000000003712	-2.5837242723449476	-2.750152705897866	218.17933226315157	234.67472573328854
0.02990000000000373	-2.594044626193201	-2.7573427247536895	218.78556322831795	234.99868686270315
0.030000000000003718	-2.6043314051067767	-2.7644987686495877	219.3869103499211	235.31723063702069
0.030100000000003707	-2.6145845657520215	-2.7716202542029853	219.98338211616363	235.63040892547895
0.030200000000003724	-2.6248040733440425	-2.778728197200797	220.57498791621802	235.93827377200535
0.03030000000000374	-2.6349899016467	-2.785830022632247	221.16173803794342	236.24087736689356
0.03040000000000373	-2.6451420207783705	-2.792933980675027	221.74364233740582	236.5382720188661
0.03050000000000372	-2.655260387446244	-2.800047882013113	222.3207091763161	236.83051012754143
0.030600000000003735	-2.6653449682633124	-2.8070463797740404	222.89294796557604	237.11764415632106
0.030700000000003752	-2.6753957360565526	-2.8140709211604404	223.460368760502	237.39972660571541
0.03080000000000374	-2.6854126698534593	-2.821125188005625	224.02298225773325	237.6768099871222
0.03090000000000373	-2.6953957544602822	-2.8282089171742855	224.5807997476773	237.94894679707474
0.031000000000003747	-2.7053449680841575	-2.8353203680046914	225.1338317648093	238.21618949197313
0.031100000000003764	-2.7152602851355367	-2.8422324957484024	225.68208839487116	238.47859046331342
0.031200000000003753	-2.725141686113325	-2.8491420510016465	226.22558035273894	238.73620201343044
0.03130000000000374	-2.734989156922822	-2.856025619565239	226.76431890654743	238.9890763317623
0.03140000000000376	-2.7448026888757147	-2.862859008265637	227.29831587630002	239.23726547165555
0.031500000000003775	-2.7545822786892447	-2.8696200004919916	227.82758363239188	239.48082132771702
0.031600000000003764	-2.7643279220678094	-2.8761021354990253	228.3521343951326	239.7197956137277
0.03170000000000375	-2.7740396037222874	-2.8825047512122555	228.8719791480528	239.95423984112688
0.03180000000000377	-2.783717312648862	-2.8888345701549887	229.38712930527234	240.18420529807761
0.031900000000003786	-2.7933610444501213	-2.8951000352979	229.8975969632401	240.4097430291213
0.032000000000003775	-2.8029708013350634	-2.9013153706388395	230.4033948990161	240.63090381543296
0.032100000000003764	-2.8125465921191024	-2.907393325743385	230.90453656855883	240.8477381556805
0.03220000000000378	-2.822088431193338	-2.9134496221102184	231.40103599274946	241.06029624750005
0.0323000000000038	-2.831596317172431	-2.919496041230139	231.89290543028645	241.2686279695899
0.03240000000000379	-2.8410702455372037	-2.9255440691008983	232.38015675925874	241.4727828644312
0.032500000000003776	-2.8505102211677023	-2.931598231770602	232.862802843256	241.67281012163963
0.03260000000000379	-2.859916256174584	-2.9376760233406096	233.3408572926686	241.8687585619522
0.03270000000000381	-2.86928836989911	-2.9437474042003897	233.81433446280596	242.06067662185347
0.0328000000000038	-2.8786265849422423	-2.9498040442806706	234.28324901950702	242.24861233884323
0.03290000000000379	-2.8879309074242334	-2.9558477295553613	234.74761378823524	242.43261333734932
0.033000000000003804	-2.897201348182589	-2.961898442311701	235.20744206770993	242.61272681528584
0.03310000000000382	-2.9064379241888694	-2.968058102036238	235.66274778304302	242.7889995312571
0.03320000000000381	-2.915640657680074	-2.9742839502853267	236.11354538955572	242.96147779241016
0.0333000000000038	-2.9248095761586455	-2.98059057310893	236.55984987145285	243.13020744293183
0.033400000000003816	-2.9339447066616944	-2.986973855747355	237.00167611630056	243.29523385319175
0.03350000000000383	-2.9430460662166897	-2.9934080432876926	237.4390378757292	243.45660190952785
0.03360000000000382	-2.9521136763013094	-2.9998511490255297	237.87194934334485	243.61435600467206
0.03370000000000381	-2.961147563040556	-3.0062654751892572	238.30042517509816	243.76854002881478
0.03380000000000383	-2.970147757180151	-3.0126109885665553	238.72448048523373	243.9191973612998
0.033900000000003844	-2.9791142940865343	-3.0188553547939017	239.14413084514902	244.06637086295032
0.03400000000000383	-2.988047211901443	-3.024978504159119	239.55939208125162	244.21010286901682
0.03410000000000382	-2.9969465379574545	-3.030943368464145	239.97027879470897	244.35043518274384
0.03420000000000384	-3.005812298216061	-3.036773495706821	240.37680539261322	244.48740906954674
0.034300000000003855	-3.0146445244436384	-3.042478695010997	240.77898687011884	244.62106525179288
0.034400000000003844	-3.0234432541546603	-3.0480775359027295	241.176838802784	244.75144390418023
0.03450000000000383	-3.032208530611702	-3.0535830799099966	241.57037734511766	244.8785846497033
0.03460000000000385	-3.0409404028254357	-3.059012325725474	241.95961922913136	245.0025265561986
0.03470000000000387	-3.049638915862822	-3.0643531098180175	242.34458070725532	245.12330813346207
0.034800000000003856	-3.058304097451481	-3.069611523309426	242.72527609453462	245.24096733092512
0.034900000000003845	-3.066935981358277	-3.074798953003382	243.10172032002558	245.35554153588257
0.03500000000000386	-3.0755346092980997	-3.079935001922436	243.47392913316125	245.46706757225974
0.03510000000000388	-3.0841000309321474	-3.085014124807746	243.8419191014984	245.5755816999078
0.03520000000000387	-3.0926323038679264	-3.090101833414616	244.205707608658	245.68111961441662
0.035300000000003856	-3.10113148753746	-3.0952259521184486	244.56531218548213	245.78371644743197
0.03540000000000387	-3.109597614943328	-3.100402210502033	244.92074743224774	245.88340676746583
0.03550000000000389	-3.1180307253383686	-3.1056309859210516	245.27202858568728	245.98022458118572
0.03560000000000388	-3.1264308667192053	-3.1108297468376183	245.6191717889896	246.07420333517067
0.03570000000000387	-3.134798094691737	-3.1160675126687827	245.9621939659412	246.1653759181213
0.035800000000003884	-3.143132472471128	-3.1213336795358217	246.30111281896274	246.25377466350815
0.0359000000000039	-3.151434058681469	-3.126618866487056	246.63594549828164	246.33943135264528
0.03600000000000389	-3.159702894703495	-3.1319204650843115	246.9667072252801	246.42237721817648
0.03610000000000388	-3.167939031650464	-3.1372638568770546	247.29341423569159	246.5026429479561
0.036200000000003896	-3.176142525714998	-3.1426351215992847	247.61608327021287	246.5802586893131
0.03630000000000391	-3.184313438100652	-3.1480334561037946	247.93473156579168	246.655254053681
0.0364000000000039	-3.1924518341069805	-3.1534426802705315	248.24937675473618	246.7276581215806
0.03650000000000389	-3.200557769322215	-3.1588311171356662	248.5600353598332	246.7974994479385
0.03660000000000391	-3.208631297463893	-3.164333980965099	248.86672365122448	246.86480606772764
0.036700000000003924	-3.2166724768920085	-3.1697467611724606	249.1694583565022	246.92960550191316
0.03680000000000391	-3.224681369615546	-3.175046186599583	249.46825655136223	246.99192476368904
0.0369000000000039	-3.2326580412924915	-3.1802252909394344	249.76313565874807	247.05179036498924
0.03700000000000392	-3.240602560675013	-3.185294470867263	250.05411338756528	247.1092283232586
0.037100000000003935	-3.24851498957213	-3.190419471320188	250.3412066387098	247.16426416846758
0.037200000000003924	-3.256395385791096	-3.1954632653724366	250.62443182754427	247.21692295035456
0.03730000000000391	-3.2642438111691754	-3.2004377866710914	250.90380575999887	247.26722924588174
0.03740000000000393	-3.272060331541504	-3.205359030640705	251.1793456281037	247.31520716688834
0.03750000000000395	-3.2798450167410858	-3.210249667854692	251.45106900903465	247.36088036792543
0.037600000000003936	-3.2875979405987965	-3.215085355583389	251.71899386416243	247.4042720542578
0.037700000000003925	-3.2953191773736883	-3.2199575897454022	251.98313814928997	247.4454049900188
0.03780000000000394	-3.303008787192841	-3.2248933335842453	252.2435182287981	247.48430150649997
0.03790000000000396	-3.3106668305518765	-3.229901092237838	252.50015045915325	247.5209835105647
0.03800000000000395	-3.3182933740424616	-3.2349726615107963	252.75305181280325	247.5554724931689
0.038100000000003936	-3.3258884903188304	-3.2398941110039883	253.0022398729886	247.5877895379749
0.03820000000000395	-3.333452258097779	-3.2448392881639156	253.2477328322132	247.61795533004457
0.03830000000000397	-3.3409847618885067	-3.2497874183133812	253.48954946129498	247.64599016459755
0.03840000000000396	-3.348486072438107	-3.2547228729047633	253.72770697803008	247.67191395582205
0.03850000000000395	-3.3559562476499214	-3.2596329461387783	253.96222115122393	247.69574624572311
0.038600000000003964	-3.3633953545613995	-3.2643290611914626	254.19310869827206	247.71750621299674
0.03870000000000398	-3.370803467699528	-3.268986274036228	254.42038710363917	247.7372126819163
0.03880000000000397	-3.3781806690808276	-3.2736042757895216	254.64407461693003	247.75488413121954
0.03890000000000396	-3.3855270477605655	-3.2781909531974693	254.8641902018673	247.77053870298377
0.039000000000003976	-3.39284267608716	-3.282763019853983	255.08075094811218	247.78419421147677
0.03910000000000399	-3.4001276177882818	-3.2872994019063535	255.29377295683273	247.79586815197356
0.03920000000000398	-3.407381946282439	-3.29185883711811	255.50327333777412	247.80557770952706
0.03930000000000397	-3.4146057403440797	-3.296456935985247	255.70926973455204	247.81333976768167
0.03940000000000399	-3.4217990841035855	-3.3011112434164813	255.91178032332007	247.81917091712054
0.039500000000004004	-3.4289620624281247	-3.3058395156813836	256.11082330832056	247.8230874642356
0.03960000000000399	-3.4360947459079334	-3.3107706570398436	256.3064152865408	247.82510543961243
0.03970000000000398	-3.4431972095060375	-3.3157926496457577	256.4985732831965	247.8252406064186
0.039800000000004	-3.4502695318787926	-3.3208935226352567	256.6873146766613	247.82350846868957
0.039900000000004016	-3.4573117949469414	-3.326044031141371	256.87265715087574	247.8199242795014
0.040000000000004005	-3.4643240838895255	-3.3312024849057016	257.05461869393594	247.81450304902455
0.040100000000003994	-3.4713064812324927	-3.336386142278267	257.23321695347545	247.80725955244986
0.04020000000000401	-3.4782590622390948	-3.3414960843781722	257.40846873548765	247.79820833778095
0.04030000000000403	-3.485181905046805	-3.3465076899831057	257.58039111063005	247.7873637334858
0.040400000000004016	-3.4920750906694136	-3.3514105534958483	257.74900141380766	247.77473985600102
0.040500000000004005	-3.4989387029970334	-3.3562048120596724	257.9143172435306	247.76035061708527
0.04060000000000402	-3.5057728287960908	-3.36079123587598	258.0763564612715	247.74420973101363
0.04070000000000404	-3.512577556248974	-3.3652763355762105	258.2351370317637	247.72633072161045
0.04080000000000403	-3.5193529638958396	-3.369667417894063	258.3906758183037	247.70672692911526
0.040900000000004016	-3.5260991279283607	-3.3739786582662727	258.5429893800389	247.685411516878
0.04100000000000403	-3.5328161287380695	-3.3782320499601464	258.69209468602764	247.66239747788038
0.04110000000000405	-3.539504050940982	-3.382361680173213	258.83800911690446	247.63769764107963
0.04120000000000404	-3.546162983377601	-3.3864920062500423	258.9807504638601	247.61132467757224
0.04130000000000403	-3.55279301911292	-3.390652182188674	259.12033692762566	247.5832911065758
0.041400000000004045	-3.5593942468605038	-3.3948603517009253	259.25678618336264	247.55360930122677
0.04150000000000406	-3.565966739461435	-3.399121873793596	259.39011412715706	247.52229149419185
0.04160000000000405	-3.572510577293719	-3.4034036802085676	259.52033743036895	247.48934978309336
0.04170000000000404	-3.57902584568106	-3.4077347259458737	259.6474732554433	247.4547961357468
0.041800000000004056	-3.5855126347871145	-3.4121105220507384	259.77153924316747	247.41864239521058
0.04190000000000407	-3.591971039052367	-3.416523922257914	259.8925534501451	247.38090028464788
0.04200000000000406	-3.598401142000609	-3.420966362777258	260.0105326928757	247.3415814120006
0.04210000000000405	-3.6048030234587007	-3.42535772979021	260.12549333733875	247.3006972744774
0.04220000000000407	-3.61117676823019	-3.4297599963801417	260.2374522449129	247.25825926285418
0.042300000000004084	-3.617522464089211	-3.4341603726559615	260.3464265526347	247.21427866559202
0.04240000000000407	-3.623840201780482	-3.438547261747669	260.4524336725251	247.1687666727706
0.04250000000000406	-3.6301300730312915	-3.442916222810197	260.5554910743821	247.12173437984134
0.04260000000000408	-3.6363921610106957	-3.447232579489876	260.6556152464731	247.07319279120162
0.042700000000004096	-3.6426265493413235	-3.4515460272108247	260.75282267964843	247.0231528235927
0.042800000000004085	-3.6488333242868265	-3.4558704039482184	260.84713010562336	246.97162530932405
0.042900000000004074	-3.6550125745658684	-3.4602188830930336	260.93855447613265	246.91862099932732
0.04300000000000409	-3.6611643913521243	-3.464601960346031	261.0271129623995	246.86415056604238
0.04310000000000411	-3.6672888680098943	-3.4690984049673577	261.1128229258078	246.80822460614067
0.043200000000004096	-3.6733860920992307	-3.4736287249625963	261.1957010466405	246.75085364308694
0.043300000000004085	-3.679456144943806	-3.478189104312281	261.275763278783	246.69204812954612
0.0434000000000041	-3.6854991109957336	-3.4827793933046864	261.3530258716338	246.63181844963609
0.04350000000000412	-3.691515078308704	-3.4873996276184624	261.42750542091267	246.57017492103475
0.04360000000000411	-3.6975041385379877	-3.4920817744590917	261.4992188678065	246.50712779694115
0.0437000000000041	-3.70346638694044	-3.496778098259578	261.5681834981167	246.4426872678993
0.04380000000000411	-3.7094019197972465	-3.501473298928792	261.63441666069355	246.37686346348613
0.04390000000000413	-3.715310817410229	-3.506147113874434	261.69793391525013	246.30966645387102
0.04400000000000412	-3.7211931619326495	-3.5107785320573512	261.75875097911126	246.24110625124933
0.04410000000000411	-3.7270490407694923	-3.515264231653139	261.8168840972002	246.1711928111574
0.044200000000004125	-3.7328785456277433	-3.519673187177858	261.8723499372755	246.0999360336716
0.04430000000000414	-3.7386817725163923	-3.523993950664466	261.92516558887996	246.0273457644992
0.04440000000000413	-3.744458814473601	-3.528220779686222	261.9753477701312	245.9534317959637
0.04450000000000412	-3.7502097527938294	-3.532351241906909	262.0229118731524	245.8782038678914
0.044600000000004136	-3.755934673968721	-3.536343463913961	262.06787381270664	245.8016716684046
0.04470000000000415	-3.76163366725568	-3.540249106290468	262.11024976005575	245.723844834626
0.04480000000000414	-3.767306824625695	-3.544086164853261	262.1500561366521	245.64473295329987
0.04490000000000413	-3.7729542405530485	-3.5478776070209466	262.1873095906228	245.5643455613349
0.04500000000000415	-3.7785760040822574	-3.5516442771112917	262.2220261321453	245.48269214627575
0.045100000000004165	-3.7841721997047917	-3.555544618795871	262.2542212306008	245.3997821467063
0.045200000000004154	-3.7897429145773525	-3.559449221993414	262.2839106022053	245.31562495259064
0.04530000000000414	-3.795288238141757	-3.563367447582739	262.3111101680049	245.23022990555893
0.04540000000000416	-3.8008082621249417	-3.567310929805215	262.3358360533809	245.143606299139
0.045500000000004176	-3.806303080538956	-3.5712974321849082	262.3581045875564	245.0557633789446
0.045600000000004165	-3.8117727862717374	-3.5755261122423794	262.3779319317685	244.966710342819
0.045700000000004154	-3.8172174627261173	-3.579831928401476	262.39533316904135	244.87645634094423
0.04580000000000417	-3.8226371941333337	-3.584217785280675	262.41032343032583	244.78501047591817
0.04590000000000419	-3.8280320680909563	-3.5886748994615467	262.42291817083776	244.6923818028041
0.046000000000004176	-3.8334021755607783	-3.5931858040039617	262.433133169027	244.59857932915858
0.046100000000004165	-3.8387476108688285	-3.5976890349657404	262.44098452578055	244.50361201504177
0.04620000000000418	-3.844068471488672	-3.602206248154465	262.4464886400243	244.40748877301402
0.0463000000000042	-3.8493648444870905	-3.606718258104467	262.4496607316432	244.31021846812416
0.04640000000000419	-3.8546368099662485	-3.6112023155129345	262.4505152194464	244.21180991789305
0.04650000000000418	-3.859884454014072	-3.6156333056329677	262.44906713380783	244.11227189229598
0.046600000000004194	-3.8651078666949243	-3.6197541124124513	262.4453318962717	244.01161311374835
0.04670000000000421	-3.870307142049599	-3.6237783507045926	262.4393253185801	243.9098422571001
0.0468000000000042	-3.8754823761811443	-3.6276970982811063	262.4310633932095	243.8069679496386
0.04690000000000419	-3.880633652578661	-3.6315093812677857	262.4205606943945	243.70299877110656
0.047000000000004205	-3.8857610554560615	-3.635216952028071	262.40783183464737	243.59794325373846
0.04710000000000422	-3.890864672489722	-3.638602945672647	262.392891762875	243.49180988231637
0.04720000000000421	-3.895944593879254	-3.6418980768854046	262.3757556612436	243.3846070942499
0.0473000000000042	-3.901000912347509	-3.645115288000138	262.3564389446098	243.27634327968298
0.04740000000000422	-3.906033719845135	-3.648273470807267	262.33495690101154	243.1670267816293
0.04750000000000423	-3.9110431000036683	-3.6513937966363046	262.31132387000406	243.05666589614037
0.04760000000000422	-3.9160291380292858	-3.6543742110905715	262.2855543227462	242.94526887250595
0.04770000000000421	-3.9209919213031075	-3.657354707898208	262.2576629270754	242.83284391349275
0.04780000000000423	-3.925931539334278	-3.6603405592259146	262.227664541921	242.7193991756195
0.047900000000004245	-3.9308480837599666	-3.663324729947046	262.1955742168417	242.6049427694732
0.048000000000004234	-3.935741647535481	-3.666299637781597	262.16140710335185	242.48948276006624
0.04810000000000422	-3.9406123157875554	-3.6692534973124764	262.1251774584209	242.373027167237
0.04820000000000424	-3.945460170158865	-3.672226236355723	262.08689911999363	242.25558396609483
0.048300000000004256	-3.950285295363107	-3.675246438031936	262.04658622207126	242.1371610875101
0.048400000000004245	-3.9550877792394115	-3.6783450441784624	262.00425319990626	242.01776641865132
0.048500000000004234	-3.9598677127523443	-3.681548060705846	261.9599147892583	241.897407803569
0.04860000000000425	-3.9646251899919047	-3.684973996348175	261.9135860256516	241.77609304382727
0.04870000000000427	-3.969360302411402	-3.688508281016521	261.8652816160203	241.65382989918453
0.04880000000000426	-3.974073127410331	-3.6921337348014296	261.8150146960128	241.53062608832155
0.048900000000004246	-3.978763747386568	-3.6958277089765414	261.7627989092124	241.4064892896192
0.04900000000000426	-3.9834322486023996	-3.699563154633902	261.7086482823507	241.28142714198404
0.04910000000000428	-3.988078721013411	-3.703572552115068	261.652577205715	241.15544724572308
0.04920000000000427	-3.9927032581732598	-3.7075546864576694	261.5946004218721	241.02855716346602
0.04930000000000426	-3.997305946457035	-3.7114719602262722	261.5347318509938	240.90076442113582
0.049400000000004274	-4.001886865528487	-3.71529715426816	261.472984643875	240.77207650896483
0.04950000000000429	-4.006446099392441	-3.719016803683852	261.4093723877621	240.64250088255858
0.04960000000000428	-4.010983734430684	-3.72292888775205	261.3439088913287	240.51204496400487
0.04970000000000427	-4.015499859401961	-3.726714592216187	261.2766081841336	240.38071614302467
0.049800000000004285	-4.019994564756767	-3.7303604220930415	261.207484441447	240.24852177816965
0.0499000000000043	-4.024467933827028	-3.73386290088487	261.1365510242766	240.1154691980577
0.05000000000000429	-4.0289200476500096	-3.737234022071106	261.06382100689723	239.98156570265218
0.05010000000000428	-4.033350989629396	-3.740622565471457	260.9893076852951	239.84681856457658
0.0502000000000043	-4.037760845187494	-3.743936466553307	260.9130245387429	239.71123503046886
0.050300000000004313	-4.042149701765226	-3.7472047617330713	260.834985229354	239.5748223223692
0.0504000000000043	-4.046517648784806	-3.7504443116643698	260.7552035975737	239.43758763914275
0.05050000000000429	-4.050864772072279	-3.7536566488114205	260.6736930542466	239.29953815793172
0.05060000000000431	-4.055191149740915	-3.7567076955139833	260.5904661333543	239.1606810356391
0.050700000000004325	-4.059496861927048	-3.7597088647424646	260.5055355547151	239.02102341043783
0.050800000000004314	-4.0637819917143725	-3.762660354300663	260.41891432420664	238.8805724033059
0.0509000000000043	-4.068046625133944	-3.7655760801532856	260.33061573305747	238.73933511958376
0.05100000000000432	-4.072290851164186	-3.768473949200296	260.2406533571416	238.59731865055159
0.051100000000004336	-4.076514760323887	-3.771106445033808	260.1490409030228	238.45453007502581
0.051200000000004325	-4.080718429900097	-3.7737599805414828	260.0557905986554	238.3109764609689
0.051300000000004314	-4.084901936400407	-3.7764525964805955	259.9609145534981	238.16666486711398
0.05140000000000433	-4.089065360862627	-3.779198527746893	259.86442533717343	238.02160234459797
0.05150000000000435	-4.0932087877939365	-3.7820099058650647	259.7663358627649	237.87579593860332
0.05160000000000434	-4.097332305170899	-3.7846858492971953	259.6666593859618	237.72925269000433
0.051700000000004326	-4.1014360004359665	-3.787433858736841	259.5654090681446	237.58197963701517
0.05180000000000434	-4.1055199490390475	-3.790247233460132	259.4625967285858	237.43398381683738
0.05190000000000436	-4.109584229668271	-3.793119519100452	259.3582345068504	237.2852722673049
0.05200000000000435	-4.113628923557036	-3.7960496185346777	259.25233478652126	237.13585202852116
0.05210000000000434	-4.11765411420537	-3.7989769560237527	259.14491016424705	236.98573014448928
0.052200000000004354	-4.121659887376489	-3.8019797030659808	259.035973448845	236.83491366472825
0.05230000000000437	-4.125646325944132	-3.8050645950321824	258.92553709954865	236.6834096458767
0.05240000000000436	-4.129613505999928	-3.8082314608813146	258.81361280293436	236.53122515327746
0.05250000000000435	-4.133561505742175	-3.811473145064172	258.7002124430906	236.37836726254338
0.052600000000004365	-4.137490405307194	-3.8147096229371655	258.5853480827648	236.22484306109902
0.05270000000000438	-4.141400286769331	-3.8179797459798395	258.469031962928	236.07065964969766
0.05280000000000437	-4.145291234140958	-3.8212568850281183	258.35127650234017	235.9158241439095
0.05290000000000436	-4.149163331517726	-3.824508936929033	258.23209409509747	235.76034367557824
0.05300000000000438	-4.153016654202071	-3.8276973577088427	258.1114961438819	235.60422539424476
0.053100000000004394	-4.156851276673633	-3.830701627493574	257.98949393066044	235.44747646853415
0.05320000000000438	-4.160667276246974	-3.8335752909992324	257.8660990154152	235.29010408750347
0.05330000000000437	-4.164464733041091	-3.836296163053946	257.7413232321322	235.13211546194844
0.05340000000000439	-4.168243729979407	-3.8388531811558786	257.61517868812047	234.9735178256656
0.053500000000004405	-4.172004352768957	-3.841251537782312	257.48767776106695	234.8143184366691
0.053600000000004394	-4.175746681701468	-3.843515924712547	257.35883220533407	234.65452457835792
0.05370000000000438	-4.17947078564934	-3.845647320103778	257.2286524996115	234.49414356063215
0.0538000000000044	-4.183176737110481	-3.8476523036836077	257.09714948889155	234.33318272095653
0.05390000000000442	-4.186864613005825	-3.8495295635738853	256.9643344704178	234.17164942536849
0.054000000000004406	-4.190534494679344	-3.8512717133131904	256.83021919254975	234.00955106942823
0.054100000000004395	-4.194186467898045	-3.852949943305907	256.6948158536298	233.84689507911008
0.05420000000000441	-4.197820617257849	-3.8545002015630874	256.55813649153714	233.6836889116322
0.05430000000000443	-4.201437008533075	-3.855934110710569	256.42019106161126	233.51994005622345
0.05440000000000442	-4.205035712344491	-3.8572638538739654	256.2809900199369	233.35565603482476
0.054500000000004406	-4.20861680410012	-3.8585115380267174	256.1405443156344	233.1908444027246
0.05460000000000442	-4.212180363520237	-3.8597794063387165	255.9988653378802	233.02551274912634
0.05470000000000444	-4.215726474637364	-3.861035038527122	255.85596491480143	232.85966869764616
0.05480000000000443	-4.219255215557625	-3.8623232841710244	255.7118541971722	232.69331990673987
0.05490000000000442	-4.222766653448335	-3.8636925577759977	255.5665431142095	232.5264740700579
0.055000000000004434	-4.226260861267418	-3.8651836390215792	255.42004219889503	232.35913891672712
0.05510000000000445	-4.2297379145767735	-3.866962318901266	255.2723622393589	232.1913222115588
0.05520000000000444	-4.233197891542191	-3.868890279043482	255.12351427823697	232.02303175518088
0.05530000000000443	-4.236640871974622	-3.870950421060942	254.97350950761393	231.8542753840944
0.055400000000004446	-4.240066927556143	-3.8731155945378863	254.82235820406436	231.68506097065395
0.05550000000000446	-4.24347612882914	-3.875361688047587	254.67007049227874	231.51539642297035
0.05560000000000445	-4.246868548625538	-3.877811055415764	254.51665671898434	231.34528968473592
0.05570000000000444	-4.250244261510277	-3.880292350005463	254.3621273917778	231.17474873497173
0.05580000000000446	-4.253603343781313	-3.882781421335505	254.206493178732	231.00378158769624
0.055900000000004474	-4.256945872897543	-3.885261166078705	254.04976484569414	230.83239629151637
0.05600000000000446	-4.260271920196866	-3.8877206799351445	253.89195246289893	230.66060092913995
0.05610000000000445	-4.263581554181715	-3.8901282049922874	253.73306576462733	230.48840361680865
0.05620000000000447	-4.266874845452505	-3.8925233971761006	253.57311468743774	230.31581250365542
0.056300000000004485	-4.270151866662078	-3.894919351902234	253.41210936470407	230.14283577098166
0.056400000000004474	-4.273412692515705	-3.8973227752682758	253.25006012613005	229.96948163145893
0.05650000000000446	-4.276657399771089	-3.899729808547698	253.08697749726548	229.7957583282531
0.05660000000000448	-4.279886064223075	-3.901954947359431	252.92287187059557	229.62167413407263
0.0567000000000045	-4.283098751025466	-3.904150051060758	252.7577524517436	229.44723735014253
0.056800000000004486	-4.286295525548568	-3.906300522005651	252.59162844513432	229.27245630510257
0.056900000000004475	-4.289476456769573	-3.9083977708502347	252.4245094232951	229.09733935383355
0.05700000000000449	-4.292641617260457	-3.910435337666402	252.25640532461406	228.9218948762108
0.05710000000000451	-4.295791083187978	-3.9122540841793922	252.08732645242083	228.74613127578672
0.0572000000000045	-4.29892493398849	-3.9140146741626456	251.91728343865208	228.57005697840464
0.057300000000004486	-4.302043237684721	-3.915728445439557	251.7462856437207	228.39368043074333
0.0574000000000045	-4.305146053758022	-3.9174191839995958	251.5743414726312	228.21701009879607
0.05750000000000452	-4.30823344751161	-3.91912247211791	251.40145994189234	228.04005446628406
0.05760000000000451	-4.311305488964401	-3.920839971514136	251.22765055748462	227.86282203300703
0.0577000000000045	-4.3143622528510015	-3.922646664917889	251.05292331362463	227.68532131313282
0.057800000000004514	-4.317403818139965	-3.9245658707184328	250.8772886390614	227.50756083342634
0.05790000000000453	-4.320430250353677	-3.9265963412975973	250.70075547025084	227.3295491314234
0.05800000000000452	-4.323441609457345	-3.9287128852291535	250.52333211446222	227.15129475354658
0.05810000000000451	-4.326437961557509	-3.9309868839560536	250.3450275256115	226.97280625317003
0.058200000000004526	-4.329419376028957	-3.93328089829374	250.16585098968554	226.79409218863276
0.05830000000000454	-4.332385925514718	-3.935556594294085	249.98581212390712	226.61516112120296
0.05840000000000453	-4.335337682197166	-3.937773463930246	249.8049204697509	226.43602161299722
0.05850000000000452	-4.338274707579195	-3.9399007340098198	249.62318438011013	226.25668222485515
0.05860000000000454	-4.341197066056979	-3.9420313374874545	249.4406125007064	226.07715151417372
0.058700000000004554	-4.344104824079694	-3.9440390306650697	249.2572136778316	225.89743803270264
0.05880000000000454	-4.3469980499135445	-3.9459245420398457	249.0729969321476	225.7175503243042
0.05890000000000453	-4.349876813627452	-3.9476999348456823	248.8879714566971	225.53749692267982
0.05900000000000455	-4.3527411825242295	-3.9493803066704563	248.70214611883858	225.3572863490665
0.059100000000004566	-4.355591218444993	-3.9509575907707886	248.51552916748813	225.1769271099052
0.059200000000004555	-4.358426984847436	-3.952478771799089	248.32812900568615	224.99642769448587
0.059300000000004544	-4.3612485467781745	-3.9539694488867982	248.13995418720532	224.8157965725685
0.05940000000000456	-4.3640559708727436	-3.955455944345857	247.95101341617956	224.63504219198765
0.05950000000000458	-4.366849325355598	-3.956961329368557	247.76131554673418	224.45417297623928
0.059600000000004566	-4.369628678873798	-3.9584302887686365	247.5708694555817	224.2731973220554
0.059700000000004555	-4.372394092485412	-3.9599293329890823	247.37968316934916	224.0921235969684
0.05980000000000457	-4.375145625330372	-3.96144727252156	247.18776448444004	223.91096013686888
0.05990000000000459	-4.377883339165065	-3.9629721052812723	246.99512146154657	223.7297152435584
0.06000000000000458	-4.3806072983758435	-3.964497602639095	246.8017624264603	223.54839718230258
0.060100000000004566	-4.383317569979032	-3.966057657183131	246.60769596940776	223.3670141793849
0.06020000000000458	-4.386014223620919	-3.967639747878617	246.41293094438922	223.18557441966666
0.0603000000000046	-4.388697325049848	-3.9692529492246287	246.21747575749322	223.004086044154
0.06040000000000459	-4.391366928240414	-3.970893534350269	246.02133751021796	222.82255714757608
0.06050000000000458	-4.394023092304577	-3.972546529892058	245.8245238447902	222.64099577597784
0.060600000000004595	-4.396665879562031	-3.9742961083429993	245.62704273261903	222.4594099243285
0.06070000000000461	-4.399295355482982	-3.9760031997288627	245.42890246723516	222.2778075341511
0.0608000000000046	-4.401911588239169	-3.9776465543437576	245.23011161457745	222.09619649117332
0.06090000000000459	-4.404514637448653	-3.9792177176225785	245.0306777863851	221.914584623005
0.061000000000004606	-4.407104559784633	-3.9807139043980726	244.83060825356634	221.732979696843
0.06110000000000462	-4.409681415177469	-3.9822124991501715	244.62991062261162	221.55138941720773
0.06120000000000461	-4.412245265383291	-3.9836357012049346	244.42859267883983	221.36982142371275
0.0613000000000046	-4.4147961739840085	-3.984983073728898	244.22666238595588	221.18828328887187
0.06140000000000462	-4.417334204901004	-3.9862583910438953	244.02412772371736	221.0067825159435
0.061500000000004634	-4.419859415351223	-3.9874783702454124	243.82099592067934	220.8253265368182
0.06160000000000462	-4.422371862536365	-3.988630065689273	243.61727418471878	220.64392270994924
0.06170000000000461	-4.424871605280725	-3.9897737701961016	243.4129698814945	220.46257831832938
0.06180000000000463	-4.427358703899693	-3.9909302378061504	243.20809051973347	220.2813005675171
0.061900000000004646	-4.429833220199748	-3.992117195979856	243.00264375087608	220.1000965837132
0.062000000000004635	-4.4322952172911805	-3.9933492072425207	242.79663734832644	219.91897341189045
0.062100000000004624	-4.434744753682546	-3.994548413803404	242.59007856391617	219.73793801397815
0.06220000000000464	-4.437181882814977	-3.99581667148844	242.38297407852713	219.55699726710495
0.06230000000000466	-4.439606660148532	-3.997158789817817	242.17533077541313	219.37615796189934
0.062400000000004646	-4.442019143542635	-3.9985678062268497	241.96715578113225	219.19542680085175
0.06250000000000464	-4.444419393256081	-4.000019602185081	241.7584564649364	219.01481039673888
0.06260000000000465	-4.446807471947035	-4.001417242936504	241.54924043816357	218.834315271113
0.06270000000000467	-4.449183442836474	-4.002782525458034	241.3395153535921	218.65394785285523
0.06280000000000466	-4.451547356901824	-4.004097501547548	241.12928751046803	218.47371447679814
0.06290000000000465	-4.453899266008657	-4.005362382427166	240.9185632882912	218.2936213824145
0.06300000000000466	-4.456239225737378	-4.006588343632214	240.70734945450587	218.11367471257722
0.06310000000000468	-4.458567294645495	-4.007753165106609	240.4956530831659	217.93388051238958
0.06320000000000467	-4.460883534267619	-4.008920361691241	240.28348155416236	217.75424472808658
0.06330000000000466	-4.463188003874121	-4.010106897656377	240.0708419815627	217.57477320600904
0.06340000000000467	-4.46548075338438	-4.011320924562308	239.85774044240756	217.395471691651
0.06350000000000469	-4.4677618363341844	-4.012565789591861	239.64418339179187	217.21634582878133
0.06360000000000468	-4.470031308129155	-4.0137613924553515	239.43017747167056	217.03740115863883
0.06370000000000467	-4.4722892259905285	-4.014996595718162	239.21572950448638	216.85864311920267
0.06380000000000469	-4.474535648826278	-4.0162857328547945	239.00084647868218	216.68007704453748
0.0639000000000047	-4.476770631383421	-4.017647372705503	238.78553491135224	216.5017081642143
0.06400000000000469	-4.478994224465373	-4.019101922054144	238.56980087313346	216.3235416028058
0.06410000000000468	-4.481206480668073	-4.020612850602926	238.3536506141394	216.14558237945639
0.0642000000000047	-4.483407454114261	-4.022261073941185	238.13709053456932	215.96783540752872
0.06430000000000471	-4.485597200453476	-4.024049418075268	237.92012718433514	215.79030549432304
0.0644000000000047	-4.487775776862064	-4.02595804052683	237.70276726268918	215.61299734087143
0.06450000000000469	-4.4899432396766406	-4.02795334645517	237.4850173600899	215.43591554180514
0.06460000000000471	-4.492099637697523	-4.030067604980956	237.26688322909382	215.25906458529502
0.06470000000000473	-4.4942450199193535	-4.032188223208413	237.0483706285338	215.08244885306368
0.06480000000000471	-4.496379437735198	-4.034282264019429	236.82948556358465	214.90607262046902
0.0649000000000047	-4.4985029449332	-4.036328738944566	236.6102342847783	214.7299400566567
0.06500000000000472	-4.500615597696579	-4.038313833853061	236.3906232873871	214.55405522478273
0.06510000000000474	-4.502717454502285	-4.0403220697386475	236.1706592997693	214.378422082303
0.06520000000000473	-4.50480856622039	-4.0422412322393555	235.9503482044028	214.20304448132867
0.06530000000000472	-4.506888977401713	-4.044058427833728	235.729695180306	214.02792616904654
0.06540000000000473	-4.508958737094984	-4.0457673641075145	235.50870588305958	213.85307078820222
0.06550000000000475	-4.511017897258856	-4.047370239771405	235.28738627063186	213.6784818776449
0.06560000000000474	-4.513066512761912	-4.048824771763084	235.06574260261624	213.50416287293152
0.06570000000000473	-4.515104640167311	-4.050181877259524	234.84378130709325	213.33011710698787
0.06580000000000474	-4.51713232634504	-4.051443012818929	234.62150773984743	213.1563478108267
0.06590000000000476	-4.5191496179636355	-4.052608189492658	234.3989272209633	212.98285811431796
0.06600000000000475	-4.52115656433925	-4.053676726131051	234.17604534524853	212.80965104701068
0.06610000000000474	-4.523153216604809	-4.054510269449028	233.95286789104378	212.63672953900408
0.06620000000000476	-4.525139627710007	-4.055248355977516	233.72940081976313	212.46409642186566
0.06630000000000477	-4.527115850212011	-4.055888019765096	233.50565003479704	212.29175442959226
0.06640000000000476	-4.52908192991707	-4.056421522011872	233.28162068910896	212.1197061996146
0.06650000000000475	-4.531037913443801	-4.056839928108898	233.05731801096246	211.94795427383895
0.06660000000000477	-4.53298384901045	-4.057117846071329	232.83274738948523	211.7765010997265
0.06670000000000478	-4.534919786374059	-4.057278479319136	232.60791436764114	211.605349031407
0.06680000000000477	-4.536845776830461	-4.057340027102517	232.38282464184542	211.43450033082138
0.06690000000000476	-4.538761872737908	-4.057332202059914	232.1574840096943	211.26395716889448
0.06700000000000478	-4.5406681205879	-4.057291220243384	231.93189761498505	211.0937216267319
0.0671000000000048	-4.542564563422675	-4.057403381376129	231.70607021271093	210.92379569684002
0.06720000000000478	-4.544451246544712	-4.057569386068423	231.48000679194655	210.7541812843644
0.06730000000000477	-4.546328217611648	-4.057831428555876	231.2537125855957	210.58488020834557
0.06740000000000479	-4.548195526636277	-4.058230810823963	231.0271930697765	210.41589420298777
0.0675000000000048	-4.550053225986552	-4.058807541797004	230.80045396320838	210.2472249189384
0.0676000000000048	-4.551901366611492	-4.05972637078725	230.5735008155238	210.07887392457397
0.06770000000000478	-4.553739987853101	-4.06086618339078	230.34633789801552	209.91084270729155
0.0678000000000048	-4.5555691323816925	-4.062228570603721	230.11896983367987	209.74313267480017
0.06790000000000482	-4.5573888459355	-4.063806043824922	229.89140156796228	209.57574515641141
0.0680000000000048	-4.5591991770908455	-4.065588781186648	229.66363834290803	209.4086814043248
0.0681000000000048	-4.561000177245885	-4.067603515572044	229.43568569464134	209.24194259490451
0.06820000000000481	-4.562791893017276	-4.069805327153894	229.20754862446185	209.0755298299461
0.06830000000000483	-4.564574364475093	-4.072180741624392	228.979231407965	208.90944413792883
0.06840000000000482	-4.566347635165042	-4.074707208670163	228.75073868853244	208.74368647525102
0.06850000000000481	-4.56811175045378	-4.0773469234150435	228.5220752961698	208.57825772744582
0.06860000000000482	-4.569866757528913	-4.07997988657412	228.2932462470368	208.4131587103737
0.06870000000000484	-4.571612705040797	-4.082622900148665	228.06425670396456	208.24839017139
0.06880000000000483	-4.573349636380049	-4.08523608206463	227.8351112438688	208.08395279048366
0.06890000000000482	-4.575077592315992	-4.0877896254098145	227.60581414663824	207.919847181385
0.06900000000000484	-4.5767966154717525	-4.090257612715164	227.37636988333088	207.75607389264025
0.06910000000000485	-4.578506750029717	-4.09249378628411	227.14678308361096	207.59263340864868
0.06920000000000484	-4.580208041731537	-4.094613908503459	226.9170585353507	207.42952615066247
0.06930000000000483	-4.581900537872242	-4.096609501015531	226.68720118359306	207.26675247774372
0.06940000000000485	-4.583584283536271	-4.098474819846318	226.4572157201825	207.10431268767948
0.06950000000000486	-4.585259317019345	-4.100208927807145	226.22710608576676	206.94220701785036
0.06960000000000485	-4.586925677875039	-4.101725261635094	225.99687634816325	206.78043564605096
0.06970000000000484	-4.588583407988699	-4.103113526654228	225.76653081901114	206.61899869126128
0.06980000000000486	-4.590232551577439	-4.1043729477255955	225.5360740531556	206.45789621436586
0.06990000000000487	-4.591873155190142	-4.105502102970251	225.30551084803213	206.29712821881992
0.07000000000000486	-4.5935052669933425	-4.1065044032856335	225.07484616527242	206.13669465125966
0.07010000000000485	-4.595128925184681	-4.1074064855578065	224.84408386827639	205.97659540205683
0.07020000000000487	-4.596744165857315	-4.108219630653057	224.61322758162413	205.81683030581465
0.07030000000000489	-4.598351028921192	-4.108966927498221	224.3822813366417	205.65739914180477
0.07040000000000488	-4.599949557067541	-4.109668049114767	224.15124945757938	205.49830163434407
0.07050000000000486	-4.60153979576888	-4.110338778504456	223.9201365608702	205.3395374531097
0.07060000000000488	-4.60312179087458	-4.111052561733945	223.68894729249683	205.1811062133926
0.0707000000000049	-4.604695578315462	-4.111760687119095	223.4576852065401	205.0230074762886
0.07080000000000489	-4.606261195827912	-4.11248135190318	223.22635404497623	204.86524074882544
0.07090000000000488	-4.607818683364366	-4.113238168699704	222.99495778191238	204.70780548402698
0.07100000000000489	-4.609368082705761	-4.114056734008571	222.76350058078737	204.55070108091425
0.07110000000000491	-4.610909437461548	-4.1149532089176315	222.53198679389524	204.39392688444198
0.0712000000000049	-4.612442789769952	-4.115947089803429	222.30042060249934	204.2374821853728
0.07130000000000489	-4.613968175501705	-4.117040524215743	222.0688054948622	204.08136622008797
0.0714000000000049	-4.615485632023963	-4.11823726460048	221.83714511367558	203.92557817033543
0.07150000000000492	-4.6169951982905975	-4.119543477258252	221.6054432655054	203.7701171629175
0.07160000000000491	-4.6184969148355925	-4.120958453609921	221.37370391965916	203.6149822693161
0.0717000000000049	-4.61999082377305	-4.122475896010314	221.14193120777745	203.46017250525978
0.07180000000000492	-4.6214769677587295	-4.1240818976918945	220.91012931031426	203.30568683023185
0.07190000000000493	-4.622955382575815	-4.125761002846119	220.6783016488556	203.15152414692142
0.07200000000000492	-4.624426102386875	-4.127501438498684	220.44645146011183	202.99768330062008
0.07210000000000491	-4.625889163687455	-4.129380304497971	220.21458222702418	202.8441630785636
0.07220000000000493	-4.627344605285099	-4.131318640203401	219.98269767585523	202.69096220922427
0.07230000000000494	-4.628792468299353	-4.133323212876708	219.750801775573	202.53807936155198
0.07240000000000493	-4.630232796161757	-4.1353974003922405	219.518898737236	202.3855131441702
0.07250000000000492	-4.631665629380156	-4.137535220118885	219.28699244310457	202.2332621045262
0.07260000000000494	-4.633090997878025	-4.139843401619072	219.05508561308142	202.0813247280007
0.07270000000000496	-4.634508934011612	-4.142185241824445	218.8231812255248	201.9296994369782
0.07280000000000494	-4.6359194738086495	-4.1445474483073825	218.59128265151384	201.77838458988174
0.07290000000000493	-4.637322656967004	-4.146919839887926	218.35939365370209	201.6273784801752
0.07300000000000495	-4.638718526854676	-4.149294531331129	218.12751838532276	201.47667933533626
0.07310000000000497	-4.6401071273493715	-4.15182143935997	217.895661044959	201.32628531580406
0.07320000000000496	-4.641488486668405	-4.154334591184011	217.66382411517583	201.17619451390502
0.07330000000000494	-4.6428626353351365	-4.156823903877456	217.43201032382908	201.02640495275955
0.07340000000000496	-4.644229608177455	-4.1592822322381355	217.20022286111885	200.87691458517565
0.07350000000000498	-4.645589443629	-4.161703985004195	216.96846530230084	200.7277212925319
0.07360000000000497	-4.6469421837291645	-4.164139949941045	216.7367416067077	200.5788228836548
0.07370000000000496	-4.648287867754299	-4.166522300157381	216.5050554230783	200.43021709369376
0.07380000000000497	-4.649626523874169	-4.168842869903402	216.27340918157245	200.2819015829997
0.07390000000000499	-4.650958185030352	-4.171097614551534	216.04180582637753	200.13387393601084
0.07400000000000498	-4.652282886445773	-4.173287931359879	215.81024854313563	199.9861316601503
0.07410000000000497	-4.6536006655497895	-4.175274663118477	215.57874075017065	199.8386721847405
0.07420000000000498	-4.654911561569692	-4.177211031519005	215.3472860534048	199.69149285993896
0.074300000000005	-4.656215607778837	-4.179107301914275	215.11588740154448	199.54459095570067
0.07440000000000499	-4.657512835225522	-4.180972583092685	214.8845474939179	199.39796366077184
0.07450000000000498	-4.658803277054231	-4.182813589425539	214.6532692517889	199.2516080817193
0.074600000000005	-4.660086967902214	-4.1844259290829315	214.42205575206995	199.10552124200208
0.07470000000000501	-4.6613639438994925	-4.186038269112669	214.19091022692865	198.95970008108864
0.074800000000005	-4.662634242437883	-4.187673077796953	213.95983603823757	198.814141453626
0.07490000000000499	-4.663897896626216	-4.189355339274272	213.7288360733063	198.66884212866478
0.07500000000000501	-4.665154936153181	-4.191103772386799	213.49791284007955	198.52379878894612
0.07510000000000502	-4.6664053924402715	-4.192794994077153	213.26706902937508	198.37900803025562
0.07520000000000501	-4.667649298684469	-4.194550568969169	213.03630751906826	198.23446636084827
0.075300000000005	-4.668886689858234	-4.196354841458257	212.80563137361727	198.09017020095015
0.07540000000000502	-4.670117602709513	-4.198185528210382	212.57504384359146	197.9461158823421
0.07550000000000504	-4.67134207411658	-4.200016475587516	212.3445481860083	197.80229964802953
0.07560000000000502	-4.672560132235895	-4.201808930613047	212.11414670013943	197.65871765200407
0.07570000000000501	-4.673771804112788	-4.203567397927853	211.88384155892462	197.51536595910005
0.07580000000000503	-4.674977119902436	-4.205279203238801	211.6536352690494	197.37224054495377
0.07590000000000505	-4.676176112853367	-4.206930872878551	211.42353066829958	197.22933729606584
0.07600000000000504	-4.677368819307462	-4.208516380836676	211.19353092471812	197.08665200997476
0.07610000000000502	-4.6785552786584255	-4.21004606218248	210.9636395312426	196.94418039554353
0.07620000000000504	-4.679735523186803	-4.21153347224806	210.73385919770143	196.801918073365
0.07630000000000506	-4.6809095751595216	-4.213003148048932	210.50419153689964	196.6598605762893
0.07640000000000505	-4.682077461742633	-4.2144776868750835	210.27463869173408	196.51800335007655
0.07650000000000504	-4.683239214165565	-4.215974287831391	210.04520324281035	196.37634175418026
0.07660000000000505	-4.6843948677211165	-4.21747857609011	209.815888207327	196.2348710626625
0.07670000000000507	-4.685544461703556	-4.21902511597097	209.5866970312212	196.09358646524709
0.07680000000000506	-4.68668802685565	-4.220615255338446	209.35763222079788	195.95248306851073
0.07690000000000505	-4.687825585626958	-4.222245839323564	209.1286953732699	195.81155589721686
0.07700000000000506	-4.688957166315677	-4.223910791736366	208.8998887194249	195.6707998957948
0.07710000000000508	-4.690082800074387	-4.225560886592837	208.6712147958725	195.53020992996605
0.07720000000000507	-4.691202520910055	-4.227214298321141	208.442676444266	195.38978078851898
0.07730000000000506	-4.692316363729668	-4.22885763211845	208.21427659765507	195.24950718523635
0.07740000000000508	-4.693424354228043	-4.230486392958923	207.98601717882957	195.10938376097394
0.07750000000000509	-4.694526519417965	-4.23210085098991	207.75790024985545	194.96940508589532
0.07760000000000508	-4.695622888397897	-4.233667128279699	207.52992809534072	194.82956566185965
0.07770000000000507	-4.696713491892992	-4.235217445612797	207.30210317187743	194.68985992496695
0.07780000000000509	-4.6977983622551	-4.236741665677783	207.07442810760506	194.5502822482592
0.0779000000000051	-4.698877530724816	-4.238225313395694	206.84690540355638	194.41082694457768
0.07800000000000509	-4.6999510229889125	-4.2396534580148195	206.61953695009808	194.27148826957747
0.07810000000000508	-4.701018865884764	-4.241035609301927	206.39232475874545	194.1322604248967
0.0782000000000051	-4.70208108769634	-4.242339568369821	206.16527099409512	193.9931375614818
0.07830000000000512	-4.703137718147888	-4.243567009670542	205.93837797274944	193.8541137830661
0.0784000000000051	-4.704188788403946	-4.244722181648017	205.71164816293137	193.71518314980102
0.0785000000000051	-4.705234330553305	-4.245809339323403	205.48508412789377	193.5763396820378
0.07860000000000511	-4.706274371039483	-4.246929748135719	205.2586878101218	193.43757736425826
0.07870000000000513	-4.707308933298812	-4.248006228149322	205.0324608202652	193.29889014915082
0.07880000000000512	-4.708338043019411	-4.249054555412549	204.80640501080052	193.16027196183043
0.0789000000000051	-4.709361728237968	-4.250087620834475	204.58052248595692	193.02171670419793
0.07900000000000512	-4.710380019339744	-4.251109676263124	204.35481560107513	192.88321825943694
0.07910000000000514	-4.711392949058567	-4.252168030605364	204.1292869619689	192.74477049664284
0.07920000000000513	-4.7124005488446485	-4.253203371804589	203.90393902866762	192.60636727558102
0.07930000000000512	-4.7134028386884115	-4.254215771845108	203.67877300739536	192.4680024515685
0.07940000000000513	-4.714399842091609	-4.255205617750629	203.45379048444488	192.3296698804758
0.07950000000000515	-4.715391585635147	-4.25617083254401	203.22899337813425	192.1913634238429
0.07960000000000514	-4.716378098712288	-4.257139307844547	203.0043839089012	192.05307695410391
0.07970000000000513	-4.717359413459032	-4.25808812196745	202.77996459095021	191.91480435991474
0.07980000000000514	-4.718335556598443	-4.2590217291435835	202.55573734318304	191.77653955157814
0.07990000000000516	-4.719306549889592	-4.259953452345252	202.33170353962245	191.63827646655923
0.08000000000000515	-4.720272418358464	-4.260910042229672	202.10786490732366	191.50000907508542
0.08010000000000514	-4.7212331887048125	-4.262084965876619	201.88422335194764	191.36173138582262
0.08020000000000516	-4.722188889302164	-4.263350364919537	201.66078095730737	191.2234374516226
0.08030000000000517	-4.723139549531325	-4.2647304858156305	201.43753991231964	191.0851213753317
0.08040000000000516	-4.724085193479803	-4.266230699928882	201.21450182447643	190.94677731565534
0.08050000000000515	-4.725025844103123	-4.267833924166733	200.99166817458644	190.80839949306832
0.08060000000000517	-4.725961525948761	-4.269749487562195	200.76904061379375	190.66998219576448
0.08070000000000518	-4.726892264953702	-4.271702063814933	200.5466209410955	190.53151978563648
0.08080000000000517	-4.727818088444435	-4.273654700424363	200.32441110296406	190.3930067042771
0.08090000000000516	-4.7287390251031844	-4.275573068529718	200.1024131892954	190.25443747899345
0.08100000000000518	-4.729655101003788	-4.277426494017725	199.88062900126954	190.1158067288252
0.0811000000000052	-4.730566336640304	-4.279285309055896	199.65905972844507	189.97710917055767
0.08120000000000518	-4.731472753927811	-4.281032316543334	199.43770671285628	189.83833962472028
0.08130000000000517	-4.7323743769745645	-4.282660734610458	199.21657153272932	189.69949302156135
0.08140000000000519	-4.733271232081999	-4.284173249406776	198.99565600188023	189.5605644069898
0.08150000000000521	-4.734163347744724	-4.285577004395867	198.7749621691146	189.4215489484734
0.0816000000000052	-4.735050753957249	-4.286822830255235	198.55449224211742	189.2824419408852
0.08170000000000519	-4.735933471190303	-4.287989226374694	198.33424738634204	189.14323881228736
0.0818000000000052	-4.736811518190543	-4.289090096033738	198.11422857722627	189.00393512964283
0.08190000000000522	-4.737684917439919	-4.290144654818418	197.89443719531758	188.86452660444596
0.08200000000000521	-4.738553694130922	-4.291186203464649	197.67487491362263	188.72500909826087
0.0821000000000052	-4.739417876166585	-4.292128573384694	197.45554369686138	188.58537862815896
0.08220000000000521	-4.740277491392827	-4.293155011553645	197.2364454992687	188.44563137204565
0.08230000000000523	-4.741132558477763	-4.294310065412517	197.01758127119052	188.30576367386618
0.08240000000000522	-4.7419830984327085	-4.295619550888396	196.7989522165291	188.16577204868108
0.08250000000000521	-4.742829134238902	-4.2970886816428315	196.5805597514381	188.02565318760287
0.08260000000000522	-4.743670690574213	-4.298556909685955	196.36240547401422	187.88540396258279
0.08270000000000524	-4.744507793808248	-4.3001655709138	196.14449116330144	187.7450214310398
0.08280000000000523	-4.745340468175517	-4.301895519683696	195.92681836200825	187.60450284032234
0.08290000000000522	-4.7461687330788385	-4.303726067641574	195.70938808339918	187.4638456319934
0.08300000000000524	-4.746992609452104	-4.305639171387995	195.49220150568635	187.3230474459316
0.08310000000000525	-4.747812119676375	-4.3074615890178425	195.27525996247047	187.18210612423803
0.08320000000000524	-4.748627287579893	-4.309319842051853	195.05856494234675	187.04101971494205
0.08330000000000523	-4.749438138438077	-4.311188116674331	194.8421180885087	186.89978647549717
0.08340000000000525	-4.750244697824569	-4.313045544373185	194.62592107321169	186.75840487605956
0.08350000000000526	-4.751046984925274	-4.314874674737228	194.40997486945886	186.6168736025421
0.08360000000000525	-4.751845017820705	-4.316549164908584	194.1942803281486	186.47519155943687
0.08370000000000524	-4.752638816820446	-4.318161760327497	193.97883854157897	186.33335787239682
0.08380000000000526	-4.753428404458626	-4.319692384431939	193.76365084233922	186.19137189057537
0.08390000000000528	-4.754213805493903	-4.3211306206756	193.54871880269482	186.04923318871207
0.08400000000000526	-4.754995046909475	-4.322478689472957	193.33404423397798	185.90694156896265
0.08410000000000525	-4.7557721518092935	-4.323675658779965	193.1196285211495	185.76449706246564
0.08420000000000527	-4.756545134614793	-4.324810203351895	192.90547210071398	185.62189993064223
0.08430000000000529	-4.757314013949245	-4.325908704104592	192.69157586651997	185.47915066622406
0.08440000000000528	-4.758078811134144	-4.326989427859812	192.47794100481565	185.33624999400448
0.08450000000000527	-4.758839550181917	-4.328057376177252	192.26456899270897	185.19319887131007
0.08460000000000528	-4.759596257440562	-4.329024771787187	192.05146155871958	185.04999848818977
0.0847000000000053	-4.760348952223224	-4.329978395397765	191.83861966150343	184.90665026731702
0.08480000000000529	-4.761097651204331	-4.330917469058004	191.62604397065365	184.76315586360474
0.08490000000000528	-4.761842373934819	-4.331844031816747	191.41373546816243	184.6195171635296
0.0850000000000053	-4.762583141688668	-4.332760240243042	191.20169532198673	184.47573628416495
0.08510000000000531	-4.763319977462906	-4.333565941055628	190.98992488557465	184.33181557192216
0.0852000000000053	-4.764052904961334	-4.33434722643751	190.77842558669934	184.18775760099842
0.08530000000000529	-4.764781942076119	-4.335095475772794	190.5671982172808	184.04356517153252
0.0854000000000053	-4.765507106288263	-4.335800659098963	190.35624352323518	183.89924130746834
0.08550000000000532	-4.766228416720869	-4.336452781855513	190.14556242823664	183.75478925412858
0.08560000000000531	-4.766945893975814	-4.336986157641561	189.9351560154739	183.61021247549812
0.0857000000000053	-4.767659560133757	-4.337460400895034	189.72502552724436	183.46551465122113
0.08580000000000532	-4.768369438633097	-4.337875817570426	189.5151723513648	183.32069967331384
0.08590000000000533	-4.769075549183577	-4.338239019628027	189.30559746678688	183.17577164259623
0.08600000000000532	-4.769777906802082	-4.33856397060122	189.09630133962088	183.03073486484638
0.08610000000000531	-4.770476528354533	-4.338864072442333	188.88728463699655	182.88559384668082
0.08620000000000533	-4.771171432924567	-4.339167313745201	188.67854826670563	182.7403532911678
0.08630000000000534	-4.771862641813538	-4.339503552171122	188.47009337658776	182.59501809317595
0.08640000000000533	-4.7725501785405156	-4.339900989528291	188.26192135391804	182.4495933344653
0.08650000000000532	-4.773234067130389	-4.340380926520699	188.05403363833486	182.30408427852777
0.08660000000000534	-4.773914321148054	-4.341082511683115	187.84643052730306	182.15849636518095
0.08670000000000536	-4.7745909551440615	-4.341882829552981	187.63911242570308	182.0128352049261
0.08680000000000535	-4.775263986895915	-4.342772698360039	187.4320800896801	181.86710657307353
0.08690000000000533	-4.775933436840415	-4.343734920284512	187.22533456391722	181.72131640364682
0.08700000000000535	-4.776599328073643	-4.344752654697151	187.01887718089716	181.57547078307294
0.08710000000000537	-4.777261682117753	-4.346075549743077	186.81270909908264	181.4295759436662
0.08720000000000536	-4.777920512180575	-4.347427438001686	186.6068305691945	181.2836382569168
0.08730000000000535	-4.778575834582928	-4.348807810106687	186.40124218120326	181.13766422659216
0.08740000000000536	-4.779227667460084	-4.350220237072709	186.19594472202527	180.99166048166194
0.08750000000000538	-4.779876030694443	-4.351670737334061	185.99093916768607	180.84563376905618
0.08760000000000537	-4.780520945861733	-4.353351222998713	185.7862266769783	180.69959094626765
0.08770000000000536	-4.78116243139057	-4.355097555660825	185.58180806377084	180.55353897380914
0.08780000000000537	-4.78180050165423	-4.3569200366685505	185.37768369896654	180.40748490753683
0.08790000000000539	-4.782435172762327	-4.358822964209083	185.17385414246894	180.26143589085098
0.08800000000000538	-4.783066462338226	-4.360801962020427	184.970320118455	180.11539914678588
0.08810000000000537	-4.783694389519036	-4.362773024067131	184.76708251495447	179.96938197000122
0.08820000000000539	-4.784318974955616	-4.364788678185795	184.5641423834327	179.82339171868568
0.0883000000000054	-4.784940238870526	-4.366837480796304	184.36150072684464	179.67743580638674
0.08840000000000539	-4.7855581947934205	-4.368913346101515	184.15915781741333	179.5315216937784
0.08850000000000538	-4.786172856394376	-4.371016812892256	183.9571139427895	179.3856568803781
0.0886000000000054	-4.786784239572761	-4.3730181463987625	183.75536963353375	179.239848896228
0.08870000000000541	-4.787392362447897	-4.3750538567416895	183.55392566147822	179.09410529355125
0.0888000000000054	-4.787997245359066	-4.377116887515312	183.3527830391114	178.94843363839698
0.08890000000000539	-4.788598910756306	-4.379196234969454	183.15194300706835	178.80284150228638
0.08900000000000541	-4.789197374472741	-4.381282236234024	182.9514060829251	178.65733645387346
0.08910000000000542	-4.789792647117551	-4.383362327556848	182.7511722147699	178.51192605063227
0.08920000000000541	-4.790384743208243	-4.385430119993449	182.55124177735382	178.36661783058418
0.0893000000000054	-4.790973679896876	-4.387481396277919	182.35161543225823	178.22141930407727
0.08940000000000542	-4.791559476970062	-4.389513819076948	182.15229412716252	178.07633794563097
0.08950000000000544	-4.792142155937492	-4.391531006897872	181.95327899583495	177.9313811858581
0.08960000000000543	-4.792721730064566	-4.393557146094065	181.7545702720041	177.78655640347708
0.08970000000000541	-4.793298212048052	-4.395591488739345	181.55616812769858	177.64187091742517
0.08980000000000543	-4.793871617127149	-4.397641825083908	181.3580730122641	177.49733197908657
0.08990000000000545	-4.794441962311323	-4.399718662662695	181.16028556754964	177.3529467646464
0.09000000000000544	-4.79500926638031	-4.401832197483026	180.96280662741614	177.20872236758052
0.09010000000000543	-4.795573548284366	-4.403876104852575	180.7656370429998	177.0646657912954
0.09020000000000544	-4.796134820800554	-4.405947909336475	180.56877699170667	176.92078394192632
0.09030000000000546	-4.796693097156985	-4.408036268997347	180.37222670045264	176.7770836213063
0.09040000000000545	-4.797248392227964	-4.4101240136622435	180.17598657571259	176.63357152011486
0.09050000000000544	-4.797800722433608	-4.412189141026668	179.98005719212748	176.49025421121766
0.09060000000000545	-4.798350105739851	-4.414082512710632	179.7844392920756	176.34713814320554
0.09070000000000547	-4.798896561316344	-4.415927648082003	179.58913374798175	176.20422963414327
0.09080000000000546	-4.799440103356908	-4.417719632319622	179.39414088890527	176.06153486553606
0.09090000000000545	-4.799980742699478	-4.419456511317415	179.19946067837387	175.91905987652186
0.09100000000000547	-4.800518492310083	-4.421140043060143	179.00509331263777	175.776810558299
0.09110000000000548	-4.8010533673756814	-4.422709142539982	178.81103923018537	175.63479264879487
0.09120000000000547	-4.801585385304159	-4.424243870687614	178.61729911112383	175.49301172758322
0.09130000000000546	-4.8021145657243265	-4.425760866731138	178.4238738765623	175.3514732110574
0.09140000000000548	-4.80264092793022	-4.42727402491874	178.2307644096263	175.210182347864
0.0915000000000055	-4.803164480805186	-4.428794923854742	178.03797045808005	175.06914421460414
0.09160000000000548	-4.803685233648353	-4.430335625583415	177.84549181645625	174.92836371180618
0.09170000000000547	-4.8042031993111	-4.4319062481672775	177.65332866756108	174.78784556017436
0.09180000000000549	-4.8047183941166836	-4.433504323160748	177.46148157272785	174.64759429711802
0.0919000000000055	-4.805230837860234	-4.435117564361371	177.2699514708489	174.5076142735646
0.0920000000000055	-4.805740552715713	-4.436728661221508	177.07873955835532	174.36790965105794
0.09210000000000548	-4.806247548103554	-4.438371012833298	176.8878456403318	174.22848439914645
0.0922000000000055	-4.806751831563137	-4.439973403856709	176.6972693183118	174.08934229306075
0.09230000000000552	-4.807253415330006	-4.4415237853690455	176.50701070719194	173.95048691168316
0.0924000000000055	-4.807752315059564	-4.443013693723183	176.3170702949028	173.81192163580943
0.0925000000000055	-4.808248549827069	-4.444439618917252	176.12744894145533	173.67364964670196
0.09260000000000551	-4.808742139101507	-4.445915736424944	175.9381475483814	173.53567392493503
0.09270000000000553	-4.809233090710456	-4.447344279352246	175.74916574775295	173.39799724953073
0.09280000000000552	-4.809721415386225	-4.4487340648018945	175.56050348980202	173.26062219738316
0.0929000000000055	-4.810207126487178	-4.450096962746795	175.37216101175434	173.1235511429695
0.09300000000000552	-4.810690239507395	-4.451446011510961	175.18413878368622	172.98678625834506
0.09310000000000554	-4.811170772037489	-4.452924579601247	174.996437503662	172.8503295134192
0.09320000000000553	-4.811648738200905	-4.454403575311205	174.80905749114837	172.7141826765075
0.09330000000000552	-4.81212414777962	-4.455890589329604	174.62199859275356	172.578347315157
0.09340000000000553	-4.812597012737694	-4.457395194438894	174.43526089398475	172.44282479723896
0.09350000000000555	-4.813067346516224	-4.45892929265094	174.24884464184353	172.3076162923045
0.09360000000000554	-4.8135351640333495	-4.4606045183185605	174.06275024441257	172.1727227731963
0.09370000000000553	-4.814000481662866	-4.462334935424368	173.87697826811527	172.0381450179113
0.09380000000000555	-4.814463313522562	-4.464121819311526	173.6915290330327	171.90388361170656
0.09390000000000556	-4.8149236690214785	-4.465958942097943	173.5064023463799	171.769938949443
0.09400000000000555	-4.815381558930441	-4.467832956167224	173.3215981650225	171.63631123815688
0.09410000000000554	-4.81583699576204	-4.469827477869938	173.13711663648218	171.50300049985347
0.09420000000000556	-4.816289993770629	-4.471821090490365	172.95295809844785	171.37000657451355
0.09430000000000557	-4.816740568952325	-4.473800603469409	172.76912307828908	171.23732912330362
0.09440000000000556	-4.817188738460648	-4.475761410352968	172.58561222892345	171.10496763198276
0.09450000000000555	-4.817634512737409	-4.477708549258647	172.4024254713846	170.97292141449373
0.09460000000000557	-4.818077898765893	-4.479813096652779	172.21956235103352	170.8411896167322
0.09470000000000559	-4.818518906411268	-4.481913890700353	172.03702272911843	170.70977122048197
0.09480000000000557	-4.8189575485072185	-4.484001245230278	171.8548067914041	170.57866504750643
0.09490000000000556	-4.819393840855946	-4.4860614085735415	171.67291504734035	170.44786976378663
0.09500000000000558	-4.819827802228169	-4.488080628194011	171.49134832923593	170.31738388389482
0.0951000000000056	-4.820259448886352	-4.490125919663827	171.31010719489822	170.1872057754938
0.09520000000000559	-4.820688784356062	-4.492106758366599	171.1291908142244	170.05733366394898
0.09530000000000557	-4.821115815896338	-4.494016247905976	170.94859876671302	169.92776563704558
0.09540000000000559	-4.82154055470807	-4.495853084187027	170.768331063113	169.798499649796
0.09550000000000561	-4.821963015865779	-4.497625528429499	170.58838813688888	169.66953352933075
0.0956000000000056	-4.82238321831761	-4.499265329494565	170.4087708431401	169.5408649798569
0.09570000000000559	-4.822801177973516	-4.500887428942338	170.22947970468286	169.4124915876772
0.0958000000000056	-4.8232168980670425	-4.502524821162016	170.05051386309762	169.2844108262556
0.09590000000000562	-4.823630387559073	-4.504211450768555	169.87187308680967	169.15662006132044
0.09600000000000561	-4.8240416582763705	-4.505971440144612	169.6935574578126	169.02911655599192
0.0961000000000056	-4.82445072480108	-4.507670404763964	169.51556735883085	168.901897475925
0.09620000000000561	-4.82485760385564	-4.5094415839135165	169.33790340555473	168.7749598944552
0.09630000000000563	-4.8252623047922905	-4.511265735246294	169.16056541015493	168.64830079773773
0.09640000000000562	-4.825664835616637	-4.513115720086718	168.98355303942697	168.52191708986874
0.09650000000000561	-4.826065206854554	-4.514959671670749	168.80686623634875	168.39580559797827
0.09660000000000563	-4.826463430642588	-4.516651966710102	168.6305051202985	168.26996307728507
0.09670000000000564	-4.826859520727962	-4.518279355466659	168.4544699866047	168.14438621610336
0.09680000000000563	-4.827253491229971	-4.519819657016628	168.278761171186	168.01907164079088
0.09690000000000562	-4.827645350817219	-4.521259098557644	168.10337841622697	167.8940159206306
0.09700000000000564	-4.82803510819749	-4.52259128875308	167.9283214696571	167.76921557263435
0.09710000000000565	-4.828422773608363	-4.523735943228263	167.75359024749298	167.64466706626288
0.09720000000000564	-4.828808358724475	-4.524793524914337	167.57918482330746	167.5203668280503
0.09730000000000563	-4.82919187665751	-4.525784363438386	167.4051054278252	167.39631124612734
0.09740000000000565	-4.8295733418478575	-4.526721812935817	167.23135243671925	167.27249667463477
0.09750000000000567	-4.829952765227629	-4.527611979502828	167.0579258433928	167.14891943801894
0.09760000000000565	-4.830330152976993	-4.528412614788364	166.8848251244948	167.02557583520402
0.09770000000000564	-4.830705513115037	-4.529188879445475	166.7120499591221	166.90246214363228
0.09780000000000566	-4.831078855952493	-4.529955498255829	166.53960027761104	166.77957462316797
0.09790000000000568	-4.831450194091734	-4.53072209519964	166.3674762608948	166.656909519859
0.09800000000000567	-4.8318195424267785	-4.5314940341875305	166.1956783398619	166.53446306954922
0.09810000000000565	-4.832186916718992	-4.532247436754258	166.0242070395827	166.41223150133908
0.09820000000000567	-4.832552322137392	-4.533004743518415	165.85306173086818	166.29021104088858
0.09830000000000569	-4.832915764446742	-4.533760450097902	165.68224185183678	166.16839791355943
0.09840000000000568	-4.833277252900229	-4.534510998720684	165.51174722281328	166.04678834739263
0.09850000000000567	-4.833636799480877	-4.535261710278306	165.34157796272447	165.92537857591893
0.09860000000000568	-4.833994418901551	-4.536056360283956	165.1717344883357	165.8041648407993
0.0987000000000057	-4.8343501240765345	-4.536881933978747	165.0022170202503	165.68314339429426
0.09880000000000569	-4.834703920038495	-4.537757381649099	164.8330249208418	165.56231050155998
0.09890000000000568	-4.835055815110229	-4.538702144417575	164.66415791328177	165.44166244277
0.0990000000000057	-4.835405819323267	-4.5397318874235895	164.49561590836956	165.3211955150636
0.09910000000000571	-4.835753944369775	-4.54100369035476	164.32739899881318	165.20090603431944
0.0992000000000057	-4.836100203459841	-4.5423632816101795	164.15950744321862	165.0807903367553
0.09930000000000569	-4.836444606257303	-4.543788247782005	163.99194111407215	164.9608447803556
0.0994000000000057	-4.8367871595256915	-4.545242992317404	163.8246995690835	164.8410657461277
0.09950000000000572	-4.8371278716525365	-4.546690779163074	163.65778254478008	164.72144963918953
0.09960000000000571	-4.837466752418277	-4.548297266840272	163.49118993087836	164.60199288969017
0.0997000000000057	-4.837803812996252	-4.549842807755085	163.32492176989035	164.4826919535671
0.09980000000000572	-4.838139065952708	-4.551314199772518	163.15897825673315	164.36354331314328
0.09990000000000573	-4.838472523184256	-4.5527103242747025	162.9933595136855	164.2445434775682
[truncated: 7,000 more rows]
