# Supplementary material for: Stimulus duration encoding occurs early in the moth olfactory pathway
Source: Commun Biol. 2024 Oct 3;7:1252. doi: 10.1038/s42003-024-06921-z (PMC11449909; doi:10.1038/s42003-024-06921-z)
Supplement: Supplementary file 3 — Supplementary Data 1 [file 42003_2024_6921_MOESM3_ESM.zip › Fig 9/GH.csv]

time (s)	stimulus	firing rate model (Hz)	firing rate experiment (Hz)
-0.1	0.0	0.0
-0.0999	0.0	0.0
-0.0998	0.0	0.0
-0.0997	0.0	0.0
-0.0996	0.0	0.0
-0.09949999999999999	0.0	0.0
-0.09939999999999999	0.0	0.0
-0.09929999999999999	0.0	0.0
-0.09919999999999998	0.0	0.0
-0.09909999999999998	0.0	0.0
-0.09899999999999998	0.0	0.0
-0.09889999999999997	0.0	0.0
-0.09879999999999997	0.0	0.0
-0.09869999999999997	0.0	0.0
-0.09859999999999997	0.0	0.0
-0.09849999999999996	0.0	0.0
-0.09839999999999996	0.0	0.0
-0.09829999999999996	0.0	0.0
-0.09819999999999995	0.0	0.0
-0.09809999999999995	0.0	0.0
-0.09799999999999995	0.0	0.0
-0.09789999999999995	0.0	0.0
-0.09779999999999994	0.0	0.0
-0.09769999999999994	0.0	0.0
-0.09759999999999994	0.0	0.0
-0.09749999999999993	0.0	0.0
-0.09739999999999993	0.0	0.0
-0.09729999999999993	0.0	0.0
-0.09719999999999993	0.0	0.0
-0.09709999999999992	0.0	0.0
-0.09699999999999992	0.0	0.0
-0.09689999999999992	0.0	0.0
-0.09679999999999991	0.0	0.0
-0.09669999999999991	0.0	0.0
-0.09659999999999991	0.0	0.0
-0.0964999999999999	0.0	0.0
-0.0963999999999999	0.0	0.0
-0.0962999999999999	0.0	0.0
-0.0961999999999999	0.0	0.0
-0.0960999999999999	0.0	0.0
-0.09599999999999989	0.0	0.0
-0.09589999999999989	0.0	0.0
-0.09579999999999989	0.0	0.0
-0.09569999999999988	0.0	0.0
-0.09559999999999988	0.0	0.0
-0.09549999999999988	0.0	0.0
-0.09539999999999987	0.0	0.0
-0.09529999999999987	0.0	0.0
-0.09519999999999987	0.0	0.0
-0.09509999999999987	0.0	0.0
-0.09499999999999986	0.0	0.0
-0.09489999999999986	0.0	0.0
-0.09479999999999986	0.0	0.0
-0.09469999999999985	0.0	0.0
-0.09459999999999985	0.0	0.0
-0.09449999999999985	0.0	0.0
-0.09439999999999985	0.0	0.0
-0.09429999999999984	0.0	0.0
-0.09419999999999984	0.0	0.0
-0.09409999999999984	0.0	0.0
-0.09399999999999983	0.0	0.0
-0.09389999999999983	0.0	0.0
-0.09379999999999983	0.0	0.0
-0.09369999999999983	0.0	0.0
-0.09359999999999982	0.0	0.0
-0.09349999999999982	0.0	0.0
-0.09339999999999982	0.0	0.0
-0.09329999999999981	0.0	0.0
-0.09319999999999981	0.0	0.0
-0.09309999999999981	0.0	0.0
-0.0929999999999998	0.0	0.0
-0.0928999999999998	0.0	0.0
-0.0927999999999998	0.0	0.0
-0.0926999999999998	0.0	0.0
-0.0925999999999998	0.0	0.0
-0.09249999999999979	0.0	0.0
-0.09239999999999979	0.0	0.0
-0.09229999999999978	0.0	0.0
-0.09219999999999978	0.0	0.0
-0.09209999999999978	0.0	0.0
-0.09199999999999978	0.0	0.0
-0.09189999999999977	0.0	0.0
-0.09179999999999977	0.0	0.0
-0.09169999999999977	0.0	0.0
-0.09159999999999976	0.0	0.0
-0.09149999999999976	0.0	0.0
-0.09139999999999976	0.0	0.0
-0.09129999999999976	0.0	0.0
-0.09119999999999975	0.0	0.0
-0.09109999999999975	0.0	0.0
-0.09099999999999975	0.0	0.0
-0.09089999999999974	0.0	0.0
-0.09079999999999974	0.0	0.0
-0.09069999999999974	0.0	0.0
-0.09059999999999974	0.0	0.0
-0.09049999999999973	0.0	0.0
-0.09039999999999973	0.0	0.0
-0.09029999999999973	0.0	0.0
-0.09019999999999972	0.0	0.0
-0.09009999999999972	0.0	0.0
-0.08999999999999972	0.0	0.0
-0.08989999999999972	0.0	0.0
-0.08979999999999971	0.0	0.0
-0.08969999999999971	0.0	0.0
-0.08959999999999971	0.0	0.0
-0.0894999999999997	0.0	0.0
-0.0893999999999997	0.0	0.0
-0.0892999999999997	0.0	0.0
-0.0891999999999997	0.0	0.0
-0.0890999999999997	0.0	0.0
-0.08899999999999969	0.0	0.0
-0.08889999999999969	0.0	0.0
-0.08879999999999968	0.0	0.0
-0.08869999999999968	0.0	0.0
-0.08859999999999968	0.0	0.0
-0.08849999999999968	0.0	0.0
-0.08839999999999967	0.0	0.0
-0.08829999999999967	0.0	0.0
-0.08819999999999967	0.0	0.0
-0.08809999999999966	0.0	0.0
-0.08799999999999966	0.0	0.0
-0.08789999999999966	0.0	0.0
-0.08779999999999966	0.0	0.0
-0.08769999999999965	0.0	0.0
-0.08759999999999965	0.0	0.0
-0.08749999999999965	0.0	0.0
-0.08739999999999964	0.0	0.0
-0.08729999999999964	0.0	0.0
-0.08719999999999964	0.0	0.0
-0.08709999999999964	0.0	0.0
-0.08699999999999963	0.0	0.0
-0.08689999999999963	0.0	0.0
-0.08679999999999963	0.0	0.0
-0.08669999999999962	0.0	0.0
-0.08659999999999962	0.0	0.0
-0.08649999999999962	0.0	0.0
-0.08639999999999962	0.0	0.0
-0.08629999999999961	0.0	0.0
-0.08619999999999961	0.0	0.0
-0.08609999999999961	0.0	0.0
-0.0859999999999996	0.0	0.0
-0.0858999999999996	0.0	0.0
-0.0857999999999996	0.0	0.0
-0.0856999999999996	0.0	0.0
-0.0855999999999996	0.0	0.0
-0.08549999999999959	0.0	0.0
-0.08539999999999959	0.0	0.0
-0.08529999999999958	0.0	0.0
-0.08519999999999958	0.0	0.0
-0.08509999999999958	0.0	0.0
-0.08499999999999958	0.0	0.0
-0.08489999999999957	0.0	0.0
-0.08479999999999957	0.0	0.0
-0.08469999999999957	0.0	0.0
-0.08459999999999956	0.0	0.0
-0.08449999999999956	0.0	0.0
-0.08439999999999956	0.0	0.0
-0.08429999999999956	0.0	0.0
-0.08419999999999955	0.0	0.0
-0.08409999999999955	0.0	0.0
-0.08399999999999955	0.0	0.0
-0.08389999999999954	0.0	0.0
-0.08379999999999954	0.0	0.0
-0.08369999999999954	0.0	0.0
-0.08359999999999954	0.0	0.0
-0.08349999999999953	0.0	0.0
-0.08339999999999953	0.0	0.0
-0.08329999999999953	0.0	0.0
-0.08319999999999952	0.0	0.0
-0.08309999999999952	0.0	0.0
-0.08299999999999952	0.0	0.0
-0.08289999999999952	0.0	0.0
-0.08279999999999951	0.0	0.0
-0.08269999999999951	0.0	0.0
-0.08259999999999951	0.0	0.0
-0.0824999999999995	0.0	0.0
-0.0823999999999995	0.0	0.0
-0.0822999999999995	0.0	0.0
-0.0821999999999995	0.0	0.0
-0.08209999999999949	0.0	0.0
-0.08199999999999949	0.0	0.0
-0.08189999999999949	0.0	0.0
-0.08179999999999948	0.0	0.0
-0.08169999999999948	0.0	0.0
-0.08159999999999948	0.0	0.0
-0.08149999999999948	0.0	0.0
-0.08139999999999947	0.0	0.0
-0.08129999999999947	0.0	0.0
-0.08119999999999947	0.0	0.0
-0.08109999999999946	0.0	0.0
-0.08099999999999946	0.0	0.0
-0.08089999999999946	0.0	0.0
-0.08079999999999946	0.0	0.0
-0.08069999999999945	0.0	0.0
-0.08059999999999945	0.0	0.0
-0.08049999999999945	0.0	0.0
-0.08039999999999944	0.0	0.0
-0.08029999999999944	0.0	0.0
-0.08019999999999944	0.0	0.0
-0.08009999999999944	0.0	0.0
-0.07999999999999943	0.0	0.0
-0.07989999999999943	0.0	0.0
-0.07979999999999943	0.0	0.0
-0.07969999999999942	0.0	0.0
-0.07959999999999942	0.0	0.0
-0.07949999999999942	0.0	0.0
-0.07939999999999942	0.0	0.0
-0.07929999999999941	0.0	0.0
-0.07919999999999941	0.0	0.0
-0.0790999999999994	0.0	0.0
-0.0789999999999994	0.0	0.0
-0.0788999999999994	0.0	0.0
-0.0787999999999994	0.0	0.0
-0.0786999999999994	0.0	0.0
-0.07859999999999939	0.0	0.0
-0.07849999999999939	0.0	0.0
-0.07839999999999939	0.0	0.0
-0.07829999999999938	0.0	0.0
-0.07819999999999938	0.0	0.0
-0.07809999999999938	0.0	0.0
-0.07799999999999938	0.0	0.0
-0.07789999999999937	0.0	0.0
-0.07779999999999937	0.0	0.0
-0.07769999999999937	0.0	0.0
-0.07759999999999936	0.0	0.0
-0.07749999999999936	0.0	0.0
-0.07739999999999936	0.0	0.0
-0.07729999999999936	0.0	0.0
-0.07719999999999935	0.0	0.0
-0.07709999999999935	0.0	0.0
-0.07699999999999935	0.0	0.0
-0.07689999999999934	0.0	0.0
-0.07679999999999934	0.0	0.0
-0.07669999999999934	0.0	0.0
-0.07659999999999934	0.0	0.0
-0.07649999999999933	0.0	0.0
-0.07639999999999933	0.0	0.0
-0.07629999999999933	0.0	0.0
-0.07619999999999932	0.0	0.0
-0.07609999999999932	0.0	0.0
-0.07599999999999932	0.0	0.0
-0.07589999999999932	0.0	0.0
-0.07579999999999931	0.0	0.0
-0.07569999999999931	0.0	0.0
-0.0755999999999993	0.0	0.0
-0.0754999999999993	0.0	0.0
-0.0753999999999993	0.0	0.0
-0.0752999999999993	0.0	0.0
-0.0751999999999993	0.0	0.0
-0.07509999999999929	0.0	0.0
-0.07499999999999929	0.0	0.0
-0.07489999999999929	0.0	0.0
-0.07479999999999928	0.0	0.0
-0.07469999999999928	0.0	0.0
-0.07459999999999928	0.0	0.0
-0.07449999999999928	0.0	0.0
-0.07439999999999927	0.0	0.0
-0.07429999999999927	0.0	0.0
-0.07419999999999927	0.0	0.0
-0.07409999999999926	0.0	0.0
-0.07399999999999926	0.0	0.0
-0.07389999999999926	0.0	0.0
-0.07379999999999926	0.0	0.0
-0.07369999999999925	0.0	0.0
-0.07359999999999925	0.0	0.0
-0.07349999999999925	0.0	0.0
-0.07339999999999924	0.0	0.0
-0.07329999999999924	0.0	0.0
-0.07319999999999924	0.0	0.0
-0.07309999999999924	0.0	0.0
-0.07299999999999923	0.0	0.0
-0.07289999999999923	0.0	0.0
-0.07279999999999923	0.0	0.0
-0.07269999999999922	0.0	0.0
-0.07259999999999922	0.0	0.0
-0.07249999999999922	0.0	0.0
-0.07239999999999921	0.0	0.0
-0.07229999999999921	0.0	0.0
-0.07219999999999921	0.0	0.0
-0.0720999999999992	0.0	0.0
-0.0719999999999992	0.0	0.0
-0.0718999999999992	0.0	0.0
-0.0717999999999992	0.0	0.0
-0.0716999999999992	0.0	0.0
-0.07159999999999919	0.0	0.0
-0.07149999999999919	0.0	0.0
-0.07139999999999919	0.0	0.0
-0.07129999999999918	0.0	0.0
-0.07119999999999918	0.0	0.0
-0.07109999999999918	0.0	0.0
-0.07099999999999917	0.0	0.0
-0.07089999999999917	0.0	0.0
-0.07079999999999917	0.0	0.0
-0.07069999999999917	0.0	0.0
-0.07059999999999916	0.0	0.0
-0.07049999999999916	0.0	0.0
-0.07039999999999916	0.0	0.0
-0.07029999999999915	0.0	0.0
-0.07019999999999915	0.0	0.0
-0.07009999999999915	0.0	0.0
-0.06999999999999915	0.0	0.0
-0.06989999999999914	0.0	0.0
-0.06979999999999914	0.0	0.0
-0.06969999999999914	0.0	0.0
-0.06959999999999913	0.0	0.0
-0.06949999999999913	0.0	0.0
-0.06939999999999913	0.0	0.0
-0.06929999999999913	0.0	0.0
-0.06919999999999912	0.0	0.0
-0.06909999999999912	0.0	0.0
-0.06899999999999912	0.0	0.0
-0.06889999999999911	0.0	0.0
-0.06879999999999911	0.0	0.0
-0.06869999999999911	0.0	0.0
-0.0685999999999991	0.0	0.0
-0.0684999999999991	0.0	0.0
-0.0683999999999991	0.0	0.0
-0.0682999999999991	0.0	0.0
-0.0681999999999991	0.0	0.0
-0.06809999999999909	0.0	0.0
-0.06799999999999909	0.0	0.0
-0.06789999999999909	0.0	0.0
-0.06779999999999908	0.0	0.0
-0.06769999999999908	0.0	0.0
-0.06759999999999908	0.0	0.0
-0.06749999999999907	0.0	0.0
-0.06739999999999907	0.0	0.0
-0.06729999999999907	0.0	0.0
-0.06719999999999907	0.0	0.0
-0.06709999999999906	0.0	0.0
-0.06699999999999906	0.0	0.0
-0.06689999999999906	0.0	0.0
-0.06679999999999905	0.0	0.0
-0.06669999999999905	0.0	0.0
-0.06659999999999905	0.0	0.0
-0.06649999999999905	0.0	0.0
-0.06639999999999904	0.0	0.0
-0.06629999999999904	0.0	0.0
-0.06619999999999904	0.0	0.0
-0.06609999999999903	0.0	0.0
-0.06599999999999903	0.0	0.0
-0.06589999999999903	0.0	0.0
-0.06579999999999903	0.0	0.0
-0.06569999999999902	0.0	0.0
-0.06559999999999902	0.0	0.0
-0.06549999999999902	0.0	0.0
-0.06539999999999901	0.0	0.0
-0.06529999999999901	0.0	0.0
-0.06519999999999901	0.0	0.0
-0.065099999999999	0.0	0.0
-0.064999999999999	0.0	0.0
-0.064899999999999	0.0	0.0
-0.064799999999999	0.0	0.0
-0.064699999999999	0.0	0.0
-0.06459999999999899	0.0	0.0
-0.06449999999999899	0.0	0.0
-0.06439999999999899	0.0	0.0
-0.06429999999999898	0.0	0.0
-0.06419999999999898	0.0	0.0
-0.06409999999999898	0.0	0.0
-0.06399999999999897	0.0	0.0
-0.06389999999999897	0.0	0.0
-0.06379999999999897	0.0	0.0
-0.06369999999999897	0.0	0.0
-0.06359999999999896	0.0	0.0
-0.06349999999999896	0.0	0.0
-0.06339999999999896	0.0	0.0
-0.06329999999999895	0.0	0.0
-0.06319999999999895	0.0	0.0
-0.06309999999999895	0.0	0.0
-0.06299999999999895	0.0	0.0
-0.06289999999999894	0.0	0.0
-0.06279999999999894	0.0	0.0
-0.06269999999999894	0.0	0.0
-0.06259999999999893	0.0	0.0
-0.06249999999999893	0.0	0.0
-0.06239999999999893	0.0	0.0
-0.062299999999998926	0.0	0.0
-0.06219999999999892	0.0	0.0
-0.06209999999999892	0.0	0.0
-0.06199999999999892	0.0	0.0
-0.061899999999998914	0.0	0.0
-0.06179999999999891	0.0	0.0
-0.06169999999999891	0.0	0.0
-0.061599999999998906	0.0	0.0
-0.0614999999999989	0.0	0.0
-0.0613999999999989	0.0	0.0
-0.0612999999999989	0.0	0.0
-0.061199999999998894	0.0	0.0
-0.06109999999999889	0.0	0.0
-0.06099999999999889	0.0	0.0
-0.060899999999998886	0.0	0.0
-0.06079999999999888	0.0	0.0
-0.06069999999999888	0.0	0.0
-0.06059999999999888	0.0	0.0
-0.060499999999998874	0.0	0.0
-0.06039999999999887	0.0	0.0
-0.06029999999999887	0.0	0.0
-0.060199999999998866	0.0	0.0
-0.06009999999999886	0.0	0.0
-0.05999999999999886	0.0	0.0
-0.05989999999999886	0.0	0.0
-0.059799999999998854	0.0	0.0
-0.05969999999999885	0.0	0.0
-0.05959999999999885	0.0	0.0
-0.059499999999998845	0.0	0.0
-0.05939999999999884	0.0	0.0
-0.05929999999999884	0.0	0.0
-0.05919999999999884	0.0	0.0
-0.059099999999998834	0.0	0.0
-0.05899999999999883	0.0	0.0
-0.05889999999999883	0.0	0.0
-0.058799999999998825	0.0	0.0
-0.05869999999999882	0.0	0.0
-0.05859999999999882	0.0	0.0
-0.05849999999999882	0.0	0.0
-0.058399999999998814	0.0	0.0
-0.05829999999999881	0.0	0.0
-0.05819999999999881	0.0	0.0
-0.058099999999998805	0.0	0.0
-0.0579999999999988	0.0	0.0
-0.0578999999999988	0.0	0.0
-0.0577999999999988	0.0	0.0
-0.057699999999998794	0.0	0.0
-0.05759999999999879	0.0	0.0
-0.05749999999999879	0.0	0.0
-0.057399999999998785	0.0	0.0
-0.05729999999999878	0.0	0.0
-0.05719999999999878	0.0	0.0
-0.05709999999999878	0.0	0.0
-0.056999999999998774	0.0	0.0
-0.05689999999999877	0.0	0.0
-0.05679999999999877	0.0	0.0
-0.056699999999998765	0.0	0.0
-0.05659999999999876	0.0	0.0
-0.05649999999999876	0.0	0.0
-0.05639999999999876	0.0	0.0
-0.056299999999998754	0.0	0.0
-0.05619999999999875	0.0	0.0
-0.05609999999999875	0.0	0.0
-0.055999999999998745	0.0	0.0
-0.05589999999999874	0.0	0.0
-0.05579999999999874	0.0	0.0
-0.05569999999999874	0.0	0.0
-0.055599999999998734	0.0	0.0
-0.05549999999999873	0.0	0.0
-0.05539999999999873	0.0	0.0
-0.055299999999998725	0.0	0.0
-0.05519999999999872	0.0	0.0
-0.05509999999999872	0.0	0.0
-0.05499999999999872	0.0	0.0
-0.054899999999998714	0.0	0.0
-0.05479999999999871	0.0	0.0
-0.05469999999999871	0.0	0.0
-0.054599999999998705	0.0	0.0
-0.0544999999999987	0.0	0.0
-0.0543999999999987	0.0	0.0
-0.0542999999999987	0.0	0.0
-0.054199999999998694	0.0	0.0
-0.05409999999999869	0.0	0.0
-0.05399999999999869	0.0	0.0
-0.053899999999998685	0.0	0.0
-0.05379999999999868	0.0	0.0
-0.05369999999999868	0.0	0.0
-0.053599999999998676	0.0	0.0
-0.053499999999998674	0.0	0.0
-0.05339999999999867	0.0	0.0
-0.05329999999999867	0.0	0.0
-0.053199999999998665	0.0	0.0
-0.05309999999999866	0.0	0.0
-0.05299999999999866	0.0	0.0
-0.052899999999998656	0.0	0.0
-0.052799999999998654	0.0	0.0
-0.05269999999999865	0.0	0.0
-0.05259999999999865	0.0	0.0
-0.052499999999998645	0.0	0.0
-0.05239999999999864	0.0	0.0
-0.05229999999999864	0.0	0.0
-0.052199999999998636	0.0	0.0
-0.052099999999998634	0.0	0.0
-0.05199999999999863	0.0	0.0
-0.05189999999999863	0.0	0.0
-0.051799999999998625	0.0	0.0
-0.05169999999999862	0.0	0.0
-0.05159999999999862	0.0	0.0
-0.051499999999998616	0.0	0.0
-0.05139999999999861	0.0	0.0
-0.05129999999999861	0.0	0.0
-0.05119999999999861	0.0	0.0
-0.051099999999998605	0.0	0.0
-0.0509999999999986	0.0	0.0
-0.0508999999999986	0.0	0.0
-0.050799999999998596	0.0	0.0
-0.05069999999999859	0.0	0.0
-0.05059999999999859	0.0	0.0
-0.05049999999999859	0.0	0.0
-0.050399999999998585	0.0	0.0
-0.05029999999999858	0.0	0.0
-0.05019999999999858	0.0	0.0
-0.050099999999998576	0.0	0.0
-0.04999999999999857	0.0	0.0
-0.04989999999999857	0.0	0.0
-0.04979999999999857	0.0	0.0
-0.049699999999998565	0.0	0.0
-0.04959999999999856	0.0	0.0
-0.04949999999999856	0.0	0.0
-0.049399999999998556	0.0	0.0
-0.04929999999999855	0.0	0.0
-0.04919999999999855	0.0	0.0
-0.04909999999999855	0.0	0.0
-0.048999999999998545	0.0	0.0
-0.04889999999999854	0.0	0.0
-0.04879999999999854	0.0	0.0
-0.048699999999998536	0.0	0.0
-0.04859999999999853	0.0	0.0
-0.04849999999999853	0.0	0.0
-0.04839999999999853	0.0	0.0
-0.048299999999998525	0.0	0.0
-0.04819999999999852	0.0	0.0
-0.04809999999999852	0.0	0.0
-0.047999999999998516	0.0	0.0
-0.04789999999999851	0.0	0.0
-0.04779999999999851	0.0	0.0
-0.04769999999999851	0.0	0.0
-0.047599999999998505	0.0	0.0
-0.0474999999999985	0.0	0.0
-0.0473999999999985	0.0	0.0
-0.047299999999998496	0.0	0.0
-0.04719999999999849	0.0	0.0
-0.04709999999999849	0.0	0.0
-0.04699999999999849	0.0	0.0
-0.046899999999998485	0.0	0.0
-0.04679999999999848	0.0	0.0
-0.04669999999999848	0.0	0.0
-0.046599999999998476	0.0	0.0
-0.04649999999999847	0.0	0.0
-0.04639999999999847	0.0	0.0
-0.04629999999999847	0.0	0.0
-0.046199999999998465	0.0	0.0
-0.04609999999999846	0.0	0.0
-0.04599999999999846	0.0	0.0
-0.045899999999998456	0.0	0.0
-0.04579999999999845	0.0	0.0
-0.04569999999999845	0.0	0.0
-0.04559999999999845	0.0	0.0
-0.045499999999998444	0.0	0.0
-0.04539999999999844	0.0	0.0
-0.04529999999999844	0.0	0.0
-0.045199999999998436	0.0	0.0
-0.04509999999999843	0.0	0.0
-0.04499999999999843	0.0	0.0
-0.04489999999999843	0.0	0.0
-0.044799999999998424	0.0	0.0
-0.04469999999999842	0.0	0.0
-0.04459999999999842	0.0	0.0
-0.044499999999998416	0.0	0.0
-0.04439999999999841	0.0	0.0
-0.04429999999999841	0.0	0.0
-0.04419999999999841	0.0	0.0
-0.044099999999998404	0.0	0.0
-0.0439999999999984	0.0	0.0
-0.0438999999999984	0.0	0.0
-0.043799999999998396	0.0	0.0
-0.04369999999999839	0.0	0.0
-0.04359999999999839	0.0	0.0
-0.04349999999999839	0.0	0.0
-0.043399999999998384	0.0	0.0
-0.04329999999999838	0.0	0.0
-0.04319999999999838	0.0	0.0
-0.043099999999998376	0.0	0.0
-0.04299999999999837	0.0	0.0
-0.04289999999999837	0.0	0.0
-0.04279999999999837	0.0	0.0
-0.042699999999998364	0.0	0.0
-0.04259999999999836	0.0	0.0
-0.04249999999999836	0.0	0.0
-0.042399999999998356	0.0	0.0
-0.04229999999999835	0.0	0.0
-0.04219999999999835	0.0	0.0
-0.04209999999999835	0.0	0.0
-0.041999999999998344	0.0	0.0
-0.04189999999999834	0.0	0.0
-0.04179999999999834	0.0	0.0
-0.041699999999998336	0.0	0.0
-0.04159999999999833	0.0	0.0
-0.04149999999999833	0.0	0.0
-0.04139999999999833	0.0	0.0
-0.041299999999998324	0.0	0.0
-0.04119999999999832	0.0	0.0
-0.04109999999999832	0.0	0.0
-0.040999999999998316	0.0	0.0
-0.04089999999999831	0.0	0.0
-0.04079999999999831	0.0	0.0
-0.04069999999999831	0.0	0.0
-0.040599999999998304	0.0	0.0
-0.0404999999999983	0.0	0.0
-0.0403999999999983	0.0	0.0
-0.040299999999998296	0.0	0.0
-0.04019999999999829	0.0	0.0
-0.04009999999999829	0.0	0.0
-0.03999999999999829	0.0	0.0
-0.039899999999998284	0.0	0.0
-0.03979999999999828	0.0	0.0
-0.03969999999999828	0.0	0.0
-0.039599999999998275	0.0	0.0
-0.03949999999999827	0.0	0.0
-0.03939999999999827	0.0	0.0
-0.03929999999999827	0.0	0.0
-0.039199999999998264	0.0	0.0
-0.03909999999999826	0.0	0.0
-0.03899999999999826	0.0	0.0
-0.038899999999998255	0.0	0.0
-0.03879999999999825	0.0	0.0
-0.03869999999999825	0.0	0.0
-0.03859999999999825	0.0	0.0
-0.038499999999998244	0.0	0.0
-0.03839999999999824	0.0	0.0
-0.03829999999999824	0.0	0.0
-0.038199999999998235	0.0	0.0
-0.03809999999999823	0.0	0.0
-0.03799999999999823	0.0	0.0
-0.03789999999999823	0.0	0.0
-0.037799999999998224	0.0	0.0
-0.03769999999999822	0.0	0.0
-0.03759999999999822	0.0	0.0
-0.037499999999998215	0.0	0.0
-0.03739999999999821	0.0	0.0
-0.03729999999999821	0.0	0.0
-0.03719999999999821	0.0	0.0
-0.037099999999998204	0.0	0.0
-0.0369999999999982	0.0	0.0
-0.0368999999999982	0.0	0.0
-0.036799999999998195	0.0	0.0
-0.03669999999999819	0.0	0.0
-0.03659999999999819	0.0	0.0
-0.03649999999999819	0.0	0.0
-0.036399999999998184	0.0	0.0
-0.03629999999999818	0.0	0.0
-0.03619999999999818	0.0	0.0
-0.036099999999998175	0.0	0.0
-0.03599999999999817	0.0	0.0
-0.03589999999999817	0.0	0.0
-0.03579999999999817	0.0	0.0
-0.035699999999998164	0.0	0.0
-0.03559999999999816	0.0	0.0
-0.03549999999999816	0.0	0.0
-0.035399999999998155	0.0	0.0
-0.03529999999999815	0.0	0.0
-0.03519999999999815	0.0	0.0
-0.03509999999999815	0.0	0.0
-0.034999999999998144	0.0	0.0
-0.03489999999999814	0.0	0.0
-0.03479999999999814	0.0	0.0
-0.034699999999998135	0.0	0.0
-0.03459999999999813	0.0	0.0
-0.03449999999999813	0.0	0.0
-0.034399999999998127	0.0	0.0
-0.034299999999998124	0.0	0.0
-0.03419999999999812	0.0	0.0
-0.03409999999999812	0.0	0.0
-0.033999999999998115	0.0	0.0
-0.03389999999999811	0.0	0.0
-0.03379999999999811	0.0	0.0
-0.033699999999998106	0.0	0.0
-0.033599999999998104	0.0	0.0
-0.0334999999999981	0.0	0.0
-0.0333999999999981	0.0	0.0
-0.033299999999998095	0.0	0.0
-0.03319999999999809	0.0	0.0
-0.03309999999999809	0.0	0.0
-0.032999999999998086	0.0	0.0
-0.032899999999998084	0.0	0.0
-0.03279999999999808	0.0	0.0
-0.03269999999999808	0.0	0.0
-0.032599999999998075	0.0	0.0
-0.03249999999999807	0.0	0.0
-0.03239999999999807	0.0	0.0
-0.032299999999998066	0.0	0.0
-0.032199999999998064	0.0	0.0
-0.03209999999999806	0.0	0.0
-0.03199999999999806	0.0	0.0
-0.031899999999998055	0.0	0.0
-0.03179999999999805	0.0	0.0
-0.03169999999999805	0.0	0.0
-0.031599999999998046	0.0	0.0
-0.03149999999999804	0.0	0.0
-0.03139999999999804	0.0	0.0
-0.03129999999999804	0.0	0.0
-0.031199999999998035	0.0	0.0
-0.031099999999998032	0.0	0.0
-0.03099999999999803	0.0	0.0
-0.030899999999998026	0.0	0.0
-0.030799999999998023	0.0	0.0
-0.03069999999999802	0.0	0.0
-0.030599999999998018	0.0	0.0
-0.030499999999998015	0.0	0.0
-0.030399999999998012	0.0	0.0
-0.03029999999999801	0.0	0.0
-0.030199999999998006	0.0	0.0
-0.030099999999998003	0.0	0.0
-0.029999999999998	0.0	0.0
-0.029899999999997998	0.0	0.0
-0.029799999999997995	0.0	0.0
-0.029699999999997992	0.0	0.0
-0.02959999999999799	0.0	0.0
-0.029499999999997986	0.0	0.0
-0.029399999999997983	0.0	0.0
-0.02929999999999798	0.0	0.0
-0.029199999999997978	0.0	0.0
-0.029099999999997975	0.0	0.0
-0.028999999999997972	0.0	0.0
-0.02889999999999797	0.0	0.0
-0.028799999999997966	0.0	0.0
-0.028699999999997963	0.0	0.0
-0.02859999999999796	0.0	0.0
-0.028499999999997958	0.0	0.0
-0.028399999999997955	0.0	0.0
-0.028299999999997952	0.0	0.0
-0.02819999999999795	0.0	0.0
-0.028099999999997946	0.0	0.0
-0.027999999999997943	0.0	0.0
-0.02789999999999794	0.0	0.0
-0.027799999999997937	0.0	0.0
-0.027699999999997935	0.0	0.0
-0.027599999999997932	0.0	0.0
-0.02749999999999793	0.0	0.0
-0.027399999999997926	0.0	0.0
-0.027299999999997923	0.0	0.0
-0.02719999999999792	0.0	0.0
-0.027099999999997917	0.0	0.0
-0.026999999999997915	0.0	0.0
-0.02689999999999791	0.0	0.0
-0.02679999999999791	0.0	0.0
-0.026699999999997906	0.0	0.0
-0.026599999999997903	0.0	0.0
-0.0264999999999979	0.0	0.0
-0.026399999999997897	0.0	0.0
-0.026299999999997895	0.0	0.0
-0.02619999999999789	0.0	0.0
-0.02609999999999789	0.0	0.0
-0.025999999999997886	0.0	0.0
-0.025899999999997883	0.0	0.0
-0.02579999999999788	0.0	0.0
-0.025699999999997877	0.0	0.0
-0.025599999999997874	0.0	0.0
-0.02549999999999787	0.0	0.0
-0.02539999999999787	0.0	0.0
-0.025299999999997866	0.0	0.0
-0.025199999999997863	0.0	0.0
-0.02509999999999786	0.0	0.0
-0.024999999999997857	0.0	0.0
-0.024899999999997854	0.0	0.0
-0.02479999999999785	0.0	0.0
-0.02469999999999785	0.0	0.0
-0.024599999999997846	0.0	0.0
-0.024499999999997843	0.0	0.0
-0.02439999999999784	0.0	0.0
-0.024299999999997837	0.0	0.0
-0.024199999999997834	0.0	0.0
-0.02409999999999783	0.0	0.0
-0.02399999999999783	0.0	0.0
-0.023899999999997826	0.0	0.0
-0.023799999999997823	0.0	0.0
-0.02369999999999782	0.0	0.0
-0.023599999999997817	0.0	0.0
-0.023499999999997814	0.0	0.0
-0.02339999999999781	0.0	0.0
-0.02329999999999781	0.0	0.0
-0.023199999999997806	0.0	0.0
-0.023099999999997803	0.0	0.0
-0.0229999999999978	0.0	0.0
-0.022899999999997797	0.0	0.0
-0.022799999999997794	0.0	0.0
-0.02269999999999779	0.0	0.0
-0.02259999999999779	0.0	0.0
-0.022499999999997786	0.0	0.0
-0.022399999999997783	0.0	0.0
-0.02229999999999778	0.0	0.0
-0.022199999999997777	0.0	0.0
-0.022099999999997774	0.0	0.0
-0.02199999999999777	0.0	0.0
-0.02189999999999777	0.0	0.0
-0.021799999999997766	0.0	0.0
-0.021699999999997763	0.0	0.0
-0.02159999999999776	0.0	0.0
-0.021499999999997757	0.0	0.0
-0.021399999999997754	0.0	0.0
-0.02129999999999775	0.0	0.0
-0.02119999999999775	0.0	0.0
-0.021099999999997746	0.0	0.0
-0.020999999999997743	0.0	0.0
-0.02089999999999774	0.0	0.0
-0.020799999999997737	0.0	0.0
-0.020699999999997734	0.0	0.0
-0.02059999999999773	0.0	0.0
-0.02049999999999773	0.0	0.0
-0.020399999999997726	0.0	0.0
-0.020299999999997723	0.0	0.0
-0.02019999999999772	0.0	0.0
-0.020099999999997717	0.0	0.0
-0.019999999999997714	0.0	0.0
-0.01989999999999771	0.0	0.0
-0.01979999999999771	0.0	0.0
-0.019699999999997705	0.0	0.0
-0.019599999999997703	0.0	0.0
-0.0194999999999977	0.0	0.0
-0.019399999999997697	0.0	0.0
-0.019299999999997694	0.0	0.0
-0.01919999999999769	0.0	0.0
-0.01909999999999769	0.0	0.0
-0.018999999999997685	0.0	0.0
-0.018899999999997683	0.0	0.0
-0.01879999999999768	0.0	0.0
-0.018699999999997677	0.0	0.0
-0.018599999999997674	0.0	0.0
-0.01849999999999767	0.0	0.0
-0.018399999999997668	0.0	0.0
-0.018299999999997665	0.0	0.0
-0.018199999999997662	0.0	0.0
-0.01809999999999766	0.0	0.0
-0.017999999999997657	0.0	0.0
-0.017899999999997654	0.0	0.0
-0.01779999999999765	0.0	0.0
-0.017699999999997648	0.0	0.0
-0.017599999999997645	0.0	0.0
-0.017499999999997642	0.0	0.0
-0.01739999999999764	0.0	0.0
-0.017299999999997637	0.0	0.0
-0.017199999999997634	0.0	0.0
-0.01709999999999763	0.0	0.0
-0.016999999999997628	0.0	0.0
-0.016899999999997625	0.0	0.0
-0.016799999999997622	0.0	0.0
-0.01669999999999762	0.0	0.0
-0.016599999999997617	0.0	0.0
-0.016499999999997614	0.0	0.0
-0.01639999999999761	0.0	0.0
-0.016299999999997608	0.0	0.0
-0.016199999999997605	0.0	0.0
-0.016099999999997602	0.0	0.0
-0.0159999999999976	0.0	0.0
-0.015899999999997597	0.0	0.0
-0.015799999999997594	0.0	0.0
-0.01569999999999759	0.0	0.0
-0.015599999999997588	0.0	0.0
-0.015499999999997585	0.0	0.0
-0.015399999999997582	0.0	0.0
-0.01529999999999758	0.0	0.0
-0.015199999999997577	0.0	0.0
-0.015099999999997574	0.0	0.0
-0.01499999999999757	0.0	0.0
-0.014899999999997568	0.0	0.0
-0.014799999999997565	0.0	0.0
-0.014699999999997562	0.0	0.0
-0.01459999999999756	0.0	0.0
-0.014499999999997557	0.0	0.0
-0.014399999999997554	0.0	0.0
-0.01429999999999755	0.0	0.0
-0.014199999999997548	0.0	0.0
-0.014099999999997545	0.0	0.0
-0.013999999999997542	0.0	0.0
-0.01389999999999754	0.0	0.0
-0.013799999999997536	0.0	0.0
-0.013699999999997534	0.0	0.0
-0.01359999999999753	0.0	0.0
-0.013499999999997528	0.0	0.0
-0.013399999999997525	0.0	0.0
-0.013299999999997522	0.0	0.0
-0.01319999999999752	0.0	0.0
-0.013099999999997516	0.0	0.0
-0.012999999999997514	0.0	0.0
-0.01289999999999751	0.0	0.0
-0.012799999999997508	0.0	0.0
-0.012699999999997505	0.0	0.0
-0.012599999999997502	0.0	0.0
-0.0124999999999975	0.0	0.0
-0.012399999999997496	0.0	0.0
-0.012299999999997493	0.0	0.0
-0.01219999999999749	0.0	0.0
-0.012099999999997488	0.0	0.0
-0.011999999999997485	0.0	0.0
-0.011899999999997482	0.0	0.0
-0.01179999999999748	0.0	0.0
-0.011699999999997476	0.0	0.0
-0.011599999999997473	0.0	0.0
-0.01149999999999747	0.0	0.0
-0.011399999999997468	0.0	0.0
-0.011299999999997465	0.0	0.0
-0.011199999999997462	0.0	0.0
-0.011099999999997459	0.0	0.0
-0.010999999999997456	0.0	0.0
-0.010899999999997453	0.0	0.0
-0.01079999999999745	0.0	0.0
-0.010699999999997448	0.0	0.0
-0.010599999999997445	0.0	0.0
-0.010499999999997442	0.0	0.0
-0.010399999999997439	0.0	0.0
-0.010299999999997436	0.0	0.0
-0.010199999999997433	0.0	0.0
-0.01009999999999743	0.0	0.0
-0.009999999999997428	0.0	0.0
-0.009899999999997425	0.0	0.0
-0.009799999999997422	0.0	0.0
-0.009699999999997419	0.0	0.0
-0.009599999999997416	0.0	0.0
-0.009499999999997413	0.0	0.0
-0.00939999999999741	0.0	0.0
-0.009299999999997408	0.0	0.0
-0.009199999999997405	0.0	0.0
-0.009099999999997402	0.0	0.0
-0.008999999999997399	0.0	0.0
-0.008899999999997396	0.0	0.0
-0.008799999999997393	0.0	0.0
-0.00869999999999739	0.0	0.0
-0.008599999999997388	0.0	0.0
-0.008499999999997385	0.0	0.0
-0.008399999999997382	0.0	0.0
-0.008299999999997379	0.0	0.0
-0.008199999999997376	0.0	0.0
-0.008099999999997373	0.0	0.0
-0.00799999999999737	0.0	0.0
-0.007899999999997367	0.0	0.0
-0.007799999999997365	0.0	0.0
-0.007699999999997362	0.0	0.0
-0.007599999999997359	0.0	0.0
-0.007499999999997356	0.0	0.0
-0.007399999999997353	0.0	0.0
-0.00729999999999735	0.0	0.0
-0.007199999999997347	0.0	0.0
-0.0070999999999973445	0.0	0.0
-0.006999999999997342	0.0	0.0
-0.006899999999997339	0.0	0.0
-0.006799999999997336	0.0	0.0
-0.006699999999997333	0.0	0.0
-0.00659999999999733	0.0	0.0
-0.006499999999997327	0.0	0.0
-0.0063999999999973245	0.0	0.0
-0.006299999999997322	0.0	0.0
-0.006199999999997319	0.0	0.0
-0.006099999999997316	0.0	0.0
-0.005999999999997313	0.0	0.0
-0.00589999999999731	0.0	0.0
-0.005799999999997307	0.0	0.0
-0.0056999999999973044	0.0	0.0
-0.005599999999997302	0.0	0.0
-0.005499999999997299	0.0	0.0
-0.005399999999997296	0.0	0.0
-0.005299999999997293	0.0	0.0
-0.00519999999999729	0.0	0.0
-0.005099999999997287	0.0	0.0
-0.004999999999997284	0.0	0.0
-0.0048999999999972815	0.0	0.0
-0.004799999999997279	0.0	0.0
-0.004699999999997276	0.0	0.0
-0.004599999999997273	0.0	0.0
-0.00449999999999727	0.0	0.0
-0.004399999999997267	0.0	0.0
-0.004299999999997264	0.0	0.0
-0.0041999999999972615	0.0	0.0
-0.004099999999997259	0.0	0.0
-0.003999999999997256	0.0	0.0
-0.003899999999997253	0.0	0.0
-0.00379999999999725	0.0	0.0
-0.003699999999997247	0.0	0.0
-0.0035999999999972443	0.0	0.0
-0.0034999999999972414	0.0	0.0
-0.0033999999999972386	0.0	0.0
-0.0032999999999972357	0.0	0.0
-0.003199999999997233	0.0	0.0
-0.00309999999999723	0.0	0.0
-0.002999999999997227	0.0	0.0
-0.0028999999999972242	0.0	0.0
-0.0027999999999972214	0.0	0.0
-0.0026999999999972185	0.0	0.0
-0.0025999999999972156	0.0	0.0
-0.002499999999997213	0.0	0.0
-0.00239999999999721	0.0	0.0
-0.002299999999997207	0.0	0.0
-0.002199999999997204	0.0	0.0
-0.0020999999999972013	0.0	0.0
-0.0019999999999971985	0.0	0.0
-0.0018999999999971956	0.0	0.0
-0.0017999999999971927	0.0	0.0
-0.0016999999999971899	0.0	0.0
-0.001599999999997187	0.0	0.0
-0.0014999999999971841	0.0	0.0
-0.0013999999999971813	0.0	0.0
-0.0012999999999971784	0.0	0.0
-0.0011999999999971755	0.0	0.0
-0.0010999999999971727	0.0	0.0
-0.0009999999999971698	0.0	0.0
-0.000899999999997167	0.0	0.0
-0.0007999999999971641	0.0	0.0
-0.0006999999999971612	0.0	0.0
-0.0005999999999971584	0.0	0.0
-0.0004999999999971555	0.0	0.0
-0.00039999999999715263	0.0	0.0
-0.00029999999999714977	0.0	0.0
-0.0001999999999971469	0.0	0.0
-9.999999999714404e-05	0.0	0.0
2.858824288409778e-15	0.0	0.0	4.590478321126895
0.00010000000000286169	0.0	0.0002243457451130096	4.535160583677355
0.00020000000000286455	0.0	0.004364269682935365	4.479842846227816
0.0003000000000028674	0.0	0.017178327762582345	4.424525108778277
0.0004000000000028703	0.0	0.041374969426961825	4.369207371328738
0.0005000000000028731	0.0	0.07845564155866909	4.3138896338791985
0.000600000000002876	0.0	0.12913155277357755	4.25857189642966
0.0007000000000028789	0.0	0.1937446320200543	4.203254158980121
0.0008000000000028817	0.0	0.2723558724833761	4.147936421530582
0.0009000000000028846	0.0	0.36490700928537106	4.092618684081042
0.0010000000000028875	0.0	0.4712476467549671	4.037300946631503
0.0011000000000028903	0.0	0.591189672831799	3.9819832091819642
0.0012000000000028932	0.0	0.7245143702404401	3.926665471732425
0.001300000000002896	0.0	0.8709952135436951	3.8713477342828857
0.001400000000002899	0.0	1.0303940404723564	3.816029996833347
0.0015000000000029018	0.0	1.2024751803585387	3.7607122593838076
0.0016000000000029047	0.0	1.3869998171134228	3.7053945219342683
0.0017000000000029075	0.0	1.5837307299378622	3.6500767844847295
0.0018000000000029104	0.0	1.7924347656427735	3.5947590470351902
0.0019000000000029132	0.0	2.0128792035602534	3.5394413095856514
0.002000000000002916	0.0	2.244834054271537	3.484123572136112
0.002100000000002919	0.0	2.4880731136951213	3.428805834686573
0.002200000000002922	0.0	2.742373286659875	3.373488097237034
0.0023000000000029247	0.0	3.007513147973202	3.3181703597874943
0.0024000000000029276	0.0	3.2832744531585796	3.2628526223379555
0.0025000000000029304	0.0	3.5694421108322665	3.2075348848884166
0.0026000000000029333	0.0	3.8658041653888695	3.1522171474388774
0.002700000000002936	0.0	4.172151541963679	3.096899409989338
0.002800000000002939	0.0	4.488277208860997	3.0415816725397993
0.002900000000002942	0.0	4.81397690970007	2.98626393509026
0.0030000000000029448	0.0	5.149049291029012	2.930946197640721
0.0031000000000029476	0.0	5.493295889336017	2.875628460191182
0.0032000000000029505	0.0	5.846521123327051	2.8203107227416426
0.0033000000000029533	0.0	6.208532286228209	2.7649929852921034
0.003400000000002956	0.0	6.579139128237682	2.709675247842564
0.003500000000002959	0.0	6.958152886756008	2.6543575103930253
0.003600000000002962	0.0	7.345387459786682	2.599039772943486
0.003700000000002965	0.0	7.740659657243987	2.543722035493947
0.0038000000000029677	0.0	8.143789192832028	2.488404298044408
0.0039000000000029705	0.0	8.55459867631824	2.4330865605948686
0.004000000000002973	0.0	8.972913575437065	2.37776882314533
0.004100000000002976	0.0	9.398560675974728	2.3224510856957905
0.004200000000002979	0.0	9.831367667391582	2.2671333482462512
0.004300000000002982	0.0	10.271165186157837	2.2118156107967124
0.004400000000002985	0.0	10.717786927710408	2.156497873347173
0.004500000000002988	0.0	11.171069638353714	2.1011801358976343
0.004600000000002991	0.0	11.630853107186272	2.045862398448095
0.0047000000000029934	0.0	12.096979605919492	1.9905446609985558
0.004800000000002996	0.0	12.569290280289025	1.9352269235490167
0.004900000000002999	0.0	13.047628366663709	1.8799091860994777
0.005000000000003002	0.0	13.53184041292338	1.8245914486565111
0.005100000000003005	0.0	14.021776171191842	1.9882281755838223
0.005200000000003008	0.0	14.517288589393326	2.151864902511133
0.005300000000003011	0.0	15.018233340272236	2.3155016294384443
0.0054000000000030135	0.0	15.52446427219571	2.4791383563657554
0.005500000000003016	0.0	16.035837402272772	2.642775083293066
0.005600000000003019	0.0	16.552211984266858	2.8064118102203772
0.005700000000003022	0.0	17.07345011055158	2.9700485371476884
0.005800000000003025	0.0	17.599416704623284	3.133685264074999
0.005900000000003028	0.0	18.129978010083654	3.2973219910023106
0.006000000000003031	0.0	18.664999928780947	3.4609587179296213
0.0061000000000030336	0.0	19.204351317205468	3.6245954448569324
0.006200000000003036	0.0	19.747903389253953	3.788232171784243
0.006300000000003039	0.0	20.295529700526487	3.9518688987115542
0.006400000000003042	0.0	20.847106057831382	4.115505625638866
0.006500000000003045	0.0	21.40250888525808	4.2791423525661765
0.006600000000003048	0.0	21.961615901496852	4.442779079493488
0.006700000000003051	0.0	22.52430704968522	4.606415806420799
0.006800000000003054	0.0	23.090464379843322	4.770052533348109
0.0069000000000030565	0.0	23.659972043292175	4.933689260275421
0.007000000000003059	0.0	24.232716278864796	5.097325987202732
0.007100000000003062	0.0	24.80858440620373	5.260962714130043
0.007200000000003065	0.0	25.38746418260826	5.424599441057353
0.007300000000003068	0.0	25.96924537616188	5.588236167984665
0.007400000000003071	0.0	26.553819878161043	5.751872894911975
0.007500000000003074	0.0	27.14108169750781	5.915509621839287
0.0076000000000030765	0.0	27.73092695512107	6.0791463487665975
0.007700000000003079	0.0	28.32325367070766	6.242783075693909
0.007800000000003082	0.0	28.917959249527446	6.40641980262122
0.007900000000003085	0.0	29.514942421436476	6.570056529548531
0.008000000000003088	0.0	30.114104234813414	6.733693256475842
0.00810000000000309	0.0	30.715347856573956	6.897329983403153
0.008200000000003094	0.0	31.31857856659466	7.060966710330463
0.008300000000003097	0.0	31.923703170680493	7.224603437257774
0.0084000000000031	0.0	32.53062780748103	7.3882401641850866
0.008500000000003102	0.0	33.139260536805196	7.551876891112397
0.008600000000003105	0.0	33.749511320575174	7.715513618039708
0.008700000000003108	0.0	34.36129194424679	7.879150344967019
0.008800000000003111	0.0	34.974516012002915	8.04278707189433
0.008900000000003114	0.0	35.58909818180235	8.20642379882164
0.009000000000003117	0.0	36.204953118845964	8.37006052574895
0.00910000000000312	0.0	36.821997203593355	8.533697252676264
0.009200000000003122	0.0	37.44014849502475	8.697333979603574
0.009300000000003125	0.0	38.05932672468803	8.860970706530885
0.009400000000003128	0.0	38.679453292290916	9.024607433458195
0.009500000000003131	0.0	39.30045098961468	9.188244160385507
0.009600000000003134	0.0	39.92224234804211	9.351880887312818
0.009700000000003137	0.0	40.54475093462935	9.515517614240128
0.00980000000000314	0.0	41.167902053624275	9.67915434116744
0.009900000000003142	0.0	41.791622728552724	9.84279106809475
0.010000000000003145	0.0	42.41584169770464	10.006427795039713
0.010100000000003148	0.0	43.04048940715107	10.73135820150486
0.010200000000003151	0.0	43.66549656495993	11.456288607970006
0.010300000000003154	0.0	44.29079311552715	12.181219014435154
0.010400000000003157	0.0	44.91631081617699	12.9061494209003
0.01050000000000316	0.0	45.54198329378054	13.631079827365447
0.010600000000003162	0.0	46.16774603986792	14.356010233830593
0.010700000000003165	0.0	46.79353640575608	15.08094064029574
0.010800000000003168	0.0	47.41929253033905	15.805871046760887
0.010900000000003171	0.0	48.04495062721055	16.530801453226033
0.011000000000003174	0.0	48.6704489111744	17.25573185969118
0.011100000000003177	0.0	49.29572740074662	17.980662266156326
0.01120000000000318	0.0	49.920727855751025	18.70559267262147
0.011300000000003182	0.0	50.545393770480324	19.43052307908662
0.011400000000003185	0.0	51.16966853614347	20.155453485551767
0.011500000000003188	0.0	51.793495007391684	20.880383892016912
0.011600000000003191	0.0	52.41681794014739	21.605314298482057
0.011700000000003194	0.0	53.039583497607076	22.330244704947205
0.011800000000003197	0.0	53.661739246556735	23.05517511141235
0.0119000000000032	0.0	54.28323398415843	23.780105517877498
0.012000000000003203	0.0	54.90401611066611	24.505035924342643
0.012100000000003205	0.0	55.52403482254764	25.22996633080779
0.012200000000003208	0.0	56.14324061855328	25.954896737272936
0.012300000000003211	0.0	56.76158520366701	26.67982714373808
0.012400000000003214	0.0	57.37902148594612	27.40475755020323
0.012500000000003217	0.0	57.99550347374116	28.129687956668374
0.01260000000000322	0.0	58.61098503192332	28.854618363133522
0.012700000000003223	0.0	59.22542046832209	29.579548769598667
0.012800000000003225	0.0	59.83876530245631	30.304479176063815
0.012900000000003228	0.0	60.450976244160664	31.02940958252896
0.013000000000003231	0.0	61.06201119047365	31.754339988994104
0.013100000000003234	0.0	61.671829222535465	32.47927039545925
0.013200000000003237	0.0	62.28039000288083	33.2042008019244
0.01330000000000324	0.0	62.88765230916254	33.92913120838954
0.013400000000003243	0.0	63.4935758927902	34.65406161485469
0.013500000000003246	0.0	64.09812185729157	35.378992021319846
0.013600000000003248	0.0	64.70125265294483	36.103922427784994
0.013700000000003251	0.0	65.30293207327718	36.828852834250135
0.013800000000003254	0.0	65.90312512278128	37.55378324071528
0.013900000000003257	0.0	66.50179544122425	38.27871364718043
0.01400000000000326	0.0	67.0989066162839	39.00364405364557
0.014100000000003263	0.0	67.69442384669529	39.72857446011072
0.014200000000003266	0.0	68.28831375311677	40.45350486657587
0.014300000000003268	0.0	68.88054437444264	41.17843527304102
0.014400000000003271	0.0	69.4710849553954	41.90336567950616
0.014500000000003274	0.0	70.05990306145195	42.62829608597131
0.014600000000003277	0.0	70.64696675842411	43.353226492436455
0.01470000000000328	0.0	71.23224557374851	44.0781568989016
0.014800000000003283	0.0	71.81571018578433	44.803087305366745
0.014900000000003286	0.0	72.39733242082615	45.52801771183189
0.015000000000003288	0.0	72.97708445032089	46.25294811829971
0.015100000000003291	0.0	73.5549376486056	47.05913772433253
0.015200000000003294	0.0	74.1308645644098	47.86532733036536
0.015300000000003297	0.0	74.70483865675294	48.67151693639818
0.0154000000000033	0.0	75.27683428379208	49.477706542431
0.015500000000003303	0.0	75.84682669010917	50.28389614846382
0.015600000000003306	0.0	76.414791170536	51.09008575449664
0.01570000000000331	0.0	76.98070291787185	51.89627536052946
0.01580000000000331	0.0	77.544537986903	52.702464966562275
0.015900000000003314	0.0	78.10627325751017	53.5086545725951
0.016000000000003317	0.0	78.66588643252518	54.31484417862792
0.01610000000000332	0.0	79.22335603559436	55.12103378466074
0.016200000000003323	0.0	79.77866112946916	55.927223390693555
0.016300000000003326	0.0	80.33178011883494	56.73341299672637
0.01640000000000333	0.0	80.88269186796754	57.539602602759196
0.01650000000000333	0.0	81.43137617063218	58.34579220879202
0.016600000000003334	0.0	81.97781374516357	59.151981814824836
0.016700000000003337	0.0	82.5219862320738	59.95817142085765
0.01680000000000334	0.0	83.0638761884689	60.76436102689047
0.016900000000003343	0.0	83.60346564461707	61.5705506329233
0.017000000000003346	0.0	84.14073590948833	62.37674023895612
0.01710000000000335	0.0	84.67566955895894	63.182929844988934
0.01720000000000335	0.0	85.20825011146356	63.98911945102175
0.017300000000003354	0.0	85.73846202556217	64.79530905705458
0.017400000000003357	0.0	86.26629051584493	65.6014986630874
0.01750000000000336	0.0	86.79171979837643	66.40768826912021
0.017600000000003363	0.0	87.31473454460722	67.21387787515303
0.017700000000003366	0.0	87.8353202819881	68.02006748118585
0.01780000000000337	0.0	88.35346325240097	68.82625708721866
0.01790000000000337	0.0	88.86915041031305	69.6324466932515
0.018000000000003374	0.0	89.38236903725851	70.43863629928431
0.018100000000003377	0.0	89.89310591910206	71.24482590531713
0.01820000000000338	0.0	90.40134844204907	72.05101551134996
0.018300000000003383	0.0	90.90708462665741	72.85720511738278
0.018400000000003386	0.0	91.41030312129367	73.66339472341559
0.01850000000000339	0.0	91.91099320051346	74.46958432944841
0.01860000000000339	0.0	92.40914466956254	75.27577393548123
0.018700000000003394	0.0	92.90474685714855	76.08196354151406
0.018800000000003397	0.0	93.39778910149202	76.88815314754687
0.0189000000000034	0.0	93.88826144719562	77.69434275357969
0.019000000000003403	0.0	94.37615464913468	78.5005323596125
0.019100000000003406	0.0	94.86146017062907	79.30672196564534
0.01920000000000341	0.0	95.34417018162226	80.11291157167815
0.01930000000000341	0.0	95.82427696415171	80.91910117771097
0.019400000000003415	0.0	96.30177154081363	81.72529078374379
0.019500000000003417	0.0	96.77664582738781	82.53148038977662
0.01960000000000342	0.0	97.24889251760625	83.33766999580943
0.019700000000003423	0.0	97.71850505394458	84.14385960184225
0.019800000000003426	0.0	98.18547761494341	84.95004920787507
0.01990000000000343	0.0	98.6498039055363	85.7562388139079
0.02000000000000343	0.0	99.11147722700021	86.56242841993314
0.020100000000003435	1.0	99.57049168246586	87.14814806418885
0.020200000000003437	1.0	100.02684194278123	87.73386770844455
0.02030000000000344	1.0	100.48052324505466	88.31958735270027
0.020400000000003443	1.0	100.9315313027217	88.90530699695597
0.020500000000003446	1.0	101.37986134139025	89.49102664121168
0.02060000000000345	1.0	101.82550868854054	90.07674628546738
0.020700000000003452	1.0	102.26846921088402	90.6624659297231
0.020800000000003455	1.0	102.70873927549998	91.2481855739788
0.020900000000003457	1.0	103.14631574855468	91.8339052182345
0.02100000000000346	1.0	103.58119598827896	92.41962486249021
0.021100000000003463	1.0	104.01337721794869	93.00534450674593
0.021200000000003466	1.0	104.44285613319576	93.59106415100165
0.02130000000000347	1.0	104.86962992339505	94.17678379525735
0.021400000000003472	1.0	105.2936963587992	94.76250343951305
0.021500000000003475	1.0	105.71505378905309	95.34822308376877
0.021600000000003478	1.0	106.13370114171421	95.93394272802446
0.02170000000000348	1.0	106.54963776732835	96.51966237228018
0.021800000000003483	1.0	106.96286181849372	97.10538201653588
0.021900000000003486	1.0	107.37337163124245	97.69110166079159
0.02200000000000349	1.0	107.78116628106747	98.27682130504729
0.022100000000003492	1.0	108.18624545808586	98.862540949303
0.022200000000003495	1.0	108.5886094654701	99.4482605935587
0.022300000000003498	1.0	108.98825873512763	100.0339802378144
0.0224000000000035	1.0	109.38519267187542	100.61969988207011
0.022500000000003503	1.0	109.77941130103186	101.20541952632584
0.022600000000003506	1.0	110.17091512755147	101.79113917058154
0.02270000000000351	1.0	110.55970511135523	102.37685881483725
0.022800000000003512	1.0	110.94578266272461	102.96257845909295
0.022900000000003515	1.0	111.32914902052373	103.54829810334866
0.023000000000003518	1.0	111.70980502337778	104.13401774760435
0.02310000000000352	1.0	112.0877519450848	104.71973739186006
0.023200000000003523	1.0	112.46299145823333	105.30545703611577
0.023300000000003526	1.0	112.83552563318905	105.89117668037147
0.02340000000000353	1.0	113.20535693708494	106.47689632462718
0.023500000000003532	1.0	113.57248799508848	107.06261596888288
0.023600000000003535	1.0	113.93692071478087	107.6483356131386
0.023700000000003538	1.0	114.29865717453762	108.2340552573943
0.02380000000000354	1.0	114.65769992871425	108.81977490165
0.023900000000003543	1.0	115.01405200444549	109.40549454590573
0.024000000000003546	1.0	115.36771690044532	109.99121419016143
0.02410000000000355	1.0	115.71869857749512	110.57693383441713
0.024200000000003552	1.0	116.06700033352348	111.16265347867284
0.024300000000003555	1.0	116.41262485204484	111.74837312292856
0.024400000000003558	1.0	116.75557551711454	112.33409276718426
0.02450000000000356	1.0	117.09585622044729	112.91981241143996
0.024600000000003563	1.0	117.43347136012885	113.50553205569567
0.024700000000003566	1.0	117.76842572315644	114.09125169995139
0.02480000000000357	1.0	118.10072316163073	114.67697134420709
0.024900000000003572	1.0	118.43036759837615	115.2626909884628
0.025000000000003575	1.0	118.75736343597823	115.84841063270466
0.02510000000000359	1.0	119.08171544671897	116.0468978941287
0.02520000000000358	1.0	119.40342877164335	116.24538515555271
0.02530000000000357	1.0	119.72250869744744	116.4438724169767
0.025400000000003586	1.0	120.03895985356505	116.64235967840075
0.025500000000003603	1.0	120.35278708290119	116.84084693982481
0.025600000000003592	1.0	120.6639955628897	117.03933420124879
0.02570000000000358	1.0	120.97259079263743	117.23782146267277
0.025800000000003598	1.0	121.278578592114	117.43630872409682
0.025900000000003615	1.0	121.58196504917194	117.63479598552088
0.026000000000003604	1.0	121.8827557141345	117.83328324694486
0.026100000000003593	1.0	122.18095587236024	118.03177050836887
0.02620000000000361	1.0	122.47657119570866	118.23025776979293
0.026300000000003626	1.0	122.76960774806888	118.42874503121698
0.026400000000003615	1.0	123.06007198437084	118.62723229264097
0.026500000000003604	1.0	123.34797074959977	118.82571955406495
0.02660000000000362	1.0	123.63331081258802	119.024206815489
0.026700000000003637	1.0	123.91609778924877	119.22269407691303
0.026800000000003626	1.0	124.19633781156112	119.42118133833705
0.026900000000003615	1.0	124.47403745659261	119.61966859976101
0.027000000000003632	1.0	124.74920372560175	119.81815586118509
0.02710000000000365	1.0	125.0218440398936	120.01664312260912
0.027200000000003638	1.0	125.2919653676182	120.21513038403313
0.027300000000003627	1.0	125.55957409032825	120.41361764545712
0.027400000000003644	1.0	125.82467707619527	120.61210490688117
0.02750000000000366	1.0	126.0872814981734	120.81059216830522
0.02760000000000365	1.0	126.34739483323528	121.00907942972921
0.02770000000000364	1.0	126.6050248193665	121.2075666911532
0.027800000000003655	1.0	126.86017869194345	121.40605395257725
0.027900000000003672	1.0	127.11286350459415	121.60454121400127
0.02800000000000366	1.0	127.36308661250202	121.8030284754253
0.02810000000000365	1.0	127.61085563478953	122.00151573684929
0.028200000000003667	1.0	127.85617845385897	122.20000299827333
0.028300000000003683	1.0	128.09906321312369	122.39849025969738
0.028400000000003672	1.0	128.33951785234487	122.59697752112137
0.02850000000000366	1.0	128.57754969044345	122.79546478254537
0.028600000000003678	1.0	128.8131662933736	122.99395204396941
0.028700000000003695	1.0	129.0463755567712	123.19243930539346
0.028800000000003684	1.0	129.2771857051269	123.39092656681746
0.028900000000003673	1.0	129.5056052909625	123.58941382824145
0.02900000000000369	1.0	129.73164310764588	123.78790108966551
0.029100000000003706	1.0	129.9553069989322	123.98638835108954
0.029200000000003695	1.0	130.17660446243312	124.18487561251354
0.029300000000003684	1.0	130.39554347511807	124.38336287393753
0.0294000000000037	1.0	130.61213247273588	124.58185013536158
0.029500000000003718	1.0	130.826380348658	124.78033739678563
0.029600000000003707	1.0	131.03829644477113	124.9788246582096
0.029700000000003696	1.0	131.24788923747815	125.17731191963361
0.029800000000003712	1.0	131.45516630718214	125.37579918105764
0.02990000000000373	1.0	131.66013590643772	125.57428644248171
0.030000000000003718	1.0	131.86280672611014	125.77277370390809
0.030100000000003707	1.0	132.06318789427192	126.03535846545344
0.030200000000003724	1.0	132.2612888719901	126.29794322699891
0.03030000000000374	1.0	132.4571180007705	126.56052798854434
0.03040000000000373	1.0	132.65068355543784	126.8231127500897
0.03050000000000372	1.0	132.8419942446653	127.08569751163508
0.030600000000003735	1.0	133.03105905926384	127.34828227318053
0.030700000000003752	1.0	133.21788727147788	127.61086703472596
0.03080000000000374	1.0	133.4024880985807	127.87345179627135
0.03090000000000373	1.0	133.58487006407904	128.1360365578167
0.031000000000003747	1.0	133.7650419421637	128.39862131936215
0.031100000000003764	1.0	133.94301271234883	128.6612060809076
0.031200000000003753	1.0	134.11879155345468	128.92379084245297
0.03130000000000374	1.0	134.29238784311607	129.18637560399833
0.03140000000000376	1.0	134.4638109360572	129.44896036554377
0.031500000000003775	1.0	134.63306959021068	129.7115451270892
0.031600000000003764	1.0	134.8001726567755	129.9741298886346
0.03170000000000375	1.0	134.96512920807723	130.23671465017995
0.03180000000000377	1.0	135.12794853555192	130.49929941172542
0.031900000000003786	1.0	135.28864014920376	130.76188417327083
0.032000000000003775	1.0	135.4472137625949	131.0244689348162
0.032100000000003764	1.0	135.60367861530614	131.2870536963616
0.03220000000000378	1.0	135.7580433388382	131.54963845790704
0.0323000000000038	1.0	135.9103168577703	131.81222321945248
0.03240000000000379	1.0	136.06050843830715	132.07480798099783
0.032500000000003776	1.0	136.20862768742307	132.33739274254322
0.03260000000000379	1.0	136.35468455200936	132.59997750408866
0.03270000000000381	1.0	136.49868901765444	132.8625622656341
0.0328000000000038	1.0	136.64064966028067	133.12514702717948
0.03290000000000379	1.0	136.78057521359298	133.38773178872486
0.033000000000003804	1.0	136.91847487798486	133.65031655027028
0.03310000000000382	1.0	137.05435827956742	133.91290131181572
0.03320000000000381	1.0	137.1882354690991	134.1754860733611
0.0333000000000038	1.0	137.32011652094707	134.43807083490645
0.033400000000003816	1.0	137.45001002048056	134.70065559645192
0.03350000000000383	1.0	137.57792498884098	134.96324035799736
0.03360000000000382	1.0	137.7038708098019	135.22582511954272
0.03370000000000381	1.0	137.82785716599335	135.4884098810881
0.03380000000000383	1.0	137.94989402410908	135.75099464263354
0.033900000000003844	1.0	138.06999079227714	136.01357940417898
0.03400000000000383	1.0	138.1881564873017	136.27616416572437
0.03410000000000382	1.0	138.3044004356106	136.53874892726972
0.03420000000000384	1.0	138.41873213745208	136.80133368881516
0.034300000000003855	1.0	138.53116126646768	137.0639184503606
0.034400000000003844	1.0	138.64169760619643	137.32650321190596
0.03450000000000383	1.0	138.75035043917595	137.58908797345134
0.03460000000000385	1.0	138.85712893843473	137.85167273499678
0.03470000000000387	1.0	138.96204244545913	138.11425749654225
0.034800000000003856	1.0	139.06510045173508	138.3768422580876
0.034900000000003845	1.0	139.166312598383	138.639427019633
0.03500000000000386	1.0	139.26568867397395	138.90201178117456
0.03510000000000388	1.0	139.36323824278983	139.06442144362646
0.03520000000000387	1.0	139.45897028786888	139.2268311060783
0.035300000000003856	1.0	139.5528939323931	139.3892407685302
0.03540000000000387	1.0	139.6450185297497	139.55165043098208
0.03550000000000389	1.0	139.73535366295943	139.714060093434
0.03560000000000388	1.0	139.82390914410757	139.87646975588586
0.03570000000000387	1.0	139.91069494709575	140.03887941833773
0.035800000000003884	1.0	139.9957200922658	140.20128908078962
0.0359000000000039	1.0	140.07899343471064	140.36369874324154
0.03600000000000389	1.0	140.16052421029949	140.5261084056934
0.03610000000000388	1.0	140.2403219212704	140.68851806814524
0.036200000000003896	1.0	140.31839633556663	140.85092773059716
0.03630000000000391	1.0	140.39475718121554	141.01333739304908
0.0364000000000039	1.0	140.46941331850073	141.17574705550092
0.03650000000000389	1.0	140.542373870308	141.33815671795278
0.03660000000000391	1.0	140.61364813587565	141.50056638040468
0.036700000000003924	1.0	140.68324556969714	141.6629760428566
0.03680000000000391	1.0	140.75117577743413	141.82538570530846
0.0369000000000039	1.0	140.81744809728164	141.98779536776033
0.03700000000000392	1.0	140.8820714906526	142.15020503021222
0.037100000000003935	1.0	140.94505506412315	142.3126146926641
0.037200000000003924	1.0	141.00640804916705	142.47502435511598
0.03730000000000391	1.0	141.06613980185367	142.63743401756784
0.03740000000000393	1.0	141.12425980254602	142.79984368001976
0.03750000000000395	1.0	141.18077751174116	142.96225334247168
0.037600000000003936	1.0	141.23570179121978	143.12466300492352
0.037700000000003925	1.0	141.28904146319712	143.28707266737538
0.03780000000000394	1.0	141.3408055440078	143.44948232982728
0.03790000000000396	1.0	141.39100324311443	143.6118919922792
0.03800000000000395	1.0	141.4396439626308	143.77430165473106
0.038100000000003936	1.0	141.486737296585	143.93671131718293
0.03820000000000395	1.0	141.53229237363527	144.09912097963482
0.03830000000000397	1.0	141.57631763060652	144.2615306420867
0.03840000000000396	1.0	141.61882188480504	144.42394030453858
0.03850000000000395	1.0	141.6598141883544	144.58634996699047
0.038600000000003964	1.0	141.69930382761166	144.74875962944236
0.03870000000000398	1.0	141.7373002622226	144.91116929189428
0.03880000000000397	1.0	141.77381222557543	145.07357895434612
0.03890000000000396	1.0	141.8088483282397	145.23598861679798
0.039000000000003976	1.0	141.84241740929033	145.39839827924988
0.03910000000000399	1.0	141.8745284481655	145.5608079417018
0.03920000000000398	1.0	141.90519056432478	145.72321760415366
0.03930000000000397	1.0	141.93441287858906	145.8856272666055
0.03940000000000399	1.0	141.96220397092185	146.04803692905745
0.039500000000004004	1.0	141.9885724448217	146.2104465915093
0.03960000000000399	1.0	142.01352702738197	146.3728562539612
0.03970000000000398	1.0	142.03707656069412	146.53526591641307
0.039800000000004	1.0	142.05923000156997	146.69767557886496
0.039900000000004016	1.0	142.0799963973397	146.86008524131685
0.040000000000004005	1.0	142.0993843754971	147.02249490376246
0.040100000000003994	1.0	142.11740222074965	147.02858554269255
0.04020000000000401	1.0	142.13405838200964	147.03467618162264
0.04030000000000403	1.0	142.14936148780552	147.04076682055273
0.040400000000004016	1.0	142.16332034583857	147.04685745948282
0.040500000000004005	1.0	142.1759439425409	147.0529480984129
0.04060000000000402	1.0	142.18724122005963	147.059038737343
0.04070000000000404	1.0	142.19722016463558	147.0651293762731
0.04080000000000403	1.0	142.2058889498396	147.07122001520318
0.040900000000004016	1.0	142.21325599900862	147.07731065413327
0.04100000000000403	1.0	142.21932995123646	147.08340129306336
0.04110000000000405	1.0	142.22411966083723	147.08949193199348
0.04120000000000404	1.0	142.22763368056272	147.09558257092354
0.04130000000000403	1.0	142.22987995235835	147.10167320985366
0.041400000000004045	1.0	142.2308666912628	147.10776384878375
0.04150000000000406	1.0	142.23060224240547	147.11385448771384
0.04160000000000405	1.0	142.2290950806622	147.1199451266439
0.04170000000000404	1.0	142.22635378986533	147.126035765574
0.041800000000004056	1.0	142.2223865647103	147.1321264045041
0.04190000000000407	1.0	142.21720135516156	147.1382170434342
0.04200000000000406	1.0	142.21080624185757	147.14430768236429
0.04210000000000405	1.0	142.20320941225998	147.15039832129438
0.04220000000000407	1.0	142.19441916039528	147.15648896022446
0.042300000000004084	1.0	142.18444388654063	147.16257959915458
0.04240000000000407	1.0	142.1732918428927	147.16867023808464
0.04250000000000406	1.0	142.16097072876343	147.17476087701473
0.04260000000000408	1.0	142.14748830815537	147.18085151594482
0.042700000000004096	1.0	142.1328525117576	147.18694215487494
0.042800000000004085	1.0	142.117071436534	147.193032793805
0.042900000000004074	1.0	142.10015334531278	147.1991234327351
0.04300000000000409	1.0	142.08210663049573	147.20521407166518
0.04310000000000411	1.0	142.0629389518522	147.2113047105953
0.043200000000004096	1.0	142.0426577101339	147.21739534952536
0.043300000000004085	1.0	142.02127060044344	147.22348598845548
0.0434000000000041	1.0	141.99878551820333	147.22957662738557
0.04350000000000412	1.0	141.9752105586574	147.23566726631563
0.04360000000000411	1.0	141.9505538588259	147.24175790524575
0.0437000000000041	1.0	141.92482278518327	147.24784854417584
0.04380000000000411	1.0	141.89802479830684	147.2539391831059
0.04390000000000413	1.0	141.87016751875393	147.26002982203602
0.04400000000000412	1.0	141.84125868957864	147.2661204609661
0.04410000000000411	1.0	141.81130617603236	147.2722110998962
0.044200000000004125	1.0	141.78031773222637	147.2783017388263
0.04430000000000414	1.0	141.74830061919926	147.28439237775638
0.04440000000000413	1.0	141.715262189354	147.29048301668647
0.04450000000000412	1.0	141.68120989783105	147.29657365561656
0.044600000000004136	1.0	141.6461513013464	147.30266429454664
0.04470000000000415	1.0	141.61009405794553	147.30875493347673
0.04480000000000414	1.0	141.57304585749876	147.31484557240682
0.04490000000000413	1.0	141.5350138706265	147.3209362113369
0.04500000000000415	1.0	141.49600510956336	147.3270268502626
0.045100000000004165	1.0	141.4560267449738	147.2270784732807
0.045200000000004154	1.0	141.41508610478388	147.12713009629888
0.04530000000000414	1.0	141.37319067379195	147.027181719317
0.04540000000000416	1.0	141.33034809328103	146.92723334233514
0.045500000000004176	1.0	141.28656571407646	146.82728496535324
0.045600000000004165	1.0	141.24185015524367	146.72733658837137
0.045700000000004154	1.0	141.1962083341667	146.62738821138953
0.04580000000000417	1.0	141.14964735829028	146.52743983440763
0.04590000000000419	1.0	141.10217452324162	146.42749145742573
0.046000000000004176	1.0	141.0537972955848	146.3275430804439
0.046100000000004165	1.0	141.0045226180898	146.22759470346205
0.04620000000000418	1.0	140.9543571309021	146.12764632648015
0.0463000000000042	1.0	140.9033076894741	146.02769794949825
0.04640000000000419	1.0	140.85138126686962	145.9277495725164
0.04650000000000418	1.0	140.79858495347557	145.82780119553456
0.046600000000004194	1.0	140.7449259001146	145.72785281855266
0.04670000000000421	1.0	140.69041078843796	145.62790444157076
0.0468000000000042	1.0	140.63504619301338	145.52795606458892
0.04690000000000419	1.0	140.57883880530107	145.42800768760705
0.047000000000004205	1.0	140.521795415257	145.32805931062518
0.04710000000000422	1.0	140.46392291109322	145.2281109336433
0.04720000000000421	1.0	140.40522827291863	145.12816255666144
0.0473000000000042	1.0	140.34571819012564	145.0282141796796
0.04740000000000422	1.0	140.28539893456147	144.9282658026977
0.04750000000000423	1.0	140.2242768972631	144.8283174257158
0.04760000000000422	1.0	140.16235861977304	144.72836904873395
0.04770000000000421	1.0	140.0996507937667	144.6284206717521
0.04780000000000423	1.0	140.0361602606798	144.5284722947702
0.047900000000004245	1.0	139.97189391425698	144.42852391778834
0.048000000000004234	1.0	139.90685787452406	144.32857554080647
0.04810000000000422	1.0	139.8410580824051	144.2286271638246
0.04820000000000424	1.0	139.7745007379029	144.12867878684273
0.048300000000004256	1.0	139.70719228736715	144.02873040986083
0.048400000000004245	1.0	139.63913942287607	143.92878203287898
0.048500000000004234	1.0	139.5703490600483	143.8288336558971
0.04860000000000425	1.0	139.50082731778423	143.72888527891524
0.04870000000000427	1.0	139.4305798293115	143.62893690193334
0.04880000000000426	1.0	139.35961260768508	143.5289885249515
0.048900000000004246	1.0	139.28793190617648	143.42904014796963
0.04900000000000426	1.0	139.2155442176705	143.32909177098776
0.04910000000000428	1.0	139.14245615878676	143.22914339400586
0.04920000000000427	1.0	139.06867346652265	143.12919501702402
0.04930000000000426	1.0	138.9942018991383	143.02924664004215
0.049400000000004274	1.0	138.91904743252667	142.92929826306028
0.04950000000000429	1.0	138.8432161821274	142.82934988607838
0.04960000000000428	1.0	138.76671440258085	142.7294015090965
0.04970000000000427	1.0	138.68954811001086	142.62945313211466
0.049800000000004285	1.0	138.61172297023185	142.52950475513276
0.0499000000000043	1.0	138.53324489899632	142.42955637815086
0.05000000000000429	1.0	138.45411978525644	142.32960800117294
0.05010000000000428	1.0	138.37435351729374	142.32024109651633
0.0502000000000043	1.0	138.29394890193254	142.3108741918597
0.050300000000004313	1.0	138.21288307200902	142.30150728720312
0.0504000000000043	1.0	138.1311236169501	142.2921403825465
0.05050000000000429	1.0	138.04863957602245	142.28277347788992
0.05060000000000431	1.0	137.96540143718087	142.27340657323333
0.050700000000004325	1.0	137.8813807344905	142.26403966857671
0.050800000000004314	1.0	137.796550043276	142.25467276392013
0.0509000000000043	1.0	137.71088297741593	142.24530585926354
0.05100000000000432	1.0	137.62435418664532	142.23593895460692
0.051100000000004336	1.0	137.53693935386693	142.2265720499503
0.051200000000004325	1.0	137.44861519247112	142.21720514529372
0.051300000000004314	1.0	137.3593594436643	142.20783824063713
0.05140000000000433	1.0	137.26915079570904	142.1984713359805
0.05150000000000435	1.0	137.17796903896382	142.18910443132393
0.05160000000000434	1.0	137.08579501983075	142.17973752666734
0.051700000000004326	1.0	136.992610398959	142.17037062201072
0.05180000000000434	1.0	136.89839764799183	142.16100371735413
0.05190000000000436	1.0	136.80314004746577	142.15163681269752
0.05200000000000435	1.0	136.70682168471606	142.14226990804093
0.05210000000000434	1.0	136.60942745178966	142.1329030033843
0.052200000000004354	1.0	136.51094304336428	142.12353609872773
0.05230000000000437	1.0	136.41135495467398	142.1141691940711
0.05240000000000436	1.0	136.31065041633158	142.10480228941452
0.05250000000000435	1.0	136.20881752112814	142.09543538475793
0.052600000000004365	1.0	136.10584518548748	142.08606848010135
0.05270000000000438	1.0	136.00172295286615	142.07670157544473
0.05280000000000437	1.0	135.89644099120738	142.0673346707881
0.05290000000000436	1.0	135.78999009132974	142.05796776613153
0.05300000000000438	1.0	135.6823616653211	142.04860086147494
0.053100000000004394	1.0	135.5735477449371	142.03923395681832
0.05320000000000438	1.0	135.4635409800052	142.0298670521617
0.05330000000000437	1.0	135.35233463683457	142.02050014750512
0.05340000000000439	1.0	135.2399225458318	142.0111332428485
0.053500000000004405	1.0	135.1262992049746	142.0017663381919
0.053600000000004394	1.0	135.01145974754272	141.99239943353533
0.05370000000000438	1.0	134.8953997827476	141.9830325288787
0.0538000000000044	1.0	134.77811539376017	141.97366562422212
0.05390000000000442	1.0	134.6596031364932	141.96429871956553
0.054000000000004406	1.0	134.5398600383892	141.95493181490892
0.054100000000004395	1.0	134.41888359721082	141.94556491025233
0.05420000000000441	1.0	134.29667177983598	141.9361980055957
0.05430000000000443	1.0	134.17322302105617	141.92683110093913
0.05440000000000442	1.0	134.0485361816806	141.91746419628254
0.054500000000004406	1.0	133.9226106327632	141.90809729162592
0.05460000000000442	1.0	133.79544622858018	141.8987303869693
0.05470000000000444	1.0	133.6670431778872	141.88936348231272
0.05480000000000443	1.0	133.53740204241038	141.8799965776561
0.05490000000000442	1.0	133.40652373594608	141.87062967299954
0.055000000000004434	1.0	133.2744095234636	141.8612627683356
0.05510000000000445	1.0	133.14106102021032	141.68656379047425
0.05520000000000444	1.0	133.0064801908206	141.511864812613
0.05530000000000443	1.0	132.87066934842682	141.33716583475172
0.055400000000004446	1.0	132.73363112134314	141.1624668568904
0.05550000000000446	1.0	132.5953685214296	140.98776787902906
0.05560000000000445	1.0	132.45588492145777	140.81306890116778
0.05570000000000444	1.0	132.31518395152588	140.6383699233065
0.05580000000000446	1.0	132.1732694979233	140.4636709454452
0.055900000000004474	1.0	132.03014570248243	140.28897196758385
0.05600000000000446	1.0	131.88581696193424	140.11427298972256
0.05610000000000445	1.0	131.74028792726446	139.9395740118613
0.05620000000000447	1.0	131.5935635030725	139.76487503399997
0.056300000000004485	1.0	131.445648846932	139.59017605613866
0.056400000000004474	1.0	131.29654934307933	139.41547707827738
0.05650000000000446	1.0	131.1462706577199	139.2407781004161
0.05660000000000448	1.0	130.99481872006373	139.06607912255475
0.0567000000000045	1.0	130.84219963937144	138.89138014469341
0.056800000000004486	1.0	130.68841970411844	138.71668116683216
0.056900000000004475	1.0	130.533485381548	138.5419821889709
0.05700000000000449	1.0	130.37740331722568	138.36728321110957
0.05710000000000451	1.0	130.22018033459565	138.19258423324823
0.0572000000000045	1.0	130.06182343453798	138.01788525538697
0.057300000000004486	1.0	129.90233979492774	137.8431862775257
0.0574000000000045	1.0	129.74173675002677	137.66848729966438
0.05750000000000452	1.0	129.58002183505712	137.49378832180304
0.05760000000000451	1.0	129.41720277030637	137.31908934394176
0.0577000000000045	1.0	129.25328739506162	137.14439036608047
0.057800000000004514	1.0	129.0882836670118	136.96969138821916
0.05790000000000453	1.0	128.92219966195935	136.79499241035782
0.05800000000000452	1.0	128.75504357353196	136.62029343249657
0.05810000000000451	1.0	128.5868237128962	136.44559445463528
0.058200000000004526	1.0	128.41754850847158	136.27089547677394
0.05830000000000454	1.0	128.24722650564493	136.09619649891263
0.05840000000000453	1.0	128.07586635079505	135.92149752105135
0.05850000000000452	1.0	127.903476827057	135.74679854319007
0.05860000000000454	1.0	127.73006684099595	135.57209956532876
0.058700000000004554	1.0	127.55564537033523	135.39740058746742
0.05880000000000454	1.0	127.38022146354831	135.22270160960613
0.05890000000000453	1.0	127.20380423969378	135.04800263174488
0.05900000000000455	1.0	127.02640288825025	134.87330365388357
0.059100000000004566	1.0	126.84802666895277	134.69860467602223
0.059200000000004555	1.0	126.66868491162862	134.52390569816095
0.059300000000004544	1.0	126.48838701603474	134.34920672029966
0.05940000000000456	1.0	126.30714243963072	134.17450774243835
0.05950000000000458	1.0	126.12496072612764	133.999808764577
0.059600000000004566	1.0	125.94185149431004	133.82510978671573
0.059700000000004555	1.0	125.75782439700575	133.65041080885447
0.05980000000000457	1.0	125.57288912082659	133.47571183099313
0.05990000000000459	1.0	125.38705538609848	133.30101285313182
0.06000000000000458	1.0	125.20033294679189	133.12631387527537
0.060100000000004566	1.0	125.01273159045297	133.0572972305742
0.06020000000000458	1.0	124.82426113813376	132.988280585873
0.0603000000000046	1.0	124.63493144432374	132.91926394117183
0.06040000000000459	1.0	124.44475238774697	132.85024729647066
0.06050000000000458	1.0	124.25373389401086	132.78123065176948
0.060600000000004595	1.0	124.06188592622635	132.7122140070683
0.06070000000000461	1.0	123.86921845311362	132.6431973623671
0.0608000000000046	1.0	123.67574144885863	132.57418071766597
0.06090000000000459	1.0	123.48146489311654	132.5051640729648
0.061000000000004606	1.0	123.28639877101439	132.43614742826358
0.06110000000000462	1.0	123.09055307315396	132.3671307835624
0.06120000000000461	1.0	122.89393779561502	132.29811413886122
0.0613000000000046	1.0	122.69656293995796	132.22909749416004
0.06140000000000462	1.0	122.49843850644979	132.16008084945886
0.061500000000004634	1.0	122.29957451189924	132.09106420475769
0.06160000000000462	1.0	122.09998098178298	132.02204756005654
0.06170000000000461	1.0	121.89966792575251	131.95303091535536
0.06180000000000463	1.0	121.6986453375809	131.88401427065415
0.061900000000004646	1.0	121.49692319521998	131.81499762595297
0.062000000000004635	1.0	121.29451146085782	131.7459809812518
0.062100000000004624	1.0	121.0914200809756	131.67696433655064
0.06220000000000464	1.0	120.88765898640483	131.60794769184943
0.06230000000000466	1.0	120.68323809238358	131.53893104714825
0.062400000000004646	1.0	120.4781672937232	131.46991440244707
0.06250000000000464	1.0	120.27245647872647	131.4008977577459
0.06260000000000465	1.0	120.06611552257502	131.33188111304474
0.06270000000000467	1.0	119.85915426881115	131.26286446834354
0.06280000000000466	1.0	119.65158252935323	131.19384782364236
0.06290000000000465	1.0	119.44341008459243	131.1248311789412
0.06300000000000466	1.0	119.23464668348973	131.05581453424
0.06310000000000468	1.0	119.02530204367308	130.98679788953882
0.06320000000000467	1.0	118.81538585153308	130.91778124483764
0.06330000000000466	1.0	118.60490776231933	130.8487646001365
0.06340000000000467	1.0	118.39387739684813	130.7797479554353
0.06350000000000469	1.0	118.1823043522432	130.7107313107341
0.06360000000000468	1.0	117.9701981963784	130.64171466603295
0.06370000000000467	1.0	117.75756845416474	130.57269802133175
0.06380000000000469	1.0	117.54442460761592	130.50368137663057
0.0639000000000047	1.0	117.3307760959734	130.4346647319294
0.06400000000000469	1.0	117.11663231583204	130.36564808722824
0.06410000000000468	1.0	116.90200262126416	130.29663144252706
0.0642000000000047	1.0	116.68689632394417	130.22761479782588
0.06430000000000471	1.0	116.47132269327223	130.15859815312467
0.0644000000000047	1.0	116.25529095429734	130.08958150842352
0.06450000000000469	1.0	116.03881029588918	130.02056486372234
0.06460000000000471	1.0	115.8218898660648	129.95154821902116
0.06470000000000473	1.0	115.6045387621201	129.88253157431996
0.06480000000000471	1.0	115.38676603073212	129.8135149296188
0.0649000000000047	1.0	115.16858066810371	129.74449828491763
0.06500000000000472	1.0	114.94999162010703	129.67548164020795
0.06510000000000474	1.0	114.73100778242718	129.42681236399653
0.06520000000000473	1.0	114.5116380007052	129.17814308778517
0.06530000000000472	1.0	114.29189107068055	128.92947381157379
0.06540000000000473	1.0	114.0717757370647	128.68080453536234
0.06550000000000475	1.0	113.85130069964302	128.43213525915093
0.06560000000000474	1.0	113.63047460934288	128.18346598293954
0.06570000000000473	1.0	113.40930606142383	127.93479670672818
0.06580000000000474	1.0	113.18780359560554	127.68612743051676
0.06590000000000476	1.0	112.96597569622409	127.43745815430532
0.06600000000000475	1.0	112.7438307923874	127.18878887809396
0.06610000000000474	1.0	112.52137725813029	126.94011960188257
0.06620000000000476	1.0	112.29862341256897	126.69145032567114
0.06630000000000477	1.0	112.07557752005482	126.44278104945971
0.06640000000000476	1.0	111.85224778978363	126.19411177324834
0.06650000000000475	1.0	111.62864238023796	125.94544249703696
0.06660000000000477	1.0	111.40476939587595	125.69677322082555
0.06670000000000478	1.0	111.18063688273865	125.4481039446141
0.06680000000000477	1.0	110.95625282859592	125.19943466840273
0.06690000000000476	1.0	110.73162516310781	124.95076539219137
0.06700000000000478	1.0	110.50676175798637	124.70209611597994
0.0671000000000048	1.0	110.28167042715667	124.4534268397685
0.06720000000000478	1.0	110.05635892691699	124.20475756355714
0.06730000000000477	1.0	109.83083495609873	123.95608828734578
0.06740000000000479	1.0	109.60510615623708	123.70741901113433
0.0675000000000048	1.0	109.37918011468861	123.45874973492289
0.0676000000000048	1.0	109.15306436184237	123.21008045871153
0.06770000000000478	1.0	108.92676636862066	122.96141118250017
0.0678000000000048	1.0	108.70029354663566	122.71274190628873
0.06790000000000482	1.0	108.47365324835259	122.4640726300773
0.0680000000000048	1.0	108.24685276725299	122.21540335386592
0.0681000000000048	1.0	108.01989933799697	121.96673407765455
0.06820000000000481	1.0	107.79280013658584	121.71806480144312
0.06830000000000483	1.0	107.56556228052301	121.46939552523169
0.06840000000000482	1.0	107.3381928294056	121.22072624902032
0.06850000000000481	1.0	107.11069878699298	120.97205697280896
0.06860000000000482	1.0	106.88308709885456	120.72338769659751
0.06870000000000484	1.0	106.65536465134088	120.47471842038608
0.06880000000000483	1.0	106.42753827174494	120.22604914417471
0.06890000000000482	1.0	106.19961472846379	119.97737986796335
0.06900000000000484	1.0	105.97160073116015	119.72871059175192
0.06910000000000485	1.0	105.7435029309234	119.48004131554049
0.06920000000000484	1.0	105.5153279204294	119.23137203932913
0.06930000000000483	1.0	105.28708223410113	118.98270276311774
0.06940000000000485	1.0	105.05877234900755	118.73403348690631
0.06950000000000486	1.0	104.83040468610736	118.48536421069488
0.06960000000000485	1.0	104.60198560826278	118.23669493448352
0.06970000000000484	1.0	104.37352142033787	117.98802565827215
0.06980000000000486	1.0	104.14501836935985	117.73935638206072
0.06990000000000487	1.0	103.91648264467693	117.49068710584928
0.07000000000000486	1.0	103.68792037811613	117.24201782963225
0.07010000000000485	1.0	103.4593376441394	116.87692139701946
0.07020000000000487	0.0	103.23074045999994	116.5118249644066
0.07030000000000489	0.0	103.00213478589862	116.14672853179371
0.07040000000000488	0.0	102.77352652610114	115.78163209918092
0.07050000000000486	0.0	102.54492152953821	115.41653566656817
0.07060000000000488	0.0	102.31632558812815	115.05143923395528
0.0707000000000049	0.0	102.08774443772265	114.68634280134239
0.07080000000000489	0.0	101.85918375826711	114.32124636872962
0.07090000000000488	0.0	101.63064917395222	113.95614993611684
0.07100000000000489	0.0	101.40214625336509	113.59105350350396
0.07110000000000491	0.0	101.17368050964082	113.22595707089108
0.0712000000000049	0.0	100.94525740061233	112.86086063827831
0.07130000000000489	0.0	100.71688232896032	112.49576420566552
0.0714000000000049	0.0	100.48856064347851	112.13066777305266
0.07150000000000492	0.0	100.2602976391776	111.76557134043978
0.07160000000000491	0.0	100.03209855586641	111.400474907827
0.0717000000000049	0.0	99.803968579724	111.03537847521423
0.07180000000000492	0.0	99.57591284345534	110.67028204260134
0.07190000000000493	0.0	99.3479364264356	110.30518560998846
0.07200000000000492	0.0	99.12004435485453	109.94008917737568
0.07210000000000491	0.0	98.89224160186058	109.57499274476291
0.07220000000000493	0.0	98.6645330877034	109.20989631215002
0.07230000000000494	0.0	98.43692367987757	108.84479987953716
0.07240000000000493	0.0	98.20941819447776	108.47970344692439
0.07250000000000492	0.0	97.98202139592705	108.1146070143116
0.07260000000000494	0.0	97.75473799577487	107.74951058169873
0.07270000000000496	0.0	97.52757265471742	107.38441414908584
0.07280000000000494	0.0	97.30052998274704	107.01931771647307
0.07290000000000493	0.0	97.07361453928858	106.6542212838603
0.07300000000000495	0.0	96.84683083333566	106.28912485124741
0.07310000000000497	0.0	96.62018332358687	105.92402841863452
0.07320000000000496	0.0	96.39367641858092	105.55893198602175
0.07330000000000494	0.0	96.16731447683131	105.19383555340897
0.07340000000000496	0.0	95.94110180822987	104.82873912079609
0.07350000000000498	0.0	95.7150426734936	104.46364268818323
0.07360000000000497	0.0	95.4891412831466	104.09854625557044
0.07370000000000496	0.0	95.26340179984562	103.73344982295767
0.07380000000000497	0.0	95.03782833852259	103.3683533903448
0.07390000000000499	0.0	94.8124249665128	103.0032569577319
0.07400000000000498	0.0	94.58719570368247	102.63816052511913
0.07410000000000497	0.0	94.36214452255663	102.27306409250636
0.07420000000000498	0.0	94.13727534844537	101.90796765989347
0.074300000000005	0.0	93.91259205957105	101.54287122728059
0.07440000000000499	0.0	93.6880984884844	101.17777479466783
0.07450000000000498	0.0	93.46379842130833	100.81267836205505
0.074600000000005	0.0	93.23969559687309	100.44758192944217
0.07470000000000501	0.0	93.0157937092373	100.08248549682928
0.074800000000005	0.0	92.79209640782176	99.7173890642165
0.07490000000000499	0.0	92.56860729752904	99.35229263160373
0.07500000000000501	0.0	92.34532993886253	98.98719619900236
0.07510000000000502	0.0	92.1222678480453	98.85150532346182
0.07520000000000501	0.0	91.89942449713848	98.71581444792135
0.075300000000005	0.0	91.67680331415939	98.58012357238086
0.07540000000000502	0.0	91.4544076844849	98.44443269684035
0.07550000000000504	0.0	91.2322409499536	98.30874182129982
0.07560000000000502	0.0	91.01030640813073	98.17305094575933
0.07570000000000501	0.0	90.78860731493529	98.03736007021885
0.07580000000000503	0.0	90.56714688476629	97.90166919467833
0.07590000000000505	0.0	90.3459282906132	97.7659783191378
0.07600000000000504	0.0	90.12495466416661	97.63028744359733
0.07610000000000502	0.0	89.90422909592836	97.49459656805683
0.07620000000000504	0.0	89.68375463532091	97.35890569251632
0.07630000000000506	0.0	89.46353429079718	97.2232148169758
0.07640000000000505	0.0	89.24357103121221	97.08752394143531
0.07650000000000504	0.0	89.02386778483176	96.95183306589483
0.07660000000000505	0.0	88.80442743870624	96.8161421903543
0.07670000000000507	0.0	88.58525284133738	96.68045131481378
0.07680000000000506	0.0	88.36634680279562	96.54476043927329
0.07690000000000505	0.0	88.14771209482228	96.4090695637328
0.07700000000000506	0.0	87.9293514509311	96.27337868819228
0.07710000000000508	0.0	87.7112675665103	96.13768781265178
0.07720000000000507	0.0	87.49346309892358	96.00199693711129
0.07730000000000506	0.0	87.27594066761111	95.86630606157081
0.07740000000000508	0.0	87.05870285541545	95.73061518603028
0.07750000000000509	0.0	86.84175220753477	95.59492431048974
0.07760000000000508	0.0	86.62509123098918	95.45923343494928
0.07770000000000507	0.0	86.4087223972747	95.32354255940879
0.07780000000000509	0.0	86.19264814247191	95.18785168386827
0.0779000000000051	0.0	85.97687086733978	95.05216080832776
0.07800000000000509	0.0	85.76139293740925	94.91646993278727
0.07810000000000508	0.0	85.54621668307665	94.78077905724678
0.0782000000000051	0.0	85.33134439969638	94.64508818170626
0.07830000000000512	0.0	85.1167783476739	94.50939730616574
0.0784000000000051	0.0	84.90252075373589	94.37370643062525
0.0785000000000051	0.0	84.68857380985794	94.23801555508476
0.07860000000000511	0.0	84.47493967280826	94.10232467954424
0.07870000000000513	0.0	84.26162046675073	93.96663380400372
0.07880000000000512	0.0	84.04861828334447	93.83094292846323
0.0789000000000051	0.0	83.83593518183046	93.69525205292275
0.07900000000000512	0.0	83.62357318911627	93.55956117738224
0.07910000000000514	0.0	83.411534299862	93.4238703018417
0.07920000000000513	0.0	83.19982047656502	93.28817942630123
0.07930000000000512	0.0	82.98843364964479	93.15248855076074
0.07940000000000513	0.0	82.77737571865086	93.01679767522022
0.07950000000000515	0.0	82.56664855118801	92.8811067996797
0.07960000000000514	0.0	82.35625398252542	92.74541592413922
0.07970000000000513	0.0	82.14619381811953	92.60972504859873
0.07980000000000514	0.0	81.93646983370584	92.4740341730582
0.07990000000000516	0.0	81.72708377537744	92.33834329751768
0.08000000000000515	0.0	81.51803735966257	92.20265242197341
0.08010000000000514	0.0	81.30933227360259	91.99331431950478
0.08020000000000516	0.0	81.1009701748293	91.78397621703608
0.08030000000000517	0.0	80.89295269164221	91.57463811456739
0.08040000000000516	0.0	80.68528142415016	91.36530001209877
0.08050000000000515	0.0	80.4779579432114	91.15596190963012
0.08060000000000517	0.0	80.27098379009756	90.94662380716143
0.08070000000000518	0.0	80.06436047891704	90.73728570469274
0.08080000000000517	0.0	79.85808949669857	90.52794760222412
0.08090000000000516	0.0	79.65217230346214	90.31860949975548
0.08100000000000518	0.0	79.44661033228985	90.10927139728679
0.0811000000000052	0.0	79.24140498939661	89.8999332948181
0.08120000000000518	0.0	79.03655765420004	89.69059519234946
0.08130000000000517	0.0	78.8320696793909	89.48125708988083
0.08140000000000519	0.0	78.62794239200606	89.27191898741214
0.08150000000000521	0.0	78.4241770923966	89.06258088494344
0.0816000000000052	0.0	78.22077505393865	88.85324278247481
0.08170000000000519	0.0	78.01773752534203	88.64390468000617
0.0818000000000052	0.0	77.815065730727	88.43456657753748
0.08190000000000522	0.0	77.61276086968834	88.22522847506879
0.08200000000000521	0.0	77.41082411735933	88.01589037260015
0.0821000000000052	0.0	77.20925662447516	87.80655227013153
0.08220000000000521	0.0	77.00805951743703	87.59721416766284
0.08230000000000523	0.0	76.80723389837516	87.38787606519415
0.08240000000000522	0.0	76.60678084615368	87.17853796272551
0.08250000000000521	0.0	76.40670141537473	86.96919986025688
0.08260000000000522	0.0	76.20699663612966	86.7598617577882
0.08270000000000524	0.0	76.00766751618511	86.5505236553195
0.08280000000000523	0.0	75.8087150410524	86.34118555285087
0.08290000000000522	0.0	75.61014017404509	86.13184745038224
0.08300000000000524	0.0	75.41194385633669	85.92250934791355
0.08310000000000525	0.0	75.21412700701838	85.71317124544484
0.08320000000000524	0.0	75.016690523156	85.50383314297622
0.08330000000000523	0.0	74.81963527984695	85.29449504050758
0.08340000000000525	0.0	74.62296213115744	85.08515693803889
0.08350000000000526	0.0	74.42667190916987	84.8758188355702
0.08360000000000525	0.0	74.23076542376768	84.66648073310157
0.08370000000000524	0.0	74.03524346469383	84.45714263063293
0.08380000000000526	0.0	73.84010680161407	84.24780452816424
0.08390000000000528	0.0	73.64535618416834	84.03846642569556
0.08400000000000526	0.0	73.45099234202276	83.82912832322691
0.08410000000000525	0.0	73.25701598492095	83.61979022075829
0.08420000000000527	0.0	73.06342780273575	83.4104521182896
0.08430000000000529	0.0	72.87022846552001	83.2011140158209
0.08440000000000528	0.0	72.6774186243777	82.99177591335227
0.08450000000000527	0.0	72.48499891055862	82.78243781088364
0.08460000000000528	0.0	72.29296993527184	82.57309970841494
0.0847000000000053	0.0	72.10133229161605	82.36376160594625
0.08480000000000529	0.0	71.91008655463578	82.15442350347762
0.08490000000000528	0.0	71.71923328136798	81.94508540100898
0.0850000000000053	0.0	71.52877301088813	81.73574729853821
0.08510000000000531	0.0	71.33870626435663	81.48704020302556
0.0852000000000053	0.0	71.1490335450642	81.23833310751296
0.08530000000000529	0.0	70.95975533847823	80.98962601200039
0.0854000000000053	0.0	70.77087211304924	80.74091891648773
0.08550000000000532	0.0	70.58238431935581	80.49221182097507
0.08560000000000531	0.0	70.39429238994252	80.24350472546249
0.0857000000000053	0.0	70.20659674112213	79.99479762994989
0.08580000000000532	0.0	70.01929777302648	79.74609053443724
0.08590000000000533	0.0	69.83239586964764	79.4973834389246
0.08600000000000532	0.0	69.64589139887939	79.24867634341201
0.08610000000000531	0.0	69.45978471255788	78.99996924789943
0.08620000000000533	0.0	69.27407614650272	78.75126215238677
0.08630000000000534	0.0	69.08876602055805	78.50255505687412
0.08640000000000533	0.0	68.9038546393377	78.25384796136153
0.08650000000000532	0.0	68.7193422914212	78.00514086584894
0.08660000000000534	0.0	68.53522924921252	77.75643377033629
0.08670000000000536	0.0	68.35151577061717	77.50772667482363
0.08680000000000535	0.0	68.16820209908778	77.25901957931106
0.08690000000000533	0.0	67.98528846366068	77.01031248379847
0.08700000000000535	0.0	67.80277507899217	76.76160538828582
0.08710000000000537	0.0	67.62066214539561	76.51289829277316
0.08720000000000536	0.0	67.43894984887686	76.26419119726057
0.08730000000000535	0.0	67.25763836117122	76.01548410174799
0.08740000000000536	0.0	67.07672784043037	75.76677700623534
0.08750000000000538	0.0	66.89621843046939	75.51806991072269
0.08760000000000537	0.0	66.71611026064332	75.2693628152101
0.08770000000000536	0.0	66.53640344740288	75.02065571969752
0.08780000000000537	0.0	66.35709809433554	74.77194862418486
0.08790000000000539	0.0	66.17819429219753	74.5232415286722
0.08800000000000538	0.0	65.9996921189462	74.27453443315962
0.08810000000000537	0.0	65.82159163977227	74.02582733764703
0.08820000000000539	0.0	65.64389290713162	73.77712024213437
0.0883000000000054	0.0	65.4665959607774	73.52841314662172
0.08840000000000539	0.0	65.28970082839292	73.27970605110914
0.08850000000000538	0.0	65.113207524888	73.03099895559656
0.0886000000000054	0.0	64.93711605229078	72.7822918600839
0.08870000000000541	0.0	64.76142640118813	72.53358476457124
0.0888000000000054	0.0	64.58613855076139	72.28487766905866
0.08890000000000539	0.0	64.41125246881478	72.03617057354607
0.08900000000000541	0.0	64.23676811180371	71.78746347803342
0.08910000000000542	0.0	64.0626854248632	71.53875638252077
0.08920000000000541	0.0	63.88900434183608	71.29004928700817
0.0893000000000054	0.0	63.71572478530078	71.04134219149559
0.08940000000000542	0.0	63.5428466671526	70.79263509598294
0.08950000000000544	0.0	63.370369887949344	70.54392800047029
0.08960000000000543	0.0	63.1982943368159	70.2952209049577
0.08970000000000541	0.0	63.02661989277369	70.04651380944513
0.08980000000000543	0.0	62.85534642477265	69.79780671393246
0.08990000000000545	0.0	62.68447379171641	69.54909961841982
0.09000000000000544	0.0	62.514001842486415	69.30039252290621
0.09010000000000543	0.0	62.343930415967236	69.03305934388676
0.09020000000000544	0.0	62.17425934107048	68.76572616486725
0.09030000000000546	0.0	62.00498843676019	68.49839298584772
0.09040000000000545	0.0	61.83611751258496	68.23105980682827
0.09050000000000544	0.0	61.66764636807091	67.96372662780882
0.09060000000000545	0.0	61.49957479263705	67.6963934487893
0.09070000000000547	0.0	61.3319025668206	67.42906026976976
0.09080000000000546	0.0	61.164629462305335	67.16172709075032
0.09090000000000545	0.0	60.997755241942514	66.89439391173087
0.09100000000000547	0.0	60.831279659773	66.62706073271134
0.09110000000000548	0.0	60.6652024610483	66.35972755369183
0.09120000000000547	0.0	60.49952338225223	66.09239437467237
0.09130000000000546	0.0	60.33424215112183	65.82506119565292
0.09140000000000548	0.0	60.16935848713577	65.55772801663339
0.0915000000000055	0.0	60.00487210095115	65.29039483761387
0.09160000000000548	0.0	59.84078269432947	65.02306165859443
0.09170000000000547	0.0	59.677089961262546	64.75572847957497
0.09180000000000549	0.0	59.51379358799779	64.48839530055544
0.0919000000000055	0.0	59.35089325305658	64.22106212153592
0.0920000000000055	0.0	59.18838862725273	63.95372894251646
0.09210000000000548	0.0	59.02627937371096	63.68639576349702
0.0922000000000055	0.0	58.86456514788562	63.419062584477494
0.09230000000000552	0.0	58.70324559757869	63.15172940545797
0.0924000000000055	0.0	58.54232036338625	62.88439622643852
0.0925000000000055	0.0	58.38178907817797	62.617063047419066
0.09260000000000551	0.0	58.22165136703087	62.34972986839955
0.09270000000000553	0.0	58.06190684826406	62.08239668938002
0.09280000000000552	0.0	57.90255513345984	61.81506351036057
0.0929000000000055	0.0	57.74359582747984	61.54773033134112
0.09300000000000552	0.0	57.5850285284808	61.28039715232159
0.09310000000000554	0.0	57.42685282793031	61.01306397330207
0.09320000000000553	0.0	57.2690683106227	60.745730794282615
0.09330000000000552	0.0	57.11167455469506	60.47839761526317
0.09340000000000553	0.0	56.954671132033795	60.211064436243646
0.09350000000000555	0.0	56.79805760779536	59.943731257224115
0.09360000000000554	0.0	56.64183354034679	59.67639807820467
0.09370000000000553	0.0	56.485998482214086	59.40906489918521
0.09380000000000555	0.0	56.33055198010081	59.141731720165694
0.09390000000000556	0.0	56.17549357490168	58.874398541146164
0.09400000000000555	0.0	56.02082280171594	58.60706536212672
0.09410000000000554	0.0	55.86653918986068	58.339732183107266
0.09420000000000556	0.0	55.712642262884124	58.07239900408774
0.09430000000000557	0.0	55.559131538579436	57.80506582506821
0.09440000000000556	0.0	55.40600652935581	57.53773264604877
0.09450000000000555	0.0	55.253266741796196	57.270399467029314
0.09460000000000557	0.0	55.10091167660429	57.00306628800979
0.09470000000000559	0.0	54.94894082947329	56.73573310899027
0.09480000000000557	0.0	54.797353691101435	56.468399929970815
0.09490000000000556	0.0	54.646149747203445	56.20106675095136
0.09500000000000558	0.0	54.49532847852151	55.93373357193692
0.0951000000000056	0.0	54.34488936083712	55.7573943894721
0.09520000000000559	0.0	54.1948318649817	55.58105520700733
0.09530000000000557	0.0	54.045155456847965	55.40471602454255
0.09540000000000559	0.0	53.89585959772826	55.22837684207773
0.09550000000000561	0.0	53.74694374390802	55.05203765961292
0.0956000000000056	0.0	53.59840734661759	54.87569847714814
0.09570000000000559	0.0	53.45024985282674	54.69935929468337
0.0958000000000056	0.0	53.30247070525781	54.52302011221855
0.09590000000000562	0.0	53.1550693423955	54.34668092975373
0.09600000000000561	0.0	53.00804519849589	54.17034174728896
0.0961000000000056	0.0	52.861397703595685	53.99400256482419
0.09620000000000561	0.0	52.71512628352148	53.81766338235937
0.09630000000000563	0.0	52.56923035989894	53.64132419989455
0.09640000000000562	0.0	52.42370935046106	53.464985017429775
0.09650000000000561	0.0	52.278562668674	53.28864583496501
0.09660000000000563	0.0	52.133789723693724	53.112306652500195
0.09670000000000564	0.0	51.98938992109215	52.935967470035365
0.09680000000000563	0.0	51.845362662867956	52.75962828757059
0.09690000000000562	0.0	51.70170734745434	52.58328910510583
0.09700000000000564	0.0	51.55842336972639	52.406949922641004
0.09710000000000565	0.0	51.415510121008914	52.23061074017619
0.09720000000000564	0.0	51.27296698908353	52.05427155771142
0.09730000000000563	0.0	51.130793358196364	51.877932375246644
0.09740000000000565	0.0	50.98898860933805	51.70159319278183
0.09750000000000567	0.0	50.84755211990032	51.525254010317
0.09760000000000565	0.0	50.70648326363715	51.34891482785224
0.09770000000000564	0.0	50.56578141132649	51.17257564538747
0.09780000000000566	0.0	50.425445930780114	50.996236462922646
0.09790000000000568	0.0	50.28547618684923	50.81989728045783
0.09800000000000567	0.0	50.14587154143052	50.64355809799305
0.09810000000000565	0.0	50.00663135347214	50.46721891552828
0.09820000000000567	0.0	49.867754978979384	50.29087973306346
0.09830000000000569	0.0	49.729241771020874	50.11454055059865
0.09840000000000568	0.0	49.591091079982846	49.938201368133875
0.09850000000000567	0.0	49.453302253254016	49.7618621856691
0.09860000000000568	0.0	49.315874635190376	49.58552300320427
0.0987000000000057	0.0	49.17880756771862	49.409183820739464
0.09880000000000569	0.0	49.042100390344046	49.23284463827469
0.09890000000000568	0.0	48.905752440154565	49.05650545580991
0.0990000000000057	0.0	48.76976305182597	48.880166273345104
0.09910000000000571	0.0	48.63413155762568	48.70382709088028
0.0992000000000057	0.0	48.49885728741782	48.52748790841551
0.09930000000000569	0.0	48.363939568667305	48.351148725950736
0.0994000000000057	0.0	48.2293777266709	48.17480954348592
0.09950000000000572	0.0	48.09517108426862	47.9984703610211
0.09960000000000571	0.0	47.96131896181121	47.822131178556326
0.0997000000000057	0.0	47.82782067771016	47.64579199609156
0.09980000000000572	0.0	47.69467554844345	47.46945281362674
[truncated: 24,001 more rows]
