# Supplementary material for: Stimulus duration encoding occurs early in the moth olfactory pathway
Source: Commun Biol. 2024 Oct 3;7:1252. doi: 10.1038/s42003-024-06921-z (PMC11449909; doi:10.1038/s42003-024-06921-z)
Supplement: Supplementary file 3 — Supplementary Data 1 [file 42003_2024_6921_MOESM3_ESM.zip › Fig 9/AD.csv]

time (s)	model LFP (mV)	experimental LFP (mV)	model firing rate (Hz)	experimental firing rate (Hz)
-0.0999	-0.0	-0.015414950274747102	0.0	4.327673348514287e-40
-0.0998	-0.0	-0.01574342903235074	0.0	5.185352595050927e-40
-0.0997	-0.0	-0.016084628199038428	0.0	6.2119097298055516e-40
-0.0996	-0.0	-0.01643857832287125	0.0	7.440378038112163e-40
-0.09949999999999999	-0.0	-0.016803997772038903	0.0	8.910209011813253e-40
-0.09939999999999999	-0.0	-0.017180885321971026	0.0	1.0668510884867068e-39
-0.09929999999999999	-0.0	-0.017570582393279095	0.0	1.2771524516168968e-39
-0.09919999999999998	-0.0	-0.017975296522966085	0.0	1.528638178296391e-39
-0.09909999999999998	-0.0	-0.018395925305236385	0.0	1.8293200180386415e-39
-0.09899999999999998	-0.0	-0.018834447058579066	0.0	2.188757745489605e-39
-0.09889999999999997	-0.0	-0.01928416984511503	0.0	2.6183562129541098e-39
-0.09879999999999997	-0.0	-0.01974911979324461	0.0	3.13171900599105e-39
-0.09869999999999997	-0.0	-0.020229299826489747	0.0	3.745069410926677e-39
-0.09859999999999997	-0.0	-0.020728702216790063	0.0	4.477751414471678e-39
-0.09849999999999996	-0.0	-0.02124858477101873	0.0	5.352825841936075e-39
-0.09839999999999996	-0.0	-0.021779768870829705	0.0	6.397779571203189e-39
-0.09829999999999996	-0.0	-0.022336581801273576	0.0	7.645369116769398e-39
-0.09819999999999995	-0.0	-0.022923049385246877	0.0	9.134623858953537e-39
-0.09809999999999995	-0.0	-0.023540343401473963	0.0	1.0912038912808749e-38
-0.09799999999999995	-0.0	-0.024188653005172648	0.0	1.3032993225348702e-38
-0.09789999999999995	-0.0	-0.024855534622007947	0.0	1.5563435119276833e-38
-0.09779999999999994	-0.0	-0.025556475070339715	0.0	1.8581885356706124e-38
-0.09769999999999994	-0.0	-0.026294175588673644	0.0	2.2181817102276505e-38
-0.09759999999999994	-0.0	-0.02706942551841036	0.0	2.647448318741954e-38
-0.09749999999999993	-0.0	-0.02787707682066932	0.0	3.1592274130454436e-38
-0.09739999999999993	-0.0	-0.02869546018107375	0.0	3.7692705821956416e-38
-0.09729999999999993	-0.0	-0.02954575754062908	0.0	4.496315407990214e-38
-0.09719999999999993	-0.0	-0.030426161087851563	0.0	5.362647493248473e-38
-0.09709999999999992	-0.0	-0.031333100399718206	0.0	6.394767510987913e-38
-0.09699999999999992	-0.0	-0.032265265178425685	0.0	7.624182754184802e-38
-0.09689999999999992	-0.0	-0.033204531922167685	0.0	9.088346251843715e-38
-0.09679999999999991	-0.0	-0.034163047763732995	0.0	1.0831770758247769e-37
-0.09669999999999991	-0.0	-0.03513873831933959	0.0	1.2907349937247014e-37
-0.09659999999999991	-0.0	-0.03613261131669938	0.0	1.5377924992357695e-37
-0.0964999999999999	-0.0	-0.0371433805816479	0.0	1.8318142001563458e-37
-0.0963999999999999	-0.0	-0.03815712245888812	0.0	2.181665349788051e-37
-0.0962999999999999	-0.0	-0.03918583362529403	0.0	2.5978727622803134e-37
-0.0961999999999999	-0.0	-0.04022887137351391	0.0	3.092933974060669e-37
-0.0960999999999999	-0.0	-0.041285139575690674	0.0	3.681683505643855e-37
-0.09599999999999989	-0.0	-0.04235560726130155	0.0	4.381726690654146e-37
-0.09589999999999989	-0.0	-0.04342456622278154	0.0	5.213953442819326e-37
-0.09579999999999989	-0.0	-0.044505938383498374	0.0	6.203146579236458e-37
-0.09569999999999988	-0.0	-0.04559894083364773	0.0	7.3787019708842175e-37
-0.09559999999999988	-0.0	-0.046703945084779826	0.0	8.775480921618795e-37
-0.09549999999999988	-0.0	-0.04781858105432916	0.0	1.0434818870023455e-36
-0.09539999999999987	-0.0	-0.048936549548896875	0.0	1.2405718864888915e-36
-0.09529999999999987	-0.0	-0.050059798586448684	0.0	1.4746263402954685e-36
-0.09519999999999987	-0.0	-0.05118530374286372	0.0	1.752528427587137e-36
-0.09509999999999987	-0.0	-0.05230778291904935	0.0	2.0824337215722147e-36
-0.09499999999999986	-0.0	-0.05342509411252947	0.0	2.4740036547302318e-36
-0.09489999999999986	-0.0	-0.054568935749516004	0.0	2.9386814976921865e-36
-0.09479999999999986	-0.0	-0.05571115691750728	0.0	3.490018533786601e-36
-0.09469999999999985	-0.0	-0.05685004750717537	0.0	4.1440594884541434e-36
-0.09459999999999985	-0.0	-0.057983972049965575	0.0	4.919797894838565e-36
-0.09449999999999985	-0.0	-0.05911077065916738	0.0	5.83971398707421e-36
-0.09439999999999985	-0.0	-0.060273255927916145	0.0	6.930409961872661e-36
-0.09429999999999984	-0.0	-0.06142920898889654	0.0	8.223360096570583e-36
-0.09419999999999984	-0.0	-0.06257559141826784	0.0	9.75579632786157e-36
-0.09409999999999984	-0.0	-0.06370938132116408	0.0	1.1571753562220063e-35
-0.09399999999999983	-0.0	-0.06483416822269872	0.0	1.3723303303048512e-35
-0.09389999999999983	-0.0	-0.0659867109188795	0.0	1.6272009254147682e-35
-0.09379999999999983	-0.0	-0.06713218560484646	0.0	1.929064452719113e-35
-0.09369999999999983	-0.0	-0.06826595242997528	0.0	2.2865217098483603e-35
-0.09359999999999982	-0.0	-0.06938533415239952	0.0	2.7097358410413087e-35
-0.09349999999999982	-0.0	-0.07048662626911144	0.0	3.210713971036935e-35
-0.09339999999999982	-0.0	-0.07158518491485456	0.0	3.803639211616516e-35
-0.09329999999999981	-0.0	-0.07265904378909968	0.0	4.5052619787351804e-35
-0.09319999999999981	-0.0	-0.073706511569318	0.0	5.335361131223407e-35
-0.09309999999999981	-0.0	-0.0747247019616602	0.0	6.317287289631111e-35
-0.0929999999999998	-0.0	-0.07571147904221195	0.0	7.478602863442283e-35
-0.0928999999999998	-0.0	-0.07668015729039732	0.0	8.851835862281667e-35
-0.0927999999999998	-0.0	-0.07760479206003337	0.0	1.0475367557049128e-34
-0.0926999999999998	-0.0	-0.07848240964486809	0.0	1.2394477566526951e-34
-0.0925999999999998	-0.0	-0.07931458764931697	0.0	1.4662574063312122e-34
-0.09249999999999979	-0.0	-0.08010096257344021	0.0	1.7342641624591085e-34
-0.09239999999999979	-0.0	-0.0808549030984702	0.0	2.050894492079858e-34
-0.09229999999999978	-0.0	-0.08156386464089968	0.0	2.424903308196989e-34
-0.09219999999999978	-0.0	-0.082231892959792	0.0	2.8666097375288348e-34
-0.09209999999999978	-0.0	-0.08286211021897492	0.0	3.3881743964185695e-34
-0.09199999999999978	-0.0	-0.0834581467431346	0.0	4.003925422884304e-34
-0.09189999999999977	-0.0	-0.08403238121994383	0.0	4.7307417678347476e-34
-0.09179999999999977	-0.0	-0.08457117877630185	0.0	5.588503718982655e-34
-0.09169999999999977	-0.0	-0.08507375585215908	0.0	6.6006223536281445e-34
-0.09159999999999976	-0.0	-0.08553882555936414	0.0	7.794661634105225e-34
-0.09149999999999976	-0.0	-0.08596438860449279	0.0	9.203069222359268e-34
-0.09139999999999976	-0.0	-0.08637059438412681	0.0	1.0864034856349091e-33
-0.09129999999999976	-0.0	-0.0867420102955183	0.0	1.2822498369047532e-33
-0.09119999999999975	-0.0	-0.08708057751951537	0.0	1.5131333220546227e-33
-0.09109999999999975	-0.0	-0.0873834252410939	0.0	1.7852735848285675e-33
-0.09099999999999975	-0.0	-0.08764824482311181	0.0	2.105985632847379e-33
-0.09089999999999974	-0.0	-0.08789166569012966	0.0	2.4838711910210948e-33
-0.09079999999999974	-0.0	-0.0881006933679294	0.0	2.9290432080799093e-33
-0.09069999999999974	-0.0	-0.08827969050355779	0.0	3.4533892118925615e-33
-0.09059999999999974	-0.0	-0.08843137958883508	0.0	4.07088017933675e-33
-0.09049999999999973	-0.0	-0.08855637808094137	0.0	4.797932720359315e-33
-0.09039999999999973	-0.0	-0.08864804073869959	0.0	5.653833700911226e-33
-0.09029999999999973	-0.0	-0.08871668928786504	0.0	6.66123797760616e-33
-0.09019999999999972	-0.0	-0.08876512662703513	0.0	7.84675172546708e-33
-0.09009999999999972	-0.0	-0.08879540837367261	0.0	9.241615952368074e-33
-0.08999999999999972	-0.0	-0.08880928648261005	0.0	1.0882507260300906e-32
-0.08989999999999972	-0.0	-0.08878378850390976	0.0	1.2812475793281166e-32
-0.08979999999999971	-0.0	-0.08873632708512426	0.0	1.5082043673123352e-32
-0.08969999999999971	-0.0	-0.08866529967489625	0.0	1.7750491147312976e-32
-0.08959999999999971	-0.0	-0.0885716001136082	0.0	2.0887362250752084e-32
-0.0894999999999997	-0.0	-0.08845669730077921	0.0	2.45742271234549e-32
-0.0893999999999997	-0.0	-0.0883116399744725	0.0	2.890674435522685e-32
-0.0892999999999997	-0.0	-0.08815246545360146	0.0	3.3997073992549107e-32
-0.0891999999999997	-0.0	-0.08798012223195803	0.0	3.997670031266804e-32
-0.0890999999999997	-0.0	-0.08779102599568678	0.0	4.6999733343579763e-32
-0.08899999999999969	-0.0	-0.08758347212913091	0.0	5.524676961668113e-32
-0.08889999999999969	-0.0	-0.08735569986502041	0.0	6.492940604938241e-32
-0.08879999999999968	-0.0	-0.08711273609610672	0.0	7.629551647944137e-32
-0.08869999999999968	-0.0	-0.08685612597103645	0.0	8.963541857336262e-32
-0.08859999999999968	-0.0	-0.08658784275431453	0.0	1.0528908002855736e-31
-0.08849999999999968	-0.0	-0.08630758828250673	0.0	1.2365453767185599e-31
-0.08839999999999967	-0.0	-0.08601340380071791	0.0	1.4519773179326013e-31
-0.08829999999999967	-0.0	-0.08570557680685738	0.0	1.704639915026974e-31
-0.08819999999999967	-0.0	-0.08538252475038527	0.0	2.000914458245054e-31
-0.08809999999999966	-0.0	-0.08504415664965127	0.0	2.3482668053831693e-31
-0.08799999999999966	-0.0	-0.08469395107363756	0.0	2.755430134669428e-31
-0.08789999999999966	-0.0	-0.08434488588554263	0.0	3.2326182219900736e-31
-0.08779999999999966	-0.0	-0.08398488269652733	0.0	3.791774295047711e-31
-0.08769999999999965	-0.0	-0.08360847997643044	0.0	4.446861345687463e-31
-0.08759999999999965	-0.0	-0.08321251185746242	0.0	5.214200744898438e-31
-0.08749999999999965	-0.0	-0.08279636476743071	0.0	6.112867124558027e-31
-0.08739999999999964	-0.0	-0.08237445900701687	0.0	7.1651487909342385e-31
-0.08729999999999964	-0.0	-0.08193475223048256	0.0	8.397084446409215e-31
-0.08719999999999964	-0.0	-0.0814735365336636	0.0	9.839088751560754e-31
-0.08709999999999964	-0.0	-0.08098742046226254	0.0	1.1526681298715861e-30
-0.08699999999999963	-0.0	-0.08047275419292302	0.0	1.3501335935634512e-30
-0.08689999999999963	-0.0	-0.07992175587178495	0.0	1.5811470126533963e-30
-0.08679999999999963	-0.0	-0.07933250534448243	0.0	1.8513597227920116e-30
-0.08669999999999962	-0.0	-0.07870927925028907	0.0	2.167366825894369e-30
-0.08659999999999962	-0.0	-0.07805886631897212	0.0	2.5368634041613796e-30
-0.08649999999999962	-0.0	-0.07738119677783332	0.0	2.9688263569317586e-30
-0.08639999999999962	-0.0	-0.07666295339513965	0.0	3.473726024165163e-30
-0.08629999999999961	-0.0	-0.07591470997934699	0.0	4.0637724305642455e-30
-0.08619999999999961	-0.0	-0.07514184269673985	0.0	4.753201761371186e-30
-0.08609999999999961	-0.0	-0.07434988523158399	0.0	5.558609581586433e-30
-0.0859999999999996	-0.0	-0.07354170287837561	0.0	6.499338354240613e-30
-0.0858999999999996	-0.0	-0.07271924638557158	0.0	7.597928022932063e-30
-0.0857999999999996	-0.0	-0.07188497699009996	0.0	8.880639825160491e-30
-0.0856999999999996	-0.0	-0.07103904304109147	0.0	1.037806512612935e-29
-0.0855999999999996	-0.0	-0.07018194503295137	0.0	1.2125832942413336e-29
-0.08549999999999959	-0.0	-0.06931734149567191	0.0	1.416543200133028e-29
-0.08539999999999959	-0.0	-0.06845325124538199	0.0	1.654516570140584e-29
-0.08529999999999958	-0.0	-0.06759734800941444	0.0	1.9321261255480398e-29
-0.08519999999999958	-0.0	-0.0667546678055702	0.0	2.2559157672587704e-29
-0.08509999999999958	-0.0	-0.0659271945522303	0.0	2.633500113907367e-29
-0.08499999999999958	-0.0	-0.06511300482278579	0.0	3.0737380875798404e-29
-0.08489999999999957	-0.0	-0.06429354952248029	0.0	3.586934377164135e-29
-0.08479999999999957	-0.0	-0.06348878963699582	0.0	4.1850732133459625e-29
-0.08469999999999957	-0.0	-0.06270213980593642	0.0	4.8820895875426353e-29
-0.08459999999999956	-0.0	-0.06193207115435205	0.0	5.694183854194283e-29
-0.08449999999999956	-0.0	-0.061172915034649465	0.0	6.640186588606135e-29
-0.08439999999999956	-0.0	-0.06038749222311334	0.0	7.741981650300811e-29
-0.08429999999999956	-0.0	-0.05960634766522716	0.0	9.02499664690555e-29
-0.08419999999999955	-0.0	-0.05883056127588159	0.0	1.051877143166499e-28
-0.08409999999999955	-0.0	-0.0580642054853042	0.0	1.2257616928328503e-28
-0.08399999999999955	-0.0	-0.05731195947843734	0.0	1.4281378494506218e-28
-0.08389999999999954	-0.0	-0.05653835540330588	0.0	1.6636320247888652e-28
-0.08379999999999954	-0.0	-0.05577826237599917	0.0	1.9376149334153906e-28
-0.08369999999999954	-0.0	-0.055026739571104454	0.0	2.2563202062976673e-28
-0.08359999999999954	-0.0	-0.05428064695930559	0.0	2.6269817239185996e-28
-0.08349999999999953	-0.0	-0.053542252855860915	0.0	3.0579925938640438e-28
-0.08339999999999953	-0.0	-0.05278528040272541	0.0	3.559089150207415e-28
-0.08329999999999953	-0.0	-0.05204657208795771	0.0	4.141563873614181e-28
-0.08319999999999952	-0.0	-0.05132872096229866	0.0	4.818511732395409e-28
-0.08309999999999952	-0.0	-0.05063145734457042	0.0	5.605115137803889e-28
-0.08299999999999952	-0.0	-0.04995229795344771	0.0	6.518973505540448e-28
-0.08289999999999952	-0.0	-0.04927302172217891	0.0	7.580484335639258e-28
-0.08279999999999951	-0.0	-0.04861683365094175	0.0	8.813283782914355e-28
-0.08269999999999951	-0.0	-0.04798686790191259	0.0	1.0244755910998503e-27
-0.08259999999999951	-0.0	-0.04738088154228194	0.0	1.1906621228808443e-27
-0.0824999999999995	-0.0	-0.04679631762895766	0.0	1.3835616726753548e-27
-0.0823999999999995	-0.0	-0.0462266027928329	0.0	1.6074281492983923e-27
-0.0822999999999995	-0.0	-0.04567460906095617	0.0	1.867186413397586e-27
-0.0821999999999995	-0.0	-0.0451385130072599	0.0	2.1685370690691372e-27
-0.08209999999999949	-0.0	-0.04461946815362656	0.0	2.51807745795483e-27
-0.08199999999999949	-0.0	-0.04412129439810968	0.0	2.923441335165964e-27
-0.08189999999999949	-0.0	-0.043642375827573465	0.0	3.393460081755549e-27
-0.08179999999999948	-0.0	-0.04318117268939064	0.0	3.93834874004995e-27
-0.08169999999999948	-0.0	-0.04273016081009903	0.0	4.569920654275333e-27
-0.08159999999999948	-0.0	-0.04228299499428997	0.0	5.3018350691155864e-27
-0.08149999999999948	-0.0	-0.041843308585044724	0.0	6.149882694055882e-27
-0.08139999999999947	-0.0	-0.04142201811068001	0.0	7.132314994124674e-27
-0.08129999999999947	-0.0	-0.04101893270777309	0.0	8.270223832307955e-27
-0.08119999999999947	-0.0	-0.04063377813540986	0.0	9.58797908191976e-27
-0.08109999999999946	-0.0	-0.0402670511575646	0.0	1.1113732967400705e-26
-0.08099999999999946	-0.0	-0.039916954880234126	0.0	1.2880001200948886e-26
-0.08089999999999946	-0.0	-0.039600722737265275	0.0	1.4924332484756522e-26
-0.08079999999999946	-0.0	-0.03929801444418558	0.0	1.7290079672680462e-26
-0.08069999999999945	-0.0	-0.0390152318155113	0.0	2.0027287863246267e-26
-0.08059999999999945	-0.0	-0.038758146943880425	0.0	2.3193716964989864e-26
-0.08049999999999945	-0.0	-0.03852845310624425	0.0	2.685601887756363e-26
-0.08039999999999944	-0.0	-0.0383514781296602	0.0	3.109109241619278e-26
-0.08029999999999944	-0.0	-0.03819405916031895	0.0	3.598764252831002e-26
-0.08019999999999944	-0.0	-0.03805595952678939	0.0	4.164797427275976e-26
-0.08009999999999944	-0.0	-0.037940416427907284	0.0	4.819005652618189e-26
-0.07999999999999943	-0.0	-0.0378482735773256	0.0	5.574989553069778e-26
-0.07989999999999943	-0.0	-0.03779156764150818	0.0	6.448426429622999e-26
-0.07979999999999943	-0.0	-0.0377503263617941	0.0	7.4573840627537e-26
-0.07969999999999942	-0.0	-0.037719633004318874	0.0	8.622681428357523e-26
-0.07959999999999942	-0.0	-0.037693360384260494	0.0	9.968303263568175e-26
-0.07949999999999942	-0.0	-0.037669074258741365	0.0	1.1521876433194112e-25
-0.07939999999999942	-0.0	-0.03766145313910397	0.0	1.3315217208126913e-25
-0.07929999999999941	-0.0	-0.03766859831997588	0.0	1.538495989513292e-25
-0.07919999999999941	-0.0	-0.037696411124240985	0.0	1.7773278776807719e-25
-0.0790999999999994	-0.0	-0.037744033574706556	0.0	2.0528717058386008e-25
-0.0789999999999994	-0.0	-0.03780522426971673	0.0	2.3707138505591756e-25
-0.0788999999999994	-0.0	-0.03789355807911219	0.0	2.73728197302077e-25
-0.0787999999999994	-0.0	-0.037997535327585964	0.0	3.159970367791244e-25
-0.0786999999999994	-0.0	-0.038124331721188356	0.0	3.64728378421735e-25
-0.07859999999999939	-0.0	-0.03827524897122962	0.0	4.209002412105247e-25
-0.07849999999999939	-0.0	-0.03844774219837922	0.0	4.856371111043371e-25
-0.07839999999999939	-0.0	-0.03865365819104457	0.0	5.602316405547351e-25
-0.07829999999999938	-0.0	-0.03887518689164652	0.0	6.461695273952054e-25
-0.07819999999999938	-0.0	-0.0391105145278685	0.0	7.451580336469962e-25
-0.07809999999999938	-0.0	-0.03936147757738471	0.0	8.591586707122741e-25
-0.07799999999999938	-0.0	-0.03963114882290163	0.0	9.904246526779347e-25
-0.07789999999999937	-0.0	-0.03992647646871089	0.0	1.1415438053322886e-24
-0.07779999999999937	-0.0	-0.04023686878770925	0.0	1.3154877164828983e-24
-0.07769999999999937	-0.0	-0.04055573575626756	0.0	1.5156680249428148e-24
-0.07759999999999936	-0.0	-0.0408771710921461	0.0	1.7460008730419912e-24
-0.07749999999999936	-0.0	-0.0412026741773151	0.0	2.0109806928998927e-24
-0.07739999999999936	-0.0	-0.04153856208196008	0.0	2.3157646624424567e-24
-0.07729999999999936	-0.0	-0.041885950858995304	0.0	2.6662693560816736e-24
-0.07719999999999935	-0.0	-0.042241793931112784	0.0	3.0692813302970613e-24
-0.07709999999999935	-0.0	-0.04260266342966432	0.0	3.53258362970648e-24
-0.07699999999999935	-0.0	-0.04296256483575514	0.0	4.06510047872236e-24
-0.07689999999999934	-0.0	-0.04330978480586252	0.0	4.6770627422517004e-24
-0.07679999999999934	-0.0	-0.043653157858460113	0.0	5.38019710144467e-24
-0.07669999999999934	-0.0	-0.04399673197677811	0.0	6.187942303285768e-24
-0.07659999999999934	-0.0	-0.04434115250084861	0.0	7.115696312716481e-24
-0.07649999999999933	-0.0	-0.04468340300497725	0.0	8.181098730781715e-24
-0.07639999999999933	-0.0	-0.04500344774854591	0.0	9.404353450855845e-24
-0.07629999999999933	-0.0	-0.04531252587217628	0.0	1.0808597217357684e-23
-0.07619999999999932	-0.0	-0.04560775781627784	0.0	1.2420320538899675e-23
-0.07609999999999932	-0.0	-0.04589313395950889	0.0	1.4269848303448136e-23
-0.07599999999999932	-0.0	-0.046175154609713755	0.0	1.639188846143264e-23
-0.07589999999999932	-0.0	-0.04644307318051981	0.0	1.8826158300429693e-23
-0.07579999999999931	-0.0	-0.04670738141574947	0.0	2.1618099150875658e-23
-0.07569999999999931	-0.0	-0.04696160964804515	0.0	2.4819691857536832e-23
-0.0755999999999993	-0.0	-0.04719920032910903	0.0	2.849038705032245e-23
-0.0754999999999993	-0.0	-0.04741970979343558	0.0	3.2698166177842066e-23
-0.0753999999999993	-0.0	-0.04763359513310217	0.0	3.7520751458816555e-23
-0.0752999999999993	-0.0	-0.04783484234488602	0.0	4.304698539513182e-23
-0.0751999999999993	-0.0	-0.04801886137082186	0.0	4.937840331569302e-23
-0.07509999999999929	-0.0	-0.048181876370945675	0.0	5.663102562716643e-23
-0.07499999999999929	-0.0	-0.04832003881522957	0.0	6.493740008706239e-23
-0.07489999999999929	-0.0	-0.048436525213562155	0.0	7.444892854391315e-23
-0.07479999999999928	-0.0	-0.048524748531033834	0.0	8.53385172735743e-23
-0.07469999999999928	-0.0	-0.04858914369169427	0.0	9.780359535346931e-23
-0.07459999999999928	-0.0	-0.048633083057433954	0.0	1.1206955154114634e-22
-0.07449999999999928	-0.0	-0.04865636009567585	0.0	1.2839364695373707e-22
-0.07439999999999927	-0.0	-0.04865196257390128	0.0	1.4706946858713274e-22
-0.07429999999999927	-0.0	-0.04861829488039378	0.0	1.6843199748798984e-22
-0.07419999999999927	-0.0	-0.04855479192330052	0.0	1.9286337533364221e-22
-0.07409999999999926	-0.0	-0.048470444255125845	0.0	2.20799464437857e-22
-0.07399999999999926	-0.0	-0.04837567649715446	0.0	2.5273730895722824e-22
-0.07389999999999926	-0.0	-0.048278260307742085	0.0	2.892436195191081e-22
-0.07379999999999926	-0.0	-0.04817571351523593	0.0	3.309644198478273e-22
-0.07369999999999925	-0.0	-0.04806446476056832	0.0	3.7863601248065147e-22
-0.07359999999999925	-0.0	-0.04793784296231593	0.0	4.330974416190819e-22
-0.07349999999999925	-0.0	-0.047794331062722364	0.0	4.953046548714802e-22
-0.07339999999999924	-0.0	-0.04764922108345549	0.0	5.663465924674753e-22
-0.07329999999999924	-0.0	-0.04750279513488281	0.0	6.474634628654865e-22
-0.07319999999999924	-0.0	-0.04735361299954094	0.0	7.400674979867289e-22
-0.07309999999999924	-0.0	-0.04719352995947832	0.0	8.457665201047572e-22
-0.07299999999999923	-0.0	-0.04701275405217849	0.0	9.663906962755008e-22
-0.07289999999999923	-0.0	-0.04680297019328066	0.0	1.1040229057597193e-21
-0.07279999999999923	-0.0	-0.04657177952300699	0.0	1.2610332019011389e-21
-0.07269999999999922	-0.0	-0.04632483053729796	0.0	1.4401179132036522e-21
-0.07259999999999922	-0.0	-0.046061703790907266	0.0	1.6443439998295594e-21
-0.07249999999999922	-0.0	-0.04578204179223119	0.0	1.877199362466047e-21
-0.07239999999999921	-0.0	-0.04548119910697601	0.0	2.142649891653979e-21
-0.07229999999999921	-0.0	-0.0451613960998205	0.0	2.4452041485700378e-21
-0.07219999999999921	-0.0	-0.04481851070398446	0.0	2.7899866843913246e-21
-0.0720999999999992	-0.0	-0.0444588403684987	0.0	3.1828211364286668e-21
-0.0719999999999992	-0.0	-0.04409334163020165	0.0	3.63032438707805e-21
-0.0718999999999992	-0.0	-0.043735450526540647	0.0	4.140013238434806e-21
-0.0717999999999992	-0.0	-0.043377084280156776	0.0	4.720425243524846e-21
-0.0716999999999992	-0.0	-0.04301794398054489	0.0	5.3812555472160614e-21
-0.07159999999999919	-0.0	-0.04265417125726609	0.0	6.133511828998665e-21
-0.07149999999999919	-0.0	-0.04228889068137509	0.0	6.989689709348648e-21
-0.07139999999999919	-0.0	-0.041955347407920035	0.0	7.963971285121795e-21
-0.07129999999999918	-0.0	-0.04163995567628177	0.0	9.072449801645922e-21
-0.07119999999999918	-0.0	-0.04134415175344604	0.0	1.0333383854677804e-20
-0.07109999999999918	-0.0	-0.04106780671853036	0.0	1.1767484949564023e-20
-0.07099999999999917	-0.0	-0.040808940601018355	0.0	1.3398242733843472e-20
-0.07089999999999917	-0.0	-0.040587670853018204	0.0	1.525229276993508e-20
-0.07079999999999917	-0.0	-0.04037796620680567	0.0	1.7359832334089485e-20
-0.07069999999999917	-0.0	-0.04018596562262517	0.0	1.975509042499874e-20
-0.07059999999999916	-0.0	-0.04001611113413308	0.0	2.2476858949930615e-20
-0.07049999999999916	-0.0	-0.03986821695925376	0.0	2.556909293872669e-20
-0.07039999999999916	-0.0	-0.0397696570122283	0.0	2.908158862855323e-20
-0.07029999999999915	-0.0	-0.03967783530384081	0.0	3.307074937838743e-20
-0.07019999999999915	-0.0	-0.039586480362550164	0.0	3.760045062702767e-20
-0.07009999999999915	-0.0	-0.03949771139179084	0.0	4.274301651888221e-20
-0.06999999999999915	-0.0	-0.03941549443848625	0.0	4.8580322406920716e-20
-0.06989999999999914	-0.0	-0.03937033574081991	0.0	5.520503922321752e-20
-0.06979999999999914	-0.0	-0.03932515841882095	0.0	6.272203770836713e-20
-0.06969999999999914	-0.0	-0.039274640449256104	0.0	7.124997273830378e-20
-0.06959999999999913	-0.0	-0.03921148037081349	0.0	8.092307051061105e-20
-0.06949999999999913	-0.0	-0.039133689298188126	0.0	9.189314418570309e-20
-0.06939999999999913	-0.0	-0.03906853288362393	0.0	1.043318667586031e-19
-0.06929999999999913	-0.0	-0.03899566539008712	0.0	1.1843333350631198e-19
-0.06919999999999912	-0.0	-0.038912183421236354	0.0	1.3441695036073202e-19
-0.06909999999999912	-0.0	-0.03881532895658894	0.0	1.525306890500249e-19
-0.06899999999999912	-0.0	-0.03869968123239348	0.0	1.7305475489061532e-19
-0.06889999999999911	-0.0	-0.03857268639042459	0.0	1.9630571876324367e-19
-0.06879999999999911	-0.0	-0.038412120954363256	0.0	2.226411711423724e-19
-0.06869999999999911	-0.0	-0.0382217575619733	0.0	2.524649631505389e-19
-0.0685999999999991	-0.0	-0.03800510564799237	0.0	2.862331075691612e-19
-0.0684999999999991	-0.0	-0.03776221987423861	0.0	3.244604216563224e-19
-0.0683999999999991	-0.0	-0.037503103456564484	0.0	3.677280036140822e-19
-0.0682999999999991	-0.0	-0.037208742083450035	0.0	4.1669164573971245e-19
-0.0681999999999991	-0.0	-0.03687741227705986	0.0	4.720912998283188e-19
-0.06809999999999909	-0.0	-0.03651434157325202	0.0	5.347617244267059e-19
-0.06799999999999909	-0.0	-0.03612610289054788	0.0	6.056444592465314e-19
-0.06789999999999909	-0.0	-0.03572387291345448	0.0	6.858012896248959e-19
-0.06779999999999908	-0.0	-0.03529926253814022	0.0	7.764293835921074e-19
-0.06769999999999908	-0.0	-0.03485168421314414	0.0	8.788783061140135e-19
-0.06759999999999908	-0.0	-0.03438026795095779	0.0	9.946691396921232e-19
-0.06749999999999907	-0.0	-0.03388853612928504	0.0	1.1255159680323648e-18
-0.06739999999999907	-0.0	-0.03339685558542455	0.0	1.2733500102722084e-18
-0.06729999999999907	-0.0	-0.03290110052514724	0.0	1.4403467276611307e-18
-0.06719999999999907	-0.0	-0.032404394570632246	0.0	1.6289562630425614e-18
-0.06709999999999906	-0.0	-0.03190671732282089	0.0	1.8419376164535107e-18
-0.06699999999999906	-0.0	-0.031401449549119206	0.0	2.082397008161227e-18
-0.06689999999999906	-0.0	-0.030897789972216417	0.0	2.3538309340742174e-18
-0.06679999999999905	-0.0	-0.03038607948883515	0.0	2.6601744783430422e-18
-0.06669999999999905	-0.0	-0.029874164929327617	0.0	3.0058555148215717e-18
-0.06659999999999905	-0.0	-0.02936430810773681	0.0	3.3958555036887698e-18
-0.06649999999999905	-0.0	-0.02885762993092213	0.0	3.835777672826037e-18
-0.06639999999999904	-0.0	-0.02836364503574176	0.0	4.331923466487764e-18
-0.06629999999999904	-0.0	-0.02787413127186636	0.0	4.891378247493748e-18
-0.06619999999999904	-0.0	-0.02738736525593308	0.0	5.522107354831576e-18
-0.06609999999999903	-0.0	-0.02690754882025326	0.0	6.233063747537758e-18
-0.06599999999999903	-0.0	-0.026440968729791698	0.0	7.034308609535405e-18
-0.06589999999999903	-0.0	-0.02598234170626453	0.0	7.93714645041933e-18
-0.06579999999999903	-0.0	-0.025533642328896346	0.0	8.95427641584943e-18
-0.06569999999999902	-0.0	-0.025086960299682236	0.0	1.0099961720304373e-17
-0.06559999999999902	-0.0	-0.02463828369553569	0.0	1.1390219336756095e-17
-0.06549999999999902	-0.0	-0.024191755052434753	0.0	1.284303232488098e-17
-0.06539999999999901	-0.0	-0.02374176739048007	0.0	1.4478587454555903e-17
-0.06529999999999901	-0.0	-0.023311762114836033	0.0	1.631954108772401e-17
-0.06519999999999901	-0.0	-0.022904279091435453	0.0	1.8391316622722746e-17
-0.065099999999999	-0.0	-0.02251920490619302	0.0	2.0722437184690927e-17
-0.064999999999999	-0.0	-0.022154006535696744	0.0	2.3344897667997233e-17
-0.064899999999999	-0.0	-0.021784339091152318	0.0	2.629458070646177e-17
-0.064799999999999	-0.0	-0.02143171873305118	0.0	2.96117216697386e-17
-0.064699999999999	-0.0	-0.021100782382370932	0.0	3.3341428365392953e-17
-0.06459999999999899	-0.0	-0.0207956688509611	0.0	3.7534261772373855e-17
-0.06449999999999899	-0.0	-0.02051617849601112	0.0	4.2246884849865807e-17
-0.06439999999999899	-0.0	-0.020227309294104646	0.0	4.754278726383187e-17
-0.06429999999999898	-0.0	-0.019953682298894135	0.0	5.34930947606169e-17
-0.06419999999999898	-0.0	-0.019693288338874612	0.0	6.017747290246817e-17
-0.06409999999999898	-0.0	-0.01945005380925248	0.0	6.76851359744593e-17
-0.06399999999999897	-0.0	-0.01922909096050111	0.0	7.61159730878789e-17
-0.06389999999999897	-0.0	-0.01899226984955414	0.0	8.558180485476724e-17
-0.06379999999999897	-0.0	-0.018777205892321524	0.0	9.620778550649298e-17
-0.06369999999999897	-0.0	-0.018583025390676137	0.0	1.0813396699198003e-16
-0.06359999999999896	-0.0	-0.01841173261149668	0.0	1.215170434361744e-16
-0.06349999999999896	-0.0	-0.018267796151176015	0.0	1.3653229638618897e-16
-0.06339999999999896	-0.0	-0.018112110524885896	0.0	1.5337576354278888e-16
-0.06329999999999895	-0.0	-0.017996364584224177	0.0	1.7226665619244823e-16
-0.06319999999999895	-0.0	-0.017923879984334305	0.0	1.9345005334652936e-16
-0.06309999999999895	-0.0	-0.01789433251580658	0.0	2.1719990368822004e-16
-0.06299999999999895	-0.0	-0.01790318031509734	0.0	2.438223698569402e-16
-0.06289999999999894	-0.0	-0.017896708426219193	0.0	2.736595533996004e-16
-0.06279999999999894	-0.0	-0.017921968580408173	0.0	3.070936429273376e-16
-0.06269999999999894	-0.0	-0.017980521413973397	0.0	3.4455153267844923e-16
-0.06259999999999893	-0.0	-0.0180756228891666	0.0	3.865099638511468e-16
-0.06249999999999893	-0.0	-0.018208876619487745	0.0	4.335012467855551e-16
-0.06239999999999893	-0.0	-0.01833306393916133	0.0	4.861196284014519e-16
-0.062299999999998926	-0.0	-0.018482405697042303	0.0	5.450283763004929e-16
-0.06219999999999892	-0.0	-0.01865356116484827	0.0	6.109676586892901e-16
-0.06209999999999892	-0.0	-0.01884926353205576	0.0	6.847633078504876e-16
-0.06199999999999892	-0.0	-0.019074036583654554	0.0	7.673365643687241e-16
-0.061899999999998914	-0.0	-0.019298903668205473	0.0	8.597149098006999e-16
-0.06179999999999891	-0.0	-0.019548389403963456	0.0	9.630441070676001e-16
-0.06169999999999891	-0.0	-0.019816526780056885	0.0	1.0786015806584152e-15
-0.061599999999998906	-0.0	-0.020098380259457215	0.0	1.207811282889015e-15
-0.0614999999999989	-0.0	-0.02039107994262318	0.0	1.3522602081034794e-15
-0.0613999999999989	-0.0	-0.020683084622445114	0.0	1.5137167339830659e-15
-0.0612999999999989	-0.0	-0.020989734676323497	0.0	1.6941509882117321e-15
-0.061199999999998894	-0.0	-0.02131219603662458	0.0	1.895757459819045e-15
-0.06109999999999889	-0.0	-0.02164528615359159	0.0	2.120980097785718e-15
-0.06099999999999889	-0.0	-0.02198279393669452	0.0	2.3725401651744393e-15
-0.060899999999998886	-0.0	-0.022324969334074095	0.0	2.6534671453848488e-15
-0.06079999999999888	-0.0	-0.022669748413854936	0.0	2.9671330283964903e-15
-0.06069999999999888	-0.0	-0.02302090307062103	0.0	3.3172903393502277e-15
-0.06059999999999888	-0.0	-0.02338244527731012	0.0	3.708114309852947e-15
-0.060499999999998874	-0.0	-0.023757669938471615	0.0	4.144249634329884e-15
-0.06039999999999887	-0.0	-0.024152060484958625	0.0	4.630862299981683e-15
-0.06029999999999887	-0.0	-0.024556685418200195	0.0	5.173697029860879e-15
-0.060199999999998866	-0.0	-0.02496775961269139	0.0	5.77914093473704e-15
-0.06009999999999886	-0.0	-0.02538553057416312	0.0	6.4542940312854925e-15
-0.05999999999999886	-0.0	-0.025815551502159632	0.0	7.207047352279216e-15
-0.05989999999999886	-0.0	-0.026268742146470275	0.0	8.046169449513771e-15
-0.059799999999998854	-0.0	-0.026739434588910736	0.0	8.981402172824146e-15
-0.05969999999999885	-0.0	-0.027222345276401348	0.0	1.0023566699516018e-14
-0.05959999999999885	-0.0	-0.027714176887560373	0.0	1.1184680888647391e-14
-0.059499999999998845	-0.0	-0.02821670620794581	0.0	1.2478089144759399e-14
-0.05939999999999884	-0.0	-0.028739336550073595	0.0	1.3918606096846135e-14
-0.05929999999999884	-0.0	-0.02927539495861271	0.0	1.5522675531659753e-14
-0.05919999999999884	-0.0	-0.02982394146101665	0.0	1.730854616703883e-14
-0.059099999999998834	-0.0	-0.030382126199647662	0.0	1.929646601211648e-14
-0.05899999999999883	-0.0	-0.03094708285716852	0.0	2.1508897238436753e-14
-0.05889999999999883	-0.0	-0.03151337381196773	0.0	2.397075368071134e-14
-0.058799999999998825	-0.0	-0.03208124036900778	0.0	2.670966329988531e-14
-0.05869999999999882	-0.0	-0.032653412696511945	0.0	2.9756258176210166e-14
-0.05859999999999882	-0.0	-0.0332335603459602	0.0	3.314449485815143e-14
-0.05849999999999882	-0.0	-0.03382091886530052	0.0	3.691200817640417e-14
-0.058399999999998814	-0.0	-0.0343971080248899	0.0	4.110050194349328e-14
-0.05829999999999881	-0.0	-0.03497208584298018	0.0	4.5756180301007384e-14
-0.05819999999999881	-0.0	-0.035546446576762904	0.0	5.093022385135916e-14
-0.058099999999998805	-0.0	-0.03612164107790195	0.0	5.66793151222515e-14
-0.0579999999999988	-0.0	-0.036699822369499716	0.0	6.306621836317919e-14
-0.0578999999999988	-0.0	-0.03726995497489022	0.0	7.016041916807374e-14
-0.0577999999999988	-0.0	-0.03784435188191646	0.0	7.803882996074433e-14
-0.057699999999998794	-0.0	-0.03842211286425036	0.0	8.678656797452199e-14
-0.05759999999999879	-0.0	-0.0390033540755199	0.0	9.649781300938466e-14
-0.05749999999999879	-0.0	-0.03958642874467677	0.0	1.0727675296417845e-13
-0.057399999999998785	-0.0	-0.04015440589539106	0.0	1.1923862592415668e-13
-0.05729999999999878	-0.0	-0.040723160568399565	0.0	1.3251086844127138e-13
-0.05719999999999878	-0.0	-0.0412923734004367	0.0	1.4723438058341647e-13
-0.05709999999999878	-0.0	-0.04185689396431593	0.0	1.6356491935666796e-13
-0.056999999999998774	-0.0	-0.04240982681408384	0.0	1.8167463322967655e-13
-0.05689999999999877	-0.0	-0.04292721324146241	0.0	2.0175375172075476e-13
-0.05679999999999877	-0.0	-0.043424585753008865	0.0	2.2401244535556486e-13
-0.056699999999998765	-0.0	-0.04389741804668493	0.0	2.486828727772801e-13
-0.05659999999999876	-0.0	-0.04434471828562126	0.0	2.7602143340322463e-13
-0.05649999999999876	-0.0	-0.044766924073246346	0.0	3.0631124578490464e-13
-0.05639999999999876	-0.0	-0.04516203277090504	0.0	3.3986487375562664e-13
-0.056299999999998754	-0.0	-0.04552661172678034	0.0	3.7702732455655004e-13
-0.05619999999999875	-0.0	-0.04585906870193142	0.0	4.181793454342223e-13
-0.05609999999999875	-0.0	-0.04616081892040888	0.0	4.637410477178872e-13
-0.055999999999998745	-0.0	-0.046436390371934796	0.0	5.141758901324913e-13
-0.05589999999999874	-0.0	-0.04671901414262462	0.0	5.699950561040455e-13
-0.05579999999999874	-0.0	-0.046979817853319276	0.0	6.317622630903711e-13
-0.05569999999999874	-0.0	-0.04721957165703314	0.0	7.000990455470047e-13
-0.055599999999998734	-0.0	-0.04744250569361769	0.0	7.756905570418718e-13
-0.05549999999999873	-0.0	-0.047652755569559224	0.0	8.592919412919197e-13
-0.05539999999999873	-0.0	-0.0478763153669014	0.0	9.51735326542185e-13
-0.055299999999998725	-0.0	-0.04809672709712657	0.0	1.053937502776658e-12
-0.05519999999999872	-0.0	-0.04831719271211667	0.0	1.1669083467776624e-12
-0.05509999999999872	-0.0	-0.04853403060758884	0.0	1.291760066077073e-12
-0.05499999999999872	-0.0	-0.0487423607069375	0.0	1.4297173394117452e-12
-0.054899999999998714	-0.0	-0.04894646179402652	0.0	1.5821284384542808e-12
-0.05479999999999871	-0.0	-0.04914333547932179	0.0	1.7504774233904474e-12
-0.05469999999999871	-0.0	-0.049334389910881564	0.0	1.9363975134114867e-12
-0.054599999999998705	-0.0	-0.04952383288696132	0.0	2.1416857424433484e-12
-0.0544999999999987	-0.0	-0.04971257167771368	0.0	2.368319020511138e-12
-0.0543999999999987	-0.0	-0.04991036048058153	0.0	2.618471732106648e-12
-0.0542999999999987	-0.0	-0.050097381975897734	0.0	2.8945350148653418e-12
-0.054199999999998694	-0.0	-0.05027013689101603	0.0	3.1991378748510586e-12
-0.05409999999999869	-0.0	-0.050426254807391054	0.0	3.5351703088805335e-12
-0.05399999999999869	-0.0	-0.05056511524159333	0.0	3.905808619692761e-12
-0.053899999999998685	-0.0	-0.050712037854948086	0.0	4.314543126486341e-12
-0.05379999999999868	-0.0	-0.05083768344100164	0.0	4.7652084915240475e-12
-0.05369999999999868	-0.0	-0.05093680468149301	0.0	5.262016903260511e-12
-0.053599999999998676	-0.0	-0.05101007654896268	0.0	5.809594377920281e-12
-0.053499999999998674	-0.0	-0.05106282415463776	0.0	6.413020464782621e-12
-0.05339999999999867	-0.0	-0.05112031630427206	0.0	7.077871665770174e-12
-0.05329999999999867	-0.0	-0.0511617985989443	0.0	7.810268907461499e-12
-0.053199999999998665	-0.0	-0.051186205032458396	0.0	8.61692943353151e-12
-0.05309999999999866	-0.0	-0.0511898291751952	0.0	9.505223518064167e-12
-0.05299999999999866	-0.0	-0.05117180142684689	0.0	1.0483236435392203e-11
-0.052899999999998656	-0.0	-0.051155993245002696	0.0	1.1559836160325294e-11
-0.052799999999998654	-0.0	-0.05111712051575572	0.0	1.274474731407511e-11
-0.05269999999999865	-0.0	-0.05105258669333203	0.0	1.4048631916143032e-11
-0.05259999999999865	-0.0	-0.05096545861585606	0.0	1.548317755118692e-11
-0.052499999999998645	-0.0	-0.050857741778329864	0.0	1.7061193612734834e-11
-0.05239999999999864	-0.0	-0.05074673966939155	0.0	1.8796716342901878e-11
-0.05229999999999864	-0.0	-0.05061023721380925	0.0	2.0705123449349752e-11
-0.052199999999998636	-0.0	-0.05045227430501133	0.0	2.2803259147988013e-11
-0.052099999999998634	-0.0	-0.05027658391383661	0.0	2.510957055277558e-11
-0.05199999999999863	-0.0	-0.050084855389009496	0.0	2.764425641288578e-11
-0.05189999999999863	-0.0	-0.049889560764835986	0.0	3.0429429282925017e-11
-0.051799999999998625	-0.0	-0.04968374341350562	0.0	3.3489292304375295e-11
-0.05169999999999862	-0.0	-0.049472273874276135	0.0	3.6850331876513526e-11
-0.05159999999999862	-0.0	-0.04926225103256672	0.0	4.054152760335228e-11
-0.051499999999998616	-0.0	-0.0490587490835332	0.0	4.45945810202887e-11
-0.05139999999999861	-0.0	-0.04887325416831549	0.0	4.9044164730853814e-11
-0.05129999999999861	-0.0	-0.04870450361326586	0.0	5.392819372094148e-11
-0.05119999999999861	-0.0	-0.04855643591798802	0.0	5.928812076599985e-11
-0.051099999999998605	-0.0	-0.04842573675534211	0.0	6.516925800673981e-11
-0.0509999999999986	-0.0	-0.04830819979163899	0.0	7.162112694186938e-11
-0.0508999999999986	-0.0	-0.04821349603006439	0.0	7.869783927322944e-11
-0.050799999999998596	-0.0	-0.048129606514387135	0.0	8.645851124052523e-11
-0.05069999999999859	-0.0	-0.048053140177844976	0.0	9.496771430078511e-11
-0.05059999999999859	-0.0	-0.04798234976457906	0.0	1.0429596524296089e-10
-0.05049999999999859	-0.0	-0.047916428755217406	0.0	1.1452025908205109e-10
-0.050399999999998585	-0.0	-0.04785807914586521	0.0	1.2572464835116916e-10
-0.05029999999999858	-0.0	-0.047800244011764435	0.0	1.380008727056502e-10
-0.05019999999999858	-0.0	-0.047743189098915256	0.0	1.5144904307221287e-10
-0.050099999999998576	-0.0	-0.04768351832407136	0.0	1.6617838492010211e-10
-0.04999999999999857	-0.0	-0.04761894998392616	0.0	1.8230804560192653e-10
-0.04989999999999857	-0.0	-0.04754409648190527	0.0	1.999679711116135e-10
-0.04979999999999857	-0.0	-0.04746384666424672	0.0	2.1929985803758268e-10
-0.049699999999998565	-0.0	-0.047375411235452795	0.0	2.4045818695332916e-10
-0.04959999999999856	-0.0	-0.04727942163451104	0.0	2.636113439874946e-10
-0.04949999999999856	-0.0	-0.047176501840533416	0.0	2.8894283785379943e-10
-0.049399999999998556	-0.0	-0.04704560141835004	0.0	3.166526202008454e-10
-0.04929999999999855	-0.0	-0.046899097312310206	0.0	3.469585177657251e-10
-0.04919999999999855	-0.0	-0.04673485283351784	0.0	3.8009778548679695e-10
-0.04909999999999855	-0.0	-0.046549986451149925	0.0	4.163287904534299e-10
-0.048999999999998545	-0.0	-0.046343336656766224	0.0	4.559328373477128e-10
-0.04889999999999854	-0.0	-0.04610252676436225	0.0	4.992161468688079e-10
-0.04879999999999854	-0.0	-0.04584235326674195	0.0	5.465119995293167e-10
-0.048699999999998536	-0.0	-0.04556294507531732	0.0	5.981830581790019e-10
-0.04859999999999853	-0.0	-0.04526651615578217	0.0	6.546238836493451e-10
-0.04849999999999853	-0.0	-0.04495492598086882	0.0	7.162636590278802e-10
-0.04839999999999853	-0.0	-0.04461656108119886	0.0	7.835691392695422e-10
-0.048299999999998525	-0.0	-0.04426265634082424	0.0	8.570478441390486e-10
-0.04819999999999852	-0.0	-0.043893570916488024	0.0	9.372515138601466e-10
-0.04809999999999852	-0.0	-0.04350707736260122	0.0	1.0247798483308126e-09
-0.047999999999998516	-0.0	-0.04310332082637571	0.0	1.1202845523553041e-09
-0.04789999999999851	-0.0	-0.04267357472869461	0.0	1.2244737110519632e-09
-0.04779999999999851	-0.0	-0.04223148505894354	0.0	1.3381165214280443e-09
-0.04769999999999851	-0.0	-0.041775752579952884	0.0	1.4620484080775844e-09
-0.047599999999998505	-0.0	-0.04131096110978997	0.0	1.597176553065415e-09
-0.0474999999999985	-0.0	-0.040842153087407074	0.0	1.7444858723190108e-09
-0.0473999999999985	-0.0	-0.04036113066275259	0.0	1.905045473270058e-09
-0.047299999999998496	-0.0	-0.03987478715050644	0.0	2.080015631081453e-09
-0.04719999999999849	-0.0	-0.039383294236115654	0.0	2.270655323573403e-09
-0.04709999999999849	-0.0	-0.03888692242393525	0.0	2.4783303679375735e-09
-0.04699999999999849	-0.0	-0.03838897657943646	0.0	2.7045222055139206e-09
-0.046899999999998485	-0.0	-0.037884615854997854	0.0	2.9508373843149786e-09
-0.04679999999999848	-0.0	-0.03738394014507068	0.0	3.219017792631648e-09
-0.04669999999999848	-0.0	-0.03688560988595967	0.0	3.510951700959277e-09
-0.046599999999998476	-0.0	-0.036390833465946126	0.0	3.828685673659862e-09
-0.04649999999999847	-0.0	-0.03590030326304449	0.0	4.174437416242475e-09
-0.04639999999999847	-0.0	-0.03538921362372282	0.0	4.5506096289201675e-09
-0.04629999999999847	-0.0	-0.03488626103996012	0.0	4.959804942206669e-09
-0.046199999999998465	-0.0	-0.03439716747465646	0.0	5.404842015770962e-09
-0.04609999999999846	-0.0	-0.0339241358523309	0.0	5.888772887597026e-09
-0.04599999999999846	-0.0	-0.03346642370269153	0.0	6.41490166672177e-09
-0.045899999999998456	-0.0	-0.03298520518740597	0.0	6.986804669472217e-09
-0.04579999999999845	-0.0	-0.032510849428902415	0.0	7.60835210622129e-09
-0.04569999999999845	-0.0	-0.03204428380243931	0.0	8.283731433258536e-09
-0.04559999999999845	-0.0	-0.03158888510630015	0.0	9.017472492455314e-09
-0.045499999999998444	-0.0	-0.03114076791396535	0.0	9.814474570030787e-09
-0.04539999999999844	-0.0	-0.030662049669507824	0.0	1.068003551492383e-08
-0.04529999999999844	-0.0	-0.03018724846206506	0.0	1.1619883067085914e-08
-0.045199999999998436	-0.0	-0.029721115999274333	0.0	1.2640208556467317e-08
-0.04509999999999843	-0.0	-0.02926550324655769	0.0	1.3747703144616994e-08
-0.04499999999999843	-0.0	-0.02882024543565457	0.0	1.4949596792690386e-08
-0.04489999999999843	-0.0	-0.028366305913066634	0.0	1.625370015231334e-08
-0.044799999999998424	-0.0	-0.027924969801092686	0.0	1.7668449589224888e-08
-0.04469999999999842	-0.0	-0.02749369116266648	0.0	1.9202955563966797e-08
-0.04459999999999842	-0.0	-0.027072038036749176	0.0	2.0867054609162e-08
-0.044499999999998416	-0.0	-0.026661250422548244	0.0	2.2671365159176803e-08
-0.04439999999999841	-0.0	-0.026254580681314598	0.0	2.4627347505253007e-08
-0.04429999999999841	-0.0	-0.025861574964665932	0.0	2.674736816759017e-08
-0.04419999999999841	-0.0	-0.025482625634084356	0.0	2.9044768995421313e-08
-0.044099999999998404	-0.0	-0.025113878883836076	0.0	3.1533941326917283e-08
-0.0439999999999984	-0.0	-0.02475325734252081	0.0	3.4230405562859464e-08
-0.0438999999999984	-0.0	-0.024407942339298744	0.0	3.715089653151198e-08
-0.043799999999998396	-0.0	-0.02407376627333946	0.0	4.03134550470694e-08
-0.04369999999999839	-0.0	-0.023754524425831196	0.0	4.3737526090563054e-08
-0.04359999999999839	-0.0	-0.02345665038840566	0.0	4.7444064070245116e-08
-0.04349999999999839	-0.0	-0.02318418309393709	0.0	5.1455645648339145e-08
-0.043399999999998384	-0.0	-0.02295323046665012	0.0	5.5796590652746394e-08
-0.04329999999999838	-0.0	-0.02274960350160936	0.0	6.049309162593347e-08
-0.04319999999999838	-0.0	-0.02257424923454472	0.0	6.557335259889664e-08
-0.043099999999998376	-0.0	-0.02242448001745089	0.0	7.106773771593394e-08
-0.04299999999999837	-0.0	-0.022299036163410498	0.0	7.700893037606488e-08
-0.04289999999999837	-0.0	-0.02221988352096274	0.0	8.343210359944309e-08
-0.04279999999999837	-0.0	-0.022167338439866364	0.0	9.037510237215206e-08
-0.042699999999998364	-0.0	-0.02213845108674729	0.0	9.787863877049824e-08
-0.04259999999999836	-0.0	-0.022131541830824702	0.0	1.0598650071643685e-07
-0.04249999999999836	-0.0	-0.02214643336939147	0.0	1.1474577526927992e-07
-0.042399999999998356	-0.0	-0.02221485921028606	0.0	1.242070874154724e-07
-0.04229999999999835	-0.0	-0.022307809195749855	0.0	1.3442485537814414e-07
-0.04219999999999835	-0.0	-0.02242912179887245	0.0	1.454575635315569e-07
-0.04209999999999835	-0.0	-0.022578585284680732	0.0	1.5736805407262703e-07
-0.041999999999998344	-0.0	-0.022752742754034647	0.0	1.7022383867260035e-07
-0.04189999999999834	-0.0	-0.022991352786612615	0.0	1.840974314069203e-07
-0.04179999999999834	-0.0	-0.023251736140967268	0.0	1.990667043405373e-07
-0.041699999999998336	-0.0	-0.023536270459090992	0.0	2.1521526722959876e-07
-0.04159999999999833	-0.0	-0.023848759929551332	0.0	2.3263287288883916e-07
-0.04149999999999833	-0.0	-0.024191971333656633	0.0	2.5141584986735823e-07
-0.04139999999999833	-0.0	-0.024601396395351274	0.0	2.7166756417397003e-07
-0.041299999999998324	-0.0	-0.025037010522628887	0.0	2.934989118973199e-07
-0.04119999999999832	-0.0	-0.025495457925860728	0.0	3.1702884467567767e-07
-0.04109999999999832	-0.0	-0.025976730276493963	0.0	3.4238493008702895e-07
-0.040999999999998316	-0.0	-0.026486036962224114	0.0	3.69703949152115e-07
-0.04089999999999831	-0.0	-0.027059631774599784	0.0	3.991325332717435e-07
-0.04079999999999831	-0.0	-0.027661765187172296	0.0	4.3082784305522603e-07
-0.04069999999999831	-0.0	-0.028288849538258165	0.0	4.649582916396598e-07
-0.040599999999998304	-0.0	-0.02894023110351831	0.0	5.017043152502586e-07
-0.0404999999999983	-0.0	-0.029616994559997008	0.0	5.412591939103104e-07
-0.0403999999999983	-0.0	-0.030362202317058374	0.0	5.838299253761631e-07
-0.040299999999998296	-0.0	-0.031132620400255367	0.0	6.296381555481686e-07
-0.04019999999999829	-0.0	-0.0319296679139254	0.0	6.789211687931564e-07
-0.04009999999999829	-0.0	-0.03275099777823993	0.0	7.319329418082363e-07
-0.03999999999999829	-0.0	-0.03358906573830048	0.0	7.889452648600332e-07
-0.039899999999998284	-0.0	-0.03448435486607258	0.0	8.50248934448053e-07
-0.03979999999999828	-0.0	-0.03538595901911659	0.0	9.161550216665549e-07
-0.03969999999999828	-0.0	-0.03629771684543088	0.0	9.86996220776343e-07
-0.039599999999998275	-0.0	-0.03722339909413829	0.0	1.0631282827467791e-06
-0.03949999999999827	-0.0	-0.038161387280319106	0.0	1.144931538789715e-06
-0.03939999999999827	-0.0	-0.03914539191822714	0.0	1.2328125191814432e-06
-0.03929999999999827	-0.0	-0.04013597820943359	0.0	1.3272056729565738e-06
-0.039199999999998264	-0.0	-0.041133866218072294	0.0	1.428575194359755e-06
-0.03909999999999826	-0.0	-0.042138068811655785	0.0	1.5374169622579486e-06
-0.03899999999999826	-0.0	-0.04314711155230765	0.0	1.654260599047838e-06
-0.038899999999998255	-0.0	-0.04418907778714688	0.0	1.7796716559410215e-06
-0.03879999999999825	-0.0	-0.04523731484333166	0.0	1.914253931874262e-06
-0.03869999999999825	-0.0	-0.04628730014196695	0.0	2.0586519336738455e-06
-0.03859999999999825	-0.0	-0.04733485051834373	0.0	2.2135534855029423e-06
-0.038499999999998244	-0.0	-0.048380559968330135	0.0	2.3796924960396146e-06
-0.03839999999999824	-0.0	-0.04944600228391903	0.0	2.557851892270806e-06
-0.03829999999999824	-0.0	-0.050512970179774394	0.0	2.748866729246006e-06
-0.038199999999998235	-0.0	-0.05158130421480401	0.0	2.9536274856134696e-06
-0.03809999999999823	-0.0	-0.05264752138450604	0.0	3.173083555262598e-06
-0.03799999999999823	-0.0	-0.053708552208348574	0.0	3.408246945919664e-06
-0.03789999999999823	-0.0	-0.05476897942895325	0.0	3.6601961960912236e-06
-0.037799999999998224	-0.0	-0.05582874367712074	0.0	3.930080522320331e-06
-0.03769999999999822	-0.0	-0.05688894830075187	0.0	4.219124209317408e-06
-0.03759999999999822	-0.0	-0.057951865997659675	0.0	4.528631256150131e-06
-0.037499999999998215	-0.0	-0.0590202916609178	0.0	4.8599902923259366e-06
-0.03739999999999821	-0.0	-0.0600754962938984	0.0	5.214679778278205e-06
-0.03729999999999821	-0.0	-0.061129345359486435	0.0	5.594273505473981e-06
-0.03719999999999821	-0.0	-0.062177264928500786	0.0	6.000446412096621e-06
-0.037099999999998204	-0.0	-0.06321989636914474	0.0	6.4349807310243775e-06
-0.0369999999999982	-0.0	-0.0642581875375743	0.0	6.899772487625096e-06
-0.0368999999999982	-0.0	-0.06525872286194255	0.0	7.396838365718694e-06
-0.036799999999998195	-0.0	-0.0662505650041562	0.0	7.928322960925579e-06
-0.03669999999999819	-0.0	-0.06722916220105986	0.0	8.496506441520376e-06
-0.03659999999999819	-0.0	-0.0681895080198367	0.0	9.103812637847124e-06
-0.03649999999999819	-0.0	-0.06912881193064507	0.0	9.752817582327075e-06
-0.036399999999998184	-0.0	-0.07000382448600127	0.0	1.0446258523103515e-05
-0.03629999999999818	-0.0	-0.07085685330417042	0.0	1.1187043435419671e-05
-0.03619999999999818	-0.0	-0.07168501854361625	0.0	1.1978261055919545e-05
-0.036099999999998175	-0.0	-0.07248362347455056	0.0	1.2823191466196875e-05
-0.03599999999999817	-0.0	-0.07324604593756026	0.0	1.3725317253094375e-05
-0.03589999999999817	-0.0	-0.0739223191864483	0.0	1.4688335274477954e-05
-0.03579999999999817	-0.0	-0.0745588986390917	0.0	1.571616906047888e-05
-0.035699999999998164	-0.0	-0.07516169705555487	0.0	1.6812981881509114e-05
-0.03559999999999816	-0.0	-0.07573615224880482	0.0	1.7983190515717443e-05
-0.03549999999999816	-0.0	-0.07628395949244214	0.0	1.9231479749965207e-05
-0.035399999999998155	-0.0	-0.07676929312655588	0.0	2.0562817649858763e-05
-0.03529999999999815	-0.0	-0.07722131317951009	0.0	2.1982471635888873e-05
-0.03519999999999815	-0.0	-0.07763832796864632	0.0	2.349602540429095e-05
-0.03509999999999815	-0.0	-0.07802326093049983	0.0	2.5109396732856527e-05
-0.034999999999998144	-0.0	-0.07838323789351763	0.0	2.6828856213598297e-05
-0.03489999999999814	-0.0	-0.07870038938347287	0.0	2.866104695589975e-05
-0.03479999999999814	-0.0	-0.07900001509744636	0.0	3.0613005305563524e-05
-0.034699999999998135	-0.0	-0.0792778809857048	0.0	3.2692182627014475e-05
-0.03459999999999813	-0.0	-0.07953121213770306	0.0	3.490646819781712e-05
-0.03449999999999813	-0.0	-0.0797617292208682	0.0	3.726421326662463e-05
-0.034399999999998127	-0.0	-0.07994705603410765	0.0	3.9774256327700706e-05
-0.034299999999998124	-0.0	-0.08011681523991426	0.0	4.244594966724031e-05
-0.03419999999999812	-0.0	-0.08027640990679247	0.0	4.528918723885884e-05
-0.03409999999999812	-0.0	-0.08042564824937751	0.0	4.8314433927832047e-05
-0.033999999999998115	-0.0	-0.0805586395358071	0.0	5.153275626594372e-05
-0.03389999999999811	-0.0	-0.08064933144440521	0.0	5.495585466113579e-05
-0.03379999999999811	-0.0	-0.0807242812980989	0.0	5.85960972085625e-05
-0.033699999999998106	-0.0	-0.08079172961650524	0.0	6.246655515212442e-05
-0.033599999999998104	-0.0	-0.08085632483869871	0.0	6.658104006809362e-05
-0.0334999999999981	-0.0	-0.08091590690212211	0.0	7.095414284504876e-05
-0.0333999999999981	-0.0	-0.08094325563607588	0.0	7.560127453701847e-05
-0.033299999999998095	-0.0	-0.08095265128605643	0.0	8.053870916946619e-05
-0.03319999999999809	-0.0	-0.08094208106348443	0.0	8.578362858056675e-05
-0.03309999999999809	-0.0	-0.08091260359588341	0.0	9.135416938310458e-05
-0.032999999999998086	-0.0	-0.0808671810566065	0.0	9.726947213526894e-05
-0.032899999999998084	-0.0	-0.08078180511121907	0.0	0.00010354973281163888
-0.03279999999999808	-0.0	-0.08068867769492762	0.0	0.00011021625666874182
-0.03269999999999808	-0.0	-0.08058542738999187	0.0	0.00011729151460271413
-0.032599999999998075	-0.0	-0.08046676348235764	0.0	0.00012479920209981576
-0.03249999999999807	-0.0	-0.08033314668410159	0.0	0.00013276430088384454
-0.03239999999999807	-0.0	-0.08015466477622606	0.0	0.00014121314336784004
-0.032299999999998066	-0.0	-0.07997372454809806	0.0	0.00015017348002088779
-0.032199999999998064	-0.0	-0.07979167012836114	0.0	0.0001596745497643266
-0.03209999999999806	-0.0	-0.07960535071442999	0.0	0.00016974715351519214
-0.03199999999999806	-0.0	-0.07941207885670995	0.0	0.0001804237309983471
-0.031899999999998055	-0.0	-0.0791841768082285	0.0	0.00019173844095241765
-0.03179999999999805	-0.0	-0.07895218652536558	0.0	0.00020372724485837008
-0.03169999999999805	-0.0	-0.07872085724240398	0.0	0.00021642799432334802
-0.031599999999998046	-0.0	-0.07849234125587179	0.0	0.00022988052225623456
-0.03149999999999804	-0.0	-0.07826863778386137	0.0	0.00024412673797527266
-0.03139999999999804	-0.0	-0.0780404827045614	0.0	0.0002592107263920215
-0.03129999999999804	-0.0	-0.0778088389305645	0.0	0.0002751788514199158
-0.031199999999998035	-0.0	-0.0775679436191725	0.0	0.00029207986375970286
-0.031099999999998032	-0.0	-0.07732155794376987	0.0	0.0003099650132181018
-0.03099999999999803	-0.0	-0.07707850295468734	0.0	0.00032888816572014296
-0.030899999999998026	-0.0	-0.0768366303187851	0.0	0.0003489059251797508
-0.030799999999998023	-0.0	-0.07659917040534547	0.0	0.000370077760397313
-0.03069999999999802	-0.0	-0.07636454155351623	0.0	0.0003924661371571626
-0.030599999999998018	-0.0	-0.07613002195842447	0.0	0.00041613665570208595
-0.030499999999998015	-0.0	-0.07589421469298056	0.0	0.00044115819376619903
-0.030399999999998012	-0.0	-0.07564864298571551	0.0	0.0004676030553517595
-0.03029999999999801	-0.0	-0.07541044469785867	0.0	0.0004955471254397022
-0.030199999999998006	-0.0	-0.07518249107690612	0.0	0.000525070030827914
-0.030099999999998003	-0.0	-0.07496301380056392	0.0	0.000556255307295489
-0.029999999999998	-0.0	-0.07474760337495573	0.0	0.0005891905732953948
-0.029899999999997998	-0.0	-0.07453116352310644	0.0	0.0006239677103821572
-0.029799999999997995	-0.0	-0.07431595530135555	0.0	0.0006606830505853418
-0.029699999999997992	-0.0	-0.07410469312274985	0.0	0.000699437570943705
-0.02959999999999799	-0.0	-0.0738993679714427	0.0	0.0007403370954189407
-0.029499999999997986	-0.0	-0.07369813226280712	0.0	0.0007834925044120235
-0.029399999999997983	-0.0	-0.07350901135270076	0.0	0.0008290199521090331
-0.02929999999999798	-0.0	-0.073308756967494	0.0	0.0008770410918872568
-0.029199999999997978	-0.0	-0.07309260273875824	0.0	0.0009276833100162221
-0.029099999999997975	-0.0	-0.07286109165748575	0.0	0.0009810799678919315
-0.028999999999997972	-0.0	-0.072619271357814	0.0	0.001037370653046268
-0.02889999999999797	-0.0	-0.0723910714204713	0.0	0.0010967014391770349
-0.028799999999997966	-0.0	-0.0721601648736027	0.0	0.0011592251554474575
-0.028699999999997963	-0.0	-0.07192324364744299	0.0	0.0012251016653072563
-0.02859999999999796	-0.0	-0.07167366882089357	0.0	0.001294498155090536
-0.028499999999997958	-0.0	-0.0714084775558988	0.0	0.0013675894326486723
-0.028399999999997955	-0.0	-0.07113883843569056	0.0	0.0014445582362791862
-0.028299999999997952	-0.0	-0.07086094007055786	0.0	0.0015255955542142752
-0.02819999999999795	-0.0	-0.07057591429181698	0.0	0.0016109009549350115
-0.028099999999997946	-0.0	-0.07028410661678205	0.0	0.0017006829285795572
-0.027999999999997943	-0.0	-0.06998133606192472	0.0	0.0017951592397157032
-0.02789999999999794	-0.0	-0.06966117167353789	0.0	0.0018945572917498494
-0.027799999999997937	-0.0	-0.06932034359541077	0.0	0.001999114503246108
-0.027699999999997935	-0.0	-0.06896519340379306	0.0	0.0021090786964305173
-0.027599999999997932	-0.0	-0.06860064583583199	0.0	0.002224708498156337
-0.02749999999999793	-0.0	-0.06822307028358125	0.0	0.0023462737536072064
-0.027399999999997926	-0.0	-0.06783883972617419	0.0	0.002474055953015353
-0.027299999999997923	-0.0	-0.0674325616003964	0.0	0.0026083486716721688
-0.02719999999999792	-0.0	-0.06700476052789776	0.0	0.002749458023508347
-0.027099999999997917	-0.0	-0.06656269361110885	0.0	0.00289770312852015
-0.026999999999997915	-0.0	-0.06611417533805061	0.0	0.0030534165943175273
-0.02689999999999791	-0.0	-0.0656860138051365	0.0	0.0032169450120685954
-0.02679999999999791	-0.0	-0.06526091130814402	0.0	0.003388649467113263
-0.026699999999997906	-0.0	-0.06483911849129456	0.0	0.0035689060645167636
-0.026599999999997903	-0.0	-0.06441351211590056	0.0	0.0037581064698313993
-0.0264999999999979	-0.0	-0.0639798485029823	0.0	0.003956658465331936
-0.026399999999997897	-0.0	-0.06356654980723773	0.0	0.004164986521986641
-0.026299999999997895	-0.0	-0.06315611751838933	0.0	0.0043835323874222565
-0.02619999999999789	-0.0	-0.06274801433311843	0.0	0.004612755690136875
-0.02609999999999789	-0.0	-0.06233856216639476	0.0	0.004853134560209844
-0.025999999999997886	-0.0	-0.06192449721631317	0.0	0.005105166266752688
-0.025899999999997883	-0.0	-0.061519715270231555	0.0	0.005369367872339077
-0.02579999999999788	-0.0	-0.061106658804394566	0.0	0.005646276904645635
-0.025699999999997877	-0.0	-0.06069183585507104	0.0	0.005936452045528447
-0.025599999999997874	-0.0	-0.06028253199220879	0.0	0.006240473837752749
-0.02549999999999787	-0.0	-0.059883258815434735	0.0	0.006558945409585143
-0.02539999999999787	-0.0	-0.05950196984632796	0.0	0.006892493217449187
-0.025299999999997866	-0.0	-0.059130103726550844	0.0	0.007241767806836002
-0.025199999999997863	-0.0	-0.058761787119454595	0.0	0.00760744459165163
-0.02509999999999786	-0.0	-0.05839902088743371	0.0	0.007990224652172546
-0.024999999999997857	-0.0	-0.058049058503361645	0.0	0.008390835551769718
-0.024899999999997854	-0.0	-0.057724261799617003	0.0	0.008810032172549696
-0.02479999999999785	-0.0	-0.05741892185705482	0.0	0.00924859757004913
-0.02469999999999785	-0.0	-0.057130678324032735	0.0	0.009707343847106028
-0.024599999999997846	-0.0	-0.056854927827469245	0.0	0.01018711304701728
-0.024499999999997843	-0.0	-0.05659022241306527	0.0	0.010688778066077898
-0.02439999999999784	-0.0	-0.056354180848101294	0.0	0.011213243585582313
-0.024299999999997837	-0.0	-0.05613341494044229	0.0	0.011761447023352304
-0.024199999999997834	-0.0	-0.055928438194724615	0.0	0.012334359504840063
-0.02409999999999783	-0.0	-0.05573985763355069	0.0	0.012932986853837682
-0.02399999999999783	-0.0	-0.05556156871373905	0.0	0.013558370602806697
-0.023899999999997826	-0.0	-0.055388204792962296	0.0	0.01421158902282299
-0.023799999999997823	-0.0	-0.05521169602472166	0.0	0.014893758173113524
-0.02369999999999782	-0.0	-0.05503882807983327	0.0	0.015606032970141136
-0.023599999999997817	-0.0	-0.054873013359264526	0.0	0.01634960827617395
-0.023499999999997814	-0.0	-0.05471335923038143	0.0	0.017125720007254455
-0.02339999999999781	-0.0	-0.0545564625995647	0.0	0.01793564626046183
-0.02329999999999781	-0.0	-0.054401595528224767	0.0	0.018780708460338767
-0.023199999999997806	-0.0	-0.054242008794049563	0.0	0.019662272524331347
-0.023099999999997803	-0.0	-0.05407866335333719	0.0	0.02058175004706633
-0.0229999999999978	-0.0	-0.05391965982085736	0.0	0.021540599503267276
-0.022899999999997797	-0.0	-0.05377418475568567	0.0	0.022540327469084832
-0.022799999999997794	-0.0	-0.053638308224943816	0.0	0.023582489861592556
-0.02269999999999779	-0.0	-0.05351168511469522	0.0	0.024668693196172972
-0.02259999999999779	-0.0	-0.05338943366762556	0.0	0.025800595861492803
-0.022499999999997786	-0.0	-0.05326917012872391	0.0	0.026979909411739156
-0.022399999999997783	-0.0	-0.05316496826517274	0.0	0.028208399875761656
-0.02229999999999778	-0.0	-0.05307137471463319	0.0	0.029487889082737768
-0.022199999999997777	-0.0	-0.05298807666098312	0.0	0.030820256003949723
-0.022099999999997774	-0.0	-0.05291191410602352	0.0	0.03220743811023475
-0.02199999999999777	-0.0	-0.05283687674895365	0.0	0.03365143274463981
-0.02189999999999777	-0.0	-0.05275486438229478	0.0	0.03515429850978405
-0.021799999999997766	-0.0	-0.0526687848506417	0.0	0.03671815666940284
-0.021699999999997763	-0.0	-0.052587737273128266	0.0	0.03834519256351763
-0.02159999999999776	-0.0	-0.052515838366847076	0.0	0.04003765703664602
-0.021499999999997757	-0.0	-0.05245040819867574	0.0	0.0417978678784373
-0.021399999999997754	-0.0	-0.052382201119585706	0.0	0.043628211276088937
-0.02129999999999775	-0.0	-0.05231007859779927	0.0	0.04553114327786857
-0.02119999999999775	-0.0	-0.05223076801037224	0.0	0.04750919126703806
-0.021099999999997746	-0.0	-0.05214883435514956	0.0	0.04956495544544539
-0.020999999999997743	-0.0	-0.05207052847312006	0.0	0.05170111032602077
-0.02089999999999774	-0.0	-0.05199957432180572	0.0	0.05392040623338467
-0.020799999999997737	-0.0	-0.05193450217211862	0.0	0.05622567081174629
-0.020699999999997734	-0.0	-0.051873993153409965	0.0	0.05861981053924156
-0.02059999999999773	-0.0	-0.051812888469383034	0.0	0.06110581224783336
-0.02049999999999773	-0.0	-0.05174927572175239	0.0	0.0636867446478672
-0.020399999999997726	-0.0	-0.051689279471057364	0.0	0.0663657598563491
-0.020299999999997723	-0.0	-0.05163915802259289	0.0	0.06914609492798623
-0.02019999999999772	-0.0	-0.05159843858622262	0.0	0.07203107338800523
-0.020099999999997717	-0.0	-0.05156047539325246	0.0	0.07502410676573588
-0.019999999999997714	-0.0	-0.05151750843295664	0.0	0.07812869612792755
-0.01989999999999771	-0.0	-0.05146446307551072	0.0	0.08134843361073905
-0.01979999999999771	-0.0	-0.05140373309705561	0.0	0.08468700394932131
-0.019699999999997705	-0.0	-0.0513383429122198	0.0	0.08814818600389254
-0.019599999999997703	-0.0	-0.05126822120367802	0.0	0.09173585428118378
-0.0194999999999977	-0.0	-0.05119183733307722	0.0	0.09545398045011404
-0.019399999999997697	-0.0	-0.05111778169407075	0.0	0.09930663485053848
-0.019299999999997694	-0.0	-0.051025445303080286	0.0	0.10329798799389557
-0.01919999999999769	-0.0	-0.050906302510019194	0.0	0.10743231205456494
-0.01909999999999769	-0.0	-0.05076343839585422	0.0	0.11171398235073456
-0.018999999999997685	-0.0	-0.05060482406425508	0.0	0.11614747881356653
-0.018899999999997683	-0.0	-0.050452788602168626	0.0	0.12073738744343804
-0.01879999999999768	-0.0	-0.0502884331067754	0.0	0.12548840175202852
-0.018699999999997677	-0.0	-0.050111532042213545	0.0	0.13040532418901934
-0.018599999999997674	-0.0	-0.04992005515053346	0.0	0.13549306755216478
-0.01849999999999767	-0.0	-0.04971343840817277	0.0	0.14075665637949597
-0.018399999999997668	-0.0	-0.049498948811786445	0.0	0.14620122832241694
-0.018299999999997665	-0.0	-0.04927703444964505	0.0	0.15183203549845525
-0.018199999999997662	-0.0	-0.049049280268856785	0.0	0.15765444582243598
-0.01809999999999766	-0.0	-0.04881723947432461	0.0	0.1636739443148537
-0.017999999999997657	-0.0	-0.048578097088405756	0.0	0.16989613438622836
-0.017899999999997654	-0.0	-0.04831212405553225	0.0	0.17632673909624164
-0.01779999999999765	-0.0	-0.0480363545224775	0.0	0.18297160238646856
-0.017699999999997648	-0.0	-0.04776189369787103	0.0	0.18983669028553243
-0.017599999999997645	-0.0	-0.04749686085475074	0.0	0.1969280920855362
-0.017499999999997642	-0.0	-0.04724291657709109	0.0	0.204252021488644
-0.01739999999999764	-0.0	-0.04697700028860188	0.0	0.21181481772271085
-0.017299999999997637	-0.0	-0.04671913634183457	0.0	0.21962294662489337
-0.017199999999997634	-0.0	-0.0464665471476627	0.0	0.2276830016922009
-0.01709999999999763	-0.0	-0.04622300624745677	0.0	0.2360017050979815
-0.016999999999997628	-0.0	-0.04599556907701367	0.0	0.24458590867337862
-0.016899999999997625	-0.0	-0.04576197542790322	0.0	0.25344259485283427
-0.016799999999997622	-0.0	-0.0455488810543169	0.0	0.26257887758275283
-0.01669999999999762	-0.0	-0.04535360443011878	0.0	0.2720020031924966
-0.016599999999997617	-0.0	-0.04517059829653573	0.0	0.28171935122692604
-0.016499999999997614	-0.0	-0.04499889926588729	0.0	0.29173843523975307
-0.01639999999999761	-0.0	-0.04482762787541449	0.0	0.30206690354703636
-0.016299999999997608	-0.0	-0.04468440308184122	0.0	0.31271253994020026
-0.016199999999997605	-0.0	-0.044571047051053636	0.0	0.32368326435802797
-0.016099999999997602	-0.0	-0.04448385259867306	0.0	0.334987133517137
-0.0159999999999976	-0.0	-0.04441757981735178	0.0	0.3466323415005281
-0.015899999999997597	-0.0	-0.04436027026448945	0.0	0.35862722030385064
-0.015799999999997594	-0.0	-0.04432585283689958	0.0	0.37098024033912025
-0.01569999999999759	-0.0	-0.04432270875678608	0.0	0.3837000108956923
-0.015599999999997588	-0.0	-0.04435730193228107	0.0	0.3967952805583761
-0.015499999999997585	-0.0	-0.044432107269310815	0.0	0.41027493758266226
-0.015399999999997582	-0.0	-0.04454961864744475	0.0	0.42414801022711746
-0.01529999999999758	-0.0	-0.04470378698206133	0.0	0.4384236670430899
-0.015199999999997577	-0.0	-0.04489073465118466	0.0	0.4531112171219609
-0.015099999999997574	-0.0	-0.04511300646679459	0.0	0.4682201103002759
-0.01499999999999757	-0.0	-0.04537632520184686	0.0	0.4837599373231729
-0.014899999999997568	-0.0	-0.045692605897901355	0.0	0.49974042996663515
-0.014799999999997565	-0.0	-0.0460548543263462	0.0	0.5161714611191928
-0.014699999999997562	-0.0	-0.04645926018220009	0.0	0.5330630448237955
-0.01459999999999756	-0.0	-0.04689680765631141	0.0	0.5504253362806864
-0.014499999999997557	-0.0	-0.04736222821509976	0.0	0.5682686318122155
-0.014399999999997554	-0.0	-0.047864334628028665	0.0	0.5866033687906296
-0.01429999999999755	-0.0	-0.048402331997227696	0.0	0.6054401255299899
-0.014199999999997548	-0.0	-0.048973513497039364	0.0	0.6247896211434859
-0.014099999999997545	-0.0	-0.04957193210494839	0.0	0.6446627153674993
-0.013999999999997542	-0.0	-0.05019231708903762	0.0	0.6650704083539155
-0.01389999999999754	-0.0	-0.05083892831572104	0.0	0.6860238404322682
-0.013799999999997536	-0.0	-0.051500920618603487	0.0	0.7075342918434188
-0.013699999999997534	-0.0	-0.05218094723839372	0.0	0.7296131824465972
-0.01359999999999753	-0.0	-0.052879757007263446	0.0	0.7522720714017233
-0.013499999999997528	-0.0	-0.05359650679885316	0.0	0.775522656829054
-0.013399999999997525	-0.0	-0.054342680546400145	0.0	0.7993767754483057
-0.013299999999997522	-0.0	-0.055091311928967046	0.0	0.8238464021995117
-0.01319999999999752	-0.0	-0.05583024008454289	0.0	0.8489436498479851
-0.013099999999997516	-0.0	-0.05655745114386311	0.0	0.874680768575861
-0.012999999999997514	-0.0	-0.05727746559331842	0.0	0.901070145562801
-0.01289999999999751	-0.0	-0.058000148605472424	0.0	0.9281243045585437
-0.012799999999997508	-0.0	-0.05871213438034443	0.0	0.9558559054500845
-0.012699999999997505	-0.0	-0.059408073863797206	0.0	0.9842777438263749
-0.012599999999997502	-0.0	-0.060080809822660564	0.0	1.01340275054351
-0.0124999999999975	-0.0	-0.06072625324380746	0.0	1.043243991293479
-0.012399999999997496	-0.0	-0.06134288225736686	0.0	1.0738146661796484
-0.012299999999997493	-0.0	-0.06193593617417856	0.0	1.105128109302199
-0.01219999999999749	-0.0	-0.06250600382160491	0.0	1.1371977883568622
-0.012099999999997488	-0.0	-0.06305352145124007	0.0	1.1700373042503427
-0.011999999999997485	-0.0	-0.0635774224237984	0.0	1.203660390735905
-0.011899999999997482	-0.0	-0.06407445527173453	0.0	1.2380809140726519
-0.01179999999999748	-0.0	-0.06454530151627529	0.0	1.2733128727121064
-0.011699999999997476	-0.0	-0.06499578051321447	0.0	1.309370397015727
-0.011599999999997473	-0.0	-0.0654300030754786	0.0	1.3462677490070796
-0.01149999999999747	-0.0	-0.06584681683626528	0.0	1.3840193221623858
-0.011399999999997468	-0.0	-0.06625309815796288	0.0	1.4226396412432452
-0.011299999999997465	-0.0	-0.06663449302182116	0.0	1.4621433621753115
-0.011199999999997462	-0.0	-0.06699147443813809	0.0	1.50254527197678
-0.011099999999997459	-0.0	-0.06732877733500421	0.0	1.5438602887404864
-0.010999999999997456	-0.0	-0.06765387065562721	0.0	1.5861034616734984
-0.010899999999997453	-0.0	-0.06798593950867407	0.0	1.6292899711980184
-0.01079999999999745	-0.0	-0.06831582360451008	0.0	1.6734351291174219
-0.010699999999997448	-0.0	-0.06864130915358327	0.0	1.7185543788512598
-0.010599999999997445	-0.0	-0.06895674920665051	0.0	1.764663295742986
-0.010499999999997442	-0.0	-0.06926017547311876	0.0	1.811777587444158
-0.010399999999997439	-0.0	-0.069568771336244	0.0	1.8599130943787956
-0.010299999999997436	-0.0	-0.0698737759684334	0.0	1.9090857902915346
-0.010199999999997433	-0.0	-0.07017226290139497	0.0	1.9593117828831474
-0.01009999999999743	-0.0	-0.07045589624710347	0.0	2.010607314536892
-0.009999999999997428	-0.0	-0.07071577995864481	0.0	2.0629887631391113
-0.009899999999997425	-0.0	-0.0709581416021351	0.0	2.116472642997381
-0.009799999999997422	-0.0	-0.07117390119513396	0.0	2.1710756058593574
-0.009699999999997419	-0.0	-0.07136632013196832	0.0	2.226814442035447
-0.009599999999997416	-0.0	-0.07153806529229972	0.0	2.2837060816281776
-0.009499999999997413	-0.0	-0.07168812054281874	0.0	2.3417675958711013
-0.00939999999999741	-0.0	-0.07181553148166038	0.0	2.401016198579847
-0.009299999999997408	-0.0	-0.07190629221262267	0.0	2.4614692477177877
-0.009199999999997405	-0.0	-0.07195291179609202	0.0	2.5231442470786503
-0.009099999999997402	-0.0	-0.07195289503173061	0.0	2.5860588480881255
-0.008999999999997399	-0.0	-0.07190733729747331	0.0	2.650230851726422
-0.008899999999997396	-0.0	-0.07182954077465312	0.0	2.7156782105734494
-0.008799999999997393	-0.0	-0.07170519532938985	0.0	2.782419030978103
-0.00869999999999739	-0.0	-0.07152850805971998	0.0	2.850471575352889
-0.008599999999997388	-0.0	-0.07129433573285508	0.0	2.9198542645948997
-0.008499999999997385	-0.0	-0.0710017124286092	0.0	2.990585680633867
-0.008399999999997382	-0.0	-0.0706751052967942	0.0	3.0626845691077795
-0.008299999999997379	-0.0	-0.070297738236004	0.0	3.136169842166273
-0.008199999999997376	-0.0	-0.06987282087182127	0.0	3.211060581401679
-0.008099999999997373	-0.0	-0.06940016499182351	0.0	3.2873760409073935
-0.00799999999999737	-0.0	-0.06887724937098785	0.0	3.3651356504628316
-0.007899999999997367	-0.0	-0.06831609412198082	0.0	3.444359018844004
-0.007799999999997365	-0.0	-0.0677032268723672	0.0	3.525065937258355
-0.007699999999997362	-0.0	-0.06703953332273162	0.0	3.607276382902212
-0.007599999999997359	-0.0	-0.06632771925427881	0.0	3.6910105226388357
-0.007499999999997356	-0.0	-0.06556992341839345	0.0	3.7762887167947192
-0.007399999999997353	-0.0	-0.06477461368068245	0.0	3.863131523071407
-0.00729999999999735	-0.0	-0.0639289942469969	0.0	3.9515597005697582
-0.007199999999997347	-0.0	-0.06303160751057452	0.0	4.041594213923203
-0.0070999999999973445	-0.0	-0.062085126870604294	0.0	4.133256237536137
-0.006999999999997342	-0.0	-0.06109487874596166	0.0	4.226567159923261
-0.006899999999997339	-0.0	-0.060085527215886225	0.0	4.3215485881452285
-0.006799999999997336	-0.0	-0.059043508848851296	0.0	4.418222352335626
-0.006699999999997333	-0.0	-0.057971803437810075	0.0	4.5166105103138285
-0.00659999999999733	-0.0	-0.05687323158533047	0.0	4.616735352278
-0.006499999999997327	-0.0	-0.055751132861480306	0.0	4.718619405571947
-0.0063999999999973245	-0.0	-0.05462019947444113	0.0	4.822285439519263
-0.006299999999997322	-0.0	-0.05346855784450059	0.0	4.927756470317713
-0.006199999999997319	-0.0	-0.0522990666781889	0.0	5.035055765986415
-0.006099999999997316	-0.0	-0.05111334619219749	0.0	5.144206851357977
-0.005999999999997313	-0.0	-0.04990944188238645	0.0	5.255233513107357
-0.00589999999999731	-0.0	-0.04868711945667821	0.0	5.368159804808737
-0.005799999999997307	-0.0	-0.04744503832422139	0.0	5.483010052011398
-0.0056999999999973044	-0.0	-0.04618583645383093	0.0	5.5998088573250735
-0.005599999999997302	-0.0	-0.044914005174036625	0.0	5.718581105504971
-0.005499999999997299	-0.0	-0.04363043867081258	0.0	5.839351968526179
-0.005399999999997296	-0.0	-0.04233750382448922	0.0	5.962146910636816
-0.005299999999997293	-0.0	-0.04102967504964643	0.0	6.086991693378884
-0.00519999999999729	-0.0	-0.03970855907977838	0.0	6.2139123805655005
-0.005099999999997287	-0.0	-0.03837359353063718	0.0	6.342935343202639
-0.004999999999997284	-0.0	-0.03702459198253977	0.0	6.47408726434339
-0.0048999999999972815	-0.0	-0.03567603388510022	0.0	6.607395143862189
-0.004799999999997279	-0.0	-0.03431962674288234	0.0	6.742886303136272
-0.004699999999997276	-0.0	-0.03295341177842023	0.0	6.880588389621242
-0.004599999999997273	-0.0	-0.03157581016921736	0.0	7.020529381307291
-0.00449999999999727	-0.0	-0.030188972378786084	0.0	7.162737591042439
-0.004399999999997267	-0.0	-0.02880125654278227	0.0	7.307241670708718
-0.004299999999997264	-0.0	-0.02740899643682718	0.0	7.454070615237092
-0.0041999999999972615	-0.0	-0.0260127899497276	0.0	7.603253766446586
-0.004099999999997259	-0.0	-0.024609568473977165	0.0	7.7548208166928925
-0.003999999999997256	-0.0	-0.023196750017472925	0.0	7.908801812311529
-0.003899999999997253	-0.0	-0.021774961549361732	0.0	8.065227156840352
-0.00379999999999725	-0.0	-0.020349244437743438	0.0	8.22412761400618
-0.003699999999997247	-0.0	-0.01891762010968607	0.0	8.385534310459986
-0.0035999999999972443	-0.0	-0.01747974063950256	0.0	8.54947873824512
-0.0034999999999972414	-0.0	-0.01603870671815888	0.0	8.715992756982809
-0.0033999999999972386	-0.0	-0.014584045476190334	0.0	8.88510859575916
-0.0032999999999972357	-0.0	-0.01312034204028543	0.0	9.056858854697802
-0.003199999999997233	-0.0	-0.0116458754120705	0.0	9.231276506202247
-0.00309999999999723	-0.0	-0.01016283632487683	0.0	9.408394895852103
-0.002999999999997227	-0.0	-0.00867566694922171	0.0	9.588247742937188
-0.0028999999999972242	-0.0	-0.007172705893170493	0.0	9.770869140613716
-0.0027999999999972214	-0.0	-0.0056719720709184785	0.0	9.956293555666736
-0.0026999999999972185	-0.0	-0.004171880365892612	0.0	10.144555827863135
-0.0025999999999972156	-0.0	-0.0026733399800443155	0.0	10.335691168879622
-0.002499999999997213	-0.0	-0.0011784305608595607	0.0	10.5297351607902
-0.00239999999999721	-0.0	0.0003287135123576485	0.0	10.72672375409795
-0.002299999999997207	-0.0	0.0018320308465346134	0.0	10.926693265296008
-0.002199999999997204	-0.0	0.003330210089577564	0.0	11.129680373942934
-0.0020999999999972013	-0.0	0.0048261169357106315	0.0	11.335722119237902
-0.0019999999999971985	-0.0	0.0063252124239911575	0.0	11.54485589608146
-0.0018999999999971956	-0.0	0.007842970218107733	0.0	11.757119450607933
-0.0017999999999971927	-0.0	0.00937077289685961	0.0	11.972550875175823
-0.0016999999999971899	-0.0	0.010915425416544076	0.0	12.191188602803097
-0.001599999999997187	-0.0	0.012480684216453727	0.0	12.413071401034486
-0.0014999999999971841	-0.0	0.014067650566636464	0.0	12.638238365228492
-0.0013999999999971813	-0.0	0.01569973921338757	0.0	12.866728911252233
-0.0012999999999971784	-0.0	0.01736328805386337	0.0	13.098582767572763
-0.0011999999999971755	-0.0	0.019060100457216456	0.0	13.333839966733992
-0.0010999999999971727	-0.0	0.020792220442740775	0.0	13.572540836209026
-0.0009999999999971698	-0.0	0.02256219446038475	0.0	13.814725988618108
-0.000899999999997167	-0.0	0.02440161428671932	0.0	14.060436311303292
-0.0007999999999971641	-0.0	0.026283471297549366	0.0	14.309712955251236
-0.0006999999999971612	-0.0	0.0282111834429588	0.0	14.562597323356536
-0.0005999999999971584	-0.0	0.03018631771104721	0.0	14.819131058018522
-0.0004999999999971555	-0.0	0.03221183866112288	0.0	15.079356028065192
-0.00039999999999715263	-0.0	0.03432559406144565	0.0	15.343314314998782
-0.00029999999999714977	-0.0	0.03649412982057913	0.0	15.61104819855818
-0.0001999999999971469	-0.0	0.03871480118071879	0.0	15.882600141594304
-9.999999999714404e-05	-0.0	0.04098506681433556	0.0	16.15801277425518
2.858824288409778e-15	-0.0	0.04330513585518382	0.0	16.43732887747859
0.00010000000000286169	-0.0	0.04569384107215146	0.0	16.720591365790824
0.00020000000000286455	-0.0	0.048124084295104876	0.0	17.00784326941107
0.0003000000000028674	-0.0	0.050579044568608914	0.0	17.299127715661765
0.0004000000000028703	-0.0	0.05305166630140321	0.0	17.59448790968639
0.0005000000000028731	-0.0	0.05554958771965547	0.0	17.893967114476897
0.000600000000002876	-0.0	0.058101456746352656	0.0	18.197608630214035
0.0007000000000028789	-0.0	0.06070466743014764	0.0	18.505455772924975
0.0008000000000028817	-0.0	0.06336414176812659	0.0	18.817551852463186
0.0009000000000028846	-0.0	0.06608581841850998	0.0	19.133940149817093
0.0010000000000028875	-0.0	0.06887504806155478	0.0	19.45466389375462
0.0011000000000028903	-0.0	0.0717797123859967	0.0	19.77976623681201
0.0012000000000028932	-0.0	0.07475818317972856	0.0	20.109290230636105
0.001300000000002896	-0.0	0.07781856473507766	0.0	20.44327880069068
0.001400000000002899	-0.0	0.08096673036736424	0.0	20.7817747203381
0.0015000000000029018	-0.0	0.08420648407099814	0.0	21.12482058430875
0.0016000000000029047	-0.0	0.08755627156460702	0.0	21.47245878157191
0.0017000000000029075	-0.0	0.0909703851224249	0.0	21.82473146762253
0.0018000000000029104	-0.0	0.0943119320289916	0.0	22.18168053619964
0.0019000000000029132	-0.0	0.09733910923176146	0.0	22.543347590452942
0.002000000000002916	-0.0	0.0998287916475376	0.0	22.909773913575474
0.002100000000002919	-0.0	0.10156091797038438	0.0	23.281000438920998
0.002200000000002922	-0.0	0.1027463669213093	0.0	23.657067719625953
0.0023000000000029247	-0.0	0.103489921248786	0.0	24.038015897756804
0.0024000000000029276	-0.0	0.10388143283782698	0.0	24.42388467300452
0.0025000000000029304	-0.0	0.10400040524122703	0.0	24.81471327094914
0.0026000000000029333	-0.0	0.10362605030140302	0.0	25.210540410918163
0.002700000000002936	-0.0	0.10309379281302117	0.0	25.61140427346342
0.002800000000002939	-0.0	0.10236840646402076	0.0	26.017342467482358
0.002900000000002942	-0.0	0.10138073155357603	0.0	26.428391997010106
0.0030000000000029448	-0.0	0.10008810455575773	0.0	26.844589227710117
0.0031000000000029476	-0.0	0.09825195332048604	0.0	27.26596985309153
0.0032000000000029505	-0.0	0.09618597159951543	0.0	27.692568860482773
0.0033000000000029533	-0.0	0.09392577902779901	0.0	28.12442049679122
0.003400000000002956	-0.0	0.09146015077231513	0.0	28.561558234080117
0.003500000000002959	-0.0	0.08879142637414346	0.0	29.004014734994062
0.003600000000002962	-0.0	0.0858746582813192	0.0	29.451821818065717
0.003700000000002965	-0.0	0.0828529258223848	0.0	29.90501042293662
0.0038000000000029677	-0.0	0.07972912444351203	0.0	30.36361057552611
0.0039000000000029705	-0.0	0.07646474714135214	0.0	30.82765135318235
0.004000000000002973	-0.0	0.07302803172612451	0.0	31.29716084985083
0.004100000000002976	-0.0	0.06946818505598734	0.0	31.772166141295667
0.004200000000002979	-0.0	0.06579084304236948	0.0	32.2526932504096
0.004300000000002982	-0.0	0.062016010664010524	0.0	32.73876711264956
0.004400000000002985	-0.0	0.058116580284920276	0.0	33.2304115416343
0.004500000000002988	-0.0	0.05406025595648825	0.0	33.7276491949418
0.004600000000002991	-0.0	0.05001026288445508	0.0	34.23050154014377
0.0047000000000029934	-0.0	0.04587543474560113	0.0	34.738988821115356
0.004800000000002996	-0.0	0.041699232107634175	0.0	35.25313002465821
0.004900000000002999	-0.0	0.03747348658142349	0.0	35.77294284747518
0.005000000000003002	6.105110932006266e-10	0.033158316261543176	0.0	36.29844366353541
0.005100000000003005	-1.9508340085758993e-05	0.028909755110188427	0.002124864071804371	36.82964749186803
0.005200000000003008	-0.0001434579814216359	0.02457660967982771	0.015620128020636215	37.36656796482349
0.005300000000003011	-0.00043752255940658266	0.020197658690609084	0.04760996628841603	37.909217296841
0.0054000000000030135	-0.0009375239245040628	0.015776724052860954	0.10194888768956654	38.45760625376056
0.005500000000003016	-0.0016633942486817253	0.011284207213221988	0.18075086549926433	39.01174412271831
0.005600000000003019	-0.002624449680253384	0.006805569031004102	0.2849682017741847	39.5716386826633
0.005700000000003022	-0.003824894169512504	0.002256082513954164	0.41499398011767236	40.1372961755338
0.005800000000003025	-0.005265331880540846	-0.002332984060808128	0.5708282292050508	40.70872127813096
0.005900000000003028	-0.006944636260330646	-0.006947831309988875	0.752282508218084	41.285917074727536
0.006000000000003031	-0.008860534448867046	-0.011597492134725166	0.9590440428012215	41.86888503044822
0.0061000000000030336	-0.011010189688834295	-0.01626812433257496	1.1907394789495183	42.45762496545906
0.006200000000003036	-0.013390387423312299	-0.02098353945321328	1.4469553071721857	43.0521350300014
0.006300000000003039	-0.015997794576633396	-0.025758554910257057	1.72726620553848	43.65241168030632
0.006400000000003042	-0.018828920963547637	-0.03062797046998041	2.031230865815431	44.25844965542497
0.006500000000003045	-0.021880319179185335	-0.035633848453931416	2.358413805769998	44.87024195500828
0.006600000000003048	-0.025148491143252443	-0.040825162802645434	2.708375174256937	45.487779818070955
0.006700000000003051	-0.028629960780910818	-0.046175023970996654	3.0806786781065107	46.111052702771666
0.006800000000003054	-0.03232131177428315	-0.051649708618268335	3.474895684215556	46.740048267242145
0.0069000000000030565	-0.03621913257580737	-0.057215408844858553	3.8905992100501665	47.3747523514966
0.007000000000003059	-0.040320043896245536	-0.06286523971292825	4.327366912721761	48.015148960451285
0.007100000000003062	-0.044620718714043696	-0.06865718263680905	4.784783255848283	48.661220248084454
0.007200000000003065	-0.049117876948846916	-0.07455915693067945	5.262438911286362	49.312946502764404
0.007300000000003068	-0.05380825937092476	-0.080560022631817	5.7599279007626185	49.970306133773576
0.007400000000003071	-0.05868864582041195	-0.08664499689140906	6.276849571079558	50.63327565905493
0.007500000000003074	-0.06375585958084967	-0.09281397836147519	6.812809056195819	51.30182969420549
0.0076000000000030765	-0.06900676659002428	-0.09912583569090189	7.367417175809174	51.975940942741545
0.007700000000003079	-0.07443827508485405	-0.10552429824091794	7.940290381485459	52.65558018765789
0.007800000000003082	-0.08004732417713747	-0.11199328736833418	8.531049497275495	53.34071628430305
0.007900000000003085	-0.08583088192527043	-0.11851726163502262	9.139319497868136	54.03131615459023
0.008000000000003088	-0.09178595607048726	-0.12509751432239266	9.764730666747752	54.72734478256352
0.00810000000000309	-0.09790959431085518	-0.13181984782485948	10.40691861184338	55.428765211336334
0.008200000000003094	-0.10419888430127415	-0.13862190607004546	11.065524251303295	56.135538541418505
0.008300000000003097	-0.11065095365347698	-0.1454847454147974	11.740193799315051	56.84762393044682
0.0084000000000031	-0.11726296975548586	-0.1523815076383535	12.430578732305884	57.564978594332
0.008500000000003102	-0.12403212396771983	-0.15930264198453284	13.136334053530948	58.28755780983385
0.008600000000003105	-0.13095562652585696	-0.16634897923280453	13.857117728293089	59.01531491857517
0.008700000000003108	-0.13803072863906304	-0.17344251549196105	14.592593082752849	59.74820133250274
0.008800000000003111	-0.1452547231260259	-0.180589908838378	15.342428858935012	60.48616654080235
0.008900000000003114	-0.15262494441495533	-0.18779127265446896	16.10629920032635	61.22915811827412
0.009000000000003117	-0.16013876854358333	-0.19505072195408113	16.883883637519425	61.977121735170975
0.00910000000000312	-0.16779360172073501	-0.20247912707977567	17.674865828019417	62.73000116850368
0.009200000000003122	-0.17558684884255055	-0.21000201145014855	18.478930115924857	63.48773831481191
0.009300000000003125	-0.18351595190074618	-0.21763296113312303	19.295765713102615	64.25027320440161
0.009400000000003128	-0.19157839491350503	-0.22537631758138071	20.12506722329883	65.01754401704484
0.009500000000003131	-0.1997717037044639	-0.23323258490554824	20.96653460376956	65.78948709913861
0.009600000000003134	-0.20809344590271336	-0.24129619689060233	21.819873151091407	66.5660369823163
0.009700000000003137	-0.21654122701393427	-0.24948364945894694	22.684793059082693	67.34712640350412
0.00980000000000314	-0.22511264462493988	-0.2578104442964196	23.561004417720397	68.1326863264134
0.009900000000003142	-0.23380531614083333	-0.2662877788018327	24.448220234075215	68.92264596445747
0.010000000000003145	-0.24261690290185983	-0.27492021930745597	25.3461590512011	69.71693280508067
0.010100000000003148	-0.25154510859010787	-0.28381172077792816	26.25454475996811	70.5154726354852
0.010200000000003151	-0.2605876792295091	-0.29286769127210255	27.1731065849287	71.31818956973963
0.010300000000003154	-0.2697424022886669	-0.3020865726306491	28.101578972508577	72.12500607725178
0.010400000000003157	-0.2790070594660516	-0.3114590449066379	29.0396964345388	72.9358430125865
0.01050000000000316	-0.28837943519750203	-0.3209732902706822	29.98719447429044	73.75061964660772
0.010600000000003162	-0.2978573599781377	-0.330739011665109	30.9438143021567	74.56925369892217
0.010700000000003165	-0.3074387050529872	-0.3406440132398462	31.90930224232945	75.39166137160107
0.010800000000003168	-0.31712138241698795	-0.3506929158196415	32.88340971930228	76.21775738415404
0.010900000000003171	-0.3269033431828257	-0.36087884511947155	33.86589306664053	77.04745500972835
0.011000000000003174	-0.3367825287491297	-0.371187581106593	34.85650819522575	77.88066611250511
0.011100000000003177	-0.3467568912417009	-0.3817620129477347	35.85501282040598	78.71730118626205
0.01120000000000318	-0.35682442495926947	-0.3924580543829222	36.861169882076865	79.5572693940722
0.011300000000003182	-0.3669831602984316	-0.40328277869361284	37.874746869229504	80.40047860910458
0.011400000000003185	-0.3772311637536499	-0.41424211340996764	38.89551580793361	81.24683545649437
0.011500000000003188	-0.387566533298141	-0.42534274240355086	39.9232527462417	82.09624535624566
0.011600000000003191	-0.3979873578765386	-0.4367733729290955	40.957733331443194	82.94861256713045
0.011700000000003194	-0.408491749536833	-0.4483647813864952	41.99873631055397	83.80384023154704
0.011800000000003197	-0.4190778547225931	-0.46012760482353704	43.04604475198262	84.66183042129678
0.0119000000000032	-0.4297438519642149	-0.4720664413082689	44.099445782651394	85.52248418424087
0.012000000000003203	-0.44048795187892176	-0.4841772568850908	45.15873057726747	86.38570159179397
0.012100000000003205	-0.4513083931511875	-0.49664343577117953	46.22369390981266	87.25138178721411
0.012200000000003208	-0.4622034097308463	-0.5092587519504039	47.2941305711938	88.11942303464403
0.012300000000003211	-0.4731712549630664	-0.5220085571441363	48.369837997116605	88.98972276886018
0.012400000000003214	-0.48421021380064133	-0.5348804918753577	49.450617591161624	89.86217764568421
0.012500000000003217	-0.4953186017472896	-0.5478611743285428	50.53627459921491	90.73668359301095
0.01260000000000322	-0.5064947648576549	-0.5611298549315289	51.626618099322954	91.61313586240577
0.012700000000003223	-0.5177370791004122	-0.5744769026870331	52.72146092220892	92.49142908122377
0.012800000000003225	-0.5290439217088725	-0.5878953415148174	53.82061652085458	93.37145730520308
0.012900000000003228	-0.540413671074382	-0.6013793568253822	54.923898956991266	94.25311407148278
0.013000000000003231	-0.5518447373585007	-0.6149209908385049	56.031126233540526	95.13629245199672
0.013100000000003234	-0.5633355620325691	-0.6287011371313118	57.14212023408716	96.02088510719288
0.013200000000003237	-0.5748846178777083	-0.6425270461297239	58.25670671266459	96.90678434002834
0.01330000000000324	-0.5864904089848203	-0.6564003667543148	59.374715283572606	97.79388215018938
0.013400000000003243	-0.5981514531596631	-0.6703298601868626	60.495977494774564	98.68207028848535
0.013500000000003246	-0.6098662460136068	-0.6843296941227126	61.62032291141372	99.57124031136564
0.013600000000003248	-0.6216333142285358	-0.698595207948122	62.74758492225909	100.46128363550815
0.013700000000003251	-0.6334512165498458	-0.7129752620276159	63.877600837814335	101.35209159242847
0.013800000000003254	-0.6453185435227932	-0.727500269746943	65.0102118513072	102.24355548305736
0.013900000000003257	-0.6572339174924953	-0.7421995148070049	66.14526302850237	103.13556663223616
0.01400000000000326	-0.6691959764656568	-0.7570985305966342	67.28260153975313	104.02801644307827
0.014100000000003263	-0.6812033309916864	-0.7723859115749155	68.42207195782758	104.92079645114563
0.014200000000003266	-0.6932546238312034	-0.7879079877860057	69.5635227634377	105.8137983783896
0.014300000000003268	-0.7053485274557322	-0.8036754836178921	70.70680606266492	106.7069141868052
0.014400000000003271	-0.7174837431142991	-0.8196998853117013	71.8517774757826	107.6000361317488
0.014500000000003274	-0.7296590008334317	-0.8359895818864763	72.99829612803552	108.49305681486909
0.014600000000003277	-0.7418730357715495	-0.8527184876324583	74.14622206495045	109.38586923660255
0.01470000000000328	-0.7541245725114685	-0.8696892066109153	75.29541453888248	110.27836684818358
0.014800000000003283	-0.7664123662121808	-0.8868700787511956	76.44573649309888	111.17044360312215
0.014900000000003286	-0.7787351966924916	-0.904223261420663	77.59705390770434	112.0619940081004
0.015000000000003288	-0.7910918684293924	-0.9217053154905505	78.74923579148178	112.9529131732424
0.015100000000003291	-0.8034812101833881	-0.939487520574231	79.90215413312623	113.84309686170967
0.015200000000003294	-0.8159020515901032	-0.9573150956026758	81.05568134375751	114.7324415385785
0.015300000000003297	-0.8283532235596317	-0.9751602083791931	82.20969029913108	115.6208444189539
0.0154000000000033	-0.8408335815517509	-0.9930083177153701	83.36405687339904	116.50820351527678
0.015500000000003303	-0.8533420035252367	-1.0108486518995599	84.518659707881	117.39441768378241
0.015600000000003306	-0.8658773899378636	-1.028859600446188	85.67338020379276	118.27938667006818
0.01570000000000331	-0.8784386637409254	-1.0468290091796872	86.82810251440155	119.16301115373112
0.01580000000000331	-0.8910247552790019	-1.0647412549388913	87.98271189307349	120.04519279203491
0.015900000000003314	-0.9036345871613084	-1.082582892064465	89.13709304245096	120.92583426256955
0.016000000000003317	-0.9162671035727703	-1.1003398856615316	90.291133308261	121.80483930486662
0.01610000000000332	-0.9289212714791241	-1.1180716671643678	91.44472280363658	122.68211276093415
0.016200000000003323	-0.9415960806269165	-1.1356962899003913	92.59775440186422	123.55756061467763
0.016300000000003326	-0.9542905435435046	-1.1532080307113934	93.75012372915481	124.43109003017435
0.01640000000000333	-0.967003690519732	-1.1706038603839535	94.90172861094666	125.30260938876927
0.01650000000000333	-0.9797345332587208	-1.187887311060306	96.05246510671631	126.17202832496308
0.016600000000003334	-0.9924820940587763	-1.2050384471779536	97.20223069295257	127.03925776106333
0.016700000000003337	-1.0052454204255776	-1.2221111186407787	98.35092585094092	127.90420994057236
0.01680000000000334	-1.0180235842326095	-1.2391318187715215	99.49845396747543	128.76679846028625
0.016900000000003343	-1.0308156817211616	-1.2561284182539934	100.64472132727558	129.62693830108077
0.017000000000003346	-1.043620831777967	-1.2731329201146793	101.78963691782654	130.48454585736226
0.01710000000000335	-1.0564381332567592	-1.2901247018319852	102.93310777375393	131.33953896516303
0.01720000000000335	-1.0692666846559675	-1.3072225377807096	104.07504112497931	132.19183692886153
0.017300000000003354	-1.0821056120760937	-1.324483270428332	105.215347441213	133.04136054651008
0.017400000000003357	-1.0949540650842104	-1.3419487851096195	106.35393997308648	133.88803213375544
0.01750000000000336	-1.1078112167139593	-1.3596397652162766	107.49073474490424	134.73177554633622
0.017600000000003363	-1.12067625976673	-1.3775097054007919	108.62565014454074	135.57251620114616
0.017700000000003366	-1.1335483649010394	-1.395582413469944	109.75860235233017	136.4101810958523
0.01780000000000337	-1.1464267129929122	-1.4138167459869646	110.88950887129653	137.2446988270588
0.01790000000000337	-1.1593105081027988	-1.4321664200089932	112.01828993600883	138.07599960700887
0.018000000000003374	-1.1721989739944374	-1.4505898901854921	113.14486812630298	138.9040152788198
0.018100000000003377	-1.1850913541348536	-1.4690219590385327	114.26916836116365	139.72867933024676
0.01820000000000338	-1.1979869035690422	-1.4874538245173412	115.39111700760947	140.54992690597336
0.018300000000003383	-1.210884862932644	-1.5058539204867294	116.51063904631539	141.36769481842805
0.018400000000003386	-1.2237844898032675	-1.5242013515093118	117.62766148985081	142.1819215571284
0.01850000000000339	-1.236685059250918	-1.5424871190590457	118.74211343732311	142.99254729655496
0.01860000000000339	-1.2495858632811145	-1.560700315500558	119.85392600827626	143.79951390256042
0.018700000000003394	-1.2624862108348902	-1.57885200682076	120.96303233741725	144.60276493731928
0.018800000000003397	-1.2753854214956004	-1.5969415051940246	122.06936688390057	145.40224566282618
0.0189000000000034	-1.2882828040247818	-1.6149689445687012	123.17286308994862	146.19790304295287
0.019000000000003403	-1.3011776798514973	-1.632936553617454	124.2734559418267	146.98968574407385
0.019100000000003406	-1.3140693870977487	-1.650857738083933	125.3710824042455	147.7775441342736
0.01920000000000341	-1.326957280356097	-1.6687200219804728	126.46568139098348	148.56143028115096
0.01930000000000341	-1.3398407306896616	-1.6865228865876687	127.557193759809	149.34129794823355
0.019400000000003415	-1.3527191244253205	-1.704255675867109	128.64556217597342	150.117102590022
0.019500000000003417	-1.3655918385250387	-1.7219001835396104	129.73072842492712	150.88880134568146
0.01960000000000342	-1.3784582476986504	-1.739424416252505	130.8126341892096	151.65635303140036
0.019700000000003423	-1.3913177449781542	-1.756844773197457	131.89122328959175	152.41971813143851
0.019800000000003426	-1.404169741490546	-1.7741666045437996	132.96644165477971	153.17885878788664
0.01990000000000343	-1.4170136664578201	-1.7914038131501169	134.03823731594272	153.93373878916248
0.02000000000000343	-1.4298489671969679	-1.808573932867811	135.10656040125872	154.68432355726796
0.020100000000003435	-1.44267509177058	-1.8255906053826703	136.17136124076674	155.4305801338342
0.020200000000003437	-1.4554914644050612	-1.842543453228038	137.23258768830817	156.1724771649834
0.02030000000000344	-1.4682975292904894	-1.8594233012640362	138.29018989849442	156.90998488503536
0.020400000000003443	-1.48109274984779	-1.8762204347071683	139.34412024092893	157.64307509908912
0.020500000000003446	-1.4938766086570856	-1.8929268234530192	140.3943332866682	158.37172116451129
0.02060000000000345	-1.5066486074576961	-1.9094087553118422	141.44078580252483	159.09589797136374
0.020700000000003452	-1.5194082490823277	-1.9257813983929435	142.48343477764664	159.8155819218024
0.020800000000003455	-1.5321550101447157	-1.9420291291347527	143.52223444800057	160.53075090848287
0.020900000000003457	-1.5448883899012449	-1.958132044489091	144.5571416253902	161.24138429200744
0.02100000000000346	-1.557607904415152	-1.9740647473853725	145.5881150551659	161.94746287744846
0.021100000000003463	-1.5703130862810568	-1.9896932710638024	146.61511538121593	162.6489688899867
0.021200000000003466	-1.5830034841874543	-2.0051125976299367	147.63810509340047	163.34588594969972
0.02130000000000347	-1.5956786374555205	-2.0203269984000336	148.6570457495238	164.03819904553993
0.021400000000003472	-1.6083380810024377	-2.0353585696139285	149.67189851827015	164.7258945085405
0.021500000000003475	-1.6209813668738855	-2.0502412797966825	150.68262652547793	165.40895998428815
0.021600000000003478	-1.6336080603979415	-2.064868818438552	151.68919443016176	166.0873844047024
0.02170000000000348	-1.6462177401850813	-2.079394554824663	152.69156842054144	166.7611579591621
0.021800000000003483	-1.6588099966287113	-2.0938177545436725	153.68971604675997	167.4302720650191
0.021900000000003486	-1.671384411468555	-2.1081359714314276	154.68360399138305	168.09471933753994
0.02200000000000349	-1.683940568937898	-2.12235143521226	155.6731992857364	168.75449355931747
0.022100000000003492	-1.6964780662957588	-2.1362638354861447	156.6584704561391	169.4095896491925
0.022200000000003495	-1.708996512838105	-2.150114223057956	157.63938741233764	170.06000363072866
0.022300000000003498	-1.7214955298978538	-2.163947850608497	158.61592144392623	170.7057326002804
0.0224000000000035	-1.7339747506575898	-2.177809720473251	159.58804519637977	171.34677469469722
0.022500000000003503	-1.7464338054674062	-2.191726653762269	160.55573106835695	171.98312905870543
0.022600000000003506	-1.7588723169939495	-2.205502925979855	161.51895068392292	172.6147958120084
0.02270000000000351	-1.771289920244149	-2.219329884327025	162.4776770754911	173.24177601614807
0.022800000000003512	-1.783686263252114	-2.23319521054491	163.43188475500216	173.86407164116866
0.022900000000003515	-1.7960610070791365	-2.2470797666145983	164.38154971010707	174.48168553212324
0.023000000000003518	-1.808413825813687	-2.2609635503166055	165.32664940036105	175.09462137546492
0.02310000000000352	-1.8207444015905405	-2.2747324879789272	166.26716221090922	175.70288366536292
0.023200000000003523	-1.8330523953268139	-2.288403448020082	167.203064262638	176.30647766998376
0.023300000000003526	-1.8453374729236007	-2.301852011170989	168.13433227183512	176.90540939777804
0.02340000000000353	-1.8575993159581843	-2.3149720853556417	169.0609447132404	177.4996855638106
0.023500000000003532	-1.8698376211781982	-2.327735597446834	169.98288176042533	178.0893135561755
0.023600000000003535	-1.8820521005016242	-2.3402879266104772	170.9001252814239	178.67430140253137
0.023700000000003538	-1.8942424789799965	-2.3526868304178525	171.81265861252766	179.25465773679736
0.02380000000000354	-1.9064084571866717	-2.3650876359196515	172.72046245781243	179.8303917660449
0.023900000000003543	-1.9185497336711044	-2.377561380284019	173.62351734158113	180.40151323762336
0.024000000000003546	-1.9306660249812924	-2.390049371184016	174.5218057896595	180.96803240655274
0.02410000000000355	-1.9427570621069248	-2.4025226833117377	175.41531193684173	181.52996000322221
0.024200000000003552	-1.9548225904793834	-2.414664047957742	176.30402152275818	182.08730720142464
0.024300000000003555	-1.966862364506297	-2.426367245032781	177.18792129245483	182.64008558676306
0.024400000000003558	-1.978876114451093	-2.437646046052226	178.06699538630272	183.1883071254597
0.02450000000000356	-1.9908635801865844	-2.4486039398354835	178.9412290231063	183.73198413360075
0.024600000000003563	-2.0028245145724273	-2.4593955975060404	179.8106088652041	184.27112924684616
0.024700000000003566	-2.014758681574464	-2.470189085213499	180.67512280992085	184.80575539063412
0.02480000000000357	-2.026665856264722	-2.4810802209266973	181.53475998639695	185.33587575090937
0.024900000000003572	-2.0385458108539836	-2.4920532486785594	182.38950923108445	185.8615037454025
0.025000000000003575	-2.0503983169337157	-2.5029993178337153	183.23935933267725	186.38265299548607
0.02510000000000359	-2.062222835715263	-2.513665282915676	184.08426529282875	186.89933729863444
0.02520000000000358	-2.074017845197143	-2.52410575713048	184.9240751270006	187.41157060150965
0.02530000000000357	-2.085781697946637	-2.5343492349506285	185.75862356802105	187.9193669736983
0.025400000000003586	-2.0975128174973	-2.544488384587072	186.58775349155863	188.42274058211984
0.025500000000003603	-2.109209676827337	-2.554634395946399	187.41131355090238	188.92170566612782
0.025600000000003592	-2.120870793155888	-2.564697878688144	188.22915759515948	189.41627651332357
0.02570000000000358	-2.1324947279430346	-2.5749142697211163	189.04114465574176	189.90646743610134
0.025800000000003598	-2.144080086889795	-2.5852838401448346	189.84713893289467	190.39229274894117
0.025900000000003615	-2.1556255199381167	-2.5957693472503065	190.64700978226844	190.87376674646438
0.026000000000003604	-2.167129721270882	-2.6063206488671473	191.44063170153407	191.35090368227063
0.026100000000003593	-2.1785914293119153	-2.6167191199353885	192.2278843170417	191.82371774856483
0.02620000000000361	-2.190009425964624	-2.6271370035321384	193.0086522875934	192.29222305659013
0.026300000000003626	-2.2013825337438364	-2.6375793128400686	193.78282497899522	192.756433617875
0.026400000000003615	-2.212709627314936	-2.6480402791816586	194.55029770870354	193.2163633263066
0.026500000000003604	-2.223989619456796	-2.6585012422709684	195.31097020151884	193.6720259410389
0.02660000000000362	-2.23522145808556	-2.668777486882047	196.06474625399127	194.12343507023985
0.026700000000003637	-2.246404126254632	-2.6790220257171735	196.81153372386245	194.57060415568668
0.026800000000003626	-2.257536642154688	-2.68922079815176	197.55124451954245	195.01354645821382
0.026900000000003615	-2.268618059113678	-2.699347515669043	198.28379458962067	195.45227504401566
0.027000000000003632	-2.2796474655968204	-2.709359999283022	199.00910391240802	195.88680277180725
0.02710000000000365	-2.290623985206598	-2.7190526662045547	199.72709648551344	196.317142280844
0.027200000000003638	-2.301546776064279	-2.728560824555772	200.4377002480885	196.74330597980074
0.027300000000003627	-2.312415028507717	-2.73790496211009	201.14084681988558	197.16530603650813
0.027400000000003644	-2.323227974475465	-2.7471313805735105	201.83647251387094	197.58315436854508
0.02750000000000366	-2.333984876038761	-2.7562783167883564	202.52451707502738	197.99686263468172
0.02760000000000365	-2.344685022977169	-2.765206046919307	203.20492340742769	198.40644222717066
0.02770000000000364	-2.355327732778582	-2.774005433107261	203.87763756607606	198.81190426487942
0.027800000000003655	-2.3659123506392166	-2.7826066025371285	204.54260874877357	199.21325958725672
0.027900000000003672	-2.376438249463606	-2.7909642416966096	205.19978928801004	199.61051874912536
0.02800000000000366	-2.38690482986461	-2.7990732150921236	205.84913464288326	200.00369201629255
0.02810000000000365	-2.3973115201634165	-2.8068105904016716	206.4906033910434	200.39278936196834
0.028200000000003667	-2.407657775888696	-2.8143384164169443	207.12415716610985	200.77782046397937
0.028300000000003683	-2.417943077938076	-2.8216798912979457	207.74976044955295	201.1587947027671
0.028400000000003672	-2.4281669401869337	-2.82885423671938	208.36738139212065	201.5357211601579
0.02850000000000366	-2.43832890014125	-2.8358823536228654	208.97699078631774	201.90860861889104
0.028600000000003678	-2.448428516968194	-2.84273839623999	209.57856184510408	202.27746556288838
0.028700000000003695	-2.4584653714961164	-2.8495182377051385	210.17207019567232	202.64230017825167
0.028800000000003684	-2.468439066214557	-2.856244344394758	210.75749387324743	203.0031203549711
0.028900000000003673	-2.478349225274248	-2.8629299081869224	211.33481331490506	203.35993368932776
0.02900000000000369	-2.4881954944871083	-2.8695908083987147	211.90401135340898	203.7127474869704
0.029100000000003706	-2.497977541326241	-2.8762890613526335	212.46507321106816	204.0615687666504
0.029200000000003695	-2.50769505452183	-2.883004148377692	213.01798644959905	204.40640426459439
0.029300000000003684	-2.517347742601783	-2.889754273700941	213.5627408051797	204.74726043949403
0.0294000000000037	-2.526935340039873	-2.8965445842999684	214.09932885254554	205.084143478094
0.029500000000003718	-2.5364575996575454	-2.903372785771975	214.62774517012863	205.41705930135421
0.029600000000003707	-2.545914291029129	-2.9102259671272854	215.147986161231	205.74601357116816
0.029700000000003696	-2.55530520048184	-2.9171064558137294	215.6600500493642	206.071011697613
0.029800000000003712	-2.5646301310957806	-2.923997120441931	216.1639368736031	206.3920588467082
0.02990000000000373	-2.573888902703927	-2.93087852781339	216.65964848395328	206.7091599486617
0.030000000000003718	-2.5830813518921403	-2.937735261848891	217.14718853673577	207.02231970657908
0.030100000000003707	-2.5922073319991714	-2.944495382734308	217.62656248998596	207.33154260561125
0.030200000000003724	-2.6012667127919693	-2.9511917519620146	218.09777756350059	207.63683292251835
0.03030000000000374	-2.6102593793156577	-2.9577976035490434	218.56084260909432	207.938194735624
0.03040000000000373	-2.619185236841723	-2.9642826013670622	219.01576864541266	208.23563193513593
0.03050000000000372	-2.6280442047103794	-2.970623563213091	219.46256818172563	208.52914823380877
0.030600000000003735	-2.6368362150438105	-2.976863418077037	219.90125507399281	208.8187471779233
0.030700000000003752	-2.645561212746167	-2.98292986372614	220.33184452145292	209.1044321585573
0.03080000000000374	-2.6542191555035712	-2.9887926524219393	220.75435306322498	209.38620642312358
0.03090000000000373	-2.662810013784118	-2.9944248420916377	221.16879857492	209.66407308715034
0.031000000000003747	-2.6713337708378764	-2.9998223815221854	221.5752002652635	209.93803514627677
0.031100000000003764	-2.679790422696879	-3.005067165618525	221.9735786727275	210.2080954884418
0.031200000000003753	-2.6881799779155466	-3.010140372818907	222.36395563390107	210.47425690623882
0.03130000000000374	-2.6965024566724103	-3.015092643314495	222.7463541823761	210.73652210941324
0.03140000000000376	-2.704757894734099	-3.0199679779418975	223.12079897749533	210.99489373747681
0.031500000000003775	-2.712946338482631	-3.0247966382530653	223.48731575861422	211.24937437241468
0.031600000000003764	-2.721067843881578	-3.029530664746555	223.84593122978575	211.49996655146256
0.03170000000000375	-2.7291224764760726	-3.0342536943073193	224.19667305734788	211.74667277992756
0.03180000000000377	-2.737110311392801	-3.0389682686951986	224.5395698675179	211.9894955440307
0.031900000000003786	-2.745031433339999	-3.043666530961078	224.87465124399392	212.22843732374741
0.032000000000003775	-2.7528859366074574	-3.048332269785049	225.20194772556573	212.46350060562298
0.032100000000003764	-2.7606739250665275	-3.0528919825957854	225.521490803733	212.69468789554048
0.03220000000000378	-2.768395511963782	-3.057396818121985	225.83331289785573	212.92200173141939
0.0323000000000038	-2.776050819227015	-3.061860587226111	226.1374472772535	213.14544469582182
0.03240000000000379	-2.783639980623491	-3.0663024112547697	226.43392840309536	213.36501942844768
0.032500000000003776	-2.791163137760482	-3.070737077887517	226.72279148979314	213.58072863849583
0.03260000000000379	-2.798620439258714	-3.075160283096279	227.00407241311382	213.79257511687186
0.03270000000000381	-2.8060120407523628	-3.079594468142574	227.27780770855645	214.00056174822313
0.0328000000000038	-2.81333810488906	-3.084033025747193	227.5440345697344	214.20469152278187
0.03290000000000379	-2.8205988013298975	-3.0884661059603067	227.8027908467636	214.40496754799813
0.033000000000003804	-2.82779430674942	-3.0928881134632817	228.05411504465366	214.6013930599448
0.03310000000000382	-2.834924804835625	-3.097186604864862	228.29804632170607	214.79397143447625
0.03320000000000381	-2.8419904861271035	-3.1014811122690085	228.53462447017773	214.9827061981266
0.0333000000000038	-2.848991547484256	-3.1057860670903534	228.76388985713837	215.1676010387306
0.033400000000003816	-2.8559281945892683	-3.110105260937412	228.98588369537526	215.34865981575052
0.03350000000000383	-2.8628006387446456	-3.114421744731013	229.20064769260077	215.52588657029798
0.03360000000000382	-2.8696090962162493	-3.118534612428092	229.408223978707	215.69928553483376
0.03370000000000381	-2.876353788233302	-3.1225797930027768	229.60865510476395	215.86886114253514
0.03380000000000383	-2.883034940988381	-3.1265223900615533	229.80198404202085	216.03461803631782
0.033900000000003844	-2.889652785637414	-3.1303359779567406	229.98825418090942	216.19656107749992
0.03400000000000383	-2.8962075582996873	-3.1340044459580794	230.1675093300529	216.35469535409942
0.03410000000000382	-2.9026995000578455	-3.1373630954155227	230.3397937152765	216.50902618875423
0.03420000000000384	-2.9091288568304225	-3.140561704039372	230.50515196473728	216.65955914625582
0.034300000000003855	-2.915495878976164	-3.143607940858536	230.66362906487936	216.80630004068746
0.034400000000003844	-2.921800823257463	-3.146515740490403	230.81527057345843	216.9492549421621
0.03450000000000383	-2.928043950292033	-3.1493025894388835	230.96012234059774	217.08843018315025
0.03460000000000385	-2.934225524034351	-3.1519579887007994	231.0982304516421	217.22383236439407
0.03470000000000387	-2.9403458117756527	-3.154532865435783	231.22964122663893	217.35546836040126
0.034800000000003856	-2.946405084143938	-3.1570387458460982	231.35440121982273	217.483345324516
0.034900000000003845	-2.952403615103974	-3.159478230229309	231.4725572191005	217.60747069356216
0.03500000000000386	-2.95834168195729	-3.1618451773862954	231.584156245538	217.72785219205616
0.03510000000000388	-2.964219565342179	-3.1642590638763926	231.68924555284798	217.84449783598896
0.03520000000000387	-2.9700375491349664	-3.1665934138995975	231.787872616127	217.95741593617427
0.035300000000003856	-2.975795920161114	-3.1688620648564387	231.88008509990723	218.06661510116405
0.03540000000000387	-2.9814949697224993	-3.171081854442315	231.9659310241101	218.17210423973054
0.03550000000000389	-2.987134991582481	-3.173271130668644	232.04545854375553	218.2738925629171
0.03560000000000388	-2.992716281560065	-3.175556782718082	232.1187159044985	218.37198958565892
0.03570000000000387	-2.9982391375299002	-3.1778536134448805	232.18575144248314	218.46640512797651
0.035800000000003884	-3.0037038594222825	-3.180175890503089	232.2466135841982	218.5571493157455
0.0359000000000039	-3.0091107492231464	-3.1825349454261356	232.3013508463311	218.64423258104637
0.03600000000000389	-3.0144601109740696	-3.1849385094339406	232.35001183562443	218.72766566209899
0.03610000000000388	-3.0197522507722785	-3.1873545856936234	232.3926452487327	218.80745960278742
0.036200000000003896	-3.0249874766951774	-3.1897937198893094	232.4292998638588	218.8836257517811
0.03630000000000391	-3.030166098596627	-3.192231176325195	232.46002451844222	218.9561757612586
0.0364000000000039	-3.0352884292807767	-3.194646243910625	232.4848682369494	219.0251215852413
0.03650000000000389	-3.0403547829217263	-3.197031930684554	232.50388005835046	219.0904754775455
0.03660000000000391	-3.0453654747491967	-3.199251490973897	232.517109001932	219.15224998936066
0.036700000000003924	-3.0503208210485258	-3.201463142071533	232.5246040674335	219.21045796646226
0.03680000000000391	-3.055221139160673	-3.2036811859223677	232.52641423518511	219.26511254607018
0.0369000000000039	-3.0600667474822214	-3.2059220348210675	232.522588466243	219.31622715336115
0.03700000000000392	-3.0648579654653743	-3.2082019677107447	232.51317570252561	219.3638154976474
0.037100000000003935	-3.069595113617953	-3.2103303922724833	232.4982248669481	219.4078915682287
0.037200000000003924	-3.0742785134466923	-3.2125225606844663	232.47778485738124	219.44846962993492
0.03730000000000391	-3.0789084873210744	-3.214791787654101	232.45190453196977	219.4855642183651
0.03740000000000393	-3.0834853593617133	-3.2171479312386033	232.42063280608417	219.5191901348388
0.03750000000000395	-3.088009454213126	-3.219588882491403	232.384018518589	219.5493624410702
0.037600000000003936	-3.0924810968034784	-3.2219391221306557	232.342110405956	219.57609645357886
0.037700000000003925	-3.0969006123445886	-3.2243206742605364	232.29495710261173	219.59940773784984
0.03780000000000394	-3.1012683263319234	-3.226690801754459	232.24260714128343	219.61931210225552
0.03790000000000396	-3.1055845645445967	-3.2290097953743837	232.18510895334413	219.63582559175444
0.03800000000000395	-3.1098496530453703	-3.2312445711966555	232.12251086915666	219.64896448137964
0.038100000000003936	-3.1140639181806575	-3.2333515757669655	232.0548611184171	219.65874526953027
0.03820000000000395	-3.1182276865388734	-3.2353272440374976	231.98220782595982	219.66518467108227
0.03830000000000397	-3.122341284867431	-3.2371603003012637	231.90459900306914	219.66829961032906
0.03840000000000396	-3.126405040731548	-3.2388439777252014	231.82208261961148	219.66810721377126
0.03850000000000395	-3.1304192815730527	-3.240373855675892	231.73470650170913	219.66462480276516
0.038600000000003964	-3.1343843345298454	-3.2418420603038163	231.64251831252716	219.65786988604717
0.03870000000000398	-3.1383005264359007	-3.2431561019826214	231.5455655527735	219.64786015214818
0.03880000000000397	-3.1421681838212656	-3.244323440352112	231.44389556119668	219.63461346171158
0.03890000000000396	-3.145987632912065	-3.245354974881559	231.33755551508344	219.61814783973023
0.039000000000003976	-3.1497591996304983	-3.2462694455550523	231.22659243075321	219.59848146771654
0.03910000000000399	-3.1534832095948375	-3.2471639191290143	231.11105316405113	219.57563267581918
0.03920000000000398	-3.1571599880898096	-3.248023330471782	230.9909844076145	219.54961993490167
0.03930000000000397	-3.1607898600250666	-3.248895124945595	230.8664326868472	219.52046184859645
0.03940000000000399	-3.164373150410215	-3.249815045017004	230.73744441216908	219.4881771453481
0.039500000000004004	-3.167910183644459	-3.2508026197647415	230.60406580201823	219.45278467045955
0.03960000000000399	-3.1714012833840313	-3.251892832509011	230.46634286898166	219.41430337815467
0.03970000000000398	-3.174846772542185	-3.2530420608489283	230.32432142040173	219.37275232367116
0.039800000000004	-3.1782469732892	-3.2542398176761047	230.17804705898035	219.32815065539543
0.039900000000004016	-3.181602207052378	-3.255481560326476	230.02756518338097	219.28051760705378
0.040000000000004005	-3.184912794516043	-3.256764400076896	229.87292098882904	219.2298724899709
0.040100000000003994	-3.188179055621547	-3.2581811136129386	229.71415946771103	219.17623468540864
0.04020000000000401	-3.191401309547199	-3.259613077393257	229.55132540798485	219.11962363699664
0.04030000000000403	-3.1945798746987033	-3.2610331516221094	229.38446339273852	219.06005884326677
0.040400000000004016	-3.1977150690379137	-3.2624143406262043	229.2136178365994	218.99755985030097
0.040500000000004005	-3.2008072095580222	-3.2637392214227994	229.03883292907855	218.93214624450528
0.04060000000000402	-3.203856612189285	-3.2650853871272894	228.86015262495476	218.8638376455182
0.04070000000000404	-3.2068635917990216	-3.2663697337781157	228.67762064495005	218.79265369926566
0.04080000000000403	-3.209828462191616	-3.2675952063879197	228.49128047640397	218.71861407116978
0.040900000000004016	-3.2127515361085193	-3.268759366787825	228.30117537394557	218.64173843952128
0.04100000000000403	-3.2156331252282455	-3.269853534004664	228.10734836016272	218.56204648902585
0.04110000000000405	-3.2184735401663733	-3.2707939420481917	227.90984222626943	218.4795579045288
0.04120000000000404	-3.221273090463012	-3.271643088966269	227.7086995314063	218.3942923649298
0.04130000000000403	-3.224032084597544	-3.27238389893783	227.50396260491289	218.30626953729168
0.041400000000004045	-3.22675083020171	-3.272995474616776	227.2956735701972	218.21550907115204
0.04150000000000406	-3.2294296336831985	-3.2734606614514323	227.08387430433626	218.12203059304292
0.04160000000000405	-3.2320688001617874	-3.273591646866159	226.86860643182226	218.02585370122378
0.04170000000000404	-3.2346686334693526	-3.273564843164302	226.64991132528073	217.92699796063448
0.041800000000004056	-3.2372294361498604	-3.273386590814279	226.42783010618504	217.82548289807133
0.04190000000000407	-3.23975150945937	-3.273066951145679	226.20240364556923	217.72132799759157
0.04200000000000406	-3.2422351533660323	-3.272616729057388	225.97367256473873	217.61455269614916
0.04210000000000405	-3.244680666550093	-3.2718906316176755	225.74167723597836	217.50517637946564
0.04220000000000407	-3.2470883463972444	-3.2710603302127366	225.50645778253457	217.39321837813787
0.042300000000004084	-3.2494584890314857	-3.2701428011659495	225.26805408290033	217.2786979639863
0.04240000000000407	-3.2517913894374977	-3.2691622338896313	225.02650578483787	217.1616343466432
0.04250000000000406	-3.254087341202244	-3.2681482104891537	224.78185227789191	217.04204667038428
0.04260000000000408	-3.2563466364750964	-3.267092173960001	224.53413268977422	216.91995401120232
0.042700000000004096	-3.2585695659678326	-3.266051228077312	224.28338588709943	216.79537537412497
0.042800000000004085	-3.26075641895464	-3.265033891180579	224.02965047611974	216.66832969077427
0.042900000000004074	-3.262907483272111	-3.2640387821277606	223.77296480345635	216.53883581716804
0.04300000000000409	-3.2650230453192486	-3.2630634507427376	223.513366956829	216.40691253176294
0.04310000000000411	-3.2671033900574615	-3.262211412853534	223.25089476578282	216.2725785337351
0.043200000000004096	-3.2691488010084693	-3.2614013574569527	222.98558580218472	216.13585244149814
0.043300000000004085	-3.271159560300343	-3.2606600915013435	222.71747738596116	215.99675279145475
0.0434000000000041	-3.2731359487194243	-3.260020230533083	222.4466065914611	215.8552980369789
0.04350000000000412	-3.2750782455451315	-3.2595048531713435	222.17301023015423	215.71150654762593
0.04360000000000411	-3.276986728528829	-3.259183351770446	221.8967248490638	215.56539660856586
0.0437000000000041	-3.2788616738938257	-3.258965816273945	221.61778673150548	215.41698642023508
0.04380000000000411	-3.2807033563353745	-3.2588215141426935	221.336231897823	215.26629409820353
0.04390000000000413	-3.282512049020671	-3.258716356332485	221.052096106122	215.1133376732503
0.04400000000000412	-3.2842880235888585	-3.2586182406370323	220.76541485300135	214.95813509164375
0.04410000000000411	-3.28603155015102	-3.258445741098347	220.47622337428191	214.80070421561902
0.044200000000004125	-3.287742897291561	-3.258244079450773	220.18455664588356	214.6410628240485
0.04430000000000414	-3.2894223321234692	-3.2580046241014227	219.890449390568	214.47922861329758
0.04440000000000413	-3.2910701202862063	-3.2577220570275425	219.5939360784158	214.31521919825943
0.04450000000000412	-3.29268652585352	-3.2573929918001436	219.29505091748908	214.14905211356194
0.044600000000004136	-3.2942718113267926	-3.2569093209284725	218.9938278538358	213.98074481493944
0.04470000000000415	-3.2958262376350462	-3.256372886617344	218.6903005722174	213.8103146807633
0.04480000000000414	-3.2973500641349363	-3.2557840248334613	218.38450249683333	213.63777901372012
0.04490000000000413	-3.298843548610759	-3.2551415651222904	218.07646679204484	213.46315504263424
0.04500000000000415	-3.3003069472744464	-3.254446128397219	217.76622636309483	213.28645992442316
0.045100000000004165	-3.301740514765567	-3.2537126736267545	217.45381385682649	213.1077107461796
0.045200000000004154	-3.3031445041553	-3.2529477006625234	217.13926166283153	212.92692452737128
0.04530000000000414	-3.304519167007803	-3.252160249569979	216.82260192084777	212.7441182221492
0.04540000000000416	-3.305864753337325	-3.2513636242428388	216.5038665167802	212.55930872175773
0.045500000000004176	-3.307181511572601	-3.2505828346601304	216.18308707952627	212.37251285703647
0.045600000000004165	-3.308469688561258	-3.2501240728317424	215.86029498216627	212.18374740100597
0.045700000000004154	-3.3097295295698155	-3.2497417378559135	215.53552134267014	211.99302907152747
0.04580000000000417	-3.3109612782836835	-3.249459469825619	215.2087970246026	211.80037453403037
0.04590000000000419	-3.312165176807163	-3.249287136529134	214.88015263782515	211.60580040429502
0.046000000000004176	-3.313341465663445	-3.2492236226196227	214.54961853919673	211.40932325128634
0.046100000000004165	-3.314490383794613	-3.2496363028438213	214.2172248332718	211.21095960002575
0.04620000000000418	-3.3156121685675166	-3.25013266360214	213.88300137363595	211.01072593449544
0.0463000000000042	-3.3167070558387834	-3.2506869941114833	213.54697777067915	210.80863870056484
0.04640000000000419	-3.3177752798817974	-3.2512720043690764	213.20918338431363	210.6047143089317
0.04650000000000418	-3.318817073394412	-3.2518654739912294	212.86964732550405	210.3989691380684
0.046600000000004194	-3.319832667511625	-3.2525201480672483	212.5283984583332	210.19141953716687
0.04670000000000421	-3.3208222918055763	-3.253147964985763	212.18546540068195	209.98208182907152
0.0468000000000042	-3.3217861742855503	-3.2537355339792415	211.84087652490658	209.7709723131946
0.04690000000000419	-3.3227245413979785	-3.25427191823073	211.494659958515	209.55810726840406
0.047000000000004205	-3.323637618026433	-3.2547488318626745	211.14684358483885	209.34350295587785
0.04710000000000422	-3.324525627491632	-3.254925216827	210.79745504370538	209.1271756219162
0.04720000000000421	-3.325388791558657	-3.2550335086586095	210.4465217328927	208.90914150070472
0.0473000000000042	-3.326227330503695	-3.255073258304942	210.09407081606363	208.6894168170211
0.04740000000000422	-3.3270414630194067	-3.255050988488152	209.74012921310313	208.4680177888789
0.04750000000000423	-3.32783140625523	-3.2549791870831073	209.38472360517594	208.24496063010193
0.04760000000000422	-3.3285973758361065	-3.254594493483805	209.0278804374216	208.02026155282178
0.04770000000000421	-3.3293395858624812	-3.2541924105393867	208.66962591960225	207.79393676989304
0.04780000000000423	-3.3300582489103063	-3.2537969883031654	208.30998602674836	207.56600249722106
0.047900000000004245	-3.330753576031036	-3.2534351926870895	207.948986499802	207.33647495599485
0.048000000000004234	-3.331425776751631	-3.253135139755016	207.58665284625863	207.10537037482175
0.04810000000000422	-3.3320750590745547	-3.252719194825333	207.22301034080633	206.87270499175654
0.04820000000000424	-3.3327016294858978	-3.2523967279841246	206.85808402684796	206.6384950562229
0.048300000000004256	-3.333305693022376	-3.252157570733613	206.49189872443196	206.4027568308205
0.048400000000004245	-3.333887453161861	-3.251984181739333	206.1244790189411	206.16550659301467
0.048500000000004234	-3.3344471118876733	-3.2518588248357005	205.7558492687364	205.92676063670427
0.04860000000000425	-3.3349848697115787	-3.2516226013094336	205.38603360828287	205.68653527366467
0.04870000000000427	-3.335500925673795	-3.2514040495637224	205.01505594876303	205.44484683486303
0.04880000000000426	-3.3359954773429905	-3.2512032956146166	204.64293997868683	205.20171167164062
0.048900000000004246	-3.336468720816283	-3.2510282498334258	204.26970916450108	204.95714615676297
0.04900000000000426	-3.336920850719242	-3.2508905365469487	203.8953867511959	204.71116668533313
0.04910000000000428	-3.3373520602058844	-3.2507327503978574	203.51999576290922	204.46378967556672
0.04920000000000427	-3.3377625409673537	-3.2506352286817153	203.14355900447472	204.21503156942754
0.04930000000000426	-3.3381524832980585	-3.2505953785759227	202.76609906922494	203.96490883312157
0.049400000000004274	-3.3385220759767216	-3.2506043260786512	202.38763832661246	203.7134379574491
0.04950000000000429	-3.338871506347769	-3.25064960874234	202.00819893168477	203.460635458014
0.04960000000000428	-3.339200960347208	-3.2506838987275697	201.62780282848783	203.2065178752896
0.04970000000000427	-3.3395106225026274	-3.2507056835908985	201.24647175064166	202.95110177454106
0.049800000000004285	-3.3398006759331937	-3.250691551193891	200.864227221914	202.69440374560426
0.0499000000000043	-3.340071302349658	-3.2506195085828606	200.48109055679322	202.43644040252278
0.05000000000000429	-3.340322682054349	-3.250465869139654	200.09708286105777	202.17722838304184
0.05010000000000428	-3.3405549939411774	-3.250131478705626	199.7122250323452	201.9167843479619
0.0502000000000043	-3.3407684155045887	-3.249677804404858	199.32653776169403	201.655124980352
0.050300000000004313	-3.3409631229040193	-3.2490913800797263	198.94004154112628	201.3922669846261
0.0504000000000043	-3.341139290839648	-3.248364141359269	198.5527566506575	201.12822708548188
0.05050000000000429	-3.341297092645428	-3.2474943008765913	198.16470316900472	200.86302202670626
0.05060000000000431	-3.341436700316724	-3.2463977686551866	197.77590097714472	200.59666856984853
0.050700000000004325	-3.341558284510313	-3.2451699649857373	197.38636975885257	200.32918349276477
0.050800000000004314	-3.3416620145443847	-3.2438300191661757	196.99612900123782	200.06058358803537
0.0509000000000043	-3.3417480583985393	-3.242396871836214	196.6051979952793	199.7908856612592
0.05100000000000432	-3.341816582713788	-3.240885293400381	196.21359583635837	199.52010652922692
0.051100000000004336	-3.3418677527925564	-3.2393625791762743	195.82134142479063	199.24826301797887
0.051200000000004325	-3.3419017326077056	-3.2377978512792884	195.42845346733824	198.97537196074808
0.051300000000004314	-3.341918684864706	-3.236205077856676	195.0349504845073	198.70145019579422
0.05140000000000433	-3.341918770875333	-3.2345993942585296	194.64085079729765	198.42651456413216
0.05150000000000435	-3.341902150658041	-3.2330017157268203	194.24617253867515	198.15058190715854
0.05160000000000434	-3.341868982966488	-3.2316803642017944	193.85093365718973	197.8736690641818
0.051700000000004326	-3.341819425289542	-3.2304189498267273	193.45515191747614	197.59579286985726
0.05180000000000434	-3.341753633851274	-3.229238747808182	193.05884490075292	197.31697015153537
0.05190000000000436	-3.341671763610964	-3.2281490867182843	192.6620300053207	197.0372177265257
0.05200000000000435	-3.3415739682630985	-3.227148162960545	192.26472444705763	196.75655239927997
0.05210000000000434	-3.341460400237371	-3.226532489392433	191.86694525991408	196.4749909585022
0.052200000000004354	-3.3413312107076183	-3.2259922547987263	191.46870929737915	196.1925501741873
0.05230000000000437	-3.341186549651289	-3.2255166786132974	191.07003323944622	195.90924679459644
0.05240000000000436	-3.341026565723578	-3.225099200273197	190.67093357937486	195.6250975431701
0.05250000000000435	-3.3408514063617583	-3.224738459816801	190.2714266355585	195.34011911538786
0.052600000000004365	-3.340661217813938	-3.2246111377379125	189.87152855513065	195.0543281755761
0.05270000000000438	-3.340456145139061	-3.2245182799781684	189.47125531442876	194.76774135367205
0.05280000000000437	-3.3402363322069055	-3.2244374183645306	189.07062271945665	194.48037524194677
0.05290000000000436	-3.3400019216980876	-3.2243442263162625	188.669646406346	194.19224639169224
0.05300000000000438	-3.339753055104058	-3.224218001704581	188.26834184181592	193.90337130987945
0.053100000000004394	-3.3394898727271025	-3.224074965980473	187.8667243236305	193.61376645579028
0.05320000000000438	-3.339212513689075	-3.2238857501722453	187.4648089820074	193.3234482376286
0.05330000000000437	-3.3389211159878824	-3.223655454173555	187.0626107862225	193.03243300911666
0.05340000000000439	-3.338615816373933	-3.223398592542692	186.66014453158857	192.74073706607993
0.053500000000004405	-3.3382967504558176	-3.2231363813557334	186.25742485143442	192.44837664302656
0.053600000000004394	-3.337964052728789	-3.2227717955047366	185.85446622064484	192.15536790972516
0.05370000000000438	-3.3376178565747594	-3.22243346282563	185.45128295608868	191.86172696778533
0.0538000000000044	-3.3372582942623032	-3.222126761850193	185.0478892170461	191.56746984724722
0.05390000000000442	-3.3368854969466546	-3.2218431792577924	184.64429900563394	191.2726125031829
0.054000000000004406	-3.3364995946697102	-3.2215611586700827	184.2405261672304	190.97717081231374
0.054100000000004395	-3.336100716360026	-3.2210783653048636	183.83658439089746	190.68116056964934
0.05420000000000441	-3.3356889898412594	-3.220551430452865	183.43248721072214	190.38459748515126
0.05430000000000443	-3.3352645418855116	-3.219961071319	183.0282480120445	190.08749718042623
0.05440000000000442	-3.33482749809347	-3.2192961248787673	182.62388001880416	189.78987518545154
0.054500000000004406	-3.3343779829994444	-3.218551900377721	182.2193963054149	189.49174693533746
0.05460000000000442	-3.333916120099187	-3.217577563581845	181.81480980019785	189.1931277671308
0.05470000000000444	-3.333442031849893	-3.2165018812192248	181.4101332857757	188.89403291666113
0.05480000000000443	-3.332955839670201	-3.215313273348478	181.00537939946557	188.5944775154359
0.05490000000000442	-3.3324576639401897	-3.2140040747831717	180.60056063367054	188.2944765875843
0.055000000000004434	-3.331947624001383	-3.212569904105496	180.19568933627022	187.99404504685637
0.05510000000000445	-3.331425838156745	-3.2109176923184792	179.79077771100935	187.69319769367863
0.05520000000000444	-3.3308924236787703	-3.209141401252162	179.385837818767	187.39194921226846
0.05530000000000443	-3.3303474968596136	-3.2072440721124	178.9808815834012	187.0903141678114
0.055400000000004446	-3.329791172895906	-3.2052346010456603	178.57592077957185	186.78830700370318
0.05550000000000446	-3.329223565991653	-3.2031291765997714	178.17096704434874	186.4859420388588
0.05560000000000445	-3.3286447893851197	-3.2009281871587207	177.76603188051024	186.1832334650923
0.05570000000000444	-3.328054955348833	-3.1986734611119685	177.36112665690476	185.8801953445653
0.05580000000000446	-3.3274541751895796	-3.196388600657956	176.95626260881085	185.57684160731293
0.055900000000004474	-3.326842559248405	-3.1940925805077156	176.55145083829652	185.27318604884246
0.05600000000000446	-3.3262202169006176	-3.1917996627214005	176.1467023145776	184.96924232781066
0.05610000000000445	-3.3255872565557842	-3.189576205249037	175.74202787437383	184.66502396377922
0.05620000000000447	-3.3249437856654227	-3.1873783943271135	175.337438223103	184.3605443350508
0.056300000000004485	-3.3242899107699264	-3.185220924410327	174.93294394034424	184.05581667658663
0.056400000000004474	-3.3236257373887086	-3.1831236989903857	174.5285554682105	183.7508540780069
0.05650000000000446	-3.32295137011988	-3.1811063953092438	174.12428312257381	183.44566948167488
0.05660000000000448	-3.3222669126659983	-3.179206875760999	173.72013709620825	183.14027568086587
0.0567000000000045	-3.3215724678340734	-3.1774241053319097	173.31612745912167	182.83468531802214
0.056800000000004486	-3.3208681375355633	-3.1757893234779035	172.91226415888408	182.5289108830939
0.056900000000004475	-3.320154022786377	-3.17433474700408	172.50855702095726	182.22296471196682
0.05700000000000449	-3.3194302237068722	-3.173084406404542	172.10501574902142	181.9168589849779
0.05710000000000451	-3.3186968395218566	-3.1720061630842062	171.7016499253019	181.61060572551875
0.0572000000000045	-3.3179539685678603	-3.1711376097162516	171.29846901168668	181.30421679872697
0.057300000000004486	-3.317201708336891	-3.170445654747818	170.89548235481436	180.99770391026578
0.0574000000000045	-3.3164401553723484	-3.169879327746856	170.49269917504648	180.69107860519244
0.05750000000000452	-3.315669405364684	-3.169387080973033	170.09012857722354	180.38435226691576
0.05760000000000451	-3.3148895531758975	-3.1689326883790514	169.68777955364303	180.07753611624048
0.0577000000000045	-3.314100692839543	-3.1684778497635944	169.28566098436093	179.77064121050176
0.057800000000004514	-3.3133029175607214	-3.1679978765531427	168.88378163749223	179.46367844278683
0.05790000000000453	-3.3124963197160873	-3.1674738999332575	168.48215016951087	179.15665854124512
0.05800000000000452	-3.3116809908538443	-3.1668942289469753	168.08077512554812	178.84959206848626
0.05810000000000451	-3.310857021693747	-3.166369016297258	167.6796649396903	178.54248942106435
0.058200000000004526	-3.31002450213394	-3.165778037655748	167.27882793602066	178.2353608290499
0.05830000000000454	-3.3091835212916427	-3.165119759326809	166.87827233334454	177.92821635568902
0.05840000000000453	-3.3083341674050395	-3.1643925032453026	166.4780062347851	177.62106589714682
0.05850000000000452	-3.3074765279244187	-3.1635939517797897	166.0780376380181	177.31391918233717
0.05860000000000454	-3.3066106895353276	-3.16286986892891	165.67837443807562	177.0067857728374
0.058700000000004554	-3.3057367381585814	-3.1620576380075613	165.2790244276216	176.69967506288725
0.05880000000000454	-3.3048547589502557	-3.161143382694854	164.87999529722438	176.39259627947118
0.05890000000000453	-3.303964836301691	-3.160119126374351	164.48129463562972	176.08555848248338
0.05900000000000455	-3.303067053839491	-3.1589877716243615	164.08292993003266	175.77857056497587
0.059100000000004566	-3.3021614944255226	-3.1578298927196506	163.68490856634824	175.47164125348775
0.059200000000004555	-3.301248240163324	-3.156577605227491	163.28723783017915	175.16477910845552
0.059300000000004544	-3.30032737243582	-3.1552391503876165	162.88992491119168	174.85799252470326
0.05940000000000456	-3.299398971813286	-3.153829464073427	162.49297689334654	174.5512897320127
0.05950000000000458	-3.2984631181396185	-3.1523735683955514	162.0964007645771	174.24467879577242
0.059600000000004566	-3.2975198905541334	-3.150842520888181	161.70020341941841	173.93816761770435
0.059700000000004555	-3.2965693674915606	-3.1493419089670445	161.30439165925662	173.63176393666768
0.05980000000000457	-3.295611626682045	-3.147913326526098	160.90897219257695	173.32547532954007
0.05990000000000459	-3.2946467451511467	-3.146591035446276	160.5139516352111	173.01930921217402
0.06000000000000458	-3.293674799219845	-3.1453978952284984	160.11933651058467	172.713272840429
0.060100000000004566	-3.2926958645045303	-3.14420619506183	159.72513324996132	172.40737331127707
0.06020000000000458	-3.2917100159229893	-3.1431556258875215	159.33134819334074	172.10161756398273
0.0603000000000046	-3.2907173277292907	-3.1422416323047853	158.9379875935005	171.79601238135652
0.06040000000000459	-3.2897178734277706	-3.1414536374674924	158.54505760685925	171.4905643910791
0.06050000000000458	-3.288711725854283	-3.140770512842919	158.15256430258256	171.18528006709812
0.060600000000004595	-3.287698957196619	-3.1401160994921895	157.76051366503822	170.88016573109525
0.06070000000000461	-3.286679638994499	-3.139509932946592	157.3689115940212	170.57522755402388
0.0608000000000046	-3.2856538421395776	-3.138921813457505	156.9777639049789	170.27047155771547
0.06090000000000459	-3.2846216368754404	-3.138330676629435	156.58707632923503	169.96590361655421
0.061000000000004606	-3.2835830927976066	-3.1377264428918616	156.19685451421284	169.66152945922065
0.06110000000000462	-3.282538278853527	-3.137148087590512	155.80710402365767	169.35735467050142
0.06120000000000461	-3.2814872633481484	-3.136538222477893	155.41783033846528	169.05338469316558
0.0613000000000046	-3.280430113976108	-3.135883093057071	155.02903886040727	168.74962482990622
0.06140000000000462	-3.279366897741629	-3.1351693157560407	154.64073490361721	168.44608024534708
0.061500000000004634	-3.278297681034701	-3.1343866960807962	154.25292370311885	168.14275596811368
0.06160000000000462	-3.2772225296501296	-3.133512301766581	153.86561041711124	167.83965689296613
0.06170000000000461	-3.2761415087875325	-3.1325673010772026	153.47880012717178	167.53678778299525
0.06180000000000463	-3.275054683051345	-3.131560512402965	153.0924978384599	167.2341532718797
0.061900000000004646	-3.2739621164508157	-3.1305163825631737	152.70670847991903	166.93175786620418
0.062000000000004635	-3.27286387240001	-3.12947721889024	152.32143690447884	166.6296059478361
0.062100000000004624	-3.2717600137178047	-3.1284038364579483	151.93668788925547	166.32770177636135
0.06220000000000464	-3.2706506026330535	-3.1274402848057345	151.55246613631473	166.02604949157774
0.06230000000000466	-3.2695357008142465	-3.126624547658155	151.16877627610126	165.72465311604492
0.062400000000004646	-3.26841536929512	-3.1259683372007467	150.78562285952498	165.42351655768923
0.06250000000000464	-3.2672896685458133	-3.125457313453608	150.40301036592146	165.12264361246295
0.06260000000000465	-3.2661586584905855	-3.125009750871947	150.02094320517065	164.8220379670564
0.06270000000000467	-3.2650223985078166	-3.124644002450031	149.63942571788067	164.5217032016624
0.06280000000000466	-3.2638809474300072	-3.124333364263051	149.25846217557046	164.22164279279028
0.06290000000000465	-3.262734363543779	-3.124066096957641	148.8780567808528	163.9218601161289
0.06300000000000466	-3.2615827045898724	-3.123844634891695	148.49821366761535	163.6223584494575
0.06310000000000468	-3.26042602776315	-3.1237394430040677	148.11893690120255	163.32314097560266
0.06320000000000467	-3.25926438971737	-3.1236987338966116	147.74023047911624	163.02421078543927
0.06330000000000466	-3.258097846592463	-3.123722144623934	147.3620983341653	162.7255708809339
0.06340000000000467	-3.2569264539456375	-3.123796751271814	146.98454432713234	162.42722417822952
0.06350000000000469	-3.255750266817614	-3.1238996018361638	146.60757225417697	162.12917351076896
0.06360000000000468	-3.2545693397490636	-3.124104168184691	146.23118584879694	161.83142163245589
0.06370000000000467	-3.2533837267806076	-3.124281027011347	145.85538878199276	161.53397122084976
0.06380000000000469	-3.252193481452813	-3.1243970976623068	145.48018466243175	161.23682488039492
0.0639000000000047	-3.2509986568061997	-3.124421577300246	145.10557703661334	160.9399851456798
0.06400000000000469	-3.2497993053812366	-3.124332872020475	144.73156938903162	160.64345448472474
0.06410000000000468	-3.248595479218342	-3.12408752129658	144.3581651423385	160.34723530229496
0.0642000000000047	-3.2473872298622903	-3.123726002547789	143.9853676579864	160.05132994323858
0.06430000000000471	-3.2461746083872685	-3.1232650273864175	143.6131802391177	159.75574069584434
0.0644000000000047	-3.2449576653332017	-3.1227300670013713	143.2416061237829	159.46046979521842
0.06450000000000469	-3.243736450767239	-3.122151870554436	142.870648491808	159.1655194266753
0.06460000000000471	-3.2425110142989597	-3.1214064854291044	142.50031046660354	158.87089172914312
0.06470000000000473	-3.241281405080376	-3.1206673669530116	142.13059511531299	158.57658879857715
0.06480000000000471	-3.2400476718059332	-3.1199418102342222	141.76150544896032	158.2826126913806
0.0649000000000047	-3.238809862712504	-3.1192325260278384	141.39304442259677	157.98896542782816
0.06500000000000472	-3.2375680255793964	-3.1185381629323774	141.02521493544822	157.69564899549007
0.06510000000000474	-3.23632220772835	-3.117718635291253	140.65801983106084	157.40266535265314
0.06520000000000473	-3.2350724560275967	-3.116880264812354	140.29146189788926	157.1100164317344
0.06530000000000472	-3.2338188169148396	-3.1159992815578126	139.92554387194372	156.81770414268513
0.06540000000000473	-3.2325613363385313	-3.11505270473571	139.560268430531	156.52573037638052
0.06550000000000475	-3.2313000598148003	-3.1140215929789874	139.19563819860858	156.2340970079928
0.06560000000000474	-3.2300350324414944	-3.1128794811497715	138.8316557504504	155.94280590034168
0.06570000000000473	-3.2287662988981785	-3.111638691808375	138.46832360977984	155.65185890722088
0.06580000000000474	-3.2274939034461334	-3.1103007627941	138.10564424990125	155.36125787669482
0.06590000000000476	-3.2262178899283613	-3.1088685387312633	137.74362009383245	155.07100465436292
0.06600000000000475	-3.2249383017695816	-3.1073441217509012	137.3822535144352	154.78110108658646
0.06610000000000474	-3.223655181976231	-3.1058497671063603	137.02154683454648	154.49154902367417
0.06620000000000476	-3.2223685731402014	-3.1042738020077283	136.66150232751554	154.20235032302278
0.06630000000000477	-3.221078517459887	-3.1026363024823875	136.30212221962577	153.91350685220826
0.06640000000000476	-3.2197850566861255	-3.1009596995659376	135.9434086843291	153.62502049202317
0.06650000000000475	-3.2184882321747894	-3.0992579695063274	135.58536384811129	153.33689313945547
0.06660000000000477	-3.2171880848997194	-3.0976814514712823	135.22798979202352	153.0491267106061
0.06670000000000478	-3.2158846554527325	-3.096077893535901	134.87128855180094	152.76172314353948
0.06680000000000477	-3.214577984043619	-3.094437093526804	134.51526211798068	152.4746844010633
0.06690000000000476	-3.2132681105001377	-3.092753020602496	134.15991243601877	152.18801247343256
0.06700000000000478	-3.211955074268025	-3.091025913340842	133.80524140640802	151.9017093809748
0.0671000000000048	-3.210638914410988	-3.089327801642023	133.4512508847941	151.6157771766314
0.06720000000000478	-3.2093196696141404	-3.087591111589103	133.09794268246637	151.3302179484106
0.06730000000000477	-3.2079973782032565	-3.0858189999751033	132.7453185685702	151.04503382174752
0.06740000000000479	-3.206672078095092	-3.08401552375648	132.39338026480482	150.76022696176906
0.0675000000000048	-3.2053438068458644	-3.082191073016437	132.04212945082693	150.47579957545642
0.0676000000000048	-3.2040126016631585	-3.0804046317455076	131.69156776565623	150.1917539137035
0.06770000000000478	-3.2026784994059265	-3.0786465028074503	131.34169680778086	149.90809227326608
0.0678000000000048	-3.201341536584488	-3.0769415786812067	130.99251813526237	149.62481699859742
0.06790000000000482	-3.2000017493605313	-3.0753082324805896	130.6440332658402	149.34193048356764
0.0680000000000048	-3.198659173547111	-3.073759089394324	130.296243677036	149.0594351730618
0.0681000000000048	-3.1973138446086495	-3.0723115200421187	129.94915080625756	148.77733356445242
0.06820000000000481	-3.1959657976640883	-3.070960308332	129.60275605124556	148.49562820894496
0.06830000000000483	-3.194615067504484	-3.069715619741978	129.2570607720929	148.21432171279042
0.06840000000000482	-3.193261688547419	-3.0685866079651833	128.91206628637582	147.93341673836295
0.06850000000000481	-3.1919056948816125	-3.0675756832739824	128.56777387412274	147.65291600509775
0.06860000000000482	-3.190547120277862	-3.066660533187208	128.22418477910276	147.37282229028798
0.06870000000000484	-3.1891859981890422	-3.0658507132627344	127.88130020891909	147.09313842973614
0.06880000000000483	-3.187822361750105	-3.065130108577419	127.53912133510195	146.81386731825714
0.06890000000000482	-3.1864562437780797	-3.064480042754254	127.19764929320164	146.53501191003053
0.06900000000000484	-3.185087676772072	-3.063885389837239	126.85688518288083	146.25657521879944
0.06910000000000485	-3.1837166929132645	-3.0634049566007944	126.51683006800698	145.97856031791383
0.06920000000000484	-3.182343324067805	-3.0629576800460456	126.1774849770587	145.7009703402148
0.06930000000000483	-3.180967601802876	-3.062547265850376	125.8388509049672	145.42380847775877
0.06940000000000485	-3.1795895573449053	-3.062188262062923	125.50092880865034	145.14707798137945
0.06950000000000486	-3.178209221620563	-3.0618999431628606	125.16371961157573	144.87078216008626
0.06960000000000485	-3.176826625266793	-3.061835340143847	124.82722420493897	144.59492438029642
0.06970000000000484	-3.175441798630818	-3.0618818136262873	124.49144344774685	144.3195080648998
0.06980000000000486	-3.1740547717701326	-3.0620369604947126	124.15637816689906	144.0445366921573
0.06990000000000487	-3.172665574452508	-3.0622787432666323	123.82202915727096	143.7700137944288
0.07000000000000486	-3.171274236155993	-3.06257762503957	123.48839718179522	143.49594295673222
0.07010000000000485	-3.169880786068909	-3.062898008909349	123.15548297154314	143.2223278151317
0.07020000000000487	-3.168485253092496	-3.0632238580467623	122.82328722609431	142.9491720549564
0.07030000000000489	-3.1670876658555787	-3.0635413629001937	122.49181061521399	142.67647940884848
0.07040000000000488	-3.1656880526763036	-3.0638418489052404	122.16105377476187	142.40425365464034
0.07050000000000486	-3.164286441599757	-3.064120832779759	121.83101731087594	142.132498613063
0.07060000000000488	-3.162882860407159	-3.064249410597311	121.50170180104922	141.86121814528448
0.0707000000000049	-3.161477336615864	-3.064345714648872	121.173107794203	141.5904161502814
0.07080000000000489	-3.160069897479361	-3.064391289230553	120.84523581075918	141.32009656204198
0.07090000000000488	-3.1586605699872705	-3.0643747199587335	120.51808634271306	141.05026334660428
0.07100000000000489	-3.1572493808653483	-3.0642927654393555	120.19165985370496	140.7809204989307
0.07110000000000491	-3.155836356575483	-3.064009918525825	119.86595677909271	140.51207203962008
0.0712000000000049	-3.154421523318114	-3.063641365591709	119.54097752628638	140.2437220114598
0.07130000000000489	-3.1530049070456023	-3.0631746309015044	119.21672247627548	139.9758744758204
0.0714000000000049	-3.15158653342724	-3.062599167889605	118.89319197988483	139.70853350889544
0.07150000000000492	-3.1501664278837205	-3.0619067383902423	118.570386361605	139.44170319778894
0.07160000000000491	-3.148744615595558	-3.061042207941555	118.24830592057664	139.17538763645422
0.0717000000000049	-3.1473211215030816	-3.060070358221059	117.92695093065338	138.90959092148657
0.07180000000000492	-3.1458959703064404	-3.0590023823562515	117.60632164046626	138.64431714777407
0.07190000000000493	-3.1444691864656007	-3.0578489889212497	117.28641827348703	138.37957040401028
0.07200000000000492	-3.143040794200346	-3.0566192695763044	116.9672410280917	138.11535476807245
0.07210000000000491	-3.141610817490278	-3.055355957734731	116.64879007762354	137.85167430226937
0.07220000000000493	-3.1401792800770214	-3.054020175771325	116.33106557069668	137.588533048464
0.07230000000000494	-3.1387462054764157	-3.052618744433271	116.01406763258589	137.32593502307552
0.07240000000000493	-3.137311616946536	-3.051160835407384	115.69779636180184	137.06388421196462
0.07250000000000492	-3.135875537519249	-3.049647278311132	115.38225183359606	136.80238456520834
0.07260000000000494	-3.13443799000791	-3.0481149002286054	115.06743410085696	136.54143999176938
0.07270000000000496	-3.1329989970073635	-3.0465180517019452	114.75334319416646	136.2810543540654
0.07280000000000494	-3.131558580893938	-3.0448545530861275	114.43997912185485	136.02123146244375
0.07290000000000493	-3.130116763825451	-3.0431330947804667	114.12734187005707	135.76197506956763
0.07300000000000495	-3.1286735677412065	-3.041375219975785	113.81543140276781	135.5032888647202
0.07310000000000497	-3.1272290143619967	-3.0396366616817923	113.50424766189718	135.24517646803255
0.07320000000000496	-3.1257831251921147	-3.0379021435350335	113.19379056754474	134.98764142464162
0.07330000000000494	-3.1243359215304545	-3.03617620231707	112.88406001926322	134.7306871987849
0.07340000000000496	-3.1228874244413176	-3.0344516162019155	112.57505589292944	134.47431716783893
0.07350000000000498	-3.121437654783272	-3.032713631697548	112.26677804394711	134.21853461630835
0.07360000000000497	-3.1199866332161803	-3.031016610579595	111.95922630806284	133.96334272977228
0.07370000000000496	-3.1185343802012007	-3.0292846848761315	111.65240050141534	133.70874458879436
0.07380000000000497	-3.117080916000782	-3.0275021968948335	111.34630042058298	133.45474316280627
0.07390000000000499	-3.11562626067867	-3.025650451796918	111.04092584263331	133.20134130396906
0.07400000000000498	-3.1141704340999063	-3.023715595806064	110.73627652517096	132.94854174102198
0.07410000000000497	-3.112713455930822	-3.0217105921166043	110.43235220638505	132.6963470731247
0.07420000000000498	-3.1112553456408807	-3.019615088892145	110.12915260529809	132.4447597637025
0.074300000000005	-3.1097961225127855	-3.017441440498101	109.82667742291403	132.19378213430042
0.07440000000000499	-3.1083358056158357	-3.015208418116263	109.52492633936019	131.9434163584552
0.07450000000000498	-3.106874413832303	-3.0129304482779933	109.22389901681255	131.69366445559191
0.074600000000005	-3.105411965863838	-3.010543151934772	108.92359510023691	131.4445282849552
0.07470000000000501	-3.10394848023148	-3.0081287018540994	108.62401421743252	131.1960095395809
0.074800000000005	-3.102483975275646	-3.005692794647023	108.32515597907287	130.94810974031677
0.07490000000000499	-3.101018469156139	-3.0032443007680945	108.02701997874823	130.70083022990144
0.07500000000000501	-3.099551979852144	-3.000797611100566	107.72960579300758	130.45417216710834
0.07510000000000502	-3.098084525162229	-2.9982499104343114	107.43291298139957	130.20813652096288
0.07520000000000501	-3.096616122706018	-2.9957377526856876	107.13694108669674	129.96272406504232
0.075300000000005	-3.095146789933389	-2.9932755835707576	106.84168963593832	129.7179353718637
0.07540000000000502	-3.093676544100184	-2.9908710145438673	106.54715813782254	129.4737708073711
0.07550000000000504	-3.092205402292287	-2.988528440962201	106.25334608537396	129.23023052552813
0.07560000000000502	-3.0907333814314724	-2.9861381718783258	105.96025295661902	128.987314463024
0.07570000000000501	-3.0892604982754026	-2.983822100272388	105.66787821462134	128.7450223341015
0.07580000000000503	-3.0877867694176304	-2.981577524632751	105.37622130751876	128.5033536255149
0.07590000000000505	-3.0863122112875967	-2.979397060445619	105.08528166855857	128.2623075916255
0.07600000000000504	-3.0848368401506336	-2.97727372417925	104.79505871613429	128.02188324964226
0.07610000000000502	-3.0833606721079616	-2.97512226771893	104.50555185382068	127.78207937501533
0.07620000000000504	-3.081883723098214	-2.9730137173019187	104.2167604705759	127.54289449699078
0.07630000000000506	-3.080406008905803	-2.9709495224620817	103.9286839416875	127.3043268943332
0.07640000000000505	-3.0789275451387903	-2.968929124428393	103.6413216263951	127.06637459122445
0.07650000000000504	-3.077448347250846	-2.9669447863748917	103.3546728703206	126.8290353533443
0.07660000000000505	-3.075968430546584	-2.9649664323006344	103.06873700608233	126.59230668414261
0.07670000000000507	-3.0744878101815587	-2.9629931473312934	102.78351335332513	126.35618582130807
0.07680000000000506	-3.073006501162266	-2.9610040366014903	102.4990012187516	126.1206697334411
0.07690000000000505	-3.071524518346142	-2.958987696793749	102.2151998961527	125.88575511693824
0.07700000000000506	-3.070041876441565	-2.956947841649885	101.93210866643828	125.6514383930933
0.07710000000000508	-3.068558590007853	-2.9548996562983763	101.64972679766784	125.41771570542426
0.07720000000000507	-3.067074673456656	-2.952843374303034	101.36805354523237	125.1845829172292
0.07730000000000506	-3.0655901410595527	-2.9507881961766413	101.08708815271177	124.95203560937924
0.07740000000000508	-3.0641050069279054	-2.948747479664938	100.80682984970838	124.72006907835473
0.07750000000000509	-3.062619285032879	-2.946737064501824	100.52727785406071	124.48867833452958
0.07760000000000508	-3.061132989210297	-2.9447763852870867	100.24843137240032	124.2578581007094
0.07770000000000507	-3.0596461331606384	-2.9428771693540208	99.97028960017705	124.02760281092915
0.07780000000000509	-3.0581587304490405	-2.94104443126496	99.69285172168577	123.79790660951566
0.0779000000000051	-3.0566707945052993	-2.939267120192623	99.4161169100925	123.56876335041973
0.07800000000000509	-3.055182338623868	-2.9375191480454887	99.14008432745983	123.34016659682258
0.07810000000000508	-3.0536933759638565	-2.9357865336747233	98.86475312477299	123.11210962102068
0.0782000000000051	-3.052203919550295	-2.9340199651222054	98.59012244210307	122.88458540459479
0.07830000000000512	-3.050713982281043	-2.93220622855251	98.316191409385	122.65758663886534
0.0784000000000051	-3.049223576908453	-2.9303396485190434	98.04295914444347	122.43110572563936
0.0785000000000051	-3.0477327160576038	-2.928412886898209	97.7704247550075	122.20513477825142
0.07860000000000511	-3.046241412230726	-2.9264557286023725	97.49858733921533	121.97966562290335
0.07870000000000513	-3.044749677807199	-2.92444314261959	97.22744598563638	121.75468980030399
0.07880000000000512	-3.0432575250435536	-2.922391823401069	96.95699977329289	121.53019856761316
0.0789000000000051	-3.0417649660734667	-2.9203235444071045	96.68724777168156	121.3061829006913
0.07900000000000512	-3.0402720129077663	-2.918265673146434	96.41818904079514	121.08263349665769
0.07910000000000514	-3.038778677434432	-2.916276428923157	96.14982263114479	120.85954077675922
0.07920000000000513	-3.037284971419738	-2.914340019347397	95.88214758390562	120.63689488955018
0.07930000000000512	-3.0357909065145345	-2.912465441381612	95.61516293162197	120.41468571438585
0.07940000000000513	-3.0342964942375636	-2.9106584281263825	95.34886769640994	120.19290286523005
0.07950000000000515	-3.032801745992065	-2.9089251950108785	95.08326089178951	119.97153569477751
0.07960000000000514	-3.031306673069802	-2.9073267622849897	94.81834152314262	119.75057329889165
0.07970000000000513	-3.029811286651053	-2.905825212124835	94.55410858773016	119.53000452135727
0.07980000000000514	-3.0283155978046215	-2.9044248820071163	94.29056107471082	119.30981795894888
0.07990000000000516	-3.026819617487828	-2.903117948732842	94.0276979651585	119.09000196681322
0.08000000000000515	-3.0253233565465156	-2.901886680611351	93.7655182320805	118.87054466416552
0.08010000000000514	-3.0238268257150454	-2.900845533000322	93.50402084043483	118.65143394029754
0.08020000000000516	-3.0223300356173444	-2.8998424529024023	93.24320474726247	118.43265746089747
0.08030000000000517	-3.0208329967726018	-2.8988658235553246	92.98306890232473	118.2142026746781
0.08040000000000516	-3.0193357195801034	-2.897908704007104	92.72361224646737	117.99605682031152
0.08050000000000515	-3.017838214334343	-2.896969679472642	92.4648337132864	117.77820693366803
0.08060000000000517	-3.0163404912286778	-2.8962855022719745	92.20673222954206	117.56063985535623
0.08070000000000518	-3.0148425603553317	-2.895619061309151	91.94930671517375	117.34334223856112
0.08080000000000517	-3.013344431705395	-2.894966606699814	91.69255608331426	117.12630055717591
0.08090000000000516	-3.0118461151688196	-2.894327519490986	91.43647924030412	116.9095011142241
0.08100000000000518	-3.010347620534426	-2.893703609697615	91.18107508570654	116.69293005056787
0.0811000000000052	-3.008848957489898	-2.8932774438238495	90.92634251232151	116.47657335389707
0.08120000000000518	-3.0073501356227346	-2.892869706542902	90.67228040630351	116.26041686799452
0.08130000000000517	-3.0058511644254216	-2.892484595671445	90.41888764773915	116.04444630227184
0.08140000000000519	-3.004352053281647	-2.8921287471361845	90.16616310915823	115.82864724157027
0.08150000000000521	-3.0028528114800466	-2.8918123065277483	89.9141056570473	115.61300515622013
0.0816000000000052	-3.0013534482175306	-2.8915775002089386	89.66271415222424	115.39750541235294
0.08170000000000519	-2.9998539725992783	-2.8914155660376513	89.41198744984976	115.18213328245807
0.0818000000000052	-2.9983543936387447	-2.8913379327521076	89.16192439943899	114.96687395617832
0.08190000000000522	-2.9968547202576565	-2.891348449440647	88.91252384487294	114.75171255133648
0.08200000000000521	-2.995354961286013	-2.891442506155176	88.66378462440971	114.53663412518368
0.0821000000000052	-2.9938551254620873	-2.891539499770769	88.41570557069642	114.32162368586302
0.08220000000000521	-2.9923552214332854	-2.8916919053525683	88.16828551087362	114.1066662040789
0.08230000000000523	-2.9908552577608454	-2.891880463037956	87.92152326709862	113.89174662496364
0.08240000000000522	-2.9893552429073096	-2.8920845719329984	87.6754176551903	113.67684988013177
0.08250000000000521	-2.987855185249022	-2.892283854296659	87.42996748600383	113.46196089991183
0.08260000000000522	-2.986355093079152	-2.8923213829261396	87.18517156576972	113.24706462574758
0.08270000000000524	-2.984854974607694	-2.892316569049623	86.94102869610221	113.03214602275693
0.08280000000000523	-2.983354837961465	-2.8922561077997373	86.69753767400802	112.81719009243737
0.08290000000000522	-2.9818546911841075	-2.8921362244589432	86.45469729189551	112.6021818855093
0.08300000000000524	-2.980354542236087	-2.8919623849939367	86.21250633758288	112.38710651488398
0.08310000000000525	-2.9788543989946934	-2.8915427004860756	85.97096359430711	112.17194916874615
0.08320000000000524	-2.9773542692548256	-2.8910779688917616	85.73006784081818	111.956695123738
0.08330000000000523	-2.9758541607332485	-2.890565589696181	85.48981785185086	111.74132975823399
0.08340000000000525	-2.974354081057218	-2.890005019372798	85.25021239689335	111.52583856569349
0.08350000000000526	-2.9728540377758406	-2.8893988878115135	85.01125024143434	111.31020716807868
0.08360000000000525	-2.9713540383628176	-2.8885750746189713	84.77293014727005	111.0944213293252
0.08370000000000524	-2.9698540902164456	-2.887724598964079	84.53525087250937	110.87846696885168
0.08380000000000526	-2.9683542006596135	-2.8868612027548135	84.29821117158079	110.6623301750962
0.08390000000000528	-2.9668543769398075	-2.885995238264743	84.0618097952391	110.44599721906552
0.08400000000000526	-2.9653546262291077	-2.8851309768674867	83.826045490571	110.22945456788268
0.08410000000000525	-2.963854955624189	-2.8841799935440355	83.59091700100191	110.01268889832025
0.08420000000000527	-2.96235537214703	-2.883246304546328	83.35642306637911	109.79568711030446
0.08430000000000529	-2.9608558827487825	-2.882349687291898	83.12256242339932	109.57843634037664
0.08440000000000528	-2.9593564942994384	-2.881510916903197	82.8893338044885	109.36092397509637
0.08450000000000527	-2.957857213598148	-2.8807396559852805	82.65673593893304	109.14313766437311
0.08460000000000528	-2.956358047375717	-2.880015805006236	82.42476755315698	108.92506533471084
0.0847000000000053	-2.9548590022946026	-2.879345761734733	82.19342737072559	108.70669520235153
0.08480000000000529	-2.9533600849489177	-2.8787190842665136	81.9627141123503	108.48801578630221
0.08490000000000528	-2.951861301864424	-2.8781242825266924	81.73262649589184	108.26901592123028
0.0850000000000053	-2.950362659498539	-2.877546650929179	81.50316323636521	108.04968477021357
0.08510000000000531	-2.9488641642403333	-2.876999041526062	81.27432304594382	107.83001183732863
0.0852000000000053	-2.947365822411175	-2.876440006645313	81.04610463403353	107.60998698006262
0.08530000000000529	-2.9458676402682347	-2.875854225321187	80.81850670765833	107.38960042153421
0.0854000000000053	-2.944369623995111	-2.8752271034819756	80.59152797044254	107.168842762508
0.08550000000000532	-2.9428717797112034	-2.8745480325077826	80.36516712363682	106.94770499318808
0.08560000000000531	-2.941374113473972	-2.8739196676421552	80.13942286636792	106.72617850477444
0.0857000000000053	-2.9398766312789397	-2.8732296133888724	79.91429389564051	106.50425510076882
0.08580000000000532	-2.9383793390596913	-2.8724752996804748	79.6897789063396	106.28192700801473
0.08590000000000533	-2.936882242687876	-2.871652664335376	79.46587659123344	106.05918688745656
0.08600000000000532	-2.9353853479732024	-2.870760409099719	79.24258564097471	105.83602784460366
0.08610000000000531	-2.9338886606634453	-2.87002085946727	79.01990474410395	105.61244343968475
0.08620000000000533	-2.9323921864450235	-2.869240249406246	78.79783258711458	105.38842769747865
0.08630000000000534	-2.9308959309461837	-2.868437970571994	78.57636785480175	105.16397511680745
0.08640000000000533	-2.9293998997284922	-2.8676310034570403	78.35550922933699	104.93908067967762
0.08650000000000532	-2.9279040982953393	-2.8668337263483785	78.13525539119779	104.71373986005597
0.08660000000000534	-2.9264085320939968	-2.866252032339485	77.91560501939331	104.48794863226703
0.08670000000000536	-2.924913206515619	-2.8656771009984805	77.69655679146477	104.26170347899925
0.08680000000000535	-2.923418126895239	-2.8650979619263612	77.4781093834857	104.03500139890606
0.08690000000000533	-2.9219232985117727	-2.864502653498682	77.26026147006309	103.80783991379043
0.08700000000000535	-2.920428726588015	-2.8638800813093925	77.04301172433759	103.58021707536015
0.08710000000000537	-2.918934416290643	-2.863270736015331	76.82635881798437	103.35213147154272
0.08720000000000536	-2.917440372730745	-2.8626224739271726	76.61030142127142	103.1235822323477
0.08730000000000535	-2.9159466009667043	-2.861935582117448	76.39483820337414	102.89456903526562
0.08740000000000536	-2.9144531059964764	-2.861218543877191	76.17996783153367	102.66509211019343
0.08750000000000538	-2.912959892765315	-2.860487423659696	75.96568897190032	102.43515224387606
0.08760000000000537	-2.9114669661676373	-2.859638642056964	75.7520002897366	102.20475078385363
0.08770000000000536	-2.9099743310470187	-2.858808609527519	75.53890044941535	101.9738896419061
0.08780000000000537	-2.908481992196198	-2.8580141510599137	75.32638811441977	101.74257129698603
0.08790000000000539	-2.906989954357076	-2.857268853797822	75.11446194734216	101.51079879763154
0.08800000000000538	-2.905498222220714	-2.85658121018716	74.90312060988326	101.27857576385114
0.08810000000000537	-2.904006800427335	-2.8557828486875265	74.69236276285118	101.04590638847367
0.08820000000000539	-2.902515693566804	-2.8550442607493913	74.48218706621294	100.81279543795661
0.0883000000000054	-2.9010249061812434	-2.8543568939556563	74.27259217937848	100.57924825264679
0.08840000000000539	-2.899534442758028	-2.8537111294887527	74.06357676043591	100.34527074648796
0.08850000000000538	-2.8980443077367948	-2.8531009223191743	73.85513946691518	100.11086940616933
0.0886000000000054	-2.8965545055111317	-2.8523817655385697	73.64727895597055	99.87605128971289
0.08870000000000541	-2.8950650404285825	-2.8516836038947817	73.4399938843785	99.6408240244939
0.0888000000000054	-2.8935759167906414	-2.850998009782315	73.23328290853577	99.40519580469224
0.08890000000000539	-2.892087138852757	-2.8503172953197518	73.02714468445662	99.1691753881722
0.08900000000000541	-2.8905987108243285	-2.8496350762340192	72.8215778677712	98.93277209278901
0.08910000000000542	-2.88911063686871	-2.8488814944847873	72.61658111372331	98.69599579212117
0.08920000000000541	-2.887622921103644	-2.8481198133063153	72.41215307721572	98.45885691062765
0.0893000000000054	-2.8861355676036307	-2.8473479973420526	72.20829241306588	98.22136641823067
0.08940000000000542	-2.8846485803935766	-2.846567248210642	72.00499777531137	97.98353582432487
0.08950000000000544	-2.883161963455155	-2.84578561634809	71.80226781790151	97.74537717121488
0.08960000000000543	-2.8816757207283374	-2.8450601172435612	71.6001011948612	97.50690302698322
0.08970000000000541	-2.8801898561113943	-2.8443542863832585	71.39849656028775	97.26812647779106
0.08980000000000543	-2.878704373460895	-2.843674722093934	71.19745256834759	97.02906111961742
0.08990000000000545	-2.8772192765917093	-2.8430178920671803	70.99696787327318	96.78972104943952
0.09000000000000544	-2.875734569277005	-2.8423685453440592	70.7970411293596	96.55012085585984
0.09010000000000543	-2.8742502552482496	-2.8417774585737607	70.5976709909611	96.31027560918638
0.09020000000000544	-2.872766338195605	-2.841159772723869	70.39885611253119	96.07020085097224
0.09030000000000546	-2.8712828217700737	-2.840506103918512	70.20059514885301	95.82991258302229
0.09040000000000545	-2.8697997095777428	-2.8398160463915496	70.00288675440837	95.58942725587379
0.09050000000000544	-2.868317005185548	-2.8390924833595212	69.8057295840033	95.348761756761
0.09060000000000545	-2.8668347121226665	-2.838294001365943	69.60912229291561	95.1079333970727
0.09070000000000547	-2.8653528338805163	-2.837452222909609	69.41306353689112	94.86695989931229
0.09080000000000546	-2.863871373912758	-2.836561503614626	69.21755197213893	94.62585938357188
0.09090000000000545	-2.86239033563529	-2.8356124102519162	69.02258625532708	94.38465035353089
0.09100000000000547	-2.8609097224262556	-2.8345909061687786	68.82816504357884	94.14335168199233
0.09110000000000548	-2.8594295376260357	-2.833383636633716	68.63428699446774	93.9019825959691
0.09120000000000547	-2.857949784537614	-2.8320920770469282	68.44095076605332	93.66056266133315
0.09130000000000546	-2.8564704664285165	-2.8307104503554292	68.24815501708765	93.41911176704141
0.09140000000000548	-2.8549915865255926	-2.8292331503289825	68.05589840644258	93.17765010895496
0.0915000000000055	-2.85351314802025	-2.827660762432988	67.86417959367603	92.93619817326385
0.09160000000000548	-2.8520351540697084	-2.8259239150668702	67.67299723916443	92.69477671953571
0.09170000000000547	-2.8505576077970045	-2.8241065376869274	67.48235000409721	92.45340676340237
0.09180000000000549	-2.8490805122909886	-2.8222224092497497	67.29223655047218	92.21210955890378
0.0919000000000055	-2.84760387060633	-2.8202850609684473	67.10265554109046	91.97090658050449
0.0920000000000055	-2.84612768576351	-2.818309867747094	66.91360563955075	91.7298195048016
0.09210000000000548	-2.8446519607488274	-2.816288739121127	66.72508551024522	91.48887019194247
0.0922000000000055	-2.843176698514721	-2.8142834163312083	66.53709381838887	91.24808066677103
0.09230000000000552	-2.841701901981531	-2.812319707844171	66.34962923020687	91.00747309972208
0.0924000000000055	-2.8402275740327703	-2.81042234624996	66.16269041241377	90.76706978748273
0.0925000000000055	-2.838753717519864	-2.8086123631417412	65.97627603272514	90.52689313344177
0.09260000000000551	-2.837280335263292	-2.806887204590297	65.79038475997676	90.28696562794748
0.09270000000000553	-2.835807430052592	-2.8052564281998498	65.60501526411913	90.04730982839396
0.09280000000000552	-2.8343350046463587	-2.8037116237590385	65.42016621621117	89.80794833915807
0.0929000000000055	-2.83286306177224	-2.802237322571502	65.23583628841442	89.56890379140728
0.09300000000000552	-2.8313916041269405	-2.8008127745205598	65.0520241539872	89.33019882280165
0.09310000000000554	-2.829920634376223	-2.799423084085496	64.86872848727931	89.09185605711032
0.09320000000000553	-2.8284501551552004	-2.7980444239763322	64.68594796375771	88.85389808376615
0.09330000000000552	-2.8269801690699303	-2.7966573026406016	64.50368126017453	88.61634743737905
0.09340000000000553	-2.8255106786931306	-2.7952480387707976	64.32192705409443	88.3792265772325
0.09350000000000555	-2.8240416865684765	-2.7938077866895648	64.14068402435697	88.14255786678467
0.09360000000000554	-2.8225731952116377	-2.792351450599341	63.959950851183876	87.90636355319694
0.09370000000000553	-2.8211052071102762	-2.790844904097205	63.77972621617204	87.67066574691253
0.09380000000000555	-2.8196377247240476	-2.7892895966854896	63.60000880228723	87.43548640130906
0.09390000000000556	-2.8181707504846014	-2.787696956417439	63.42079729385765	87.20084729244635
0.09400000000000555	-2.816704286795582	-2.7860828683157934	63.242090376567624	86.96676999893369
0.09410000000000554	-2.815238336032626	-2.7844954201999816	63.06388673745112	86.73327588193777
0.09420000000000556	-2.81377290054363	-2.7829222229678967	62.886185064913946	86.50038606535571
0.09430000000000557	-2.8123079826501987	-2.7813747613249804	62.70898404888566	86.2681214161745
0.09440000000000556	-2.8108435846437567	-2.7798572461638646	62.532282380388814	86.03650252503951
0.09450000000000555	-2.8093797087894457	-2.7783682032533408	62.35607875195787	85.80554968705412
0.09460000000000557	-2.807916357327062	-2.7769623556804306	62.18037185773452	85.57528288283346
0.09470000000000559	-2.8064535324710596	-2.7755612222051798	62.00516039346104	85.34572175983287
0.09480000000000557	-2.8049912364105483	-2.774154288501692	61.83044305647294	85.11688561397322
0.09490000000000556	-2.803529471309294	-2.7727327489296765	61.65621854569201	84.88879337158382
0.09500000000000558	-2.8020682393057172	-2.7712874197737056	61.48248556161946	84.66146357168483
0.0951000000000056	-2.8006075425128962	-2.769933604659372	61.30924280632888	84.43491434862864
0.09520000000000559	-2.7991473830188065	-2.768550883229305	61.13648898348578	84.20916341512104
0.09530000000000557	-2.7976877628876315	-2.7671369013710456	60.96422279848329	83.98422804564159
0.09540000000000559	-2.796228684156239	-2.7656892221629845	60.79244295805101	83.76012506028287
0.09550000000000561	-2.794770148837717	-2.7642073236083946	60.62114817063378	83.53687080902748
0.0956000000000056	-2.7933121589222227	-2.762773307321655	60.450337146477025	83.31448115648087
0.09570000000000559	-2.7918547163769794	-2.76129724691955	60.28000859761883	83.09297146707785
0.0958000000000056	-2.790397823146281	-2.7597799883326	60.110161237883254	82.87235659078108
0.09590000000000562	-2.788941481151489	-2.7582240512279044	59.94079378287196	82.65265084928701
0.09600000000000561	-2.787485692291036	-2.7566325924555612	59.7719049499579	82.43386802275671
0.0961000000000056	-2.7860304584404196	-2.755002618089113	59.60349345827692	82.21602133708593
0.09620000000000561	-2.7845757814524283	-2.7533568197747553	59.43555802874482	81.99912345173068
0.09630000000000563	-2.7831216631583224	-2.7517086667006656	59.26809738417892	81.78318644810241
0.09640000000000562	-2.781668105364648	-2.7500730284266894	59.1011102489434	81.5682218185455
0.09650000000000561	-2.780215109856434	-2.7484619295169748	58.93459534929029	81.35424045591118
0.09660000000000563	-2.7787626783979635	-2.7468024763455112	58.76855141343633	81.14125264373999
0.09670000000000564	-2.777310812732776	-2.745175766115434	58.602977171554905	80.92926804706418
0.09680000000000563	-2.775859514583666	-2.7435850513812974	58.43787135576848	80.71829570384108
0.09690000000000562	-2.774408785652681	-2.74202684052639	58.273232700140376	80.50834401702711
0.09700000000000564	-2.7729586276211236	-2.740492738603111	58.10905994066719	80.29942074730299
0.09710000000000565	-2.771509042149553	-2.7388974734150446	57.94535181527142	80.09153300645761
0.09720000000000564	-2.770060030877981	-2.7373225826488503	57.78210706381475	79.88468725143892
0.09730000000000563	-2.7686115954269463	-2.7357701514435626	57.61932442820787	79.67888927907876
0.09740000000000565	-2.767163737394624	-2.734249170718849	57.45700265208696	79.47414422149802
0.09750000000000567	-2.7657164583597296	-2.732776481186971	57.29514048112327	79.27045654219796
0.09760000000000565	-2.7642697598822115	-2.7313159709443537	57.13373666309035	79.0678300328413
0.09770000000000564	-2.762823643503254	-2.729935619518244	56.972789947856434	78.86626781072766
0.09780000000000566	-2.761378110745277	-2.7286424587345186	56.81229908737604	78.66577231696667
0.09790000000000568	-2.7599331631119366	-2.727430540632191	56.652262835682016	78.4663453153504
0.09800000000000567	-2.7584888020881237	-2.7262860748184585	56.49267994887764	78.26798789192634
0.09810000000000565	-2.7570450291399644	-2.725170224220416	56.33354918512805	78.07070045527173
0.09820000000000567	-2.7556018457149998	-2.7240983820976963	56.17486930467217	77.87448273746958
0.09830000000000569	-2.75415925324316	-2.7230516504425815	56.01663906992084	77.67933379578422
0.09840000000000568	-2.752717253134144	-2.722015545964338	55.858857245163065	77.48525201503489
0.09850000000000567	-2.7512758467800493	-2.7209859602448287	55.701522596844576	77.29223511066468
0.09860000000000568	-2.7498350355560017	-2.7199647320718348	55.54463389362881	77.10028013250174
0.0987000000000057	-2.748394820820158	-2.7189460569979533	55.388189906388185	76.90938346920748
0.09880000000000569	-2.746955203913704	-2.717931424611591	55.23218940819626	76.71954085340711
0.09890000000000568	-2.7455161861608546	-2.7169214453126767	55.076631174318386	76.53074736749666
0.0990000000000057	-2.744077768868855	-2.7159144482183954	54.92151398220474	76.3429974501197
0.09910000000000571	-2.74263995332798	-2.714918163120193	54.766836611480954	76.15628490330616
0.0992000000000057	-2.741202740811698	-2.7139233707031294	54.612597843958355	75.97060290026529
0.09930000000000569	-2.739766132577548	-2.712929575483299	54.45879646372099	75.78594399382307
0.0994000000000057	-2.7383301298647726	-2.71193867274374	54.30543125685927	75.60230012549538
0.09950000000000572	-2.736894733896697	-2.710951755369922	54.15250101172159	75.41966263518596
0.09960000000000571	-2.735459945881302	-2.709952925909465	54.0000045189677	75.23802227149767
0.0997000000000057	-2.7340257670112207	-2.7089393356758444	53.84794057156063	75.05736920264593
0.09980000000000572	-2.732592198463742	-2.7079069724271503	53.69630796475774	74.87769302796157
0.09990000000000573	-2.731159241400811	-2.7068588188757974	53.54510549610282	74.69898278996969
[truncated: 4,000 more rows]
