# Supplementary material for: Stimulus duration encoding occurs early in the moth olfactory pathway
Source: Commun Biol. 2024 Oct 3;7:1252. doi: 10.1038/s42003-024-06921-z (PMC11449909; doi:10.1038/s42003-024-06921-z)
Supplement: Supplementary file 3 — Supplementary Data 1 [file 42003_2024_6921_MOESM3_ESM.zip › Fig 7/C.csv]

	time (s)	c0c1	c0c1c2
0	-1.0	2.027521132478535	2.104917022952188
1	-0.9990000000000001	1.9353569089209006	2.0154316476346654
2	-0.9980000000000002	1.8860027006522386	1.973097931065744
3	-0.9970000000000003	1.842213538476325	1.9402855275114725
4	-0.9960000000000004	1.8043672087377793	1.9466372165783457
5	-0.9950000000000006	1.791826483354363	1.9485062032377638
6	-0.9940000000000007	1.7787745862520035	1.9476142044700626
7	-0.9930000000000008	1.7590604837888415	1.9357185464511568
8	-0.9920000000000009	1.7325947607077186	1.9122892870479944
9	-0.991000000000001	1.6967023998635198	1.8740816611090654
10	-0.9900000000000011	1.6489774357744225	1.818771538526284
11	-0.9890000000000012	1.6070475455127677	1.766560203146017
12	-0.9880000000000013	1.5999636219401119	1.7451971877770693
13	-0.9870000000000014	1.594120660196146	1.7276606065892672
14	-0.9860000000000015	1.5950259135217686	1.7180539113587832
15	-0.9850000000000017	1.6051859464532934	1.7275788495153852
16	-0.9840000000000018	1.624385077643332	1.7541808917329975
17	-0.9830000000000019	1.6515191445582755	1.788940623957106
18	-0.982000000000002	1.688416329970922	1.836567491222229
19	-0.9810000000000021	1.728585253357712	1.888610720161359
20	-0.9800000000000022	1.7696428238948065	1.9422718427620322
21	-0.9790000000000023	1.8130238980388902	1.9991065951590388
22	-0.9780000000000024	1.849042287615001	2.044873454109117
23	-0.9770000000000025	1.8654771542671973	2.0753154510936103
24	-0.9760000000000026	1.8548010415202612	2.0729843884998433
25	-0.9750000000000028	1.8107283188014476	2.0267717799907228
26	-0.9740000000000029	1.7325014000983472	1.9330539736155543
27	-0.973000000000003	1.6199440364671265	1.8145338160544282
28	-0.9720000000000031	1.4988383164050298	1.7280806597780773
29	-0.9710000000000032	1.418611222390656	1.6422606219019278
30	-0.9700000000000033	1.3387428037359377	1.549370657344073
31	-0.9690000000000034	1.2572378824545154	1.4614205742851178
32	-0.9680000000000035	1.1688153064952909	1.3730802466603131
33	-0.9670000000000036	1.0765524012124	1.2825411118178374
34	-0.9660000000000037	0.9820606576058782	1.1907114938710215
35	-0.9650000000000039	0.8900510822229137	1.0988075439104403
36	-0.964000000000004	0.8323077569850759	1.035754196095854
37	-0.9630000000000041	0.7788887685511505	0.986265869504366
38	-0.9620000000000042	0.7585807504382177	0.9736229027875123
39	-0.9610000000000043	0.7804478176183943	0.9979933854920919
40	-0.9600000000000044	0.8074456260261615	1.024745797374955
41	-0.9590000000000045	0.8408768156770902	1.0609532734120248
42	-0.9580000000000046	0.8719483452357791	1.0937595509219185
43	-0.9570000000000047	0.89368933190269	1.1170975530407572
44	-0.9560000000000048	0.9084760531817376	1.1347907331905902
45	-0.955000000000005	0.9179877860520759	1.1651736700922528
46	-0.9540000000000051	0.9221463256960624	1.2127741293087262
47	-0.9530000000000052	0.9716531645920986	1.2776527728416642
48	-0.9520000000000053	1.134516818680914	1.4124165676077896
49	-0.9510000000000054	1.3224988177447228	1.6076067118331243
50	-0.9500000000000055	1.54788480904025	1.840200331847077
51	-0.9490000000000056	1.7894257887072869	2.0760133957227977
52	-0.9480000000000057	2.0236463039844956	2.299039365272344
53	-0.9470000000000058	2.2553534913642173	2.5153829680276094
54	-0.946000000000006	2.481697383005091	2.730341063164474
55	-0.9450000000000061	2.7005041846411877	2.9386250886553706
56	-0.9440000000000062	2.8952762451010674	3.122053572401274
57	-0.9430000000000063	3.0519233561895374	3.282413730487536
58	-0.9420000000000064	3.1812399914330456	3.4166374968022075
59	-0.9410000000000065	3.29708634771276	3.536062413622617
60	-0.9400000000000066	3.4304927199077424	3.6479205687080594
61	-0.9390000000000067	3.572660385218644	3.766056758503887
62	-0.9380000000000068	3.700387114443784	3.879388939997634
63	-0.9370000000000069	3.797342153610209	3.970907308431547
64	-0.936000000000007	3.86151814688557	4.036559914220663
65	-0.9350000000000072	3.898403900631584	4.091670692275785
66	-0.9340000000000073	3.8739434044387626	4.102396103826368
67	-0.9330000000000074	3.813280088978814	4.065917951720324
68	-0.9320000000000075	3.7222195400093376	4.007735998596525
69	-0.9310000000000076	3.6096231440073665	3.9096122794558585
70	-0.9300000000000077	3.4701149984480337	3.764313735434606
71	-0.9290000000000078	3.2920663345176546	3.579986539539267
72	-0.9280000000000079	3.109663995940191	3.387044414657436
73	-0.927000000000008	2.9442104559932973	3.219000107890176
74	-0.9260000000000081	2.8050757749009243	3.078637365509222
75	-0.9250000000000083	2.6801954035771147	2.952542580335678
76	-0.9240000000000084	2.563044404019502	2.8341892256110426
77	-0.9230000000000085	2.457751440245994	2.7277034652002072
78	-0.9220000000000086	2.3569429789461283	2.6257092543099514
79	-0.9210000000000087	2.264200718419234	2.5605081867360555
80	-0.9200000000000088	2.2326687268322143	2.527657874492017
81	-0.9190000000000089	2.197146256557814	2.490190922379943
82	-0.918000000000009	2.155790317890576	2.4348135830392024
83	-0.9170000000000091	2.0884055522489833	2.3539639939151638
84	-0.9160000000000093	1.9893189839536387	2.245792372742685
85	-0.9150000000000094	1.8656166282145943	2.1211285626007985
86	-0.9140000000000095	1.74918404300374	2.0024520632946645
87	-0.9130000000000096	1.6504621139478717	1.9116544530508648
88	-0.9120000000000097	1.584199515237618	1.8493769204999346
89	-0.9110000000000098	1.5614246473901647	1.840600258999353
90	-0.9100000000000099	1.5453162345655147	1.8239372292104106
91	-0.90900000000001	1.5187618162987226	1.7964273617794637
92	-0.9080000000000101	1.481883258397386	1.7585988754369142
93	-0.9070000000000102	1.4418915435243673	1.7176655665305987
94	-0.9060000000000104	1.4087597185816605	1.6827697642584494
95	-0.9050000000000105	1.4072705749456784	1.6589235883479332
96	-0.9040000000000106	1.4294810633187145	1.6668796141932256
97	-0.9030000000000107	1.4954963774772947	1.7219708834516094
98	-0.9020000000000108	1.5795620871628822	1.7945250224118428
99	-0.9010000000000109	1.6609775282434776	1.8653446312568454
100	-0.900000000000011	1.7297400866165626	1.92480468579717
101	-0.8990000000000111	1.8158609305976774	1.9719860247960401
102	-0.8980000000000112	1.930685684544998	2.0581548417986486
103	-0.8970000000000113	2.0263004435776515	2.1601701601006535
104	-0.8960000000000115	2.1121195953126795	2.249509997375366
105	-0.8950000000000116	2.1863880434065455	2.325278006694633
106	-0.8940000000000117	2.2459841923228314	2.38555619280879
107	-0.8930000000000118	2.296787008617813	2.4364991708981787
108	-0.8920000000000119	2.339025129646595	2.495225233179836
109	-0.891000000000012	2.4107491763664814	2.5737057270360593
110	-0.8900000000000121	2.483683126371063	2.6466459345894164
111	-0.8890000000000122	2.5356139392520602	2.697520542152123
112	-0.8880000000000123	2.5487579322997216	2.707244689361009
113	-0.8870000000000124	2.5618075586530136	2.703617073791229
114	-0.8860000000000126	2.5376970900682245	2.6704865799295776
115	-0.8850000000000127	2.4869482211206044	2.611204174542778
116	-0.8840000000000128	2.4246407922729087	2.5477574559225973
117	-0.8830000000000129	2.354780738641134	2.4767664035354153
118	-0.882000000000013	2.274684231894753	2.3955494483462396
119	-0.8810000000000131	2.183448096724052	2.303205551985067
120	-0.8800000000000132	2.1035515824034503	2.213892105166282
121	-0.8790000000000133	2.1003691311087227	2.2191795628842677
122	-0.8780000000000134	2.095564008614596	2.2236927578377896
123	-0.8770000000000135	2.0804427389815143	2.2143518254246897
124	-0.8760000000000137	2.152897472993218	2.283444397325294
125	-0.8750000000000138	2.1970457319532777	2.3299104990612105
126	-0.8740000000000139	2.2370115574724734	2.3631021532881684
127	-0.873000000000014	2.271668107831693	2.4002674012575165
128	-0.8720000000000141	2.2899374614991332	2.425264171820856
129	-0.8710000000000142	2.2950475483250945	2.436286392956946
130	-0.8700000000000143	2.2946845155919293	2.441172747264379
131	-0.8690000000000144	2.2894375915796	2.4355116991204913
132	-0.8680000000000145	2.2936353817759847	2.430885242723978
133	-0.8670000000000146	2.29636978245807	2.434442796719695
134	-0.8660000000000148	2.3051514910077087	2.4402929307715486
135	-0.8650000000000149	2.3296990737073853	2.458520188467225
136	-0.864000000000015	2.36798777348819	2.491170298852799
137	-0.8630000000000151	2.4128988395485016	2.531738565827274
138	-0.8620000000000152	2.458660056027857	2.5766087438762746
139	-0.8610000000000153	2.504004013167294	2.624168534377869
140	-0.8600000000000154	2.5443810238832962	2.6691355772135954
141	-0.8590000000000155	2.571453587263715	2.702257351612719
142	-0.8580000000000156	2.583855683852178	2.716778378544629
143	-0.8570000000000157	2.576832780320369	2.7084847535691625
144	-0.8560000000000159	2.5479726300522345	2.678329660370103
145	-0.855000000000016	2.523664067143883	2.6726593546354547
146	-0.8540000000000161	2.5200579998650685	2.6728545542893043
147	-0.8530000000000162	2.49109090424008	2.6454095966289453
148	-0.8520000000000163	2.436193835310347	2.589074063411508
149	-0.8510000000000164	2.3754067936582333	2.5253259354246422
150	-0.8500000000000165	2.3045409836487365	2.452958881837532
151	-0.8490000000000166	2.2195598117693573	2.3664733475678705
152	-0.8480000000000167	2.148006663487288	2.2739610329761453
153	-0.8470000000000169	2.1021635533545133	2.2151895245683586
154	-0.846000000000017	2.066036282166389	2.177485963129954
155	-0.8450000000000171	2.0379267754679544	2.147799185814778
156	-0.8440000000000172	2.018985553550509	2.132134446641894
157	-0.8430000000000173	1.995302750605063	2.1165043837863227
158	-0.8420000000000174	1.961467411382429	2.094602574012759
159	-0.8410000000000175	1.917191454702765	2.065253065358303
160	-0.8400000000000176	1.8645258233452848	2.028949179748486
161	-0.8390000000000177	1.810999158577705	1.991814233165419
162	-0.8380000000000178	1.836018127933204	2.026762467886407
163	-0.837000000000018	1.884270529263623	2.0771952467160997
164	-0.8360000000000181	1.9400642847676821	2.131442705117308
165	-0.8350000000000182	1.9964504571713164	2.186247117357522
166	-0.8340000000000183	2.051432928943254	2.2396123041485825
167	-0.8330000000000184	2.1032312089695377	2.289759548036638
168	-0.8320000000000185	2.1476899923025115	2.3325372388826704
169	-0.8310000000000186	2.188230173646214	2.3908714273049654
170	-0.8300000000000187	2.2839709351585173	2.4850108779530604
171	-0.8290000000000188	2.3671612248612512	2.5665719823296143
172	-0.8280000000000189	2.4304657847923195	2.628228257577396
173	-0.827000000000019	2.4855783388559196	2.682139530035169
174	-0.8260000000000192	2.5368249736064414	2.7354729334341887
175	-0.8250000000000193	2.5924968245746633	2.7833491564735198
176	-0.8240000000000194	2.6471246713075036	2.8218392720738934
177	-0.8230000000000195	2.6749114702607506	2.8466665064526255
178	-0.8220000000000196	2.706751654331719	2.8685505660365744
179	-0.8210000000000197	2.7266486733670128	2.87007297871126
180	-0.8200000000000198	2.737266158217171	2.8572620664274644
181	-0.8190000000000199	2.7273219642186333	2.831638692611034
182	-0.81800000000002	2.699312785286998	2.7937326795125843
183	-0.8170000000000202	2.6626584063590393	2.755467341044717
184	-0.8160000000000203	2.6407497767264956	2.7221955929160733
185	-0.8150000000000204	2.6161062059717484	2.679136040251017
186	-0.8140000000000205	2.6030371481967776	2.652183456646899
187	-0.8130000000000206	2.6022267316502115	2.636646928615909
188	-0.8120000000000207	2.6075508241332988	2.625968873991007
189	-0.8110000000000208	2.650658166678621	2.683529332603557
190	-0.8100000000000209	2.685496361173898	2.710055502408198
191	-0.809000000000021	2.692032640527958	2.6984487674782605
192	-0.8080000000000211	2.667155278629707	2.6724961072208133
193	-0.8070000000000213	2.6216538579430386	2.6390258253686203
194	-0.8060000000000214	2.5561534719621832	2.6304369814103414
195	-0.8050000000000215	2.5202706977324545	2.6101717997063
196	-0.8040000000000216	2.484992072184894	2.57583998108141
197	-0.8030000000000217	2.446733114170083	2.522809861882795
198	-0.8020000000000218	2.4000228191493416	2.45541194446055
199	-0.8010000000000219	2.350680436579284	2.3862721533033913
200	-0.800000000000022	2.3149151795698852	2.3297758769704235
201	-0.7990000000000221	2.2995705848858283	2.2902445963571934
202	-0.7980000000000222	2.277635995524811	2.2676169830727826
203	-0.7970000000000224	2.229572334795131	2.218857635590694
204	-0.7960000000000225	2.1714625579443902	2.1446911985054453
205	-0.7950000000000226	2.0987654352124183	2.04988272491504
206	-0.7940000000000227	2.017120846369206	1.9506712494314342
207	-0.7930000000000228	1.943868349608067	1.905149628886241
208	-0.7920000000000229	1.9104779899868731	1.8604426153003262
209	-0.791000000000023	1.8660792669844737	1.8121615549058918
210	-0.7900000000000231	1.805389142390659	1.760020561008579
211	-0.7890000000000232	1.73145462320632	1.7032881516893073
212	-0.7880000000000233	1.6450258828234023	1.6375650004192477
213	-0.7870000000000235	1.574067470044584	1.6059274629829068
214	-0.7860000000000236	1.561226830168099	1.588945441403178
215	-0.7850000000000237	1.5515687407870036	1.5757799011230116
216	-0.7840000000000238	1.5509246791306375	1.5755816494536037
217	-0.7830000000000239	1.5597197878868587	1.5949937433043169
218	-0.782000000000024	1.623490838514517	1.6590261371621378
219	-0.7810000000000241	1.7781801605015604	1.816435217836905
220	-0.7800000000000242	1.930711733675455	1.9611728535262165
221	-0.7790000000000243	2.0604086157119927	2.092378082735196
222	-0.7780000000000244	2.162971698376531	2.2093484594556023
223	-0.7770000000000246	2.2306425177991005	2.299011487730864
224	-0.7760000000000247	2.26542451026257	2.3692497907647034
225	-0.7750000000000248	2.277621110183929	2.41202835851995
226	-0.7740000000000249	2.261850725861425	2.426625017800832
227	-0.773000000000025	2.273982034662201	2.439479888878257
228	-0.7720000000000251	2.263626310709769	2.4349702962112114
229	-0.7710000000000252	2.2340956911497245	2.404522920250226
230	-0.7700000000000253	2.1971034163380576	2.3625466179153802
231	-0.7690000000000254	2.2191666228281157	2.357379484781651
232	-0.7680000000000256	2.2394619791341124	2.3565127096676184
233	-0.7670000000000257	2.2480214113089323	2.3406385596595443
234	-0.7660000000000258	2.2397132955970345	2.3073607777617973
235	-0.7650000000000259	2.2177812668455754	2.254633784510261
236	-0.764000000000026	2.1827497657038815	2.1956586147448243
237	-0.7630000000000261	2.1315636135642877	2.1263412422460974
238	-0.7620000000000262	2.12327406317615	2.083012702039589
239	-0.7610000000000263	2.1657852077818025	2.1058834958972117
240	-0.7600000000000264	2.1927264875992627	2.1208734143728787
241	-0.7590000000000265	2.2100354292377604	2.127165352505708
242	-0.7580000000000267	2.2107208704338372	2.126852423564991
243	-0.7570000000000268	2.1872280201851764	2.1023396082406465
244	-0.7560000000000269	2.2138397515928077	2.118793470729689
245	-0.755000000000027	2.247644626644274	2.153424611091815
246	-0.7540000000000271	2.2536886211323703	2.193990871919795
247	-0.7530000000000272	2.237050012735207	2.2144387693329137
248	-0.7520000000000273	2.2160473495607396	2.2239378759884487
249	-0.7510000000000274	2.179049347639379	2.239664018491344
250	-0.7500000000000275	2.1543761820153144	2.250135040676196
251	-0.7490000000000276	2.133588591923703	2.2522462414584585
252	-0.7480000000000278	2.112213105452667	2.2468266970300066
253	-0.7470000000000279	2.0832674910736126	2.2335322770262165
254	-0.746000000000028	2.0508877888483816	2.2162226913448406
255	-0.7450000000000281	2.0325052179602685	2.2035977017838073
256	-0.7440000000000282	2.03546788581353	2.2051793603906087
257	-0.7430000000000283	2.047936108781567	2.225673414841735
258	-0.7420000000000284	2.067072219283601	2.2503551021262593
259	-0.7410000000000285	2.0881751223841025	2.2719087340100477
260	-0.7400000000000286	2.112598294620093	2.298820891564898
261	-0.7390000000000287	2.1525202491848665	2.3450914262449802
262	-0.7380000000000289	2.20794870271941	2.3885568653672795
263	-0.737000000000029	2.2543003493547773	2.42324853581592
264	-0.7360000000000291	2.2890098110112254	2.450326549388494
265	-0.7350000000000292	2.322913298841467	2.4801584221573787
266	-0.7340000000000293	2.408266581896379	2.5608085473334468
267	-0.7330000000000294	2.507341600824854	2.6650501660286214
268	-0.7320000000000295	2.6115456472470657	2.802503694973938
269	-0.7310000000000296	2.7164745730438415	2.9453613873565128
270	-0.7300000000000297	2.8223513407567475	3.0848845050719693
271	-0.7290000000000298	2.9559142559402467	3.2164978946361242
272	-0.72800000000003	3.077902131004103	3.336490222139572
273	-0.7270000000000301	3.189153348188147	3.4457012707696135
274	-0.7260000000000302	3.282864070391773	3.537328348394045
275	-0.7250000000000303	3.355713028521815	3.6080523421511725
276	-0.7240000000000304	3.4127157400837325	3.662888959379564
277	-0.7230000000000305	3.4619699475268835	3.7090059943104534
278	-0.7220000000000306	3.517522468485235	3.753064979882646
279	-0.7210000000000307	3.5761130164672976	3.8124973388939156
280	-0.7200000000000308	3.639169827876892	3.87779510498307
281	-0.719000000000031	3.700165389195094	3.9359171881289394
282	-0.7180000000000311	3.744932644841211	3.977890421462418
283	-0.7170000000000312	3.7566605048917863	3.9862408925599895
284	-0.7160000000000313	3.736751702038731	3.9682515856675904
285	-0.7150000000000314	3.6804409438742196	3.9093755229133853
286	-0.7140000000000315	3.6030437124035615	3.8273934471470166
287	-0.7130000000000316	3.556271524683942	3.7348057644458805
288	-0.7120000000000317	3.5037485533359978	3.6771865952450766
289	-0.7110000000000318	3.4510397751596202	3.6219832519603874
290	-0.7100000000000319	3.3919092581738313	3.5603595847088525
291	-0.709000000000032	3.3214155613785863	3.4873819442831024
292	-0.7080000000000322	3.236687538537648	3.4049264065143365
293	-0.7070000000000323	3.144424772841763	3.315753745940744
294	-0.7060000000000324	3.0520806269218097	3.220991499089026
295	-0.7050000000000325	2.9621539062627784	3.1329051120270277
296	-0.7040000000000326	2.8916183756513583	3.070161418462021
297	-0.7030000000000327	2.8366911450613026	3.0080313062135695
298	-0.7020000000000328	2.792645521711329	2.9426641778014404
299	-0.7010000000000329	2.7470882128942433	2.87477081240128
300	-0.700000000000033	2.716962080319629	2.8105221319183653
301	-0.6990000000000332	2.7157244844532027	2.769903970097575
302	-0.6980000000000333	2.7252452525144735	2.7669564747732607
303	-0.6970000000000334	2.7413635856924627	2.78096094476926
304	-0.6960000000000335	2.765224029161469	2.802687868203954
305	-0.6950000000000336	2.8362364940168083	2.8567270889985408
306	-0.6940000000000337	2.9320625990891616	2.918690779482761
307	-0.6930000000000338	3.026020543016056	2.9864376643628043
308	-0.6920000000000339	3.1078302535080162	3.0661645284405497
309	-0.691000000000034	3.17911892501681	3.135326370726243
310	-0.6900000000000341	3.2326998999086363	3.1927530456099764
311	-0.6890000000000343	3.266241220021454	3.23435513158458
312	-0.6880000000000344	3.286912247987308	3.2551350307333804
313	-0.6870000000000345	3.3093957643554246	3.2643944133935356
314	-0.6860000000000346	3.317500808931545	3.2648325229342188
315	-0.6850000000000347	3.304708100817295	3.2406740272349417
316	-0.6840000000000348	3.2662624376534017	3.1918440368017076
317	-0.6830000000000349	3.19967211008022	3.1228408525195617
318	-0.682000000000035	3.1236002608595435	3.0582985909954927
319	-0.6810000000000351	3.0440233528126135	2.976330150127814
320	-0.6800000000000352	2.9639135663486114	2.8833649406500523
321	-0.6790000000000354	2.8752184872951405	2.792258035020368
322	-0.6780000000000355	2.7757782823810624	2.6904199122016785
323	-0.6770000000000356	2.68116502935813	2.5840559971846004
324	-0.6760000000000357	2.58630763764931	2.482122800155497
325	-0.6750000000000358	2.4889355508942326	2.3823820106283757
326	-0.6740000000000359	2.411036896191204	2.310218183327477
327	-0.673000000000036	2.3833938715901635	2.2804299929610568
328	-0.6720000000000361	2.3624376082752834	2.257328437978674
329	-0.6710000000000362	2.3543599899965795	2.268478534628017
330	-0.6700000000000363	2.3738394276633605	2.3085643138191996
331	-0.6690000000000365	2.4291407989315315	2.3876685486821776
332	-0.6680000000000366	2.501457213183375	2.4876634485306486
333	-0.6670000000000367	2.6047965983093673	2.5947113101916894
334	-0.6660000000000368	2.704754422188933	2.695016349560589
335	-0.6650000000000369	2.7912366665377544	2.7792907288898037
336	-0.664000000000037	2.8533267779543645	2.8391592759983335
337	-0.6630000000000371	2.8919915440192043	2.87559402326793
338	-0.6620000000000372	2.9112224789422494	2.8923871346654733
339	-0.6610000000000373	2.929693172026142	2.8976636918305245
340	-0.6600000000000374	2.964356556090483	2.918229653500648
341	-0.6590000000000376	3.0078740971431355	2.959380584747411
342	-0.6580000000000377	3.0536719564551147	3.002796098507387
343	-0.6570000000000378	3.080686145442878	3.027412543322051
344	-0.6560000000000379	3.0882807202070337	3.032597151573506
345	-0.655000000000038	3.071821037123601	3.0137196276396123
346	-0.6540000000000381	3.0357819344870025	2.9898823641249375
347	-0.6530000000000382	2.9852988987901314	2.9795910498866824
348	-0.6520000000000383	2.938221442921364	2.966703836215191
349	-0.6510000000000384	2.8911596615281416	2.9366375487752028
350	-0.6500000000000385	2.8336918625262224	2.885078811400827
351	-0.6490000000000387	2.774777596785137	2.813714235484474
352	-0.6480000000000388	2.7045837592303275	2.7290125790354267
353	-0.6470000000000389	2.634311893367465	2.6521571958683925
354	-0.646000000000039	2.603144469979843	2.6901786165701314
355	-0.6450000000000391	2.621147379977627	2.720588605441192
356	-0.6440000000000392	2.6432794860731703	2.7405631806942052
357	-0.6430000000000393	2.6477677727572773	2.742874492288477
358	-0.6420000000000394	2.6346784764386273	2.7275958916933702
359	-0.6410000000000395	2.604636108700269	2.6953585727993037
360	-0.6400000000000396	2.56528169771889	2.6566217576609947
361	-0.6390000000000398	2.52156940003753	2.6297154660926925
362	-0.6380000000000399	2.4584537833980615	2.5870193831524473
363	-0.63700000000004	2.3824803665978744	2.52320636114105
364	-0.6360000000000401	2.304044787743634	2.44054435678407
365	-0.6350000000000402	2.2128663049951673	2.345766405660049
366	-0.6340000000000403	2.1131962787866057	2.241614734744216
367	-0.6330000000000404	2.005952846714536	2.1588570208792004
368	-0.6320000000000405	1.9416212700982245	2.156747937994289
369	-0.6310000000000406	1.9618316027089235	2.1653209520166725
370	-0.6300000000000407	1.9758848930282698	2.187619225610442
371	-0.6290000000000409	1.983594201236754	2.229224179408515
372	-0.628000000000041	1.9979562481858069	2.276978798172742
373	-0.6270000000000411	2.0133180660533885	2.3245572917668094
374	-0.6260000000000412	2.0315413161841036	2.3701566105502865
375	-0.6250000000000413	2.06487804593613	2.433697129603891
376	-0.6240000000000414	2.1059133368284835	2.4966704323493207
377	-0.6230000000000415	2.1291003910616393	2.5360407960890585
378	-0.6220000000000416	2.1325218049960326	2.5669600210396624
379	-0.6210000000000417	2.190569220489969	2.6302017200185306
380	-0.6200000000000419	2.281705938189833	2.721340585576113
381	-0.619000000000042	2.366761537570467	2.817126208451224
382	-0.6180000000000421	2.4369160577807834	2.903739524700801
383	-0.6170000000000422	2.4791991328310403	2.9627659871986354
384	-0.6160000000000423	2.489706121184373	2.9899807331483315
385	-0.6150000000000424	2.4719695969984956	2.989849221788897
386	-0.6140000000000425	2.432302022884084	2.970930578818342
387	-0.6130000000000426	2.3892297055729994	2.9388774157753756
388	-0.6120000000000427	2.3288859143265337	2.8903967882246437
389	-0.6110000000000428	2.2567793316417193	2.8316705318625863
390	-0.610000000000043	2.1682166982119035	2.7576728064051053
391	-0.6090000000000431	2.0628241714749915	2.675222962361449
392	-0.6080000000000432	1.9499198366955262	2.59594404615994
393	-0.6070000000000433	1.8786181112810727	2.5547381084130367
394	-0.6060000000000434	1.8396925588459991	2.5325308961288084
395	-0.6050000000000435	1.7984760235490531	2.5030685988601205
396	-0.6040000000000436	1.7561274699625573	2.4911180553141783
397	-0.6030000000000437	1.7290961762269705	2.489700494759899
398	-0.6020000000000438	1.7323111047634794	2.512957016113308
399	-0.6010000000000439	1.744903125933732	2.5334274602854308
400	-0.600000000000044	1.766155151624123	2.556812574961461
401	-0.5990000000000442	1.7974315779993661	2.5882513339434228
402	-0.5980000000000443	1.8375876984596837	2.6274857897056325
403	-0.5970000000000444	1.9061546822841524	2.6928044658545685
404	-0.5960000000000445	1.9955666480403125	2.774468646486378
405	-0.5950000000000446	2.115749135009336	2.884767483726143
406	-0.5940000000000447	2.2389160773185437	2.9957318455116235
407	-0.5930000000000448	2.351493959809875	3.0971591721306573
408	-0.5920000000000449	2.443330584425658	3.1793467635247588
409	-0.591000000000045	2.5168828848429188	3.241380601129174
410	-0.5900000000000452	2.574329792107546	3.2890838232623674
411	-0.5890000000000453	2.610039486176006	3.316381165255132
412	-0.5880000000000454	2.627206250887091	3.3176780249152116
413	-0.5870000000000455	2.6209743963945993	3.2954596477771254
414	-0.5860000000000456	2.602051674193584	3.261985999476421
415	-0.5850000000000457	2.5786382266773966	3.229193308700732
416	-0.5840000000000458	2.5522421689044905	3.1954976765665326
417	-0.5830000000000459	2.5785896877492185	3.155256680862369
418	-0.582000000000046	2.6191839249694855	3.18338635847525
419	-0.5810000000000461	2.654988977467621	3.2061552954235095
420	-0.5800000000000463	2.7328676402731595	3.2259935735889425
421	-0.5790000000000464	2.816754930096916	3.29261514945754
422	-0.5780000000000465	2.9099599961024696	3.3725098867351977
423	-0.5770000000000466	2.98711892016482	3.4392168461382457
424	-0.5760000000000467	3.0574442255706447	3.5043369342061936
425	-0.5750000000000468	3.1211823233200704	3.581505767565927
426	-0.5740000000000469	3.175996805982946	3.65534385503948
427	-0.573000000000047	3.226074620091458	3.719675722815194
428	-0.5720000000000471	3.281563941401454	3.7814059593625884
429	-0.5710000000000472	3.3201763061526726	3.830258308075011
430	-0.5700000000000474	3.339583734900314	3.8635235373579957
431	-0.5690000000000475	3.3485548645746683	3.892918766590211
432	-0.5680000000000476	3.380878235215339	3.934565213113076
433	-0.5670000000000477	3.471645918205496	4.013441727488231
434	-0.5660000000000478	3.584860505438085	4.101688744699145
435	-0.5650000000000479	3.697162375051659	4.212921424167032
436	-0.564000000000048	3.798310804323183	4.29615453409147
437	-0.5630000000000481	3.883112752314002	4.349694442832544
438	-0.5620000000000482	3.9481009386210446	4.385312439041442
439	-0.5610000000000483	3.982177484193396	4.3801803635747465
440	-0.5600000000000485	3.976850250383623	4.329855040496551
441	-0.5590000000000486	3.965773501400286	4.240599973882029
442	-0.5580000000000487	3.9387177088569967	4.127405343139732
443	-0.5570000000000488	3.8760500784571326	4.018972283992558
444	-0.5560000000000489	3.781559918391474	3.8846194885629597
445	-0.555000000000049	3.673463557908749	3.7426880175359054
446	-0.5540000000000491	3.5568716011468546	3.5957749201329285
447	-0.5530000000000492	3.436215938991872	3.448603329833875
448	-0.5520000000000493	3.3158784936372117	3.333667245074781
449	-0.5510000000000495	3.242812274297277	3.2429397420490282
450	-0.5500000000000496	3.1738402717386647	3.176078114553697
451	-0.5490000000000497	3.0965965157757434	3.1027333907640515
452	-0.5480000000000498	3.011114177193818	3.0156516216212155
453	-0.5470000000000499	2.923703303813286	2.9201381330392446
454	-0.54600000000005	2.841646007904562	2.8238624994477974
455	-0.5450000000000501	2.764790524074072	2.72636076197703
456	-0.5440000000000502	2.69181108383106	2.6443727363556495
457	-0.5430000000000503	2.6772795635385283	2.5807689433700767
458	-0.5420000000000504	2.6978683558292404	2.58118156531863
459	-0.5410000000000506	2.7252417057696308	2.606361248355078
460	-0.5400000000000507	2.7605597236401547	2.6364255593919315
461	-0.5390000000000508	2.8074049618898234	2.669695712281481
462	-0.5380000000000509	2.8485265863765763	2.703668366510521
463	-0.537000000000051	2.872413000988153	2.725303772235452
464	-0.5360000000000511	2.8706539629990995	2.721293440705726
465	-0.5350000000000512	2.850988488619968	2.699385064065026
466	-0.5340000000000513	2.8168503603542376	2.6630172204315237
467	-0.5330000000000514	2.772402573436984	2.6163560726912736
468	-0.5320000000000515	2.712257483976795	2.563293617749684
469	-0.5310000000000517	2.640917076239758	2.5267971212247624
470	-0.5300000000000518	2.561407802597493	2.4938943296922353
471	-0.5290000000000519	2.5015234964541717	2.4472207122735408
472	-0.528000000000052	2.4369802521777175	2.3916273890648942
473	-0.5270000000000521	2.3744848109155003	2.3877831095773203
474	-0.5260000000000522	2.3285981425293594	2.376748483189683
475	-0.5250000000000523	2.3367796189035066	2.4168015804209784
476	-0.5240000000000524	2.4020484735689633	2.482341688394467
477	-0.5230000000000525	2.494147598800254	2.578913683182542
478	-0.5220000000000526	2.647272950547128	2.7284889273611737
479	-0.5210000000000528	2.872271740978251	2.9122643218032893
480	-0.5200000000000529	3.0936279747166298	3.1228061521262163
481	-0.519000000000053	3.293401494675885	3.310068276953424
482	-0.5180000000000531	3.4680860471598187	3.4722309966230847
483	-0.5170000000000532	3.611916227499396	3.6053068443042116
484	-0.5160000000000533	3.721008621704215	3.70374491089204
485	-0.5150000000000534	3.8002085742537237	3.7737956441395086
486	-0.5140000000000535	3.8550002812507724	3.824281002459374
487	-0.5130000000000536	3.883595251076518	3.8718304401414185
488	-0.5120000000000537	3.878419664238578	3.888796712266145
489	-0.5110000000000539	3.8484941366214516	3.863839253704132
490	-0.510000000000054	3.864609299682734	3.81912264723736
491	-0.5090000000000541	3.8808965775482456	3.8345387615911433
492	-0.5080000000000542	3.875639326584578	3.8478385775964314
493	-0.5070000000000543	3.8449380762493512	3.8339066316248047
494	-0.5060000000000544	3.8021485547535474	3.8014424607376514
495	-0.5050000000000545	3.774926093265454	3.775265151847457
496	-0.5040000000000546	3.751296154301357	3.7516684366849553
497	-0.5030000000000547	3.734460887622071	3.7385983154067697
498	-0.5020000000000548	3.7124622648471	3.7149602192765965
499	-0.501000000000055	3.684493745910041	3.68904286928072
500	-0.5000000000000551	3.654916271985759	3.6684111238086015
501	-0.4990000000000552	3.636809971340717	3.654250456612096
502	-0.4980000000000553	3.624310381404348	3.6400837225106364
503	-0.4970000000000554	3.613683069291133	3.627766193738412
504	-0.4960000000000555	3.596004400795614	3.6083775606682638
505	-0.4950000000000556	3.5711053074465626	3.581752674408459
506	-0.49400000000005573	3.5348767198573365	3.543785679563154
507	-0.49300000000005584	3.5037294851593104	3.502119257382185
508	-0.49200000000005595	3.473877989646174	3.453487657733939
509	-0.49100000000005606	3.44209173837377	3.395046120294708
510	-0.49000000000005617	3.4141153753387563	3.338499257828523
511	-0.4890000000000563	3.3894163072395007	3.3122190950469315
512	-0.4880000000000564	3.352855972974912	3.274074206114948
513	-0.4870000000000565	3.3098234666874093	3.2294565581627666
514	-0.4860000000000566	3.2675009035224583	3.1855478711902983
515	-0.4850000000000567	3.21403092186374	3.1304897288805744
516	-0.48400000000005683	3.139404128524177	3.0542761862766685
517	-0.48300000000005694	3.097590276039856	2.987054454513487
518	-0.48200000000005705	3.098758049538257	2.9866179849846026
519	-0.48100000000005716	3.101626690603686	2.9878679572037434
520	-0.48000000000005727	3.1071541170408414	2.9917595249109086
521	-0.4790000000000574	3.112648230135059	2.995599239861575
522	-0.4780000000000575	3.10940042654294	2.990680756625973
523	-0.4770000000000576	3.0965591119813722	2.976156674415872
524	-0.4760000000000577	3.068888683687852	2.94679688733299
525	-0.4750000000000578	3.070991150458835	2.9116755155506655
526	-0.47400000000005793	3.063084414309856	2.881568299320755
527	-0.47300000000005804	3.0515752623681407	2.858388246724323
528	-0.47200000000005815	3.0393120968563165	2.838906951309318
529	-0.47100000000005826	3.0164104779747425	2.8119130383741986
530	-0.47000000000005837	2.984300732319268	2.775261398636126
531	-0.4690000000000585	2.940100616326203	2.731058583711981
532	-0.4680000000000586	2.8916718827450807	2.699422913466094
533	-0.4670000000000587	2.8578543172765962	2.6639112875365525
534	-0.4660000000000588	2.8256307342438594	2.6299994409083594
535	-0.4650000000000589	2.792027981031506	2.594711660894211
536	-0.46400000000005903	2.7535233312522807	2.557196210408684
537	-0.46300000000005914	2.7024847048046365	2.5163258185078448
538	-0.46200000000005925	2.690338454259544	2.548042355219318
539	-0.46100000000005936	2.7498154760341293	2.6365509075057627
540	-0.4600000000000595	2.802196876525895	2.7012149080185863
541	-0.4590000000000596	2.8389228712448733	2.756064749512871
542	-0.4580000000000597	2.866477430947874	2.80479109882553
543	-0.4570000000000598	2.8772094211885855	2.8455779359440188
544	-0.4560000000000599	2.8904812853826183	2.905046118858784
545	-0.45500000000006	2.9223399205688163	2.9556183988559086
546	-0.45400000000006013	2.9875160701273495	2.9967945629301944
547	-0.45300000000006024	3.0757737711206787	3.084255345556593
548	-0.45200000000006035	3.1382413444976307	3.1534759233198453
549	-0.45100000000006046	3.1721118947320304	3.1919866668450383
550	-0.4500000000000606	3.1969934122179793	3.199819769073749
551	-0.4490000000000607	3.1979075699902757	3.1787451886716367
552	-0.4480000000000608	3.2073066030658377	3.132983209381942
553	-0.4470000000000609	3.198261570500681	3.112109773104454
554	-0.446000000000061	3.165097113123147	3.0781914345652046
555	-0.4450000000000611	3.1101134960123624	3.022227464911637
556	-0.44400000000006123	3.0305996943738194	2.9414510108574996
557	-0.44300000000006134	2.9273973448353403	2.83663885435137
558	-0.44200000000006145	2.8277497768044113	2.7576487737717854
559	-0.44100000000006156	2.7461092804678207	2.690235223488443
560	-0.4400000000000617	2.6750969388029175	2.6503089818489527
561	-0.4390000000000618	2.6355479660241996	2.627129798722069
562	-0.4380000000000619	2.600747918757193	2.6052635546390945
563	-0.437000000000062	2.558952640952928	2.5804549989753047
564	-0.4360000000000621	2.5216800998053093	2.5543378934340994
565	-0.4350000000000622	2.4875608850953173	2.52568991084344
566	-0.43400000000006234	2.4558771067368195	2.492443668183819
567	-0.43300000000006245	2.4259303498754976	2.46092498474401
568	-0.43200000000006256	2.404607995676129	2.4379192674460928
569	-0.43100000000006267	2.3761040138208553	2.4074978814810306
570	-0.4300000000000628	2.3286635321441524	2.357989623632424
571	-0.4290000000000629	2.260907479656369	2.288098829758975
572	-0.428000000000063	2.1670769937176306	2.188459011451944
573	-0.4270000000000631	2.051347300930466	2.0706093308593263
574	-0.4260000000000632	1.9172761460859034	1.9342796078740792
575	-0.4250000000000633	1.8717508431491923	1.7960352154935364
576	-0.42400000000006344	1.85381145382033	1.7571013393831365
577	-0.42300000000006355	1.8900605773266101	1.778719898132512
578	-0.42200000000006366	1.9507205934011653	1.8388830763021093
579	-0.42100000000006377	2.017096883016789	1.9000326331514645
580	-0.4200000000000639	2.1072291802982432	1.9856044976067908
581	-0.419000000000064	2.193924563926355	2.069932820387188
582	-0.4180000000000641	2.270696548572981	2.148215199372779
583	-0.4170000000000642	2.3375342661634586	2.213219207387505
584	-0.4160000000000643	2.3897759577335207	2.2635988237068436
585	-0.41500000000006443	2.425367896826138	2.297303602608995
586	-0.41400000000006454	2.446657766729872	2.3166864686104054
587	-0.41300000000006465	2.4747564577234566	2.334579648509714
588	-0.41200000000006476	2.509509652107373	2.3539267381909097
589	-0.41100000000006487	2.524118073123391	2.366950587809326
590	-0.410000000000065	2.510758564142449	2.3511310419105125
591	-0.4090000000000651	2.464267631967959	2.2993330113777337
592	-0.4080000000000652	2.380831457317707	2.211168073074222
593	-0.4070000000000653	2.2834971310871874	2.1504971995343234
594	-0.4060000000000654	2.217109901879384	2.178914878274786
595	-0.40500000000006553	2.2382328870616433	2.2205129737792877
596	-0.40400000000006564	2.293967004286288	2.276926318996398
597	-0.40300000000006575	2.3453234907065297	2.3262451630917678
598	-0.40200000000006586	2.3896769406575276	2.369457296310402
599	-0.40100000000006597	2.415895676817092	2.403149277728631
600	-0.4000000000000661	2.4248365816999113	2.4330568569332955
601	-0.3990000000000662	2.438844510367263	2.4595453106035223
602	-0.3980000000000663	2.4526346685669185	2.481862198471283
603	-0.3970000000000664	2.457825719841216	2.4948048320114244
604	-0.3960000000000665	2.453221701103445	2.4961680482241375
605	-0.39500000000006663	2.438426509806246	2.4870417380304666
606	-0.39400000000006674	2.4046697382702553	2.459916204334291
607	-0.39300000000006685	2.3677562753489267	2.439695668324491
608	-0.39200000000006696	2.351352749039206	2.4316551395904376
609	-0.39100000000006707	2.3342067980289225	2.4251990090765094
610	-0.3900000000000672	2.315217155227112	2.4119109379581314
611	-0.3890000000000673	2.3068902005610035	2.389837344612688
612	-0.3880000000000674	2.288428371259582	2.357491573379809
613	-0.3870000000000675	2.257620205310271	2.31132660098734
614	-0.3860000000000676	2.218150629979385	2.2718643270474024
615	-0.38500000000006773	2.2112280193107208	2.2518495801293197
616	-0.38400000000006784	2.219968797092109	2.2382349214636132
617	-0.38300000000006795	2.2187920786531037	2.2369514014969356
618	-0.38200000000006806	2.2080252085230034	2.235293638731898
619	-0.3810000000000682	2.190435022659685	2.226157425603173
620	-0.3800000000000683	2.195439092905161	2.208703284016878
621	-0.3790000000000684	2.196595948655313	2.2142557343867644
622	-0.3780000000000685	2.2052180111024957	2.207715692272229
623	-0.3770000000000686	2.2005134406296802	2.193072762672189
624	-0.3760000000000687	2.205094856161527	2.1703571023079378
625	-0.37500000000006883	2.1965553135141915	2.157137928218375
626	-0.37400000000006894	2.1801269941171415	2.1439594187992883
627	-0.37300000000006905	2.174834010842855	2.160523241643333
628	-0.37200000000006916	2.203604135300548	2.2251993370810865
629	-0.3710000000000693	2.279305511819358	2.299560159041428
630	-0.3700000000000694	2.3520087499129967	2.3746018207539423
631	-0.3690000000000695	2.416276232424264	2.4463918244401883
632	-0.3680000000000696	2.475230985984141	2.5219379259958066
633	-0.3670000000000697	2.5469810462030025	2.582442579248653
634	-0.3660000000000698	2.621587045616676	2.635044876728116
635	-0.36500000000006994	2.6784576692426096	2.6683576843770633
636	-0.36400000000007005	2.728134275736197	2.6939868058699705
637	-0.36300000000007016	2.7476588478711133	2.68792389555907
638	-0.36200000000007027	2.746444100926819	2.6922419836909137
639	-0.3610000000000704	2.732235929013941	2.6947459897313473
640	-0.3600000000000705	2.7203846077334743	2.68130118978832
641	-0.3590000000000706	2.684123318679502	2.652272400611183
642	-0.3580000000000707	2.6227842707899156	2.602072648755073
643	-0.3570000000000708	2.542397354765655	2.531929230319813
644	-0.3560000000000709	2.439677725532895	2.436812569079905
645	-0.35500000000007104	2.336434689927872	2.3223490683889736
646	-0.35400000000007115	2.236140021637041	2.2378586443886035
647	-0.35300000000007126	2.1239627893989614	2.151101894474825
648	-0.35200000000007137	2.001694761711517	2.050064460180962
649	-0.3510000000000715	1.8765702893433414	1.9500374638978175
650	-0.3500000000000716	1.7516745061262364	1.8805061435082293
651	-0.3490000000000717	1.6949233718926922	1.8104875462062051
652	-0.3480000000000718	1.6751069691383997	1.7673992997703254
653	-0.3470000000000719	1.648985144518136	1.7112156443286386
654	-0.346000000000072	1.6105441673010086	1.6360066355319145
655	-0.34500000000007214	1.5598943856788496	1.5662610956437186
656	-0.34400000000007225	1.508084485575634	1.4937193175330867
657	-0.34300000000007236	1.468795514221009	1.4415663972649397
658	-0.34200000000007247	1.4519895138371275	1.4051469103974117
659	-0.3410000000000726	1.4571928768182572	1.3957679905344815
660	-0.3400000000000727	1.4834165485816557	1.4161922455130418
661	-0.3390000000000728	1.5271460071905671	1.447135703091399
662	-0.3380000000000729	1.5600863752507776	1.487719659988389
663	-0.337000000000073	1.5726872333082025	1.5157003881764026
664	-0.33600000000007313	1.6033924780516218	1.5492569972727321
665	-0.33500000000007324	1.7095790037147942	1.701781999707927
666	-0.33400000000007335	1.8866093778664643	1.9087470092375982
667	-0.33300000000007346	2.0852054882915763	2.111215937291996
668	-0.33200000000007357	2.27838792157879	2.309390620560595
669	-0.3310000000000737	2.4765331060251095	2.4973954177131756
670	-0.3300000000000738	2.6723722177046856	2.694878183540278
671	-0.3290000000000739	2.8367869352599064	2.864464736541009
672	-0.328000000000074	2.9681104079392573	3.0094384553287306
673	-0.3270000000000741	3.084898086810589	3.129326915308835
674	-0.32600000000007423	3.2038875953371537	3.2426563233499675
675	-0.32500000000007434	3.3327476799147386	3.3590410864065325
676	-0.32400000000007445	3.4679070923907376	3.47963348993762
677	-0.32300000000007456	3.6097714543462733	3.6063179389257414
678	-0.32200000000007467	3.761809406150014	3.7404456215386084
679	-0.3210000000000748	3.9287580244123235	3.885587966866927
680	-0.3200000000000749	4.110656414021737	4.051993956393486
681	-0.319000000000075	4.30311131436575	4.247329305275533
682	-0.3180000000000751	4.485402870204013	4.427792206986398
683	-0.3170000000000752	4.631806219007029	4.572307821110535
684	-0.31600000000007533	4.7350917968660875	4.67365895695084
685	-0.31500000000007544	4.7901854917540865	4.726785131790233
686	-0.31400000000007555	4.809188079690093	4.743798427129935
687	-0.31300000000007566	4.805826746954535	4.738432968983559
688	-0.3120000000000758	4.7805724800263185	4.711164775139607
689	-0.3110000000000759	4.726979733802058	4.661005307492844
690	-0.310000000000076	4.640857662926775	4.579082288296903
691	-0.3090000000000761	4.536896248252781	4.478285642236032
692	-0.3080000000000762	4.423480918158655	4.381301399639455
693	-0.3070000000000763	4.351920569496387	4.3239591271533975
694	-0.30600000000007643	4.294576914673579	4.266878543739149
695	-0.30500000000007654	4.244121634289729	4.214568239399158
696	-0.30400000000007665	4.205975022951452	4.172307272799326
697	-0.30300000000007676	4.176235543814004	4.137455142871084
698	-0.3020000000000769	4.159723841827773	4.114988815517649
699	-0.301000000000077	4.144140084346044	4.1086990894341
700	-0.3000000000000771	4.126957843559479	4.1004221296673755
701	-0.2990000000000772	4.116969478035231	4.088230487795433
702	-0.2980000000000773	4.1223944727954684	4.093723736579349
703	-0.2970000000000774	4.1300067170826145	4.11002305638739
704	-0.29600000000007753	4.163396828265081	4.135447620563645
705	-0.29500000000007764	4.201828495832316	4.157603753416802
706	-0.29400000000007775	4.233702407105309	4.163483271225562
707	-0.29300000000007786	4.240425556919415	4.146524612640791
708	-0.292000000000078	4.224845070167345	4.105985205224003
709	-0.2910000000000781	4.1897120583195155	4.0430757650930715
710	-0.2900000000000782	4.1287394367208154	3.9527999153192632
711	-0.2890000000000783	4.083651130975198	3.8328751433832724
712	-0.2880000000000784	4.007168160337061	3.7001663452174913
713	-0.2870000000000785	3.8923545956039147	3.5821988292162565
714	-0.28600000000007864	3.7804737847334002	3.4519785343892586
715	-0.28500000000007875	3.7022332615032685	3.386986115234385
716	-0.28400000000007886	3.627069208430572	3.321930099876306
717	-0.28300000000007897	3.5600348578928678	3.262238067023639
718	-0.2820000000000791	3.5048275156976643	3.222946488135624
719	-0.2810000000000792	3.4919392761936052	3.2088672050350344
720	-0.2800000000000793	3.5055074917067923	3.223964668144646
721	-0.2790000000000794	3.5235893686817885	3.24050655581509
722	-0.2780000000000795	3.54090040547326	3.2551833672629527
723	-0.2770000000000796	3.554287269132637	3.2635133059413137
724	-0.27600000000007974	3.558281911248555	3.2592275915305584
725	-0.27500000000007985	3.544646965209054	3.2507312485132855
726	-0.27400000000007996	3.518522606367153	3.239077170861961
727	-0.27300000000008007	3.4770437102725085	3.216480056759292
728	-0.2720000000000802	3.4380102218129793	3.179254147476345
729	-0.2710000000000803	3.3834721411475623	3.1315911688350218
730	-0.2700000000000804	3.315554726909929	3.068659330500505
731	-0.2690000000000805	3.2578942928529306	2.9849348227727406
732	-0.2680000000000806	3.1944087057391566	2.9039118648236126
733	-0.26700000000008073	3.1258981458880135	2.869734239320544
734	-0.26600000000008084	3.0655564854787376	2.8449689356979166
735	-0.26500000000008095	3.016436908812783	2.805464395786633
736	-0.26400000000008106	2.9480466960713185	2.747388722707507
737	-0.26300000000008117	2.8668536887027924	2.6746544053457133
738	-0.2620000000000813	2.777314697906261	2.599863535561645
739	-0.2610000000000814	2.734707342695179	2.5988322250051215
740	-0.2600000000000815	2.746899950920967	2.6035051351344163
741	-0.2590000000000816	2.7530288807773764	2.598991582592662
742	-0.2580000000000817	2.7530050235636145	2.587912838137254
743	-0.25700000000008183	2.7440383335551344	2.5699595434067537
744	-0.25600000000008194	2.739753734425106	2.5655397186438846
745	-0.25500000000008205	2.7405425326874733	2.5706015363379233
746	-0.25400000000008216	2.739174904555842	2.580056369938739
747	-0.25300000000008227	2.7502466482978205	2.6042904148912704
748	-0.2520000000000824	2.758529818895237	2.610961931217331
749	-0.2510000000000825	2.740443676438115	2.591252506896684
750	-0.2500000000000826	2.6941385752222606	2.538906084237775
751	-0.2490000000000827	2.631665618843657	2.4684903970270273
752	-0.24800000000008282	2.5715969597465578	2.385521278168257
753	-0.24700000000008293	2.5187906589408335	2.316348565043842
754	-0.24600000000008304	2.534499671362641	2.3117210969476516
755	-0.24500000000008315	2.5438398238294764	2.319203265093713
756	-0.24400000000008326	2.540118540358331	2.314238274198384
757	-0.24300000000008337	2.531628690181638	2.2980866385460352
758	-0.24200000000008348	2.5234364337860744	2.27811323957374
759	-0.2410000000000836	2.5228776497128553	2.2691619252908817
760	-0.2400000000000837	2.5376062251986666	2.275494152809295
761	-0.2390000000000838	2.5684836531694772	2.2966670327358285
762	-0.23800000000008392	2.609312694010124	2.328190493828536
763	-0.23700000000008403	2.6590990759481166	2.369985408489404
764	-0.23600000000008414	2.7188269020710014	2.4218364729143036
765	-0.23500000000008425	2.7836540533664356	2.481685101818182
766	-0.23400000000008436	2.841869389811161	2.5395129126444345
767	-0.23300000000008447	2.882098585974469	2.5938326674841203
768	-0.23200000000008458	2.924453583436355	2.63307819112657
769	-0.2310000000000847	2.96168981652827	2.670570368545952
770	-0.2300000000000848	2.991064690021267	2.707196847686737
771	-0.2290000000000849	3.0060072413697196	2.7349172863926468
772	-0.22800000000008502	3.004847554758495	2.751430501474962
773	-0.22700000000008513	2.9958378539071266	2.7504458801078577
774	-0.22600000000008524	2.980331109515441	2.730580806760693
775	-0.22500000000008535	2.947921341638744	2.690378378489396
776	-0.22400000000008546	2.9110657097576644	2.6436408695878457
777	-0.22300000000008557	2.894557504803527	2.6081198273229798
778	-0.22200000000008568	2.907932164098952	2.6018087168029975
779	-0.2210000000000858	2.9211797362725798	2.595735464967967
780	-0.2200000000000859	2.946614418170225	2.605023163522325
781	-0.21900000000008601	2.976281134270885	2.623181552278741
782	-0.21800000000008612	3.0079255089503842	2.660711829873909
783	-0.21700000000008624	3.0368021203728346	2.7155048206749535
784	-0.21600000000008635	3.07427215200058	2.7865159772005152
785	-0.21500000000008646	3.130353169618802	2.886462645594823
786	-0.21400000000008657	3.21988143346307	3.014111534203746
787	-0.21300000000008668	3.35857552295517	3.164747286293368
788	-0.21200000000008679	3.517016505328505	3.3320859606485076
789	-0.2110000000000869	3.6951924639291733	3.5234103831057717
790	-0.210000000000087	3.8911252111975454	3.7277023060718255
791	-0.20900000000008712	4.084290059274312	3.937500231970397
792	-0.20800000000008723	4.247861206168036	4.140763700043419
793	-0.20700000000008734	4.3838416541777	4.306419765016451
794	-0.20600000000008745	4.537814463765443	4.436530836244878
795	-0.20500000000008756	4.7015168527309745	4.5532989991860005
796	-0.20400000000008767	4.844629043231975	4.682130762610958
797	-0.20300000000008778	4.952545117959664	4.776635356534628
798	-0.2020000000000879	5.011186336237356	4.828315422818225
799	-0.201000000000088	5.015602629564698	4.826637034179603
800	-0.2000000000000881	4.972857596592112	4.777453665670708
801	-0.19900000000008822	4.944884820813989	4.719240802392188
802	-0.19800000000008833	4.8924013520227785	4.685864117863442
803	-0.19700000000008844	4.821022415593168	4.655403832679894
804	-0.19600000000008855	4.778808908997583	4.631890500290787
805	-0.19500000000008866	4.748482324990996	4.611334511281494
806	-0.19400000000008877	4.714855648714854	4.602913212221406
807	-0.19300000000008888	4.680469899544528	4.590668129703007
808	-0.192000000000089	4.641141927819956	4.569887936500135
809	-0.1910000000000891	4.609782290273721	4.547074176750437
810	-0.1900000000000892	4.578669512099155	4.524666469668618
811	-0.18900000000008932	4.544804125267557	4.4863600944752315
812	-0.18800000000008943	4.511096302544043	4.428051869715717
813	-0.18700000000008954	4.450790886991169	4.342127775327333
814	-0.18600000000008965	4.397519759529596	4.239740498397575
815	-0.18500000000008976	4.3663877563431965	4.133650645732837
816	-0.18400000000008987	4.3438836372105785	4.03502688015711
817	-0.18300000000008998	4.321890599799707	3.9924936847295847
818	-0.1820000000000901	4.302779219903017	3.9614753491761325
819	-0.1810000000000902	4.298410401783554	3.9434042404899383
820	-0.1800000000000903	4.286523328478087	3.923751773864551
821	-0.17900000000009042	4.252446283255432	3.8838889498737568
822	-0.17800000000009053	4.191497398544907	3.81910766805884
823	-0.17700000000009064	4.117016827060633	3.7540325478547016
824	-0.17600000000009075	4.03606459141556	3.67306911840502
825	-0.17500000000009086	3.9294267575788377	3.5638052405796556
826	-0.17400000000009097	3.7923192488219453	3.418217019959692
827	-0.17300000000009108	3.6092409577029265	3.2357632070344753
828	-0.1720000000000912	3.392984671403783	3.0199429054665723
829	-0.1710000000000913	3.1628797833381777	2.789646058366488
830	-0.1700000000000914	2.931014554364282	2.567059265196396
831	-0.16900000000009152	2.785395559908394	2.4251933587146626
832	-0.16800000000009163	2.6262701635511445	2.2744218000226697
833	-0.16700000000009174	2.456624883437449	2.109272573954209
834	-0.16600000000009185	2.3082900211360924	2.0562357301235408
835	-0.16500000000009196	2.272728666371798	2.034472281657402
836	-0.16400000000009207	2.2634563515539416	2.0271984180352898
837	-0.16300000000009218	2.2719019755470864	2.030323420647544
838	-0.1620000000000923	2.2824934104692445	2.036746543403307
839	-0.1610000000000924	2.299031401228306	2.0482059496888483
840	-0.1600000000000925	2.3366982213035756	2.081236400148649
841	-0.15900000000009262	2.3694568514278034	2.1165829535599063
842	-0.15800000000009273	2.400613062260625	2.1631750219695163
843	-0.15700000000009284	2.4868304314751386	2.239755762538362
844	-0.15600000000009295	2.578304134281966	2.335592402364093
845	-0.15500000000009306	2.6633676060858176	2.4237428111315
846	-0.15400000000009317	2.7476753079940677	2.5135971006994944
847	-0.15300000000009328	2.8405242765990324	2.608974277152086
848	-0.1520000000000934	2.909845833376533	2.68094485215706
849	-0.1510000000000935	2.9798043731816746	2.737849192741149
850	-0.15000000000009361	3.0401800483475476	2.8036925673167015
851	-0.14900000000009372	3.0707177046882994	2.8467524721003
852	-0.14800000000009383	3.0696470146713324	2.8451812874624895
853	-0.14700000000009394	3.027206692391873	2.8153276052819702
854	-0.14600000000009405	2.9809174909103358	2.759818769247023
855	-0.14500000000009416	2.917884371469956	2.686842857238062
856	-0.14400000000009427	2.846492214660951	2.602992249838465
857	-0.14300000000009438	2.766381852766407	2.5117529534627105
858	-0.1420000000000945	2.6893933745445535	2.4265192352094043
859	-0.1410000000000946	2.6213539433558015	2.3566008235358957
860	-0.14000000000009472	2.575295678593672	2.322145197640785
861	-0.13900000000009483	2.5491956650994694	2.2902942428630113
862	-0.13800000000009494	2.5284231155274046	2.2610038214968307
863	-0.13700000000009505	2.514937834634412	2.2394826822501104
864	-0.13600000000009516	2.518358680943071	2.2300260484596115
865	-0.13500000000009527	2.536638406976343	2.2393618387854257
866	-0.13400000000009538	2.564560264678779	2.2609568799332886
867	-0.1330000000000955	2.6011208695325148	2.292125380745068
868	-0.1320000000000956	2.6637123059199608	2.3246153795132627
869	-0.1310000000000957	2.7302132722664267	2.383687683409318
870	-0.13000000000009582	2.7946301944295624	2.440715498598262
871	-0.12900000000009593	2.8543783422895506	2.489049129390295
872	-0.12800000000009604	2.908273651642204	2.5291737385335935
873	-0.12700000000009615	2.977174686693033	2.597359628885022
874	-0.12600000000009626	3.043524543685503	2.65649125977004
875	-0.12500000000009637	3.1052850842539033	2.699192146340557
876	-0.12400000000009648	3.2107001630500713	2.7422049986473915
877	-0.12300000000009659	3.3218149457995696	2.8425855976911594
878	-0.1220000000000967	3.4125739530142045	2.9377404658568556
879	-0.12100000000009681	3.474872866095335	3.0029211272806107
880	-0.12000000000009692	3.5174179841258	3.0461331991704594
881	-0.11900000000009703	3.5503711456272113	3.0787533144147297
882	-0.11800000000009714	3.5756525553773066	3.1039253114239598
883	-0.11700000000009725	3.622791300284963	3.1381530070045245
884	-0.11600000000009736	3.6724495371227137	3.186816406102883
885	-0.11500000000009747	3.7259795838141	3.238225799802186
886	-0.11400000000009758	3.7892712616452013	3.315148267959326
887	-0.11300000000009769	3.8724560282370453	3.4160517143923705
888	-0.1120000000000978	3.978775257452376	3.5201226353700488
889	-0.11100000000009791	4.084018278819494	3.621469385592694
890	-0.11000000000009802	4.177594037956908	3.7305687142522315
891	-0.10900000000009813	4.253132057148389	3.8293322080259697
892	-0.10800000000009824	4.347591026859712	3.922405238844847
893	-0.10700000000009835	4.456107469345654	4.021516110371859
894	-0.10600000000009846	4.563053924158521	4.117385090362279
895	-0.10500000000009857	4.654707013196692	4.197824610623326
896	-0.10400000000009868	4.7276450373624614	4.2623049313363595
897	-0.10300000000009879	4.778511487152103	4.307435314329166
898	-0.1020000000000989	4.83209282478205	4.343294292694776
899	-0.10100000000009901	4.869219649122879	4.3630333586928485
900	-0.10000000000009912	4.896759962291535	4.3757392669040875
901	-0.09900000000009923	4.920519341748501	4.39448343819531
902	-0.09800000000009934	4.94830287905717	4.419527978018829
903	-0.09700000000009945	4.982959754045931	4.451423580232427
904	-0.09600000000009956	5.124386539877737	4.643996219036967
905	-0.09500000000009967	5.277443963266922	4.8370311642178505
906	-0.09400000000009978	5.479861114170831	5.030895295235315
907	-0.09300000000009989	5.654647982966416	5.202891566322339
908	-0.0920000000001	5.770680350222125	5.316064296878668
909	-0.09100000000010011	5.826717071552331	5.36918688589416
910	-0.09000000000010022	5.827240750512845	5.36675664965947
911	-0.08900000000010033	5.776756600837267	5.313293504067037
912	-0.08800000000010044	5.687618622384097	5.222709617331875
913	-0.08700000000010055	5.5705953606024945	5.105832866189889
914	-0.08600000000010066	5.421019738805424	4.956533688847012
915	-0.08500000000010077	5.25597327405483	4.786637505958019
916	-0.08400000000010088	5.16412724368515	4.646200468047116
917	-0.08300000000010099	5.087025635169857	4.550814177831606
918	-0.0820000000001011	5.043489876247484	4.484182640055499
919	-0.08100000000010121	5.01363880109103	4.4308337242632465
920	-0.08000000000010132	5.0121026719654775	4.421729291558673
921	-0.07900000000010143	5.034979496042523	4.432110748275761
922	-0.07800000000010154	5.060676538881032	4.452468373214898
923	-0.07700000000010165	5.079513841117785	4.473806350689643
924	-0.07600000000010176	5.079026608698834	4.499471952873741
925	-0.07500000000010187	5.051211085957442	4.5006566205078
926	-0.07400000000010198	5.000565738040097	4.467125055736442
927	-0.0730000000001021	4.931759480672108	4.400495917336818
928	-0.0720000000001022	4.843213969906443	4.305500382230429
929	-0.07100000000010231	4.754149237686277	4.210538573777528
930	-0.07000000000010242	4.663659107558084	4.117272621706695
931	-0.06900000000010253	4.563040764460286	4.01397650414065
932	-0.06800000000010265	4.4429916317711085	3.8923185748530345
933	-0.06700000000010276	4.3148777450348215	3.7627133587358133
934	-0.06600000000010287	4.189889655758393	3.634666183477518
935	-0.06500000000010298	4.089937291363379	3.5211615058137182
936	-0.06400000000010309	3.998651166665452	3.459660862323314
937	-0.0630000000001032	3.9546223991872984	3.4139038282289653
938	-0.062000000000103306	3.942093824734922	3.386106982614346
939	-0.061000000000103416	3.9518391765709033	3.3778415913688047
940	-0.060000000000103526	3.9637348683809104	3.392623622439321
941	-0.059000000000103636	3.972122574179697	3.4098875332895164
942	-0.058000000000103746	4.033897342964659	3.455365513679177
943	-0.057000000000103856	4.136050485730943	3.5238383149917727
944	-0.05600000000010397	4.193632090707869	3.5815082021294646
945	-0.05500000000010408	4.209565782503017	3.608004112860854
946	-0.05400000000010419	4.19345416351678	3.605778999359394
947	-0.0530000000001043	4.151047240527429	3.5737711627095097
948	-0.05200000000010441	4.0906159256721	3.5204193415860283
949	-0.05100000000010452	4.0185757226465	3.4714340096108094
950	-0.05000000000010463	3.9428382577882086	3.472781681241284
951	-0.04900000000010474	3.891526977615027	3.460827326704741
952	-0.04800000000010485	3.8646505807287026	3.426664427843229
953	-0.04700000000010496	3.8288589076741992	3.3749947603018935
954	-0.04600000000010507	3.798320357558929	3.368843038557395
955	-0.04500000000010518	3.7832730296629595	3.371400139375819
956	-0.04400000000010529	3.818843025969718	3.3755497393323632
957	-0.0430000000001054	3.867133020795233	3.393400133056365
958	-0.04200000000010551	3.936078159466007	3.4319939491461238
959	-0.04100000000010562	4.032885936633001	3.4906102416874263
960	-0.04000000000010573	4.16478728890199	3.5978535548920614
961	-0.03900000000010584	4.304876979613947	3.719614692566746
962	-0.03800000000010595	4.440053712458093	3.8408098629456977
963	-0.03700000000010606	4.550961482581198	3.946335129579468
964	-0.03600000000010617	4.617742730057081	4.009757250473455
965	-0.03500000000010628	4.625084316736786	4.014341804234534
966	-0.03400000000010639	4.580431711702643	3.9781138075479223
967	-0.0330000000001065	4.498464199771311	3.914180822557644
968	-0.03200000000010661	4.390049526435828	3.821498935141055
969	-0.03100000000010672	4.275429435972455	3.719706735676106
970	-0.03000000000010683	4.17865566114423	3.6441668213861274
971	-0.02900000000010694	4.119466613385076	3.5894710250930983
972	-0.02800000000010705	4.070829271682203	3.535455184408237
973	-0.02700000000010716	4.0265443474158	3.4940083233947052
974	-0.02600000000010727	4.004197183268988	3.477616285311724
975	-0.02500000000010738	4.014134806243701	3.491068009734197
976	-0.02400000000010749	4.063682456707321	3.5572881659054496
977	-0.0230000000001076	4.144245173217192	3.6747024039805796
978	-0.02200000000010771	4.268183051692554	3.812319087723158
979	-0.02100000000010782	4.427144532412005	3.9753529762377924
980	-0.02000000000010793	4.621899852713793	4.176953715908563
981	-0.01900000000010804	4.842763923739674	4.404565870172223
982	-0.01800000000010815	5.109651375678628	4.669434026875747
983	-0.017000000000108262	5.404528763660594	4.963306683151001
984	-0.016000000000108372	5.731271613253121	5.289161240783442
985	-0.015000000000108482	6.120923448053593	5.659263150854009
986	-0.014000000000108592	6.597548105991118	6.133793127941368
987	-0.013000000000108702	7.11986164287058	6.652379346403749
988	-0.012000000000108813	7.676816482423136	7.205387313449161
989	-0.011000000000108923	8.268307875299719	7.792697049759499
990	-0.010000000000109033	8.925106091571834	8.431326620231154
991	-0.009000000000109143	9.681554570764359	9.14028736653915
992	-0.008000000000109253	10.4938903473082	9.914361379065141
993	-0.007000000000109363	11.381767591555949	10.825426837485844
994	-0.006000000000109473	12.368255593684287	11.837869109698012
995	-0.0050000000001095835	13.470068577090238	12.965402548014653
996	-0.004000000000109694	14.703334270848126	14.224374001922223
997	-0.0030000000001098037	16.082041206760003	15.628582426087894
998	-0.002000000000109914	17.616641751374267	17.187783946087528
999	-0.001000000000110024	19.31218456999258	18.90633166500318
1000	-1.1013412404281553e-13	21.23092195475683	20.83260383285892
1001	0.0009999999998897557	23.370393852095177	22.995950518723195
1002	0.0019999999998896456	25.75766747675621	25.418271074081073
1003	0.0029999999998895355	28.74287380463418	28.499253727111686
1004	0.003999999999889425	32.22676944337094	32.11158411456892
1005	0.004999999999889315	36.12031049150734	36.142305265325795
1006	0.005999999999889205	40.447724900258166	40.551084043095265
1007	0.006999999999889095	45.24873660971538	45.334012606287125
1008	0.007999999999888985	50.644919279165435	50.82797203299953
1009	0.008999999999888875	56.59660063316453	56.75719211014312
1010	0.009999999999888765	62.98541432240276	63.12108761905366
1011	0.010999999999888654	69.84615081973497	69.95424746230543
1012	0.011999999999888544	77.13375251132398	77.21141789711
1013	0.012999999999888434	84.78301392345956	84.82720321516952
1014	0.013999999999888324	92.6985160898191	92.7060319011541
1015	0.014999999999888214	100.94776939993265	100.91526020299533
1016	0.015999999999888104	109.30942036100632	109.2333987816179
1017	0.016999999999887994	117.55811950559746	117.43507342139318
1018	0.017999999999887883	125.81091893942735	125.6373202739893
1019	0.018999999999887773	133.9264607090155	133.6987602967379
1020	0.019999999999887663	141.73115598074045	141.44586675113106
1021	0.020999999999887553	149.16367037205907	148.81737542182086
1022	0.021999999999887443	156.1322672231945	155.72165422975652
1023	0.022999999999887333	162.65496602380782	162.1768661859513
1024	0.023999999999887223	168.69673513397072	168.14809460692766
1025	0.024999999999887113	174.1619685933218	173.53988313619996
1026	0.025999999999887002	179.09611302047753	178.39784659851662
1027	0.026999999999886892	183.5573539909521	182.78030874883842
1028	0.027999999999886782	187.4419098277865	186.5836450199905
1029	0.028999999999886672	190.72873256260937	189.78698834997894
1030	0.029999999999886562	193.5718207858237	192.54449175324484
1031	0.03099999999988645	195.95612860378554	194.84124170863765
1032	0.03199999999988634	197.79779684893757	196.59354665234682
1033	0.03299999999988623	199.2490028448679	197.95373920846657
1034	0.03399999999988612	200.3248829133571	198.93708813987075
1035	0.03499999999988601	200.94318934465494	199.46149155632185
1036	0.0359999999998859	201.1757385716358	199.59889561301637
1037	0.03699999999988579	201.08165974540657	199.40855609875516
1038	0.03799999999988568	200.67813191977794	198.90777296795156
1039	0.03899999999988557	199.9109233676804	198.0424142317496
1040	0.03999999999988546	198.88165971565	196.91423477980746
1041	0.04099999999988535	197.7146843659765	195.64765557739534
1042	0.04199999999988524	196.22180047353356	194.05456372177414
1043	0.04299999999988513	194.4205446792208	192.15261178939505
1044	0.04399999999988502	192.52712314273623	190.15807844215564
1045	0.04499999999988491	190.49005708177495	188.01954879815415
1046	0.0459999999998848	188.35390707249294	185.78164714046187
1047	0.04699999999988469	186.12380361773103	183.44955089050208
1048	0.04799999999988458	183.73305244839102	180.95664888051866
1049	0.04899999999988447	181.28494544924132	178.4062928701226
1050	0.04999999999988436	178.76588145794614	175.784916173499
1051	0.05099999999988425	176.09671877944064	173.01345220491658
1052	0.05199999999988414	173.39429915762688	170.2088071422991
1053	0.05299999999988403	170.75479177871836	167.46717373001516
1054	0.05399999999988392	168.04942648353725	164.6598182308489
1055	0.05499999999988381	165.2556256093806	161.76421750102298
1056	0.0559999999998837	162.40547423750826	158.81250856955393
1057	0.05699999999988359	159.61315251160434	155.9188998974456
1058	0.05799999999988348	156.93182144228948	153.13655173065976
1059	0.05899999999988337	154.24803394339517	150.35203053656568
1060	0.05999999999988326	151.52579852759345	147.52938258795416
1061	0.06099999999988315	148.94999813278685	144.85349092036506
1062	0.06199999999988304	146.39588059820915	142.1995976240805
1063	0.06299999999988293	143.86691646094715	139.57119302296078
1064	0.06399999999988282	141.39779796875928	137.00296921959875
1065	0.06499999999988271	138.89654919930655	134.40296840384053
1066	0.0659999999998826	136.4204307791872	131.82847390971835
1067	0.06699999999988249	133.95440387875738	129.26446295897614
1068	0.06799999999988238	131.51506931836636	126.72755249708513
1069	0.06899999999988227	129.1891642455792	124.30448891722243
1070	0.06999999999988216	126.95496885994253	121.97355019546205
1071	0.07099999999988205	124.75375677060624	119.67601402440617
1072	0.07199999999988194	122.48421177609607	117.31058922778722
1073	0.07299999999988183	120.1256957772237	114.85667416573058
1074	0.07399999999988172	117.7392382138934	112.37531838099498
1075	0.0749999999998816	115.35124831115814	109.89294483109286
1076	0.0759999999998815	113.05506362110015	107.50290373398316
1077	0.07699999999988139	110.8801997451171	105.23470485761942
1078	0.07799999999988128	108.75376127013442	103.01545000011927
1079	0.07899999999988117	106.6597074505668	100.82909819457335
1080	0.07999999999988106	104.67487919791002	98.75249010227176
1081	0.08099999999988095	102.82338141413324	96.80969870339665
1082	0.08199999999988083	101.03991275817518	94.93540059548585
1083	0.08299999999988072	99.28183256805733	93.0869518064955
1084	0.08399999999988061	97.47901802435905	91.19426209422436
1085	0.0849999999998805	95.7066617162448	89.33253950737969
1086	0.0859999999998804	93.9595406391018	87.49654871723511
1087	0.08699999999988028	92.2488602879559	85.69750022458294
1088	0.08799999999988017	90.5782877280266	83.93906953524329
1089	0.08899999999988006	88.97474840314186	82.24818941940666
1090	0.08999999999987995	87.45824482070577	80.6448430155953
1091	0.09099999999987984	85.97693969653704	79.07718621407751
1092	0.09199999999987973	84.44800375456146	77.46241089435107
1093	0.09299999999987962	82.95191365921949	75.88101519572456
1094	0.09399999999987951	81.50814577758386	74.35247171070561
1095	0.0949999999998794	80.1328193453976	72.89289571385008
1096	0.09599999999987929	78.79285311496226	71.46919652505161
1097	0.09699999999987918	77.46230578475274	70.05544529096227
1098	0.09799999999987907	76.19483459076142	68.70529632996023
1099	0.09899999999987896	75.00927394752131	67.43757368668801
1100	0.09999999999987885	73.84130937220601	66.18796209357765
1101	0.10099999999987874	72.70899842425894	64.97451276716924
1102	0.10199999999987863	71.6305963473305	63.81546279426394
1103	0.10299999999987852	70.60828130719001	62.71298180912364
1104	0.10399999999987841	69.65205405055372	61.62151492935313
1105	0.1049999999998783	68.71872044238675	60.552371252161464
1106	0.10599999999987819	67.83681520555619	59.53876594284841
1107	0.10699999999987808	66.9927827406583	58.566738316830794
1108	0.10799999999987797	66.11667767620256	57.56480323533122
1109	0.10899999999987786	65.1662588239917	56.49079043911293
1110	0.10999999999987775	64.17835439873706	55.37952811793548
1111	0.11099999999987764	63.20992452977303	54.28854261047063
1112	0.11199999999987753	62.28522139723798	53.24479917315174
1113	0.11299999999987742	61.410246855407195	52.25491972110916
1114	0.11399999999987731	60.56307825156866	51.295237263821626
1115	0.1149999999998772	59.73960620593575	50.36176978206695
1116	0.11599999999987709	58.84285585813664	49.35810424927618
1117	0.11699999999987698	57.92420935270816	48.338953515340116
1118	0.11799999999987687	56.99614534207386	47.33954173497663
1119	0.11899999999987676	56.06183207402253	46.334396819327864
1120	0.11999999999987665	55.10279652017016	45.30505873474554
1121	0.12099999999987654	54.156001848962475	44.28850127580491
1122	0.12199999999987643	53.263716757162705	43.326976863932394
1123	0.12299999999987632	52.35162977799349	42.34616731463498
1124	0.12399999999987621	51.422593509511174	41.34892984630474
1125	0.1249999999998761	50.50504662118757	40.36370830862342
1126	0.125999999999876	49.62539487000446	39.416909702949695
1127	0.12699999999987588	48.769708871334615	38.5088036953985
1128	0.12799999999987577	47.94140525660432	37.626375104341385
1129	0.12899999999987566	47.230265664612055	36.856105932435895
1130	0.12999999999987555	46.602579462070956	36.16403563875825
1131	0.13099999999987544	45.95321102500384	35.446534300666016
1132	0.13199999999987533	45.29657648479556	34.72990368029978
1133	0.13299999999987522	44.69073051000929	34.06756309611589
1134	0.1339999999998751	44.10782630960084	33.430188373645066
1135	0.134999999999875	43.506410068452816	32.776062612497824
1136	0.1359999999998749	42.90668509199223	32.125100489766425
1137	0.13699999999987478	42.28179161533869	31.451749167008654
1138	0.13799999999987467	41.664211583484075	30.789356291490563
1139	0.13899999999987456	41.06771688039218	30.140846654931124
1140	0.13999999999987445	40.453701084537265	29.46742086001685
1141	0.14099999999987434	39.83629874189904	28.791104968359004
1142	0.14199999999987423	39.25053835639944	28.146923706773283
1143	0.14299999999987412	38.73092946792374	27.569366802701367
1144	0.143999999999874	38.26649211461695	27.047437766553777
1145	0.1449999999998739	37.85086799867881	26.57476023510812
1146	0.1459999999998738	37.46940111008591	26.136674021281824
1147	0.14699999999987368	37.108024477858265	25.719111704740136
1148	0.14799999999987357	36.7706515535255	25.325980573378043
1149	0.14899999999987346	36.39585313997216	24.895852056342537
1150	0.14999999999987335	35.94774326819815	24.40085958845006
1151	0.15099999999987324	35.46318310484655	23.880031447767234
1152	0.15199999999987313	34.97165572001718	23.34760328006735
1153	0.15299999999987302	34.466120865124054	22.801532684079294
1154	0.1539999999998729	33.93593533657555	22.23432218340064
1155	0.1549999999998728	33.38756046884297	21.649873391302112
1156	0.15599999999987268	32.833846699080745	21.058507754198214
1157	0.15699999999987257	32.29267584792487	20.48365757854675
1158	0.15799999999987246	31.786016062519202	19.945076033684792
1159	0.15899999999987235	31.292232309921825	19.48147485491921
1160	0.15999999999987224	30.804005269665907	19.048919790421373
1161	0.16099999999987213	30.34290394944013	18.634049055205388
1162	0.16199999999987202	29.874887142179638	18.2187441600066
1163	0.16299999999987191	29.448638036657943	17.809508677273424
1164	0.1639999999998718	29.00983054420124	17.383414455386234
1165	0.1649999999998717	28.55320039740553	16.95255277756686
1166	0.16599999999987158	28.094960726407006	16.57143458674081
1167	0.16699999999987147	27.636325196596907	16.297687920469425
1168	0.16799999999987136	27.222936743654092	16.025436942837914
1169	0.16899999999987125	26.83256341877463	15.741007194025219
1170	0.16999999999987114	26.49302750965663	15.453933881501795
1171	0.17099999999987103	26.207195533896957	15.161134141623561
1172	0.17199999999987092	25.93113709433893	14.843966528749867
1173	0.1729999999998708	25.6744133244717	14.53263207643603
1174	0.1739999999998707	25.46994432112714	14.238023013321804
1175	0.1749999999998706	25.28238519364404	13.943772907292761
1176	0.17599999999987048	25.085978853980354	13.633057830500368
1177	0.17699999999987037	24.883202329921993	13.327388800954918
1178	0.17799999999987026	24.670907743505598	13.0706264610618
1179	0.17899999999987015	24.453221818080998	12.822972493834154
1180	0.17999999999987004	24.255151429570077	12.611371449970592
1181	0.18099999999986993	24.053933093069446	12.40931009090608
1182	0.18199999999986982	23.854956155110898	12.226545758697059
1183	0.1829999999998697	23.636839834974893	12.040603845241986
1184	0.1839999999998696	23.401144524091592	11.83599803844142
1185	0.1849999999998695	23.204559071369616	11.625874770742158
1186	0.18599999999986938	23.021355412023873	11.42663776655731
1187	0.18699999999986927	22.84919374112727	11.238291149294948
1188	0.18799999999986916	22.706091442285636	11.07548442007025
1189	0.18899999999986905	22.587199855170688	10.931972083502012
1190	0.18999999999986894	22.456909197528674	10.775295490661005
1191	0.19099999999986883	22.281631543585686	10.574308003738786
1192	0.19199999999986872	22.075878398384877	10.340442021648974
1193	0.1929999999998686	21.847156960399392	10.09974392254256
1194	0.1939999999998685	21.587717336193126	9.853286187684795
1195	0.1949999999998684	21.312219848052568	9.592535961473494
1196	0.19599999999986828	21.02742412936061	9.334088388874976
1197	0.19699999999986817	20.83097612234995	9.069288014674228
1198	0.19799999999986806	20.649620810918435	8.807009838611352
1199	0.19899999999986795	20.47280353757368	8.593844625637082
1200	0.19999999999986784	20.30030790897047	8.416220945002996
1201	0.20099999999986773	20.15311183930771	8.270033133290056
1202	0.20199999999986762	20.05555498381804	8.198882109803623
1203	0.2029999999998675	19.927094423890747	8.110666362831193
1204	0.2039999999998674	19.770012136514232	7.998849009087911
1205	0.2049999999998673	19.624544203625724	7.9220640001074605
1206	0.20599999999986718	19.51218711819178	7.826439230273955
1207	0.20699999999986707	19.393387488210728	7.708103243489168
1208	0.20799999999986696	19.282794639228587	7.585915280498141
1209	0.20899999999986685	19.185280204842694	7.462027448026288
1210	0.20999999999986674	19.101727812167688	7.335444399926638
1211	0.21099999999986663	19.03853550315582	7.211864528847377
1212	0.21199999999986652	19.003736686696026	7.111463431271276
1213	0.2129999999998664	18.995657941585186	7.098928170767377
1214	0.2139999999998663	19.009393373441515	7.1092773154109405
1215	0.2149999999998662	19.02809430608911	7.123380424980938
1216	0.21599999999986608	19.029861058272864	7.121074644902678
1217	0.21699999999986597	19.033277993949493	7.108191353626847
1218	0.21799999999986586	19.06771433517981	7.0883209184836815
1219	0.21899999999986575	19.09108216261831	7.056384388934082
1220	0.21999999999986564	19.091349277595704	7.002975326830375
1221	0.22099999999986553	19.067897299171317	6.929837835383299
1222	0.22199999999986542	19.01324575624475	6.833724783929032
1223	0.2229999999998653	18.934364339782785	6.721786859169946
1224	0.2239999999998652	18.841936941780546	6.601002974582679
1225	0.22499999999986509	18.742653126457046	6.4793635925015876
1226	0.22599999999986498	18.64078548975647	6.3590086860786705
1227	0.22699999999986487	18.542325395892156	6.241858729187661
1228	0.22799999999986476	18.451078288905144	6.13580607190842
1229	0.22899999999986465	18.369676663737504	6.040950012985302
1230	0.22999999999986454	18.31584802114353	5.980823307011759
1231	0.23099999999986442	18.305853523075495	5.934322491164471
1232	0.23199999999986431	18.311070496220456	5.893812047347084
1233	0.2329999999998642	18.332890707719102	5.855582746868538
1234	0.2339999999998641	18.3717400820428	5.850371409945694
1235	0.23499999999986398	18.422632503102573	5.8709446468749995
1236	0.23599999999986387	18.488071207044314	5.903949058296007
1237	0.23699999999986376	18.554973602439027	5.943150566072409
1238	0.23799999999986365	18.61429019809531	5.960520311628204
1239	0.23899999999986354	18.659136718806568	5.969606612372373
1240	0.23999999999986343	18.680721617446533	5.947565366113563
1241	0.24099999999986332	18.67834884224842	5.907774385221212
1242	0.2419999999998632	18.666270167283198	5.856370455564842
1243	0.2429999999998631	18.6459054237594	5.7939199343573895
1244	0.243999999999863	18.59624651786791	5.701624312108874
1245	0.24499999999986288	18.501638427142396	5.569369417753769
1246	0.24599999999986277	18.36130086379784	5.403459398222489
1247	0.24699999999986266	18.18794246290055	5.210686356338823
1248	0.24799999999986255	18.01104306877141	4.9941185726747745
1249	0.24899999999986244	17.801019945844608	4.754361064128512
1250	0.24999999999986233	17.55898161103012	4.502373759686826
1251	0.2509999999998622	17.30489434499548	4.237680901151073
1252	0.2519999999998621	17.041033939762084	3.973153819790288
1253	0.252999999999862	16.771917309791046	3.7224265213544476
1254	0.2539999999998619	16.491963741640554	3.4663439501283015
1255	0.2549999999998618	16.19692672090584	3.3088019848317085
1256	0.25599999999986167	15.90867269468883	3.136226544867243
1257	0.25699999999986156	15.626051418550094	2.996619268544747
1258	0.25799999999986145	15.362830120011973	2.9040925368884185
1259	0.25899999999986134	15.117205129441412	2.853931989321108
1260	0.25999999999986123	14.91042654624223	2.794128439228324
1261	0.2609999999998611	14.684211659371385	2.720586359113448
1262	0.261999999999861	14.426009211483564	2.6410434053542957
1263	0.2629999999998609	14.132951759365023	2.5617045820906497
1264	0.2639999999998608	13.845719621073119	2.4849860141706244
1265	0.2649999999998607	13.643690177173866	2.402876874621601
1266	0.26599999999986057	13.515374189614194	2.3156058697709647
1267	0.26699999999986046	13.399173789914723	2.2241290934897897
1268	0.26799999999986035	13.320052499027518	2.1290561992282813
1269	0.26899999999986024	13.231208447940999	2.0289103086274727
1270	0.26999999999986013	13.138033129856922	1.9337978398195093
1271	0.27099999999986	13.036984012006338	1.8480764708320931
1272	0.2719999999998599	12.951086385041087	1.790782810725802
1273	0.2729999999998598	12.882031577646291	1.7589026014901747
1274	0.2739999999998597	12.788577032331888	1.7179393356635393
1275	0.2749999999998596	12.676736720119857	1.6559232440836498
1276	0.27599999999985947	12.562310586984372	1.588897523870987
1277	0.27699999999985936	12.458232325236647	1.532220645453084
1278	0.27799999999985925	12.361765656296612	1.4999096224512989
1279	0.27899999999985914	12.271752823418183	1.4804920895403202
1280	0.27999999999985903	12.190041884466067	1.469346766096093
1281	0.2809999999998589	12.138253725517679	1.467143807407659
1282	0.2819999999998588	12.145768229211619	1.4688392532063657
1283	0.2829999999998587	12.190879886832528	1.4673812354599036
1284	0.2839999999998586	12.240049294483946	1.4577010090057394
1285	0.2849999999998585	12.293171325037623	1.4375150329249131
1286	0.28599999999985837	12.355681850374303	1.4132671786085995
1287	0.28699999999985826	12.421742082730482	1.3871416516240087
1288	0.28799999999985815	12.477895813615724	1.3579588885048466
1289	0.28899999999985804	12.525252168560089	1.3360087270164949
1290	0.2899999999998579	12.562075556365079	1.3167855476609658
1291	0.2909999999998578	12.582665411903479	1.2870247997651234
1292	0.2919999999998577	12.605606857205315	1.2561081586797278
1293	0.2929999999998576	12.594816439049616	1.2794823320444408
1294	0.2939999999998575	12.553943936964918	1.30367596651444
1295	0.2949999999998574	12.48917755169108	1.332558296407366
1296	0.29599999999985727	12.407218064976608	1.3657579792414232
1297	0.29699999999985716	12.402047094832824	1.3955862250265942
1298	0.29799999999985705	12.37812058564332	1.417495035951237
1299	0.29899999999985694	12.33190587085083	1.419148591429273
1300	0.2999999999998568	12.261978861891393	1.395458967973445
1301	0.3009999999998567	12.16314172317519	1.3592096295460139
1302	0.3019999999998566	12.037245409543939	1.3238000757051995
1303	0.3029999999998565	11.88819145220318	1.2909163426818524
1304	0.3039999999998564	11.72398103242597	1.25209862437242
1305	0.3049999999998563	11.555102192662932	1.2063884672981795
1306	0.30599999999985616	11.384337085211422	1.156625061331833
1307	0.30699999999985605	11.22503412308528	1.1218754662864305
1308	0.30799999999985594	11.080914433112564	1.081160660260653
1309	0.30899999999985583	10.973251607488573	1.026550287514357
1310	0.3099999999998557	10.871818723245351	0.9980816112257549
1311	0.3109999999998556	10.772475807339319	0.9658613183139356
1312	0.3119999999998555	10.679175860473457	0.9315058225965717
1313	0.3129999999998554	10.585415197708977	0.8979153349664476
1314	0.3139999999998553	10.502013695286037	0.8676175098784321
1315	0.3149999999998552	10.412100193703939	0.8406740306668457
1316	0.31599999999985506	10.313091586726769	0.8208138620794057
1317	0.31699999999985495	10.215434648017277	0.823962218932226
1318	0.31799999999985484	10.208068090595651	0.8306297024327334
1319	0.31899999999985473	10.215846430771654	0.8420644928564581
1320	0.3199999999998546	10.230949034812893	0.8577561056400462
1321	0.3209999999998545	10.25897850744143	0.8816244787537983
1322	0.3219999999998544	10.317094799668132	0.9088457898366606
1323	0.3229999999998543	10.435559485665042	0.9361761223409657
1324	0.3239999999998542	10.53542541914048	0.9591206193846895
1325	0.3249999999998541	10.610758772185907	0.9767355232820119
1326	0.32599999999985396	10.666493786150395	0.9874051305537328
1327	0.32699999999985385	10.709110358538746	0.9947681680482542
1328	0.32799999999985374	10.75795343951611	1.0238649315932753
1329	0.32899999999985363	10.807558043449324	1.0575830014532221
1330	0.3299999999998535	10.911396112144137	1.1252697233116271
1331	0.3309999999998534	11.025489385221283	1.208951207938412
1332	0.3319999999998533	11.128300603959921	1.2798406296770883
1333	0.3329999999998532	11.221297912805108	1.3354950856723906
1334	0.3339999999998531	11.307811042322127	1.3733323758812837
1335	0.33499999999985297	11.379630884034375	1.4193249084210913
1336	0.33599999999985286	11.435915538335426	1.4929371461516396
1337	0.33699999999985275	11.482920743743062	1.546530434151569
1338	0.33799999999985264	11.543655314337432	1.5937478053819758
1339	0.33899999999985253	11.640220832007621	1.650170915693191
1340	0.3399999999998524	11.793203536271944	1.7269964646151015
1341	0.3409999999998523	11.957632224610434	1.8271891133207365
1342	0.3419999999998522	12.129681834651809	1.9469569078424724
1343	0.3429999999998521	12.324391210280933	2.08298528897638
1344	0.343999999999852	12.501546096950996	2.222979660514249
1345	0.34499999999985187	12.651123299583404	2.3512628748257667
1346	0.34599999999985176	12.767560707556695	2.455024792642446
1347	0.34699999999985165	12.85191011742084	2.540271473429275
1348	0.34799999999985154	12.913922340081806	2.610387251535314
1349	0.34899999999985143	12.96950998984314	2.6705562676453822
1350	0.3499999999998513	13.019924376129943	2.721748136766834
1351	0.3509999999998512	13.066339804258334	2.7575529800836445
1352	0.3519999999998511	13.108658928284783	2.7675547908737026
1353	0.352999999999851	13.138616575010886	2.7463237662152573
1354	0.3539999999998509	13.14925622915133	2.700984846546532
1355	0.35499999999985077	13.155112594434328	2.639528902670256
1356	0.35599999999985066	13.144865421933055	2.569755895412841
1357	0.35699999999985055	13.125926535577646	2.5023496713007467
1358	0.35799999999985044	13.101119295106194	2.42262449285867
1359	0.3589999999998503	13.057025527702448	2.325581050979354
1360	0.3599999999998502	12.993676677852369	2.208062136996962
1361	0.3609999999998501	12.916046646121934	2.0762712418659337
1362	0.36199999999985	12.830112622373704	1.9602303038999247
1363	0.3629999999998499	12.75468357432401	1.8695936304025875
1364	0.3639999999998498	12.693458785616833	1.801956705372158
1365	0.36499999999984967	12.638910965675027	1.7532774911184206
1366	0.36599999999984956	12.585267445168448	1.71886143819715
1367	0.36699999999984945	12.52180560236891	1.7213307474973139
1368	0.36799999999984934	12.438474963912629	1.7272109292613183
1369	0.3689999999998492	12.354963141803053	1.7175857739456837
1370	0.3699999999998491	12.27297701001317	1.692851131848367
1371	0.370999999999849	12.203313258054289	1.6567463251418757
1372	0.3719999999998489	12.134007098450565	1.6199511601290664
1373	0.3729999999998488	12.069980957894252	1.585776285672399
1374	0.3739999999998487	12.014648348996172	1.565747300896542
1375	0.37499999999984857	11.974252736780766	1.578552815314483
1376	0.37599999999984846	11.943279126940844	1.5805735138847083
1377	0.37699999999984835	11.914665560532425	1.5848716445563034
1378	0.37799999999984824	11.895961367000217	1.5916400820641823
1379	0.3789999999998481	11.883915411709335	1.5920864815440299
1380	0.379999999999848	11.864767310139598	1.578494897723192
1381	0.3809999999998479	11.832804963958285	1.5514166305676316
1382	0.3819999999998478	11.796609467028196	1.5332659454551547
1383	0.3829999999998477	11.744507531396087	1.5520753671046412
1384	0.3839999999998476	11.677885066698273	1.5927299096031782
1385	0.38499999999984746	11.61249836662864	1.6324692747528846
1386	0.38599999999984735	11.55236872191433	1.6730739201899996
1387	0.38699999999984724	11.497975260537034	1.715525087695459
1388	0.38799999999984713	11.484743972849927	1.7612843445848534
1389	0.388999999999847	11.474378077557839	1.8228206631249284
1390	0.3899999999998469	11.457501908833063	1.8973385245728513
1391	0.3909999999998468	11.439957468692956	1.9752865967888333
1392	0.3919999999998467	11.42446839126427	2.0593077346454236
1393	0.3929999999998466	11.40876077517331	2.1545236216910126
1394	0.3939999999998465	11.406049238346256	2.2620613016262543
1395	0.39499999999984636	11.47718296228545	2.3768339775947958
1396	0.39599999999984625	11.59728732742374	2.486864261469336
1397	0.39699999999984614	11.756851137327049	2.5921669360378043
1398	0.39799999999984603	11.922630142641296	2.695463898716008
1399	0.3989999999998459	12.092199522172967	2.796110609473735
1400	0.3999999999998458	12.261182133564683	2.8912991755247157
1401	0.4009999999998457	12.424035241425488	2.9898304476621265
1402	0.4019999999998456	12.540758676517111	3.0744405382487683
1403	0.4029999999998455	12.608830471952048	3.1292616122493673
1404	0.40399999999984537	12.641029133405294	3.166086242455455
1405	0.40499999999984526	12.656084615201062	3.1976796327010817
1406	0.40599999999984515	12.66585831421309	3.2374367331676113
1407	0.40699999999984504	12.681557161069193	3.286774638892741
1408	0.40799999999984493	12.718929390877856	3.3432905076971555
1409	0.4089999999998448	12.772021930253668	3.4028065234306393
1410	0.4099999999998447	12.832131268494658	3.446867520216474
1411	0.4109999999998446	12.876926731360674	3.47407982563122
1412	0.4119999999998445	12.901413588930408	3.487585541721427
1413	0.4129999999998444	12.91634500562403	3.5077945787063367
1414	0.41399999999984427	12.9367641629748	3.5349961747778202
1415	0.41499999999984416	12.960454918111331	3.5457775269853924
1416	0.41599999999984405	12.97251311768558	3.537496169343351
1417	0.41699999999984394	12.959264073110175	3.5021400013875112
1418	0.41799999999984383	12.91668056905908	3.433527489305742
1419	0.4189999999998437	12.859943615498885	3.343455748983163
1420	0.4199999999998436	12.781218467632335	3.2306909805114943
1421	0.4209999999998435	12.689041711406725	3.1153258913862807
1422	0.4219999999998434	12.574688756379867	2.995846724427528
1423	0.4229999999998433	12.43810616656026	2.875758490776833
1424	0.42399999999984317	12.287231567291915	2.7492749219489694
1425	0.42499999999984306	12.129045916932535	2.618817685142127
1426	0.42599999999984295	11.971865374746384	2.490269983734575
1427	0.42699999999984284	11.824193831763427	2.3685393489747417
1428	0.42799999999984273	11.684936755061575	2.265502129078038
1429	0.4289999999998426	11.55986643934359	2.1777893616720077
1430	0.4299999999998425	11.469290055578183	2.094429698076242
1431	0.4309999999998424	11.397534291807979	2.0430626087185417
1432	0.4319999999998423	11.334545412764921	2.03941265354645
1433	0.4329999999998422	11.290295575341984	2.0500100068604294
1434	0.43399999999984207	11.271711569237848	2.07688712128046
1435	0.43499999999984196	11.258147276166435	2.1139599581782393
1436	0.43599999999984185	11.243801242297074	2.161290362807627
1437	0.43699999999984174	11.21555776678281	2.2083965342631453
1438	0.4379999999998416	11.170595687872714	2.2488613533216464
1439	0.4389999999998415	11.119305842361738	2.284438832510743
1440	0.4399999999998414	11.074666972692047	2.327373433631736
1441	0.4409999999998413	11.045364255619734	2.385528655913026
1442	0.4419999999998412	11.103358943092907	2.457908576166418
1443	0.4429999999998411	11.173797387801976	2.531121960884333
1444	0.44399999999984097	11.248167907452885	2.6008207801025685
1445	0.44499999999984086	11.320080650458479	2.659231423979993
1446	0.44599999999984075	11.384654558950023	2.700879341379286
1447	0.44699999999984064	11.443642393927789	2.740821099261787
1448	0.4479999999998405	11.491825572586272	2.7801508087855042
1449	0.4489999999998404	11.518134577009732	2.798961130223944
1450	0.4499999999998403	11.510920155758775	2.789613505406487
1451	0.4509999999998402	11.466600498315636	2.7442583980010657
1452	0.4519999999998401	11.383335382568355	2.6586030540340726
1453	0.45299999999984	11.260871781583441	2.5370169916106224
1454	0.45399999999983986	11.109129432335239	2.3879476507110797
1455	0.45499999999983975	10.94128902339662	2.2174570927911814
1456	0.45599999999983964	10.753068054998302	2.042031050550717
1457	0.45699999999983953	10.544681560944149	1.8390405646180918
1458	0.4579999999998394	10.3169766988524	1.6954108700130013
1459	0.4589999999998393	10.120872750083647	1.570141743086207
1460	0.4599999999998392	9.953316054424507	1.4329982993093469
1461	0.4609999999998391	9.78754632875747	1.290585292042324
1462	0.461999999999839	9.735920392752671	1.1544778259784245
1463	0.4629999999998389	9.680477377878843	1.0566538581478868
1464	0.46399999999983876	9.621073865104183	0.9794171502467645
1465	0.46499999999983865	9.551181459802697	0.9458578284733923
1466	0.46599999999983854	9.474199132687351	0.8968391835088309
1467	0.46699999999983843	9.392602973446209	0.8320231998353914
1468	0.4679999999998383	9.30463514212081	0.7554773576981101
1469	0.4689999999998382	9.215881757015293	0.7046024310322905
1470	0.4699999999998381	9.115385872026536	0.6579282205275659
1471	0.470999999999838	8.996032838047613	0.6168883989049898
1472	0.4719999999998379	8.864493263152154	0.5669805748562945
1473	0.4729999999998378	8.73779252518197	0.509156068192315
1474	0.47399999999983766	8.627570972847417	0.447668613749872
1475	0.47499999999983755	8.538045486384664	0.38727730620064493
1476	0.47599999999983744	8.485978612507303	0.3379887692915111
1477	0.47699999999983733	8.482434760488394	0.30242150342444474
1478	0.4779999999998372	8.490569148307674	0.27750554645097586
1479	0.4789999999998371	8.489794461987122	0.26100406133577836
1480	0.479999999999837	8.485545715857121	0.24706083352922967
1481	0.4809999999998369	8.46764271409332	0.2412447258928588
1482	0.4819999999998368	8.431233481342723	0.252989345524532
1483	0.48299999999983667	8.383628085535722	0.262083018030823
1484	0.48399999999983656	8.328471381184725	0.27233988106007867
1485	0.48499999999983645	8.276417538190385	0.2861098777314239
1486	0.48599999999983634	8.23376869483305	0.3030369705431077
1487	0.48699999999983623	8.205733666464733	0.32050602275025825
1488	0.4879999999998361	8.238874574614838	0.3418434794838947
1489	0.488999999999836	8.288355929530274	0.35750405702519905
1490	0.4899999999998359	8.324355568003547	0.36744733817730546
1491	0.4909999999998358	8.336022182555539	0.36866527413582434
1492	0.4919999999998357	8.322009878013482	0.36232234574578087
1493	0.49299999999983557	8.294085220571485	0.3541081858793369
1494	0.49399999999983546	8.276250615086006	0.34448735806331954
1495	0.49499999999983535	8.27626978187857	0.3351601677658941
1496	0.49599999999983524	8.293476195783079	0.32473151040036924
1497	0.49699999999983513	8.318926466586662	0.3145617538032205
1498	0.497999999999835	8.35626727619762	0.30275499399191
1499	0.4989999999998349	8.400147530977561	0.28977130456003575
1500	0.4999999999998348	8.443535115794294	0.27404665073430395
1501	0.5009999999998347	8.471639981706442	0.2701663816887147
1502	0.5019999999998346	8.476787656772284	0.2627726581640031
1503	0.5029999999998345	8.466217667553648	0.25039504851164596
1504	0.5039999999998344	8.453168856049256	0.2378309359710942
1505	0.5049999999998342	8.460424603930077	0.22923676653594774
1506	0.5059999999998341	8.534607833384761	0.22924828669833489
1507	0.506999999999834	8.635896634096644	0.2357687053603589
1508	0.5079999999998339	8.733641823028442	0.25816572161668444
1509	0.5089999999998338	8.834495806747693	0.2915333616613741
1510	0.5099999999998337	8.93400646820627	0.32440997216890133
1511	0.5109999999998336	9.021919561037913	0.3518650883029176
1512	0.5119999999998335	9.09516850372023	0.37060286120510894
1513	0.5129999999998334	9.15141522931235	0.38118196325670284
1514	0.5139999999998333	9.180196501904941	0.3795557477965762
1515	0.5149999999998331	9.19066289343848	0.37078986976799483
1516	0.515999999999833	9.19169362558034	0.36170137457379536
1517	0.5169999999998329	9.18510425367297	0.35609288114047083
1518	0.5179999999998328	9.187750690956994	0.3546738120043149
1519	0.5189999999998327	9.192029921393615	0.3561495448516838
1520	0.5199999999998326	9.207021068623387	0.36431210862985863
1521	0.5209999999998325	9.251774894801638	0.383379842227855
1522	0.5219999999998324	9.322306005977632	0.41133841277203037
1523	0.5229999999998323	9.42770451214978	0.4529020668180583
1524	0.5239999999998322	9.553371631325302	0.5093141666352139
1525	0.524999999999832	9.6903634164589	0.5836600829419186
1526	0.5259999999998319	9.83918090308356	0.6635247108718662
1527	0.5269999999998318	10.044419434297211	0.7624854851300892
1528	0.5279999999998317	10.261100097463384	0.8713726211199574
1529	0.5289999999998316	10.478262925457882	0.9786113953750702
1530	0.5299999999998315	10.690333593149097	1.0813135668623957
1531	0.5309999999998314	10.889955577235837	1.2113903974542786
1532	0.5319999999998313	11.068000325221735	1.3353062829421831
1533	0.5329999999998312	11.220954258052835	1.4579651553076958
1534	0.533999999999831	11.355338716225349	1.582736692273846
1535	0.5349999999998309	11.484305726271787	1.7178840496780083
1536	0.5359999999998308	11.609004994603703	1.8764700611751572
1537	0.5369999999998307	11.726023721933252	2.034430760102067
1538	0.5379999999998306	11.827401390011225	2.1787201640672706
1539	0.5389999999998305	11.923533724180134	2.3157826775987886
1540	0.5399999999998304	12.056523024162567	2.4486383568781274
1541	0.5409999999998303	12.178847443188749	2.5832818683259458
1542	0.5419999999998302	12.286080417626119	2.704564355210376
1543	0.5429999999998301	12.391418924166729	2.809789759184934
1544	0.54399999999983	12.497540947991274	2.9039936355896407
1545	0.5449999999998298	12.599756102393677	2.98279511850005
1546	0.5459999999998297	12.694569789338669	3.0493055122959545
1547	0.5469999999998296	12.76391987037772	3.117202365299822
1548	0.5479999999998295	12.801634117095098	3.166569637488726
1549	0.5489999999998294	12.801874924452825	3.200384464528648
1550	0.5499999999998293	12.75761651296954	3.2064467086650748
1551	0.5509999999998292	12.669004397593579	3.1874953554307246
1552	0.5519999999998291	12.562685342445372	3.154007919256937
1553	0.552999999999829	12.455785548405903	3.1162089442749488
1554	0.5539999999998289	12.349894877366326	3.0744853521805897
1555	0.5549999999998287	12.262457994974179	3.0437831852341573
1556	0.5559999999998286	12.206187573610821	3.0623899453352688
1557	0.5569999999998285	12.187404249195012	3.0905192911523174
1558	0.5579999999998284	12.204880677168052	3.1331966032169327
1559	0.5589999999998283	12.262218704605644	3.186543272796402
1560	0.5599999999998282	12.363537416630413	3.2407760051345242
1561	0.5609999999998281	12.469068625836023	3.2846503329726273
1562	0.561999999999828	12.562052267078524	3.3109349824821233
1563	0.5629999999998279	12.628717214227677	3.3121715028627348
1564	0.5639999999998278	12.665244447046678	3.287792220680546
1565	0.5649999999998276	12.6519165741239	3.22471149782484
1566	0.5659999999998275	12.595564979726726	3.1193478018282383
1567	0.5669999999998274	12.504892163407233	2.977862405280441
1568	0.5679999999998273	12.370273589258773	2.8098262455834617
1569	0.5689999999998272	12.205314375865521	2.622539816251705
1570	0.5699999999998271	12.041392861322002	2.4279605001988953
1571	0.570999999999827	11.886065288165161	2.232067578122353
1572	0.5719999999998269	11.726617933390408	2.0588570285239696
1573	0.5729999999998268	11.55775694103208	1.9019281753594277
1574	0.5739999999998266	11.397180041104384	1.7540445322624456
1575	0.5749999999998265	11.278385852187323	1.6220792094166108
1576	0.5759999999998264	11.181249869935787	1.505921370085361
1577	0.5769999999998263	11.1038908397962	1.4068794840441807
1578	0.5779999999998262	11.048748856075871	1.3598169663431718
1579	0.5789999999998261	11.02194554914733	1.3481796976302098
1580	0.579999999999826	11.021683738108093	1.3649849971180077
1581	0.5809999999998259	11.037840359642507	1.4026518112570943
1582	0.5819999999998258	11.058345236897782	1.4440269637256937
1583	0.5829999999998257	11.070146884607524	1.4779321528325366
1584	0.5839999999998255	11.062062277884374	1.5032040144295942
1585	0.5849999999998254	11.03202214511571	1.5200962957871231
1586	0.5859999999998253	10.988351544675497	1.5286348556692395
1587	0.5869999999998252	10.932085231370444	1.5383091138474674
1588	0.5879999999998251	10.863044181218516	1.5645375546246234
1589	0.588999999999825	10.782104317698073	1.5934211168776065
1590	0.5899999999998249	10.732907636013522	1.617873390568545
1591	0.5909999999998248	10.736984074432689	1.6447422905047262
1592	0.5919999999998247	10.75543265138553	1.6878354719527824
1593	0.5929999999998246	10.79831500216931	1.7454850051992687
1594	0.5939999999998244	10.855751568002137	1.8133884140977534
1595	0.5949999999998243	10.9373657792791	1.8917406998955937
1596	0.5959999999998242	11.051870695295271	1.9748479821659541
1597	0.5969999999998241	11.159895522638855	2.0596584548187513
1598	0.597999999999824	11.254938299148073	2.1607831088151865
1599	0.5989999999998239	11.356862719728879	2.2717079384338397
1600	0.5999999999998238	11.467486205692936	2.380215170722004
1601	0.6009999999998237	11.565302663608344	2.469898486848669
1602	0.6019999999998236	11.636942319053679	2.531205778593095
1603	0.6029999999998235	11.670559470105761	2.5557479440338398
1604	0.6039999999998233	11.665587511869923	2.5590029378666768
1605	0.6049999999998232	11.634175247171534	2.559493248926387
1606	0.6059999999998231	11.5818919722383	2.5497054937335193
1607	0.606999999999823	11.573945474780892	2.525825122441818
1608	0.6079999999998229	11.540134440113656	2.48407869349415
1609	0.6089999999998228	11.49073142341876	2.425116866983411
1610	0.6099999999998227	11.430549191253482	2.382712084500653
1611	0.6109999999998226	11.365139457621762	2.3514979363191446
1612	0.6119999999998225	11.292201047190199	2.3394941681228154
1613	0.6129999999998224	11.20397423081336	2.313752736070573
1614	0.6139999999998222	11.110427225316869	2.2702642871346628
1615	0.6149999999998221	11.04994737274249	2.2171393965207953
1616	0.615999999999822	11.004145562687354	2.1588382649665068
1617	0.6169999999998219	10.962657425762718	2.0892269958322927
1618	0.6179999999998218	10.907851724918782	2.001030932614554
1619	0.6189999999998217	10.824896705162734	1.8911239670813234
1620	0.6199999999998216	10.7255882272342	1.7854766541585532
1621	0.6209999999998215	10.617502808961866	1.699032938272086
1622	0.6219999999998214	10.497881408106828	1.612698803915556
1623	0.6229999999998213	10.364695531794501	1.5251180567145428
1624	0.6239999999998211	10.226352558925196	1.450797177505608
1625	0.624999999999821	10.094468909159712	1.4045829010085107
1626	0.6259999999998209	9.975518464209216	1.373104076829473
1627	0.6269999999998208	9.884740857198857	1.3611168813464878
1628	0.6279999999998207	9.846586383625402	1.3678741384434332
1629	0.6289999999998206	9.819208620469325	1.3959583943907743
1630	0.6299999999998205	9.788789213322772	1.4624657256423235
1631	0.6309999999998204	9.77632058294649	1.5370612076338015
1632	0.6319999999998203	9.813028104716638	1.6162286629152305
1633	0.6329999999998202	9.855172567276146	1.7182528369512757
1634	0.63399999999982	9.901519263917242	1.8268765014158594
1635	0.6349999999998199	9.946785385349783	1.9334414089548488
1636	0.6359999999998198	9.975832905260058	2.0239350755142156
1637	0.6369999999998197	9.982753451685193	2.0939785734460217
1638	0.6379999999998196	9.972935041052164	2.1441368847597535
1639	0.6389999999998195	9.96765306654739	2.1773270259306967
1640	0.6399999999998194	9.973812439062774	2.2051003637775715
1641	0.6409999999998193	9.98846680054213	2.2269669658779687
1642	0.6419999999998192	10.010631653222356	2.243992156929266
1643	0.642999999999819	10.036825889328064	2.256425144437586
1644	0.6439999999998189	10.057042500230441	2.264346830550611
1645	0.6449999999998188	10.082820952468378	2.2712944244981714
1646	0.6459999999998187	10.114495066322847	2.2971333080747547
1647	0.6469999999998186	10.164508852848048	2.348198817241851
1648	0.6479999999998185	10.240523766007641	2.4182971587838953
1649	0.6489999999998184	10.34499545114488	2.5027316827492343
1650	0.6499999999998183	10.462812405394992	2.595543692354006
1651	0.6509999999998182	10.585793031271773	2.687192217810365
1652	0.6519999999998181	10.70509006331679	2.768387141102869
1653	0.652999999999818	10.81462981352699	2.8357189614329257
1654	0.6539999999998178	10.912854892392941	2.886008653518859
1655	0.6549999999998177	10.996005350442472	2.9220683513390964
1656	0.6559999999998176	11.074316678203852	2.945912616100809
1657	0.6569999999998175	11.152394647297944	2.9701028891600116
1658	0.6579999999998174	11.223076413153427	2.977053183314139
1659	0.6589999999998173	11.294723660796615	2.958898708213977
1660	0.6599999999998172	11.349484314055598	2.9148503565947963
1661	0.6609999999998171	11.380103219115753	2.86995284020577
1662	0.661999999999817	11.378636703280046	2.7955455908990787
1663	0.6629999999998168	11.334075156377514	2.6799891244875322
1664	0.6639999999998167	11.24536413818224	2.5262808926160143
1665	0.6649999999998166	11.123670874702645	2.3413956725071152
1666	0.6659999999998165	10.966144306189205	2.1517447079256526
1667	0.6669999999998164	10.767866628339913	1.964382939397589
1668	0.6679999999998163	10.553233242334887	1.7706541735607784
1669	0.6689999999998162	10.336187896057366	1.5736250203100428
1670	0.6699999999998161	10.112083069226431	1.4872196306126058
1671	0.670999999999816	9.87388751623412	1.4285291462371126
1672	0.6719999999998159	9.633874957514749	1.3566344634991279
1673	0.6729999999998157	9.406151353296737	1.2970739843861891
1674	0.6739999999998156	9.24765877615369	1.2259079806410675
1675	0.6749999999998155	9.121149160119584	1.1450414120200896
1676	0.6759999999998154	9.015723052506948	1.0564029652642721
1677	0.6769999999998153	8.927834567755113	1.0030882966049157
1678	0.6779999999998152	8.821990011637844	0.9476651026749942
1679	0.6789999999998151	8.693385226505562	0.8819045284324336
1680	0.679999999999815	8.552900168849678	0.8363028692254428
1681	0.6809999999998149	8.42760575233842	0.8039209829090939
1682	0.6819999999998148	8.283575669795662	0.774429792362399
1683	0.6829999999998146	8.171118350024141	0.7457095674346027
1684	0.6839999999998145	8.063891736914778	0.7153430157495714
1685	0.6849999999998144	7.951029384405132	0.6977629804890677
1686	0.6859999999998143	7.82894128310603	0.6741270033429209
1687	0.6869999999998142	7.6984112262221105	0.6409507773252172
1688	0.6879999999998141	7.566296189254916	0.6042537266562856
1689	0.688999999999814	7.440909185945261	0.573380325720585
1690	0.6899999999998139	7.322568041905668	0.5441845896448702
1691	0.6909999999998138	7.218301538665881	0.5153173495012695
1692	0.6919999999998137	7.120736795554236	0.4880900462555309
1693	0.6929999999998135	7.028199901132432	0.46302082891655943
1694	0.6939999999998134	6.933052243579928	0.43237858311993366
1695	0.6949999999998133	6.8353782498730515	0.39453556350689084
1696	0.6959999999998132	6.731282351365547	0.34832474225662524
1697	0.6969999999998131	6.654378125890202	0.299613309742474
1698	0.697999999999813	6.592228676850251	0.27433370011498753
1699	0.6989999999998129	6.5380117093765815	0.2641415822046176
1700	0.6999999999998128	6.514884617717205	0.25768877853342986
1701	0.7009999999998127	6.513582221179997	0.25370253267604775
1702	0.7019999999998126	6.51863052753604	0.25293456297370215
1703	0.7029999999998124	6.5207660848716795	0.2621722156202577
1704	0.7039999999998123	6.515174127446143	0.28331816952676797
1705	0.7049999999998122	6.49552870729743	0.30243997286108915
1706	0.7059999999998121	6.4657657197037715	0.31906723559680783
1707	0.706999999999812	6.4688563979288185	0.33724628099593895
1708	0.7079999999998119	6.4886779578607845	0.3622667212697169
1709	0.7089999999998118	6.544101634765372	0.39885532017580066
1710	0.7099999999998117	6.636908476512202	0.44867357913635614
1711	0.7109999999998116	6.744286067433965	0.5070007408582338
1712	0.7119999999998115	6.8499199518237495	0.5630191637185242
1713	0.7129999999998113	6.941729236963901	0.6081687276062887
1714	0.7139999999998112	7.021689312869277	0.6394731652722991
1715	0.7149999999998111	7.0984070151451855	0.6634340704989197
1716	0.715999999999811	7.175640269064623	0.680038946268219
1717	0.7169999999998109	7.253028120212299	0.691274035308295
1718	0.7179999999998108	7.334133508948814	0.6972537421908319
1719	0.7189999999998107	7.462594642645299	0.7024813742371585
1720	0.7199999999998106	7.610977086872605	0.7167664624550305
1721	0.7209999999998105	7.772570190577556	0.7433426349348224
1722	0.7219999999998103	7.944380462862196	0.7864861536012152
1723	0.7229999999998102	8.120214028349075	0.8409946580081565
1724	0.7239999999998101	8.291180114019888	0.8993304077878236
1725	0.72499999999981	8.465541780583974	0.9639487640947846
1726	0.7259999999998099	8.687550523604576	1.0612176370878574
1727	0.7269999999998098	8.902497155839985	1.1519766085545382
1728	0.7279999999998097	9.108975151379944	1.2378555157046924
1729	0.7289999999998096	9.304119267798145	1.3240328299893636
1730	0.7299999999998095	9.478538081240089	1.4079082419551086
1731	0.7309999999998094	9.621965876700173	1.4860418050501594
1732	0.7319999999998092	9.733494526253217	1.5848965600926612
1733	0.7329999999998091	9.801050274794251	1.7068476611760468
1734	0.733999999999809	9.831786652670065	1.7996738528784828
1735	0.7349999999998089	9.83706553214638	1.867064161090642
1736	0.7359999999998088	9.83499424840189	1.91746563127101
1737	0.7369999999998087	9.829436021020976	1.9506604205473794
1738	0.7379999999998086	9.826773504433373	1.978288514395199
1739	0.7389999999998085	9.837061853569766	2.0114218271569464
1740	0.7399999999998084	9.86195906499411	2.055393479249788
1741	0.7409999999998083	9.899109259162378	2.1251476496850743
1742	0.7419999999998081	9.961989368380559	2.2038567713408916
1743	0.742999999999808	10.04300743438613	2.273516958114067
1744	0.7439999999998079	10.121429528221261	2.340722116275077
1745	0.7449999999998078	10.20578921607556	2.417758480813606
1746	0.7459999999998077	10.297355969603245	2.5175426142552406
1747	0.7469999999998076	10.403560153994917	2.6212766750491774
1748	0.7479999999998075	10.524709901270421	2.7276785626570064
1749	0.7489999999998074	10.647031537373142	2.8287814251429064
1750	0.7499999999998073	10.763891376453714	2.9371099582667313
1751	0.7509999999998072	10.868397895987652	3.054762773728409
1752	0.751999999999807	10.951535639402637	3.1599808202663993
1753	0.7529999999998069	11.001300953969599	3.239792345294617
1754	0.7539999999998068	11.021150070126458	3.2914330493289894
1755	0.7549999999998067	11.020628761097885	3.3187636743216946
1756	0.7559999999998066	11.004374914422627	3.327988096778298
1757	0.7569999999998065	10.966916271616151	3.3157232774665726
1758	0.7579999999998064	10.90335806420404	3.2834771176637787
1759	0.7589999999998063	10.812095040970208	3.2356236400114167
1760	0.7599999999998062	10.696137470626176	3.1871553707259452
1761	0.760999999999806	10.56261292284051	3.1250469020006473
1762	0.7619999999998059	10.42112996518245	3.0504033327603275
1763	0.7629999999998058	10.273874838226503	2.9651999884233544
1764	0.7639999999998057	10.117365591022534	2.8699477729533935
1765	0.7649999999998056	9.947499998073875	2.7584741071032046
1766	0.7659999999998055	9.775054724743539	2.6374169966476497
1767	0.7669999999998054	9.607794843048293	2.5279889602685968
1768	0.7679999999998053	9.457165400518267	2.43261715228816
1769	0.7689999999998052	9.318652149998957	2.3372513699009456
1770	0.7699999999998051	9.206721815927773	2.240852507616783
1771	0.770999999999805	9.120056542086092	2.153857145802163
1772	0.7719999999998048	9.043328701248907	2.0739582756045865
1773	0.7729999999998047	8.974449980465025	1.997838282131188
1774	0.7739999999998046	8.921158760523252	1.9256393690298808
1775	0.7749999999998045	8.94440652403602	1.8615629506040847
1776	0.7759999999998044	8.969987646061114	1.8013011715689948
1777	0.7769999999998043	9.000561878634317	1.753300335075893
1778	0.7779999999998042	9.010866594730397	1.716642514876707
1779	0.7789999999998041	8.987416223062606	1.6640843984131897
1780	0.779999999999804	8.941059684862882	1.6304903382550495
1781	0.7809999999998039	8.889145862550096	1.6114619714665557
1782	0.7819999999998037	8.840952148934143	1.596924410905618
1783	0.7829999999998036	8.84228848865067	1.574980499362346
1784	0.7839999999998035	8.826237552475359	1.5497568162569495
1785	0.7849999999998034	8.772599968566889	1.5522482828386341
1786	0.7859999999998033	8.689871877601403	1.5677312524537157
1787	0.7869999999998032	8.604268932059096	1.5784885300338496
1788	0.7879999999998031	8.526171565628282	1.5838682365491785
1789	0.788999999999803	8.458467094344718	1.5829693741220174
1790	0.7899999999998029	8.397747796699486	1.573249059170337
1791	0.7909999999998027	8.34446149254762	1.5675617409124245
1792	0.7919999999998026	8.299956584405288	1.5472788699720228
1793	0.7929999999998025	8.26138932789186	1.5060172357625077
1794	0.7939999999998024	8.23332219448441	1.4912623564438678
1795	0.7949999999998023	8.224453123738032	1.5205968082858001
1796	0.7959999999998022	8.243441518233695	1.5710994621217353
1797	0.7969999999998021	8.280304202673799	1.6259865355507714
1798	0.797999999999802	8.349644627145091	1.664215807044758
1799	0.7989999999998019	8.41919919963192	1.6891567296522674
1800	0.7999999999998018	8.499805024105356	1.7154304081517524
1801	0.8009999999998016	8.58344052447329	1.7406133797908756
1802	0.8019999999998015	8.684870962663478	1.752346884923819
1803	0.8029999999998014	8.78079091646316	1.751305406249715
1804	0.8039999999998013	8.852061351943966	1.7732042687323308
1805	0.8049999999998012	8.896292767933518	1.8015665330459856
1806	0.8059999999998011	8.918594273606871	1.817937417735689
1807	0.806999999999801	8.926790461042781	1.8308250252138643
1808	0.8079999999998009	8.940809538469859	1.859105632787927
1809	0.8089999999998008	8.973315204804239	1.8931623643003406
1810	0.8099999999998007	9.013389988332044	1.9186087788663266
1811	0.8109999999998005	9.042978625127438	1.9313095276145287
1812	0.8119999999998004	9.077611959312119	1.9451981919485308
1813	0.8129999999998003	9.118531901792522	1.9619948910636804
1814	0.8139999999998002	9.157408589164161	1.9777930568411393
1815	0.8149999999998001	9.199729574251442	2.0131669221827506
1816	0.8159999999998	9.244791637980226	2.041620846954201
1817	0.8169999999997999	9.289083595261156	2.0626858966556743
1818	0.8179999999997998	9.332921108960017	2.0873104369513533
1819	0.8189999999997997	9.380277453541265	2.101702878217594
1820	0.8199999999997996	9.408723069947808	2.1036690785413747
1821	0.8209999999997994	9.424115889007117	2.0936611900751787
1822	0.8219999999997993	9.458922966929315	2.0666685227715913
1823	0.8229999999997992	9.486081402206308	2.024247389150463
1824	0.8239999999997991	9.508708260371538	1.9723039393364292
1825	0.824999999999799	9.517572554134778	1.9221387674832382
1826	0.8259999999997989	9.513550276009623	1.8759772022275916
1827	0.8269999999997988	9.50927418756284	1.8143983862997377
1828	0.8279999999997987	9.517292600451357	1.7412951542655157
1829	0.8289999999997986	9.526374926496416	1.7236844290763682
1830	0.8299999999997985	9.522909503355804	1.711219481589221
1831	0.8309999999997983	9.495923966160124	1.6908689453971555
1832	0.8319999999997982	9.438162235434026	1.6626739491625937
1833	0.8329999999997981	9.354082117140798	1.6307069091872537
1834	0.833999999999798	9.233286659690572	1.6121534468308232
1835	0.8349999999997979	9.070305273074416	1.5869387544893698
1836	0.8359999999997978	8.92695204308571	1.5479157433873778
1837	0.8369999999997977	8.77895630356522	1.4942450834918548
1838	0.8379999999997976	8.621859914550168	1.4306609082887678
1839	0.8389999999997975	8.488397864632658	1.3571952172374104
1840	0.8399999999997974	8.387677326838807	1.274933928648414
1841	0.8409999999997972	8.290087883191397	1.1893928749323774
1842	0.8419999999997971	8.188341344064767	1.1642818868212808
1843	0.842999999999797	8.090842052814452	1.161177454845896
1844	0.8439999999997969	8.012349890113237	1.1623591327500515
1845	0.8449999999997968	7.961730802503801	1.1511352138992974
1846	0.8459999999997967	7.970274854985291	1.1200193296121825
1847	0.8469999999997966	7.938804258155373	1.1072924417829004
1848	0.8479999999997965	7.867555583714136	1.084812324030885
1849	0.8489999999997964	7.771127817177179	1.0397081613176353
1850	0.8499999999997963	7.660744543397602	0.981820643474022
1851	0.8509999999997961	7.537534543399265	0.910899538018204
1852	0.851999999999796	7.401357412175418	0.8292210477498496
1853	0.8529999999997959	7.248589560217372	0.7377044117434918
1854	0.8539999999997958	7.096481557450266	0.6407114856455555
1855	0.8549999999997957	6.990053539321416	0.5475520243893373
1856	0.8559999999997956	6.902852679227927	0.4698059945870986
1857	0.8569999999997955	6.838939577883831	0.39312052199933895
1858	0.8579999999997954	6.769716250162588	0.3205633957438893
1859	0.8589999999997953	6.693557792134056	0.2533116109563957
1860	0.8599999999997952	6.610806831303282	0.21391042114920492
1861	0.860999999999795	6.522484888910322	0.20715113494659662
1862	0.8619999999997949	6.437554819705548	0.192649290474734
1863	0.8629999999997948	6.360745624574159	0.1696515703548361
1864	0.8639999999997947	6.276071073743346	0.1387982862840553
1865	0.8649999999997946	6.169743830981815	0.1117855510824309
1866	0.8659999999997945	6.045569817376728	0.10129916218879298
1867	0.8669999999997944	5.908307088751334	0.08980803306289221
1868	0.8679999999997943	5.814295980131736	0.06204745029023829
1869	0.8689999999997942	5.721097048357665	0.03826603885275108
1870	0.869999999999794	5.627379471626905	0.036907804118580044
1871	0.8709999999997939	5.53079785136893	0.03556343735560966
1872	0.8719999999997938	5.44057789920316	0.03429666037248515
1873	0.8729999999997937	5.351751726582312	0.0331099744789746
1874	0.8739999999997936	5.29987939470034	0.0318857755868848
1875	0.8749999999997935	5.256852885203025	0.03059551309039762
1876	0.8759999999997934	5.221562226376343	0.029367100438422757
1877	0.8769999999997933	5.19405639148432	0.028269676650092602
1878	0.8779999999997932	5.178718759611582	0.02736362360430514
1879	0.8789999999997931	5.262001470126853	0.026639071263556045
1880	0.879999999999793	5.386926674238627	0.04399686260699475
1881	0.8809999999997928	5.5390333831307546	0.06539249732863944
1882	0.8819999999997927	5.706416196527565	0.08472399932410331
1883	0.8829999999997926	5.914029006620765	0.10195418337845714
1884	0.8839999999997925	6.1220515690410675	0.12903759143720425
1885	0.8849999999997924	6.32343185083332	0.19584816803447516
1886	0.8859999999997923	6.524190388949523	0.2864138647440738
1887	0.8869999999997922	6.715601991971381	0.36910154345776136
1888	0.8879999999997921	6.897792766546463	0.4467281138334537
1889	0.888999999999792	7.100933373387957	0.522990695089376
1890	0.8899999999997918	7.304163969952588	0.5949133760056935
1891	0.8909999999997917	7.505050824254707	0.6710803073268946
1892	0.8919999999997916	7.694348560630911	0.7775043933721563
1893	0.8929999999997915	7.883256727159135	0.8610334218705293
1894	0.8939999999997914	8.05295454759177	0.9284607376775513
1895	0.8949999999997913	8.186828633501209	0.9738633370532748
1896	0.8959999999997912	8.27349953113182	0.9930076423870637
1897	0.8969999999997911	8.340667337564671	0.984662644125982
1898	0.897999999999791	8.367070841542096	0.9575834686152471
1899	0.8989999999997909	8.339946474449233	0.9211439747522084
1900	0.8999999999997907	8.284520139733168	0.8826980483259796
1901	0.9009999999997906	8.219726891871089	0.8667485233186261
1902	0.9019999999997905	8.168509185262488	0.8770363076414004
1903	0.9029999999997904	8.153935575102011	0.8925330205830315
1904	0.9039999999997903	8.145032708073828	0.9160275291322709
1905	0.9049999999997902	8.14191135344148	0.9473450763147712
1906	0.9059999999997901	8.161525091375784	0.984041388873423
1907	0.90699999999979	8.177559983128345	1.0209887954842989
1908	0.9079999999997899	8.205986590260387	1.0533462219896632
1909	0.9089999999997898	8.235245591109027	1.077905522492643
1910	0.9099999999997896	8.250816350007863	1.0884240112444856
1911	0.9109999999997895	8.245997665380344	1.0848718421741688
1912	0.9119999999997894	8.224365009896324	1.0745169867539568
1913	0.9129999999997893	8.192945398528229	1.0653961950772335
1914	0.9139999999997892	8.15207143457014	1.0604204215919375
1915	0.9149999999997891	8.09360730754822	1.0875444398277496
1916	0.915999999999789	8.025695506903338	1.1311132029471307
1917	0.9169999999997889	7.995338494953432	1.1654830255458568
1918	0.9179999999997888	7.966921581018845	1.1927346100147866
1919	0.9189999999997887	7.946272803354008	1.2168245814168386
1920	0.9199999999997885	7.932427570085932	1.2406832466619266
1921	0.9209999999997884	7.930909571938958	1.275126826350084
1922	0.9219999999997883	7.948476800113525	1.3157816482099143
1923	0.9229999999997882	7.97932824071319	1.357699654351619
1924	0.9239999999997881	8.021178474294379	1.39228693533944
1925	0.924999999999788	8.068819137153437	1.4204720555145018
1926	0.9259999999997879	8.117181455969707	1.4495217816231254
1927	0.9269999999997878	8.165588867978249	1.4837968305336104
1928	0.9279999999997877	8.222016381279493	1.5206896115604263
1929	0.9289999999997876	8.28566779222466	1.5724704096705762
1930	0.9299999999997874	8.368869650871666	1.6592978925051258
1931	0.9309999999997873	8.535819942167148	1.8312986169760888
1932	0.9319999999997872	8.679062714616238	1.9869748756724857
1933	0.9329999999997871	8.792154233363096	2.136092064272647
1934	0.933999999999787	8.899994762816746	2.2988694670881893
1935	0.9349999999997869	9.009888013326766	2.453539130218715
1936	0.9359999999997868	9.139926382608985	2.593787590388526
1937	0.9369999999997867	9.26482079749325	2.717689962064367
1938	0.9379999999997866	9.375977401640242	2.829995845198527
1939	0.9389999999997864	9.491212308775957	2.941045585101118
1940	0.9399999999997863	9.615141664199873	3.0472157067147077
1941	0.9409999999997862	9.739239380564152	3.147300364483272
1942	0.9419999999997861	9.868428072421857	3.2377491853699096
1943	0.942999999999786	10.018508194724623	3.3322119718153704
1944	0.9439999999997859	10.177611317982034	3.4807215643668847
1945	0.9449999999997858	10.309933887209937	3.6183247496471154
1946	0.9459999999997857	10.404721559667005	3.7274470655581347
1947	0.9469999999997856	10.452056027847059	3.7997744869276526
1948	0.9479999999997855	10.437329515916545	3.8127523982907707
1949	0.9489999999997853	10.378012483913436	3.761140686335941
1950	0.9499999999997852	10.279140338657363	3.6593452715106776
1951	0.9509999999997851	10.157402377928815	3.5308446226439774
1952	0.951999999999785	10.032809480185163	3.399196379090696
1953	0.9529999999997849	9.897168431498764	3.267373562520429
1954	0.9539999999997848	9.736376574789588	3.175435124025339
1955	0.9549999999997847	9.561192019307825	3.077284203926611
1956	0.9559999999997846	9.387890002806037	2.9671966685497937
1957	0.9569999999997845	9.231146327062286	2.8558291890779843
1958	0.9579999999997844	9.090850373064166	2.7537681771954863
1959	0.9589999999997842	8.957504486520806	2.658212646650353
1960	0.9599999999997841	8.882797477375155	2.5737404173949203
1961	0.960999999999784	8.87154938707744	2.499126148109437
1962	0.9619999999997839	8.89135500252519	2.4094933388094026
1963	0.9629999999997838	8.91090932224962	2.3150263452818587
1964	0.9639999999997837	8.906539754535723	2.204956440570803
1965	0.9649999999997836	8.869067905474646	2.0920332582374868
1966	0.9659999999997835	8.811055999509954	2.004242879883673
1967	0.9669999999997834	8.711345065777428	1.9164925934736836
1968	0.9679999999997833	8.59178051183848	1.8539500918781948
1969	0.9689999999997831	8.462699935571264	1.8196039408344007
1970	0.969999999999783	8.331737715794308	1.7672751681843104
1971	0.9709999999997829	8.209152595147131	1.7245141435770808
1972	0.9719999999997828	8.101552746168789	1.693583145265378
1973	0.9729999999997827	8.003288016145438	1.6819231634430603
1974	0.9739999999997826	7.910389358002093	1.6656493569912663
1975	0.9749999999997825	7.833342768995019	1.651693515894952
1976	0.9759999999997824	7.78111196313356	1.6504319161507959
1977	0.9769999999997823	7.763954916937182	1.66680543443323
1978	0.9779999999997822	7.7837879460260355	1.6935397546391175
1979	0.978999999999782	7.826920967018535	1.735422577509716
1980	0.9799999999997819	7.877484687060836	1.7977395874047624
1981	0.9809999999997818	7.930966808219203	1.8426796662918234
1982	0.9819999999997817	7.98250352028301	1.870253057306436
1983	0.9829999999997816	8.003826986368695	1.8982543790574369
1984	0.9839999999997815	7.9886617723234785	1.9156256509162086
1985	0.9849999999997814	7.930780552163579	1.938195639523255
1986	0.9859999999997813	7.851851935857805	1.9706693712975705
1987	0.9869999999997812	7.771160296680781	1.9941213029493552
1988	0.987999999999781	7.692173297538077	1.9960021903567304
1989	0.9889999999997809	7.644444923427232	1.9753881179312323
1990	0.9899999999997808	7.598331436673443	1.9397765222148715
1991	0.9909999999997807	7.543664052345147	1.895249171582101
1992	0.9919999999997806	7.484771867250936	1.8347234034945412
1993	0.9929999999997805	7.429956425108994	1.764844597838283
1994	0.9939999999997804	7.389713903521583	1.7132545027273025
1995	0.9949999999997803	7.369512984635529	1.6620006510006249
1996	0.9959999999997802	7.3672176198678185	1.6308331092824182
1997	0.9969999999997801	7.375168327758646	1.58264078886316
1998	0.99799999999978	7.386529037800717	1.5117924219334755
[truncated: 7,001 more rows]
