# Supplementary material for: Stimulus duration encoding occurs early in the moth olfactory pathway
Source: Commun Biol. 2024 Oct 3;7:1252. doi: 10.1038/s42003-024-06921-z (PMC11449909; doi:10.1038/s42003-024-06921-z)
Supplement: Supplementary file 3 — Supplementary Data 1 [file 42003_2024_6921_MOESM3_ESM.zip › Fig 7/B.csv]

	theta0	theta1	theta2
15	-183.2372851696205	111.93375259865887	69.94011314214428
12	-182.96114353153277	164.05151978044339	11.928610520557115
11	-159.22483940818213	137.5735916849459	14.633248122222877
8	-151.12761806463806	109.85571356785256	32.064150390937385
1	-138.16751257776806	107.41361574065402	25.556969282696944
4	-134.2231508472221	112.64769933237014	10.736483402632976
6	-131.19748854980003	88.97067731772937	36.92303216832512
21	-124.76839083690997	94.9944394803283	23.094056524279086
13	-120.79698540379827	87.79922833822523	30.512566936405012
18	-119.39578983434676	89.26844218623327	27.128887379729854
0	-119.07535832219618	82.6401878393777	34.9627951559778
2	-117.93407282905629	88.35746837038896	24.00240503994809
17	-117.20508343938906	98.63684238615504	18.81549236399421
19	-111.0905352303135	79.15015363114838	27.0872743366673
7	-108.78227112672609	87.37564385789592	12.073338592577318
10	-108.76487633441276	86.71804135429446	12.838592960332607
14	-94.18060000160952	60.057528854197066	33.41638217816757
25	-87.22503788783992	72.33509045088041	11.239217300756474
16	-82.91878429720212	48.89704709185753	33.18752219769201
24	-79.49074737624112	61.72772965785482	12.09902838342127
20	-76.44956486716406	59.30241402887192	15.223702812316557
22	-63.213474477181464	52.978069717086356	6.641428430741524
23	-62.383035035428044	51.16153136206057	6.531919704705482
5	-52.74587362493534	41.16606695855422	7.643960298562819
9	-36.868414023282575	14.425153368635252	17.25338697994781
3	-12.342602018852519	-1.414525106909531	8.934772665334926
