# Supplementary material for: Stimulus duration encoding occurs early in the moth olfactory pathway
Source: Commun Biol. 2024 Oct 3;7:1252. doi: 10.1038/s42003-024-06921-z (PMC11449909; doi:10.1038/s42003-024-06921-z)
Supplement: Supplementary file 3 — Supplementary Data 1 [file 42003_2024_6921_MOESM3_ESM.zip › Fig 7/E.csv]

	time (s)	c0c1	c0c1c2
0	-1.0	2.2503014399289736	2.2662150974890998
1	-0.9990000000000001	2.261835316623192	2.2773835745588515
2	-0.9980000000000002	2.2850763051398917	2.293513754560174
3	-0.9970000000000003	2.320323297444864	2.3525975900305247
4	-0.9960000000000004	2.4137335548185828	2.44232369524039
5	-0.9950000000000006	2.476179542724226	2.5039538695891697
6	-0.9940000000000007	2.5036209520734305	2.532526818390242
7	-0.9930000000000008	2.500226436917065	2.5278931467102024
8	-0.9920000000000009	2.467321748085082	2.493732454451146
9	-0.991000000000001	2.4128638235621382	2.438010708494835
10	-0.9900000000000011	2.34734959292488	2.3712335182170468
11	-0.9890000000000012	2.2660533949286883	2.323360978235271
12	-0.9880000000000013	2.1948394679289422	2.261246096420139
13	-0.9870000000000014	2.122649791425331	2.184128215641357
14	-0.9860000000000015	2.0352011106591714	2.112370606322004
15	-0.9850000000000017	2.002355323041881	2.1188192623411424
16	-0.9840000000000018	2.013331204497593	2.130279350728902
17	-0.9830000000000019	2.0525635679670433	2.1572865389261238
18	-0.982000000000002	2.1503670161916313	2.210107155653723
19	-0.9810000000000021	2.2460138077491587	2.2896202906779415
20	-0.9800000000000022	2.321433637349315	2.3635104167230416
21	-0.9790000000000023	2.3599557152052255	2.401069738298245
22	-0.9780000000000024	2.3713191322123905	2.402155226183541
23	-0.9770000000000025	2.348915227485001	2.367290756117141
24	-0.9760000000000026	2.302798852519499	2.3142410646929545
25	-0.9750000000000028	2.2510126258822787	2.264948791462353
26	-0.9740000000000029	2.2270214684094594	2.237428736437002
27	-0.973000000000003	2.1877367857230547	2.1972742732020984
28	-0.9720000000000031	2.1325735764598988	2.142860129176565
29	-0.9710000000000032	2.073892765690849	2.090668562248166
30	-0.9700000000000033	2.0279723438672423	2.0438803585667378
31	-0.9690000000000034	2.0016143209882604	2.0166582620685287
32	-0.9680000000000035	1.9950002066185852	2.0091794296928995
33	-0.9670000000000036	2.0356641975999064	2.0259015072121884
34	-0.9660000000000037	2.1091890469466112	2.09569319383411
35	-0.9650000000000039	2.2045793935983338	2.2173556696871612
36	-0.964000000000004	2.3371445595925557	2.3597506060221938
37	-0.9630000000000041	2.519330606674815	2.5318816187106905
38	-0.9620000000000042	2.744425863100356	2.7419129855630366
39	-0.9610000000000043	2.9417219415635674	2.9331536580119884
40	-0.9600000000000044	3.1090406159423605	3.0996003098031366
41	-0.9590000000000045	3.236526062795004	3.2261655323469838
42	-0.9580000000000046	3.353747689892603	3.3438213538990276
43	-0.9570000000000047	3.4780717726617483	3.467055802083908
44	-0.9560000000000048	3.583910690701748	3.57176345057573
45	-0.955000000000005	3.668336301309066	3.6550203219576405
46	-0.9540000000000051	3.7247625919705176	3.7102455986631737
47	-0.9530000000000052	3.752636820047733	3.7368935612777254
48	-0.9520000000000053	3.7641673122350388	3.7471779614316874
49	-0.9510000000000054	3.7732713632235924	3.756121688206116
50	-0.9500000000000055	3.781486853441288	3.7639525217536116
51	-0.9490000000000056	3.834190202198233	3.810973055537169
52	-0.9480000000000057	3.8907853276390263	3.86669574715121
53	-0.9470000000000058	3.9479436060523945	3.9215123601158357
54	-0.946000000000006	4.040931864298148	3.987723003287952
55	-0.9450000000000061	4.1465472108128365	4.077907931759837
56	-0.9440000000000062	4.223243493582802	4.152437916294072
57	-0.9430000000000063	4.26743141270905	4.194186145099982
58	-0.9420000000000064	4.289727127262772	4.214722095663313
59	-0.9410000000000065	4.283681539153285	4.20727315463896
60	-0.9400000000000066	4.255964849830088	4.17813219861493
61	-0.9390000000000067	4.21409438799811	4.134819490817573
62	-0.9380000000000068	4.189999776679553	4.111119049585736
63	-0.9370000000000069	4.307866719928611	4.226997043362542
64	-0.936000000000007	4.414922166659832	4.3211074503638365
65	-0.9350000000000072	4.513155266936682	4.39508004971026
66	-0.9340000000000073	4.60595930758487	4.464158670753151
67	-0.9330000000000074	4.678268974454827	4.525155607727112
68	-0.9320000000000075	4.709766774750606	4.56001108402991
69	-0.9310000000000076	4.693545393977866	4.557265370750777
70	-0.9300000000000077	4.639477512992112	4.507311907481272
71	-0.9290000000000078	4.530249088429113	4.405735915652034
72	-0.9280000000000079	4.373796253249379	4.278697658521096
73	-0.927000000000008	4.183349955877919	4.09023916611885
74	-0.9260000000000081	3.938786123193428	3.8441548655256326
75	-0.9250000000000083	3.68912209470252	3.561440538034128
76	-0.9240000000000084	3.4595836877032617	3.2876174899840707
77	-0.9230000000000085	3.262151085492135	3.0847836856604136
78	-0.9220000000000086	3.058091725195764	2.879594840778592
79	-0.9210000000000087	2.8572566479916395	2.6764694325796268
80	-0.9200000000000088	2.6743662670635224	2.492189477120201
81	-0.9190000000000089	2.5235788218907373	2.334418122602476
82	-0.918000000000009	2.4016488974940113	2.211539730920235
83	-0.9170000000000091	2.301214697113459	2.110166379184361
84	-0.9160000000000093	2.2229513516457025	2.0391892218703993
85	-0.9150000000000094	2.2095535706520804	2.024868597974905
86	-0.9140000000000095	2.1959178889732947	2.010298662682044
87	-0.9130000000000096	2.1807027267308317	1.994140245172374
88	-0.9120000000000097	2.163360612724122	1.9758476223220647
89	-0.9110000000000098	2.148862929228827	1.963323710451259
90	-0.9100000000000099	2.223073404790104	2.035350300521071
91	-0.90900000000001	2.315123434994812	2.130201073659145
92	-0.9080000000000101	2.413916391414694	2.229040177008215
93	-0.9070000000000102	2.5081308021938242	2.3210613565891514
94	-0.9060000000000104	2.588193508435992	2.398694239600166
95	-0.9050000000000105	2.681910041676104	2.5068724607886015
96	-0.9040000000000106	2.8091099211118733	2.6139019052918515
97	-0.9030000000000107	2.9281482115854636	2.7282821030579254
98	-0.9020000000000108	3.1134101676825106	2.9197216439215667
99	-0.9010000000000109	3.3128763680807283	3.1159446344999395
100	-0.900000000000011	3.486488726196494	3.2881143539409226
101	-0.8990000000000111	3.6234823897173287	3.423621714197745
102	-0.8980000000000112	3.724923824284288	3.5251878355867188
103	-0.8970000000000113	3.8002527143865796	3.609912431742203
104	-0.8960000000000115	3.8542351812886544	3.6684010700943817
105	-0.8950000000000116	3.8838707537160424	3.697593028332252
106	-0.8940000000000117	3.885346442278346	3.7078336395232387
107	-0.8930000000000118	3.8683756399968288	3.6917122068850796
108	-0.8920000000000119	3.8365129898097274	3.659858075330796
109	-0.891000000000012	3.7933886210150636	3.616125138445203
110	-0.8900000000000121	3.7431831339888855	3.564726308910481
111	-0.8890000000000122	3.6935318121203062	3.5193414505646787
112	-0.8880000000000123	3.642047532762214	3.48173584797388
113	-0.8870000000000124	3.5826349834308457	3.4346312417128404
114	-0.8860000000000126	3.540765864602569	3.381437798052819
115	-0.8850000000000127	3.5295012807305017	3.370124668112219
116	-0.8840000000000128	3.5076649004760014	3.346749745680177
117	-0.8830000000000129	3.483206391183896	3.343897329771076
118	-0.882000000000013	3.453044978284362	3.3362095715237725
119	-0.8810000000000131	3.4417907769320077	3.3774788193109777
120	-0.8800000000000132	3.476903455550632	3.4407334075715017
121	-0.8790000000000133	3.5420024982273906	3.504326096266983
122	-0.8780000000000134	3.5957261822448863	3.5564985574978487
123	-0.8770000000000135	3.62883405148956	3.588015957655194
124	-0.8760000000000137	3.6383247889493333	3.595885017953899
125	-0.8750000000000138	3.61234079298228	3.568258887660645
126	-0.8740000000000139	3.6776041120401493	3.6340963766496883
127	-0.873000000000014	3.7113016737117572	3.6659151814059725
128	-0.8720000000000141	3.6995364783540197	3.6564870842899824
129	-0.8710000000000142	3.647108744318644	3.6011139691333485
130	-0.8700000000000143	3.5452734823495278	3.4969384541431
131	-0.8690000000000144	3.4052705249581607	3.360923546264134
132	-0.8680000000000145	3.241922226068125	3.2047620534320482
133	-0.8670000000000146	3.073735535640968	3.0395748430573963
134	-0.8660000000000148	2.9268130881896104	2.885800042785824
135	-0.8650000000000149	2.8262409787153486	2.8413720894755325
136	-0.864000000000015	2.7524782063334534	2.7749420972933314
137	-0.8630000000000151	2.6649291247060543	2.6847249583408286
138	-0.8620000000000152	2.572556878520847	2.607642284679434
139	-0.8610000000000153	2.4867479483857675	2.520165945914438
140	-0.8600000000000154	2.405447028046441	2.4388835469968897
141	-0.8590000000000155	2.381316164425414	2.414430024837965
142	-0.8580000000000156	2.381428189798149	2.4135836245507742
143	-0.8570000000000157	2.3790700353940504	2.4052980333650873
144	-0.8560000000000159	2.393180435857838	2.405388126596918
145	-0.855000000000016	2.435740802712674	2.447316329715196
146	-0.8540000000000161	2.514099929268736	2.5352175315164756
147	-0.8530000000000162	2.6066395868007306	2.627447807007917
148	-0.8520000000000163	2.680011703713763	2.700207282061218
149	-0.8510000000000164	2.7406776840874265	2.7596950353648775
150	-0.8500000000000165	2.7933216645743015	2.8082994887430472
151	-0.8490000000000166	2.873557915949941	2.847059120264318
152	-0.8480000000000167	2.95066121391593	2.899856717294688
153	-0.8470000000000169	3.016622627292013	2.9642016183532736
154	-0.846000000000017	3.067687887872969	3.029044262094834
155	-0.8450000000000171	3.1031006093885467	3.084322345777092
156	-0.8440000000000172	3.131355562237868	3.1182875694635754
157	-0.8430000000000173	3.1851366127783813	3.166732280033708
158	-0.8420000000000174	3.2241906450533833	3.204554660453019
159	-0.8410000000000175	3.2489163372758543	3.228029592479174
160	-0.8400000000000176	3.264140803288707	3.241984170077836
161	-0.8390000000000177	3.248934033405061	3.2254924498017643
162	-0.8380000000000178	3.183201315535214	3.1584724225656013
163	-0.837000000000018	3.0671163803620614	3.041113673914515
164	-0.8360000000000181	2.918765489386859	2.8915150215515073
165	-0.8350000000000182	2.747325670336171	2.71886176397864
166	-0.8340000000000183	2.5787043682236632	2.5490637420670748
167	-0.8330000000000184	2.4242346053247785	2.3934510843692056
168	-0.8320000000000185	2.2772121813453112	2.2453167286371833
169	-0.8310000000000186	2.1316113751697863	2.098634691848824
170	-0.8300000000000187	1.9945093817414916	1.9604809425155552
171	-0.8290000000000188	1.8723154150621601	1.8472943286547494
172	-0.8280000000000189	1.7728020653237053	1.8000756017467545
173	-0.827000000000019	1.7301167378090785	1.7754936241687056
174	-0.8260000000000192	1.7245720838593	1.7839566661828308
175	-0.8250000000000193	1.7275374129181242	1.8049889107381056
176	-0.8240000000000194	1.7252334787466987	1.8200495849401574
177	-0.8230000000000195	1.7438173638723171	1.8426835812855547
178	-0.8220000000000196	1.7834563600244044	1.8744040074907613
179	-0.8210000000000197	1.8561005279301959	1.919530451855661
180	-0.8200000000000198	1.9363612028510895	1.9887471800049739
181	-0.8190000000000199	2.0256495974587607	2.066829578923557
182	-0.81800000000002	2.127240906938877	2.1557925747481104
183	-0.8170000000000202	2.2250559135738395	2.2448363765653916
184	-0.8160000000000203	2.312944560184064	2.318510015020792
185	-0.8150000000000204	2.3888376995100353	2.3729504887880184
186	-0.8140000000000205	2.4437951375724905	2.408040252297135
187	-0.8130000000000206	2.4871936182239636	2.443962239804538
188	-0.8120000000000207	2.5244172535079072	2.478752317681907
189	-0.8110000000000208	2.564614626554761	2.517166410891653
190	-0.8100000000000209	2.6134132059939907	2.56712082743923
191	-0.809000000000021	2.6720066080779024	2.620948124565373
192	-0.8080000000000211	2.752866263129681	2.6847232160942154
193	-0.8070000000000213	2.826010426862869	2.75203117977261
194	-0.8060000000000214	2.910732601068899	2.8264807608959814
195	-0.8050000000000215	3.011673657988037	2.9204445805594594
196	-0.8040000000000216	3.1098881402341134	3.0171684872035316
197	-0.8030000000000217	3.210465981908337	3.1162059035312177
198	-0.8020000000000218	3.3833765259764816	3.291946641984402
199	-0.8010000000000219	3.5731316332611716	3.4800785564171304
200	-0.800000000000022	3.7513589616200522	3.6566093299036995
201	-0.7990000000000221	3.9228222372682593	3.8281100564439647
202	-0.7980000000000222	4.079292504975499	3.9850377182384187
203	-0.7970000000000224	4.207326738167882	4.113182396606186
204	-0.7960000000000225	4.302827552448573	4.208138020391604
205	-0.7950000000000226	4.3643311661646145	4.270975824085524
206	-0.7940000000000227	4.4025830689514445	4.3132911250227775
207	-0.7930000000000228	4.427616006488753	4.339123007324398
208	-0.7920000000000229	4.437880837559461	4.347124013015308
209	-0.791000000000023	4.437947179369935	4.344665928489106
210	-0.7900000000000231	4.433774488203878	4.337582759440369
211	-0.7890000000000232	4.419320553384051	4.320404754508568
212	-0.7880000000000233	4.385757902429525	4.284031543315625
213	-0.7870000000000235	4.33474316695221	4.229973829176183
214	-0.7860000000000236	4.276079425154493	4.167704969925445
215	-0.7850000000000237	4.217200563762014	4.104964093653423
216	-0.7840000000000238	4.150988406711559	4.0359671216627735
217	-0.7830000000000239	4.157089346995805	4.044993940430929
218	-0.782000000000024	4.16155039263918	4.064257132364394
219	-0.7810000000000241	4.159460099330337	4.07210689989264
220	-0.7800000000000242	4.15786077745223	4.063721583473858
221	-0.7790000000000243	4.196381125443725	4.130432022323467
222	-0.7780000000000244	4.279119213000355	4.212662937556148
223	-0.7770000000000246	4.33483439223708	4.279270417125014
224	-0.7760000000000247	4.351449990265072	4.304090311558051
225	-0.7750000000000248	4.326942622706909	4.285991494020386
226	-0.7740000000000249	4.291192843286335	4.24326449511702
227	-0.773000000000025	4.274975537173366	4.220071677100395
228	-0.7720000000000251	4.257316286609398	4.2064052112576045
229	-0.7710000000000252	4.238913169580363	4.182595008789018
230	-0.7700000000000253	4.2078015150369765	4.144312536957077
231	-0.7690000000000254	4.165932581252425	4.091601060163598
232	-0.7680000000000256	4.1203456728624746	4.031987252061718
233	-0.7670000000000257	4.080835072004506	3.982523922655034
234	-0.7660000000000258	4.055199358738241	3.9316222226063995
235	-0.7650000000000259	4.022011222292443	3.8805888160595545
236	-0.764000000000026	3.969193886660835	3.809570883509652
237	-0.7630000000000261	3.8998631240523487	3.733927579556315
238	-0.7620000000000262	3.804894902909715	3.6368515746693015
239	-0.7610000000000263	3.677236518386727	3.505018646732486
240	-0.7600000000000264	3.52891819695615	3.354737174737504
241	-0.7590000000000265	3.3461098400379563	3.1700102890240545
242	-0.7580000000000267	3.1204301482604904	2.9424666921593796
243	-0.7570000000000268	2.876114212821704	2.6994989572508086
244	-0.7560000000000269	2.638818093200236	2.4648283497595127
245	-0.755000000000027	2.613947064149877	2.4034833769452386
246	-0.7540000000000271	2.6324188346236723	2.390575775915596
247	-0.7530000000000272	2.6502762567292244	2.3658346158857864
248	-0.7520000000000273	2.647051291506932	2.360506782833621
249	-0.7510000000000274	2.6006102197806538	2.31343654499963
250	-0.7500000000000275	2.515375700531123	2.227292022830353
251	-0.7490000000000276	2.410657308191568	2.1232407727529887
252	-0.7480000000000278	2.356948802269837	2.0688464007547247
253	-0.7470000000000279	2.2938840673591145	2.0064871831412434
254	-0.746000000000028	2.235309829285482	1.9493752541718792
255	-0.7450000000000281	2.1612693420238456	1.8829876847498412
256	-0.7440000000000282	2.0692015081326285	1.7992165173877996
257	-0.7430000000000283	2.015779000700671	1.7404620711124565
258	-0.7420000000000284	1.979388387876993	1.6987056693563423
259	-0.7410000000000285	1.9636376204307089	1.7237450026871384
260	-0.7400000000000286	1.9821613681824661	1.749330648726929
261	-0.7390000000000287	1.9992834238498358	1.7512756064511428
262	-0.7380000000000289	2.0041281831246986	1.7473672654067993
263	-0.737000000000029	1.9940166968067816	1.736005353705523
264	-0.7360000000000291	1.9723523553814852	1.713093278259482
265	-0.7350000000000292	1.9441744784590262	1.6836718074126187
266	-0.7340000000000293	1.90552908970927	1.6771111740493796
267	-0.7330000000000294	1.8926905040159065	1.6687859816679003
268	-0.7320000000000295	1.875839690127437	1.6649055251200755
269	-0.7310000000000296	1.909133881611869	1.7192825971255195
270	-0.7300000000000297	1.9564925354875433	1.7655184586487227
271	-0.7290000000000298	1.9984603315191887	1.8018675256207717
272	-0.72800000000003	2.033841192491967	1.8259782036432628
273	-0.7270000000000301	2.0506998097861935	1.834693467784322
274	-0.7260000000000302	2.049000451401808	1.8279033131898448
275	-0.7250000000000303	2.025681732081297	1.8012875074994938
276	-0.7240000000000304	1.9973113055894476	1.7748046017906285
277	-0.7230000000000305	1.9816056639939614	1.7652658004510322
278	-0.7220000000000306	1.9299186366623307	1.7228187222692068
279	-0.7210000000000307	1.8974645643278993	1.66018808613663
280	-0.7200000000000308	1.8830417541903541	1.6255018007674706
281	-0.719000000000031	1.9262485606520678	1.713151248071681
282	-0.7180000000000311	2.0139506514980177	1.833310965786909
283	-0.7170000000000312	2.108879801045063	1.9286029516775767
284	-0.7160000000000313	2.184481874808506	2.012626157245782
285	-0.7150000000000314	2.2437971946462945	2.0713409990484357
286	-0.7140000000000315	2.286677232514211	2.1072179039143766
287	-0.7130000000000316	2.315498585221959	2.158619363160739
288	-0.7120000000000317	2.3834046409851863	2.2166875756380064
289	-0.7110000000000318	2.466489179875113	2.2842003421752817
290	-0.7100000000000319	2.5483573285097254	2.3611493432473534
291	-0.709000000000032	2.6156881936314904	2.427581553348128
292	-0.7080000000000322	2.6668620667086005	2.477835551205649
293	-0.7070000000000323	2.703477974950189	2.5146821909810444
294	-0.7060000000000324	2.719544745563933	2.532581096598736
295	-0.7050000000000325	2.721596257107087	2.536231237198666
296	-0.7040000000000326	2.705416271882924	2.5516779419858038
297	-0.7030000000000327	2.7297640353525616	2.575282984197669
298	-0.7020000000000328	2.751478191920504	2.5957643468372407
299	-0.7010000000000329	2.788966085055934	2.6134005533058335
300	-0.700000000000033	2.846812445408775	2.642522360076507
301	-0.6990000000000332	2.8960543683896356	2.6867201332270327
302	-0.6980000000000333	2.9166361767200373	2.715703094251778
303	-0.6970000000000334	2.8928173917010827	2.6978385954930286
304	-0.6960000000000335	2.8617822105882476	2.660410962563144
305	-0.6950000000000336	2.8310627025113853	2.596323124091189
306	-0.6940000000000337	2.8003224568928227	2.560231044830593
307	-0.6930000000000338	2.789857032690934	2.5505532464345824
308	-0.6920000000000339	2.8025899308241176	2.5861158110286353
309	-0.691000000000034	2.825317985808557	2.627448512600676
310	-0.6900000000000341	2.8448557051982517	2.663930068939619
311	-0.6890000000000343	2.874305154785668	2.6984707304241535
312	-0.6880000000000344	2.910889007929843	2.7328345890840895
313	-0.6870000000000345	2.9404493975920603	2.7634047986788617
314	-0.6860000000000346	2.9596620250541865	2.7902856336759907
315	-0.6850000000000347	2.97444640122215	2.8172531708266333
316	-0.6840000000000348	2.987943483082931	2.8446324339992954
317	-0.6830000000000349	2.997030742095086	2.846920878909039
318	-0.682000000000035	2.9767938154706646	2.8248411050380082
319	-0.6810000000000351	2.912954751324889	2.759166314560531
320	-0.6800000000000352	2.8074466884268947	2.651847290867581
321	-0.6790000000000354	2.668976628615068	2.5116050092634405
322	-0.6780000000000355	2.520608405576468	2.361511380533924
323	-0.6770000000000356	2.3944056729843477	2.2108552140392503
324	-0.6760000000000357	2.3358871120322617	2.149352519526789
325	-0.6750000000000358	2.2805886173537275	2.121600195972277
326	-0.6740000000000359	2.245292581987039	2.1068441113486527
327	-0.673000000000036	2.262095638798335	2.1676171538021625
328	-0.6720000000000361	2.324952214860289	2.2293856674198387
329	-0.6710000000000362	2.3957454228647572	2.2916398373234466
330	-0.6700000000000363	2.4644784003925686	2.356693442193429
331	-0.6690000000000365	2.523354936373833	2.4143249951738643
332	-0.6680000000000366	2.573978515686986	2.463693439385163
333	-0.6670000000000367	2.617462566186524	2.5059126109587266
334	-0.6660000000000368	2.661218892639834	2.548394724456984
335	-0.6650000000000369	2.7058015173144696	2.591693159336182
336	-0.664000000000037	2.7417141660404023	2.626313094411609
337	-0.6630000000000371	2.7632362360099343	2.6465368205170257
338	-0.6620000000000372	2.7570406549424287	2.6390417620640814
339	-0.6610000000000373	2.7169302185556545	2.5976375225191894
340	-0.6600000000000374	2.640411300109	2.5198379041081376
341	-0.6590000000000376	2.57194018604767	2.41858413190151
342	-0.6580000000000377	2.5363702093485174	2.3777835594185524
343	-0.6570000000000378	2.488509544888679	2.328648982610407
344	-0.6560000000000379	2.5056590322769896	2.2848429798396905
345	-0.655000000000038	2.5508142162701906	2.3435937374951985
346	-0.6540000000000381	2.6115279192074485	2.410241319331229
347	-0.6530000000000382	2.6824796447967163	2.483728371179626
348	-0.6520000000000383	2.748578072448323	2.5512354290737744
349	-0.6510000000000384	2.8058340247654177	2.602306744837597
350	-0.6500000000000385	2.8732742898969628	2.6410140918641343
351	-0.6490000000000387	2.9271324304739745	2.669780068347125
352	-0.6480000000000388	2.9735638594867373	2.7044511556506485
353	-0.6470000000000389	3.012835476975747	2.7475107475882816
354	-0.646000000000039	3.033669662962228	2.768026650295874
355	-0.6450000000000391	3.0403774782495225	2.7744496916413106
356	-0.6440000000000392	3.036479456576479	2.7752439838965834
357	-0.6430000000000393	3.0175322370014794	2.7714735010274194
358	-0.6420000000000394	2.9876699642746503	2.768162351200855
359	-0.6410000000000395	2.9552306047127046	2.7558331186902656
360	-0.6400000000000396	2.9126128389265427	2.733383617730291
361	-0.6390000000000398	2.8694736668645477	2.7048612489649626
362	-0.6380000000000399	2.8610788002014704	2.7199656324889965
363	-0.63700000000004	2.8748340546552225	2.7325190426486388
364	-0.6360000000000401	2.8718202712553444	2.7282881739690237
365	-0.6350000000000402	2.851010158677113	2.7062525688395045
366	-0.6340000000000403	2.8155267051662243	2.6702123681331718
367	-0.6330000000000404	2.7643324931961435	2.6220522809812343
368	-0.6320000000000405	2.7125985419528904	2.560753998066843
369	-0.6310000000000406	2.652365097210932	2.499337895008288
370	-0.6300000000000407	2.5865268099768217	2.432329027162148
371	-0.6290000000000409	2.510058698113829	2.354705485212969
372	-0.628000000000041	2.416497384777643	2.260009163526438
373	-0.6270000000000411	2.3074736353228253	2.164738377233897
374	-0.6260000000000412	2.2348134547205643	2.0931693518968393
375	-0.6250000000000413	2.1708174530712188	2.015519273084182
376	-0.6240000000000414	2.08814881555732	1.921970200412241
377	-0.6230000000000415	1.990639944759661	1.822758268482021
378	-0.6220000000000416	1.8830369760618273	1.7158271471730269
379	-0.6210000000000417	1.7711402973745436	1.6048346729328211
380	-0.6200000000000419	1.6551118681098569	1.5574444604303137
381	-0.619000000000042	1.596961085302841	1.4944294256762243
382	-0.6180000000000421	1.520606071938309	1.419994661249917
383	-0.6170000000000422	1.4292186634408919	1.3317556563595374
384	-0.6160000000000423	1.3287958430719058	1.2544781293501461
385	-0.6150000000000424	1.236371076891235	1.1767136999527719
386	-0.6140000000000425	1.1553411183736506	1.1065814600335664
387	-0.6130000000000426	1.0788330673088504	1.0433312699367985
388	-0.6120000000000427	1.0076157571109887	0.9784005848534197
389	-0.6110000000000428	0.9260888826763376	0.900981324395693
390	-0.610000000000043	0.8285899454667132	0.8229564660416863
391	-0.6090000000000431	0.7651861540977646	0.7679124249228518
392	-0.6080000000000432	0.6897381909809923	0.7016588969241013
393	-0.6070000000000433	0.6136231565961016	0.6562085203139124
394	-0.6060000000000434	0.55558840983466	0.6099524217980901
395	-0.6050000000000435	0.497127223078889	0.562202681008863
396	-0.6040000000000436	0.5159750490156798	0.6134325561272415
397	-0.6030000000000437	0.5884557619507678	0.6952021886504718
398	-0.6020000000000438	0.6640614796258035	0.7679337884775577
399	-0.6010000000000439	0.7328738307887086	0.8367386821428853
400	-0.600000000000044	0.8028470319403231	0.9136131282346281
401	-0.5990000000000442	0.8822078794997299	0.9989869120800094
402	-0.5980000000000443	0.9710483710388899	1.093038303436443
403	-0.5970000000000444	1.0625443361620377	1.1904136520333721
404	-0.5960000000000445	1.153179024075949	1.2898744020579156
405	-0.5950000000000446	1.2535396715330018	1.3939141030427669
406	-0.5940000000000447	1.366388082034332	1.5045082819869555
407	-0.5930000000000448	1.4850806310313422	1.6245041021376734
408	-0.5920000000000449	1.6026327929345054	1.7446789628746024
409	-0.591000000000045	1.7085875542629092	1.8488088106876006
410	-0.5900000000000452	1.7823691683744778	1.9212160983481466
411	-0.5890000000000453	1.8306825654403331	1.9684288034413704
412	-0.5880000000000454	1.8551835216445536	1.9905525680268976
413	-0.5870000000000455	1.851278792024516	1.9840340805242733
414	-0.5860000000000456	1.820933880743895	1.951777365197775
415	-0.5850000000000457	1.7757741389500312	1.9056035902273414
416	-0.5840000000000458	1.7190035402438035	1.8482751342332506
417	-0.5830000000000459	1.6474179411207397	1.7752432105795415
418	-0.582000000000046	1.5767553540004724	1.6993290628089883
419	-0.5810000000000461	1.5224107109104457	1.6280660540055911
420	-0.5800000000000463	1.480875620456067	1.5630445632943581
421	-0.5790000000000464	1.4406566521180333	1.509014117639328
422	-0.5780000000000465	1.4227627463892798	1.4565737257812867
423	-0.5770000000000466	1.4123107289705414	1.4026493349168687
424	-0.5760000000000467	1.394452634064231	1.3674075262410148
425	-0.5750000000000468	1.3736525727450908	1.3354769570792586
426	-0.5740000000000469	1.344361199747148	1.2991267541990204
427	-0.573000000000047	1.3077850225686485	1.2627332606059767
428	-0.5720000000000471	1.2955685183065895	1.2950445972959193
429	-0.5710000000000472	1.3793979918573627	1.409099876191797
430	-0.5700000000000474	1.482712182595054	1.5476861250193945
431	-0.5690000000000475	1.6215058697230185	1.7349599410210654
432	-0.5680000000000476	1.81511939291321	1.9132946484928985
433	-0.5670000000000477	1.9926659413184404	2.0994041748245227
434	-0.5660000000000478	2.1711765083770023	2.275026630233296
435	-0.5650000000000479	2.3545249733993416	2.4444055870800154
436	-0.564000000000048	2.5355151393834463	2.6264571293401735
437	-0.5630000000000481	2.72738669180671	2.8265816476507064
438	-0.5620000000000482	2.959612571804081	3.0337588783050906
439	-0.5610000000000483	3.1817173176853397	3.2619956383829196
440	-0.5600000000000485	3.3841414823725513	3.4543433174403573
441	-0.5590000000000486	3.554031656746167	3.6148135193295574
442	-0.5580000000000487	3.703690992404158	3.768222928947216
443	-0.5570000000000488	3.851989497659895	3.9387101405253793
444	-0.5560000000000489	4.008447947655167	4.115371125730916
445	-0.555000000000049	4.181968216559583	4.298984649551357
446	-0.5540000000000491	4.352936998324744	4.477787914022882
447	-0.5530000000000492	4.516142112315479	4.640766068170627
448	-0.5520000000000493	4.6810285241729686	4.795534516054165
449	-0.5510000000000495	4.83955956393989	4.944655695211161
450	-0.5500000000000496	4.963621564305077	5.057865747128677
451	-0.5490000000000497	5.0478528118536445	5.131473173908444
452	-0.5480000000000498	5.094107090309563	5.16762793965447
453	-0.5470000000000499	5.086278395803337	5.151499987073554
454	-0.54600000000005	5.030863944456006	5.093937002815751
455	-0.5450000000000501	4.944132602034595	5.011066353430723
456	-0.5440000000000502	4.838176581162806	4.91310174099953
457	-0.5430000000000503	4.708969195929338	4.792849249220754
458	-0.5420000000000504	4.56030537513467	4.6502939034988175
459	-0.5410000000000506	4.400403878059056	4.494649781588298
460	-0.5400000000000507	4.228960333973015	4.325977498410853
461	-0.5390000000000508	4.087962447171878	4.252809830514758
462	-0.5380000000000509	4.001998791213129	4.171494744729432
463	-0.537000000000051	3.895131387250913	4.068327586397309
464	-0.5360000000000511	3.7744267260230635	3.947335929445174
465	-0.5350000000000512	3.659806998839569	3.817763431161477
466	-0.5340000000000513	3.535987792565543	3.68128775451141
467	-0.5330000000000514	3.4011485413182756	3.5387320928953905
468	-0.5320000000000515	3.2599928786541623	3.425270688479245
469	-0.5310000000000517	3.158928271899755	3.322813652463517
470	-0.5300000000000518	3.0465994964630756	3.2090582966791485
471	-0.5290000000000519	2.9144081247288454	3.0821802882382627
472	-0.528000000000052	2.8338061716677583	2.9781156135231113
473	-0.5270000000000521	2.737492171515691	2.8784752430306173
474	-0.5260000000000522	2.6288057214622604	2.7694561121771892
475	-0.5250000000000523	2.5425979847784306	2.658090699580829
476	-0.5240000000000524	2.487507736273613	2.5499039707993436
477	-0.5230000000000525	2.4832079393261997	2.5334665873092748
478	-0.5220000000000526	2.4902412201197355	2.536864257282727
479	-0.5210000000000528	2.508394518178898	2.5520659570183617
480	-0.5200000000000529	2.5364354372214954	2.5951453519405345
481	-0.519000000000053	2.5776050904007115	2.650105352503321
482	-0.5180000000000531	2.6274166315058465	2.697189869099676
483	-0.5170000000000532	2.6636651927376547	2.7316705521620186
484	-0.5160000000000533	2.672917689041357	2.7357871702327365
485	-0.5150000000000534	2.636405954728608	2.6935779456971654
486	-0.5140000000000535	2.546521124026331	2.599522347915116
487	-0.5130000000000536	2.4007450562599284	2.4528246492992962
488	-0.5120000000000537	2.2077948911017886	2.2610161835461606
489	-0.5110000000000539	2.0076756258032513	2.0318944963134498
490	-0.510000000000054	1.8616804861818843	1.8374779291412733
491	-0.5090000000000541	1.704666155392358	1.721210184385549
492	-0.5080000000000542	1.6639978683050296	1.6829259016979463
493	-0.5070000000000543	1.6454926405386356	1.6743827570331578
494	-0.5060000000000544	1.617652256905018	1.6562471793477236
495	-0.5050000000000545	1.5775056902935987	1.624273480441322
496	-0.5040000000000546	1.5241071468017353	1.611093288834274
497	-0.5030000000000547	1.4821317085139338	1.591714371484187
498	-0.5020000000000548	1.4369399920576569	1.552047829126787
499	-0.501000000000055	1.485579426483183	1.5989290286973996
500	-0.5000000000000551	1.5829972779650239	1.6615892925217013
501	-0.4990000000000552	1.74772889911457	1.7945088848266273
502	-0.4980000000000553	1.9069492888855817	1.9555454240168788
503	-0.4970000000000554	2.059518932143868	2.111380454486744
504	-0.4960000000000555	2.210687426527193	2.2703472000175307
505	-0.4950000000000556	2.3624982608259497	2.4427738816734013
506	-0.49400000000005573	2.527890647223083	2.6144125552479243
507	-0.49300000000005584	2.7002316529418557	2.7826166892737616
508	-0.49200000000005595	2.9200537354867917	2.9593158653987177
509	-0.49100000000005606	3.1531374171585402	3.194353852325905
510	-0.49000000000005617	3.4025978741464007	3.438936973198318
511	-0.4890000000000563	3.6637139375572865	3.686775974800391
512	-0.4880000000000564	3.9076734019871084	3.913209371972521
513	-0.4870000000000565	4.120193047929085	4.118710923338697
514	-0.4860000000000566	4.309885338142167	4.305527227675353
515	-0.4850000000000567	4.443090492233959	4.435456624778255
516	-0.48400000000005683	4.518955057494	4.509281596176258
517	-0.48300000000005694	4.538458944562757	4.527746447904768
518	-0.48200000000005705	4.512358419656607	4.496703945689047
519	-0.48100000000005716	4.457826297046074	4.430262163152065
520	-0.48000000000005727	4.374130204595123	4.332501514620151
521	-0.4790000000000574	4.259787477836732	4.205218909917935
522	-0.4780000000000575	4.108549482860868	4.041611805888676
523	-0.4770000000000576	3.942245179447886	3.8952898081244225
524	-0.4760000000000577	3.803941220450132	3.7452002460859353
525	-0.4750000000000578	3.661282647978894	3.590161435598653
526	-0.47400000000005793	3.5598182116896395	3.437158020366214
527	-0.47300000000005804	3.459513855786072	3.2907247223756997
528	-0.47200000000005815	3.3381473034585816	3.1607180413381997
529	-0.47100000000005826	3.2044844527555423	3.030664106219847
530	-0.47000000000005837	3.0712345039690097	2.9331830051093832
531	-0.4690000000000585	2.979082065240042	2.8763693306476195
532	-0.4680000000000586	2.9217499904756696	2.813941373217362
533	-0.4670000000000587	2.8661598148686718	2.7469624752667148
534	-0.4660000000000588	2.925001308834627	2.785718340697816
535	-0.4650000000000589	2.9708032430206335	2.8504732485743056
536	-0.46400000000005903	2.9945014534943475	2.8920163736450535
537	-0.46300000000005914	3.0363666927188033	2.917406406551021
538	-0.46200000000005925	3.049004318997101	2.9372464253166233
539	-0.46100000000005936	3.029568484236287	2.9303591074952364
540	-0.4600000000000595	2.9910224179571236	2.9003915002192002
541	-0.4590000000000596	2.94772888748661	2.844560773359141
542	-0.4580000000000597	2.884029087186976	2.7751748776833
543	-0.4570000000000598	2.8030748106472134	2.693860203188625
544	-0.4560000000000599	2.7155949711774885	2.609985457924026
545	-0.45500000000006	2.6278072698906674	2.511942199856583
546	-0.45400000000006013	2.53485115762035	2.4026824528584383
547	-0.45300000000006024	2.428595251544678	2.283749510514977
548	-0.45200000000006035	2.310734426117902	2.154933220328991
549	-0.45100000000006046	2.193755846888161	2.0344375351004205
550	-0.4500000000000606	2.0811524662533984	1.9308869860209563
551	-0.4490000000000607	1.977190921806614	1.8426024563698897
552	-0.4480000000000608	1.8848554670549038	1.7751656269244853
553	-0.4470000000000609	1.8015239199342832	1.7313725812603553
554	-0.446000000000061	1.7535243370146483	1.725877683238326
555	-0.4450000000000611	1.7378032774289796	1.7257654691234263
556	-0.44400000000006123	1.7289153454020016	1.7129153850849834
557	-0.44300000000006134	1.7097886488218645	1.6898809064872602
558	-0.44200000000006145	1.6852856524761268	1.6557669799469386
559	-0.44100000000006156	1.6521519601643728	1.6181262961550553
560	-0.4400000000000617	1.583873245396737	1.570912280982938
561	-0.4390000000000618	1.508589326642197	1.5207765381896559
562	-0.4380000000000619	1.4490215056421691	1.4741286035645884
563	-0.437000000000062	1.4160660326821215	1.4713438682012454
564	-0.4360000000000621	1.3908795907147107	1.5062720620192378
565	-0.4350000000000622	1.3773305957929391	1.5668217270443932
566	-0.43400000000006234	1.3958833417723742	1.619926762064257
567	-0.43300000000006245	1.448018577351342	1.7031997808250647
568	-0.43200000000006256	1.5980936246090807	1.8663762865940803
569	-0.43100000000006267	1.7614599080041193	2.0392997561605464
570	-0.4300000000000628	1.9232099893449988	2.200310951091045
571	-0.4290000000000629	2.096814974238773	2.3496424905922835
572	-0.428000000000063	2.3200732269057287	2.5721862305174326
573	-0.4270000000000631	2.5126457744136896	2.763989771872003
574	-0.4260000000000632	2.6699191141448835	2.920446866522388
575	-0.4250000000000633	2.7876770706535456	3.0373484198886262
576	-0.42400000000006344	2.8807462329868936	3.129527755291667
577	-0.42300000000006355	2.983501420283612	3.207441767066169
578	-0.42200000000006366	3.0679679210088917	3.2640803469918143
579	-0.42100000000006377	3.137499558042712	3.31629197925621
580	-0.4200000000000639	3.1978675044902194	3.3546766902157867
581	-0.419000000000064	3.218573920473856	3.3934688818939933
582	-0.4180000000000641	3.209598414328073	3.4084461937472046
583	-0.4170000000000642	3.193116750801517	3.3983912352445045
584	-0.4160000000000643	3.160790713779402	3.364964973793743
585	-0.41500000000006443	3.114906998033853	3.3117441083358683
586	-0.41400000000006454	3.06628896852723	3.249062657230139
587	-0.41300000000006465	3.0233528607625253	3.1996863670574807
588	-0.41200000000006476	2.9958925250667816	3.167404340251613
589	-0.41100000000006487	2.9763025286498532	3.1513978227095847
590	-0.410000000000065	3.0060427147673714	3.1568681011090884
591	-0.4090000000000651	3.138533860792062	3.331428165909255
592	-0.4080000000000652	3.318075165093069	3.5173593625026727
593	-0.4070000000000653	3.487503107532449	3.678214287313135
594	-0.4060000000000654	3.6138647705458244	3.7943936858583607
595	-0.40500000000006553	3.6866602979633067	3.856280208985811
596	-0.40400000000006564	3.7126996293027372	3.865254823657198
597	-0.40300000000006575	3.689170559845197	3.825225001834238
598	-0.40200000000006586	3.636030783534435	3.757485891576345
599	-0.40100000000006597	3.58807088735458	3.6996128452882933
600	-0.4000000000000661	3.550410391538711	3.6492681144753747
601	-0.3990000000000662	3.5175858272929226	3.6161546372057036
602	-0.3980000000000663	3.5921285331308512	3.695480055226692
603	-0.3970000000000664	3.6600815228039973	3.764191323601086
604	-0.3960000000000665	3.7042744346240766	3.8068936793507966
605	-0.39500000000006663	3.716574994095307	3.820084258000417
606	-0.39400000000006674	3.7082999149736144	3.819219800228205
607	-0.39300000000006685	3.7068065096917144	3.81421384384373
608	-0.39200000000006696	3.716882252011777	3.8147255246553624
609	-0.39100000000006707	3.735614744197176	3.820848172505992
610	-0.3900000000000672	3.7695021544289613	3.8446959002371455
611	-0.3890000000000673	3.8263463901726693	3.8777839567863994
612	-0.3880000000000674	3.879422064707336	3.9016753833040045
613	-0.3870000000000675	3.909138829301217	3.9194595162911487
614	-0.3860000000000676	3.928810516878087	3.937036730799827
615	-0.38500000000006773	3.9429946819428507	3.9491021451249595
616	-0.38400000000006784	3.949109653559891	3.9530781121594645
617	-0.38300000000006795	3.9323891306743075	3.9342042786271323
618	-0.38200000000006806	3.892676719361234	3.8973547156341426
619	-0.3810000000000682	3.8343954559339704	3.842769180435764
620	-0.3800000000000683	3.7757890527848623	3.8394560406877747
621	-0.3790000000000684	3.7533089332185052	3.815876935210647
622	-0.3780000000000685	3.7017980543059847	3.767141359283457
623	-0.3770000000000686	3.6292425916915505	3.7112496747468753
624	-0.3760000000000687	3.5525707784568747	3.6326123998796227
625	-0.37500000000006883	3.439677127569224	3.5176495910622556
626	-0.37400000000006894	3.2961771561304647	3.372094382116723
627	-0.37300000000006905	3.125855541475713	3.2484775674301516
628	-0.37200000000006916	2.998773187970404	3.130998949294157
629	-0.3710000000000693	2.8811026747607156	3.011376527380886
630	-0.3700000000000694	2.7791319267829824	2.897821563860706
631	-0.3690000000000695	2.686643369242249	2.7913187350829456
632	-0.3680000000000696	2.599693879363665	2.688460715027056
633	-0.3670000000000697	2.51047139888085	2.581515399958408
634	-0.3660000000000698	2.412904438862732	2.4658969149638157
635	-0.36500000000006994	2.311013008898625	2.3395946575776945
636	-0.36400000000007005	2.1939167663540062	2.205913285850607
637	-0.36300000000007016	2.1549683030999685	2.1367186467460733
638	-0.36200000000007027	2.136601218713722	2.101789159562441
639	-0.3610000000000704	2.111435408825559	2.059547775591817
640	-0.3600000000000705	2.0868583065873083	2.0172458885588447
641	-0.3590000000000706	2.065217835212805	1.9786001809719536
642	-0.3580000000000707	2.0450553163362826	1.9433268193816702
643	-0.3570000000000708	2.033499721100859	1.9183573117359745
644	-0.3560000000000709	2.0315812956061365	1.9030715999967132
645	-0.35500000000007104	2.0292675360438697	1.8873249601415978
646	-0.35400000000007115	2.023268003860494	1.867583715744098
647	-0.35300000000007126	2.0011044861279483	1.8289095903140384
648	-0.35200000000007137	1.963876304413106	1.7842429180997836
649	-0.3510000000000715	1.915607981476355	1.7345368429583232
650	-0.3500000000000716	1.863773688827974	1.6766292865149388
651	-0.3490000000000717	1.8556641123512612	1.669997874121409
652	-0.3480000000000718	1.8468560853590736	1.6640292309273352
653	-0.3470000000000719	1.8862153525136784	1.6469345366586845
654	-0.346000000000072	1.9077779518292457	1.6665761070727476
655	-0.34500000000007214	1.9110034057153162	1.6658502745432782
656	-0.34400000000007225	1.904725132427495	1.653397710034967
657	-0.34300000000007236	1.8955071736188673	1.6332152013499321
658	-0.34200000000007247	1.8791143625195335	1.6128692015441373
659	-0.3410000000000726	1.8607196008546885	1.5944457872066795
660	-0.3400000000000727	1.8531617102040614	1.5853420507331573
661	-0.3390000000000728	1.8491179385104113	1.5797598335839569
662	-0.3380000000000729	1.837003958954754	1.569260803160901
663	-0.337000000000073	1.8859683016627673	1.5771054225622538
664	-0.33600000000007313	1.9881723650336849	1.6961677029765243
665	-0.33500000000007324	2.1029103740290247	1.811714715025361
666	-0.33400000000007335	2.215553552954969	1.9231523465720068
667	-0.33300000000007346	2.328165796660718	2.040947883518444
668	-0.33200000000007357	2.434752214223358	2.1552586229061688
669	-0.3310000000000737	2.541479031701545	2.264681307303064
670	-0.3300000000000738	2.6437438897087446	2.365600731818037
671	-0.3290000000000739	2.7499878336591457	2.4746665255461022
672	-0.328000000000074	2.8623022369434996	2.5871856011536836
673	-0.3270000000000741	2.964218431049771	2.6892970681959345
674	-0.32600000000007423	3.0492265622915897	2.7824721658905425
675	-0.32500000000007434	3.1189047048274223	2.861831691406562
676	-0.32400000000007445	3.1890781316464802	2.9302170228667292
677	-0.32300000000007456	3.315671027123422	3.035254565546316
678	-0.32200000000007467	3.4287032474395396	3.1482199388670766
679	-0.3210000000000748	3.526779587970694	3.268127509600223
680	-0.3200000000000749	3.614822229346708	3.379462794603701
681	-0.319000000000075	3.699962652927455	3.4917806843365486
682	-0.3180000000000751	3.800296722864127	3.606034366950346
683	-0.3170000000000752	3.913597020017737	3.7178015467869177
684	-0.31600000000007533	4.008853268321818	3.8114643817681917
685	-0.31500000000007544	4.08512363697466	3.8860890195176343
686	-0.31400000000007555	4.1406226939084885	3.939898035458398
687	-0.31300000000007566	4.17084806338332	3.9647572967100926
688	-0.3120000000000758	4.172670871001453	3.969879145791373
689	-0.3110000000000759	4.1559283029251075	3.9692027774312373
690	-0.310000000000076	4.1374931509694015	3.982504133262549
691	-0.3090000000000761	4.110669585317896	3.986580682984942
692	-0.3080000000000762	4.11258991911877	3.986395332998525
693	-0.3070000000000763	4.103610189923224	3.973145162439921
694	-0.30600000000007643	4.079707558113655	3.9665852798444563
695	-0.30500000000007654	4.0329224792489615	3.9491977690507074
696	-0.30400000000007665	3.9810701397888733	3.902735244610416
697	-0.30300000000007676	3.909769464016254	3.8302886243817897
698	-0.3020000000000769	3.8165269709910103	3.7550127194108285
699	-0.301000000000077	3.716105028923755	3.661294237754476
700	-0.3000000000000771	3.6190733961924177	3.568635048543174
701	-0.2990000000000772	3.5249895518840315	3.473247477619444
702	-0.2980000000000773	3.423325902818294	3.370185264280226
703	-0.2970000000000774	3.334377660537799	3.2773215204302817
704	-0.29600000000007753	3.2823630644620367	3.216468115852546
705	-0.29500000000007764	3.2395231987693807	3.1551577267528295
706	-0.29400000000007775	3.18635191458963	3.082158161485105
707	-0.29300000000007786	3.117621147677202	2.9911397276974525
708	-0.292000000000078	3.0420156936139917	2.8893980950035285
709	-0.2910000000000781	2.945510793817476	2.771345287219938
710	-0.2900000000000782	2.8295714806013477	2.6246550086920797
711	-0.2890000000000783	2.7026825315224494	2.473022777075962
712	-0.2880000000000784	2.5789326568198545	2.319278690787582
713	-0.2870000000000785	2.454016937903956	2.1810230299594906
714	-0.28600000000007864	2.328157249003813	2.1252237567402794
715	-0.28500000000007875	2.263378950043122	2.064787162051398
716	-0.28400000000007886	2.190674027723895	1.9991850467013865
717	-0.28300000000007897	2.1177889240362093	1.935035486217795
718	-0.2820000000000791	2.05350188254352	1.878294380528723
719	-0.2810000000000792	2.004559259846793	1.8286147522364622
720	-0.2800000000000793	1.9584684093587448	1.7817916497388315
721	-0.2790000000000794	1.9034530042515454	1.7260517122948824
722	-0.2780000000000795	1.8387059265610675	1.6605921687187737
723	-0.2770000000000796	1.7682529654167636	1.5894418633577612
724	-0.27600000000007974	1.6965880903353656	1.5170963247885862
725	-0.27500000000007985	1.6273523826561713	1.4631165582879522
726	-0.27400000000007996	1.576381263464123	1.4323714430699812
727	-0.27300000000008007	1.5429187402417635	1.4101440625006907
728	-0.2720000000000802	1.5166532144171974	1.3955042689821666
729	-0.2710000000000803	1.5084100072463908	1.390588471297168
730	-0.2700000000000804	1.5201143952054554	1.4105463455817182
731	-0.2690000000000805	1.5353058001767608	1.4366382127480568
732	-0.2680000000000806	1.5435643240834793	1.4553518317149656
733	-0.26700000000008073	1.5404066060165544	1.4633276049881352
734	-0.26600000000008084	1.5379556890782253	1.4613939221184784
735	-0.26500000000008095	1.6031473461274126	1.4878870493039817
736	-0.26400000000008106	1.6909994112666658	1.573055826885151
737	-0.26300000000008117	1.7668952442300343	1.6566315333814174
738	-0.2620000000000813	1.8338526123775043	1.7310230368282913
739	-0.2610000000000814	1.8926600202229127	1.7957622381634892
740	-0.2600000000000815	1.9446432310155943	1.847113164125111
741	-0.2590000000000816	1.9758206166694878	1.882869056798767
742	-0.2580000000000817	1.9971443776888498	1.9344696107395007
743	-0.25700000000008183	2.0306692413797016	1.9748258587672511
744	-0.25600000000008194	2.0483090227043594	2.0088498467715126
745	-0.25500000000008205	2.059766040236928	2.0314974741040777
746	-0.25400000000008216	2.1116852228463836	2.088769433338313
747	-0.25300000000008227	2.1540318435898906	2.135033424844101
748	-0.2520000000000824	2.181517050008485	2.1642194468175004
749	-0.2510000000000825	2.19646329944469	2.177248709152681
750	-0.2500000000000826	2.201028862646069	2.176156001897656
751	-0.2490000000000827	2.20252933977802	2.165969599927264
752	-0.24800000000008282	2.232959688555687	2.151543601590533
753	-0.24700000000008293	2.3585592447459827	2.2002948230868493
754	-0.24600000000008304	2.474886225858391	2.3078857489000364
755	-0.24500000000008315	2.5688644021749183	2.386855950235429
756	-0.24400000000008326	2.6432168789913475	2.4697304561450832
757	-0.24300000000008337	2.708325583342807	2.532883383578394
758	-0.24200000000008348	2.7480594334928963	2.5703838474056555
759	-0.2410000000000836	2.788747878383775	2.586295425082596
760	-0.2400000000000837	2.8181327995965404	2.589857360698182
761	-0.2390000000000838	2.83152284860065	2.6043747437575266
762	-0.23800000000008392	2.8288571491610366	2.610857000347167
763	-0.23700000000008403	2.822799009583199	2.602853738469511
764	-0.23600000000008414	2.808406021128131	2.5876753441979394
765	-0.23500000000008425	2.7842935444808496	2.5658364417244646
766	-0.23400000000008436	2.756669165796917	2.5291767402310215
767	-0.23300000000008447	2.718708299409217	2.4790241332636613
768	-0.23200000000008458	2.672492892564676	2.419138169634077
769	-0.2310000000000847	2.6275879493709997	2.355825498123213
770	-0.2300000000000848	2.5983101021570603	2.3210982462436838
771	-0.2290000000000849	2.584209905050277	2.3045489882236887
772	-0.22800000000008502	2.582028752422555	2.298379571813295
773	-0.22700000000008513	2.588622318176893	2.3006812806053962
774	-0.22600000000008524	2.6015990054866105	2.317993116015062
775	-0.22500000000008535	2.621986440820996	2.34572986331035
776	-0.22400000000008546	2.6513406566230606	2.3801367605683903
777	-0.22300000000008557	2.7656810191650334	2.493156113664859
778	-0.22200000000008568	2.9208973670933536	2.6473438150579423
779	-0.2210000000000858	3.0699720127370655	2.7953449579000598
780	-0.2200000000000859	3.19864866871416	2.9249247506669214
781	-0.21900000000008601	3.2953190159212222	3.0403265018160988
782	-0.21800000000008612	3.365642536502732	3.157229172304479
783	-0.21700000000008624	3.4166084924948255	3.2407905880982795
784	-0.21600000000008635	3.447093005088976	3.296292843826935
785	-0.21500000000008646	3.462411903203788	3.332075750844949
786	-0.21400000000008657	3.4848857512697413	3.3567222368721183
787	-0.21300000000008668	3.5113879759683484	3.385721191726311
788	-0.21200000000008679	3.5588428743090845	3.421127849798099
789	-0.2110000000000869	3.6315971785599945	3.5061071867997486
790	-0.210000000000087	3.7260067138556083	3.619094337113268
791	-0.20900000000008712	3.8395829331384324	3.773341228711681
792	-0.20800000000008723	3.967923002666277	3.926099450822788
793	-0.20700000000008734	4.095714641467253	4.068068663817888
794	-0.20600000000008745	4.211243717815339	4.186718758142132
795	-0.20500000000008756	4.294350713458459	4.269053321195409
796	-0.20400000000008767	4.334092936114918	4.3273240593990145
797	-0.20300000000008778	4.360671298440467	4.360003143292345
798	-0.2020000000000879	4.369033574703816	4.370387067722455
799	-0.201000000000088	4.348285825342405	4.351797147243312
800	-0.2000000000000881	4.288632590468384	4.299264458037974
801	-0.19900000000008822	4.184834168722223	4.204939519764549
802	-0.19800000000008833	4.038629258114387	4.063268289265936
803	-0.19700000000008844	3.8699639224400606	3.9460384921358465
804	-0.19600000000008855	3.760046784312691	3.8427613522540565
805	-0.19500000000008866	3.6326026991856377	3.7179840135020505
806	-0.19400000000008877	3.497072151325538	3.57439105695766
807	-0.19300000000008888	3.366584583326579	3.422163944920223
808	-0.192000000000089	3.22748224865726	3.2803955819644752
809	-0.1910000000000891	3.144112056884799	3.1885960215274083
810	-0.1900000000000892	3.071102211675529	3.138304605874186
811	-0.18900000000008932	3.008869499808231	3.124789421958076
812	-0.18800000000008943	2.97755248499569	3.1202861253930383
813	-0.18700000000008954	2.9792661385931094	3.1123887607092486
814	-0.18600000000008965	2.9657696004560457	3.0900137358578763
815	-0.18500000000008976	2.93262080805368	3.0519602547325992
816	-0.18400000000008987	2.8992928317990403	3.0318063002619855
817	-0.18300000000008998	2.856514836749294	3.0183546084066704
818	-0.1820000000000901	2.8334748358269923	3.0041547083582953
819	-0.1810000000000902	2.7878226714819045	2.970236820874701
820	-0.1800000000000903	2.730772200590111	2.9283568002076343
821	-0.17900000000009042	2.6678378283324675	2.8819434556353203
822	-0.17800000000009053	2.6029588338909737	2.83339056464836
823	-0.17700000000009064	2.548061305333328	2.793992264634243
824	-0.17600000000009075	2.5161136397559374	2.774358647204419
825	-0.17500000000009086	2.5036759198733094	2.7713805342244524
826	-0.17400000000009097	2.5073698633309784	2.7833469513023217
827	-0.17300000000009108	2.5206326638175445	2.853771379665858
828	-0.1720000000000912	2.5615510523337672	2.9355672517319267
829	-0.1710000000000913	2.6401731415907044	3.020776761949189
830	-0.1700000000000914	2.7324290564232365	3.1008655303916925
831	-0.16900000000009152	2.816519303128408	3.174834627081802
832	-0.16800000000009163	2.9163620719948886	3.2882725284842667
833	-0.16700000000009174	3.0473850224521777	3.417877103446651
834	-0.16600000000009185	3.169939736155499	3.53121673794843
835	-0.16500000000009196	3.287790643828647	3.654053851680103
836	-0.16400000000009207	3.3990174855873136	3.7766022606672203
837	-0.16300000000009218	3.5140405379255855	3.8978313228428707
838	-0.1620000000000923	3.635156398894172	4.017743000183637
839	-0.1610000000000924	3.7954540806844874	4.13988666128504
840	-0.1600000000000925	3.9682940983924415	4.304690290581087
841	-0.15900000000009262	4.112391675700229	4.4554237945011685
842	-0.15800000000009273	4.228962980276775	4.5830681825450315
843	-0.15700000000009284	4.336934055047778	4.691908240519005
844	-0.15600000000009295	4.403430993291263	4.756855206932463
845	-0.15500000000009306	4.412780142999088	4.743573740493973
846	-0.15400000000009317	4.401239683601565	4.667216910598099
847	-0.15300000000009328	4.362321570209485	4.563439638128741
848	-0.1520000000000934	4.269776621815846	4.437308810400855
849	-0.1510000000000935	4.140587627050537	4.294908891354004
850	-0.15000000000009361	4.0676833105381345	4.210301592232076
851	-0.14900000000009372	4.0229421629489135	4.14206986216898
852	-0.14800000000009383	3.975237678802649	4.072510298029059
853	-0.14700000000009394	3.9199952885912897	3.9963191943026994
854	-0.14600000000009405	3.889221230524577	3.959801658706732
855	-0.14500000000009416	3.881007764540083	3.9364520409911323
856	-0.14400000000009427	3.8718973910876167	3.914624006965013
857	-0.14300000000009438	3.9002906634396557	3.9000394894911166
858	-0.1420000000000945	3.979804110515726	3.9390069896376745
859	-0.1410000000000946	4.07965550975924	4.0062744263026175
860	-0.14000000000009472	4.195005329238708	4.084447013244142
861	-0.13900000000009483	4.306316639948015	4.171124618372042
862	-0.13800000000009494	4.407971335096169	4.247026282670024
863	-0.13700000000009505	4.488049226632974	4.328314618649827
864	-0.13600000000009516	4.5276321767243015	4.376314030889025
865	-0.13500000000009527	4.540589929736499	4.41038383883074
866	-0.13400000000009538	4.522168609490937	4.4254738151742865
867	-0.1330000000000955	4.518033580555685	4.423952731515675
868	-0.1320000000000956	4.520937936452416	4.38466447864552
869	-0.1310000000000957	4.475114421061165	4.294732386692497
870	-0.13000000000009582	4.375562502455136	4.186125314573887
871	-0.12900000000009593	4.220766734790619	4.0225332201784845
872	-0.12800000000009604	3.9997687026043742	3.792269408147636
873	-0.12700000000009615	3.7174986973606865	3.503924781192337
874	-0.12600000000009626	3.390775024427959	3.173506764365661
875	-0.12500000000009637	3.0443620154716604	2.8252359583908246
876	-0.12400000000009648	2.688891520199165	2.478261448575961
877	-0.12300000000009659	2.325714947192281	2.1259656810306935
878	-0.1220000000000967	1.985615394691499	1.7734881603837662
879	-0.12100000000009681	1.7566530829359224	1.5467035975660368
880	-0.12000000000009692	1.6500201245548631	1.5032985127667644
881	-0.11900000000009703	1.5818950714396562	1.469570397617309
882	-0.11800000000009714	1.5623416175881375	1.4779411837896819
883	-0.11700000000009725	1.58415447398008	1.5226831865700154
884	-0.11600000000009736	1.6688407882543754	1.5833631410043756
885	-0.11500000000009747	1.7663104627172845	1.6684438882607682
886	-0.11400000000009758	1.8635432765330548	1.7706503347454032
887	-0.11300000000009769	1.954221885121144	1.8676116313482287
888	-0.1120000000000978	2.0361126032845442	1.9527935054739323
889	-0.11100000000009791	2.1071505102497325	2.031733576317868
890	-0.11000000000009802	2.1635073149221173	2.1007443897228133
891	-0.10900000000009813	2.2058499956372164	2.1435049462755598
892	-0.10800000000009824	2.2653081414374983	2.1596924596560707
893	-0.10700000000009835	2.301319839284353	2.1526333266638598
894	-0.10600000000009846	2.2915094190568475	2.1284844356251567
895	-0.10500000000009857	2.2462978967865315	2.0782835209836215
896	-0.10400000000009868	2.182077359852149	2.0254232841860573
897	-0.10300000000009879	2.1134270821382315	1.9821181057374417
898	-0.1020000000000989	2.0461429413445624	1.9980965881268273
899	-0.10100000000009901	2.0518094420714266	2.0198545789335807
900	-0.10000000000009912	2.0866365078348625	2.062889037190043
901	-0.09900000000009923	2.1143486487775123	2.0899086819703623
902	-0.09800000000009934	2.1265869128769412	2.1019071177846915
903	-0.09700000000009945	2.131729576981196	2.1119127944738505
904	-0.09600000000009956	2.135795889959893	2.123149122346994
905	-0.09500000000009967	2.1415902601003527	2.1546965757741128
906	-0.09400000000009978	2.1586280307875017	2.2566191070413035
907	-0.09300000000009989	2.2495317635077057	2.3671069931540094
908	-0.0920000000001	2.394268166510885	2.5167422088424822
909	-0.09100000000010011	2.551500585539442	2.673383981850662
910	-0.09000000000010022	2.6907672516111307	2.819819932210965
911	-0.08900000000010033	2.8019216844804693	2.9328596657420913
912	-0.08800000000010044	2.898331482791016	3.022045344693256
913	-0.08700000000010055	2.9614526026591945	3.0853639551502603
914	-0.08600000000010066	2.999402519337855	3.1153764971256606
915	-0.08500000000010077	3.0078232996642047	3.1277270182662176
916	-0.08400000000010088	2.9917887380145727	3.1130973301692717
917	-0.08300000000010099	2.978863155773486	3.0810322674738075
918	-0.0820000000001011	2.9610781783460722	3.0294499068963914
919	-0.08100000000010121	2.917157794990122	2.985092786234014
920	-0.08000000000010132	2.8587762215848938	2.9295903837632222
921	-0.07900000000010143	2.800943461424122	2.875783672213093
922	-0.07800000000010154	2.778874442637118	2.8278382712725794
923	-0.07700000000010165	2.7763770600767286	2.796662423105243
924	-0.07600000000010176	2.817130273590859	2.8226960056311237
925	-0.07500000000010187	2.902525799102207	2.9015689609467814
926	-0.07400000000010198	2.9798830301763486	2.9774218871211082
927	-0.0730000000001021	3.0447493914989376	3.059347882978536
928	-0.0720000000001022	3.1090477953633804	3.127141977797208
929	-0.07100000000010231	3.1709965681644157	3.1886554540523604
930	-0.07000000000010242	3.2583400650263514	3.29389539777815
931	-0.06900000000010253	3.3508088245700054	3.408520624536237
932	-0.06800000000010265	3.44312798492207	3.525333015073215
933	-0.06700000000010276	3.5224034226089476	3.632834665659623
934	-0.06600000000010287	3.582016631246987	3.7252419667669225
935	-0.06500000000010298	3.620662073170742	3.8008372555588217
936	-0.06400000000010309	3.625339788680412	3.859055005960255
937	-0.0630000000001032	3.6060494374641134	3.9089245172712213
938	-0.062000000000103306	3.5782245129947876	3.917039475076304
939	-0.061000000000103416	3.521114413347423	3.887955794074973
940	-0.060000000000103526	3.4371021564269877	3.829414215598786
941	-0.059000000000103636	3.348635104676199	3.7386194043294187
942	-0.058000000000103746	3.2555745673270557	3.633143825977528
943	-0.057000000000103856	3.1865447775441735	3.5462893265887345
944	-0.05600000000010397	3.1456837949168257	3.5010692526456797
945	-0.05500000000010408	3.132948805876885	3.478819406504568
946	-0.05400000000010419	3.1543424340239428	3.4822524989440127
947	-0.0530000000001043	3.1951867430105567	3.502123533873804
948	-0.05200000000010441	3.248160652287352	3.549860764735705
949	-0.05100000000010452	3.3077796754013513	3.603444535677016
950	-0.05000000000010463	3.4081728957469015	3.6439630809297467
951	-0.04900000000010474	3.479721789071144	3.6784816857178244
952	-0.04800000000010485	3.530557753350807	3.7327914715906925
953	-0.04700000000010496	3.5607572482662704	3.767828344093923
954	-0.04600000000010507	3.5939165805696645	3.802345226688502
955	-0.04500000000010518	3.6393302142998443	3.84762543281754
956	-0.04400000000010529	3.700514777422594	3.902122144940888
957	-0.0430000000001054	3.7746528347952926	3.976161839929394
958	-0.04200000000010551	3.8581521294741514	4.055207313755446
959	-0.04100000000010562	3.939679609379873	4.130116128509132
960	-0.04000000000010573	4.015901888226277	4.2021075618617925
961	-0.03900000000010584	4.078310160414731	4.259293637751697
962	-0.03800000000010595	4.114574439466335	4.294798533684699
963	-0.03700000000010606	4.1181778800168605	4.292918162860292
964	-0.03600000000010617	4.089940968585335	4.237993804027241
965	-0.03500000000010628	4.103254418669886	4.244005288038207
966	-0.03400000000010639	4.075458989421109	4.207519917295117
967	-0.0330000000001065	4.007825838411202	4.122322124114639
968	-0.03200000000010661	3.949710492590088	4.03765688909951
969	-0.03100000000010672	3.9649108772986015	4.0661398030834075
970	-0.03000000000010683	4.003243331058525	4.106499265449364
971	-0.02900000000010694	4.048663802650563	4.146563053999831
972	-0.02800000000010705	4.139088032450934	4.232452593964504
973	-0.02700000000010716	4.2682854503754735	4.345926495888986
974	-0.02600000000010727	4.410254277330943	4.47517011698754
975	-0.02500000000010738	4.560262707268116	4.624852955194733
976	-0.02400000000010749	4.706972003349189	4.769873797461505
977	-0.0230000000001076	4.853900985973771	4.909252644977025
978	-0.02200000000010771	4.999885342879536	5.082525744262598
979	-0.02100000000010782	5.193153475890617	5.2762652215579715
980	-0.02000000000010793	5.412533577237908	5.493971824418784
981	-0.01900000000010804	5.650885000561289	5.7294458570572155
982	-0.01800000000010815	5.953538333016836	5.995018330096568
983	-0.017000000000108262	6.264198550693417	6.295512439892734
984	-0.016000000000108372	6.588946952567033	6.638202387915785
985	-0.015000000000108482	6.979941046555471	7.034461599773706
986	-0.014000000000108592	7.404253704380443	7.459331147310406
987	-0.013000000000108702	7.894544481244594	7.961467775260184
988	-0.012000000000108813	8.431608184115367	8.522008820779382
989	-0.011000000000108923	8.99242691595286	9.132634850675965
990	-0.010000000000109033	9.627840972363565	9.781719518107847
991	-0.009000000000109143	10.36347615097202	10.503727690308708
992	-0.008000000000109253	11.204135593837952	11.3534116375586
993	-0.007000000000109363	12.168909008465697	12.305187560418242
994	-0.006000000000109473	13.227188868543609	13.357939797456028
995	-0.0050000000001095835	14.374033866690498	14.498784574611365
996	-0.004000000000109694	15.624309806536907	15.742651161473619
997	-0.0030000000001098037	17.000417806234367	17.114557466390227
998	-0.002000000000109914	18.519910173053287	18.62933276534759
999	-0.001000000000110024	20.197399601785797	20.299932729655733
1000	-1.1013412404281553e-13	22.03203696845103	22.125464628361918
1001	0.0009999999998897557	24.041829921816902	24.12534737800058
1002	0.0019999999998896456	26.27801800520194	26.350737542709826
1003	0.0029999999998895355	28.93453412620051	28.99541749876279
1004	0.003999999999889425	31.973164874363214	32.0209794923101
1005	0.004999999999889315	35.31915513059514	35.35251539046875
1006	0.005999999999889205	38.988425644503465	39.005808591428874
1007	0.006999999999889095	43.00893836416355	43.00867361743433
1008	0.007999999999888985	47.42589192322813	47.40614990567987
1009	0.008999999999888875	52.26976985020112	52.22855349978451
1010	0.009999999999888765	57.60317874812154	57.53830308912747
1011	0.010999999999888654	63.45459936927409	63.36366954903413
1012	0.011999999999888544	69.75685328312898	69.63727210686613
1013	0.012999999999888434	76.53879601679564	76.50487030931028
1014	0.013999999999888324	84.01840639374241	83.94402689253374
1015	0.014999999999888214	92.04074712898479	91.9287406394254
1016	0.015999999999888104	100.32397725667768	100.17096292286973
1017	0.016999999999887994	108.71467999702926	108.51717426313483
1018	0.017999999999887883	117.13088392855369	116.88534926582243
1019	0.018999999999887773	125.38971964489798	125.09260527283129
1020	0.019999999999887663	133.3857328571747	133.0335239884267
1021	0.020999999999887553	141.2336858558088	140.82290143176496
1022	0.021999999999887443	148.77997863059082	148.30717680859195
1023	0.022999999999887333	155.90952121173146	155.3713603305775
1024	0.023999999999887223	162.62268916298177	162.01593195760307
1025	0.024999999999887113	168.94728402598682	168.2688001417629
1026	0.025999999999887002	174.94358407326908	174.19034535133943
1027	0.026999999999886892	180.5709877207335	179.7400657839584
1028	0.027999999999886782	185.72406218685228	184.8126592504566
1029	0.028999999999886672	190.5510287710179	189.55645117458187
1030	0.029999999999886562	195.08969450193908	194.00932677324988
1031	0.03099999999988645	199.20902696336802	198.0403592980342
1032	0.03199999999988634	202.96909759648508	201.70973699502153
1033	0.03299999999988623	206.3849852533334	205.0326491214994
1034	0.03399999999988612	209.49972479655872	208.05220973505666
1035	0.03499999999988601	212.19751208046932	210.65272122473772
1036	0.0359999999998859	214.57963541893162	212.93559286793766
1037	0.03699999999988579	216.65808780500217	214.91291167966563
1038	0.03799999999988568	218.38856237070183	216.54048113404306
1039	0.03899999999988557	219.88078610028512	217.92811224350783
1040	0.03999999999988546	221.06933535110923	219.0104780247189
1041	0.04099999999988535	222.10344527538248	219.93689221520563
1042	0.04199999999988524	222.96849545134523	220.69278530088107
1043	0.04299999999988513	223.59922545474356	221.21297089162854
1044	0.04399999999988502	224.1497894284402	221.65166202483394
1045	0.04499999999988491	224.571330008151	221.96004295915026
1046	0.0459999999998848	224.90165092417982	222.17596691583316
1047	0.04699999999988469	225.13394344594874	222.29265426241327
1048	0.04799999999988458	225.32803302026267	222.36997310939125
1049	0.04899999999988447	225.44628441639662	222.37032097215783
1050	0.04999999999988436	225.4108499514684	222.21589590844735
1051	0.05099999999988425	225.26618589407965	221.9512127667046
1052	0.05199999999988414	225.04820670622416	221.61222275526632
1053	0.05299999999988403	224.67100685293983	221.11307986220504
1054	0.05399999999988392	224.1674913085115	220.48673985434255
1055	0.05499999999988381	223.57810963759974	219.77368957827915
1056	0.0559999999998837	222.91337702102842	218.98448602780573
1057	0.05699999999988359	222.19678460386967	218.14264898659266
1058	0.05799999999988348	221.3445478214322	217.16442145256994
1059	0.05899999999988337	220.3517962744362	216.04499137609022
1060	0.05999999999988326	219.34708134469213	214.91294909385016
1061	0.06099999999988315	218.31520987736377	213.7531181795024
1062	0.06199999999988304	217.30140794543738	212.61072574399833
1063	0.06299999999988293	216.22603736611904	211.40615101421747
1064	0.06399999999988282	215.0952329782483	210.14558393384246
1065	0.06499999999988271	213.99140961711015	208.9114670197749
1066	0.0659999999998826	212.9231182670948	207.71234286461979
1067	0.06699999999988249	211.78557601348868	206.44344578382118
1068	0.06799999999988238	210.65847677467164	205.18450130208848
1069	0.06899999999988227	209.62851425522513	204.0222017232901
1070	0.06999999999988216	208.6323015770737	202.89315916656167
1071	0.07099999999988205	207.55640604768493	201.68396601647845
1072	0.07199999999988194	206.46744691235938	200.461266221993
1073	0.07299999999988183	205.4130155445812	199.27267280787822
1074	0.07399999999988172	204.40630173799516	198.13138934405941
1075	0.0749999999998816	203.3708441122436	196.96096905305404
1076	0.0759999999998815	202.27131050355317	195.72611445245394
1077	0.07699999999988139	201.17694276837443	194.49609303723537
1078	0.07799999999988128	200.1296110341351	193.31277836778477
1079	0.07899999999988117	199.07223747092667	192.11911772677303
1080	0.07999999999988106	198.00660683249555	190.91692626078162
1081	0.08099999999988095	196.97109930653542	189.74458939167965
1082	0.08199999999988083	195.94428546973165	188.58068762172013
1083	0.08299999999988072	194.9167942606816	187.41585386306556
1084	0.08399999999988061	193.87658965256745	186.23807214051752
1085	0.0849999999998805	192.84908847642498	185.07277783505285
1086	0.0859999999998804	191.82788910615986	183.9135927884328
1087	0.08699999999988028	190.84968352995543	182.79720855743372
1088	0.08799999999988017	189.84896546917165	181.65812941556217
1089	0.08899999999988006	188.93823218296083	180.60884905706487
1090	0.08999999999987995	188.11361727473454	179.6454829999141
1091	0.09099999999987984	187.28658879926718	178.67950206180566
1092	0.09199999999987973	186.4273890326051	177.68117162170364
1093	0.09299999999987962	185.57399889048048	176.68848469263884
1094	0.09399999999987951	184.66413167500616	175.63916066145077
1095	0.0949999999998794	183.73161476152146	174.56704646829462
1096	0.09599999999987929	182.818612683143	173.51431400781283
1097	0.09699999999987918	181.94967160862151	172.50550998748028
1098	0.09799999999987907	181.04008505529714	171.45594246780465
1099	0.09899999999987896	179.98305084537878	170.25885065997062
1100	0.09999999999987885	178.8550637036182	168.99076545190496
1101	0.10099999999987874	177.78547487627148	167.78104515583712
1102	0.10199999999987863	176.7701849316892	166.62559595575485
1103	0.10299999999987852	175.73395976873377	165.44919092966057
1104	0.10399999999987841	174.64213403469515	164.21717979523717
1105	0.1049999999998783	173.55822281214716	162.99308941158404
1106	0.10599999999987819	172.46449735436562	161.7592050480159
1107	0.10699999999987808	171.40090109347838	160.55547038882426
1108	0.10799999999987797	170.32578830451789	159.34025004114739
1109	0.10899999999987786	169.24564882514977	158.12005264877257
1110	0.10999999999987775	168.20583837964557	156.9402379870657
1111	0.11099999999987764	167.2106919522339	155.80514493809892
1112	0.11199999999987753	166.32625985015395	154.78081430770908
1113	0.11299999999987742	165.519956700222	153.83465001021838
1114	0.11399999999987731	164.79051397895287	152.96537568392046
1115	0.1149999999998772	163.98847861977046	152.02355076490474
1116	0.11599999999987709	163.1386257902833	151.03398071475385
1117	0.11699999999987698	162.33363208931647	150.0893383289616
1118	0.11799999999987687	161.56780048830586	149.18391728413874
1119	0.11899999999987676	160.87008206700574	148.34666456390073
1120	0.11999999999987665	160.2484103075767	147.58549843275833
1121	0.12099999999987654	159.57157422159486	146.76921517886174
1122	0.12199999999987643	158.87258048229987	145.9308439920336
1123	0.12299999999987632	158.17420305325103	145.09316744346634
1124	0.12399999999987621	157.48727122866106	144.26702537262958
1125	0.1249999999998761	156.79279146454581	143.43343251537348
1126	0.125999999999876	156.09432294897601	142.5959578594251
1127	0.12699999999987588	155.48947762938715	141.85220239298602
1128	0.12799999999987577	154.94679587752242	141.17069243326867
1129	0.12899999999987566	154.39516787964428	140.48033008997646
1130	0.12999999999987555	153.80875171577605	139.7552927896413
1131	0.13099999999987544	153.23644917204692	139.0444917758866
1132	0.13199999999987533	152.62696408552048	138.29664747441285
1133	0.13299999999987522	151.92843992304483	137.45993570318345
1134	0.1339999999998751	151.21825340815315	136.61175159240562
1135	0.134999999999875	150.55829372704008	135.81397353412055
1136	0.1359999999998749	149.89812766161188	135.01616324435074
1137	0.13699999999987478	149.17584875665727	134.15643487837863
1138	0.13799999999987467	148.39529384864224	133.2386525829331
1139	0.13899999999987456	147.64307027382418	132.3494307674741
1140	0.13999999999987445	146.9498791059376	131.51946052291768
1141	0.14099999999987434	146.2562649217989	130.68928864780608
1142	0.14199999999987423	145.58495987116902	129.8816472959431
1143	0.14299999999987412	145.0089132059165	129.16947356096648
1144	0.143999999999874	144.45037700789828	128.47501329196143
1145	0.1449999999998739	143.95984246670523	127.84875103450746
1146	0.1459999999998738	143.559794889977	127.31315426639308
1147	0.14699999999987368	143.1176304226778	126.73562039799351
1148	0.14799999999987357	142.65571475325586	126.13853088448451
1149	0.14899999999987346	142.24480930966232	125.5926436053615
1150	0.14999999999987335	141.86730157837644	125.08034043857074
1151	0.15099999999987324	141.53955678975865	124.61798059220978
1152	0.15199999999987313	141.3329909477555	124.2769685584256
1153	0.15299999999987302	141.19629514233657	124.00596839429826
1154	0.1539999999998729	141.07823047957484	123.75373560532351
1155	0.1549999999998728	140.94686797802376	123.48834646669592
1156	0.15599999999987268	140.81912300536612	123.22671766759771
1157	0.15699999999987257	140.70826015055187	122.98211309699447
1158	0.15799999999987246	140.62819773028022	122.7684360284432
1159	0.15899999999987235	140.59813497516046	122.6048847805521
1160	0.15999999999987224	140.5734757973775	122.44686011059879
1161	0.16099999999987213	140.49197349563346	122.23212645119011
1162	0.16199999999987202	140.39265228977314	121.9997142407907
1163	0.16299999999987191	140.3119932299965	121.78610624130239
1164	0.1639999999998718	140.21445039168157	121.55576323281495
1165	0.1649999999998717	140.11395288519037	121.32261659960469
1166	0.16599999999987158	140.04645455754434	121.12262109116583
1167	0.16699999999987147	139.93561296468408	120.87944634710396
1168	0.16799999999987136	139.79414106708987	120.60582327721575
1169	0.16899999999987125	139.65739011079495	120.33710553754361
1170	0.16999999999987114	139.4889566290926	120.03689414215287
1171	0.17099999999987103	139.3163255204978	119.73267846736884
1172	0.17199999999987092	139.1742128709209	119.45916278637864
1173	0.1729999999998708	139.08156066892727	119.23527257453095
1174	0.1739999999998707	139.03243571531965	119.05505530675907
1175	0.1749999999998706	138.95908945861154	118.85076967425273
1176	0.17599999999987048	138.8303059414668	118.59121065436007
1177	0.17699999999987037	138.63438594064456	118.2646917039417
1178	0.17799999999987026	138.38951879170097	117.88941935368109
1179	0.17899999999987015	138.12782845429984	117.49752734784116
1180	0.17999999999987004	137.8229280458431	117.06263320323399
1181	0.18099999999986993	137.5450789279132	116.65499700398139
1182	0.18199999999986982	137.3214248170696	116.30175690915067
1183	0.1829999999998697	137.05798344948934	115.90893627481148
1184	0.1839999999998696	136.78108052666448	115.5028647440391
1185	0.1849999999998695	136.52855356825117	115.12137319122569
1186	0.18599999999986938	136.31013402462793	114.77418207838784
1187	0.18699999999986927	136.13060069171354	114.46606430511265
1188	0.18799999999986916	135.99547117118942	114.20253242992108
1189	0.18899999999986905	135.88952328335722	113.96835652831678
1190	0.18999999999986894	135.75953118510958	113.71030796201731
1191	0.19099999999986883	135.65494223335867	113.47783643728982
1192	0.19199999999986872	135.6156641176295	113.31084123163122
1193	0.1929999999998686	135.47846981199837	113.04610611118026
1194	0.1939999999998685	135.2301140373113	112.67041642377262
1195	0.1949999999998684	134.95012399170054	112.26330847814792
1196	0.19599999999986828	134.6379307246036	111.82422108325115
1197	0.19699999999986817	134.34849932080985	111.40812709204424
1198	0.19799999999986806	134.0685532887752	111.00174171109946
1199	0.19899999999986795	133.7738864604907	110.58085983231831
1200	0.19999999999986784	133.52351738809696	110.20449988632932
1201	0.20099999999986773	133.3315130307051	109.88671336208824
1202	0.20199999999986762	133.12658246068034	109.55620375125044
1203	0.2029999999998675	132.8898527908429	109.1941016053333
1204	0.2039999999998674	132.62390636380863	108.8030050011269
1205	0.2049999999998673	132.38616988448436	108.44034338992532
1206	0.20599999999986718	132.07981534963972	108.0092930107303
1207	0.20699999999986707	131.71833512164793	107.52336860822061
1208	0.20799999999986696	131.33516547640795	107.01601491797275
1209	0.20899999999986685	130.944764798766	106.5017025476234
1210	0.20999999999986674	130.58586170345524	106.01917515432731
1211	0.21099999999986663	130.29074136857696	105.60071119309337
1212	0.21199999999986652	130.04133960292978	105.22822646783453
1213	0.2129999999998664	129.77844635384452	104.84251197247005
1214	0.2139999999998663	129.48353001501908	104.42505268767816
1215	0.2149999999998662	129.2049962968734	104.02426175446374
1216	0.21599999999986608	128.92106645848932	103.61835582147889
1217	0.21699999999986597	128.63966531501245	103.21525390722343
1218	0.21799999999986586	128.3602495201485	102.81440296531804
1219	0.21899999999986575	128.09776423144046	102.4307436515988
1220	0.21999999999986564	127.89797300198556	102.11003073226402
1221	0.22099999999986553	127.74796058047806	101.83933570353003
1222	0.22199999999986542	127.623809280425	101.59473115631656
1223	0.2229999999998653	127.46293031519926	101.31363178701422
1224	0.2239999999998652	127.22467479414833	100.95540674718383
1225	0.22499999999986509	126.96516107624255	100.57618074494947
1226	0.22599999999986498	126.69606047798426	100.1876246487813
1227	0.22699999999986487	126.43860344025799	99.8109718082525
1228	0.22799999999986476	126.25163344853713	99.50505855794954
1229	0.22899999999986465	126.13766964670356	99.27238728746146
1230	0.22999999999986454	126.09377270282954	99.10999934215499
1231	0.23099999999986442	126.02032161273966	98.9182617498447
1232	0.23199999999986431	125.92129274508383	98.70116352146135
1233	0.2329999999998642	125.8641467842427	98.52616643154403
1234	0.2339999999998641	125.78351273428723	98.3278974672295
1235	0.23499999999986398	125.67826478698822	98.10523784658331
1236	0.23599999999986387	125.55954867830826	97.86933370848527
1237	0.23699999999986376	125.44078339748349	97.63360331525182
1238	0.23799999999986365	125.33268034465807	97.40875908210467
1239	0.23899999999986354	125.25551269985966	97.21507232226394
1240	0.23999999999986343	125.19482681089343	97.03808422552216
1241	0.24099999999986332	125.12955912775466	96.85672884983966
1242	0.2419999999998632	125.06693057034732	96.67823215423448
1243	0.2429999999998631	125.05857686542225	96.55422927422698
1244	0.243999999999863	125.10412932237749	96.48434335615453
1245	0.24499999999986288	125.0872010688735	96.35218125313764
1246	0.24599999999986277	124.99378585940974	96.1437562770873
1247	0.24699999999986266	124.89358447580616	95.9287867388628
1248	0.24799999999986255	124.79386852389949	95.71454720369931
1249	0.24899999999986244	124.68141866805416	95.48781850305774
1250	0.24999999999986233	124.60277958945798	95.29513386548182
1251	0.2509999999998622	124.54865337850183	95.12718767867715
1252	0.2519999999998621	124.4945298571702	94.95946823873041
1253	0.252999999999862	124.46218575309538	94.81374802130948
1254	0.2539999999998619	124.52327365469255	94.76165593199617
1255	0.2549999999998618	124.59786326302643	94.72323875683792
1256	0.25599999999986167	124.65006599913697	94.662600636446
1257	0.25699999999986156	124.73061256715084	94.63047409407059
1258	0.25799999999986145	124.76092086794598	94.54829142701043
1259	0.25899999999986134	124.73255107641718	94.40763781906712
1260	0.25999999999986123	124.68983727429644	94.25285776045405
1261	0.2609999999998611	124.65676317000316	94.10792952907863
1262	0.261999999999861	124.64683817819417	93.98635869054971
1263	0.2629999999998609	124.64008392658481	93.86816682412068
1264	0.2639999999998608	124.60850205255232	93.72535999421254
1265	0.2649999999998607	124.58107348482736	93.58691739921886
1266	0.26599999999986057	124.61653167137656	93.51155457915796
1267	0.26699999999986046	124.62864124922172	93.41303395938971
1268	0.26799999999986035	124.5872008392343	93.261168936737
1269	0.26899999999986024	124.49336768737962	93.05713824094424
1270	0.26999999999986013	124.3913028906824	92.84510687731444
1271	0.27099999999986	124.28593143060321	92.62998932900591
1272	0.2719999999998599	124.16044387356831	92.39497579184827
1273	0.2729999999998598	123.9713025799764	92.0965379260801
1274	0.2739999999998597	123.77162501521039	91.78780081478187
1275	0.2749999999998596	123.56949262458623	91.47684773352222
1276	0.27599999999985947	123.36349193441094	91.16226066164455
1277	0.27699999999985936	123.15209014839725	90.84251015443165
1278	0.27799999999985925	122.96882477319404	90.55113055905088
1279	0.27899999999985914	122.85138787424707	90.32580170993332
1280	0.27999999999985903	122.85213842003434	90.21886063576535
1281	0.2809999999998589	122.90780797033317	90.16701239399363
1282	0.2819999999998588	122.95565414310342	90.10750541420458
1283	0.2829999999998587	122.95039681994344	89.99506381487669
1284	0.2839999999998586	122.82450251967583	89.76217713871893
1285	0.2849999999998585	122.61884688585637	89.44974442839131
1286	0.28599999999985837	122.39392060301054	89.11826530132406
1287	0.28699999999985826	122.20357350690169	88.82157908387737
1288	0.28799999999985815	122.03294432484114	88.54481087965125
1289	0.28899999999985804	121.84278594409474	88.24872479899352
1290	0.2899999999998579	121.70858009759633	88.00880336622654
1291	0.2909999999998578	121.61751228505615	87.81222088712754
1292	0.2919999999998577	121.50507744118171	87.59447203155702
1293	0.2929999999998576	121.33750982426766	87.32179925452236
1294	0.2939999999998575	121.12196426875859	87.00137328123031
1295	0.2949999999998574	120.87197586969307	86.64674108960531
1296	0.29599999999985727	120.61485193026928	86.28521447200386
1297	0.29699999999985716	120.38243431921632	85.94863086744485
1298	0.29799999999985705	120.18188233170854	85.64413775486935
1299	0.29899999999985694	120.02981650511629	85.38834978309882
1300	0.2999999999998568	119.93608771278636	85.19111000318624
1301	0.3009999999998567	119.89716222357902	85.04887296232731
1302	0.3019999999998566	119.86683686509429	84.9154221282626
1303	0.3029999999998565	119.83285583599736	84.77850331959309
1304	0.3039999999998564	119.79064969286055	84.63356504219456
1305	0.3049999999998563	119.73179373949472	84.47219082822662
1306	0.30599999999985616	119.64357285426408	84.28166203319982
1307	0.30699999999985605	119.4659292984149	84.00193318619493
1308	0.30799999999985594	119.19443229235277	83.62859576793727
1309	0.30899999999985583	118.87579070372402	83.20837986760309
1310	0.3099999999998557	118.60066076451896	82.8319473662
1311	0.3109999999998556	118.44280398385544	82.57304315760925
1312	0.3119999999998555	118.3363780214226	82.36580779140482
1313	0.3129999999998554	118.23812748759578	82.16697605376365
1314	0.3139999999998553	118.11540881145365	81.94390767280731
1315	0.3149999999998552	117.98693394055402	81.71531214126634
1316	0.31599999999985506	117.8330103895531	81.46150936889643
1317	0.31699999999985495	117.72943973184618	81.2583089904144
1318	0.31799999999985484	117.69001892180228	81.11949509494853
1319	0.31899999999985473	117.6756696084116	81.00598040915393
1320	0.3199999999998546	117.68669366638416	80.91805280273533
1321	0.3209999999998545	117.67888917157994	80.81151303611833
1322	0.3219999999998544	117.66690275963984	80.70100984474875
1323	0.3229999999998543	117.66237949337699	80.59819299781908
1324	0.3239999999998542	117.63866324213059	80.47641069416797
1325	0.3249999999998541	117.57904743552633	80.31896242109376
1326	0.32599999999985396	117.53648599289609	80.1787906256669
1327	0.32699999999985385	117.53960448856455	80.08450868225475
1328	0.32799999999985374	117.54815285191766	79.99586007597286
1329	0.32899999999985363	117.49216679216653	79.84288529999719
1330	0.3299999999998535	117.38553243541284	79.63948045989576
1331	0.3309999999998534	117.26751220666983	79.42491373848281
1332	0.3319999999998533	117.13387373447358	79.19494637763047
1333	0.3329999999998532	116.9537881177322	78.91876105732803
1334	0.3339999999998531	116.80681644958804	78.67592749309219
1335	0.33499999999985297	116.78115555804393	78.55463077313105
1336	0.33599999999985286	116.8114055877574	78.48944866488502
1337	0.33699999999985275	116.87335675755186	78.45614563643748
1338	0.33799999999985264	116.91923041799745	78.40692493087862
1339	0.33899999999985253	116.93286853728979	78.32563420762
1340	0.3399999999998524	116.90265635380234	78.20067662715675
1341	0.3409999999998523	116.8531365888684	78.05660608745853
1342	0.3419999999998522	116.82077961311639	77.92989050278503
1343	0.3429999999998521	116.78492859722884	77.79986648015628
1344	0.343999999999852	116.78010432675934	77.70104122980963
1345	0.34499999999985187	116.77572895548099	77.60282482388239
1346	0.34599999999985176	116.74130846711424	77.47473088208602
1347	0.34699999999985165	116.70641569828975	77.34633894831565
1348	0.34799999999985154	116.65528131508319	77.20188598017273
1349	0.34899999999985143	116.63474953472301	77.08821845564863
1350	0.3499999999998513	116.69454555159439	77.05503938063231
1351	0.3509999999998512	116.7967317339051	77.06438882726613
1352	0.3519999999998511	116.91330933028809	77.08826574884034
1353	0.352999999999851	117.10050724442607	77.18288720205089
1354	0.3539999999998509	117.29883417024412	77.28875272966636
1355	0.35499999999985077	117.52204989553333	77.41961519046272
1356	0.35599999999985066	117.74064489755133	77.54595615201593
1357	0.35699999999985055	117.97074055513285	77.68389372306093
1358	0.35799999999985044	118.22162500587066	77.84271223102088
1359	0.3589999999998503	118.3950476149733	77.92418162425356
1360	0.3599999999998502	118.51064329975597	77.9479673871384
1361	0.3609999999998501	118.63751531438811	77.9831862573288
1362	0.36199999999985	118.704193975487	77.95838296007621
1363	0.3629999999998499	118.73245371521904	77.8953402874392
1364	0.3639999999998498	118.68755522207519	77.75932694573515
1365	0.36499999999984967	118.56798869604835	77.54885456344935
1366	0.36599999999984956	118.38954318607337	77.27973001919358
1367	0.36699999999984945	118.14793995644311	76.94769323185183
1368	0.36799999999984934	117.87251704287608	76.58209214912097
1369	0.3689999999998492	117.59260196973499	76.21225544909831
1370	0.3699999999998491	117.36362578488223	75.89360327155097
1371	0.370999999999849	117.18049267314927	75.62103165870009
1372	0.3719999999998489	117.07358599369967	75.42490888017134
1373	0.3729999999998488	116.95474630952687	75.21706677176483
1374	0.3739999999998487	116.846945250639	75.02047343075232
1375	0.37499999999984857	116.77166223552418	74.85659792916637
1376	0.37599999999984846	116.7134820432503	74.71001700630987
1377	0.37699999999984835	116.62702159761135	74.53535200146459
1378	0.37799999999984824	116.54325687702624	74.36357715339011
1379	0.3789999999998481	116.49997277166032	74.23246398515764
1380	0.379999999999848	116.50514943443365	74.14997590624279
1381	0.3809999999998479	116.5607725132378	74.11807507928611
1382	0.3819999999998478	116.59523088072461	74.06514948991257
1383	0.3829999999998477	116.58872021784634	73.97141163554323
1384	0.3839999999998476	116.5806767589298	73.87630305540631
1385	0.38499999999984746	116.57302189627931	73.78174325035089
1386	0.38599999999984735	116.5581341682572	73.68010948110577
1387	0.38699999999984724	116.54004471309887	73.57543064789547
1388	0.38799999999984713	116.49003320267046	73.43899589907974
1389	0.388999999999847	116.42152425730079	73.28424023101913
1390	0.3899999999998469	116.37053136085535	73.14717535799087
1391	0.3909999999998468	116.35238737609131	73.04311989773875
1392	0.3919999999998467	116.35323623190537	72.95821175325456
1393	0.3929999999998466	116.35988622000748	72.87925358786029
1394	0.3939999999998465	116.36873349750913	72.80264794034235
1395	0.39499999999984636	116.45870652591942	72.80732165760935
1396	0.39599999999984625	116.53678058851608	72.80024436473761
1397	0.39699999999984614	116.58576542617368	72.76423364708842
1398	0.39799999999984603	116.61165816619393	72.7052877636282
1399	0.3989999999998459	116.60367506161971	72.61263051064086
1400	0.3999999999998458	116.59973898799014	72.52418637170193
1401	0.4009999999998457	116.60723711793305	72.4473323099717
1402	0.4019999999998456	116.60462945705322	72.36053559398687
1403	0.4029999999998455	116.5746377409559	72.2465281270342
1404	0.40399999999984537	116.52416319966754	72.11221880976402
1405	0.40499999999984526	116.49824178462197	72.00264471977876
1406	0.40599999999984515	116.56760383971191	71.98851705273376
1407	0.40699999999984504	116.71608667428605	72.05365224443692
1408	0.40799999999984493	116.84077840913965	72.09512763153158
1409	0.4089999999998448	116.90145340825609	72.07272799104615
1410	0.4099999999998447	116.92744019116446	72.01579441551284
1411	0.4109999999998446	116.9749787360339	71.98056639531417
1412	0.4119999999998445	117.02874335080486	71.95170732456992
1413	0.4129999999998444	117.02755142431812	71.86804199350209
1414	0.41399999999984427	117.00981164370951	71.76799168789097
1415	0.41499999999984416	117.02963258663789	71.70565580799078
1416	0.41599999999984405	117.08869299724022	71.68269536618253
1417	0.41699999999984394	117.1908852566962	71.70299708379044
1418	0.41799999999984383	117.28020084094037	71.7105578444937
1419	0.4189999999998437	117.33274239503649	71.68149362041973
1420	0.4199999999998436	117.36430990026027	71.63160839098225
1421	0.4209999999998435	117.40834282368176	71.59433077369313
1422	0.4219999999998434	117.49748441963787	71.60228860972485
1423	0.4229999999998433	117.52364076296244	71.54739085667437
1424	0.42399999999984317	117.44962976926037	71.39248728640911
1425	0.42499999999984306	117.33728014294736	71.1994277683402
1426	0.42599999999984295	117.23374507365232	71.01535999788918
1427	0.42699999999984284	117.16264855571575	70.86389454435545
1428	0.42799999999984273	117.12108488166842	70.74211844282299
1429	0.4289999999998426	117.11186789507317	70.65283680269214
1430	0.4299999999998425	117.05809818021399	70.51915590958883
1431	0.4309999999998424	116.93570905112752	70.31702769274017
1432	0.4319999999998423	116.81454444542759	70.11630479218432
1433	0.4329999999998422	116.68645838608592	69.9088368409876
1434	0.43399999999984207	116.5185711649117	69.66174606894215
1435	0.43499999999984196	116.36660190809002	69.43073737583384
1436	0.43599999999984185	116.19375599515247	69.17901594511838
1437	0.43699999999984174	116.0091737225459	68.9157374773839
1438	0.4379999999998416	115.84711696232803	68.67516690148159
1439	0.4389999999998415	115.71673245111386	68.46645173497684
1440	0.4399999999998414	115.66618449262285	68.33774999388933
1441	0.4409999999998413	115.7100253255405	68.30359101539631
1442	0.4419999999998412	115.79253146982585	68.30823043463263
1443	0.4429999999998411	115.86689454452798	68.30485816003213
1444	0.44399999999984097	115.92714738515849	68.28751535950852
1445	0.44499999999984086	116.00477689258346	68.28769031700318
1446	0.44599999999984075	116.12141909300543	68.32701440249774
1447	0.44699999999984064	116.26512264736357	68.39353878223285
1448	0.4479999999998405	116.41678198632107	68.46815269223718
1449	0.4489999999998404	116.56157179084441	68.53602237944126
1450	0.4499999999998403	116.67403316239833	68.57170025679957
1451	0.4509999999998402	116.7225513846286	68.54358869636486
1452	0.4519999999998401	116.68861048527101	68.43319516799312
1453	0.45299999999984	116.61758245260796	68.28590941452673
1454	0.45399999999983986	116.5732792124175	68.16554247033682
1455	0.45499999999983975	116.57210215394481	68.08848493199397
1456	0.45599999999983964	116.60628945704302	68.04696204378828
1457	0.45699999999983953	116.7063516653551	68.07146823454148
1458	0.4579999999998394	116.86211463050975	68.15181791994733
1459	0.4589999999998393	117.05031821904758	68.26473252843782
1460	0.4599999999998392	117.22828243046932	68.36752203029698
1461	0.4609999999998391	117.39050518699081	68.45468109050637
1462	0.461999999999839	117.50418572301544	68.49340812399156
1463	0.4629999999998389	117.55123394261322	68.46561973431717
1464	0.46399999999983876	117.55440099373713	68.39407798133311
1465	0.46499999999983865	117.53949267815648	68.30459344729913
1466	0.46599999999983854	117.5330651421576	68.2237291678604
1467	0.46699999999983843	117.48925623238536	68.10562935812045
1468	0.4679999999998383	117.42373140649457	67.96596095427849
1469	0.4689999999998382	117.35233604962104	67.82056430486678
1470	0.4699999999998381	117.34890079469797	67.74325914805499
1471	0.470999999999838	117.35290268703373	67.67351281623655
1472	0.4719999999998379	117.3436842757221	67.59066606867185
1473	0.4729999999998378	117.30745226250994	67.4809224135446
1474	0.47399999999983766	117.25930830181207	67.35939051604407
1475	0.47499999999983755	117.25508678528269	67.28189307478388
1476	0.47599999999983744	117.22957488068936	67.18321220164975
1477	0.47699999999983733	117.15812532767451	67.03871595045077
1478	0.4779999999998372	117.08881015317444	66.89648262427248
1479	0.4789999999998371	117.02930562133038	66.76418570957608
1480	0.479999999999837	116.98369796021116	66.64591764989304
1481	0.4809999999998369	116.98043469553335	66.57011979539533
1482	0.4819999999998368	117.00841047465708	66.52567702339253
1483	0.48299999999983667	117.0169377899079	66.46190437114318
1484	0.48399999999983656	117.00183630229876	66.37462673834051
1485	0.48499999999983645	117.0205101708573	66.32123388604408
1486	0.48599999999983634	117.04617959519335	66.27493933760692
1487	0.48699999999983623	117.03016503338098	66.18707635395468
1488	0.4879999999998361	117.01270003455863	66.09788204684146
1489	0.488999999999836	116.99898304491026	66.01255301430915
1490	0.4899999999998359	116.96529734491645	65.90736961985357
1491	0.4909999999998358	116.94196787597743	65.81266011279386
1492	0.4919999999998357	116.96822043738642	65.76763461982897
1493	0.49299999999983557	117.03005437458548	65.75827761239903
1494	0.49399999999983546	117.07950006432117	65.7366110303452
1495	0.49499999999983535	117.09290227171141	65.67898573405168
1496	0.49599999999983524	117.09804531211103	65.61318683616584
1497	0.49699999999983513	117.08614777773322	65.53043240841056
1498	0.497999999999835	117.08675207765009	65.46027000560287
1499	0.4989999999998349	117.13100501942291	65.43383761570728
1500	0.4999999999998348	117.19922830603717	65.43144625475512
1501	0.5009999999998347	117.27694039864379	65.43861921143984
1502	0.5019999999998346	117.3462928633624	65.43751447357843
1503	0.5029999999998345	117.35975420787027	65.38062017070757
1504	0.5039999999998344	117.32162914189342	65.27225995974668
1505	0.5049999999998342	117.2436312908973	65.12416477941603
1506	0.5059999999998341	117.1864924738417	64.99707573236425
1507	0.506999999999834	117.16822081746582	64.90899083223262
1508	0.5079999999998339	117.11667454163614	64.78776503470412
1509	0.5089999999998338	117.04528552872051	64.64684293315769
1510	0.5099999999998337	117.10062125276956	64.63277711334288
1511	0.5109999999998336	117.15197900842563	64.6148497375229
1512	0.5119999999998335	117.10988433534573	64.50360464894409
1513	0.5129999999998334	116.99166033142092	64.31638639723141
1514	0.5139999999998333	116.82962059757934	64.08552086181619
1515	0.5149999999998331	116.65170256615149	63.83895565491859
1516	0.515999999999833	116.4577282933663	63.576518639506624
1517	0.5169999999998329	116.29129111043032	63.3418055504252
1518	0.5179999999998328	116.17708443020464	63.15950336663121
1519	0.5189999999998327	116.07246648681756	62.98696399014675
1520	0.5199999999998326	115.9947737507843	62.84151222249829
1521	0.5209999999998325	115.9717501485185	62.75086445081797
1522	0.5219999999998324	115.95139332225233	62.663004814472025
1523	0.5229999999998323	115.95433065294839	62.598560420217325
1524	0.5239999999998322	115.94524452100246	62.52221721636019
1525	0.524999999999832	115.94102784619227	62.450871308330896
1526	0.5259999999998319	115.96718826370633	62.410026082808216
1527	0.5269999999998318	116.00070078819024	62.37665143371507
1528	0.5279999999998317	116.05007482921219	62.359251522250936
1529	0.5289999999998316	116.12498135619433	62.36748424830814
1530	0.5299999999998315	116.19327204692367	62.36919289084039
1531	0.5309999999998314	116.2527241689493	62.3621524988269
1532	0.5319999999998313	116.27498043333429	62.31801034139558
1533	0.5329999999998312	116.2922583538672	62.2689864520728
1534	0.533999999999831	116.35678694326529	62.26730029546345
1535	0.5349999999998309	116.44445134390554	62.28883181340208
1536	0.5359999999998308	116.47782747419589	62.256158044601165
1537	0.5369999999998307	116.45187006958984	62.1642525438024
1538	0.5379999999998306	116.42104716604328	62.06759435988082
1539	0.5389999999998305	116.41153612311707	61.992359062424484
1540	0.5399999999998304	116.39000496059185	61.90521829504588
1541	0.5409999999998303	116.33661058480071	61.78633619644665
1542	0.5419999999998302	116.26870853881967	61.65307571539824
1543	0.5429999999998301	116.19779508053351	61.51692888922889
1544	0.54399999999983	116.09863669718094	61.35267011291778
1545	0.5449999999998298	116.06190838408344	61.25097230141273
1546	0.5459999999998297	116.10772351769282	61.231921912869645
1547	0.5469999999998296	116.20559736173118	61.265017775168424
1548	0.5479999999998295	116.33149138393632	61.326208523826764
1549	0.5489999999998294	116.46396951711287	61.394060764116574
1550	0.5499999999998293	116.57324338724972	61.43878700051462
1551	0.5509999999998292	116.66111534589918	61.46218677192213
1552	0.5519999999998291	116.70347045077514	61.4401535066151
1553	0.552999999999829	116.70838230172467	61.380777603213616
1554	0.5539999999998289	116.71971356444139	61.32793376115578
1555	0.5549999999998287	116.75648036430324	61.300638751996715
1556	0.5559999999998286	116.8006753200794	61.28087520234846
1557	0.5569999999998285	116.81823301460561	61.23458424421648
1558	0.5579999999998284	116.83838495226146	61.190994184484815
1559	0.5589999999998283	116.84891953282346	61.137899916397394
1560	0.5599999999998282	116.90216327830882	61.127632156143356
1561	0.5609999999998281	117.00157452882918	61.163636913803984
1562	0.561999999999828	117.0922545529824	61.20230545454222
1563	0.5629999999998279	117.18351206177319	61.2731855154178
1564	0.5639999999998278	117.25843102445944	61.322246359952786
1565	0.5649999999998276	117.33953924509333	61.37028077955086
1566	0.5659999999998275	117.43035996874005	61.41775501328187
1567	0.5669999999998274	117.50831042745806	61.445560838081974
1568	0.5679999999998273	117.56829123489909	61.4488354433043
1569	0.5689999999998272	117.55926844295035	61.38020346334054
1570	0.5699999999998271	117.51115419620919	61.272431215197976
1571	0.570999999999827	117.50525801234902	61.20574807190538
1572	0.5719999999998269	117.57531259922752	61.21088029470534
1573	0.5729999999998268	117.63236676296972	61.19816491710728
1574	0.5739999999998266	117.67652209556276	61.16860128742129
1575	0.5749999999998265	117.71566997918336	61.13036523618224
1576	0.5759999999998264	117.76886439325413	61.10709457764355
1577	0.5769999999998263	117.84278199261772	61.105930312762766
1578	0.5779999999998262	117.92378932983428	61.110797385481256
1579	0.5789999999998261	117.98182774774423	61.08820935919946
1580	0.579999999999826	118.03047692024504	61.05318198281279
1581	0.5809999999998259	118.08906859258259	61.02961739781488
1582	0.5819999999998258	118.11692041572536	60.978684247721446
1583	0.5829999999998257	118.10620161698697	60.89757732096285
1584	0.5839999999998255	118.11155514680807	60.84201212337608
1585	0.5849999999998254	118.0505771979168	60.722779851154144
1586	0.5859999999998253	117.90712674264805	60.51918872309514
1587	0.5869999999998252	117.67537243707024	60.223316687154856
1588	0.5879999999998251	117.40215940370122	59.88429706748039
1589	0.588999999999825	117.13878716328017	59.55977300809409
1590	0.5899999999998249	116.86670206383342	59.22702802277
1591	0.5909999999998248	116.65682312104809	58.95663494122391
1592	0.5919999999998247	116.45436106438382	58.693791458088164
1593	0.5929999999998246	116.22822850446646	58.40741033088131
1594	0.5939999999998244	115.92568436891723	58.04476282409192
1595	0.5949999999998243	115.55848302148368	57.61763098180137
1596	0.5959999999998242	115.21825531866457	57.21765991023078
1597	0.5969999999998241	114.87143444748844	56.81128731647054
1598	0.597999999999824	114.51955356093495	56.40005096267262
1599	0.5989999999998239	114.19673529597202	56.018075375569786
1600	0.5999999999998238	113.90637126750524	55.668748162362675
1601	0.6009999999998237	113.66443302902377	55.36802942814903
1602	0.6019999999998236	113.49075115001514	55.13573130010867
1603	0.6029999999998235	113.38468758245837	54.97119445420052
1604	0.6039999999998233	113.27934940773407	54.80752426100968
1605	0.6049999999998232	113.16406536505934	54.63404887167416
1606	0.6059999999998231	113.03336786428179	54.445305021916674
1607	0.606999999999823	112.93359945794931	54.287633635105045
1608	0.6079999999998229	112.79684477921526	54.093117338486856
1609	0.6089999999998228	112.61545312966192	53.85411736706308
1610	0.6099999999998227	112.43787870549586	53.61909241222089
1611	0.6109999999998226	112.3234118159269	53.44731963163915
1612	0.6119999999998225	112.27609606804467	53.34282654026862
1613	0.6129999999998224	112.23023712824468	53.239916339644736
1614	0.6139999999998222	112.1714008433702	53.124160251732654
1615	0.6149999999998221	112.13152808398893	53.027490676593345
1616	0.615999999999822	112.12866826445692	52.967953169183275
1617	0.6169999999998219	112.14734809748059	52.93007423187096
1618	0.6179999999998218	112.21161256673668	52.93789398128459
1619	0.6189999999998217	112.31976990467962	52.98970310499464
1620	0.6199999999998216	112.44044989978246	53.054132700023246
1621	0.6209999999998215	112.60047756030988	53.158001794082566
1622	0.6219999999998214	112.76339356181329	53.2648526618586
1623	0.6229999999998213	112.93059492695883	53.37608616279022
1624	0.6239999999998211	113.10033654665912	53.48995921578081
1625	0.624999999999821	113.26043040930317	53.59428061429822
1626	0.6259999999998209	113.42441542939656	53.702586563078185
1627	0.6269999999998208	113.50890870358938	53.73150595200402
1628	0.6279999999998207	113.54212132774298	53.709267208139494
1629	0.6289999999998206	113.55203166749942	53.66385143992541
1630	0.6299999999998205	113.51717321361923	53.573802465862784
1631	0.6309999999998204	113.47774067632669	53.47931843227187
1632	0.6319999999998203	113.45937271863733	53.40603298382238
1633	0.6329999999998202	113.47371698530594	53.36558900067023
1634	0.63399999999982	113.51327436420812	53.350481852305414
1635	0.6349999999998199	113.57366144016879	53.35631583250916
1636	0.6359999999998198	113.64135631610479	53.36955703923298
1637	0.6369999999998197	113.72474501767076	53.3985849906463
1638	0.6379999999998196	113.808428507675	53.42799952465194
1639	0.6389999999998195	113.88357900402316	53.44897770754184
1640	0.6399999999998194	114.01033480415272	53.52164938368469
1641	0.6409999999998193	114.212451306608	53.66974788536973
1642	0.6419999999998192	114.4268850231267	53.83021621253491
1643	0.642999999999819	114.6355115601241	53.98492392322055
1644	0.6439999999998189	114.8479733606885	54.14351161710076
1645	0.6449999999998188	115.07913296208844	54.320837420415316
1646	0.6459999999998187	115.26275349647858	54.45066401174059
1647	0.6469999999998186	115.35943725366917	54.49361265517198
1648	0.6479999999998185	115.3721564543866	54.45267975141242
1649	0.6489999999998184	115.36329655332821	54.39026021664794
1650	0.6499999999998183	115.36158565895519	54.33507800012854
1651	0.6509999999998182	115.38046221443595	54.300562930268136
1652	0.6519999999998181	115.41209611955017	54.278877729852326
1653	0.652999999999818	115.48031715053958	54.294980337193074
1654	0.6539999999998178	115.59252554863482	54.369754872041355
1655	0.6549999999998177	115.7643429513652	54.49809779351521
1656	0.6559999999998176	115.97026595393022	54.65607761649818
1657	0.6569999999998175	116.1596444604756	54.794630708731354
1658	0.6579999999998174	116.32816363348127	54.91199603374184
1659	0.6589999999998173	116.43117348395222	54.96528166621496
1660	0.6599999999998172	116.46514912423568	54.94828936491052
1661	0.6609999999998171	116.48052252129497	54.90856719286121
1662	0.661999999999817	116.51001246251099	54.86796557574794
1663	0.6629999999998168	116.55873432184725	54.84607977805996
1664	0.6639999999998167	116.58212803116639	54.8131966296766
1665	0.6649999999998166	116.59337872357884	54.77193751149736
1666	0.6659999999998165	116.55126445331172	54.677411420662196
1667	0.6669999999998164	116.48088325466233	54.554725391797476
1668	0.6679999999998163	116.39998356761184	54.42163142290194
1669	0.6689999999998162	116.3091818694042	54.278749255899754
1670	0.6699999999998161	116.19914499328326	54.116755206170836
1671	0.670999999999816	116.09549867594487	53.96128243313565
1672	0.6719999999998159	116.06679232568459	53.88086538367026
1673	0.6729999999998157	116.05573531686638	53.818203974457376
1674	0.6739999999998156	116.06059835917793	53.771570676545636
1675	0.6749999999998155	116.07692903831732	53.736507929768656
1676	0.6759999999998154	116.12739959699546	53.73567564159014
1677	0.6769999999998153	116.19088872974838	53.747939990078464
1678	0.6779999999998152	116.24766821611924	53.753571669915765
1679	0.6789999999998151	116.3311285203646	53.78595946399663
1680	0.679999999999815	116.48893283950117	53.89275065630344
1681	0.6809999999998149	116.72660091671534	54.07943571870691
1682	0.6819999999998148	116.9985299431661	54.30039182280441
1683	0.6829999999998146	117.26755854292858	54.518457657359335
1684	0.6839999999998145	117.48761358423815	54.687575468980185
1685	0.6849999999998144	117.69025964523046	54.83932148069095
1686	0.6859999999998143	117.86802828777158	54.96622991664859
1687	0.6869999999998142	118.01491733293295	55.062301604587944
1688	0.6879999999998141	118.19119656562825	55.187796861111266
1689	0.688999999999814	118.38964863113696	55.33547532401618
1690	0.6899999999998139	118.5088086797121	55.403877935557105
1691	0.6909999999998138	118.57720644948662	55.4215527922982
1692	0.6919999999998137	118.62658166968538	55.420246722246645
1693	0.6929999999998135	118.62073147534667	55.36377157003271
1694	0.6939999999998134	118.60687948530904	55.29936016575756
1695	0.6949999999998133	118.57460523951742	55.21659665030289
1696	0.6959999999998132	118.51878090980776	55.11036323646266
1697	0.6969999999998131	118.47003005355995	55.011289882843315
1698	0.697999999999813	118.45623586686901	54.94725262543153
1699	0.6989999999998129	118.48282512455322	54.923659256043656
1700	0.6999999999998128	118.51127824950225	54.90198201597757
1701	0.7009999999998127	118.6044789045753	54.94509971724224
1702	0.7019999999998126	118.75402854445625	55.04459531126542
1703	0.7029999999998124	118.92034468937703	55.16088540180561
1704	0.7039999999998123	119.0622571700525	55.2528040982573
1705	0.7049999999998122	119.16574341543738	55.30634198526844
1706	0.7059999999998121	119.22209899338135	55.31280834072179
1707	0.706999999999812	119.26615424882512	55.307036200257926
1708	0.7079999999998119	119.31337379342321	55.304489505189174
1709	0.7089999999998118	119.41076821373339	55.352172320537285
1710	0.7099999999998117	119.43501964432726	55.3267671280338
1711	0.7109999999998116	119.3925798258717	55.23474571972715
1712	0.7119999999998115	119.34175366506945	55.13442005877162
1713	0.7129999999998113	119.27509680330385	55.01834370159223
1714	0.7139999999998112	119.19682142749316	54.89073297404184
1715	0.7149999999998111	119.15652197321884	54.80117480535663
1716	0.715999999999811	119.15292127657747	54.748383287661156
1717	0.7169999999998109	119.10543467710274	54.65178045524336
1718	0.7179999999998108	119.01580986833544	54.51312713932286
1719	0.7189999999998107	118.91644385164382	54.36482555076971
1720	0.7199999999998106	118.84850263186424	54.248040994778
1721	0.7209999999998105	118.8106455416151	54.161425401724685
1722	0.7219999999998103	118.7344680324449	54.03657439457195
1723	0.7229999999998102	118.61141238855068	53.86493818045964
1724	0.7239999999998101	118.47026312452012	53.675304984727624
1725	0.72499999999981	118.27618879183338	53.43285189578559
1726	0.7259999999998099	118.0546330864136	53.163032671025746
1727	0.7269999999998098	117.86134702797017	52.921589509155154
1728	0.7279999999998097	117.65026011570842	52.662449463349915
1729	0.7289999999998096	117.4065122734984	52.37076777765719
1730	0.7299999999998095	117.16385579540844	52.08030524759669
1731	0.7309999999998094	116.88308848926296	51.751868268664175
1732	0.7319999999998092	116.5869052082516	51.4081593150356
1733	0.7329999999998091	116.24796056314493	51.02184491963504
1734	0.733999999999809	115.91150051832062	50.63818462474092
1735	0.7349999999998089	115.62893518070516	50.363482670259074
1736	0.7359999999998088	115.34446668234054	50.106224671997076
1737	0.7369999999998087	115.07377583040548	49.852211508642796
1738	0.7379999999998086	114.849077051576	49.63083534492673
1739	0.7389999999998085	114.68684553287171	49.462836245431305
1740	0.7399999999998084	114.50456921868233	49.26811032439713
1741	0.7409999999998083	114.33485849473387	49.08124065714231
1742	0.7419999999998081	114.21960174752667	48.943892431390296
1743	0.742999999999808	114.20166953959877	48.898120960421636
1744	0.7439999999998079	114.24484151091316	48.9095245480445
1745	0.7449999999998078	114.3211480779007	48.94960015237064
1746	0.7459999999998077	114.4006151010754	48.99040765274749
1747	0.7469999999998076	114.4601766498317	49.00799734580635
1748	0.7479999999998075	114.48978689261855	48.98991400359006
1749	0.7489999999998074	114.53284059228716	48.98271354178143
1750	0.7499999999998073	114.62285821937938	49.02198309562681
1751	0.7509999999998072	114.76150248426198	49.10763753948032
1752	0.751999999999807	114.91800387486461	49.209137968211515
1753	0.7529999999998069	115.09645695894363	49.33430471448761
1754	0.7539999999998068	115.29450171976039	49.478711866980824
1755	0.7549999999998067	115.45522860472116	49.584906479160054
1756	0.7559999999998066	115.57397248614762	49.64883623757179
1757	0.7569999999998065	115.66427367156317	49.68405976149931
1758	0.7579999999998064	115.7663503584593	49.731460343213755
1759	0.7589999999998063	115.90081739449418	49.8138994477745
1760	0.7599999999998062	116.01271859786095	49.87426205675043
1761	0.760999999999806	116.09261299416403	49.89990761133522
1762	0.7619999999998059	116.1809726086308	49.930951943775206
1763	0.7629999999998058	116.342654980544	50.03235404619804
1764	0.7639999999998057	116.51094048742372	50.142352862892075
1765	0.7649999999998056	116.64578163657279	50.22081575859542
1766	0.7659999999998055	116.78732080699164	50.30614791489068
1767	0.7669999999998054	116.92132274024365	50.385600268614155
1768	0.7679999999998053	117.0449581226179	50.45726532480432
1769	0.7689999999998052	117.16479200604822	50.52628195863749
1770	0.7699999999998051	117.28201865357686	50.591645712256195
1771	0.770999999999805	117.41061544232791	50.66725642989614
1772	0.7719999999998048	117.55220292837136	50.75253552803288
1773	0.7729999999998047	117.67967907191866	50.82226553590843
1774	0.7739999999998046	117.79302867944727	50.876377658742186
1775	0.7749999999998045	117.90274414570811	50.9217461309212
1776	0.7759999999998044	118.0738952384888	51.021124289183724
1777	0.7769999999998043	118.23266494847185	51.09920187026862
1778	0.7779999999998042	118.36639588321685	51.14319076332844
1779	0.7789999999998041	118.47298706627744	51.158296529089945
1780	0.779999999999804	118.5751022777605	51.21552797437109
1781	0.7809999999998039	118.65141692094598	51.246987971461685
1782	0.7819999999998037	118.69829792676944	51.249053152968855
1783	0.7829999999998036	118.7321807962227	51.238168657149835
1784	0.7839999999998035	118.82190132652799	51.283178260528246
1785	0.7849999999998034	118.93060688307604	51.347222093277175
1786	0.7859999999998033	118.97145272673123	51.3434651598057
1787	0.7869999999998032	118.97194176349396	51.29942544740707
1788	0.7879999999998031	118.99846012011577	51.281490799806335
1789	0.788999999999803	119.06865124102558	51.30729821490846
1790	0.7899999999998029	119.14368971199772	51.33801854916368
1791	0.7909999999998027	119.23937098736151	51.38944027156982
1792	0.7919999999998026	119.32885437571596	51.434711921147915
1793	0.7929999999998025	119.41751808153225	51.47921144913038
1794	0.7939999999998024	119.55762294216122	51.57518807238788
1795	0.7949999999998023	119.74783822116474	51.721294417069274
1796	0.7959999999998022	119.90401100793252	51.83337096220984
1797	0.7969999999998021	119.96414489850682	51.849437414551524
1798	0.797999999999802	119.97939397345091	51.820667028401374
1799	0.7989999999998019	119.98423200714855	51.781544733638114
1800	0.7999999999998018	119.96713022214655	51.72054995129483
1801	0.8009999999998016	119.9476548222371	51.65724867864642
1802	0.8019999999998015	119.92037876182393	51.58621536795037
1803	0.8029999999998014	119.91428486373516	51.536429521550026
1804	0.8039999999998013	119.8952692995317	51.473783734041255
1805	0.8049999999998012	119.84509833800374	51.38004674362194
1806	0.8059999999998011	119.73446206840431	51.22591913661666
1807	0.806999999999801	119.62503720483822	51.07308230778146
1808	0.8079999999998009	119.50186470229474	50.90657317479754
1809	0.8089999999998008	119.33087637047669	50.6923335786453
1810	0.8099999999998007	119.12003431356541	50.43833506745915
1811	0.8109999999998005	118.93098355720377	50.20622550581213
1812	0.8119999999998004	118.71312116027403	49.945406541720324
1813	0.8129999999998003	118.4570911514459	49.646535492458916
1814	0.8139999999998002	118.14176586890575	49.28849747473418
1815	0.8149999999998001	117.80446995530518	48.908622935960004
1816	0.8159999999998	117.47745985056814	48.539166181595476
1817	0.8169999999997999	117.18005581837964	48.19944188746941
1818	0.8179999999997998	116.95668172171146	47.93385494620359
1819	0.8189999999997997	116.81463132071237	47.749672923733215
1820	0.8199999999997996	116.7265307747982	47.61950369519552
1821	0.8209999999997994	116.70188919039597	47.55283725396932
1822	0.8219999999997993	116.71094549133055	47.51990448592842
1823	0.8229999999997992	116.75990572769017	47.52690526640141
1824	0.8239999999997991	116.81984396885834	47.54490574322338
1825	0.824999999999799	116.90505790215062	47.58819850981377
1826	0.8259999999997989	117.00951246669939	47.65074270008312
1827	0.8269999999997988	117.12349733983802	47.722826830828815
1828	0.8279999999997987	117.22341807315777	47.78086130914516
1829	0.8289999999997986	117.32671126728235	47.84228009387639
1830	0.8299999999997985	117.43707123372859	47.91077276880657
1831	0.8309999999997983	117.56875822941792	48.000600360482075
1832	0.8319999999997982	117.70472252465613	48.09471356211563
1833	0.8329999999997981	117.83825856327181	48.186405477490545
1834	0.833999999999798	117.93450698041084	48.24082279798849
1835	0.8349999999997979	117.97992985952824	48.24443214629842
1836	0.8359999999997978	117.95471845242619	48.17743988964572
1837	0.8369999999997977	117.93195253850496	48.11293317518766
1838	0.8379999999997976	117.92519536480653	48.06446979562841
1839	0.8389999999997975	117.89082896272377	47.98843807985346
1840	0.8399999999997974	117.78015442859015	47.8361580700936
1841	0.8409999999997972	117.63712066638642	47.65160299691938
1842	0.8419999999997971	117.52330250995061	47.49635360952194
1843	0.842999999999797	117.37470034608117	47.30641376044011
1844	0.8439999999997969	117.16144268319523	47.05192665830009
1845	0.8449999999997968	116.92034696819604	46.769721595454456
1846	0.8459999999997967	116.66593281925084	46.47432422975648
1847	0.8469999999997966	116.42415933365132	46.191696175256965
1848	0.8479999999997965	116.22447257310354	45.951275258747565
1849	0.8489999999997964	116.07375511895572	45.75993283136714
1850	0.8499999999997963	116.02065963992857	45.66630294992682
1851	0.8509999999997961	116.03773669913063	45.64291278915409
1852	0.851999999999796	116.07170038591856	45.636468453063145
1853	0.8529999999997959	116.13873783738784	45.66315734877983
1854	0.8539999999997958	116.2287481685076	45.71287584402648
1855	0.8549999999997957	116.25966965257783	45.703572943837074
1856	0.8559999999997956	116.24488980668247	45.64865319785996
1857	0.8569999999997955	116.23176861831091	45.59547884604613
1858	0.8579999999997954	116.17530276673706	45.499053112498174
1859	0.8589999999997953	116.06131369075402	45.34521610740926
1860	0.8599999999997952	115.91612363502976	45.160306102423036
1861	0.860999999999795	115.77979832433033	44.984387863508466
1862	0.8619999999997949	115.63041997323644	44.795543892525714
1863	0.8629999999997948	115.51165157544474	44.67791512928687
1864	0.8639999999997947	115.37131941531068	44.60175486994843
1865	0.8649999999997946	115.18684730116696	44.4741611716052
1866	0.8659999999997945	114.98436870053905	44.31792638920431
1867	0.8669999999997944	114.88078056902954	44.25478007288049
1868	0.8679999999997943	114.84193847424206	44.25255961577762
1869	0.8689999999997942	114.75852811311228	44.20243216579176
1870	0.869999999999794	114.64006121415815	44.11122714625513
1871	0.8709999999997939	114.49698475613447	43.989061729220346
1872	0.8719999999997938	114.38339711706814	43.887500551318524
1873	0.8729999999997937	114.28337899566826	43.790182062822936
1874	0.8739999999997936	114.18314298155636	43.68772487387085
1875	0.8749999999997935	114.05716131775081	43.5557584851169
1876	0.8759999999997934	113.92045575642479	43.410189729268616
1877	0.8769999999997933	113.81138831396265	43.28826738093667
1878	0.8779999999997932	113.71712075882715	43.17621402499055
1879	0.8789999999997931	113.630733611824	43.066033120913104
1880	0.879999999999793	113.55295198635628	42.95684800893669
1881	0.8809999999997928	113.49211071304184	42.85578740685654
1882	0.8819999999997927	113.48581994230804	42.796628124107244
1883	0.8829999999997926	113.52010952362157	42.76761907973735
1884	0.8839999999997925	113.55429688661397	42.73237606689482
1885	0.8849999999997924	113.62554652217494	42.730152886301624
1886	0.8859999999997923	113.76066250007312	42.78609335028812
1887	0.8869999999997922	113.98456844320586	42.924187509363264
1888	0.8879999999997921	114.25372865645907	43.099850261969266
1889	0.888999999999792	114.55230990049073	43.29805757475248
1890	0.8899999999997918	114.86876945842876	43.509470828918595
1891	0.8909999999997917	115.18106234041929	43.712703345192864
1892	0.8919999999997916	115.48714821158694	43.90805256545441
1893	0.8929999999997915	115.78510319440049	44.09941870257282
1894	0.8939999999997914	116.03275573144381	44.245235336926974
1895	0.8949999999997913	116.21407735281439	44.33234968394491
1896	0.8959999999997912	116.39147680995194	44.41996486365262
1897	0.8969999999997911	116.61987442364399	44.559970649725194
1898	0.897999999999791	116.82934050283075	44.68042548059488
1899	0.8989999999997909	117.02023719384265	44.785715212748656
1900	0.8999999999997907	117.17887518739624	44.90715343270651
1901	0.9009999999997906	117.29848539789839	44.989589673894635
1902	0.9019999999997905	117.38804126698338	45.04200326667508
1903	0.9029999999997904	117.46683004339282	45.083687351689385
1904	0.9039999999997903	117.55810257680528	45.137896179485786
1905	0.9049999999997902	117.61022601392395	45.15300533432275
1906	0.9059999999997901	117.64598203941807	45.15180785485061
1907	0.90699999999979	117.70953710945383	45.178467643756704
1908	0.9079999999997899	117.77273521908603	45.204823012944686
1909	0.9089999999997898	117.83388965452545	45.2291844386737
1910	0.9099999999997896	117.91323817666405	45.271784015489274
1911	0.9109999999997895	117.9815883993606	45.30342505526629
1912	0.9119999999997894	118.00410849737676	45.28928328824542
1913	0.9129999999997893	117.99582764092038	45.24439817595534
1914	0.9139999999997892	117.97690631168999	45.18893410591896
1915	0.9149999999997891	117.99354516459904	45.169087703376334
1916	0.915999999999789	118.08947259875355	45.22857126721524
1917	0.9169999999997889	118.19869131890866	45.301375721449986
1918	0.9179999999997888	118.3253007039727	45.39159207218921
1919	0.9189999999997887	118.44316949535383	45.473088894372204
1920	0.9199999999997885	118.55778043632387	45.55135300625839
1921	0.9209999999997884	118.70886306411839	45.66610213745844
1922	0.9219999999997883	118.82838680294712	45.7492998466571
1923	0.9229999999997882	118.9308128564226	45.81541531015634
1924	0.9239999999997881	119.00754745764078	45.855861878835015
1925	0.924999999999788	119.05365780429864	45.86571530136864
1926	0.9259999999997879	119.08927226258962	45.86510538109333
1927	0.9269999999997878	119.11426280946469	45.85389656802708
1928	0.9279999999997877	119.10200802773294	45.80547841933997
1929	0.9289999999997876	119.08947818775492	45.75682936500996
1930	0.9299999999997874	119.04748118157309	45.67876390254607
1931	0.9309999999997873	118.94951481705962	45.544794720670644
1932	0.9319999999997872	118.83287918567248	45.39223086331249
1933	0.9329999999997871	118.6819303182917	45.21406289821847
1934	0.933999999999787	118.52994556525422	45.07399822823933
1935	0.9349999999997869	118.41108686143792	44.959665816070775
1936	0.9359999999997868	118.27571198228867	44.820481119886225
1937	0.9369999999997867	118.13808748348784	44.668053040874135
1938	0.9379999999997866	118.02740344599161	44.53225394371684
1939	0.9389999999997864	117.91813028018629	44.39036857560726
1940	0.9399999999997863	117.82819065484381	44.26378419934261
1941	0.9409999999997862	117.7614580280876	44.16239540581363
1942	0.9419999999997861	117.71584807770361	44.08352593353334
1943	0.942999999999786	117.65514429845126	43.991143500688295
1944	0.9439999999997859	117.53117663617118	43.84019124822462
1945	0.9449999999997858	117.36518655102107	43.64948471613081
1946	0.9459999999997857	117.18554475967937	43.447832706994085
1947	0.9469999999997856	117.03329600946455	43.27625410426974
1948	0.9479999999997855	116.87770064625558	43.10545992576665
1949	0.9489999999997853	116.70617341894034	42.91934086341753
1950	0.9499999999997852	116.58135243064933	42.781689088353794
1951	0.9509999999997851	116.50273034713831	42.690589135801645
1952	0.951999999999785	116.44201698207344	42.61314881503001
1953	0.9529999999997849	116.37798352454818	42.526740732791424
1954	0.9539999999997848	116.31044766078074	42.431237747645966
1955	0.9549999999997847	116.24902500354008	42.33722782092258
1956	0.9559999999997846	116.19314558119146	42.24380201697522
1957	0.9569999999997845	116.16533237606329	42.17205563605907
1958	0.9579999999997844	116.14258039825013	42.09731326007616
1959	0.9589999999997842	116.1258527193705	42.02086424688454
1960	0.9599999999997841	116.10832518517671	41.94069517932261
1961	0.960999999999784	116.08618993070208	41.85320409089672
1962	0.9619999999997839	116.03356109893592	41.73501449781286
1963	0.9629999999997838	115.92224474231995	41.55519788812669
1964	0.9639999999997837	115.77142223558798	41.33259359837152
1965	0.9649999999997836	115.61844780818973	41.10454634805029
1966	0.9659999999997835	115.49879860575666	40.90661344872126
1967	0.9669999999997834	115.44924578026983	40.803422704700324
1968	0.9679999999997833	115.46353370913262	40.78467168836152
1969	0.9689999999997831	115.53700794893783	40.82514367364117
1970	0.969999999999783	115.68172893581179	40.93688468595081
1971	0.9709999999997829	115.84150128798096	41.063690223532724
1972	0.9719999999997828	115.99922561992612	41.18846348933338
1973	0.9729999999997827	116.11793892762071	41.274253073715414
1974	0.9739999999997826	116.21281183066057	41.33623879432412
1975	0.9749999999997825	116.32440456793178	41.41497976944655
1976	0.9759999999997824	116.46973420295471	41.5274790768405
1977	0.9769999999997823	116.62552174666622	41.65043801621709
1978	0.9779999999997822	116.73470682078985	41.726802049912
1979	0.978999999999782	116.79535231954165	41.75465375788826
1980	0.9799999999997819	116.81588886492709	41.74243869125984
1981	0.9809999999997818	116.84006506871637	41.73391416810735
1982	0.9819999999997817	116.90675831635133	41.76795593756557
1983	0.9829999999997816	116.95456086997382	41.78315781408209
1984	0.9839999999997815	116.98106465670158	41.77711564364817
1985	0.9849999999997814	117.00126337876712	41.76482310863572
1986	0.9859999999997813	117.03256378449194	41.763682587102615
1987	0.9869999999997812	117.04031571282474	41.73904186638018
1988	0.987999999999781	116.98363357252013	41.65003033083559
1989	0.9889999999997809	116.93324752253396	41.56737928486537
1990	0.9899999999997808	116.871670146093	41.473594426133765
1991	0.9909999999997807	116.7705359652729	41.34032249895873
1992	0.9919999999997806	116.66325392828294	41.20098280000443
1993	0.9929999999997805	116.60338504511101	41.109132479439324
1994	0.9939999999997804	116.56078211352931	41.034616020472
1995	0.9949999999997803	116.5168715138933	40.95886016024228
1996	0.9959999999997802	116.4683857332133	40.87859719258882
1997	0.9969999999997801	116.4383250673056	40.8168233181146
1998	0.99799999999978	116.42456553582531	40.771409219784
[truncated: 7,001 more rows]
