# Supplementary material for: Stimulus duration encoding occurs early in the moth olfactory pathway
Source: Commun Biol. 2024 Oct 3;7:1252. doi: 10.1038/s42003-024-06921-z (PMC11449909; doi:10.1038/s42003-024-06921-z)
Supplement: Supplementary file 3 — Supplementary Data 1 [file 42003_2024_6921_MOESM3_ESM.zip › Fig 7/D.csv]

	time (s)	c0c1	c0c1c2
0	-1.0	3.3134055743392095	3.432822747972983
1	-0.9990000000000001	3.327998047456351	3.4646755801509794
2	-0.9980000000000002	3.369579945509399	3.5365281432047464
3	-0.9970000000000003	3.4480350413559906	3.646079151781903
4	-0.9960000000000004	3.5800544583509644	3.7845256516482584
5	-0.9950000000000006	3.74418136332048	3.9471144238541966
6	-0.9940000000000007	3.9335532499817405	4.134896986632274
7	-0.9930000000000008	4.1487375778290065	4.341590779077602
8	-0.9920000000000009	4.380373242037074	4.5646995462978355
9	-0.991000000000001	4.615917976874208	4.7820197514135865
10	-0.9900000000000011	4.829675460985532	4.979163815648148
11	-0.9890000000000012	5.017749665973088	5.155058210054799
12	-0.9880000000000013	5.214621357312168	5.317490962268483
13	-0.9870000000000014	5.415152282090815	5.501011949643899
14	-0.9860000000000015	5.556850771502922	5.639994381847422
15	-0.9850000000000017	5.626868525331772	5.7080747309005915
16	-0.9840000000000018	5.644205469704494	5.722409439642717
17	-0.9830000000000019	5.609541686184539	5.6881180352735665
18	-0.982000000000002	5.585689200409368	5.678248305227609
19	-0.9810000000000021	5.542214407727681	5.641864721184251
20	-0.9800000000000022	5.441981479051914	5.549280997753677
21	-0.9790000000000023	5.2786710100710135	5.393431419141823
22	-0.9780000000000024	5.069968278929858	5.191796414907161
23	-0.9770000000000025	4.821589196376088	4.944682778464569
24	-0.9760000000000026	4.54726686885292	4.674697134840843
25	-0.9750000000000028	4.266825513114702	4.403152349044805
26	-0.9740000000000029	4.006623237717231	4.163852787802309
27	-0.973000000000003	3.774687231919724	3.936999707812021
28	-0.9720000000000031	3.55520352155875	3.7467102546885744
29	-0.9710000000000032	3.4072223722733948	3.6254218701956904
30	-0.9700000000000033	3.4171708257665836	3.627754564035744
31	-0.9690000000000034	3.406925240408719	3.6086089560004755
32	-0.9680000000000035	3.3622028722743407	3.553569829728478
33	-0.9670000000000036	3.276123487679773	3.456725630876241
34	-0.9660000000000037	3.1505895331562015	3.3247516684205785
35	-0.9650000000000039	2.996075635452739	3.1651691574628815
36	-0.964000000000004	2.8213794121395837	2.9885985449132852
37	-0.9630000000000041	2.6344171728778383	2.8007954139842224
38	-0.9620000000000042	2.5359372462817062	2.6540900118550805
39	-0.9610000000000043	2.4711400349794608	2.6044331518610933
40	-0.9600000000000044	2.430179835566447	2.5748423459578644
41	-0.9590000000000045	2.4266155141198187	2.5597289027411945
42	-0.9580000000000046	2.4385090506311498	2.5501183000967025
43	-0.9570000000000047	2.5278035538159083	2.624978811005928
44	-0.9560000000000048	2.6093638252785083	2.710462445883022
45	-0.955000000000005	2.68434806054974	2.7642279123167457
46	-0.9540000000000051	2.737371409909027	2.782441944835065
47	-0.9530000000000052	2.754710153040311	2.776384158287958
48	-0.9520000000000053	2.7746455558329375	2.7794405372723183
49	-0.9510000000000054	2.784839739523025	2.7858941204574292
50	-0.9500000000000055	2.7696353658465513	2.7728054808878233
51	-0.9490000000000056	2.712904220285262	2.717954356241537
52	-0.9480000000000057	2.610046211790996	2.619768527096161
53	-0.9470000000000058	2.4596715087094942	2.4805760589624186
54	-0.946000000000006	2.274809722975049	2.3289833192591542
55	-0.9450000000000061	2.203629488174338	2.273063669908934
56	-0.9440000000000062	2.218964993458833	2.263951500391635
57	-0.9430000000000063	2.308763379048763	2.367576064922028
58	-0.9420000000000064	2.398476100031978	2.4644745659508516
59	-0.9410000000000065	2.48415219523639	2.556249195995694
60	-0.9400000000000066	2.5607551606567567	2.643717458857221
61	-0.9390000000000067	2.632505363053162	2.758345227969773
62	-0.9380000000000068	2.7177391351716067	2.8916354945668097
63	-0.9370000000000069	2.859943198924779	3.0137388106453566
64	-0.936000000000007	3.014514062000933	3.172360681628575
65	-0.9350000000000072	3.152815508074583	3.312588892097306
66	-0.9340000000000073	3.2713106250322848	3.4221208977651605
67	-0.9330000000000074	3.3408980874706744	3.4844523511928736
68	-0.9320000000000075	3.362367689357605	3.5015849325357395
69	-0.9310000000000076	3.365999068147782	3.503396555060232
70	-0.9300000000000077	3.3772639519128056	3.5118891174292126
71	-0.9290000000000078	3.398354053159057	3.5299761604205697
72	-0.9280000000000079	3.4369816780805054	3.559347834378616
73	-0.927000000000008	3.490738489128237	3.6116207627093484
74	-0.9260000000000081	3.5720995237193915	3.6731893945192478
75	-0.9250000000000083	3.6869741402892275	3.752559348677678
76	-0.9240000000000084	3.8125078179368272	3.845426668988996
77	-0.9230000000000085	3.980916901840706	3.9736716694770053
78	-0.9220000000000086	4.095115477021722	4.095324558973524
79	-0.9210000000000087	4.1531744254318275	4.175873397752472
80	-0.9200000000000088	4.172579198588298	4.210410984120705
81	-0.9190000000000089	4.16019910760454	4.2031067200719345
82	-0.918000000000009	4.141274002678599	4.168651862573166
83	-0.9170000000000091	4.111387237277537	4.123137907207077
84	-0.9160000000000093	4.068484727378009	4.073326302186318
85	-0.9150000000000094	4.018709877584293	4.00052687868496
86	-0.9140000000000095	3.987982670274896	3.9249185461884015
87	-0.9130000000000096	3.9669132798784403	3.870694145152001
88	-0.9120000000000097	3.9069765304509114	3.806022754923568
89	-0.9110000000000098	3.8229631887193323	3.7082636956907726
90	-0.9100000000000099	3.721434540839649	3.5848977565672455
91	-0.90900000000001	3.6032568861591723	3.4447448531219904
92	-0.9080000000000101	3.4746024673995004	3.3076566485759042
93	-0.9070000000000102	3.348561573127932	3.187172606095595
94	-0.9060000000000104	3.2231524527808433	3.0824289703107515
95	-0.9050000000000105	3.1131680163568136	2.9793530123998466
96	-0.9040000000000106	3.0191427302608753	2.901039305336443
97	-0.9030000000000107	2.9622781712869273	2.846939997363384
98	-0.9020000000000108	2.9758283047780854	2.864550795912442
99	-0.9010000000000109	3.0261279411376525	2.9051135537818045
100	-0.900000000000011	3.0704432581421224	2.9460629161166914
101	-0.8990000000000111	3.109707200985218	2.9850008294239583
102	-0.8980000000000112	3.135333248687732	3.008511942029806
103	-0.8970000000000113	3.1389601589979788	3.0134950009259183
104	-0.8960000000000115	3.141387444788902	3.008021242949732
105	-0.8950000000000116	3.12762369414417	2.988599967114679
106	-0.8940000000000117	3.1076639700105955	2.967964664451298
107	-0.8930000000000118	3.0736398844333843	2.9368548917595585
108	-0.8920000000000119	3.0239968122303553	2.8857340288353055
109	-0.891000000000012	2.975754135308011	2.83838656000897
110	-0.8900000000000121	2.9378272661221057	2.80738949486843
111	-0.8890000000000122	2.9038427568591163	2.773158174966471
112	-0.8880000000000123	2.877598691818302	2.751675024534032
113	-0.8870000000000124	2.8598924905545378	2.801065470474484
114	-0.8860000000000126	3.0277116114705573	2.9688509685025894
115	-0.8850000000000127	3.1836148427979016	3.1304832966060387
116	-0.8840000000000128	3.3123091950456285	3.267084607501962
117	-0.8830000000000129	3.419457655981789	3.388486952994315
118	-0.882000000000013	3.509892103466865	3.4821404436712355
119	-0.8810000000000131	3.5573296991207597	3.528181610977401
120	-0.8800000000000132	3.5629489503619993	3.526299300306003
121	-0.8790000000000133	3.5450403635977397	3.4905055613595
122	-0.8780000000000134	3.493191779762043	3.43733289481527
123	-0.8770000000000135	3.4149449877900118	3.357765763716361
124	-0.8760000000000137	3.327548589800805	3.2576036674007764
125	-0.8750000000000138	3.219126847741643	3.134048168872553
126	-0.8740000000000139	3.0838439444290424	2.999550795881056
127	-0.873000000000014	2.9261783585496257	2.8500434438479907
128	-0.8720000000000141	2.737637272331523	2.6731686170443276
129	-0.8710000000000142	2.565422182572853	2.503165029673527
130	-0.8700000000000143	2.3985631154723612	2.3705465287372505
131	-0.8690000000000144	2.2857057788751054	2.246068343732282
132	-0.8680000000000145	2.1759978299478173	2.143809620329611
133	-0.8670000000000146	2.073667115224266	2.0873186874773597
134	-0.8660000000000148	2.0059835136302073	2.0187841070213977
135	-0.8650000000000149	1.9419867918742966	1.9539404247617727
136	-0.864000000000015	1.8826402927009718	1.9014101013530904
137	-0.8630000000000151	1.818997687315573	1.8425389802018586
138	-0.8620000000000152	1.7382201067505327	1.7671078016996546
139	-0.8610000000000153	1.6439803779269209	1.684445419379778
140	-0.8600000000000154	1.5377018223478953	1.5970568196804453
141	-0.8590000000000155	1.4288596903016104	1.5068314715292046
142	-0.8580000000000156	1.3399811033638296	1.4275736330402697
143	-0.8570000000000157	1.2761682707687947	1.4225891227727274
144	-0.8560000000000159	1.2782318009224556	1.423346451107519
145	-0.855000000000016	1.3097866223978836	1.4342547357888806
146	-0.8540000000000161	1.3686157500070848	1.4567621771145003
147	-0.8530000000000162	1.4649995012007253	1.5282083176982064
148	-0.8520000000000163	1.572815257443412	1.620652610129261
149	-0.8510000000000164	1.7571847480219744	1.7587147635147846
150	-0.8500000000000165	1.9625970860058555	1.9546271674114677
151	-0.8490000000000166	2.1617780530886277	2.1423754649337226
152	-0.8480000000000167	2.3414415992659747	2.320377426240621
153	-0.8470000000000169	2.4967612501299823	2.485849582973484
154	-0.846000000000017	2.6249078245057116	2.6097895128716093
155	-0.8450000000000171	2.6919839739254576	2.675625954400147
156	-0.8440000000000172	2.73944507853661	2.7299951122547923
157	-0.8430000000000173	2.7729242651674095	2.7613303337028925
158	-0.8420000000000174	2.773181966997183	2.7525211478028906
159	-0.8410000000000175	2.7331223852180444	2.7006716864295175
160	-0.8400000000000176	2.654221204580014	2.616665278923001
161	-0.8390000000000177	2.5446293041272625	2.5034286590044847
162	-0.8380000000000178	2.397966509101688	2.3778176313769572
163	-0.837000000000018	2.2625860508212714	2.2781691497187655
164	-0.8360000000000181	2.137793586590073	2.1582347805006368
165	-0.8350000000000182	1.9933030835756398	2.0198791016061994
166	-0.8340000000000183	1.8352646242399617	1.8659800883732616
167	-0.8330000000000184	1.6711173313627004	1.7050424532976591
168	-0.8320000000000185	1.516593971942358	1.5731336073634368
169	-0.8310000000000186	1.4600132477510215	1.534743720471962
170	-0.8300000000000187	1.440131958038554	1.5120037981142491
171	-0.8290000000000188	1.4211673101049465	1.5006847876479532
172	-0.8280000000000189	1.4383815982125197	1.5093039871092906
173	-0.827000000000019	1.511935732220314	1.532820491140961
174	-0.8260000000000192	1.582649299565283	1.600057935936732
175	-0.8250000000000193	1.6789209753589234	1.6553174894787306
176	-0.8240000000000194	1.8254166078197727	1.7826140624438702
177	-0.8230000000000195	1.9715520937249826	1.929993687658136
178	-0.8220000000000196	2.1120964574969885	2.0695355390995904
179	-0.8210000000000197	2.235165458716221	2.1915658947743677
180	-0.8200000000000198	2.3431967941947898	2.2985256014155313
181	-0.8190000000000199	2.431353564714222	2.3855818174125862
182	-0.81800000000002	2.503710731897662	2.456813795667455
183	-0.8170000000000202	2.55230157154037	2.5042603680038567
184	-0.8160000000000203	2.5793353356367494	2.530138308611394
185	-0.8150000000000204	2.5857275871411463	2.5943027757631727
186	-0.8140000000000205	2.6257190131457757	2.6411696206938107
187	-0.8130000000000206	2.634804781458286	2.648972643848639
188	-0.8120000000000207	2.6128496010634343	2.6385792510979633
189	-0.8110000000000208	2.5826381671144425	2.616224802843766
190	-0.8100000000000209	2.560694684763031	2.5686599779286894
191	-0.809000000000021	2.5309654221023825	2.536196961219793
192	-0.8080000000000211	2.489210696699426	2.4933453664161824
193	-0.8070000000000213	2.462487989239234	2.4404934695897422
194	-0.8060000000000214	2.4416070676998367	2.3978010630216184
195	-0.8050000000000215	2.4310822954816977	2.431255350153341
196	-0.8040000000000216	2.45952181506193	2.467684347109309
197	-0.8030000000000217	2.4909859113657666	2.498063447193305
198	-0.8020000000000218	2.5171271221352156	2.523098291072012
199	-0.8010000000000219	2.534616038916924	2.5394609338488623
200	-0.800000000000022	2.5537318336901773	2.5574315504288405
201	-0.7990000000000221	2.5768045677049303	2.579339574020193
202	-0.7980000000000222	2.597882158165181	2.606505630374713
203	-0.7970000000000224	2.6237695899586377	2.6502285217739576
204	-0.7960000000000225	2.66349286036424	2.701689739720127
205	-0.7950000000000226	2.7174287807449944	2.754456284988297
206	-0.7940000000000227	2.7652493911700486	2.797573020056562
207	-0.7930000000000228	2.8489840436871225	2.8297250207901117
208	-0.7920000000000229	2.936151292555456	2.9412471142646694
209	-0.791000000000023	3.0421010783343148	3.0847887475611926
210	-0.7900000000000231	3.2077242625842213	3.275487069406941
211	-0.7890000000000232	3.41864242426054	3.4851528266534593
212	-0.7880000000000233	3.6169557451806607	3.6821528040251934
213	-0.7870000000000235	3.7738451880273143	3.8376758103007855
214	-0.7860000000000236	3.880931747576877	3.9466547644285224
215	-0.7850000000000237	3.9502226598663244	4.014506010400842
216	-0.7840000000000238	3.9918406996488174	4.054663480437964
217	-0.7830000000000239	4.004409919668285	4.063692596187708
218	-0.782000000000024	3.9938280697389774	4.050201219072849
219	-0.7810000000000241	3.964476934037228	4.019382287198053
220	-0.7800000000000242	3.921252547589106	3.981005221738891
221	-0.7790000000000243	3.8726726288179933	3.941621359858974
222	-0.7780000000000244	3.8211733693082657	3.9002062369438035
223	-0.7770000000000246	3.7515601792124027	3.841397209493136
224	-0.7760000000000247	3.6576689748148827	3.783876196178261
225	-0.7750000000000248	3.5742797026341178	3.713331588989214
226	-0.7740000000000249	3.5303816782879625	3.653746957377268
227	-0.773000000000025	3.5904902787785433	3.698365092470849
228	-0.7720000000000251	3.663839256143545	3.769306378119726
229	-0.7710000000000252	3.7549735675037503	3.8643819392653707
230	-0.7700000000000253	3.8894201409849827	3.997392395085798
231	-0.7690000000000254	4.0552631218661785	4.1617271324547565
232	-0.7680000000000256	4.24155892362891	4.351679756459637
233	-0.7670000000000257	4.519363065434334	4.5559976364308525
234	-0.7660000000000258	4.800933071560362	4.835745749657523
235	-0.7650000000000259	5.028328045744092	5.061231741629849
236	-0.764000000000026	5.191288459890402	5.222208844562931
237	-0.7630000000000261	5.294506840385705	5.323915195435307
238	-0.7620000000000262	5.353304335652375	5.432329495882137
239	-0.7610000000000263	5.41706588581001	5.507703263970237
240	-0.7600000000000264	5.466028453133547	5.5544825776500275
241	-0.7590000000000265	5.495449439898364	5.581686936158095
242	-0.7580000000000267	5.506687147808501	5.590680423183783
243	-0.7570000000000268	5.506852080852464	5.588579055209275
244	-0.7560000000000269	5.50402717011817	5.583467630329623
245	-0.755000000000027	5.48564333123542	5.562779464567001
246	-0.7540000000000271	5.436258106789142	5.511077771216085
247	-0.7530000000000272	5.359896678772394	5.428315486558554
248	-0.7520000000000273	5.2658031586156175	5.313308906164623
249	-0.7510000000000274	5.158894591897544	5.175931650835025
250	-0.7500000000000275	5.026312935960624	5.031968649020082
251	-0.7490000000000276	4.8709011831353095	4.869307425150955
252	-0.7480000000000278	4.746075359233243	4.75285608991457
253	-0.7470000000000279	4.702194099411624	4.690234383613304
254	-0.746000000000028	4.657518895597552	4.641102079249414
255	-0.7450000000000281	4.600053176463193	4.581979562292747
256	-0.7440000000000282	4.530827593817296	4.513955787499501
257	-0.7430000000000283	4.469205227608895	4.4357875966102265
258	-0.7420000000000284	4.453959021931891	4.363862840022777
259	-0.7410000000000285	4.4066609795270395	4.302607204306993
260	-0.7400000000000286	4.307193504077531	4.197974241399271
261	-0.7390000000000287	4.212928476207721	4.091617016160591
262	-0.7380000000000289	4.079332639367331	3.9605878924431943
263	-0.737000000000029	3.916710945874816	3.7978892286383683
264	-0.7360000000000291	3.7830704966205424	3.695411219949001
265	-0.7350000000000292	3.653650886475664	3.5846500232660774
266	-0.7340000000000293	3.485041543405552	3.438436596449078
267	-0.7330000000000294	3.292479238955469	3.2655662162083594
268	-0.7320000000000295	3.086435263016558	3.0762160914575674
269	-0.7310000000000296	2.8904059307533614	2.872390191274619
270	-0.7300000000000297	2.676458118537579	2.651128470216742
271	-0.7290000000000298	2.449363269833134	2.417648483464294
272	-0.72800000000003	2.225867480853898	2.1957471674614597
273	-0.7270000000000301	2.0371337799334572	2.00939115152944
274	-0.7260000000000302	1.8573802676454714	1.826502214048485
275	-0.7250000000000303	1.6789903139473563	1.645390948200005
276	-0.7240000000000304	1.510693389693724	1.4684756178523934
277	-0.7230000000000305	1.4420431211863272	1.3809150509645596
278	-0.7220000000000306	1.4292782016472674	1.426671052274153
279	-0.7210000000000307	1.478969115925992	1.47419139849172
280	-0.7200000000000308	1.5303515000749222	1.5230037997409978
281	-0.719000000000031	1.5872425176728817	1.576621743531551
282	-0.7180000000000311	1.6511240780858218	1.637271002276364
283	-0.7170000000000312	1.7223403051343995	1.707712076174828
284	-0.7160000000000313	1.8054610635524917	1.7965256788850312
285	-0.7150000000000314	1.9135160296457956	1.901351330623596
286	-0.7140000000000315	2.081470150009198	2.0175588398086153
287	-0.7130000000000316	2.2511510191966186	2.1863386400933935
288	-0.7120000000000317	2.4243789753790703	2.3586215795698933
289	-0.7110000000000318	2.597495484138746	2.554642603734114
290	-0.7100000000000319	2.842240021572841	2.798965308704005
291	-0.709000000000032	3.0851383924474476	3.040507410458988
292	-0.7080000000000322	3.3205467614226576	3.2633641020169994
293	-0.7070000000000323	3.6033212088671984	3.5129058926009997
294	-0.7060000000000324	3.862341962738449	3.769636414499031
295	-0.7050000000000325	4.117539371269236	4.020791557528229
296	-0.7040000000000326	4.348857218013612	4.250696579189048
297	-0.7030000000000327	4.54579260422804	4.45152817936377
298	-0.7020000000000328	4.771702569827029	4.722680461442943
299	-0.7010000000000329	5.089246009206146	5.031532213346406
300	-0.700000000000033	5.371213819051246	5.31148677609026
301	-0.6990000000000332	5.612705555271682	5.550863121682515
302	-0.6980000000000333	5.808857715384435	5.744806877607978
303	-0.6970000000000334	5.979919824674454	5.912953479021658
304	-0.6960000000000335	6.138151572946673	6.068871040439706
305	-0.6950000000000336	6.247505956560608	6.19117598233473
306	-0.6940000000000337	6.326299696643916	6.277811168346323
307	-0.6930000000000338	6.377874150042562	6.3278490391264794
308	-0.6920000000000339	6.397408485826747	6.346953988944105
309	-0.691000000000034	6.394338717038323	6.342793635577399
310	-0.6900000000000341	6.444587595011296	6.377078746754166
311	-0.6890000000000343	6.466499351512974	6.400716675524426
312	-0.6880000000000344	6.469227278229633	6.414384843931427
313	-0.6870000000000345	6.449989923167095	6.398613031675682
314	-0.6860000000000346	6.393392713413464	6.346098871689099
315	-0.6850000000000347	6.314430242760435	6.265985646438511
316	-0.6840000000000348	6.2184105756706485	6.17155314233126
317	-0.6830000000000349	6.128086840608081	6.060781883976237
318	-0.682000000000035	6.017872227113949	5.9504956741268025
319	-0.6810000000000351	5.874860340004741	5.81033676854579
320	-0.6800000000000352	5.7032750746587855	5.638514171157941
321	-0.6790000000000354	5.506948148534209	5.439927244215114
322	-0.6780000000000355	5.3574703254659095	5.300068658830699
323	-0.6770000000000356	5.208121628201512	5.140140073548285
324	-0.6760000000000357	5.055199330464974	4.97894487684928
325	-0.6750000000000358	4.876578127219343	4.789907947280962
326	-0.6740000000000359	4.657875620924735	4.558660242784767
327	-0.673000000000036	4.431097960177424	4.296668289027227
328	-0.6720000000000361	4.221825580810401	4.028984094606418
329	-0.6710000000000362	4.026463365162702	3.8685080693759817
330	-0.6700000000000363	3.8347030410438516	3.667231106208701
331	-0.6690000000000365	3.6105955620072687	3.4349454100891545
332	-0.6680000000000366	3.481974707044991	3.318254593757071
333	-0.6670000000000367	3.3708740609008707	3.1998723010593593
334	-0.6660000000000368	3.2513111374832873	3.0727952112977777
335	-0.6650000000000369	3.1363194457980033	2.9432564543949558
336	-0.664000000000037	3.05694462175626	2.858191793186903
337	-0.6630000000000371	2.9925388223154914	2.7925154133504497
338	-0.6620000000000372	2.9388294216997535	2.7375406370635638
339	-0.6610000000000373	2.8895053252433587	2.6869560620389588
340	-0.6600000000000374	2.842087946245245	2.6430000930199418
341	-0.6590000000000376	2.7933175729013335	2.604066422984377
342	-0.6580000000000377	2.7562844723152966	2.5730412056609477
343	-0.6570000000000378	2.723783423752309	2.5424801682548575
344	-0.6560000000000379	2.6896406707759724	2.50558061565913
345	-0.655000000000038	2.6615569718560543	2.466134715037738
346	-0.6540000000000381	2.624121619243327	2.4216390162376853
347	-0.6530000000000382	2.5798906486859723	2.376517855179286
348	-0.6520000000000383	2.523063078818458	2.3159069496925038
349	-0.6510000000000384	2.450586123861825	2.2390978408924536
350	-0.6500000000000385	2.3667113642169415	2.154005368051266
351	-0.6490000000000387	2.2839654125570252	2.0700430166964856
352	-0.6480000000000388	2.2034879896281168	2.0258133984469175
353	-0.6470000000000389	2.1367256232954133	1.983780791269986
354	-0.646000000000039	2.099515631748626	1.9454915720508825
355	-0.6450000000000391	2.0876569307211805	1.9305155916797352
356	-0.6440000000000392	2.070783654974114	1.9772580548424008
357	-0.6430000000000393	2.089102704227352	2.0119451611093395
358	-0.6420000000000394	2.155192877215931	2.1001207398046176
359	-0.6410000000000395	2.306356365514358	2.2540360309317573
360	-0.6400000000000396	2.4905512536249304	2.4415826661197273
361	-0.6390000000000398	2.7042113437212363	2.6538419376798363
362	-0.6380000000000399	2.9330084537687178	2.876734613140629
363	-0.63700000000004	3.200757702417754	3.0947331600218977
364	-0.6360000000000401	3.4475113671313253	3.323379298095263
365	-0.6350000000000402	3.6649245130700168	3.5390282919458405
366	-0.6340000000000403	3.850497550422517	3.7227721875109556
367	-0.6330000000000404	4.004328738307301	3.874716262080634
368	-0.6320000000000405	4.119041132313753	3.9874912783668126
369	-0.6310000000000406	4.188373906503853	4.0548453931263735
370	-0.6300000000000407	4.2853607304222665	4.112964235184048
371	-0.6290000000000409	4.349617781185778	4.15637766181727
372	-0.628000000000041	4.361761738889622	4.16632394979948
373	-0.6270000000000411	4.323002082270348	4.125354691410771
374	-0.6260000000000412	4.271146993098296	4.040987436657471
375	-0.6250000000000413	4.2117355837465515	3.9716032566107624
376	-0.6240000000000414	4.146205187545043	3.900582522050314
377	-0.6230000000000415	4.07644219441886	3.8338330528758275
378	-0.6220000000000416	3.9934290546075584	3.813994601444266
379	-0.6210000000000417	3.970802610724663	3.789237303792124
380	-0.6200000000000419	3.9904836863873463	3.7635000747987464
381	-0.619000000000042	4.0066327906869095	3.736568803166766
382	-0.6180000000000421	4.0172615267676814	3.7434504233476313
383	-0.6170000000000422	4.024830480607019	3.7653282846743643
384	-0.6160000000000423	4.040490483299409	3.791698276880325
385	-0.6150000000000424	4.0503529363162825	3.79926658247387
386	-0.6140000000000425	4.021742231076809	3.768348292855642
387	-0.6130000000000426	3.9341111728356317	3.6784126963120327
388	-0.6120000000000427	3.7883749083097418	3.5303953340040364
389	-0.6110000000000428	3.6107592061730354	3.350536415495386
390	-0.610000000000043	3.4318895943509617	3.1840838387228882
391	-0.6090000000000431	3.268303291876888	3.03353173401909
392	-0.6080000000000432	3.1119497213788065	2.8752043257356097
393	-0.6070000000000433	2.9514946893038974	2.711760100078207
394	-0.6060000000000434	2.7789696384579616	2.537967840736382
395	-0.6050000000000435	2.599289265161408	2.361936451711487
396	-0.6040000000000436	2.439135376109214	2.247610419471985
397	-0.6030000000000437	2.3741177326546925	2.1853114087037904
398	-0.6020000000000438	2.3107338594104387	2.1240811461944453
399	-0.6010000000000439	2.2384071556651746	2.0541849390688456
400	-0.600000000000044	2.1640353332383353	1.9840100709258741
401	-0.5990000000000442	2.0950793553683833	1.967245637172209
402	-0.5980000000000443	2.0435123231676133	1.962196508450013
403	-0.5970000000000444	2.0503096085206622	1.9619188465547317
404	-0.5960000000000445	2.0931103363126033	2.0001089472368734
405	-0.5950000000000446	2.1404257689852852	2.049978570579215
406	-0.5940000000000447	2.1948868422114045	2.1052551882087562
407	-0.5930000000000448	2.2514625909607697	2.1610883295227445
408	-0.5920000000000449	2.311020936479514	2.216994752078007
409	-0.591000000000045	2.379340961801955	2.2802919216613415
410	-0.5900000000000452	2.442902142088313	2.3372898356536793
411	-0.5890000000000453	2.4977056019967385	2.386426661569967
412	-0.5880000000000454	2.551924054601328	2.429935553619634
413	-0.5870000000000455	2.651752005951869	2.462689745807024
414	-0.5860000000000456	2.729971020227365	2.5547279868805486
415	-0.5850000000000457	2.8139265959327155	2.66547811296775
416	-0.5840000000000458	2.8954159318510055	2.7513194599269015
417	-0.5830000000000459	2.956578750137106	2.814582017253016
418	-0.582000000000046	2.990567785975833	2.851636338146313
419	-0.5810000000000461	2.9979780748422384	2.8629659084001706
420	-0.5800000000000463	2.970390959667887	2.8391441297786235
421	-0.5790000000000464	2.9249704665073812	2.794171478899592
422	-0.5780000000000465	2.876307953088595	2.7436264897551292
423	-0.5770000000000466	2.82830678700169	2.6937890365515194
424	-0.5760000000000467	2.7953190569455217	2.658962613475081
425	-0.5750000000000468	2.74184514552274	2.603641852528133
426	-0.5740000000000469	2.685400925449425	2.5436922251890026
427	-0.573000000000047	2.6967860468085885	2.5415401888768243
428	-0.5720000000000471	2.712069828976251	2.5551826503073527
429	-0.5710000000000472	2.7178652947717934	2.5593307696557557
430	-0.5700000000000474	2.7069672811130188	2.5467845986405084
431	-0.5690000000000475	2.710128487274098	2.5401819434073145
432	-0.5680000000000476	2.8414271359774883	2.73155856342666
433	-0.5670000000000477	3.011668134202931	2.902310200658225
434	-0.5660000000000478	3.1582132699189316	3.0467417993101997
435	-0.5650000000000479	3.282176652954914	3.1689484108807306
436	-0.564000000000048	3.3976866007281057	3.2826462858368926
437	-0.5630000000000481	3.5064443992251886	3.3895371550367934
438	-0.5620000000000482	3.602274266591372	3.483446514230202
439	-0.5610000000000483	3.692779872423679	3.5726866951411353
440	-0.5600000000000485	3.7643283909008356	3.6422559188151316
441	-0.5590000000000486	3.8122371503562955	3.6860470533314555
442	-0.5580000000000487	3.8347182652511282	3.706501410173934
443	-0.5570000000000488	3.8320827030611806	3.701825562294867
444	-0.5560000000000489	3.8045150349488517	3.6722156928419936
445	-0.555000000000049	3.7380231484455244	3.603692044622843
446	-0.5540000000000491	3.613948944172191	3.4776139113130786
447	-0.5530000000000492	3.4312588926089553	3.2929673706994844
448	-0.5520000000000493	3.2014899209149643	3.0613068290891925
449	-0.5510000000000495	2.943670857077452	2.8016726012500754
450	-0.5500000000000496	2.677100978835354	2.5542453674985426
451	-0.5490000000000497	2.5216011167651593	2.410870359113005
452	-0.5480000000000498	2.3879285637674803	2.275526696920489
453	-0.5470000000000499	2.2604073497631303	2.1463727141820566
454	-0.54600000000005	2.134535551340201	2.0189052326167056
455	-0.5450000000000501	2.006599787497519	1.890568762350006
456	-0.5440000000000502	1.880895252738731	1.7633435498838697
457	-0.5430000000000503	1.7629716669468274	1.6439349339601304
458	-0.5420000000000504	1.7358724887345165	1.5607397909052332
459	-0.5410000000000506	1.7268520547697428	1.5504345022548185
460	-0.5400000000000507	1.7927100605633686	1.6271764046704025
461	-0.5390000000000508	1.9011992355901177	1.7343375657337583
462	-0.5380000000000509	1.9854326214240996	1.8169590560085658
463	-0.537000000000051	2.0591486044930614	1.8814918304872252
464	-0.5360000000000511	2.125457882471107	1.9599540307059327
465	-0.5350000000000512	2.1725671395423545	2.015332858010818
466	-0.5340000000000513	2.182712753321294	2.048095160904789
467	-0.5330000000000514	2.168023979150142	2.0573338665759127
468	-0.5320000000000515	2.1494978847838344	2.046402663570755
469	-0.5310000000000517	2.1810018866137586	2.061879420281076
470	-0.5300000000000518	2.215198078687618	2.094495608623611
471	-0.5290000000000519	2.2497110278056236	2.127543723510425
472	-0.528000000000052	2.2946177547248148	2.1728234113384532
473	-0.5270000000000521	2.356027595791372	2.2541156582366
474	-0.5260000000000522	2.483035240329038	2.354516129638043
475	-0.5250000000000523	2.625131504389725	2.4534765790136897
476	-0.5240000000000524	2.810406141581036	2.6090825743432733
477	-0.5230000000000525	2.991925401647654	2.781369194572095
478	-0.5220000000000526	3.2043820594904133	2.9673982731017374
479	-0.5210000000000528	3.4434900286536423	3.1690222225163325
480	-0.5200000000000529	3.703935745128117	3.3926245752725714
481	-0.519000000000053	3.9793535569183183	3.6553736579625618
482	-0.5180000000000531	4.260359259259135	3.9255488913975882
483	-0.5170000000000532	4.524948837720294	4.180330559414674
484	-0.5160000000000533	4.768464606648538	4.42249769889829
485	-0.5150000000000534	4.971394962903696	4.626413635323503
486	-0.5140000000000535	5.110479926608666	4.766161552156745
487	-0.5130000000000536	5.18967026161532	4.843788603687777
488	-0.5120000000000537	5.223953326753132	4.8761323741404325
489	-0.5110000000000539	5.232516941826662	4.882737971048289
490	-0.510000000000054	5.217055212886945	4.865308766522706
491	-0.5090000000000541	5.1784545342557315	4.822475106498005
492	-0.5080000000000542	5.143705831053535	4.763500964183353
493	-0.5070000000000543	5.100862749409673	4.725419521883555
494	-0.5060000000000544	5.102289965971749	4.779207794089555
495	-0.5050000000000545	5.165374890184766	4.840594988676591
496	-0.5040000000000546	5.208910005788254	4.877711307200161
497	-0.5030000000000547	5.218913883656764	4.87773629630239
498	-0.5020000000000548	5.1999618709434605	4.855090997902659
499	-0.501000000000055	5.162208849112158	4.8155142079249575
500	-0.5000000000000551	5.117516991602805	4.768994161598471
501	-0.4990000000000552	5.072642484806734	4.738868489028441
502	-0.4980000000000553	5.032382092734213	4.696743841424421
503	-0.4970000000000554	5.011135312692894	4.678437005310124
504	-0.4960000000000555	4.974575071118812	4.640011518868089
505	-0.4950000000000556	4.911210898171302	4.575786840033837
506	-0.49400000000005573	4.830986924938031	4.4937418935212
507	-0.49300000000005584	4.759821827691376	4.3901999517993024
508	-0.49200000000005595	4.700982322232807	4.305207195706034
509	-0.49100000000005606	4.640544876367454	4.242678634850265
510	-0.49000000000005617	4.67239578720566	4.254954077104433
511	-0.4890000000000563	4.781963955196135	4.362511701323291
512	-0.4880000000000564	4.9406180887093845	4.5190967914606315
513	-0.4870000000000565	5.124103799630673	4.700443529325203
514	-0.4860000000000566	5.3211920785107125	4.8915264964382015
515	-0.4850000000000567	5.531809124378762	5.094054608019053
516	-0.48400000000005683	5.709801994485955	5.275430778018151
517	-0.48300000000005694	5.8789457163732814	5.450397856044351
518	-0.48200000000005705	6.075820139563924	5.678097127091749
519	-0.48100000000005716	6.268137802647151	5.895003490864529
520	-0.48000000000005727	6.454279314488539	6.0943064521738215
521	-0.4790000000000574	6.6291916452879995	6.271291968108358
522	-0.4780000000000575	6.796480631716017	6.435093791476911
523	-0.4770000000000576	6.954346434261669	6.587105744890831
524	-0.4760000000000577	7.0985680679003975	6.725124376286334
525	-0.4750000000000578	7.223611179959494	6.843723365108308
526	-0.47400000000005793	7.324972495202458	6.937451947460241
527	-0.47300000000005804	7.3851045877720045	6.98532187990862
528	-0.47200000000005815	7.396456076805399	7.007081613249714
529	-0.47100000000005826	7.36551818796594	7.003594729837028
530	-0.47000000000005837	7.303016715454025	6.936623843396088
531	-0.4690000000000585	7.180046952476304	6.811424768533145
532	-0.4680000000000586	6.999312469230159	6.637629582747769
533	-0.4670000000000587	6.764922727823257	6.412086344810036
534	-0.4660000000000588	6.483378388614608	6.140140057839034
535	-0.4650000000000589	6.152494966220253	5.818893145966211
536	-0.46400000000005903	5.768537751006468	5.444479150473996
537	-0.46300000000005914	5.3447163071398345	5.029318794520119
538	-0.46200000000005925	4.902538505324905	4.59499096300215
539	-0.46100000000005936	4.462158312933579	4.16262968088468
540	-0.4600000000000595	4.039203778127351	3.747362491762366
541	-0.4590000000000596	3.7591649983766113	3.5490882584277377
542	-0.4580000000000597	3.6610987503196992	3.4515931292747304
543	-0.4570000000000598	3.57721443375325	3.3651475709348118
544	-0.4560000000000599	3.513274298939276	3.295992514255313
545	-0.45500000000006	3.460807451968928	3.2365125538265147
546	-0.45400000000006013	3.412747180856255	3.213659201751473
547	-0.45300000000006024	3.3800949236770106	3.199890482159191
548	-0.45200000000006035	3.370632388583977	3.1805269969720182
549	-0.45100000000006046	3.3447043043295372	3.1451988412667093
550	-0.4500000000000606	3.292144991086807	3.0847632218138012
551	-0.4490000000000607	3.1949762212583015	2.9872786571631837
552	-0.4480000000000608	3.082296093514989	2.8703217183414926
553	-0.4470000000000609	2.9491835787581935	2.7349348936396995
554	-0.446000000000061	2.8083063080815034	2.613167610865769
555	-0.4450000000000611	2.7017390404909687	2.4985551203296876
556	-0.44400000000006123	2.641916622010076	2.431026844492627
557	-0.44300000000006134	2.5725900165521933	2.371390626627489
558	-0.44200000000006145	2.4802974632148005	2.2797843167502223
559	-0.44100000000006156	2.356264449432038	2.155850575802329
560	-0.4400000000000617	2.213438984405266	2.0110928140415383
561	-0.4390000000000618	2.0813361536278747	1.8666959610486387
562	-0.4380000000000619	2.007225792389683	1.88233808369647
563	-0.437000000000062	2.001104874221529	1.8973503606513182
564	-0.4360000000000621	1.9859903217313815	1.8984223909435294
565	-0.4350000000000622	1.9680727690789166	1.8839076133812553
566	-0.43400000000006234	1.9481192891541526	1.856969349220363
567	-0.43300000000006245	1.915130747360064	1.816525918179668
568	-0.43200000000006256	1.8739380682242788	1.7686275091617099
569	-0.43100000000006267	1.8340772554427776	1.7200483603591405
570	-0.4300000000000628	1.7768045706853104	1.654255119351935
571	-0.4290000000000629	1.704618405777965	1.5754520330453983
572	-0.428000000000063	1.6278861238381501	1.4891628718160919
573	-0.4270000000000631	1.548732468040953	1.405761725888298
574	-0.4260000000000632	1.4998927312035892	1.3843588466947756
575	-0.4250000000000633	1.4893444782129763	1.3579997775655221
576	-0.42400000000006344	1.4924717962843617	1.3217271663703638
577	-0.42300000000006355	1.4801419875543613	1.3033673651699258
578	-0.42200000000006366	1.4565636203324375	1.2719979084285424
579	-0.42100000000006377	1.4324110186440036	1.231765542188031
580	-0.4200000000000639	1.3914851162474102	1.1859398999240955
581	-0.419000000000064	1.3381580332694352	1.1402574654228521
582	-0.4180000000000641	1.2918581038555113	1.1059114480373475
583	-0.4170000000000642	1.2480341107131947	1.0744188459169839
584	-0.4160000000000643	1.2162649511100447	1.0473902140643851
585	-0.41500000000006443	1.2063995629176016	1.0258548908144898
586	-0.41400000000006454	1.2173149745139842	1.0144573697857968
587	-0.41300000000006465	1.2434637470035221	1.0095545897129337
588	-0.41200000000006476	1.294634711502714	1.033055805842741
589	-0.41100000000006487	1.3777423462329221	1.1153645135387393
590	-0.410000000000065	1.4895725151886583	1.240951455729606
591	-0.4090000000000651	1.7170017812755765	1.4308348000439546
592	-0.4080000000000652	1.9354797820207768	1.6478228355263331
593	-0.4070000000000653	2.132075926108286	1.843846481995382
594	-0.4060000000000654	2.293765444538396	2.003663921011502
595	-0.40500000000006553	2.433258577102904	2.1193711597840625
596	-0.40400000000006564	2.6027383002991122	2.210203752397995
597	-0.40300000000006575	2.7763444175072003	2.3193263896268848
598	-0.40200000000006586	2.9569227548465773	2.4674887076091276
599	-0.40100000000006597	3.144061570216528	2.5989582721053313
600	-0.4000000000000661	3.2919716557347094	2.732332557282273
601	-0.3990000000000662	3.406996948928727	2.84577161657591
602	-0.3980000000000663	3.4813062440266913	2.919932250902248
603	-0.3970000000000664	3.526940017019775	2.967995601990627
604	-0.3960000000000665	3.54367671392969	2.9942267545086327
605	-0.39500000000006663	3.53558457347304	3.0474110160859826
606	-0.39400000000006674	3.5228288728701718	3.079396244901917
607	-0.39300000000006685	3.5216691608321713	3.08788506049246
608	-0.39200000000006696	3.511333767625107	3.1098750169624463
609	-0.39100000000006707	3.521304434869612	3.1251125591981848
610	-0.3900000000000672	3.5580464286632782	3.155044672276914
611	-0.3890000000000673	3.6002018709020622	3.1897040845438256
612	-0.3880000000000674	3.6472735245425474	3.2293061539851355
613	-0.3870000000000675	3.6989174834147516	3.2752432000282035
614	-0.3860000000000676	3.7463355133090643	3.3164941261549874
615	-0.38500000000006773	3.7915432936987354	3.3540471003301247
616	-0.38400000000006784	3.8484528989396694	3.3890535566672395
617	-0.38300000000006795	3.9404747750093754	3.44517697846956
618	-0.38200000000006806	4.024727520034615	3.519794649816654
619	-0.3810000000000682	4.072883145105699	3.565715051195299
620	-0.3800000000000683	4.081935181866471	3.5725174740981673
621	-0.3790000000000684	4.0702368049896265	3.547884976313505
622	-0.3780000000000685	4.046290061446739	3.494988331404532
623	-0.3770000000000686	4.0082521342907595	3.420911905516799
624	-0.3760000000000687	3.973746224559036	3.3708005601037723
625	-0.37500000000006883	3.9357497974578504	3.3306194229022275
626	-0.37400000000006894	3.888030230948021	3.316306641024282
627	-0.37300000000006905	3.8786449643927483	3.344133914599753
628	-0.37200000000006916	3.9018823172536825	3.3654388918164218
629	-0.3710000000000693	3.919153562827223	3.380772107586795
630	-0.3700000000000694	3.918109671707485	3.4107532561182143
631	-0.3690000000000695	3.954826921049663	3.4818641130374446
632	-0.3680000000000696	4.047401108766373	3.5726882749101203
633	-0.3670000000000697	4.123723013532806	3.6899443681255435
634	-0.3660000000000698	4.234637891997212	3.8214439248251324
635	-0.36500000000006994	4.35064839822755	3.967599542053272
636	-0.36400000000007005	4.488320889851064	4.103427927559433
637	-0.36300000000007016	4.610546982437118	4.223767260675906
638	-0.36200000000007027	4.708517509424087	4.320656707104513
639	-0.3610000000000704	4.791935341521886	4.414087897728383
640	-0.3600000000000705	4.860137674493525	4.497372516725448
641	-0.3590000000000706	4.902364383518451	4.561219061938402
642	-0.3580000000000707	4.92911848671924	4.5940441919872805
643	-0.3570000000000708	4.931639227306849	4.602913220832599
644	-0.3560000000000709	4.917031448816504	4.597508519558534
645	-0.35500000000007104	4.8935030067339	4.585719791343707
646	-0.35400000000007115	4.874084892094404	4.579513546542042
647	-0.35300000000007126	4.859119619732855	4.579948978671703
648	-0.35200000000007137	4.842251699667674	4.576287695874674
649	-0.3510000000000715	4.805482766972904	4.555118085278945
650	-0.3500000000000716	4.754972292537857	4.521350857530496
651	-0.3490000000000717	4.706141886747575	4.472362419122712
652	-0.3480000000000718	4.645642376613092	4.409775727373062
653	-0.3470000000000719	4.571613151576592	4.333656788664351
654	-0.346000000000072	4.489565069554423	4.252118146772826
655	-0.34500000000007214	4.464080572193167	4.176338493648963
656	-0.34400000000007225	4.397853987226066	4.108102014096126
657	-0.34300000000007236	4.2934289544919215	4.001673927810898
658	-0.34200000000007247	4.145806084942296	3.852064631662614
659	-0.3410000000000726	3.9597652903618132	3.66406565315291
660	-0.3400000000000727	3.746886329866183	3.4492668782565397
661	-0.3390000000000728	3.518577136079385	3.2190835013022734
662	-0.3380000000000729	3.286226034230032	2.9777440804846407
663	-0.337000000000073	3.0551270362297203	2.74173256569267
664	-0.33600000000007313	2.856552245074927	2.55016400282108
665	-0.33500000000007324	2.7437363730904707	2.3478476627521356
666	-0.33400000000007335	2.6214962732319487	2.1989902756126884
667	-0.33300000000007346	2.4887937414185024	2.0962016248264352
668	-0.33200000000007357	2.389446690342662	2.0121566651589102
669	-0.3310000000000737	2.3364438900539013	1.9574925834976273
670	-0.3300000000000738	2.289631015253818	1.9090264900166107
671	-0.3290000000000739	2.249684131566815	1.8582054513050883
672	-0.328000000000074	2.213375473709268	1.8039334892269738
673	-0.3270000000000741	2.1818167603145118	1.7629564447401613
674	-0.32600000000007423	2.1471277016306103	1.737673363230838
675	-0.32500000000007434	2.109046843721943	1.7366932882915023
676	-0.32400000000007445	2.112844295553052	1.736028745379867
677	-0.32300000000007456	2.1098414020687715	1.7673807219854731
678	-0.32200000000007467	2.106836500682462	1.8314777329114669
679	-0.3210000000000748	2.159295511498064	1.899949210905978
680	-0.3200000000000749	2.222326361539302	1.9630501836027283
681	-0.319000000000075	2.2761092855829896	2.0164843198097735
682	-0.3180000000000751	2.328039691855883	2.0682730079058858
683	-0.3170000000000752	2.3830023981074295	2.1237914868733827
684	-0.31600000000007533	2.432723363032187	2.1719507826891733
685	-0.31500000000007544	2.474677664704119	2.2243631409807723
686	-0.31400000000007555	2.4982288555428527	2.280769241007255
687	-0.31300000000007566	2.5253307753158514	2.3207746234334143
688	-0.3120000000000758	2.538855434866422	2.339758746225274
689	-0.3110000000000759	2.5331721816571697	2.3405943718991047
690	-0.310000000000076	2.5143626927476035	2.3257631316688845
691	-0.3090000000000761	2.4982079629573137	2.3065131246832156
692	-0.3080000000000762	2.4671662013755227	2.2712250227835877
693	-0.3070000000000763	2.4118378869132395	2.2131577497368937
694	-0.30600000000007643	2.335952967965566	2.1364383150473425
695	-0.30500000000007654	2.2457031707981705	2.047179237012808
696	-0.30400000000007665	2.148854340084729	1.9530692842423705
697	-0.30300000000007676	2.048416467218237	1.8566520829252073
698	-0.3020000000000769	1.9547018482617176	1.7649509470648832
699	-0.301000000000077	1.8817954798225447	1.6841271821387136
700	-0.3000000000000771	1.8234900333439787	1.6188834461378243
701	-0.2990000000000772	1.8069098837118518	1.5707795235965512
702	-0.2980000000000773	1.805371797881794	1.563296151162783
703	-0.2970000000000774	1.840641902158935	1.5677364122945983
704	-0.29600000000007753	1.9132116780473134	1.572987187442653
705	-0.29500000000007764	2.0025319378035586	1.6022179972483377
706	-0.29400000000007775	2.0588908827225074	1.6320269294834713
707	-0.29300000000007786	2.078217174549223	1.6540116576885597
708	-0.292000000000078	2.0616341300632737	1.6397853644242537
709	-0.2910000000000781	2.0560638239072526	1.6064208112258362
710	-0.2900000000000782	2.0899445760548527	1.6019972615767184
711	-0.2890000000000783	2.11709670912457	1.644162079823616
712	-0.2880000000000784	2.145714211798389	1.6882182644302965
713	-0.2870000000000785	2.1736854187908055	1.7409103944064284
714	-0.28600000000007864	2.2024805650066788	1.7866808809543249
715	-0.28500000000007875	2.2224066350732645	1.8142451449928916
716	-0.28400000000007886	2.232993689997939	1.8229208084104411
717	-0.28300000000007897	2.228968577616458	1.8196467106704557
718	-0.2820000000000791	2.270191895491165	1.8897311793508333
719	-0.2810000000000792	2.344697008199441	1.9645542071215103
720	-0.2800000000000793	2.405546939976324	2.020780538894266
721	-0.2790000000000794	2.443135391178281	2.0632132691196814
722	-0.2780000000000795	2.4459693087052803	2.081429185766705
723	-0.2770000000000796	2.4090234119868286	2.060904041973641
724	-0.27600000000007974	2.3394091023538124	2.0028982606614854
725	-0.27500000000007985	2.240290407818668	1.9087731547075353
726	-0.27400000000007996	2.1080614852569166	1.7793325389972927
727	-0.27300000000008007	1.9573951902229991	1.6241933346026487
728	-0.2720000000000802	1.812316442782	1.4277693815226666
729	-0.2710000000000803	1.6464059317809998	1.3017790889929741
730	-0.2700000000000804	1.5383483850893143	1.231494597269758
731	-0.2690000000000805	1.433054094833133	1.2051405306206477
732	-0.2680000000000806	1.3613000025618147	1.200215655743468
733	-0.26700000000008073	1.3395750436190488	1.1865795806011497
734	-0.26600000000008084	1.3230762051227896	1.1921735082070262
735	-0.26500000000008095	1.3223988073976156	1.19066464123038
736	-0.26400000000008106	1.3161759542101032	1.1836198039330272
737	-0.26300000000008117	1.30840753100713	1.1711958401575018
738	-0.2620000000000813	1.2989364445667362	1.1608795463778154
739	-0.2610000000000814	1.2777537858634143	1.1630131746434074
740	-0.2600000000000815	1.2531020549815102	1.1658454675064933
741	-0.2590000000000816	1.2604650747350563	1.1651767523852647
742	-0.2580000000000817	1.2726382681117985	1.1606316787509838
743	-0.25700000000008183	1.2778583277996074	1.1516081594039262
744	-0.25600000000008194	1.2860140504946196	1.1470415938951364
745	-0.25500000000008205	1.302894783030428	1.1604603043954675
746	-0.25400000000008216	1.3366224585270206	1.1822195479815303
747	-0.25300000000008227	1.3675222138416558	1.2083578580718097
748	-0.2520000000000824	1.395504490705405	1.2410880324620044
749	-0.2510000000000825	1.426543254207487	1.2804108695910321
750	-0.2500000000000826	1.4888156767951697	1.3433633416446795
751	-0.2490000000000827	1.5629327034869758	1.420482491620311
752	-0.24800000000008282	1.641695053893296	1.4984149237676558
753	-0.24700000000008293	1.720695945036827	1.5782154577950567
754	-0.24600000000008304	1.796157104849023	1.6538962741931258
755	-0.24500000000008315	1.8697380556126033	1.7264669379435131
756	-0.24400000000008326	1.93404221961672	1.7892328832756652
757	-0.24300000000008337	1.986048587429464	1.839980521043104
758	-0.24200000000008348	2.040751637302003	1.889246180392403
759	-0.2410000000000836	2.0883377008525583	1.934677330282692
760	-0.2400000000000837	2.1557404491870558	1.971657979859673
761	-0.2390000000000838	2.2351438733786804	2.0478019711230955
762	-0.23800000000008392	2.302902248047395	2.116387918786779
763	-0.23700000000008403	2.3875795368710286	2.1872676697060798
764	-0.23600000000008414	2.493575250644724	2.284665925827369
765	-0.23500000000008425	2.600234372111392	2.375667940944222
766	-0.23400000000008436	2.703974437645398	2.4382841402433444
767	-0.23300000000008447	2.8142293973036643	2.5297850202622296
768	-0.23200000000008458	2.88874594469987	2.598159706721425
769	-0.2310000000000847	2.934655415137334	2.6420095214413992
770	-0.2300000000000848	2.9584398437081423	2.664229956308911
771	-0.2290000000000849	2.9700880685410187	2.6707339119859235
772	-0.22800000000008502	2.9698353442166505	2.663901592095255
773	-0.22700000000008513	2.9410338097274518	2.6398723437143325
774	-0.22600000000008524	2.8721691556220525	2.5887234540771766
775	-0.22500000000008535	2.762346009157289	2.493956875173665
776	-0.22400000000008546	2.632011791305788	2.3676694824220066
777	-0.22300000000008557	2.500929962654618	2.2172716968885915
778	-0.22200000000008568	2.3863401464736356	2.069964416428044
779	-0.2210000000000858	2.2553796416503986	1.917050928256185
780	-0.2200000000000859	2.1024168034580235	1.762707216548927
781	-0.21900000000008601	1.9414842252807187	1.6122839454559486
782	-0.21800000000008612	1.7744100410851003	1.4767864082174262
783	-0.21700000000008624	1.7116256066932807	1.4404554135715828
784	-0.21600000000008635	1.694610512145955	1.4298175667569617
785	-0.21500000000008646	1.7032725647742413	1.4451961076783393
786	-0.21400000000008657	1.7674226163534559	1.4646255325618642
787	-0.21300000000008668	1.8557888670936438	1.524514892578711
788	-0.21200000000008679	1.9382010908073417	1.6061349265878897
789	-0.2110000000000869	2.0067265018110216	1.6747658993956327
790	-0.210000000000087	2.0736660455517892	1.7430857399239192
791	-0.20900000000008712	2.1420982219766684	1.8131503539128995
792	-0.20800000000008723	2.208045388561032	1.880923737723102
793	-0.20700000000008734	2.272622844559433	1.948864486262841
794	-0.20600000000008745	2.342030349966014	2.019706036053057
795	-0.20500000000008756	2.4246101017854773	2.1012018951044333
796	-0.20400000000008767	2.5078536624282024	2.1833177935750863
797	-0.20300000000008778	2.6118997921305804	2.2821877654471847
798	-0.2020000000000879	2.7170008122517206	2.382203585608454
799	-0.201000000000088	2.8140017115012754	2.47621629880045
800	-0.2000000000000881	2.8882444198973882	2.549245653582688
801	-0.19900000000008822	2.956036768777315	2.615781831319911
802	-0.19800000000008833	3.0145495203119026	2.6729972419983166
803	-0.19700000000008844	3.061208678697834	2.722425884315439
804	-0.19600000000008855	3.10133066587194	2.7731556511434063
805	-0.19500000000008866	3.143688799627981	2.8223230463076896
806	-0.19400000000008877	3.216705589756019	2.888655282111519
807	-0.19300000000008888	3.3273054893716214	2.986808024301531
808	-0.192000000000089	3.4437502790091026	3.0475562556000564
809	-0.1910000000000891	3.5223705280591537	3.158711595644799
810	-0.1900000000000892	3.624067948515251	3.272774045907889
811	-0.18900000000008932	3.7265142323692997	3.3736905837017224
812	-0.18800000000008943	3.808984102787063	3.4545960412247165
813	-0.18700000000008954	3.899339270844878	3.5106685615790183
814	-0.18600000000008965	4.02969797088436	3.6393583519633363
815	-0.18500000000008976	4.114486272463092	3.7339833592765457
816	-0.18400000000008987	4.139281117050734	3.7785495342577944
817	-0.18300000000008998	4.108550618910345	3.7689751432261387
818	-0.1820000000000901	4.04278744705296	3.790303948753524
819	-0.1810000000000902	4.029467600682676	3.808497898160104
820	-0.1800000000000903	4.01201444860806	3.810920251226344
821	-0.17900000000009042	4.028078772964895	3.888305818595719
822	-0.17800000000009053	4.070287426124695	3.938279602585284
823	-0.17700000000009064	4.086628393871914	3.957188077066957
824	-0.17600000000009075	4.087332331766737	3.9601618197439383
825	-0.17500000000009086	4.063211772766308	3.9430178459194622
826	-0.17400000000009097	4.017344113202464	3.906054017573893
827	-0.17300000000009108	3.9612676005212433	3.851176927843326
828	-0.1720000000000912	3.9062474126160605	3.7870247144031337
829	-0.1710000000000913	3.8354748200575917	3.7249435012260723
830	-0.1700000000000914	3.789972939826439	3.6869916707857397
831	-0.16900000000009152	3.7551242146399715	3.698420336007581
832	-0.16800000000009163	3.7486856697659254	3.71261550922862
833	-0.16700000000009174	3.760155800679663	3.7291229406346647
834	-0.16600000000009185	3.773072402898893	3.7462702196553788
835	-0.16500000000009196	3.77801232402988	3.798572665287773
836	-0.16400000000009207	3.785395759864518	3.837515488879124
837	-0.16300000000009218	3.8005470629815137	3.8651137353689986
838	-0.1620000000000923	3.8045916802059425	3.8774268681398336
839	-0.1610000000000924	3.792405038331739	3.8692707825819657
840	-0.1600000000000925	3.7629157084167617	3.8406176033646693
841	-0.15900000000009262	3.719346473551287	3.796944897699558
842	-0.15800000000009273	3.649446728212449	3.72701155744975
843	-0.15700000000009284	3.5596706944276355	3.6338738521075316
844	-0.15600000000009295	3.5033349443586395	3.576934373743357
845	-0.15500000000009306	3.443644313339027	3.5218997601758755
846	-0.15400000000009317	3.3849528643917752	3.464603080860336
847	-0.15300000000009328	3.3209936350326132	3.3813801146160993
848	-0.1520000000000934	3.2433127316705512	3.2780824479101316
849	-0.1510000000000935	3.14458564990082	3.1817191436866765
850	-0.15000000000009361	3.0501340752706536	3.08024176842314
851	-0.14900000000009372	2.9638312746193365	3.044036352637521
852	-0.14800000000009383	2.9358833179660606	3.0059106324305316
853	-0.14700000000009394	2.8988812411344713	2.9692573052905074
854	-0.14600000000009405	2.8587493587779	2.941297866087494
855	-0.14500000000009416	2.820949372395072	2.9235696397962765
856	-0.14400000000009427	2.816107412001656	2.9713432274000193
857	-0.14300000000009438	2.932480713411204	3.0996915605415176
858	-0.1420000000000945	3.072107456417379	3.232600904114495
859	-0.1410000000000946	3.1775283133481595	3.33114791564309
860	-0.14000000000009472	3.249085618736815	3.396355433859573
861	-0.13900000000009483	3.2827791318318464	3.4245450289650616
862	-0.13800000000009494	3.270648516166578	3.4072691583910806
863	-0.13700000000009505	3.226244458371334	3.358729359339085
864	-0.13600000000009516	3.2305549084154825	3.340896832497602
865	-0.13500000000009527	3.2637411332709805	3.3201509608411173
866	-0.13400000000009538	3.29707918149975	3.288987641518458
867	-0.1330000000000955	3.316458662094887	3.2399941602835263
868	-0.1320000000000956	3.3236285817932627	3.1933127542367874
869	-0.1310000000000957	3.3308647237623985	3.197382027833662
870	-0.13000000000009582	3.341481494637334	3.210141827443616
871	-0.12900000000009593	3.3518314654934147	3.227305924467796
872	-0.12800000000009604	3.358967649589804	3.258487823508597
873	-0.12700000000009615	3.3602545883739503	3.261878827923577
874	-0.12600000000009626	3.3353959872723946	3.2408350599171483
875	-0.12500000000009637	3.325137119640092	3.27028866114998
876	-0.12400000000009648	3.350083453679102	3.304814582767808
877	-0.12300000000009659	3.3487546470629117	3.315447406886443
878	-0.1220000000000967	3.3270971045537943	3.3039159299880314
879	-0.12100000000009681	3.289679892536059	3.2688939340987826
880	-0.12000000000009692	3.2479702920666176	3.2259914394802474
881	-0.11900000000009703	3.2064348365660282	3.177379508585295
882	-0.11800000000009714	3.2020655608539426	3.1410471764187493
883	-0.11700000000009725	3.253156838793359	3.1362690981087185
884	-0.11600000000009736	3.291312198612941	3.1343415197477844
885	-0.11500000000009747	3.3186262704423473	3.132091387098039
886	-0.11400000000009758	3.333830064940186	3.125435220618115
887	-0.11300000000009769	3.3329248116550976	3.109003880940401
888	-0.1120000000000978	3.320361050285895	3.072317779165845
889	-0.11100000000009791	3.2947285059566194	3.0234606968244147
890	-0.11000000000009802	3.2605059019420937	2.968101760470033
891	-0.10900000000009813	3.220717985012485	2.9103769161328894
892	-0.10800000000009824	3.203311388501217	2.8796858418099585
893	-0.10700000000009835	3.2091630815007544	2.894299665252013
894	-0.10600000000009846	3.20840662944663	2.8916793132294583
895	-0.10500000000009857	3.2302398263561303	2.88191534577885
896	-0.10400000000009868	3.233198144570086	2.8919914979031267
897	-0.10300000000009879	3.20927056143786	2.87454648978588
898	-0.1020000000000989	3.173382831451265	2.831025285891987
899	-0.10100000000009901	3.133021116513655	2.811202645067651
900	-0.10000000000009912	3.08797991830837	2.791789859233932
901	-0.09900000000009923	3.1262921873345357	2.7933687303189068
902	-0.09800000000009934	3.177067533366842	2.853037248718988
903	-0.09700000000009945	3.2320679036230375	2.916286206471201
904	-0.09600000000009956	3.2845106081614523	2.976716751341237
905	-0.09500000000009967	3.333446603622832	3.028163283049238
906	-0.09400000000009978	3.3946517371833873	3.0778680046622515
907	-0.09300000000009989	3.450759620331393	3.1274767645122945
908	-0.0920000000001	3.49907671808897	3.16804539043696
909	-0.09100000000010011	3.5717547426469207	3.242621833050995
910	-0.09000000000010022	3.6536997908878477	3.3530720269355863
911	-0.08900000000010033	3.7857719477338923	3.4674670594568546
912	-0.08800000000010044	3.9572279798824046	3.646252791602493
913	-0.08700000000010055	4.124054698652356	3.8095784481308477
914	-0.08600000000010066	4.242621016838004	3.918023793101428
915	-0.08500000000010077	4.2996848168580275	3.95441191784069
916	-0.08400000000010088	4.3060083435284415	3.927505860661059
917	-0.08300000000010099	4.32572377660679	3.9207554682903107
918	-0.0820000000001011	4.343631753211127	3.929504288723469
919	-0.08100000000010121	4.35156564319067	3.926234101867302
920	-0.08000000000010132	4.3530722039725545	3.9242657600478434
921	-0.07900000000010143	4.358885014676109	3.9274630922261156
922	-0.07800000000010154	4.365576153446434	3.9293741936797755
923	-0.07700000000010165	4.36293399390408	3.925922659625614
924	-0.07600000000010176	4.359827313174064	3.9238453968630482
925	-0.07500000000010187	4.350269713068236	3.917156985649315
926	-0.07400000000010198	4.32782464463123	3.8970621623733437
927	-0.0730000000001021	4.2953453727877955	3.877492451199199
928	-0.0720000000001022	4.324148460557534	3.932879635118011
929	-0.07100000000010231	4.385983830679227	3.9916308444802713
930	-0.07000000000010242	4.444038700451058	4.048155280665226
931	-0.06900000000010253	4.479235646886775	4.083109709233947
932	-0.06800000000010265	4.480257635734294	4.085524345682704
933	-0.06700000000010276	4.450642108085724	4.085397092984397
934	-0.06600000000010287	4.425263170646034	4.073797213754923
935	-0.06500000000010298	4.393421307601194	4.034496084868551
936	-0.06400000000010309	4.34338149094315	3.9877068508743743
937	-0.0630000000001032	4.2571521258141045	3.911391266231133
938	-0.062000000000103306	4.140737029227512	3.8024809904890535
939	-0.061000000000103416	4.0037293890819425	3.669302912807912
940	-0.060000000000103526	3.854541117388861	3.520520126495144
941	-0.059000000000103636	3.7012816379843714	3.3655666476182353
942	-0.058000000000103746	3.5459480548495397	3.2090856662030847
943	-0.057000000000103856	3.399999009643792	3.0640774286805605
944	-0.05600000000010397	3.266492053954351	2.936013014245743
945	-0.05500000000010408	3.150931998809716	2.8155723196920928
946	-0.05400000000010419	3.034717038514907	2.697352608929464
947	-0.0530000000001043	2.910361952382082	2.571020288896352
948	-0.05200000000010441	2.7764666159288027	2.4351794144247463
949	-0.05100000000010452	2.631994348847739	2.291121677721278
950	-0.05000000000010463	2.5118388333699104	2.163595942409358
951	-0.04900000000010474	2.3850793379527504	2.03906123051234
952	-0.04800000000010485	2.268386325162772	1.9228466296559705
953	-0.04700000000010496	2.1758485455976633	1.8270731904249373
954	-0.04600000000010507	2.1089586853877234	1.763866721157071
955	-0.04500000000010518	2.0630482284868434	1.7721773060952213
956	-0.04400000000010529	2.1540004104170833	1.8389067846109444
957	-0.0430000000001054	2.300350563612803	1.990869987680136
958	-0.04200000000010551	2.4549687454807163	2.1482244443535787
959	-0.04100000000010562	2.6069161454598184	2.2990690080389133
960	-0.04000000000010573	2.7904271520076573	2.447316697478106
961	-0.03900000000010584	3.001442614265831	2.6627292997070833
962	-0.03800000000010595	3.2226030426883523	2.8841985176866625
963	-0.03700000000010606	3.453997956124165	3.1196432291178495
964	-0.03600000000010617	3.6900077545955643	3.361864535747637
965	-0.03500000000010628	3.9252768327965937	3.596057399615254
966	-0.03400000000010639	4.158195488423488	3.826235645929726
967	-0.0330000000001065	4.372261965843161	4.0495644379693285
968	-0.03200000000010661	4.562081358207861	4.249584285633848
969	-0.03100000000010672	4.734758513230371	4.435285754099043
970	-0.03000000000010683	4.9182070337167065	4.633499493010846
971	-0.02900000000010694	5.1069082456991195	4.848429316109762
972	-0.02800000000010705	5.302066967811137	5.076141825712517
973	-0.02700000000010716	5.504628675470086	5.310104575058793
974	-0.02600000000010727	5.710260138666254	5.546712104376302
975	-0.02500000000010738	5.911522285278377	5.772956570068324
976	-0.02400000000010749	6.109174314590532	5.998219465737605
977	-0.0230000000001076	6.307292718226049	6.250842742554117
978	-0.02200000000010771	6.498333783433959	6.4853743304162865
979	-0.02100000000010782	6.767166040131775	6.743989697878871
980	-0.02000000000010793	7.075431689455878	7.052296768394936
981	-0.01900000000010804	7.397922630288957	7.374666122137253
982	-0.01800000000010815	7.74090372585219	7.719141214488184
983	-0.017000000000108262	8.119666149473401	8.089188337572509
984	-0.016000000000108372	8.563796710230264	8.502096040251978
985	-0.015000000000108482	9.049389830017233	8.949014704384624
986	-0.014000000000108592	9.558283811111517	9.451154236980393
987	-0.013000000000108702	10.070864835380704	9.959674392570543
988	-0.012000000000108813	10.593886357529833	10.478409516113743
989	-0.011000000000108923	11.147505070414477	11.02749920496697
990	-0.010000000000109033	11.748951715134668	11.624150830260719
991	-0.009000000000109143	12.404990293614592	12.275100817716925
992	-0.008000000000109253	13.122602380381823	12.987299862772076
993	-0.007000000000109363	13.905529213928874	13.76445599335099
994	-0.006000000000109473	14.763445469394748	14.616209085096614
995	-0.0050000000001095835	15.703227575272146	15.549398711055856
996	-0.004000000000109694	16.788326269657798	16.589322079174885
997	-0.0030000000001098037	18.068037777437393	17.857082076532837
998	-0.002000000000109914	19.499584484535955	19.280612861413932
999	-0.001000000000110024	21.10827900425049	20.880629031664398
1000	-1.1013412404281553e-13	22.945422609755433	22.692151227922327
1001	0.0009999999998897557	25.092111815371158	24.76396811431117
1002	0.0019999999998896456	27.542204593877685	27.198760619271084
1003	0.0029999999998895355	30.42169988173407	30.069769856719798
1004	0.003999999999889425	33.65518259408607	33.303606593883785
1005	0.004999999999889315	37.232982239816714	36.88185157402482
1006	0.005999999999889205	41.18404074908702	40.8191062435206
1007	0.006999999999889095	45.762300761901	45.40928809780253
1008	0.007999999999888985	50.8228292448957	50.44997160740368
1009	0.008999999999888875	56.297614094499096	55.902712235884984
1010	0.009999999999888765	62.227741645349724	61.80840525419302
1011	0.010999999999888654	68.62132464372942	68.17495999182155
1012	0.011999999999888544	75.46158203884586	74.98538892818112
1013	0.012999999999888434	82.75577222426506	82.31222288009525
1014	0.013999999999888324	90.67071582351593	90.19131079380813
1015	0.014999999999888214	98.75009665042104	98.23151012561598
1016	0.015999999999888104	106.9361863689765	106.37499180965195
1017	0.016999999999887994	115.11680007230247	114.50951747430456
1018	0.017999999999887883	123.1419297685177	122.48506544947486
1019	0.018999999999887773	130.99038549426973	130.280465305686
1020	0.019999999999887663	138.59350801405822	137.82708647343145
1021	0.020999999999887553	145.88724708100446	145.0609501577467
1022	0.021999999999887443	152.84039715158826	151.95093937845562
1023	0.022999999999887333	159.38600432875896	158.43018447411688
1024	0.023999999999887223	165.52735190914763	164.50207611424761
1025	0.024999999999887113	171.2958384951954	170.19811087901414
1026	0.025999999999887002	176.57285119866498	175.39980578585732
1027	0.026999999999886892	181.398251847806	180.147161686735
1028	0.027999999999886782	185.9364155542385	184.60465119804587
1029	0.028999999999886672	190.0715374289008	188.65656348734782
1030	0.029999999999886562	193.8874314473634	192.3868145262887
1031	0.03099999999988645	197.41498479264467	195.82638861318813
1032	0.03199999999988634	200.60140537709506	198.9225836748864
1033	0.03299999999988623	203.4403387952869	201.66915229706493
1034	0.03399999999988612	206.05375715235814	204.18816095368504
1035	0.03499999999988601	208.37255288170087	206.4105764188064
1036	0.0359999999998859	210.39557060616949	208.33534041425034
1037	0.03699999999988579	212.23069166216098	210.07041307979273
1038	0.03799999999988568	213.8319235696924	211.56987125611423
1039	0.03899999999988557	215.18794637372466	212.8224707405321
1040	0.03999999999988546	216.3746367231225	213.90415229741953
1041	0.04099999999988535	217.3875330439302	214.81051473554336
1042	0.04199999999988524	218.2554212090645	215.5704075364036
1043	0.04299999999988513	218.9800148182742	216.18559727520983
1044	0.04399999999988502	219.61292030586534	216.70774352217558
1045	0.04499999999988491	220.0937826435818	217.07654435403833
1046	0.0459999999998848	220.44118231400816	217.3106303524475
1047	0.04699999999988469	220.63331573786598	217.38826756188791
1048	0.04799999999988458	220.64367753069521	217.28303216384546
1049	0.04899999999988447	220.5691111338876	217.0918190754888
1050	0.04999999999988436	220.4216525947942	216.82669149731245
1051	0.05099999999988425	220.1470508130218	216.43346322848646
1052	0.05199999999988414	219.74891601787934	215.9158093262426
1053	0.05299999999988403	219.21671985322425	215.26325177372317
1054	0.05399999999988392	218.54467334726908	214.47005598789255
1055	0.05499999999988381	217.79393072844158	213.59741601616443
1056	0.0559999999998837	217.0610219742486	212.7418792685278
1057	0.05699999999988359	216.18872958305056	211.74627057869347
1058	0.05799999999988348	215.21071809609813	210.64429691084996
1059	0.05899999999988337	214.1733212058402	209.48231981915833
1060	0.05999999999988326	213.06774705252153	208.25158962008751
1061	0.06099999999988315	211.97949854857563	207.03763120619806
1062	0.06199999999988304	210.8310525291405	205.7629433672767
1063	0.06299999999988293	209.63239546267744	204.43754370325993
1064	0.06399999999988282	208.36632915117622	203.04427744408684
1065	0.06499999999988271	207.1439985375443	201.69431122972023
1066	0.0659999999998826	205.89824976318414	200.32049670262614
1067	0.06699999999988249	204.5926582314175	198.8864497149468
1068	0.06799999999988238	203.33288650301972	197.49786101778517
1069	0.06899999999988227	202.22484552639202	196.2606227289351
1070	0.06999999999988216	201.07716234168208	194.98336548146358
1071	0.07099999999988205	199.89949035183082	193.67577243474807
1072	0.07199999999988194	198.79907129723978	192.44509842183973
1073	0.07299999999988183	197.84605436728253	191.3614789750276
1074	0.07399999999988172	196.94176821369504	190.32622052665582
1075	0.0749999999998816	195.9755112375237	189.22863342218218
1076	0.0759999999998815	195.01863051515159	188.140082220722
1077	0.07699999999988139	194.10234680431415	187.09179522886149
1078	0.07799999999988128	193.25331462091734	186.11042095541612
1079	0.07899999999988117	192.39046779107815	185.11489953969757
1080	0.07999999999988106	191.50393990945642	184.09538531341667
1081	0.08099999999988095	190.71206862359352	183.17021271086205
1082	0.08199999999988083	189.8902184528588	182.21474812393004
1083	0.08299999999988072	189.08534515067606	181.27596662339667
1084	0.08399999999988061	188.27882606693933	180.33525287325546
1085	0.0849999999998805	187.45866194530993	179.38063462888218
1086	0.0859999999998804	186.6317212813397	178.4189998793468
1087	0.08699999999988028	185.8443334959809	177.4966787717428
1088	0.08799999999988017	185.10045538109182	176.61760846451207
1089	0.08899999999988006	184.33955708219847	175.7212889615401
1090	0.08999999999987995	183.631708306351	174.87780351951992
1091	0.09099999999987984	182.9583923986345	174.06863589685938
1092	0.09199999999987973	182.246244368058	173.22043119108733
1093	0.09299999999987962	181.49484280221753	172.33277592453476
1094	0.09399999999987951	180.7853487041536	171.48683407093984
1095	0.0949999999998794	180.1307984237883	170.69564006319354
1096	0.09599999999987929	179.40927916206755	169.83730760307438
1097	0.09699999999987918	178.62900585564574	168.9200766212044
1098	0.09799999999987907	177.7924467552781	167.94644217954814
1099	0.09899999999987896	177.00753631201923	167.02435376252427
1100	0.09999999999987885	176.28372038795126	166.16324791715618
1101	0.10099999999987874	175.54376437315085	165.28590646912988
1102	0.10199999999987863	174.81402427876202	164.41870365907002
1103	0.10299999999987852	174.0865803547747	163.55372070293205
1104	0.10399999999987841	173.33801774615196	162.6675564651022
1105	0.1049999999998783	172.56333352534327	161.75523297651054
1106	0.10599999999987819	171.83746761676593	160.89170145942362
1107	0.10699999999987808	171.22515531806792	160.14168024946537
1108	0.10799999999987797	170.63925938121426	159.41802519892698
1109	0.10899999999987786	170.03437089226193	158.67534394134012
1110	0.10999999999987775	169.3867450611354	157.88990635832175
1111	0.11099999999987764	168.71254583471247	157.07788708419406
1112	0.11199999999987753	168.0553698019172	156.28289437243023
1113	0.11299999999987742	167.38325027717158	155.47296926350634
1114	0.11399999999987731	166.74903834954884	154.70096342938822
1115	0.1149999999998772	166.12832205099832	153.94246203002254
1116	0.11599999999987709	165.42979299245454	153.10617665108282
1117	0.11699999999987698	164.76766321542473	152.30632759946496
1118	0.11799999999987687	164.1440104896858	151.54498168036145
1119	0.11899999999987676	163.49699003995053	150.7603084140393
1120	0.11999999999987665	162.90995335619453	150.0356659204586
1121	0.12099999999987654	162.36451249175926	149.35264791546072
1122	0.12199999999987643	161.78190589089996	148.63249477248016
1123	0.12299999999987632	161.21139994323272	147.9244824588544
1124	0.12399999999987621	160.66767839015878	147.24329161025764
1125	0.1249999999998761	160.0799959218254	146.5181921247181
1126	0.125999999999876	159.47942800359687	145.78027764039692
1127	0.12699999999987588	158.86405542648933	145.0276404131704
1128	0.12799999999987577	158.3092423954906	144.33564133737914
1129	0.12899999999987566	157.8772391840353	143.7665080690689
1130	0.12999999999987555	157.41199063702706	143.1641840822972
1131	0.13099999999987544	156.8717565060359	142.48695566198745
1132	0.13199999999987533	156.33076537412882	141.80907468132938
1133	0.13299999999987522	155.85107546461953	141.19260229158087
1134	0.1339999999998751	155.43087003903617	140.63569961100117
1135	0.134999999999875	155.12979626726195	140.19798657695236
1136	0.1359999999998749	154.9034491568191	139.8350315145541
1137	0.13699999999987478	154.52604271110582	139.3210728705759
1138	0.13799999999987467	154.05272492848732	138.71129547663662
1139	0.13899999999987456	153.55500214373671	138.0772153269025
1140	0.13999999999987445	152.99837935106072	137.38435922123068
1141	0.14099999999987434	152.39334809265125	136.64324689299139
1142	0.14199999999987423	151.79612046702943	135.91009357997
1143	0.14299999999987412	151.2194183552105	135.19760383485394
1144	0.143999999999874	150.60844874114608	134.4509877422983
1145	0.1449999999998739	150.00868865898966	133.71573075327294
1146	0.1459999999998738	149.42412249178406	132.99581605439124
1147	0.14699999999987368	148.8503550722191	132.28683866373305
1148	0.14799999999987357	148.29202510860486	131.59344029554057
1149	0.14899999999987346	147.81933477939984	130.98582863850882
1150	0.14999999999987335	147.51244600162673	130.5441511228594
1151	0.15099999999987324	147.30359206740866	130.20060788018787
1152	0.15199999999987313	147.07064235380432	129.83305248643174
1153	0.15299999999987302	146.81927133603074	129.44715935821705
1154	0.1539999999998729	146.53832547032727	129.0317899277428
1155	0.1549999999998728	146.279103837568	128.63824896943672
1156	0.15599999999987268	146.0857562296038	128.31067830977972
1157	0.15699999999987257	145.96146430154985	128.05224844174717
1158	0.15799999999987246	145.83139928272453	127.78812686830972
1159	0.15899999999987235	145.6043240639175	127.42709620039537
1160	0.15999999999987224	145.26517155103892	126.95412244103493
1161	0.16099999999987213	144.85933854238118	126.41463240619709
1162	0.16199999999987202	144.41936059185701	125.84117630949893
1163	0.16299999999987191	143.97669614107164	125.26522483928036
1164	0.1639999999998718	143.52091329298233	124.67635762388417
1165	0.1649999999998717	143.01945218848525	124.04203054850437
1166	0.16599999999987158	142.49530065489412	123.38524674733544
1167	0.16699999999987147	141.8993129265512	122.65687618026466
1168	0.16799999999987136	141.25706476041125	121.88251663347333
1169	0.16899999999987125	140.5653822128925	121.05900527250263
1170	0.16999999999987114	139.8582378485455	120.22032564905268
1171	0.17099999999987103	139.10576403186047	119.33661761330436
1172	0.17199999999987092	138.28451129622658	118.38445221807142
1173	0.1729999999998708	137.47947673995444	117.44884148274494
1174	0.1739999999998707	136.78874255432032	116.62784717860282
1175	0.1749999999998706	136.2023718394955	115.91150259796967
1176	0.17599999999987048	135.64210112836042	115.22153702285388
1177	0.17699999999987037	135.08695976059172	114.53699176896409
1178	0.17799999999987026	134.58339107533968	113.90430500985083
1179	0.17899999999987015	134.13583693694395	113.3279009216263
1180	0.17999999999987004	133.71265449037503	112.77613208761115
1181	0.18099999999986993	133.30657149075057	112.24172750825036
1182	0.18199999999986982	132.89086048878377	111.69795848308233
1183	0.1829999999998697	132.45963324094234	111.13893773868352
1184	0.1839999999998696	132.0410910761449	110.5928609258189
1185	0.1849999999998695	131.63391003996793	110.05840102292599
1186	0.18599999999986938	131.27379995321212	109.57127203920125
1187	0.18699999999986927	130.92484987459255	109.09556203732272
1188	0.18799999999986916	130.59861571704323	108.64282146635593
1189	0.18899999999986905	130.38178378247093	108.29972200407103
1190	0.18999999999986894	130.16035769699312	107.95226191435626
1191	0.19099999999986883	129.8643661237658	107.53047909028083
1192	0.19199999999986872	129.47932362169044	107.01990620140475
1193	0.1929999999998686	129.07307069545027	106.48839965148883
1194	0.1939999999998685	128.61665402232026	105.90702188557415
1195	0.1949999999998684	128.10556331341718	105.271283171127
1196	0.19599999999986828	127.61225208540002	104.65364323826394
1197	0.19699999999986817	127.16876843242785	104.08613311440038
1198	0.19799999999986806	126.69373508181155	103.48737890260071
1199	0.19899999999986795	126.16392290004862	102.83417488113888
1200	0.19999999999986784	125.59585827894676	102.14306526025328
1201	0.20099999999986773	125.01886794277434	101.44338409888412
1202	0.20199999999986762	124.36981292580575	100.6720008565795
1203	0.2029999999998675	123.60154071639916	99.78179780377916
1204	0.2039999999998674	122.73001639763514	98.78877323996123
1205	0.2049999999998673	121.88082630727553	97.81855032213403
1206	0.20599999999986718	121.05633592244294	96.87350057532265
1207	0.20699999999986707	120.22753899690878	95.92462231774515
1208	0.20799999999986696	119.35501246927093	94.9325061172337
1209	0.20899999999986685	118.39528742011171	93.85371013102265
1210	0.20999999999986674	117.3975711019435	92.73746554026671
1211	0.21099999999986663	116.42347208237292	91.64538853319462
1212	0.21199999999986652	115.41795677578713	90.52245367456524
1213	0.2129999999998664	114.34591171510993	89.33357320900984
1214	0.2139999999998663	113.32959641531103	88.20101950579185
1215	0.2149999999998662	112.3237203465239	87.0795015618159
1216	0.21599999999986608	111.2674151399652	85.90817278035365
1217	0.21699999999986597	110.25095843450745	84.77731435946411
1218	0.21799999999986586	109.21835036417204	83.63093543976989
1219	0.21899999999986575	108.10831228636216	82.4077900487827
1220	0.21999999999986564	106.96107105249445	81.14812709297964
1221	0.22099999999986553	105.78440632523754	79.85973823148532
1222	0.22199999999986542	104.59986465250027	78.56417288266896
1223	0.2229999999998653	103.4424520186646	77.2964268389168
1224	0.2239999999998652	102.29225229903794	76.03657995483202
1225	0.22499999999986509	101.12831603784011	74.76369157009785
1226	0.22599999999986498	99.99562954753544	73.52275547220145
1227	0.22699999999986487	98.88379051592202	72.30336191834346
1228	0.22799999999986476	97.76906731194245	71.08177998821924
1229	0.22899999999986465	96.65354368003092	69.86009523524436
1230	0.22999999999986454	95.51041865505675	68.61151814607884
1231	0.23099999999986442	94.3737108355088	67.37008180189288
1232	0.23199999999986431	93.27647984063776	66.16884213674479
1233	0.2329999999998642	92.1869125108048	64.97598929051702
1234	0.2339999999998641	91.13343468549037	63.81994616672605
1235	0.23499999999986398	90.12243217717986	62.70708810674909
1236	0.23599999999986387	89.13001253227411	61.61351881118575
1237	0.23699999999986376	88.16917108053627	60.552232580387084
1238	0.23799999999986365	87.22425755719914	59.50758491943529
1239	0.23899999999986354	86.3200066253217	58.50432298053211
1240	0.23999999999986343	85.44770995523997	57.53374105246023
1241	0.24099999999986332	84.574065059142	56.562539096702245
1242	0.2419999999998632	83.73546116645781	55.62709369856475
1243	0.2429999999998631	82.90692876675583	54.702423990319794
1244	0.243999999999863	82.13097775061011	53.83103489577677
1245	0.24499999999986288	81.39395935365214	52.99926000565464
1246	0.24599999999986277	80.63268608646113	52.143910000271696
1247	0.24699999999986266	79.85836771879697	51.27620073674097
1248	0.24799999999986255	79.06035132346841	50.385480761509136
1249	0.24899999999986244	78.22121287602809	49.46119745621135
1250	0.24999999999986233	77.39028892698029	48.611645215997505
1251	0.2509999999998622	76.53727194231016	47.735362906278766
1252	0.2519999999998621	75.5891867520413	46.75919050403432
1253	0.252999999999862	74.59525960156901	45.731609787560735
1254	0.2539999999998619	73.56220492741869	44.655578737808355
1255	0.2549999999998618	72.53234858900066	43.570394118950986
1256	0.25599999999986167	71.48141973263363	42.47114200410309
1257	0.25699999999986156	70.4101210742809	41.35588681340488
1258	0.25799999999986145	69.29903715661749	40.19982994097003
1259	0.25899999999986134	68.157770592039	39.00754661828547
1260	0.25999999999986123	66.97866791142211	37.773460664253705
1261	0.2609999999998611	65.76818735298465	36.50725113820093
1262	0.261999999999861	64.54652479152938	35.22958481750208
1263	0.2629999999998609	63.345083286309716	33.97123747318742
1264	0.2639999999998608	62.19768140168562	32.76510598918398
1265	0.2649999999998607	61.1001490296726	31.72756940576923
1266	0.26599999999986057	60.04100005834334	30.774644921542976
1267	0.26699999999986046	58.97111146273819	29.812238467597098
1268	0.26799999999986035	57.907540787752694	28.896842017499022
1269	0.26899999999986024	56.85565169354972	28.007476003804133
1270	0.26999999999986013	55.810128246061815	27.11783367722392
1271	0.27099999999986	54.775969160349284	26.261850970222987
1272	0.2719999999998599	53.801603810918444	25.459843240210777
1273	0.2729999999998598	52.86199214425259	24.684681250795673
1274	0.2739999999998597	51.99832941509194	23.93459892758477
1275	0.2749999999998596	51.23011313676206	23.231444271981943
1276	0.27599999999985947	50.50463709152509	22.544933016531882
1277	0.27699999999985936	49.82204756575047	21.87960328743437
1278	0.27799999999985925	49.20987482860476	21.27191510570253
1279	0.27899999999985914	48.65986205856826	20.698285213707642
1280	0.27999999999985903	48.128105909708175	20.13850482301211
1281	0.2809999999998589	47.627042679651986	19.604415212303696
1282	0.2819999999998588	47.151264568591735	19.098190429078965
1283	0.2829999999998587	46.69582211653843	18.613930749055843
1284	0.2839999999998586	46.25499927282632	18.14276483005533
1285	0.2849999999998585	45.81400957015355	17.668095563374305
1286	0.28599999999985837	45.37142227298159	17.192280795400414
1287	0.28699999999985826	44.903994362388545	16.73866200756939
1288	0.28799999999985815	44.393801929478826	16.244998507070104
1289	0.28899999999985804	43.86311201941329	15.74075317074747
1290	0.2899999999998579	43.33718390111969	15.275509263821856
1291	0.2909999999998578	42.79467991565186	14.828101237639057
1292	0.2919999999998577	42.27379240742552	14.359677198141648
1293	0.2929999999998576	41.73295989615467	13.874009626779875
1294	0.2939999999998575	41.22732244091904	13.419549943276136
1295	0.2949999999998574	40.7752400724486	12.974030177497198
1296	0.29599999999985727	40.328714106869015	12.51010698138809
1297	0.29699999999985716	39.87458272391341	12.04474858130272
1298	0.29799999999985705	39.395637908243195	11.57465946818543
1299	0.29899999999985694	38.888723815055194	11.108846126871697
1300	0.2999999999998568	38.35757299978572	10.641297329744738
1301	0.3009999999998567	37.80856791776958	10.174045146645726
1302	0.3019999999998566	37.25079982313102	9.71452498520782
1303	0.3029999999998565	36.68990834373029	9.268955821524122
1304	0.3039999999998564	36.17223822092005	8.84341608065883
1305	0.3049999999998563	35.68816607968012	8.448579840412803
1306	0.30599999999985616	35.247421377116964	8.09485724714158
1307	0.30699999999985605	34.86302532755651	7.82635378069876
1308	0.30799999999985594	34.57932060487317	7.6869859665829186
1309	0.30899999999985583	34.37763383951321	7.574358557739071
1310	0.3099999999998557	34.22969802887072	7.485577797393828
1311	0.3109999999998556	34.131866674698024	7.405072882864544
1312	0.3119999999998555	34.08269512950794	7.318630399842614
1313	0.3129999999998554	34.06239041339526	7.248653457232019
1314	0.3139999999998553	34.04395447026859	7.209159554013024
1315	0.3149999999998552	34.03094269368317	7.174655432869783
1316	0.31599999999985506	34.00399997300005	7.1172430728749365
1317	0.31699999999985495	33.95811239066059	7.0285012722723
1318	0.31799999999985484	33.87251515443275	6.907382125795953
1319	0.31899999999985473	33.73313925622223	6.758251477795036
1320	0.3199999999998546	33.53643721939744	6.578775278907752
1321	0.3209999999998545	33.29591824015484	6.3799682944493625
1322	0.3219999999998544	33.03903371222851	6.178093423456012
1323	0.3229999999998543	32.79312617639996	6.087904094921439
1324	0.3239999999998542	32.600526485800614	6.023242103547477
1325	0.3249999999998541	32.46649603803718	5.9774662325014285
1326	0.32599999999985396	32.36561782046565	5.9311569576706145
1327	0.32699999999985385	32.32604370801054	5.885127276110212
1328	0.32799999999985374	32.30469469558655	5.8500437288055505
1329	0.32899999999985363	32.26894993508774	5.821972229564946
1330	0.3299999999998535	32.19903122106241	5.785061270860568
1331	0.3309999999998534	32.10605680303865	5.737849073507237
1332	0.3319999999998533	32.00237179900917	5.684006144462367
1333	0.3329999999998532	31.891722081208155	5.618179254769559
1334	0.3339999999998531	31.781699647344166	5.537270395868143
1335	0.33499999999985297	31.697744483886396	5.468758841146754
1336	0.33599999999985286	31.633070274208652	5.415301123826566
1337	0.33699999999985275	31.5551171562924	5.360206911750773
1338	0.33799999999985264	31.450495998063143	5.322635182273183
1339	0.33899999999985253	31.34663322776982	5.2820257413020375
1340	0.3399999999998524	31.221170913658888	5.211613632968424
1341	0.3409999999998523	31.06428699604022	5.1027840751202795
1342	0.3419999999998522	30.887037366837994	4.970658999617487
1343	0.3429999999998521	30.69623267403844	4.823918570162634
1344	0.343999999999852	30.46504206936321	4.628854149882741
1345	0.34499999999985187	30.205637624500906	4.3993059309949905
1346	0.34599999999985176	30.03637030466114	4.154756225218774
1347	0.34699999999985165	29.903477799732794	3.919013190837602
1348	0.34799999999985154	29.800054353124168	3.7149966608724823
1349	0.34899999999985143	29.712626531697154	3.5586081712207185
1350	0.3499999999998513	29.620756557726505	3.4102585369706993
1351	0.3509999999998512	29.50247377679469	3.249382797444718
1352	0.3519999999998511	29.353661887455264	3.0736519531038913
1353	0.352999999999851	29.193254102400214	2.90077396108329
1354	0.3539999999998509	29.03519633150464	2.7396846222840594
1355	0.35499999999985077	28.876085396640427	2.594310096400582
1356	0.35599999999985066	28.715273292751867	2.4784430552842256
1357	0.35699999999985055	28.55797718388676	2.4090997645541856
1358	0.35799999999985044	28.39970628173144	2.3380964859395266
1359	0.3589999999998503	28.246856215445085	2.2678112823439824
1360	0.3599999999998502	28.109531030326686	2.2014056867952605
1361	0.3609999999998501	27.990251364458942	2.16084862718159
1362	0.36199999999985	27.898337748762742	2.122681905062054
1363	0.3629999999998499	27.860331636201508	2.106597342276393
1364	0.3639999999998498	27.85436902373629	2.093761668521491
1365	0.36499999999984967	27.86740123251035	2.0779554798879256
1366	0.36599999999984956	27.88230368539864	2.0857476697493484
1367	0.36699999999984945	27.887620901525228	2.111426041100687
1368	0.36799999999984934	27.88936924995123	2.154291871176063
1369	0.3689999999998492	27.90199171808948	2.2176123420441267
1370	0.3699999999998491	27.926328406942208	2.310088052271702
1371	0.370999999999849	27.93971691520725	2.4105822649905146
1372	0.3719999999998489	27.924065931359607	2.5066220180472194
1373	0.3729999999998488	27.884319677457142	2.5745024076096006
1374	0.3739999999998487	27.838202659168743	2.612009841154312
1375	0.37499999999984857	27.76435050268467	2.626306543799315
1376	0.37599999999984846	27.665305640179916	2.624784263140139
1377	0.37699999999984835	27.54297434503789	2.6033871727995894
1378	0.37799999999984824	27.473793683676575	2.56372590874968
1379	0.3789999999998481	27.42354394136263	2.5301459390991297
1380	0.379999999999848	27.367611456433938	2.5289584497181385
1381	0.3809999999998479	27.299281264699975	2.5098317714952985
1382	0.3819999999998478	27.21515533398862	2.480332787606636
1383	0.3829999999998477	27.131699631995698	2.450346499501431
1384	0.3839999999998476	27.067392146002188	2.4331357662773727
1385	0.38499999999984746	26.990354488604062	2.398555342713623
1386	0.38599999999984735	26.886119624679488	2.346020532477398
1387	0.38699999999984724	26.76922231948341	2.3453527814035406
1388	0.38799999999984713	26.65352359652154	2.37563572001867
1389	0.388999999999847	26.545339899308434	2.4413614578432346
1390	0.3899999999998469	26.44482074773608	2.5085508949167696
1391	0.3909999999998468	26.360025904337814	2.5741350764746187
1392	0.3919999999998467	26.295711853521908	2.631329356421712
1393	0.3929999999998466	26.249497085149837	2.6795594221042918
1394	0.3939999999998465	26.223638521701776	2.725933088651327
1395	0.39499999999984636	26.210136853188104	2.770141417152307
1396	0.39599999999984625	26.19988169739116	2.811193412303546
1397	0.39699999999984614	26.192627242963745	2.847509960696602
1398	0.39799999999984603	26.18941996439584	2.872742540871444
1399	0.3989999999998459	26.196643414798263	2.882244525367717
1400	0.3999999999998458	26.218121668182885	2.9296725145702163
1401	0.4009999999998457	26.25879471662847	2.9734495667445
1402	0.4019999999998456	26.313088731772954	3.0086013717308804
1403	0.4029999999998455	26.377793338561315	3.0366167556372985
1404	0.40399999999984537	26.47427863337988	3.0574835330297003
1405	0.40499999999984526	26.593825936281974	3.064215920911482
1406	0.40599999999984515	26.673670065987164	3.048797905337659
1407	0.40699999999984504	26.717674512555476	3.006351515250358
1408	0.40799999999984493	26.720837031840215	2.9231185249070095
1409	0.4089999999998448	26.686340453841918	2.821756675846637
1410	0.4099999999998447	26.613540489270612	2.714631356307044
1411	0.4109999999998446	26.505109115663227	2.5770298277354144
1412	0.4119999999998445	26.361230175930245	2.474206943217772
1413	0.4129999999998444	26.183458221842766	2.350642518235856
1414	0.41399999999984427	25.974083107287978	2.2267413410435717
1415	0.41499999999984416	25.77165759120348	2.081852283914988
1416	0.41599999999984405	25.56494947102468	1.9175991830567154
1417	0.41699999999984394	25.354240642067726	1.7360078723436387
1418	0.41799999999984383	25.154680488919407	1.546788696957226
1419	0.4189999999998437	24.959587535295118	1.4063174198776764
1420	0.4199999999998436	24.762602422023736	1.3238076133488017
1421	0.4209999999998435	24.580125538146408	1.229949156155227
1422	0.4219999999998434	24.423682605587082	1.1297086882431455
1423	0.4229999999998433	24.313123040139125	1.0890655157407378
1424	0.42399999999984317	24.240691937059918	1.0650740949792825
1425	0.42499999999984306	24.19589943347851	1.0487933457232381
1426	0.42599999999984295	24.18290343182628	1.0486161136403662
1427	0.42699999999984284	24.203727041413252	1.0667498790923569
1428	0.42799999999984273	24.25020112260343	1.1002209911063714
1429	0.4289999999998426	24.304542595357155	1.1474872164453962
1430	0.4299999999998425	24.357320294049735	1.2001873103031904
1431	0.4309999999998424	24.391305587479582	1.2480142610429352
1432	0.4319999999998423	24.40024891409743	1.2875058634894856
1433	0.4329999999998422	24.388960888787842	1.3753235518582665
1434	0.43399999999984207	24.367943260352053	1.4674634308002033
1435	0.43499999999984196	24.345031629065602	1.5569444458955808
1436	0.43599999999984185	24.32262797246944	1.639914741212221
1437	0.43699999999984174	24.31046882316589	1.712778619071033
1438	0.4379999999998416	24.305945106219774	1.7730060346591217
1439	0.4389999999998415	24.306015849924062	1.813611606050859
1440	0.4399999999998414	24.295213387538205	1.826920514972069
1441	0.4409999999998413	24.249822565883502	1.8115128494795885
1442	0.4419999999998412	24.16352085134536	1.770044829119582
1443	0.4429999999998411	24.04484885174324	1.707287911663468
1444	0.44399999999984097	23.893681536649797	1.618804576342346
1445	0.44499999999984086	23.716088199289146	1.5084026516180138
1446	0.44599999999984075	23.522535282913868	1.4288878222969146
1447	0.44699999999984064	23.315093841456275	1.3388072418639765
1448	0.4479999999998405	23.099354209815505	1.2353769664861884
1449	0.4489999999998404	22.890130736532875	1.121498291413447
1450	0.4499999999998403	22.711943703374544	1.0123276431809465
1451	0.4509999999998402	22.53144708852463	0.9153958733895527
1452	0.4519999999998401	22.343531437026257	0.8268598811079582
1453	0.45299999999984	22.15892548448707	0.7405178474725083
1454	0.45399999999983986	21.986029415537455	0.6549097343485291
1455	0.45499999999983975	21.818466879433032	0.5643151503790316
1456	0.45599999999983964	21.67748258353483	0.4831832861402651
1457	0.45699999999983953	21.585100737703748	0.43463070276878873
1458	0.4579999999998394	21.511753123311017	0.3861405300250911
1459	0.4589999999998393	21.446402297695563	0.3331139095036449
1460	0.4599999999998392	21.38557586476026	0.27619371711218865
1461	0.4609999999998391	21.33844408907638	0.22280270253084336
1462	0.461999999999839	21.329375543390174	0.1807043598239312
1463	0.4629999999998389	21.377759633444334	0.15275219625979577
1464	0.46399999999983876	21.449557611396962	0.13830359220039287
1465	0.46499999999983865	21.551145070341004	0.14333240695668134
1466	0.46599999999983854	21.665455579425217	0.1606431815729529
1467	0.46699999999983843	21.777672478252097	0.1828464789161908
1468	0.4679999999998383	21.88839260771793	0.20306959489370635
1469	0.4689999999998382	22.02911199141186	0.21914967851170125
1470	0.4699999999998381	22.19532872815452	0.2310920714102153
1471	0.470999999999838	22.363238679008933	0.23986134153591404
1472	0.4719999999998379	22.538358445791065	0.25048356176643877
1473	0.4729999999998378	22.71797508942255	0.26488559528997263
1474	0.47399999999983766	22.87859926028429	0.29213172484647193
1475	0.47499999999983755	23.02016374924881	0.33521707352297603
1476	0.47599999999983744	23.147077670701673	0.3771182342019415
1477	0.47699999999983733	23.25404312812196	0.41456263364767376
1478	0.4779999999998372	23.336033448945336	0.44007998994307884
1479	0.4789999999998371	23.372020424164376	0.45388408627348675
1480	0.479999999999837	23.375564105041835	0.46798184252012975
1481	0.4809999999998369	23.36336235012805	0.4968067776313543
1482	0.4819999999998368	23.34108184186253	0.5396479109240008
1483	0.48299999999983667	23.341672187214655	0.5835463697228308
1484	0.48399999999983656	23.410750388831968	0.6222334405218903
1485	0.48499999999983645	23.468569845032263	0.6539677112008306
1486	0.48599999999983634	23.49850528103642	0.6766216384091875
1487	0.48699999999983623	23.504075758583223	0.6786324067528829
1488	0.4879999999998361	23.475164691533656	0.6577310140625385
1489	0.488999999999836	23.42451875585639	0.6178693734269531
1490	0.4899999999998359	23.368989804686606	0.5769784909470013
1491	0.4909999999998358	23.32295531449341	0.5675659586214443
1492	0.4919999999998357	23.29095867259342	0.5551029809732468
1493	0.49299999999983557	23.289595518248785	0.5504708155794309
1494	0.49399999999983546	23.326885047474317	0.5509304561956392
1495	0.49499999999983535	23.390923367530313	0.559433494750233
1496	0.49599999999983524	23.467251115981075	0.5783038378711547
1497	0.49699999999983513	23.5445053728956	0.5988504768093331
1498	0.497999999999835	23.61561322134064	0.6150158361818171
1499	0.4989999999998349	23.665187358939296	0.6092122793649777
1500	0.4999999999998348	23.700168091047512	0.5892197351274503
1501	0.5009999999998347	23.717367455407857	0.5623664743670084
1502	0.5019999999998346	23.695281344043728	0.5229467447253292
1503	0.5029999999998345	23.653890022849943	0.46725916192008876
1504	0.5039999999998344	23.603541381410565	0.4001959720718449
1505	0.5049999999998342	23.542676726569827	0.38983616575253216
1506	0.5059999999998341	23.506756649782147	0.39200198687926324
1507	0.506999999999834	23.477642164052867	0.40972020301473533
1508	0.5079999999998339	23.455294552097385	0.44438355592056206
1509	0.5089999999998338	23.441567976922155	0.49857129088854696
1510	0.5099999999998337	23.408392446831673	0.5558020969270376
1511	0.5109999999998336	23.33302043580256	0.5970491341063439
1512	0.5119999999998335	23.217726847219254	0.6130847621713741
1513	0.5129999999998334	23.079180733065886	0.6104410969976847
1514	0.5139999999998333	22.933950076115647	0.600572649895229
1515	0.5149999999998331	22.810770387111948	0.5860016535318355
1516	0.515999999999833	22.71779004587982	0.5705164362664751
1517	0.5169999999998329	22.648953306124007	0.5533766237346179
1518	0.5179999999998328	22.597743082990508	0.5363691800942381
1519	0.5189999999998327	22.54014715384525	0.5147582860003032
1520	0.5199999999998326	22.452833972147655	0.4837732861697436
1521	0.5209999999998325	22.33726993485646	0.43921273857121546
1522	0.5219999999998324	22.227991669327093	0.37191107409818086
1523	0.5229999999998323	22.119480056545203	0.2846940964292082
1524	0.5239999999998322	22.00771108554909	0.18187597865538865
1525	0.524999999999832	21.906157344568143	0.0686548816960414
1526	0.5259999999998319	21.825272578495888	0.0008557357869412908
1527	0.5269999999998318	21.766692370672743	0.0
1528	0.5279999999998317	21.730015483511934	0.0
1529	0.5289999999998316	21.72707382997764	0.0
1530	0.5299999999998315	21.748631047261846	5.2796643765323525e-11
1531	0.5309999999998314	21.7759186802572	0.01219929316700269
1532	0.5319999999998313	21.787313408190794	0.02777262008734457
1533	0.5329999999998312	21.782481310532265	0.04484038722771012
1534	0.533999999999831	21.790955827830686	0.06489383980095127
1535	0.5349999999998309	21.77740121546456	0.0875991248888966
1536	0.5359999999998308	21.73431454786429	0.11166308294658683
1537	0.5369999999998307	21.658823415969426	0.13533686778247714
1538	0.5379999999998306	21.54798683438488	0.1549454332098172
1539	0.5389999999998305	21.402046158905137	0.1927849325345494
1540	0.5399999999998304	21.252520811922913	0.23100260917382734
1541	0.5409999999998303	21.12635873744494	0.27261789328121433
1542	0.5419999999998302	21.034752586205155	0.32194842040564986
1543	0.5429999999998301	20.998688996261926	0.37871139413389754
1544	0.54399999999983	20.998143917463025	0.43646211823482295
1545	0.5449999999998298	21.007105183721734	0.4925066578217634
1546	0.5459999999998297	21.03351043901786	0.548032437313354
1547	0.5469999999998296	21.07723358645606	0.6020047706676436
1548	0.5479999999998295	21.12872439425164	0.6494996544731788
1549	0.5489999999998294	21.190643382871635	0.699487432337215
1550	0.5499999999998293	21.260575755822185	0.7911931759563855
1551	0.5509999999998292	21.33598763840847	0.8741132000771392
1552	0.5519999999998291	21.416343893816315	0.9439728343358287
1553	0.552999999999829	21.48852094865361	0.9946542072980133
1554	0.5539999999998289	21.57047465678019	1.0242451762729645
1555	0.5549999999998287	21.640620973070867	1.0339576227649092
1556	0.5559999999998286	21.6737556627307	1.066050296098635
1557	0.5569999999998285	21.684617396053174	1.0689131845398996
1558	0.5579999999998284	21.675720115249693	1.0403082611574128
1559	0.5589999999998283	21.643178863726348	0.9799506358964565
1560	0.5599999999998282	21.592625482593643	0.891451906010403
1561	0.5609999999998281	21.54383942615393	0.8059301647764964
1562	0.561999999999828	21.50639284755628	0.7259917373674197
1563	0.5629999999998279	21.473750402144116	0.721612247917838
1564	0.5639999999998278	21.452273854137083	0.7200064507090568
1565	0.5649999999998276	21.459782312542675	0.7470683711333783
1566	0.5659999999998275	21.457044620151134	0.7802453062399789
1567	0.5669999999998274	21.437559086460215	0.8024725549665281
1568	0.5679999999998273	21.430314016355005	0.8276416691198267
1569	0.5689999999998272	21.457942647825426	0.8643080755340026
1570	0.5699999999998271	21.524915757163022	0.9034542808610183
1571	0.570999999999827	21.62264664622909	0.9313212819079895
1572	0.5719999999998269	21.75820246669507	0.9483070900012557
1573	0.5729999999998268	21.878880153984664	0.9949203326751251
1574	0.5739999999998266	21.975335824086304	1.0264324895800152
1575	0.5749999999998265	22.023940487390863	1.0286554189364683
1576	0.5759999999998264	22.009726223956125	0.9986171886229093
1577	0.5769999999998263	21.945670514787444	0.9437378119172678
1578	0.5779999999998262	21.834807414554824	0.8656803474150988
1579	0.5789999999998261	21.672115944367917	0.7622957693725328
1580	0.579999999999826	21.470701137570046	0.6419106881774347
1581	0.5809999999998259	21.24922350366374	0.5146281183950185
1582	0.5819999999998258	21.01691704424495	0.378464495333988
1583	0.5829999999998257	20.779700789142986	0.23637495980829265
1584	0.5839999999998255	20.560580193603165	0.12741263309028056
1585	0.5849999999998254	20.367091003482603	0.07511946879441496
1586	0.5859999999998253	20.2090498521868	0.0357490850980316
1587	0.5869999999998252	20.09494528681426	0.009200851804501137
1588	0.5879999999998251	20.02746276141423	0.0
1589	0.588999999999825	20.024997292549042	0.0
1590	0.5899999999998249	20.06549015173023	0.0
1591	0.5909999999998248	20.101871792258173	0.0
1592	0.5919999999998247	20.127610851955218	0.0
1593	0.5929999999998246	20.126288871673268	0.0
1594	0.5939999999998244	20.085841317652008	0.0
1595	0.5949999999998243	20.011022658931047	0.0
1596	0.5959999999998242	19.91160702528957	0.014237397946626696
1597	0.5969999999998241	19.80720448111295	0.05620889528794178
1598	0.597999999999824	19.74923713206624	0.09180475996250895
1599	0.5989999999998239	19.72531589731618	0.12223200943273223
1600	0.5999999999998238	19.72517856399422	0.1461737696003967
1601	0.6009999999998237	19.73234954931897	0.16433158841736423
1602	0.6019999999998236	19.737902045181514	0.17739120366312186
1603	0.6029999999998235	19.742115272708954	0.18634708386981064
1604	0.6039999999998233	19.740554240104732	0.1916634244463605
1605	0.6049999999998232	19.72796361606919	0.19303782820063972
1606	0.6059999999998231	19.714660995354983	0.1915273458268748
1607	0.606999999999823	19.709048083544236	0.1872456348358327
1608	0.6079999999998229	19.700193548690166	0.18011980682903925
1609	0.6089999999998228	19.712034572281418	0.17007530858706346
1610	0.6099999999998227	19.7530066853796	0.1604000738009033
1611	0.6109999999998226	19.82566914606969	0.14874107891936517
1612	0.6119999999998225	19.918317142951324	0.13360769000226586
1613	0.6129999999998224	20.011680912146133	0.1160970827512726
1614	0.6139999999998222	20.08511772467979	0.0991578336561638
1615	0.6149999999998221	20.149807728746822	0.08135992018514279
1616	0.615999999999822	20.241925078737726	0.12459103699657642
1617	0.6169999999998219	20.326516523474023	0.18790442302099272
1618	0.6179999999998218	20.41403873920331	0.2656723755994565
1619	0.6189999999998217	20.553078742785555	0.3563526765497492
1620	0.6199999999998216	20.707220823121585	0.45350037351770034
1621	0.6209999999998215	20.887710632116555	0.553756995827192
1622	0.6219999999998214	21.075621915164458	0.6523989182041029
1623	0.6229999999998213	21.25499279957389	0.7435918375188878
1624	0.6239999999998211	21.40206417398671	0.8200102832349456
1625	0.624999999999821	21.519949357096817	0.8791994868050405
1626	0.6259999999998209	21.61708232227661	0.9215433779661908
1627	0.6269999999998208	21.684427891278492	0.9395403765732664
1628	0.6279999999998207	21.71285084705107	0.9311479105394787
1629	0.6289999999998206	21.700461484472626	0.9009171079188399
1630	0.6299999999998205	21.637481233999974	0.8463052345888472
1631	0.6309999999998204	21.519648242736835	0.7632425814152426
1632	0.6319999999998203	21.35182365776053	0.6573305601893317
1633	0.6329999999998202	21.136312207367776	0.5324010540673035
1634	0.63399999999982	20.888451645658275	0.45511006611443333
1635	0.6349999999998199	20.6247201443829	0.38257651550636707
1636	0.6359999999998198	20.346994491790444	0.30817896003617284
1637	0.6369999999998197	20.055727668857884	0.23520633232572677
1638	0.6379999999998196	19.769509426257013	0.1619900522674633
1639	0.6389999999998195	19.537466465382888	0.08446529406033094
1640	0.6399999999998194	19.338321904142077	0.001468072555949439
1641	0.6409999999998193	19.179718858204886	0.0
1642	0.6419999999998192	19.06491995994081	0.0
1643	0.642999999999819	18.992458730473096	0.0
1644	0.6439999999998189	18.94631322296013	0.0
1645	0.6449999999998188	18.91279014099508	0.05008330734051593
1646	0.6459999999998187	18.887423175380988	0.13706517495646453
1647	0.6469999999998186	18.858804631688596	0.21826457780405284
1648	0.6479999999998185	18.82385021474731	0.29732315891629196
1649	0.6489999999998184	18.802078705157452	0.37527091165513843
1650	0.6499999999998183	18.86586264050229	0.4476334805465419
1651	0.6509999999998182	18.94683264632322	0.5118411474766956
1652	0.6519999999998181	19.021541263364284	0.5656973818321522
1653	0.652999999999818	19.09902028402279	0.608214671961255
1654	0.6539999999998178	19.174806260939317	0.6356991454338163
1655	0.6549999999998177	19.246913725475032	0.6454699355335756
1656	0.6559999999998176	19.30352127718349	0.6381920043210491
1657	0.6569999999998175	19.34327381213781	0.614100450073393
1658	0.6579999999998174	19.367912881528937	0.5733150212827013
1659	0.6589999999998173	19.37354369250022	0.5327786103432677
1660	0.6599999999998172	19.365710293301806	0.5281178696290891
1661	0.6609999999998171	19.367327467682127	0.5183066656882693
1662	0.661999999999817	19.370316839656358	0.5017228738758885
1663	0.6629999999998168	19.381711826978457	0.47839955923441196
1664	0.6639999999998167	19.40446924584697	0.4476952593658001
1665	0.6649999999998166	19.431819760168192	0.4102566421586842
1666	0.6659999999998165	19.46663541755308	0.37281374993881344
1667	0.6669999999998164	19.50169695515755	0.3369324137097881
1668	0.6679999999998163	19.55365676376281	0.3667344074280623
1669	0.6689999999998162	19.60191210075955	0.4472424737741962
1670	0.6699999999998161	19.680945409824666	0.5210038972158734
1671	0.670999999999816	19.73973776977385	0.5872924466905449
1672	0.6719999999998159	19.7810109656118	0.6454809119221856
1673	0.6729999999998157	19.8123318254002	0.6947795390332332
1674	0.6739999999998156	19.852055397835652	0.7354841503479672
1675	0.6749999999998155	19.899812201958586	0.7685904175833587
1676	0.6759999999998154	19.95506768524041	0.7861734925196072
1677	0.6769999999998153	19.989879675214635	0.7846188082472045
1678	0.6779999999998152	20.013122670940255	0.7667087817021799
1679	0.6789999999998151	20.02655640649637	0.7366614769337362
1680	0.679999999999815	20.031828820502273	0.6957809511923722
1681	0.6809999999998149	20.02056029233591	0.6755331463309788
1682	0.6819999999998148	19.981886821555182	0.6502357007337898
1683	0.6829999999998146	19.93478386499038	0.6216013386851639
1684	0.6839999999998145	19.866383633926386	0.5919102748511701
1685	0.6849999999998144	19.770614708960238	0.5624732049675263
1686	0.6859999999998143	19.716034369887574	0.5323072636544051
1687	0.6869999999998142	19.6538591298546	0.4988411926655027
1688	0.6879999999998141	19.548981799382428	0.46286912795861057
1689	0.688999999999814	19.413034986232045	0.422869366708569
1690	0.6899999999998139	19.26088138977289	0.37799451237144605
1691	0.6909999999998138	19.1030671228114	0.32901199574934625
1692	0.6919999999998137	18.95404555844924	0.2784434854318999
1693	0.6929999999998135	18.831575368581657	0.23172260759401964
1694	0.6939999999998134	18.76976899553097	0.193710124459469
1695	0.6949999999998133	18.73137155641809	0.16477917486937738
1696	0.6959999999998132	18.718010066972084	0.14363893663657212
1697	0.6969999999998131	18.70034075332809	0.14509089864004343
1698	0.697999999999813	18.685541757846924	0.1728960138932666
1699	0.6989999999998129	18.708587977298137	0.20605753880169772
1700	0.6999999999998128	18.727293563690594	0.24813813368449852
1701	0.7009999999998127	18.753298049935555	0.3170668645648401
1702	0.7019999999998126	18.80261037218764	0.3915202626284865
1703	0.7029999999998124	18.841817597242695	0.45630170062449965
1704	0.7039999999998123	18.857205162331326	0.49047802064868024
1705	0.7049999999998122	18.83642234331028	0.4834117954037598
1706	0.7059999999998121	18.79383833949657	0.44822551377529346
1707	0.706999999999812	18.723382544618264	0.38370757389763244
1708	0.7079999999998119	18.65253754135836	0.3459294479080803
1709	0.7089999999998118	18.5945002280761	0.3482166458927042
1710	0.7099999999998117	18.531363633421293	0.37473399249973194
1711	0.7109999999998116	18.467737201566464	0.39517714095139683
1712	0.7119999999998115	18.396431088507594	0.4039734191353961
1713	0.7129999999998113	18.320991919842708	0.40016705162432403
1714	0.7139999999998112	18.24722637405422	0.3857105276250852
1715	0.7149999999998111	18.173789736715637	0.3641576631367478
1716	0.715999999999811	18.0954356364183	0.3388537070650899
1717	0.7169999999998109	18.048628636181146	0.3147907561861039
1718	0.7179999999998108	18.05156153126892	0.3098290625736746
1719	0.7189999999998107	18.05790174139487	0.3546170533820259
1720	0.7199999999998106	18.07718764117937	0.41518963142328913
1721	0.7209999999998105	18.13029064638411	0.49063085123679884
1722	0.7219999999998103	18.21430123739695	0.5729984615092355
1723	0.7229999999998102	18.311583068410663	0.6584118783017039
1724	0.7239999999998101	18.422191875269736	0.7407369055452608
1725	0.72499999999981	18.542060104210183	0.8093087008678498
1726	0.7259999999998099	18.672653489008685	0.9264538933680295
1727	0.7269999999998098	18.795716558768294	1.0498026217833996
1728	0.7279999999998097	18.923465439065527	1.1698194486455902
1729	0.7289999999998096	19.08232916539449	1.3125971467492334
1730	0.7299999999998095	19.292056271650164	1.4689910513719224
1731	0.7309999999998094	19.522214009744456	1.6283897843564257
1732	0.7319999999998092	19.73654207380557	1.785506059544784
1733	0.7329999999998091	19.921235561910184	1.9182773003675768
1734	0.733999999999809	20.08956944660231	2.003555278311861
1735	0.7349999999998089	20.202547993412324	2.035441510713577
1736	0.7359999999998088	20.2576559571956	2.0159704849620526
1737	0.7369999999998087	20.256860523114728	1.9716117018008235
1738	0.7379999999998086	20.203525152457537	1.9013989182943296
1739	0.7389999999998085	20.114603324430192	1.8283870822625259
1740	0.7399999999998084	20.02686275655879	1.7580566621192342
1741	0.7409999999998083	19.919234290134085	1.6632608436373701
1742	0.7419999999998081	19.801150619830143	1.5458692548083641
1743	0.742999999999808	19.68633630892243	1.412541261827123
1744	0.7439999999998079	19.586180718038985	1.269710443692973
1745	0.7449999999998078	19.511468155407886	1.1227177702849906
1746	0.7459999999998077	19.44725602777647	0.9757923936182129
1747	0.7469999999998076	19.419102171484763	0.8314651717254239
1748	0.7479999999998075	19.40645269742998	0.737344611822105
1749	0.7489999999998074	19.399411563190665	0.6606209221844249
1750	0.7499999999998073	19.406021006048405	0.5946971242729474
1751	0.7509999999998072	19.401310226953157	0.5374598523450851
1752	0.751999999999807	19.361232211078594	0.48475188224781607
1753	0.7529999999998069	19.302253298715517	0.43761989026257764
1754	0.7539999999998068	19.261196905106143	0.39629015660964323
1755	0.7549999999998067	19.236109466228562	0.3592755574277109
1756	0.7559999999998066	19.195997388379215	0.31862719769623277
1757	0.7569999999998065	19.11855707262425	0.2744946333457781
1758	0.7579999999998064	19.011827573692454	0.23106410898925808
1759	0.7589999999998063	18.90324234574021	0.1989579846539459
1760	0.7599999999998062	18.79558537028721	0.18179651665283583
1761	0.760999999999806	18.697447616575356	0.17706603594594783
1762	0.7619999999998059	18.609614009754146	0.1832777487002102
1763	0.7629999999998058	18.537906897802824	0.19646873766575926
1764	0.7639999999998057	18.484456907821816	0.2161037266098074
1765	0.7649999999998056	18.444740751556434	0.24314854316371107
1766	0.7659999999998055	18.42138422962427	0.2782568908989395
1767	0.7669999999998054	18.417138499219575	0.3162320447695375
1768	0.7679999999998053	18.452830696685464	0.3535890644108051
1769	0.7689999999998052	18.56677166759768	0.3900204890367606
1770	0.7699999999998051	18.71771474630386	0.42309530454431277
1771	0.770999999999805	18.871906712314452	0.45420771754590233
1772	0.7719999999998048	19.01262310900128	0.48311906975116214
1773	0.7729999999998047	19.13110464357512	0.5104371989336379
1774	0.7739999999998046	19.222155545884974	0.5332823959877901
1775	0.7749999999998045	19.281852868294067	0.5519204941793006
1776	0.7759999999998044	19.311104170501086	0.5769163770018566
1777	0.7769999999998043	19.322533358859474	0.5822330977482802
1778	0.7779999999998042	19.333332606184996	0.569636885972315
1779	0.7789999999998041	19.362716526237964	0.5441007895283553
1780	0.779999999999804	19.43624716256842	0.5110057143234965
1781	0.7809999999998039	19.56057529575727	0.4710614142555995
1782	0.7819999999998037	19.72565636538573	0.42475771460826195
1783	0.7829999999998036	19.90729877177556	0.3726323657979417
1784	0.7839999999998035	20.07651703321199	0.3171879005066267
1785	0.7849999999998034	20.219086215752196	0.25883429077631254
1786	0.7859999999998033	20.357450995921408	0.19812761740872578
1787	0.7869999999998032	20.468732277466593	0.15179821613303277
1788	0.7879999999998031	20.547524503941048	0.19915918109858116
1789	0.788999999999803	20.608832058205117	0.26980688418147203
1790	0.7899999999998029	20.64796778515272	0.33912922763501885
1791	0.7909999999998027	20.68185516561274	0.45160131719009994
1792	0.7919999999998026	20.740537128175532	0.5579703474618699
1793	0.7929999999998025	20.767146237879967	0.6507680909063631
1794	0.7939999999998024	20.75476760169827	0.7299978829714298
1795	0.7949999999998023	20.71070042750767	0.7925222256205978
1796	0.7959999999998022	20.638788893603046	0.8376400623722688
1797	0.7969999999998021	20.55143226349063	0.8712485636601683
1798	0.797999999999802	20.479329144754704	0.9005501471607079
1799	0.7989999999998019	20.42347005999245	0.9401163684225893
1800	0.7999999999998018	20.34459106183202	0.9893074150754145
1801	0.8009999999998016	20.238136928535496	1.0454390644896276
1802	0.8019999999998015	20.11677455609711	1.109537528762865
1803	0.8029999999998014	19.991755305139637	1.1475876341629268
1804	0.8039999999998013	19.862474227022926	1.1575519188254972
1805	0.8049999999998012	19.72949064284667	1.1361392479876589
1806	0.8059999999998011	19.572872347307158	1.083633332607275
1807	0.806999999999801	19.414953988071872	1.0642495916124701
1808	0.8079999999998009	19.28632547610732	1.0135620452844434
1809	0.8089999999998008	19.18955654086058	0.9378147620565704
1810	0.8099999999998007	19.111575234210985	0.8474712496841237
1811	0.8109999999998005	19.029781925695197	0.7482257733075582
1812	0.8119999999998004	18.928923717763357	0.6380949989687162
1813	0.8129999999998003	18.804038573624023	0.5347003021573427
1814	0.8139999999998002	18.664135551194487	0.4464769154518682
1815	0.8149999999998001	18.515369260446434	0.35655998288087515
1816	0.8159999999998	18.36256117652398	0.27224455895902133
1817	0.8169999999997999	18.209851923285445	0.19902647854592725
1818	0.8179999999997998	18.060498404782937	0.13861909991295027
1819	0.8189999999997997	17.918374455698498	0.09601247008052192
1820	0.8199999999997996	17.78258267515348	0.07343311308393803
1821	0.8209999999997994	17.649018237709054	0.06756152766559785
1822	0.8219999999997993	17.522559664427988	0.0739233135153971
1823	0.8229999999997992	17.40171149679359	0.09031497094326944
1824	0.8239999999997991	17.284490362747785	0.1132734080278077
1825	0.824999999999799	17.16559092944834	0.13711297044234663
1826	0.8259999999997989	17.0492469615236	0.1616063097335667
1827	0.8269999999997988	17.052856095803005	0.18845328414542506
1828	0.8279999999997987	17.077741633234496	0.21868411938571308
1829	0.8289999999997986	17.098988489761535	0.2539121685815836
1830	0.8299999999997985	17.12989430848337	0.2915946081481014
1831	0.8309999999997983	17.18333725315806	0.32980039465672784
1832	0.8319999999997982	17.25818108051497	0.36543266765274957
1833	0.8329999999997981	17.3317816290418	0.39574794795741197
1834	0.833999999999798	17.38460800331576	0.4132400635020293
1835	0.8349999999997979	17.408692343979016	0.41596417959723114
1836	0.8359999999997978	17.388751794428842	0.4041824582311524
1837	0.8369999999997977	17.320914427059925	0.3788530641672351
1838	0.8379999999997976	17.22959637281275	0.34264239678283154
1839	0.8389999999997975	17.1264626216002	0.2998548567928643
1840	0.8399999999997974	17.021580782869254	0.25196809359301
1841	0.8409999999997972	16.9221616449489	0.19783748028617013
1842	0.8419999999997971	16.86143932991398	0.13736112249018562
1843	0.842999999999797	16.838241550459713	0.10040191646919133
1844	0.8439999999997969	16.82449103508878	0.06617792943238672
1845	0.8449999999997968	16.828467052496933	0.09793666243387031
1846	0.8459999999997967	16.839615259032076	0.1267714222480591
1847	0.8469999999997966	16.910807768426483	0.14258473099594327
1848	0.8479999999997965	16.983766326762865	0.1436375466746924
1849	0.8489999999997964	17.045375097119955	0.1385453225155341
1850	0.8499999999997963	17.118100215610273	0.13362759801965496
1851	0.8509999999997961	17.239037803628236	0.1334691487601486
1852	0.851999999999796	17.452024925467246	0.14281753626840069
1853	0.8529999999997959	17.66222952807858	0.16374522005728398
1854	0.8539999999997958	17.86224501064239	0.19770572131204614
1855	0.8549999999997957	18.03045327406003	0.2578713861606364
1856	0.8559999999997956	18.157942693139688	0.3833407102339125
1857	0.8569999999997955	18.246773830531957	0.5001285791966325
1858	0.8579999999997954	18.324297487816676	0.6139534659247293
1859	0.8589999999997953	18.409971701447503	0.7341285370206583
1860	0.8599999999997952	18.492782170715614	0.8591730270697586
1861	0.860999999999795	18.5748184519676	0.9830156597585797
1862	0.8619999999997949	18.65573298652992	1.1023920580450457
1863	0.8629999999997948	18.73828294322002	1.212666697470319
1864	0.8639999999997947	18.80615793174402	1.3060376636905071
1865	0.8649999999997946	18.85115999543468	1.379164474790043
1866	0.8659999999997945	18.885221999092124	1.4415253011455444
1867	0.8669999999997944	18.91753089818137	1.4998325120603533
1868	0.8679999999997943	18.980468565127172	1.5566376403734694
1869	0.8689999999997942	19.077950629625875	1.6108888815906495
1870	0.869999999999794	19.197315382617766	1.658164032772666
1871	0.8709999999997939	19.328078851817622	1.6988451374555966
1872	0.8719999999997938	19.465571016647374	1.7374225492013162
1873	0.8729999999997937	19.594904677111188	1.7670157861586437
1874	0.8739999999997936	19.70715574769299	1.7774141686833727
1875	0.8749999999997935	19.79496596078335	1.7693232150290306
1876	0.8759999999997934	19.857150301871524	1.7454962247253496
1877	0.8769999999997933	19.89782756633109	1.712540849123899
1878	0.8779999999997932	19.920939158005375	1.6785719755494088
1879	0.8789999999997931	19.931398999297485	1.6454302549000372
1880	0.879999999999793	19.925416984190704	1.6408916083397884
1881	0.8809999999997928	19.888932514503253	1.6288834075867902
1882	0.8819999999997927	19.82333320887569	1.6192794066497151
1883	0.8829999999997926	19.75761134723942	1.599969255978415
1884	0.8839999999997925	19.71829270630782	1.5863122654443855
1885	0.8849999999997924	19.716047004246185	1.579370620193771
1886	0.8859999999997923	19.738938502288246	1.591752391465045
1887	0.8869999999997922	19.79080546936777	1.6208565448406946
1888	0.8879999999997921	19.86524253200549	1.6546879382646535
1889	0.888999999999792	19.939306948328298	1.7058170451900905
1890	0.8899999999997918	20.008064210940052	1.7907549642741991
1891	0.8909999999997917	20.05755588079825	1.8797717060812524
1892	0.8919999999997916	20.076074793082004	1.9616520238090163
1893	0.8929999999997915	20.05902720301704	2.0219834285043823
1894	0.8939999999997914	20.00204864696615	2.057661774130141
1895	0.8949999999997913	19.914553903217264	2.073672557990638
1896	0.8959999999997912	19.79957620197469	2.0632332740092814
1897	0.8969999999997911	19.656880684489806	2.0212627572197754
1898	0.897999999999791	19.494404471507764	1.9551844477661406
1899	0.8989999999997909	19.31633572912958	1.9209986078687604
1900	0.8999999999997907	19.140471936282328	1.8706886236300617
1901	0.9009999999997906	18.97405768535993	1.8121497589659725
1902	0.9019999999997905	18.831306307704946	1.7474992208016462
1903	0.9029999999997904	18.706758639340297	1.668606338256421
1904	0.9039999999997903	18.61309502985581	1.5976651484550985
1905	0.9049999999997902	18.537194091834444	1.546226700867495
1906	0.9059999999997901	18.441470633616277	1.4760562915187707
1907	0.90699999999979	18.35975042648677	1.3930398908528503
1908	0.9079999999997899	18.293424877727478	1.300067256582127
1909	0.9089999999997898	18.22987513911054	1.2012953094085257
1910	0.9099999999997896	18.19568143411043	1.103047680981696
1911	0.9109999999997895	18.20345949908842	1.0173072375545074
1912	0.9119999999997894	18.22268324346499	0.9750264673677475
1913	0.9129999999997893	18.249964037212244	0.9523468039095897
1914	0.9139999999997892	18.28244599501253	0.9483921633230207
1915	0.9149999999997891	18.328203012674898	0.9610437632859494
1916	0.915999999999789	18.388466143977745	0.9786337132433295
1917	0.9169999999997889	18.454145695990768	0.9959239219554675
1918	0.9179999999997888	18.52324917274128	1.0059541303350463
1919	0.9189999999997887	18.595396569913373	1.007984355689581
1920	0.9199999999997885	18.657360747833913	1.0024171184400803
1921	0.9209999999997884	18.699190510307744	1.0560609461012413
1922	0.9219999999997883	18.727102795271684	1.1042515454906827
1923	0.9229999999997882	18.73699980814085	1.136453943454528
1924	0.9239999999997881	18.728108583774187	1.1561243910424228
1925	0.924999999999788	18.70500936054494	1.2036249584619854
1926	0.9259999999997879	18.666489750707132	1.2351671633623236
1927	0.9269999999997878	18.59508650021606	1.248054578636615
1928	0.9279999999997877	18.497474352985357	1.268652213127624
1929	0.9289999999997876	18.39601793698996	1.2778729904119748
1930	0.9299999999997874	18.288022989572195	1.304089575306968
1931	0.9309999999997873	18.163569737997513	1.3134845392454038
1932	0.9319999999997872	18.02598330629536	1.2906127990042473
1933	0.9329999999997871	17.880325535067136	1.2430674563799429
1934	0.933999999999787	17.73220474506607	1.1757213353432876
1935	0.9349999999997869	17.56677823783667	1.0836145466402323
1936	0.9359999999997868	17.3831991277248	0.9657489044779984
1937	0.9369999999997867	17.19883518431024	0.8251845069432164
1938	0.9379999999997866	17.0180148431227	0.6816638362585737
1939	0.9389999999997864	16.841260565634524	0.6486423464802634
1940	0.9399999999997863	16.655477404248046	0.6185796494679826
1941	0.9409999999997862	16.444300047045502	0.573250638105265
1942	0.9419999999997861	16.21557060141175	0.5179198950129024
1943	0.942999999999786	15.993108705420589	0.4581246804629158
1944	0.9439999999997859	15.793265556767517	0.40225451874272006
1945	0.9449999999997858	15.615577652211625	0.3443690044692491
1946	0.9459999999997857	15.458339852050665	0.28148588491639726
1947	0.9469999999997856	15.446463781388466	0.2534271033687691
1948	0.9479999999997855	15.431321733675501	0.2630618249246586
1949	0.9489999999997853	15.428747667216879	0.2725674793976516
1950	0.9499999999997852	15.489236657774978	0.2799322045305415
1951	0.9509999999997851	15.593022766774022	0.28491970882625234
1952	0.951999999999785	15.725135848783784	0.28729374017801523
1953	0.9529999999997849	15.868204368930048	0.29578212199724474
1954	0.9539999999997848	16.023979526280712	0.2960335346410228
1955	0.9549999999997847	16.156546897301155	0.2912594781473372
1956	0.9559999999997846	16.260095513514838	0.27949049626147426
1957	0.9569999999997845	16.340690709544532	0.26327035050707887
1958	0.9579999999997844	16.42063767186092	0.2560972569281578
1959	0.9589999999997842	16.498473304937722	0.2513010484521756
1960	0.9599999999997841	16.549647044589697	0.2513032631084006
1961	0.960999999999784	16.58729725260129	0.2564464993775707
1962	0.9619999999997839	16.62801988253773	0.2657174522183743
1963	0.9629999999997838	16.68251547413704	0.27941628786447603
1964	0.9639999999997837	16.74625976414323	0.2964025373312069
1965	0.9649999999997836	16.809993049052093	0.3206422514474802
1966	0.9659999999997835	16.878905580296944	0.37513278503752007
1967	0.9669999999997834	16.94281169274866	0.4283055545849023
1968	0.9679999999997833	16.978289075043932	0.5173037283608989
1969	0.9689999999997831	17.00642103660197	0.5680339973101796
1970	0.969999999999783	17.026245719526052	0.5861397900595798
1971	0.9709999999997829	17.048041441063244	0.5783300516009316
1972	0.9719999999997828	17.104448144937763	0.5655844865276665
1973	0.9729999999997827	17.169586658580815	0.5950522292881181
1974	0.9739999999997826	17.2397414324241	0.6191249109519568
1975	0.9749999999997825	17.303518945201567	0.6392172111496758
1976	0.9759999999997824	17.344684598115613	0.6507138294893307
1977	0.9769999999997823	17.352100130882885	0.6555435317562208
1978	0.9779999999997822	17.322359951182918	0.6585865175404712
1979	0.978999999999782	17.24771560788896	0.6616844887932303
1980	0.9799999999997819	17.131629139125376	0.6551607652964271
1981	0.9809999999997818	16.961890020186548	0.6360298215412017
1982	0.9819999999997817	16.738517083208283	0.5919843145295439
1983	0.9829999999997816	16.47874178341196	0.5409655572496459
1984	0.9839999999997815	16.211579747751067	0.4955053165545735
1985	0.9849999999997814	15.960287051471436	0.5060479830210284
1986	0.9859999999997813	15.735731422116539	0.5143078912626198
1987	0.9869999999997812	15.544294417698644	0.5173018967729833
1988	0.987999999999781	15.382760945975795	0.5113662952039522
1989	0.9889999999997809	15.248880869993398	0.49788232862889176
1990	0.9899999999997808	15.143212319287588	0.4792449244021888
1991	0.9909999999997807	15.067240920333369	0.45635630705524544
1992	0.9919999999997806	15.059085228523987	0.42762152799241265
1993	0.9929999999997805	15.094705421752572	0.4105621342076969
1994	0.9939999999997804	15.144656090500833	0.3923163045389701
1995	0.9949999999997803	15.215744038573694	0.3670393747231402
1996	0.9959999999997802	15.29568608563433	0.3296986033357724
1997	0.9969999999997801	15.365791649713785	0.2817644033216804
1998	0.99799999999978	15.407976555984337	0.24678541424747155
[truncated: 7,001 more rows]
