# Supplementary material for: Stimulus duration encoding occurs early in the moth olfactory pathway
Source: Commun Biol. 2024 Oct 3;7:1252. doi: 10.1038/s42003-024-06921-z (PMC11449909; doi:10.1038/s42003-024-06921-z)
Supplement: Supplementary file 3 — Supplementary Data 1 [file 42003_2024_6921_MOESM3_ESM.zip › Fig 6/A.csv]

time (s)	Ved (normalized)	Ir (normalized)	expon filtered Ir
-0.1	-0.0	0.0	0.0
-0.09993799875997521	-0.0	0.0	0.0
-0.09987599751995041	-0.0	0.0	0.0
-0.0998139962799256	-0.0	0.0	0.0
-0.0997519950399008	-0.0	7.284072940856906e-14	4.502245261021422e-16
-0.099689993799876	-0.0	0.0	4.474417140159817e-16
-0.0996279925598512	-0.0	-7.284072940856906e-14	-5.5484237697265016e-18
-0.09956599131982641	-0.0	1.4215431643585841e-15	3.272350519952215e-18
-0.0995039900798016	-0.0	6.229017977148211e-15	4.1753340449470927e-17
-0.0994419888397768	-0.0	8.218425637429138e-14	5.494716157504096e-16
-0.099379987599752	-0.0	8.597037066317013e-15	5.992131744364239e-16
-0.0993179863597272	-0.0	-6.762962399068309e-14	1.7749450074367996e-16
-0.0992559851197024	-0.0	-2.4394557236208222e-15	1.6131927625288423e-16
-0.0991939838796776	-0.0	-3.8609988879794066e-15	1.364575501017981e-16
-0.0991319826396528	-0.0	6.417225570780002e-14	5.322592826204654e-16
-0.099069981399628	-0.0	3.789562253527388e-15	5.523924934126384e-16
-0.0990079801596032	-0.0	-6.762962399068309e-14	1.3096321567564867e-16
-0.0989459789195784	-0.0	8.597037066317013e-15	1.8329155088397e-16
-0.09888397767955359	-0.0	-1.7644024586675392e-15	1.7125296211053442e-16
-0.0988219764395288	-0.0	6.9383361125686e-14	5.99049180997584e-16
-0.098759975199504	-0.0	-6.300454611600229e-15	5.564037301840863e-16
-0.0986979739594792	-0.0	-7.460513186723659e-14	9.183443023449847e-17
-0.0986359727194544	-0.0	-1.7644024586675392e-15	8.036113270121897e-17
-0.09857397147942959	-0.0	-3.4573682828830605e-15	5.849462269340664e-17
-0.09851197023940479	-0.0	6.796181796132741e-14	4.782013146382314e-16
-0.09844996899938	-0.0	-4.8789114472416445e-15	4.450892973849851e-16
-0.0983879677593552	-0.0	-7.670172829654847e-14	-3.175092116442242e-17
-0.0983259665193304	-0.0	-3.8609988879794066e-15	-5.5419291450376e-17
-0.09826396527930559	-0.0	-7.24693053641045e-15	-9.986962543398051e-17
-0.09820196403928079	-0.0	-4.807474812789626e-15	-1.2896707332416193e-16
-0.09813996279925599	-0.0	-4.807474812789626e-15	-1.578846715505195e-16
-0.0980779615592312	-0.0	-7.764820422135868e-14	-6.368480578556956e-16
-0.0980159603192064	-0.0	-4.807474812789626e-15	-6.626264727187613e-16
-0.09795395907918159	-0.0	-4.807474812789626e-15	-6.882455526716125e-16
-0.09789195783915679	-0.0	6.803325459577943e-14	-2.6348175645208765e-16
-0.09782995659913199	-0.0	0.0	-2.6185319076135226e-16
-0.09776795535910719	-0.0	-6.972622041999496e-14	-6.912086091736866e-16
-0.0977059541190824	-0.0	0.0	-6.869362882312453e-16
-0.09764395287905758	-0.0	-4.807474812789626e-15	-7.124051106026046e-16
-0.09758195163903279	-1.447375150652096e-15	6.038269345427263e-14	-3.347796814755324e-16
-0.09751995039900799	-1.447375150652096e-15	-1.0018580230675599e-14	-3.9463471854670157e-16
-0.09745794915898319	-1.447375150652096e-15	-6.904071242101493e-15	-4.3486918698109366e-16
-0.09739594791895838	-1.447375150652096e-15	-6.75053264953283e-16	-4.3635375232242903e-16
-0.09733394667893358	-1.447375150652096e-15	-6.75053264953283e-16	-4.3782914165016494e-16
-0.09727194543890878	-1.447375150652096e-15	5.553964712194927e-15	-4.0079419553949836e-16
-0.09720994419888399	-1.447375150652096e-15	-7.182281684930682e-14	-8.422497742878413e-16
-0.09714794295885919	-1.447375150652096e-15	2.4394557236208222e-15	-8.219657354115362e-16
-0.09708594171883438	-1.447375150652096e-15	-5.211105417885972e-15	-8.490947669616366e-16
-0.09702394047880958	-1.447375150652096e-15	6.762962399068309e-14	-4.2583158941476374e-16
-0.09696193923878478	-1.447375150652096e-15	-5.211105417885972e-15	-4.554091035003773e-16
-0.09689993799875998	-1.447375150652096e-15	-7.805183482645502e-14	-9.350283267625681e-16
-0.09683793675873519	-1.447375150652096e-15	-5.211105417885972e-15	-9.614585248918684e-16
-0.09677593551871037	-1.447375150652096e-15	-5.211105417885972e-15	-9.877253594758043e-16
-0.09671393427868558	-1.447375150652096e-15	6.762962399068309e-14	-5.636053141529799e-16
-0.09665193303866078	-1.447375150652096e-15	-6.904071242101493e-15	-6.027953849848473e-16
-0.09658993179863598	-1.447375150652096e-15	-7.663029166209645e-14	-1.0727171422583511e-15
-0.09652793055861118	-1.447375150652096e-15	-5.211105417885972e-15	-1.0982962936816708e-15
-0.09646592931858637	-1.447375150652096e-15	-5.211105417885972e-15	-1.123717341830718e-15
-0.09640392807856157	-1.447375150652096e-15	6.424369234225204e-14	-7.196849943734867e-16
-0.09634192683853678	-1.447375150652096e-15	-8.597037066317013e-15	-7.683744738861176e-16
-0.09627992559851198	-1.447375150652096e-15	-8.184139707998241e-14	-1.2694823510894181e-15
-0.09621792435848718	-1.447375150652096e-15	-6.561211947792538e-15	-1.3021902418995417e-15
-0.09615592311846237	-1.447375150652096e-15	-6.561211947792538e-15	-1.3346959671043233e-15
-0.09609392187843757	-1.447375150652096e-15	6.871897318439735e-14	-9.016981090583162e-16
-0.09603192063841277	-1.447375150652096e-15	-2.700213059813132e-15	-9.12814632349875e-16
-0.09596991939838798	-1.447375150652096e-15	-7.242643347980808e-14	-1.354836363077301e-15
-0.09590791815836318	-1.447375150652096e-15	4.142959287609735e-16	-1.3439014566262215e-15
-0.09584591691833837	-1.447375150652096e-15	-1.2786698954545475e-15	-1.3434982664789018e-15
-0.09578391567831357	-1.447375150652096e-15	-7.507687872602757e-15	-1.3815987845680758e-15
-0.09572191443828877	-1.447375150652096e-15	-7.507687872602757e-15	-1.4194638055306384e-15
-0.09565991319826397	-1.447375150652096e-15	-8.17699604455304e-14	-1.9161057908622173e-15
-0.09559791195823918	-1.447375150652096e-15	-6.48977531334052e-15	-1.9443753932232576e-15
-0.09553591071821436	-1.447375150652096e-15	-7.911318477699105e-15	-1.981256742585612e-15
-0.09547390947818957	-1.447375150652096e-15	6.946546308380265e-14	-1.5396485164616868e-15
-0.09541190823816477	-1.447375150652096e-15	-3.375266324766415e-15	-1.550994371667926e-15
-0.09534990699813997	-1.447375150652096e-15	-7.621599573333547e-14	-2.012494624893173e-15
-0.09528790575811517	-1.447375150652096e-15	-3.375266324766415e-15	-2.020917845304659e-15
-0.09522590451809036	-1.447375150652096e-15	-1.6823005005508936e-15	-2.0188248740003695e-15
-0.09516390327806556	-1.447375150652096e-15	7.569448106095085e-14	-1.5384832252602475e-15
-0.09510190203804077	-1.447375150652096e-15	2.853751652381796e-15	-1.5113350669236422e-15
-0.09503990079801597	-1.447375150652096e-15	7.389803805314485e-15	-1.4563176219336385e-15
-0.09497789955799117	-1.447375150652096e-15	-1.2786698954545475e-15	-1.4552195938879797e-15
-0.09491589831796636	-1.447375150652096e-15	3.5288049173350783e-15	-1.4244136163489478e-15
-0.09485389707794156	-1.447375150652096e-15	-1.2786698954545475e-15	-1.4235127851399572e-15
-0.09479189583791676	-1.447375150652096e-15	-7.696248563274077e-14	-1.8904150076177633e-15
-0.09472989459789197	-1.447375150652096e-15	-8.929231036961342e-15	-1.9339215443603555e-15
-0.09466789335786716	-1.447375150652096e-15	-7.911318477699105e-15	-1.970867508365573e-15
-0.09460589211784236	-1.447375150652096e-15	6.567590083027525e-14	-1.5527465725289446e-15
-0.09454389087781756	-1.447375150652096e-15	-8.857794402509325e-15	-1.5978986726938488e-15
-0.09448188963779276	-1.447375150652096e-15	-7.445159327466794e-14	-2.0482033389487583e-15
-0.09441988839776796	-1.447375150652096e-15	-6.4183386788885024e-15	-2.075214908015679e-15
-0.09435788715774315	-1.447375150652096e-15	-6.4183386788885024e-15	-2.1020595201166688e-15
-0.09429588591771836	-1.447375150652096e-15	6.188633857674788e-14	-1.7065507689708635e-15
-0.09423388467769356	-1.447375150652096e-15	-3.978882955267679e-15	-1.72059593194568e-15
-0.09417188343766876	-1.447375150652096e-15	-3.978882955267679e-15	-1.7345542825701855e-15
-0.09410988219764396	-1.447375150652096e-15	-3.978882955267679e-15	-1.7484263574265612e-15
-0.09404788095761915	-1.447375150652096e-15	-5.929513068366377e-16	-1.7412844332375754e-15
-0.09398587971759435	-1.447375150652096e-15	7.05548122775169e-14	-1.2944262550434401e-15
-0.09392387847756956	-1.447375150652096e-15	2.2501350218805316e-15	-1.2725175199636152e-15
-0.09386187723754476	-1.447375150652096e-15	-7.343368071540569e-14	-1.7185416872247737e-15
-0.09379987599751996	-1.447375150652096e-15	-5.929513068366377e-16	-1.7115844784757674e-15
-0.09373787475749515	-1.447375150652096e-15	-5.400426119626264e-15	-1.7343850081787756e-15
-0.09367587351747035	-1.447375150652096e-15	7.3669321266091e-14	-1.268318866866334e-15
-0.09361387227744555	-1.447375150652096e-15	3.9431008460960516e-15	-1.236107371790579e-15
-0.09355187103742076	-1.447375150652096e-15	-6.436157640954032e-14	-1.6262824123588164e-15
-0.09348986979739596	-1.447375150652096e-15	-1.6108638660988761e-15	-1.6261871142375425e-15
-0.09342786855737115	-1.447375150652096e-15	-3.0324070304574593e-15	-1.6348788849477108e-15
-0.09336586731734635	-1.447375150652096e-15	6.811535655389608e-14	-1.2037565344887257e-15
-0.09330386607732155	-1.447375150652096e-15	-6.4183386788885024e-15	-1.2359875810326197e-15
-0.09324186483729675	-1.447375150652096e-15	-7.756610226324202e-14	-1.7077798071490803e-15
-0.09317986359727196	-1.447375150652096e-15	-1.4068899820395298e-14	-1.784183210566881e-15
-0.09311786235724714	-1.447375150652096e-15	-1.305098726113306e-14	-1.8538227075929346e-15
-0.09305586111722235	-1.447375150652096e-15	6.121128531179459e-14	-1.4640207609632346e-15
-0.09299385987719755	-1.447375150652096e-15	-4.382513560364026e-15	-1.4820598065491078e-15
-0.09293185863717275	-1.447375150652096e-15	-7.89162087931486e-14	-1.9606760081978738e-15
-0.09286985739714795	-1.447375150652096e-15	-1.3997463185943279e-14	-2.0350747287456963e-15
-0.09280785615712314	-1.447375150652096e-15	-1.4401093791039628e-14	-2.1115084135313104e-15
-0.09274585491709834	-1.447375150652096e-15	5.674666979331391e-14	-1.747709268245214e-15
-0.09268385367707355	-1.447375150652096e-15	-7.425585914486112e-15	-1.7828039135452582e-15
-0.09262185243704875	-1.447375150652096e-15	-8.026631532305516e-14	-2.2679061669488936e-15
-0.09255985119702395	-1.447375150652096e-15	-7.425585914486112e-15	-2.2997855049234374e-15
-0.09249784995699914	-1.447375150652096e-15	-7.425585914486112e-15	-2.3314677985304022e-15
-0.09243584871697434	-1.447375150652096e-15	-7.425585914486112e-15	-2.3629542656897724e-15
-0.09237384747694954	-1.447375150652096e-15	-7.425585914486112e-15	-2.394246116793638e-15
-0.09231184623692475	-1.447375150652096e-15	-8.026631532305516e-14	-2.8755690808548658e-15
-0.09224984499689995	-1.447375150652096e-15	-1.0540094903060217e-14	-2.922943097129224e-15
-0.09218784375687514	-1.447375150652096e-15	-8.100639179439396e-15	-2.954946156196875e-15
-0.09212584251685034	-1.447375150652096e-15	6.474009022912967e-14	-2.5365268800817922e-15
-0.09206384127682554	-1.447375150652096e-15	-4.239640291459991e-15	-2.5470537348044922e-15
-0.09200184003680074	-1.447375150652096e-15	-7.708036970002906e-14	-3.0077400497414195e-15
-0.09193983879677595	-1.447375150652096e-15	-4.239640291459991e-15	-3.0153543627706672e-15
-0.09187783755675114	-1.447375150652096e-15	-4.239640291459991e-15	-3.0229216121658905e-15
-0.09181583631672634	-1.447375150652096e-15	6.860108911710906e-14	-2.5802175627225803e-15
-0.09175383507670154	-1.447375150652096e-15	-7.082726620177157e-15	-2.6080473274291867e-15
-0.09169183383667674	-1.447375150652096e-15	-7.082726620177157e-15	-2.6357050779493357e-15
-0.09162983259665194	-1.447375150652096e-15	-7.082726620177157e-15	-2.663191877492891e-15
-0.09156783135662713	-1.447375150652096e-15	-8.77569244439268e-15	-2.7009729109694908e-15
-0.09150583011660234	-1.447375150652096e-15	6.237207113996087e-14	-2.2987600242048948e-15
-0.09144382887657754	-1.447375150652096e-15	-1.1890201432966786e-14	-2.3580441982267156e-15
-0.09138182763655274	-1.447375150652096e-15	-7.917696612934091e-14	-2.8328577170684442e-15
-0.09131982639652794	-1.447375150652096e-15	-1.0872288873704548e-14	-2.882549002431683e-15
-0.09125782515650313	-1.447375150652096e-15	-1.0125798974299245e-14	-2.927319135951717e-15
-0.09119582391647833	-1.447375150652096e-15	6.515438615789063e-14	-2.5065098806135123e-15
-0.09113382267645354	-1.447375150652096e-15	-3.150291097745733e-15	-2.5104890614849475e-15
-0.09107182143642874	-1.447375150652096e-15	-7.599102050631479e-14	-2.964668173368786e-15
-0.09100982019640394	-1.447375150652096e-15	-3.150291097745733e-15	-2.9658155039954288e-15
-0.09094781895637913	-1.447375150652096e-15	-3.150291097745733e-15	-2.966955743036986e-15
-0.09088581771635433	-1.447375150652096e-15	6.969043831082333e-14	-2.5178644082239955e-15
-0.09082381647632953	-1.447375150652096e-15	-3.150291097745733e-15	-2.5217734074086615e-15
-0.09076181523630474	-1.447375150652096e-15	-7.883410683503196e-14	-2.9934557309931198e-15
-0.09069981399627994	-1.447375150652096e-15	-5.993377426462902e-15	-3.0119980869683665e-15
-0.09063781275625513	-1.447375150652096e-15	-5.993377426462902e-15	-3.0304258337001747e-15
-0.09057581151623033	-1.447375150652096e-15	6.969043831082333e-14	-2.5809421938811997e-15
-0.09051381027620553	-1.447375150652096e-15	-3.150291097745733e-15	-2.5844613128747203e-15
-0.09045180903618073	-1.447375150652096e-15	-7.599102050631479e-14	-3.0381832064968385e-15
-0.09038980779615594	-1.447375150652096e-15	-3.150291097745733e-15	-3.038876144901728e-15
-0.09032780655613112	-1.447375150652096e-15	-3.150291097745733e-15	-3.0395648002939074e-15
-0.09026580531610633	-1.447375150652096e-15	6.969043831082333e-14	-2.590024673044289e-15
-0.09020380407608153	-1.447375150652096e-15	-3.150291097745733e-15	-2.5934876537527493e-15
-0.09014180283605673	-1.447375150652096e-15	-7.599102050631479e-14	-3.047153756077342e-15
-0.09007980159603193	-1.447375150652096e-15	-3.150291097745733e-15	-3.04779124802753e-15
-0.09001780035600712	-1.447375150652096e-15	-3.150291097745733e-15	-3.0484247996763776e-15
-0.08995579911598232	-1.447375150652096e-15	-3.150291097745733e-15	-3.049054435378661e-15
-0.08989379787595753	-1.447375150652096e-15	-3.150291097745733e-15	-3.049680179338624e-15
-0.08983179663593273	-1.447375150652096e-15	-8.052707265924747e-14	-3.5285636695828496e-15
-0.08976979539590793	-2.894750301304192e-15	-1.5608327052042158e-14	-3.603228026630587e-15
-0.08970779415588312	-2.894750301304192e-15	-1.316887132842133e-14	-3.662352746433687e-15
-0.08964579291585832	-2.894750301304192e-15	6.305778972857878e-14	-3.2499592370749817e-15
-0.08958379167583352	-1.447375150652096e-15	-7.108353741249117e-16	-3.234265058810786e-15
-0.08952179043580873	-1.447375150652096e-15	-7.355156478269397e-14	-3.668892411468381e-15
-0.08945978919578393	-1.447375150652096e-15	-7.108353741249117e-16	-3.65060883117607e-15
-0.08939778795575912	-1.447375150652096e-15	-7.108353741249117e-16	-3.632438260649479e-15
-0.08933578671573432	-1.447375150652096e-15	7.212989403444415e-14	-3.1641554752795555e-15
-0.08927378547570952	-1.447375150652096e-15	9.821304500906119e-16	-3.138527516895855e-15
-0.08921178423568472	-1.447375150652096e-15	-3.553921702842078e-15	-3.1410950513292667e-15
-0.08914978299565993	-1.447375150652096e-15	-6.939853351273121e-15	-3.1645749725217883e-15
-0.08908778175563511	-1.447375150652096e-15	-5.246887527057601e-15	-3.1774456373908066e-15
-0.08902578051561032	-1.447375150652096e-15	7.212989403444415e-14	-2.7119751354432906e-15
-0.08896377927558552	-1.447375150652096e-15	2.6750962743061317e-15	-2.6786779496473432e-15
-0.08890177803556072	-1.447375150652096e-15	-7.260508885788375e-14	-3.110889239074903e-15
-0.08883977679553592	-1.447375150652096e-15	2.3564055068531055e-16	-3.0902045291014152e-15
-0.08877777555551111	-1.447375150652096e-15	2.3564055068531055e-16	-3.0696476701390925e-15
-0.08871577431548631	-1.447375150652096e-15	7.307636995925436e-14	-2.5989933458459912e-15
-0.08865377307546152	-1.447375150652096e-15	-7.599102050631479e-14	-3.0526254178021543e-15
-0.08859177183543672	-1.447375150652096e-15	-1.4573252735302123e-15	-3.0427649614522622e-15
-0.08852977059541191	-1.447375150652096e-15	-1.4573252735302123e-15	-3.032965452019996e-15
-0.08846776935538711	-1.447375150652096e-15	7.449791312361295e-14	-2.5537513786231875e-15
-0.08840576811536231	-1.447375150652096e-15	-3.150291097745733e-15	-2.5574385624931088e-15
-0.08834376687533751	-1.447375150652096e-15	-4.5718342621043164e-15	-2.5698894358892803e-15
-0.08828176563531272	-1.447375150652096e-15	-3.150291097745733e-15	-2.5734768713487896e-15
-0.0882197643952879	-1.447375150652096e-15	4.771692703618e-15	-2.5280767886619507e-15
-0.08815776315526311	-0.0	8.214847426511973e-14	-2.0046957073217206e-15
-0.08809576191523831	-0.0	6.868289132929867e-15	-1.949852281777545e-15
-0.08803376067521351	-0.0	-6.881552660435636e-14	-2.3631453260154066e-15
-0.08797175943518871	-0.0	-3.2217277321977523e-15	-2.3684521809048172e-15
-0.0879097581951639	-0.0	-3.2217277321977523e-15	-2.3737262344271997e-15
-0.0878477569551391	-0.0	6.819745851201271e-14	-1.9375296430229842e-15
-0.08778575571511431	-0.0	-1.0721874362364632e-16	-1.9262165960739523e-15
-0.08772375447508951	-0.0	-7.917696612934091e-14	-2.4036992166654504e-15
-0.08766175323506471	-0.0	-8.029202544987377e-15	-2.438470146614569e-15
-0.0875997519950399	-0.0	-8.029202544987377e-15	-2.4730261594312358e-15
-0.0875377507550151	-0.0	6.96190016763713e-14	-2.0274293210618103e-15
-0.0874757495149903	-0.0	-7.917696612934091e-14	-2.504286351579822e-15
-0.08741374827496551	-0.0	-1.0872288873704548e-14	-2.5560085177903676e-15
-0.0873517470349407	-0.0	-7.01128998572514e-15	-2.5835463713285512e-15
-0.0872897457949159	-0.0	7.517296638856623e-14	-2.102937664652572e-15
-0.0872277445548911	-0.0	8.561254957145387e-15	-2.0370228829087427e-15
-0.0871657433148663	-0.0	-7.125498232797719e-14	-2.46485527175618e-15
-0.0871037420748415	-0.0	1.5857470805918752e-15	-2.439818726937002e-15
-0.0870417408348167	-0.0	1.5857470805918752e-15	-2.414936931571662e-15
-0.0869797395947919	-0.0	7.726956281787809e-14	-1.9224114434620882e-15
-0.0869177383547671	-0.0	6.7968524984778475e-15	-1.8685181581467703e-15
-0.0868557371147423	-0.0	-6.746542007444978e-14	-2.2739689900517958e-15
-0.0867937358747175	-0.0	2.9358536104984397e-15	-2.241767368532955e-15
-0.08673173463469269	-0.0	-1.871621202291186e-15	-2.239479519739899e-15
-0.0866697333946679	-0.0	1.24288778628292e-15	-2.2179552039389785e-15
-0.0866077321546431	-0.0	-4.500780379326015e-16	-2.207028056976309e-15
-0.0865457309146183	-0.0	-7.613389377521882e-14	-2.6639659357855656e-15
-0.0864837296745935	-0.0	4.357396774857025e-15	-2.6205672856163816e-15
-0.08642172843456869	-0.0	5.7789399392156096e-15	-2.5686504002264563e-15
-0.08635972719454389	-0.0	8.240923160131204e-14	-2.043406809014465e-15
-0.0862977259545191	-0.0	1.0514978117553219e-14	-1.9657841291228634e-15
-0.0862357247144943	-0.0	-6.81511386630677e-14	-2.3748721543454323e-15
-0.0861737234744695	-0.0	1.2611574546865086e-14	-2.2822417593299394e-15
-0.08611172223444469	-0.0	7.057609834670157e-15	-2.2245126566844364e-15
-0.08604972099441989	-0.0	8.470581405602884e-14	-1.6872011118816503e-15
-0.08598771975439509	-0.0	1.5036451224752301e-15	-1.667478670686727e-15
-0.0859257185143703	-0.0	-4.725372854672982e-15	-1.686379348915814e-15
-0.0858637172743455	-0.0	-7.839881843247086e-15	-1.724413811202682e-15
-0.08580171603432069	-0.0	-6.4183386788885024e-15	-1.753426704850884e-15
-0.08573971479429589	-0.0	7.3669321266091e-14	-1.2872428678986706e-15
-0.08567771355427109	-0.0	8.28591857521947e-16	-1.2741650127237837e-15
-0.08561571231424629	-0.0	-7.201213755104711e-14	-1.7113925171270738e-15
-0.0855537110742215	-0.0	8.28591857521947e-16	-1.6956930171909984e-15
-0.08549170983419668	-0.0	8.28591857521947e-16	-1.6800905549675222e-15
-0.08542970859417189	-0.0	7.3669321266091e-14	-1.214360004569942e-15
-0.08536770735414709	-0.0	8.28591857521947e-16	-1.2017326342113768e-15
-0.08530570611412229	-0.0	-7.201213755104711e-14	-1.6394078390100651e-15
-0.08524370487409749	-0.0	2.2501350218805316e-15	-1.6153667924596127e-15
-0.08518170363407268	-0.0	-2.2859171310521582e-15	-1.6195114301148513e-15
-0.08511970239404788	-0.0	7.05548122775169e-14	-1.173405923899277e-15
-0.08505770115402309	-0.0	-3.978882955267679e-15	-1.190746424716712e-15
-0.08499569991399829	-0.0	-7.201213755104711e-14	-1.6284895346489291e-15
-0.08493369867397349	-0.0	8.28591857521947e-16	-1.6133024533134489e-15
-0.08487169743394868	-0.0	8.479152999028742e-15	-1.5509215465200451e-15
-0.08480969619392388	-0.0	7.888042668397696e-14	-1.0537798275645491e-15
-0.08474769495389908	-0.0	1.0847172088197546e-14	-9.802207029451959e-16
-0.08468569371387429	-1.447375150652096e-15	-8.000555798686287e-14	-1.4686719506471384e-15
-0.08462369247384949	-1.447375150652096e-15	-8.857794402509325e-15	-1.5143437112488857e-15
-0.08456169123382468	-1.447375150652096e-15	-9.261425007605672e-15	-1.5622279957874253e-15
-0.08449968999379988	-1.447375150652096e-15	7.122986554247018e-14	-1.1123040882550661e-15
-0.08443768875377508	-1.447375150652096e-15	-1.6108638660988761e-15	-1.1153856608047968e-15
-0.08437568751375028	-1.447375150652096e-15	-8.210215441617474e-14	-1.6159604083731233e-15
-0.08431368627372549	-1.447375150652096e-15	-6.821969283984847e-15	-1.6481384647921035e-15
-0.08425168503370067	-1.447375150652096e-15	-8.51493510820037e-15	-1.6905817587532704e-15
-0.08418968379367588	-1.447375150652096e-15	8.28591857521947e-16	-1.6750108889263234e-15
-0.08412768255365108	-1.447375150652096e-15	2.2501350218805316e-15	-1.6507497819574206e-15
-0.08406568131362628	-1.447375150652096e-15	-7.059059438668852e-14	-2.0768631576074253e-15
-0.08400368007360148	-1.447375150652096e-15	2.2501350218805316e-15	-2.050118224713225e-15
-0.08394167883357667	-1.447375150652096e-15	2.2501350218805316e-15	-2.0235386007219994e-15
-0.08387967759355187	-1.447375150652096e-15	7.50908644304496e-14	-1.5468987377667139e-15
-0.08381767635352708	-1.447375150652096e-15	7.057609834670157e-15	-1.4937147483463747e-15
-0.08375567511350228	-1.447375150652096e-15	-7.303005011030934e-14	-1.935876889689148e-15
-0.08369367387347748	-1.447375150652096e-15	-1.8932070174029166e-16	-1.925081525983421e-15
-0.08363167263345267	-1.447375150652096e-15	-4.725372854672982e-15	-1.942389975674104e-15
-0.08356967139342787	-1.447375150652096e-15	7.434437453104428e-14	-1.4708657005822726e-15
-0.08350767015340307	-1.447375150652096e-15	1.5036451224752301e-15	-1.452480416210947e-15
-0.08344566891337828	-1.447375150652096e-15	1.5036451224752301e-15	-1.4342087702324437e-15
-0.08338366767335348	-1.447375150652096e-15	1.5036451224752301e-15	-1.4160500602543475e-15
-0.08332166643332867	-1.447375150652096e-15	1.5036451224752301e-15	-1.3980035882256883e-15
-0.08325966519330387	-1.447375150652096e-15	-1.6108638660988761e-15	-1.3993192684807195e-15
-0.08319766395327907	-1.447375150652096e-15	-1.6108638660988761e-15	-1.4006268165912258e-15
-0.08313566271325427	-1.447375150652096e-15	-7.445159327466794e-14	-1.852150808923669e-15
-0.08307366147322948	-1.447375150652096e-15	1.5036451224752301e-15	-1.8314088230706353e-15
-0.08301166023320466	-1.447375150652096e-15	-1.8932070174029166e-16	-1.821259170519121e-15
-0.08294965899317987	-1.447375150652096e-15	7.122986554247018e-14	-1.3697342060874924e-15
-0.08288765775315507	-1.447375150652096e-15	-1.6108638660988761e-15	-1.3712246177792222e-15
-0.08282565651313027	-1.447375150652096e-15	-7.445159327466794e-14	-1.8229303434235354e-15
-0.08276365527310547	-1.447375150652096e-15	1.5036451224752301e-15	-1.8023689675991495e-15
-0.08270165403308066	-1.447375150652096e-15	1.5036451224752301e-15	-1.7819346804645958e-15
-0.08263965279305586	-1.447375150652096e-15	6.980832237811159e-14	-1.3394392582596e-15
-0.08257765155303107	-1.447375150652096e-15	-3.0324070304574593e-15	-1.349903401093083e-15
-0.08251565031300627	-1.447375150652096e-15	-7.445159327466794e-14	-1.8017409119602036e-15
-0.08245364907298147	-1.447375150652096e-15	1.5036451224752301e-15	-1.781310506801689e-15
-0.08239164783295666	-1.447375150652096e-15	3.196610946690751e-15	-1.7505422525393853e-15
-0.08232964659293186	-1.447375150652096e-15	7.60373403552598e-14	-1.2697396489975415e-15
-0.08226764535290707	-1.447375150652096e-15	3.196610946690751e-15	-1.24213338499452e-15
-0.08220564411288227	-1.447375150652096e-15	-6.964411846187831e-14	-1.6649222798350117e-15
-0.08214364287285747	-1.447375150652096e-15	3.196610946690751e-15	-1.6348734145573416e-15
-0.08208164163283266	-1.447375150652096e-15	3.196610946690751e-15	-1.6050102796000396e-15
-0.08201964039280786	-1.447375150652096e-15	7.60373403552598e-14	-1.125107200872457e-15
-0.08195763915278306	-1.447375150652096e-15	4.618154111049334e-15	-1.0896084219729923e-15
-0.08189563791275827	-1.447375150652096e-15	-7.587313643902651e-14	-1.5518412810413336e-15
-0.08183363667273347	-1.447375150652096e-15	-3.0324070304574593e-15	-1.5609925791010335e-15
-0.08177163543270866	-1.447375150652096e-15	-1.6108638660988761e-15	-1.5613008337108084e-15
-0.08170963419268386	-1.447375150652096e-15	3.196610946690751e-15	-1.5318924466744193e-15
-0.08164763295265906	-1.447375150652096e-15	4.618154111049334e-15	-1.4938793513997675e-15
-0.08158563171263426	-1.447375150652096e-15	-6.585455620835092e-14	-1.8916891437737906e-15
-0.08152363047260947	-1.447375150652096e-15	1.0775735453745528e-14	-1.8133924954117357e-15
-0.08146162923258465	-1.447375150652096e-15	1.2197278618104114e-14	-1.7267933143629506e-15
-0.08139962799255986	-1.447375150652096e-15	7.779107749026272e-14	-1.2352977492643032e-15
-0.08133762675253506	-1.447375150652096e-15	4.142959287609735e-16	-1.2251017041590548e-15
-0.08127562551251026	-1.447375150652096e-15	-6.931192449123399e-14	-1.6459425982578987e-15
-0.08121362427248546	-1.447375150652096e-15	3.5288049173350783e-15	-1.6139577727199255e-15
-0.08115162303246065	-1.447375150652096e-15	4.950348081693663e-15	-1.5733841637629418e-15
-0.08108962179243585	-1.447375150652096e-15	7.325502533733003e-14	-1.1108738997336631e-15
-0.08102762055241106	-1.447375150652096e-15	4.142959287609735e-16	-1.1014469113372486e-15
-0.08096561931238626	-1.447375150652096e-15	4.142959287609735e-16	-1.0920781906177926e-15
-0.08090361807236146	-1.447375150652096e-15	4.142959287609735e-16	-1.0827673774261105e-15
-0.08084161683233665	-1.447375150652096e-15	4.142959287609735e-16	-1.0735141138390808e-15
-0.08077961559231185	-1.447375150652096e-15	3.5288049173350783e-15	-1.0450674360752731e-15
-0.08071761435228705	-1.447375150652096e-15	3.5288049173350783e-15	-1.0167965856023023e-15
-0.08065561311226224	-1.447375150652096e-15	2.107261752976494e-15	-9.97486955440918e-16
-0.08059361187223746	-1.447375150652096e-15	-4.1217562241717166e-15	-1.0167978931421192e-15
-0.08053161063221265	-1.447375150652096e-15	4.142959287609735e-16	-1.0079523831703197e-15
-0.08046960939218785	-1.447375150652096e-15	3.5288049173350783e-15	-9.799109387199308e-16
-0.08040760815216305	-1.447375150652096e-15	6.643313905909185e-15	-9.32792208765799e-16
-0.08034560691213824	-1.447375150652096e-15	-2.025159794859849e-15	-9.395440742494248e-16
-0.08028360567211346	-1.447375150652096e-15	-5.1396687834339545e-15	-9.65504814908664e-16
-0.08022160443208864	-1.447375150652096e-15	-5.1396687834339545e-15	-9.913050937123554e-16
-0.08015960319206385	-1.447375150652096e-15	6.912260378949368e-14	-5.579348965647245e-16
-0.08009760195203905	-1.447375150652096e-15	-3.3219397064432794e-16	-5.5653960541775415e-16
-0.08003560071201424	-1.447375150652096e-15	-3.3219397064432794e-16	-5.551529384856861e-16
-0.07997359947198945	-1.447375150652096e-15	2.5108923580728404e-15	-5.362018828643486e-16
-0.07991159823196464	-1.447375150652096e-15	7.318367170862467e-15	-4.876532262936017e-16
-0.07984959699193984	-1.447375150652096e-15	1.0432876159436574e-14	-4.2015403812618166e-16
-0.07978759575191505	-1.447375150652096e-15	6.300454611600229e-15	-3.786143279751223e-16
-0.07972559451189024	-1.447375150652096e-15	4.8789114472416445e-15	-3.4611785219961344e-16
-0.07966359327186545	-1.447375150652096e-15	-1.350106529906566e-15	-3.5232345142640763e-16
-0.07960159203184064	-1.447375150652096e-15	-1.350106529906566e-15	-3.584906941987469e-16
-0.07953959079181584	-1.447375150652096e-15	-6.157581342696192e-15	-3.943345539377071e-16
-0.07947758955179104	-1.447375150652096e-15	-6.157581342696192e-15	-4.299568648264534e-16
-0.07941558831176623	-1.447375150652096e-15	-6.157581342696192e-15	-4.653589962457762e-16
-0.07935358707174144	-1.447375150652096e-15	7.006907971430391e-14	-2.938952646743665e-17
-0.07929158583171664	-1.447375150652096e-15	-1.350106529906566e-15	-3.7552805389088264e-17
-0.07922958459169184	-1.447375150652096e-15	-7.419083593847564e-14	-4.958901536520245e-16
-0.07916758335166704	-1.447375150652096e-15	-1.350106529906566e-15	-5.01170018836158e-16
-0.07910558211164223	-1.447375150652096e-15	-1.350106529906566e-15	-5.064172494750899e-16
-0.07904358087161743	-1.447375150652096e-15	7.149062287866249e-14	-6.140752117893941e-17
-0.07898157963159264	-1.447375150652096e-15	-1.350106529906566e-15	-6.937289870363944e-17
-0.07891957839156784	-1.447375150652096e-15	-7.419083593847564e-14	-5.275135687868569e-16
-0.07885757715154304	-1.447375150652096e-15	-1.350106529906566e-15	-5.32597971447869e-16
-0.07879557591151823	-1.447375150652096e-15	-1.350106529906566e-15	-5.376509477063737e-16
-0.07873357467149343	-1.447375150652096e-15	7.149062287866249e-14	-9.244816570502835e-17
-0.07867157343146863	-1.447375150652096e-15	-4.464615518480671e-15	-1.1947229084907025e-16
-0.07860957219144384	-1.447375150652096e-15	-7.730534492704973e-14	-5.965539075209274e-16
-0.07854757095141904	-1.447375150652096e-15	-6.157581342696192e-15	-6.309263121327348e-16
-0.07848556971139423	-1.447375150652096e-15	-1.350106529906566e-15	-6.3537152653242e-16
-0.07842356847136943	-1.447375150652096e-15	-1.350106529906566e-15	-6.397892653157409e-16
-0.07836156723134463	-1.447375150652096e-15	-1.350106529906566e-15	-6.441796983079136e-16
-0.07829956599131983	-1.447375150652096e-15	-7.419083593847564e-14	-1.0987675203866156e-15
-0.07823756475129504	-1.447375150652096e-15	-1.350106529906566e-15	-1.1003210349937452e-15
-0.07817556351127022	-1.447375150652096e-15	-1.350106529906566e-15	-1.1018649474158015e-15
-0.07811356227124543	-1.447375150652096e-15	7.149062287866249e-14	-6.531747909011977e-16
-0.07805156103122063	-1.447375150652096e-15	-2.7716496942651497e-15	-6.662689685232909e-16
-0.07798955979119583	-1.447375150652096e-15	-7.276929277411705e-14	-1.1119337782849845e-15
-0.07792755855117103	-1.447375150652096e-15	-1.350106529906566e-15	-1.1134059130038918e-15
-0.07786555731114622	-1.447375150652096e-15	7.143663445201818e-17	-1.1060824687429722e-15
-0.07780355607112142	-1.447375150652096e-15	7.006907971430391e-14	-6.661527237690787e-16
-0.07774155483109663	-1.447375150652096e-15	1.7644024586675392e-15	-6.51129597659405e-16
-0.07767955359107183	-1.447375150652096e-15	3.4573682828830605e-15	-6.257352003629187e-16
-0.07761755235104703	-1.447375150652096e-15	3.4573682828830605e-15	-6.004977643859978e-16
-0.07755555111102222	-1.447375150652096e-15	-1.350106529906566e-15	-6.051310559017101e-16
-0.07749354987099742	-1.447375150652096e-15	-2.7716496942651497e-15	-6.185221891063394e-16
-0.07743154863097262	-1.447375150652096e-15	-2.7716496942651497e-15	-6.318305524813209e-16
-0.07736954739094783	-1.447375150652096e-15	-7.56123791028342e-14	-1.095281183724386e-15
-0.07730754615092303	-1.447375150652096e-15	-2.7716496942651497e-15	-1.1056427269785364e-15
-0.07724554491089822	-1.447375150652096e-15	-2.7716496942651497e-15	-1.1159402261255208e-15
-0.07718354367087342	-1.447375150652096e-15	7.006907971430391e-14	-6.759495509161643e-16
-0.07712154243084862	-1.447375150652096e-15	1.7644024586675392e-15	-6.608658711773335e-16
-0.07705954119082382	-1.447375150652096e-15	-7.419083593847564e-14	-1.1153505569743788e-15
-0.07699753995079903	-1.447375150652096e-15	-4.464615518480671e-15	-1.1360521808499282e-15
-0.07693553871077422	-1.447375150652096e-15	-9.000667671413359e-15	-1.1846629370402567e-15
-0.07687353747074942	-2.894750301304192e-15	6.00504994836283e-14	-8.061717818441556e-16
-0.07681153623072462	-2.894750301304192e-15	-5.814722048387237e-15	-8.371293559798865e-16
-0.07674953499069982	-2.894750301304192e-15	-8.03484172811718e-14	-1.328584237491245e-15
-0.07668753375067502	-2.894750301304192e-15	4.142959287609735e-16	-1.3178115939293084e-15
-0.07662553251065021	-2.894750301304192e-15	4.142959287609735e-16	-1.3071055354620667e-15
-0.07656353127062542	-2.894750301304192e-15	7.325502533733003e-14	-8.462411244287076e-16
-0.07650153003060062	-2.894750301304192e-15	4.142959287609735e-16	-8.384498161048314e-16
-0.07643952879057582	-2.894750301304192e-15	-7.242643347980808e-14	-1.2809311915149291e-15
-0.07637752755055102	-2.894750301304192e-15	4.142959287609735e-16	-1.2704530887089873e-15
-0.07631552631052621	-2.894750301304192e-15	4.142959287609735e-16	-1.2600397504581463e-15
-0.07625352507050141	-2.894750301304192e-15	7.636953432590413e-14	-7.802156422836374e-16
-0.07619152383047662	-2.894750301304192e-15	3.5288049173350783e-15	-7.535818256239629e-16
-0.07612952259045182	-2.894750301304192e-15	-6.931192449123399e-14	-1.177337157166303e-15
-0.07606752135042702	-2.894750301304192e-15	4.950348081693663e-15	-1.1394622753012178e-15
-0.07600552011040221	-2.894750301304192e-15	4.203858182288361e-15	-1.1064355087640836e-15
-0.07594351887037741	-2.894750301304192e-15	8.73991033522105e-15	-1.045575790915146e-15
-0.07588151763035261	-2.894750301304192e-15	4.8789114472416445e-15	-1.008956864423455e-15
-0.07581951639032782	-2.894750301304192e-15	-6.315434314853778e-14	-1.393074067185437e-15
-0.07575751515030302	-2.894750301304192e-15	3.8609988879794066e-15	-1.360598935009874e-15
-0.0756955139102782	-2.894750301304192e-15	1.017912559262238e-15	-1.345897489370217e-15
-0.07563351267025341	-2.894750301304192e-15	6.905116715504167e-14	-9.107771227664245e-16
-0.07557151143022861	-2.894750301304192e-15	-3.789562253527388e-15	-9.285707364035852e-16
-0.07550951019020381	-2.894750301304192e-15	-8.143776647488608e-14	-1.4261936311751079e-15
-0.07544750895017902	-2.894750301304192e-15	-1.3133089219249704e-14	-1.4985533090180282e-15
-0.0753855077101542	-2.894750301304192e-15	-9.000667671413359e-15	-1.5449234664354583e-15
-0.0753235064701294	-2.894750301304192e-15	6.77010606251351e-14	-1.1169178655391135e-15
-0.07526150523010461	-2.894750301304192e-15	-3.3219397064432794e-16	-1.1120675325811458e-15
-0.07519950399007981	-2.894750301304192e-15	-3.3219397064432794e-16	-1.1072471792542155e-15
-0.07513750275005501	-2.894750301304192e-15	-3.3219397064432794e-16	-1.1024566202559372e-15
-0.0750755015100302	-2.894750301304192e-15	-3.3219397064432794e-16	-1.097695671429267e-15
-0.0750135002700054	-2.894750301304192e-15	-3.3219397064432794e-16	-1.0929641497554243e-15
-0.0749514990299806	-2.894750301304192e-15	-3.3219397064432794e-16	-1.0882618733468589e-15
-0.07488949778995581	-2.894750301304192e-15	-7.317292337921338e-14	-1.5338131875423973e-15
-0.07482749654993101	-2.894750301304192e-15	-3.3219397064432794e-16	-1.5263860484055676e-15
-0.0747654953099062	-2.894750301304192e-15	-2.025159794859849e-15	-1.529468944263036e-15
-0.0747034940698814	-2.894750301304192e-15	7.704458759085742e-14	-1.0438070426738948e-15
-0.0746414928298566	-2.894750301304192e-15	5.896824006503882e-15	-1.0009073873959096e-15
-0.0745794915898318	-2.894750301304192e-15	-6.9383361125686e-14	-1.423575559656958e-15
-0.07451749034980701	-2.894750301304192e-15	7.143663445201818e-17	-1.4143349745220408e-15
-0.0744554891097822	-2.894750301304192e-15	-2.7716496942651497e-15	-1.4227244645145588e-15
-0.0743934878697574	-2.894750301304192e-15	7.006907971430391e-14	-9.808375734463647e-16
-0.0743314866297326	-2.894750301304192e-15	-2.7716496942651497e-15	-9.91906486120443e-16
-0.0742694853897078	-2.894750301304192e-15	-7.56123791028342e-14	-1.453131508579505e-15
-0.074207484149683	-2.894750301304192e-15	-6.157581342696192e-15	-1.4822094559532814e-15
-0.0741454829096582	-2.894750301304192e-15	-6.157581342696192e-15	-1.5111076741948115e-15
-0.0740834816696334	-2.894750301304192e-15	6.627951746077652e-14	-1.0920975665784809e-15
-0.0740214804296086	-2.894750301304192e-15	-2.025159794859849e-15	-1.0978647747424592e-15
-0.0739594791895838	-2.894750301304192e-15	-7.317292337921338e-14	-1.5433567339528363e-15
-0.073897477949559	-2.894750301304192e-15	2.5108923580728404e-15	-1.5182976471022282e-15
-0.07383547670953419	-2.894750301304192e-15	-2.025159794859849e-15	-1.521430536906272e-15
-0.0737734754695094	-2.894750301304192e-15	7.08155696137092e-14	-1.0743195363951945e-15
-0.0737114742294846	-2.894750301304192e-15	-2.025159794859849e-15	-1.0801966295485374e-15
-0.0736494729894598	-2.894750301304192e-15	-7.48658892034289e-14	-1.5362619228268478e-15
-0.073587471749435	-2.894750301304192e-15	-2.025159794859849e-15	-1.5392837764684708e-15
-0.07352547050941019	-2.894750301304192e-15	-2.025159794859849e-15	-1.542286952205296e-15
-0.07346346926938539	-2.894750301304192e-15	-2.025159794859849e-15	-1.5452715654843851e-15
-0.0734014680293606	-2.894750301304192e-15	-2.025159794859849e-15	-1.5482377310392309e-15
-0.0733394667893358	-2.894750301304192e-15	-7.317292337921338e-14	-1.99094596072489e-15
-0.073277465549311	-2.894750301304192e-15	1.0893491937142563e-15	-1.97190683022199e-15
-0.07321546430928619	-2.894750301304192e-15	1.0893491937142563e-15	-1.952985379497516e-15
-0.07315346306926139	-2.894750301304192e-15	7.39300786022833e-14	-1.4839563550773342e-15
-0.07309146182923659	-2.894750301304192e-15	1.0893491937142563e-15	-1.4680508983757454e-15
-0.0730294605892118	-2.894750301304192e-15	-7.175138021485481e-14	-1.9024682784959032e-15
-0.072967459349187	-2.894750301304192e-15	-2.025159794859849e-15	-1.903226631565029e-15
-0.07290545810916219	-2.894750301304192e-15	-3.3219397064432794e-16	-1.8935161690257275e-15
-0.07284345686913739	-2.894750301304192e-15	-3.3219397064432794e-16	-1.883865726300873e-15
-0.07278145562911259	-2.894750301304192e-15	-3.3219397064432794e-16	-1.874274932411421e-15
-0.07271945438908778	-2.894750301304192e-15	-3.3219397064432794e-16	-1.864743418671326e-15
-0.072657453149063	-2.894750301304192e-15	-3.3219397064432794e-16	-1.8552708186733688e-15
-0.07259545190903818	-2.894750301304192e-15	-3.3219397064432794e-16	-1.8458567682750757e-15
-0.07253345066901339	-2.894750301304192e-15	-7.317292337921338e-14	-2.2867254316868544e-15
-0.07247144942898859	-2.894750301304192e-15	-9.94714359622358e-15	-2.3340740576474063e-15
-0.07240944818896378	-2.894750301304192e-15	-4.1217562241717166e-15	-2.345123626794504e-15
-0.07234744694893899	-2.894750301304192e-15	-5.814722048387237e-15	-2.3665690274570926e-15
-0.07228544570891418	-2.894750301304192e-15	2.107261752976494e-15	-2.338916530910176e-15
-0.07222344446888938	-2.894750301304192e-15	2.107261752976494e-15	-2.311434952865344e-15
-0.07216144322886459	-2.894750301304192e-15	2.107261752976494e-15	-2.284123236885096e-15
-0.07209944198883977	-2.894750301304192e-15	6.643313905909185e-15	-2.228943245191905e-15
-0.07203744074881499	-2.894750301304192e-15	4.950348081693663e-15	-2.1845684461477786e-15
-0.07197543950879018	-2.894750301304192e-15	4.950348081693663e-15	-2.140467925202559e-15
-0.07191343826876538	-2.894750301304192e-15	8.117700913869375e-14	-1.6254872044140126e-15
-0.07185143702874058	-2.894750301304192e-15	1.0432876159436574e-14	-1.5509551294028415e-15
-0.07178943578871577	-2.894750301304192e-15	7.99342043581575e-15	-1.491961874008593e-15
-0.07172743454869099	-2.894750301304192e-15	1.1782982689343138e-14	-1.409910177533327e-15
-0.07166543330866618	-2.894750301304192e-15	1.1782982689343138e-14	-1.3283656379084843e-15
-0.07160343206864138	-2.894750301304192e-15	1.1036492789937838e-14	-1.2519391332724878e-15
-0.07154143082861658	-2.894750301304192e-15	9.343526965722315e-15	-1.1864491447687903e-15
-0.07147942958859177	-4.342125451956288e-15	-1.017912559262238e-15	-1.1854074316742833e-15
-0.07141742834856697	-4.342125451956288e-15	7.040127368494823e-14	-7.429341110459811e-16
-0.07135542710854217	-4.342125451956288e-15	-5.553964712194927e-15	-7.726708269181833e-16
-0.07129342586851738	-4.342125451956288e-15	-7.385864196783129e-14	-1.2244111800800058e-15
-0.07123142462849258	-4.342125451956288e-15	-1.017912559262238e-15	-1.2231348258130294e-15
-0.07116942338846777	-4.342125451956288e-15	-1.017912559262238e-15	-1.2218663606188919e-15
-0.07110742214844297	-4.342125451956288e-15	6.897973052058966e-14	-7.879541692319348e-16
-0.07104542090841817	-4.342125451956288e-15	-3.8609988879794066e-15	-8.069484904239065e-16
-0.07098341966839337	-4.342125451956288e-15	-7.670172829654847e-14	-1.2760499349033881e-15
-0.07092141842836858	-4.342125451956288e-15	-3.8609988879794066e-15	-1.2920273640400256e-15
-0.07085941718834377	-4.342125451956288e-15	-3.8609988879794066e-15	-1.3079060375995463e-15
-0.07079741594831897	-4.342125451956288e-15	6.897973052058966e-14	-8.734620398823911e-16
-0.07073541470829417	-4.342125451956288e-15	-3.8609988879794066e-15	-8.919278418087258e-16
-0.07067341346826937	-4.342125451956288e-15	-7.670172829654847e-14	-1.3605040337699686e-15
-0.07061141222824457	-4.342125451956288e-15	-3.8609988879794066e-15	-1.3759594569441898e-15
-0.07054941098821976	-4.342125451956288e-15	-2.4394557236208222e-15	-1.3825328712311426e-15
-0.07048740974819497	-4.342125451956288e-15	6.897973052058966e-14	-9.476276093168108e-16
-0.07042540850817017	-4.342125451956288e-15	-3.8609988879794066e-15	-9.656349980936302e-16
-0.07036340726814537	-4.342125451956288e-15	-7.670172829654847e-14	-1.433755610330859e-15
-0.07030140602812057	-4.342125451956288e-15	-3.8609988879794066e-15	-1.4487582696933234e-15
-0.07023940478809576	-4.342125451956288e-15	-3.8609988879794066e-15	-1.463668198474983e-15
-0.07017740354807096	-4.342125451956288e-15	-1.017912559262238e-15	-1.460913010239869e-15
-0.07011540230804617	-4.342125451956288e-15	-1.017912559262238e-15	-1.4581748516659045e-15
-0.07005340106802137	-4.342125451956288e-15	-7.385864196783129e-14	-1.9056781435958672e-15
-0.06999139982799657	-4.342125451956288e-15	-1.0090016865127616e-14	-1.9562650928701614e-15
-0.06992939858797176	-4.342125451956288e-15	-9.343526965722315e-15	-2.001925354253761e-15
-0.06986739734794696	-4.342125451956288e-15	6.038269345427263e-14	-1.6163294741376035e-15
-0.06980539610792216	-4.342125451956288e-15	-1.1440123395034183e-14	-1.6770498049213012e-15
-0.06974339486789737	-4.342125451956288e-15	-8.597381862781877e-14	-2.1980834811813616e-15
-0.06968139362787257	-4.342125451956288e-15	-7.579124507054776e-15	-2.2313434027515112e-15
-0.06961939238784776	-4.342125451956288e-15	-7.579124507054776e-15	-2.2643977466457152e-15
-0.06955739114782296	-4.342125451956288e-15	6.627951746077652e-14	-1.840731596107534e-15
-0.06949538990779816	-4.342125451956288e-15	-6.561211947792538e-15	-1.8699086279548887e-15
-0.06943338866777336	-4.342125451956288e-15	-5.814722048387237e-15	-1.894291305388569e-15
-0.06937138742774857	-4.342125451956288e-15	-5.814722048387237e-15	-1.9185232748853837e-15
-0.06930938618772375	-4.342125451956288e-15	-5.814722048387237e-15	-1.9426054679624834e-15
-0.06924738494769896	-4.342125451956288e-15	-5.814722048387237e-15	-1.966538810379366e-15
-0.06918538370767416	-4.342125451956288e-15	-5.814722048387237e-15	-1.9903242221734633e-15
-0.06912338246764936	-4.342125451956288e-15	-7.86554514569563e-14	-2.4641871437976474e-15
-0.06906138122762456	-4.342125451956288e-15	-7.507687872602757e-15	-2.4953607479320704e-15
-0.06899937998759975	-4.342125451956288e-15	4.142959287609735e-16	-2.4773763253868494e-15
-0.06893737874757495	-4.342125451956288e-15	7.325502533733003e-14	-2.009278537428253e-15
-0.06887537750755016	-4.342125451956288e-15	-1.2786698954545475e-15	-2.0047626895402706e-15
-0.06881337626752536	-4.342125451956288e-15	-7.554094246838218e-14	-2.459285759751548e-15
-0.06875137502750056	-4.342125451956288e-15	-4.1217562241717166e-15	-2.4695614025180444e-15
-0.06868937378747575	-4.342125451956288e-15	-4.1217562241717166e-15	-2.479773532123384e-15
-0.06862737254745095	-4.342125451956288e-15	6.391149837160772e-14	-2.0694127513786663e-15
-0.06856537130742615	-4.342125451956288e-15	-1.1297250126130148e-14	-2.126449508513236e-15
-0.06850337006740136	-4.342125451956288e-15	-8.169852381107839e-14	-2.618280109693767e-15
-0.06844136882737656	-4.342125451956288e-15	-5.471862754078282e-15	-2.6359179513689877e-15
-0.06837936758735175	-4.342125451956288e-15	-4.050319589719698e-15	-2.644660294752812e-15
-0.06831736634732695	-4.342125451956288e-15	7.359788463163898e-14	-2.173409339767239e-15
-0.06825536510730215	-4.342125451956288e-15	7.571552230699286e-16	-2.1552956861262036e-15
-0.06819336386727735	-4.342125451956288e-15	-7.377654000971465e-14	-2.5979826463175137e-15
-0.06813136262725256	-4.342125451956288e-15	-5.471862754078282e-15	-2.615745945454793e-15
-0.06806936138722774	-4.342125451956288e-15	7.571552230699286e-16	-2.594898234513246e-15
-0.06800736014720295	-4.342125451956288e-15	7.359788463163898e-14	-2.1239548559803968e-15
-0.06794535890717815	-4.342125451956288e-15	7.571552230699286e-16	-2.106146877679592e-15
-0.06788335766715335	-4.342125451956288e-15	-8.000555798686287e-14	-2.5876388399905287e-15
-0.06782135642712855	-4.342125451956288e-15	-7.164828578293804e-15	-2.6159302018754543e-15
-0.06775935518710374	-4.342125451956288e-15	-6.4183386788885024e-15	-2.6394326836221707e-15
-0.06769735394707894	-4.342125451956288e-15	-9.261425007605672e-15	-2.6803628574696895e-15
-0.06763535270705415	-4.342125451956288e-15	-1.264735665603671e-14	-2.741968300792766e-15
-0.06757335146702935	-4.342125451956288e-15	-8.135566451676943e-14	-3.2278752211019487e-15
-0.06751135022700455	-4.342125451956288e-15	-6.821969283984847e-15	-3.250090124110433e-15
-0.06744934898697974	-4.342125451956288e-15	-4.382513560364026e-15	-3.257089576954619e-15
-0.06738734774695494	-4.342125451956288e-15	7.610877698971182e-14	-2.766533544537916e-15
-0.06732534650693014	-4.342125451956288e-15	4.689590745501355e-15	-2.7204476572477557e-15
-0.06726334526690535	-4.342125451956288e-15	-6.097564476110927e-14	-3.080519818730706e-15
-0.06720134402688055	-4.342125451956288e-15	1.5036451224752301e-15	-3.0521853541729906e-15
-0.06713934278685574	-4.342125451956288e-15	1.5036451224752301e-15	-3.0240260233226935e-15
-0.06707734154683094	-4.342125451956288e-15	-1.0954390831821193e-14	-3.073043175970801e-15
-0.06701534030680614	-4.342125451956288e-15	-1.020790093241589e-14	-3.11714334355152e-15
-0.06695333906678133	-4.342125451956288e-15	-1.020790093241589e-14	-3.1609709305147235e-15
-0.06689133782675655	-4.342125451956288e-15	-9.189988373153652e-15	-3.198235960347473e-15
-0.06682933658673174	-4.342125451956288e-15	-9.189988373153652e-15	-3.2352706571588126e-15
-0.06676733534670694	-4.342125451956288e-15	-8.101280522246047e-14	-3.7160093094079665e-15
-0.06670533410668214	-4.342125451956288e-15	-7.425585914486112e-15	-3.7389380045516315e-15
-0.06664333286665733	-4.342125451956288e-15	-7.425585914486112e-15	-3.7617249787399365e-15
-0.06658133162663255	-4.342125451956288e-15	-9.118551738701633e-15	-3.794835236213427e-15
-0.06651933038660773	-4.342125451956288e-15	-9.118551738701633e-15	-3.827740841076206e-15
-0.06645732914658294	-4.342125451956288e-15	-8.100639179439396e-15	-3.854151396956202e-15
-0.06639532790655814	-4.342125451956288e-15	-7.082726620177157e-15	-3.874107049380286e-15
-0.06633332666653333	-4.342125451956288e-15	-7.082726620177157e-15	-3.8939393570562855e-15
-0.06627132542650854	-4.342125451956288e-15	-8.77569244439268e-15	-3.924113210642459e-15
-0.06620932418648373	-4.342125451956288e-15	-8.77569244439268e-15	-3.954100561362668e-15
-0.06614732294645893	-4.342125451956288e-15	6.819745851201271e-14	-3.5081357664895554e-15
-0.06608532170643414	-4.342125451956288e-15	-6.336236720771856e-15	-3.5256161089206795e-15
-0.06602332046640932	-4.342125451956288e-15	-6.336236720771856e-15	-3.5429884063534367e-15
-0.06596131922638454	-4.342125451956288e-15	-9.450745709345963e-15	-3.579503934678401e-15
-0.06589931798635973	-4.342125451956288e-15	-7.01128998572514e-15	-3.6007156214906086e-15
-0.06583731674633493	-4.342125451956288e-15	-7.01128998572514e-15	-3.6217962000779044e-15
-0.06577531550631013	-4.342125451956288e-15	-1.324030796287335e-14	-3.681247696953959e-15
-0.06571331426628532	-4.342125451956288e-15	-1.0800852239252527e-14	-3.72525358640538e-15
-0.06565131302626054	-4.342125451956288e-15	-1.2222395403611112e-14	-3.777773957766216e-15
-0.06558931178623573	-4.342125451956288e-15	-4.5718342621043164e-15	-3.782682007770387e-15
-0.06552731054621093	-4.342125451956288e-15	-4.5718342621043164e-15	-3.787559721397752e-15
-0.06546530930618613	-4.342125451956288e-15	-1.4573252735302123e-15	-3.773156678085115e-15
-0.06540330806616132	-4.342125451956288e-15	-1.4573252735302123e-15	-3.7588426591607195e-15
-0.06534130682613654	-4.342125451956288e-15	2.3564055068531055e-16	-3.734152986098494e-15
-0.06527930558611172	-4.342125451956288e-15	-4.5718342621043164e-15	-3.7393306548376065e-15
-0.06521730434608693	-4.342125451956288e-15	-7.741256367067337e-14	-4.194700846804049e-15
-0.06515530310606213	-4.342125451956288e-15	-4.5718342621043164e-15	-4.197031895515322e-15
-0.06509330186603732	-4.342125451956288e-15	-5.993377426462902e-15	-4.2081350159468176e-15
-0.06503130062601253	-4.342125451956288e-15	-7.686343250678422e-15	-4.2296336368963745e-15
-0.06496929938598772	-4.342125451956288e-15	-7.686343250678422e-15	-4.250999376097501e-15
-0.06490729814596292	-4.342125451956288e-15	-7.686343250678422e-15	-4.272233054884698e-15
-0.06484529690593813	-4.342125451956288e-15	-9.379309074893945e-15	-4.303799617787254e-15
-0.06478329566591332	-4.342125451956288e-15	-1.0800852239252527e-14	-4.343957549366287e-15
-0.06472129442588853	-4.342125451956288e-15	-1.0800852239252527e-14	-4.383867267063414e-15
-0.06465929318586372	-4.342125451956288e-15	-9.78293967999029e-15	-4.417238643756292e-15
-0.06459729194583892	-4.342125451956288e-15	-6.939853351273121e-15	-4.432830794277084e-15
-0.06453529070581412	-4.342125451956288e-15	-6.939853351273121e-15	-4.448326570605882e-15
-0.06447328946578931	-4.342125451956288e-15	-6.939853351273121e-15	-4.463726568426065e-15
-0.06441128822576453	-4.342125451956288e-15	-6.939853351273121e-15	-4.479031379739125e-15
-0.06434928698573972	-4.342125451956288e-15	-8.361396515631706e-15	-4.5030280726866225e-15
-0.06428728574571492	-4.342125451956288e-15	-7.808761693562666e-14	-4.957850361476855e-15
-0.06422528450569012	-4.342125451956288e-15	-9.78293967999029e-15	-4.9876739814399655e-15
-0.06416328326566531	-4.342125451956288e-15	-9.78293967999029e-15	-5.017313263311135e-15
-0.06410128202564053	-4.342125451956288e-15	-8.361396515631706e-15	-5.03798286667439e-15
-0.06403928078561572	-4.342125451956288e-15	-2.132378538483495e-15	-5.020023496258356e-15
-0.06397727954559092	-4.342125451956288e-15	6.759384188151146e-14	-4.5712012136537785e-15
-0.06391527830556612	-4.342125451956288e-15	-8.361396515631706e-15	-4.594628210121127e-15
-0.06385327706554131	-4.342125451956288e-15	-5.246887527057601e-15	-4.59865979759048e-15
-0.06379127582551652	-4.342125451956288e-15	-5.246887527057601e-15	-4.602666466047906e-15
-0.06372927458549171	-4.342125451956288e-15	-7.108353741249117e-16	-4.578611281646588e-15
-0.06366727334546692	-4.342125451956288e-15	-2.132378538483495e-15	-4.5634912607656e-15
-0.06360527210544212	-4.342125451956288e-15	-5.246887527057601e-15	-4.567715303940872e-15
-0.0635432708654173	-4.342125451956288e-15	-7.97805827598422e-14	-5.032601892920043e-15
-0.06348126962539252	-5.789500602608384e-15	-1.9397889305569544e-14	-5.121392950619967e-15
-0.06341926838536771	-5.789500602608384e-15	-1.215095876915909e-14	-5.164842318403195e-15
-0.06335726714534291	-5.789500602608384e-15	6.068977063940997e-14	-4.757798602023151e-15
-0.06329526590531812	-5.789500602608384e-15	-2.0609419040314752e-15	-4.741129488654539e-15
-0.0632332646652933	-5.789500602608384e-15	-3.679760798159549e-16	-4.71409927785237e-15
-0.06317126342526852	-5.789500602608384e-15	7.554007721547778e-15	-4.638270794827002e-15
-0.06310926218524371	-5.789500602608384e-15	6.53609516228554e-15	-4.5692026646432665e-15
-0.06304726094521891	-5.789500602608384e-15	6.53609516228554e-15	-4.5005614406281215e-15
-0.06298525970519411	-5.789500602608384e-15	-2.132378538483495e-15	-4.485923841357501e-15
-0.0629232584651693	-5.789500602608384e-15	-7.108353741249117e-16	-4.462590236452909e-15
-0.06286125722514452	-5.789500602608384e-15	4.0966394386647176e-15	-4.4096861188857655e-15
-0.0627992559851197	-5.789500602608384e-15	1.657183715043894e-15	-4.37218713976563e-15
-0.06273725474509491	-5.789500602608384e-15	3.0787268794024785e-15	-4.3261334598948915e-15
-0.06267525350507011	-5.789500602608384e-15	-1.4573252735302123e-15	-4.308401523059384e-15
-0.0626132522650453	-5.789500602608384e-15	-1.4573252735302123e-15	-4.290779186312891e-15
-0.06255125102502052	-5.789500602608384e-15	-1.4573252735302123e-15	-4.2732657722235205e-15
-0.062489249784995704	-5.789500602608384e-15	-1.4573252735302123e-15	-4.2558606075465475e-15
-0.062427248544970906	-5.789500602608384e-15	3.0787268794024785e-15	-4.210525935328731e-15
-0.0623652473049461	-5.789500602608384e-15	3.0787268794024785e-15	-4.1654714741310965e-15
-0.062303246064921304	-5.789500602608384e-15	-7.504454458150458e-14	-4.60357111880323e-15
-0.062241244824896506	-5.789500602608384e-15	-8.432833150083723e-15	-4.6272395846280165e-15
-0.0621792435848717	-5.789500602608384e-15	-8.432833150083723e-15	-4.650761757017108e-15
-0.062117242344846904	-5.789500602608384e-15	-7.01128998572514e-15	-4.665352060402678e-15
-0.0620552411048221	-5.789500602608384e-15	-2.203815172935514e-15	-4.650137445614168e-15
-0.0619932398647973	-5.789500602608384e-15	-2.203815172935514e-15	-4.635016871490847e-15
-0.061931238624772504	-5.789500602608384e-15	-2.203815172935514e-15	-4.6199897567727365e-15
-0.0618692373847477	-5.789500602608384e-15	-7.673751040572008e-14	-5.065744178166143e-15
-0.0618072361447229	-5.789500602608384e-15	-7.01128998572514e-15	-5.0777694989037994e-15
-0.0617452349046981	-5.789500602608384e-15	-3.8967809971510336e-15	-5.0704698837500615e-15
-0.0616832336646733	-5.789500602608384e-15	-3.8967809971510336e-15	-5.063215387100753e-15
-0.0616212324246485	-5.789500602608384e-15	6.392711557816551e-16	-5.027968642211165e-15
-0.0615592311846237	-5.789500602608384e-15	-2.203815172935514e-15	-5.010512715037398e-15
-0.0614972299445989	-5.789500602608384e-15	-7.822720085769284e-16	-4.984378202153491e-15
-0.061435228704574095	-5.789500602608384e-15	-7.362300141714599e-14	-5.408629751303473e-15
-0.0613732274645493	-5.789500602608384e-15	-7.822720085769284e-16	-5.3800344997525296e-15
-0.06131122622452449	-5.789500602608384e-15	-7.822720085769284e-16	-5.351615993818516e-15
-0.061249224984499695	-5.789500602608384e-15	-7.822720085769284e-16	-5.323373141046866e-15
-0.0611872237444749	-5.789500602608384e-15	-7.822720085769284e-16	-5.295304855735415e-15
-0.06112522250445009	-5.789500602608384e-15	-7.822720085769284e-16	-5.267410058892659e-15
-0.061063221264425295	-5.789500602608384e-15	-7.822720085769284e-16	-5.23968767819628e-15
-0.06100122002440049	-5.789500602608384e-15	-7.822720085769284e-16	-5.212136647951922e-15
-0.06093921878437569	-5.789500602608384e-15	-7.822720085769284e-16	-5.1847559090522296e-15
-0.060877217544350895	-5.789500602608384e-15	-7.822720085769284e-16	-5.15754440893612e-15
-0.06081521630432609	-5.789500602608384e-15	-7.822720085769284e-16	-5.1305011015483405e-15
-0.06075321506430129	-5.789500602608384e-15	2.3322369799971766e-15	-5.084374339228632e-15
-0.06069121382427649	-5.789500602608384e-15	-1.0721874362364632e-16	-5.053610824910161e-15
-0.06062921258425169	-5.789500602608384e-15	-7.294794815219271e-14	-5.4732619842191095e-15
-0.06056721134422689	-5.789500602608384e-15	-9.450745709345963e-15	-5.497846601785866e-15
-0.06050521010420209	-5.789500602608384e-15	-8.029202544987377e-15	-5.5134927834361305e-15
-0.06044320886417729	-5.789500602608384e-15	-2.203815172935514e-15	-5.493035859270882e-15
-0.060381207624152486	-4.342125451956288e-15	6.868289132929867e-15	-5.4166312024461145e-15
-0.06031920638412769	-4.342125451956288e-15	4.428833409309044e-15	-5.355776939559529e-15
-0.06025720514410289	-4.342125451956288e-15	3.0072902449504603e-15	-5.30408529319601e-15
-0.060195203904078086	-4.342125451956288e-15	-7.294794815219271e-14	-5.722188284119609e-15
-0.06013320266405329	-4.342125451956288e-15	-1.8001845678391664e-15	-5.697946606500985e-15
-0.060071201424028484	-4.342125451956288e-15	-1.0721874362364632e-16	-5.663390637036009e-15
-0.060009200184003686	-4.342125451956288e-15	-1.0721874362364632e-16	-5.629048256045008e-15
-0.05994719894397889	-4.342125451956288e-15	3.0072902449504603e-15	-5.575667535279211e-15
-0.059885197703954084	-4.342125451956288e-15	5.678345213296368e-16	-5.537694898817576e-15
-0.059823196463929286	-4.342125451956288e-15	-8.537086430289477e-16	-5.508743448852711e-15
-0.05976119522390448	-4.342125451956288e-15	-8.77569244439268e-15	-5.5289362905594635e-15
-0.059699193983879684	-4.342125451956288e-15	-7.082726620177157e-15	-5.538540193193308e-15
-0.059637192743854886	-4.342125451956288e-15	-4.643270896556335e-15	-5.533006593536028e-15
-0.05957519150383008	-4.342125451956288e-15	4.428833409309044e-15	-5.47143302100263e-15
-0.059513190263805284	-4.342125451956288e-15	4.428833409309044e-15	-5.4102400312049536e-15
-0.05945118902378048	-4.342125451956288e-15	1.9893776856882212e-15	-5.364503412900214e-15
-0.05938918778375568	-4.342125451956288e-15	-7.085135172288084e-14	-5.769274016123607e-15
-0.059327186543730884	-4.342125451956288e-15	1.9893776856882212e-15	-5.721318229260404e-15
-0.05926518530370608	-4.342125451956288e-15	1.9893776856882212e-15	-5.673658854377331e-15
-0.05920318406368128	-4.342125451956288e-15	3.6823435099037416e-15	-5.61582993109745e-15
-0.05914118282365648	-4.342125451956288e-15	2.9358536104984397e-15	-5.562972457936045e-15
-0.05907918158363168	-4.342125451956288e-15	2.9358536104984397e-15	-5.510441693797872e-15
-0.059017180343606875	-4.342125451956288e-15	2.9358536104984397e-15	-5.458235619313113e-15
-0.05895517910358208	-4.342125451956288e-15	-7.329080744650167e-14	-5.8775050102385315e-15
-0.05889317786355728	-4.342125451956288e-15	-1.871621202291186e-15	-5.8527448746977034e-15
-0.058831176623532475	-4.342125451956288e-15	-1.871621202291186e-15	-5.8281377801407475e-15
-0.05876917538350768	-4.342125451956288e-15	-6.679096015080813e-15	-5.833397516972104e-15
-0.05870717414348287	-4.342125451956288e-15	-3.2931643666497693e-15	-5.817696487127633e-15
-0.058645172903458075	-4.342125451956288e-15	-4.9861301908652924e-15	-5.81255663272345e-15
-0.05858317166343328	-4.342125451956288e-15	2.9358536104984397e-15	-5.7584832030532e-15
-0.05852117042340847	-4.342125451956288e-15	2.9358536104984397e-15	-5.7047439981639276e-15
-0.058459169183383675	-4.342125451956288e-15	2.9358536104984397e-15	-5.651336952231345e-15
-0.05839716794335887	-4.342125451956288e-15	2.9358536104984397e-15	-5.5982600121999094e-15
-0.05833516670333407	-4.342125451956288e-15	2.9358536104984397e-15	-5.545511137703895e-15
-0.058273165463309275	-4.342125451956288e-15	2.9358536104984397e-15	-5.493088300988963e-15
-0.05821116422328447	-4.342125451956288e-15	2.9358536104984397e-15	-5.440989486834207e-15
-0.05814916298325967	-4.342125451956288e-15	1.917941051236202e-15	-5.395504353792854e-15
-0.05808716174323487	-4.342125451956288e-15	3.3394842155947865e-15	-5.341513881962245e-15
-0.05802516050321007	-4.342125451956288e-15	3.3394842155947865e-15	-5.287857122154943e-15
-0.05796315926318527	-4.342125451956288e-15	2.5929943161894866e-15	-5.239146024561942e-15
-0.05790115802316047	-4.342125451956288e-15	2.5929943161894866e-15	-5.190736007481558e-15
-0.05783915678313567	-4.342125451956288e-15	2.5929943161894866e-15	-5.142625209952336e-15
-0.057777155543110865	-4.342125451956288e-15	8.075522393932396e-15	-5.060924579220055e-15
-0.05771515430308607	-4.342125451956288e-15	-6.889762856247301e-14	-5.455495730911808e-15
-0.05765315306306127	-4.342125451956288e-15	8.28591857521947e-16	-5.4166541428150614e-15
-0.057591151823036466	-4.342125451956288e-15	-5.400426119626264e-15	-5.4165538484975435e-15
-0.05752915058301167	-4.342125451956288e-15	-5.400426119626264e-15	-5.416454174093474e-15
-0.05746714934298686	-4.342125451956288e-15	8.28591857521947e-16	-5.377853899629988e-15
-0.057405148102962066	-4.342125451956288e-15	8.28591857521947e-16	-5.3394922112587245e-15
-0.05734314686293726	-4.342125451956288e-15	3.9431008460960516e-15	-5.282117026222065e-15
-0.05728114562291246	-4.342125451956288e-15	1.5036451224752301e-15	-5.240174615045125e-15
-0.057219144382887666	-4.342125451956288e-15	1.5036451224752301e-15	-5.198491447516585e-15
-0.05715714314286286	-4.342125451956288e-15	-1.6108638660988761e-15	-5.1763165293368665e-15
-0.05709514190283806	-4.342125451956288e-15	-1.8932070174029166e-16	-5.1454921932609415e-15
-0.05703314066281326	-4.342125451956288e-15	-1.8932070174029166e-16	-5.114858380646105e-15
-0.05697113942278846	-4.342125451956288e-15	-1.8932070174029166e-16	-5.084413913877725e-15
-0.05690913818276366	-4.342125451956288e-15	-1.8932070174029166e-16	-5.0541576226199346e-15
-0.05684713694273886	-4.342125451956288e-15	3.196610946690751e-15	-5.003160087227823e-15
-0.05678513570271406	-4.342125451956288e-15	3.196610946690751e-15	-4.952477764689802e-15
-0.056723134462689256	-4.342125451956288e-15	3.196610946690751e-15	-4.902108706693219e-15
-0.05666113322266446	-4.342125451956288e-15	-1.8932070174029166e-16	-4.872979233510657e-15
-0.05659913198263966	-4.342125451956288e-15	1.5036451224752301e-15	-4.833565679667011e-15
-0.056537130742614856	-4.342125451956288e-15	1.5036451224752301e-15	-4.794395738748995e-15
-0.05647512950259006	-4.342125451956288e-15	1.5036451224752301e-15	-4.755467904999029e-15
-0.056413128262565254	-4.342125451956288e-15	-3.0324070304574593e-15	-4.7448177698363375e-15
-0.056351127022540456	-4.342125451956288e-15	-3.0324070304574593e-15	-4.734233462550918e-15
-0.05628912578251566	-4.342125451956288e-15	-1.6108638660988761e-15	-4.714928096465227e-15
-0.056227124542490854	-4.342125451956288e-15	3.196610946690751e-15	-4.6660273194028744e-15
-0.056165123302466056	-4.342125451956288e-15	4.618154111049334e-15	-4.608642315451911e-15
-0.05610312206244125	-4.342125451956288e-15	1.5036451224752301e-15	-4.570862613004058e-15
-0.056041120822416454	-4.342125451956288e-15	-1.8932070174029166e-16	-4.5437805530110716e-15
-0.055979119582391657	-4.342125451956288e-15	1.5036451224752301e-15	-4.506401757412991e-15
-0.05591711834236685	-4.342125451956288e-15	7.732663099623441e-15	-4.430752781874801e-15
-0.055855117102342054	-4.342125451956288e-15	9.829259528935306e-15	-4.3426124415821064e-15
-0.05579311586231725	-4.342125451956288e-15	1.5311787606678215e-14	-4.221129688404321e-15
-0.05573111462229245	-4.342125451956288e-15	9.757822894483289e-15	-4.134726562374736e-15
-0.055669113382267654	-4.342125451956288e-15	6.643313905909185e-15	-4.0681080972037745e-15
-0.05560711214224285	-4.342125451956288e-15	2.107261752976494e-15	-4.02993848483165e-15
-0.05554511090221805	-4.342125451956288e-15	4.142959287609735e-16	-4.002468924925369e-15
-0.05548310966219325	-4.342125451956288e-15	4.142959287609735e-16	-3.975169152800243e-15
-0.05542110842216845	-4.342125451956288e-15	4.142959287609735e-16	-3.948038119007695e-15
-0.05535910718214365	-4.342125451956288e-15	4.142959287609735e-16	-3.921074780585722e-15
-0.05529710594211885	-4.342125451956288e-15	4.142959287609735e-16	-3.894278101018818e-15
-0.05523510470209405	-4.342125451956288e-15	4.142959287609735e-16	-3.867647050198117e-15
-0.055173103462069245	-4.342125451956288e-15	8.336279730124706e-15	-3.792215259969164e-15
-0.05511110222204445	-4.342125451956288e-15	4.203858182288361e-15	-3.742791978716931e-15
-0.05504910098201964	-4.342125451956288e-15	4.203858182288361e-15	-3.693674179943844e-15
-0.054987099741994845	-4.342125451956288e-15	-3.71812561907537e-15	-3.693825319892777e-15
-0.05492509850197005	-4.342125451956288e-15	-3.71812561907537e-15	-3.693975525654314e-15
-0.05486309726194524	-4.342125451956288e-15	-7.48658892034289e-14	-4.133885200833348e-15
-0.054801096021920445	-4.342125451956288e-15	-5.1396687834339545e-15	-4.140101901399222e-15
-0.05473909478189564	-4.342125451956288e-15	-2.025159794859849e-15	-4.127029568823288e-15
-0.05467709354187084	-4.342125451956288e-15	-2.025159794859849e-15	-4.114038035588522e-15
-0.054615092301846045	-4.342125451956288e-15	2.5108923580728404e-15	-4.073089714409006e-15
-0.05455309106182124	-4.342125451956288e-15	-3.3219397064432794e-16	-4.0499674520627745e-15
-0.05449108982179644	-4.342125451956288e-15	-3.3219397064432794e-16	-4.026988107099728e-15
-0.05442908858177164	-4.342125451956288e-15	-3.3219397064432794e-16	-4.004150796155684e-15
-0.05436708734174684	-4.342125451956288e-15	-3.3219397064432794e-16	-3.981454641326478e-15
-0.05430508610172204	-4.342125451956288e-15	-2.025159794859849e-15	-3.9693628984056424e-15
-0.05424308486169724	-4.342125451956288e-15	-3.3219397064432794e-16	-3.9468817655858985e-15
-0.05418108362167244	-4.342125451956288e-15	-3.3219397064432794e-16	-3.9245395873643484e-15
-0.054119082381647636	-4.342125451956288e-15	1.0893491937142563e-15	-3.8935490250713585e-15
-0.05405708114162284	-4.342125451956288e-15	-3.3219397064432794e-16	-3.871536493473409e-15
-0.05399507990159804	-4.342125451956288e-15	-3.3219397064432794e-16	-3.8496600200762595e-15
-0.053933078661573236	-4.342125451956288e-15	-3.3219397064432794e-16	-3.827918763911942e-15
-0.05387107742154844	-4.342125451956288e-15	-3.3219397064432794e-16	-3.80631188921046e-15
-0.053809076181523634	-4.342125451956288e-15	-3.3219397064432794e-16	-3.784838565367666e-15
-0.053747074941498836	-4.342125451956288e-15	-3.3219397064432794e-16	-3.76349796691333e-15
-0.05368507370147404	-4.342125451956288e-15	-3.3219397064432794e-16	-3.742289273479404e-15
-0.053623072461449234	-4.342125451956288e-15	-7.48658892034289e-14	-4.181900324142044e-15
-0.053561071221424436	-4.342125451956288e-15	-3.71812561907537e-15	-4.179033766173412e-15
-0.05349906998139963	-4.342125451956288e-15	-3.71812561907537e-15	-4.1761849262358925e-15
-0.053437068741374834	-4.342125451956288e-15	-3.71812561907537e-15	-4.173353694815347e-15
-0.05337506750135003	-4.342125451956288e-15	-3.3219397064432794e-16	-4.1496117065317104e-15
-0.05331306626132523	-4.342125451956288e-15	-3.3219397064432794e-16	-4.1260164661218886e-15
-0.053251065021300434	-4.342125451956288e-15	-2.025159794859849e-15	-4.113031194817069e-15
-0.05318906378127563	-4.342125451956288e-15	-7.175138021485481e-14	-4.531100102764205e-15
-0.05312706254125083	-4.342125451956288e-15	-3.3219397064432794e-16	-4.5051469043618305e-15
-0.05306506130122603	-4.342125451956288e-15	1.0893491937142563e-15	-4.4705676413975515e-15
-0.05300306006120123	-4.342125451956288e-15	-2.025159794859849e-15	-4.455452718953645e-15
-0.05294105882117643	-4.342125451956288e-15	-3.3219397064432794e-16	-4.429967092710827e-15
-0.05287905758115163	-4.342125451956288e-15	-3.3219397064432794e-16	-4.404638991668482e-15
-0.05281705634112683	-4.342125451956288e-15	-3.3219397064432794e-16	-4.379467442172339e-15
-0.052755055101102025	-4.342125451956288e-15	2.5108923580728404e-15	-4.3368785169878426e-15
-0.05269305386107723	-4.342125451956288e-15	2.5108923580728404e-15	-4.294552831517907e-15
-0.05263105262105243	-4.342125451956288e-15	7.318367170862467e-15	-4.222774022350869e-15
-0.052569051381027625	-4.342125451956288e-15	3.4573682828830605e-15	-4.1753034948209885e-15
-0.05250705014100283	-4.342125451956288e-15	3.4573682828830605e-15	-4.128126379911007e-15
-0.05244504890097802	-4.342125451956288e-15	7.143663445201818e-17	-4.102169120597104e-15
-0.052383047660953225	-5.789500602608384e-15	-8.041985391562384e-14	-4.573884523663308e-15
-0.05232104642092843	-5.789500602608384e-15	-9.94714359622358e-15	-4.607096349882568e-15
-0.05225904518090362	-5.789500602608384e-15	-1.1368686760582163e-14	-4.648889375499694e-15
-0.052197043940878825	-5.789500602608384e-15	-1.2786698954545475e-15	-4.6280582437542546e-15
-0.05213504270085402	-5.789500602608384e-15	3.5288049173350783e-15	-4.577641131702568e-15
-0.05207304146082922	-5.789500602608384e-15	3.5288049173350783e-15	-4.527535644941449e-15
-0.052011040220804425	-5.789500602608384e-15	3.5288049173350783e-15	-4.477739857332769e-15
-0.05194903898077962	-5.789500602608384e-15	-6.931192449123399e-14	-4.878476380745897e-15
-0.05188703774075482	-5.789500602608384e-15	3.5288049173350783e-15	-4.826511448489373e-15
-0.05182503650073002	-5.789500602608384e-15	3.5288049173350783e-15	-4.774867708511716e-15
-0.05176303526070522	-5.789500602608384e-15	3.5288049173350783e-15	-4.723543175541789e-15
-0.05170103402068042	-5.789500602608384e-15	3.5288049173350783e-15	-4.672535876579308e-15
-0.05163903278065562	-5.789500602608384e-15	3.5288049173350783e-15	-4.6218438508189854e-15
-0.05157703154063082	-5.789500602608384e-15	3.5288049173350783e-15	-4.571465149575165e-15
-0.051515030300606016	-5.789500602608384e-15	3.5288049173350783e-15	-4.5213978362069004e-15
-0.05145302906058122	-5.789500602608384e-15	3.5288049173350783e-15	-4.471639986043516e-15
-0.05139102782055642	-5.789500602608384e-15	3.5288049173350783e-15	-4.422189686310611e-15
-0.051329026580531616	-5.789500602608384e-15	3.5288049173350783e-15	-4.37304503605654e-15
-0.05126702534050682	-5.789500602608384e-15	4.950348081693663e-15	-4.315417666280133e-15
-0.05120502410048201	-5.789500602608384e-15	7.318367170862467e-15	-4.243509892760897e-15
-0.051143022860457216	-5.789500602608384e-15	7.318367170862467e-15	-4.172046577083553e-15
-0.05108102162043241	-5.789500602608384e-15	4.8789114472416445e-15	-4.1161031131969284e-15
-0.05101902038040761	-5.789500602608384e-15	7.143663445201818e-17	-4.0902201690080054e-15
-0.050957019140382816	-5.789500602608384e-15	7.143663445201818e-17	-4.064497205819093e-15
-0.05089501790035801	-5.789500602608384e-15	7.143663445201818e-17	-4.038933234796762e-15
-0.05083301666033321	-5.789500602608384e-15	7.143663445201818e-17	-4.013527273219513e-15
-0.05077101542030841	-5.789500602608384e-15	7.143663445201818e-17	-3.988278344439987e-15
-0.05070901418028361	-5.789500602608384e-15	-7.56123791028342e-14	-4.4309829635479646e-15
-0.05064701294025881	-5.789500602608384e-15	-6.157581342696192e-15	-4.441654981126178e-15
-0.05058501170023401	-5.789500602608384e-15	-4.464615518480671e-15	-4.441796907301743e-15
-0.05052301046020921	-5.789500602608384e-15	-4.464615518480671e-15	-4.441937956239723e-15
-0.05046100922018441	-5.789500602608384e-15	1.7644024586675392e-15	-4.403576917221053e-15
-0.05039900798015961	-5.789500602608384e-15	1.7644024586675392e-15	-4.365452985593983e-15
-0.05033700674013481	-5.789500602608384e-15	1.7644024586675392e-15	-4.327564695811267e-15
-0.05027500550011001	-5.789500602608384e-15	1.7644024586675392e-15	-4.289910591384121e-15
-0.05021300426008521	-5.789500602608384e-15	6.300454611600229e-15	-4.224452136956429e-15
-0.050151003020060404	-5.789500602608384e-15	6.300454611600229e-15	-4.159398277497609e-15
-0.05008900178003561	-5.789500602608384e-15	3.8609988879794066e-15	-4.109824653346625e-15
-0.05002700054001081	-5.789500602608384e-15	-6.75053264953283e-16	-4.0885945288054654e-15
-0.049964999299986004	-5.789500602608384e-15	-3.789562253527388e-15	-4.086746234522376e-15
-0.04990299805996121	-5.789500602608384e-15	-3.789562253527388e-15	-4.084909364440704e-15
-0.0498409968199364	-5.789500602608384e-15	-6.904071242101493e-15	-4.102334456018724e-15
-0.049778995579911604	-5.789500602608384e-15	-1.350106529906566e-15	-4.0853230949127695e-15
-0.04971699433988681	-5.789500602608384e-15	-1.350106529906566e-15	-4.068416880058391e-15
-0.049654993099862	-5.789500602608384e-15	-1.350106529906566e-15	-4.0516151615526126e-15
-0.049592991859837204	-5.789500602608384e-15	-1.350106529906566e-15	-4.034917293509473e-15
-0.0495309906198124	-5.789500602608384e-15	-1.350106529906566e-15	-4.018322634035189e-15
-0.0494689893797876	-5.789500602608384e-15	-1.350106529906566e-15	-4.001830545203493e-15
-0.0494069881397628	-5.789500602608384e-15	-1.350106529906566e-15	-3.985440393031098e-15
-0.049344986899738	-5.789500602608384e-15	-2.7716496942651497e-15	-3.977938027252533e-15
-0.0492829856597132	-5.789500602608384e-15	1.7644024586675392e-15	-3.942444945298624e-15
-0.0492209844196884	-5.789500602608384e-15	1.7644024586675392e-15	-3.90717124405747e-15
-0.0491589831796636	-5.789500602608384e-15	1.7644024586675392e-15	-3.872115567549414e-15
-0.049096981939638795	-5.789500602608384e-15	1.7644024586675392e-15	-3.837276568176031e-15
-0.049034980699614	-5.789500602608384e-15	1.7644024586675392e-15	-3.802652906668325e-15
-0.0489729794595892	-5.789500602608384e-15	1.7644024586675392e-15	-3.768243252035244e-15
-0.048910978219564395	-5.789500602608384e-15	1.7644024586675392e-15	-3.734046281512516e-15
-0.0488489769795396	-5.789500602608384e-15	1.7644024586675392e-15	-3.7000606805118014e-15
-0.04878697573951479	-5.789500602608384e-15	3.4573682828830605e-15	-3.6558210142987414e-15
-0.048724974499489995	-5.789500602608384e-15	4.8789114472416445e-15	-3.603068311137081e-15
-0.0486629732594652	-5.789500602608384e-15	1.7644024586675392e-15	-3.569892277491875e-15
-0.04860097201944039	-5.789500602608384e-15	1.7644024586675392e-15	-3.5369213030161415e-15
-0.048538970779415595	-5.789500602608384e-15	7.143663445201818e-17	-3.514618248522277e-15
-0.04847696953939079	-5.789500602608384e-15	4.8789114472416445e-15	-3.462738311592621e-15
-0.04841496829936599	-5.789500602608384e-15	4.8789114472416445e-15	-3.411179041590568e-15
-0.048352967059341195	-5.789500602608384e-15	3.8609988879794066e-15	-3.3662301178103227e-15
-0.04829096581931639	-5.789500602608384e-15	5.553964712194927e-15	-3.3110948924897813e-15
-0.04822896457929159	-5.789500602608384e-15	5.553964712194927e-15	-3.2563004548484973e-15
-0.04816696333926679	-5.789500602608384e-15	-6.75053264953283e-16	-3.2403459146385035e-15
-0.04810496209924199	-5.789500602608384e-15	1.017912559262238e-15	-3.214025860259064e-15
-0.04804296085921719	-5.789500602608384e-15	1.017912559262238e-15	-3.187868488632761e-15
-0.04798095961919239	-5.789500602608384e-15	8.668473700769033e-15	-3.1145850982863725e-15
-0.04791895837916759	-5.789500602608384e-15	9.343526965722315e-15	-3.037582201437689e-15
-0.047856957139142786	-5.789500602608384e-15	1.5572544942870526e-14	-2.9225540389560268e-15
-0.04779495589911799	-5.789500602608384e-15	1.1440123395034183e-14	-2.8337791283668617e-15
-0.04773295465909319	-5.789500602608384e-15	9.000667671413359e-15	-2.7606310715480005e-15
-0.047670953419068386	-5.789500602608384e-15	4.464615518480671e-15	-2.7159722265610865e-15
-0.04760895217904359	-5.789500602608384e-15	4.464615518480671e-15	-2.671589415344833e-15
-0.047546950939018784	-5.789500602608384e-15	4.464615518480671e-15	-2.627480931750265e-15
-0.047484949698993986	-5.789500602608384e-15	4.464615518480671e-15	-2.583645080174019e-15
-0.04742294845896919	-5.789500602608384e-15	4.464615518480671e-15	-2.540080175493158e-15
-0.047360947218944384	-5.789500602608384e-15	4.464615518480671e-15	-2.4967845430003933e-15
-0.047298945978919586	-5.789500602608384e-15	4.464615518480671e-15	-2.453756518339707e-15
-0.04723694473889478	-5.789500602608384e-15	4.464615518480671e-15	-2.410994447442371e-15
-0.047174943498869984	-5.789500602608384e-15	4.464615518480671e-15	-2.3684966864633618e-15
-0.04711294225884518	-5.789500602608384e-15	4.464615518480671e-15	-2.3262616017181656e-15
-0.04705094101882038	-5.789500602608384e-15	1.350106529906566e-15	-2.303538177690591e-15
-0.046988939778795584	-5.789500602608384e-15	2.7716496942651497e-15	-2.272168726050134e-15
-0.04692693853877078	-5.789500602608384e-15	2.7716496942651497e-15	-2.2409931671989407e-15
-0.04686493729874598	-5.789500602608384e-15	6.157581342696192e-15	-2.1890820461539285e-15
-0.04680293605872118	-5.789500602608384e-15	6.157581342696192e-15	-2.1374917847837563e-15
-0.04674093481869638	-5.789500602608384e-15	3.71812561907537e-15	-2.1012985409904637e-15
-0.04667893357867158	-5.789500602608384e-15	3.71812561907537e-15	-2.0653290055702732e-15
-0.04661693233864678	-5.789500602608384e-15	-6.77010606251351e-14	-2.471019842097453e-15
-0.04655493109862198	-5.789500602608384e-15	6.561211947792538e-15	-2.41519212082934e-15
-0.046492929858597175	-5.789500602608384e-15	8.25417777200806e-15	-2.3492453392469787e-15
-0.04643092861857238	-5.789500602608384e-15	7.507687872602757e-15	-2.2883201838016986e-15
-0.04636892737854758	-5.789500602608384e-15	-1.1607858281662747e-15	-2.281350960521733e-15
-0.046306926138522775	-5.789500602608384e-15	-1.1607858281662747e-15	-2.2744248136128898e-15
-0.04624492489849798	-5.789500602608384e-15	-4.5467174765973174e-15	-2.2884697333654044e-15
-0.04618292365847317	-5.789500602608384e-15	1.2786698954545475e-15	-2.2664214446107587e-15
-0.046120922418448375	-5.789500602608384e-15	1.2786698954545475e-15	-2.2445094350698568e-15
-0.04605892117842358	-5.789500602608384e-15	1.2786698954545475e-15	-2.2227328624086614e-15
-0.04599691993839877	-5.789500602608384e-15	1.2786698954545475e-15	-2.201090889499553e-15
-0.045934918698373975	-5.789500602608384e-15	1.2786698954545475e-15	-2.1795826843891496e-15
-0.04587291745834917	-5.789500602608384e-15	1.2786698954545475e-15	-2.158207420266327e-15
-0.04581091621832437	-5.789500602608384e-15	1.2786698954545475e-15	-2.1369642754304312e-15
-0.045748914978299575	-5.789500602608384e-15	1.2786698954545475e-15	-2.115852433259695e-15
-0.04568691373827477	-5.789500602608384e-15	1.2786698954545475e-15	-2.0948710821798426e-15
-0.04562491249824997	-5.789500602608384e-15	1.2786698954545475e-15	-2.0740194156328943e-15
-0.04556291125822517	-5.789500602608384e-15	1.2786698954545475e-15	-2.0532966320461556e-15
-0.04550091001820037	-5.789500602608384e-15	1.2786698954545475e-15	-2.0327019348014103e-15
-0.045438908778175566	-5.789500602608384e-15	1.2786698954545475e-15	-2.0122345322042927e-15
-0.04537690753815077	-5.789500602608384e-15	-7.494799116154556e-14	-2.463046420098823e-15
-0.04531490629812597	-5.789500602608384e-15	-6.643313905909185e-15	-2.4888844272251576e-15
-0.045252905058101166	-5.789500602608384e-15	-6.643313905909185e-15	-2.514562731104901e-15
-0.04519090381807637	-5.789500602608384e-15	-2.5108923580728404e-15	-2.5145400494659207e-15
-0.04512890257805156	-5.789500602608384e-15	3.71812561907537e-15	-2.4760162918796372e-15
-0.045066901338026766	-5.789500602608384e-15	3.71812561907537e-15	-2.4377306474391305e-15
-0.04500490009800197	-5.789500602608384e-15	3.71812561907537e-15	-2.3996816443806417e-15
-0.044942898857977163	-5.789500602608384e-15	-7.250853543792474e-14	-2.8330206026822706e-15
-0.044880897617952366	-5.789500602608384e-15	-1.0893491937142563e-15	-2.822243071325132e-15
-0.04481889637792756	-5.789500602608384e-15	3.3219397064432794e-16	-2.802745675474675e-15
-0.044756895137902764	-5.789500602608384e-15	3.71812561907537e-15	-2.7624405353717616e-15
-0.044694893897877966	-5.789500602608384e-15	5.1396687834339545e-15	-2.713598039239039e-15
-0.04463289265785316	-5.789500602608384e-15	5.1396687834339545e-15	-2.6650574357858045e-15
-0.044570891417828364	-5.789500602608384e-15	5.1396687834339545e-15	-2.6168168590306465e-15
-0.04450889017780356	-5.789500602608384e-15	5.1396687834339545e-15	-2.5688744545256755e-15
-0.04444688893777876	-5.789500602608384e-15	6.561211947792538e-15	-2.5124418994860452e-15
-0.044384887697753964	-5.789500602608384e-15	2.025159794859849e-15	-2.484395238716388e-15
-0.04432288645772916	-5.789500602608384e-15	2.025159794859849e-15	-2.4565219327553677e-15
-0.04426088521770436	-5.789500602608384e-15	3.71812561907537e-15	-2.418356781835399e-15
-0.04419888397767956	-5.789500602608384e-15	6.561211947792538e-15	-2.362854567935488e-15
-0.04413688273765476	-5.789500602608384e-15	-6.627951746077652e-14	-2.757919936152429e-15
-0.04407488149762996	-5.789500602608384e-15	3.3219397064432794e-16	-2.7388201179273577e-15
-0.04401288025760516	-5.789500602608384e-15	3.3219397064432794e-16	-2.719838354588058e-15
-0.04395087901758036	-5.789500602608384e-15	3.3219397064432794e-16	-2.7009739164440204e-15
-0.043888877777555554	-5.789500602608384e-15	9.94714359622358e-15	-2.6227966056308708e-15
-0.04382687653753076	-5.789500602608384e-15	9.94714359622358e-15	-2.545102504311611e-15
-0.04376487529750596	-5.789500602608384e-15	8.929231036961342e-15	-2.4741802871141222e-15
-0.043702874057481154	-5.789500602608384e-15	-6.323644510665444e-14	-2.849748495240081e-15
-0.04364087281745636	-5.789500602608384e-15	9.604284301914624e-15	-2.7727708116159636e-15
-0.04357887157743155	-5.789500602608384e-15	7.164828578293804e-15	-2.711347063775951e-15
-0.043516870337406754	-5.789500602608384e-15	7.164828578293804e-15	-2.6503029726137876e-15
-0.04345486909738196	-5.789500602608384e-15	4.725372854672982e-15	-2.6047143326105956e-15
-0.04339286785735715	-5.789500602608384e-15	4.725372854672982e-15	-2.5594074733879643e-15
-0.043330866617332355	-5.789500602608384e-15	4.725372854672982e-15	-2.5143806532749792e-15
-0.04326886537730755	-5.789500602608384e-15	-6.980832237811159e-14	-2.9303207957394507e-15
-0.04320686413728275	-5.789500602608384e-15	1.8932070174029166e-16	-2.9110384694314967e-15
-0.04314486289725795	-5.789500602608384e-15	1.8932070174029166e-16	-2.891875326081351e-15
-0.04308286165723315	-5.789500602608384e-15	1.8932070174029166e-16	-2.8728306290259584e-15
-0.04302086041720835	-5.789500602608384e-15	1.8932070174029166e-16	-2.853903646155534e-15
-0.04295885917718355	-5.789500602608384e-15	1.8932070174029166e-16	-2.8350936498854237e-15
-0.04289685793715875	-5.789500602608384e-15	1.8932070174029166e-16	-2.8163999171281296e-15
-0.042834856697133945	-5.789500602608384e-15	-1.5036451224752301e-15	-2.808285857536933e-15
-0.04277285545710915	-5.789500602608384e-15	-1.5036451224752301e-15	-2.800221950484723e-15
-0.04271085421708435	-5.789500602608384e-15	1.8932070174029166e-16	-2.7817437577101074e-15
-0.042648852977059545	-5.789500602608384e-15	6.4183386788885024e-15	-2.724878561448633e-15
-0.04258685173703475	-5.789500602608384e-15	7.839881843247086e-15	-2.659578365918817e-15
-0.04252485049700994	-5.789500602608384e-15	7.839881843247086e-15	-2.594681787168661e-15
-0.042462849256985145	-5.789500602608384e-15	-6.744030328894279e-14	-2.9954889976854074e-15
-0.04240084801696035	-5.789500602608384e-15	2.2859171310521582e-15	-2.9628449236901593e-15
-0.04233884677693554	-5.789500602608384e-15	2.2859171310521582e-15	-2.930402620852166e-15
-0.042276845536910745	-5.789500602608384e-15	3.978882955267679e-15	-2.887696713764011e-15
-0.04221484429688594	-5.789500602608384e-15	8.51493510820037e-15	-2.8172176815790803e-15
-0.04215284305686114	-5.789500602608384e-15	8.51493510820037e-15	-2.7471742762674408e-15
-0.042090841816836345	-5.789500602608384e-15	7.768445208795069e-15	-2.6821778180902195e-15
-0.04202884057681154	-5.789500602608384e-15	-6.507228419977399e-14	-3.0678076254115685e-15
-0.04196683933678674	-5.789500602608384e-15	1.5394272316468567e-15	-3.0393305669539906e-15
-0.04190483809676194	-5.789500602608384e-15	2.9609703960054415e-15	-3.002243043769387e-15
-0.04184283685673714	-5.789500602608384e-15	2.9609703960054415e-15	-2.965384756447736e-15
-0.04178083561671234	-5.789500602608384e-15	1.0611531537512234e-14	-2.8814665921548474e-15
-0.04171883437668754	-5.789500602608384e-15	9.865041638106932e-15	-2.8026811340893333e-15
-0.04165683313666274	-5.789500602608384e-15	9.865041638106932e-15	-2.724382644441147e-15
-0.041594831896637936	-5.789500602608384e-15	9.118551738701633e-15	-2.651182126132264e-15
-0.04153283065661314	-5.789500602608384e-15	9.118551738701633e-15	-2.5784340560469963e-15
-0.041470829416588334	-5.789500602608384e-15	8.100639179439396e-15	-2.5124272989468827e-15
-0.041408828176563536	-5.789500602608384e-15	8.100639179439396e-15	-2.446828525843147e-15
-0.04134682693653874	-5.789500602608384e-15	1.1215148168013503e-14	-2.362384606939395e-15
-0.041284825696513934	-5.789500602608384e-15	1.1890201432966786e-14	-2.2742901641230502e-15
-0.041222824456489136	-5.789500602608384e-15	1.04686582686082e-14	-2.1955267078263926e-15
-0.04116082321646433	-5.789500602608384e-15	-1.5857470805918752e-15	-2.1917576977567975e-15
-0.041098821976439534	-5.789500602608384e-15	-3.0072902449504603e-15	-2.1967984635224126e-15
-0.041036820736414736	-5.789500602608384e-15	-3.0072902449504603e-15	-2.201808072602679e-15
-0.04097481949638993	-5.789500602608384e-15	3.2217277321977523e-15	-2.1682855014340714e-15
-0.040912818256365134	-5.789500602608384e-15	3.2217277321977523e-15	-2.13497013136358e-15
-0.04085081701634033	-5.789500602608384e-15	3.2217277321977523e-15	-2.1018606816930498e-15
-0.04078881577631553	-5.789500602608384e-15	-7.10405448407299e-14	-2.5279668855415843e-15
-0.040726814536290734	-5.789500602608384e-15	1.8001845678391664e-15	-2.501214825174411e-15
-0.04066481329626593	-5.789500602608384e-15	8.029202544987377e-15	-2.4361269016234956e-15
-0.04060281205624113	-5.789500602608384e-15	8.029202544987377e-15	-2.37144128281126e-15
-0.04054081081621633	-5.789500602608384e-15	1.425822052213559e-14	-2.268654265973869e-15
-0.04047880957619153	-5.789500602608384e-15	5.589746821366554e-15	-2.2200819270765726e-15
-0.04041680833616673	-5.789500602608384e-15	5.589746821366554e-15	-2.1718098110323197e-15
-0.04035480709614193	-5.789500602608384e-15	2.203815172935514e-15	-2.1447643187236252e-15
-0.04029280585611713	-5.789500602608384e-15	7.822720085769284e-16	-2.126672472857677e-15
-0.040230804616092325	-5.789500602608384e-15	7.822720085769284e-16	-2.1086924516579086e-15
-0.04016880337606753	-5.789500602608384e-15	7.822720085769284e-16	-2.0908235639424417e-15
-0.04010680213604273	-5.789500602608384e-15	7.822720085769284e-16	-2.073065122801557e-15
-0.040044800896017925	-5.789500602608384e-15	7.822720085769284e-16	-2.055416445571284e-15
-0.03998279965599313	-5.789500602608384e-15	7.822720085769284e-16	-2.0378768538071588e-15
-0.03992079841596832	-5.789500602608384e-15	-4.025202804212698e-15	-2.0501604096001667e-15
-0.039858797175943525	-5.789500602608384e-15	-3.0072902449504603e-15	-2.0560763801180893e-15
-0.03979679593591873	-5.789500602608384e-15	-5.678345213296368e-16	-2.046877643242699e-15
-0.03973479469589392	-5.789500602608384e-15	4.239640291459991e-15	-2.0080210268926284e-15
-0.039672793455869125	-5.789500602608384e-15	4.239640291459991e-15	-1.9694045810693443e-15
-0.03961079221584432	-5.789500602608384e-15	4.239640291459991e-15	-1.931026821292536e-15
-0.03954879097581952	-5.789500602608384e-15	-6.860108911710906e-14	-2.3431107983595217e-15
-0.039486789735794725	-5.789500602608384e-15	4.239640291459991e-15	-2.3024231817938084e-15
-0.03942478849576992	-5.789500602608384e-15	4.239640291459991e-15	-2.261987053062657e-15
-0.03936278725574512	-5.789500602608384e-15	4.239640291459991e-15	-2.2218008577341234e-15
-0.03930078601572032	-5.789500602608384e-15	4.239640291459991e-15	-2.181863050984118e-15
-0.03923878477569552	-5.789500602608384e-15	4.239640291459991e-15	-2.142172097537021e-15
-0.039176783535670716	-5.789500602608384e-15	1.1890201432966786e-14	-2.0554387756662498e-15
-0.03911478229564592	-5.789500602608384e-15	1.425822052213559e-14	-1.954604952280476e-15
-0.03905278105562112	-5.789500602608384e-15	1.5679763686494172e-14	-1.8456078971998266e-15
-0.038990779815596316	-5.789500602608384e-15	5.589746821366554e-15	-1.7996503837502304e-15
-0.03892877857557152	-5.789500602608384e-15	7.822720085769284e-16	-1.7836916674089253e-15
-0.038866777335546714	-5.789500602608384e-15	3.8967809971510336e-15	-1.7485809829114077e-15
-0.038804776095521916	-5.789500602608384e-15	3.8967809971510336e-15	-1.7136873155498042e-15
-0.03874277485549712	-5.789500602608384e-15	2.203815172935514e-15	-1.6894734522250035e-15
-0.038680773615472314	-5.789500602608384e-15	7.822720085769284e-16	-1.6741957332058982e-15
-0.038618772375447516	-5.789500602608384e-15	-6.392711557816551e-16	-1.6677989246948252e-15
-0.03855677113542271	-5.789500602608384e-15	-6.392711557816551e-16	-1.6614416544918747e-15
-0.038494769895397914	-5.789500602608384e-15	-6.392711557816551e-16	-1.6551236782130225e-15
-0.038432768655373116	-5.789500602608384e-15	-6.392711557816551e-16	-1.6488447529847674e-15
-0.03837076741534831	-5.789500602608384e-15	-6.392711557816551e-16	-1.6426046374347954e-15
-0.038308766175323514	-5.789500602608384e-15	7.822720085769284e-16	-1.6276166118835056e-15
-0.03824676493529871	-5.789500602608384e-15	-6.392711557816551e-16	-1.6215077062614657e-15
-0.03818476369527391	-5.789500602608384e-15	-6.392711557816551e-16	-1.6154365594362326e-15
-0.038122762455249114	-5.789500602608384e-15	-2.3322369799971766e-15	-1.6198670662942521e-15
-0.03806076121522431	-5.789500602608384e-15	-4.025202804212698e-15	-1.6347343167137948e-15
-0.03799875997519951	-5.789500602608384e-15	2.203815172935514e-15	-1.6110084573662581e-15
-0.03793675873517471	-5.789500602608384e-15	2.203815172935514e-15	-1.5874292462005039e-15
-0.03787475749514991	-5.789500602608384e-15	3.8967809971510336e-15	-1.5535316485210823e-15
-0.03781275625512511	-5.789500602608384e-15	-6.392711557816551e-16	-1.5478806578270287e-15
-0.03775075501510031	-5.789500602608384e-15	-4.025202804212698e-15	-1.5631928521265867e-15
-0.03768875377507551	-5.789500602608384e-15	-4.428833409309044e-15	-1.5809052211085939e-15
-0.037626752535050705	-5.789500602608384e-15	-3.6823435099037416e-15	-1.5938940981034182e-15
-0.03756475129502591	-5.789500602608384e-15	-3.6823435099037416e-15	-1.606802691591256e-15
-0.0375027500550011	-5.789500602608384e-15	-2.9358536104984397e-15	-1.615017484953925e-15
-0.037440748814976305	-5.789500602608384e-15	-2.9358536104984397e-15	-1.6231815031479185e-15
-0.03737874757495151	-5.789500602608384e-15	-2.9358536104984397e-15	-1.631295060011654e-15
-0.03731674633492671	-5.789500602608384e-15	-2.9358536104984397e-15	-1.6393584674437323e-15
-0.0372547450949019	-5.789500602608384e-15	-2.9358536104984397e-15	-1.6473720354149265e-15
-0.0371927438548771	-5.789500602608384e-15	-2.9358536104984397e-15	-1.6553360719800984e-15
-0.0371307426148523	-5.789500602608384e-15	-2.9358536104984397e-15	-1.663250883290041e-15
-0.037068741374827505	-5.789500602608384e-15	-2.9358536104984397e-15	-1.6711167736032449e-15
-0.03700674013480271	-5.789500602608384e-15	-2.9358536104984397e-15	-1.6789340452975973e-15
-0.036944738894777895	-5.789500602608384e-15	-2.9358536104984397e-15	-1.6867029988820052e-15
-0.0368827376547531	-5.789500602608384e-15	-2.9358536104984397e-15	-1.694423933007948e-15
-0.0368207364147283	-5.789500602608384e-15	-2.9358536104984397e-15	-1.702097144480955e-15
-0.0367587351747035	-5.789500602608384e-15	-2.9358536104984397e-15	-1.7097229282720189e-15
-0.036696733934678705	-5.789500602608384e-15	-2.9358536104984397e-15	-1.7173015775289353e-15
-0.03663473269465389	-5.789500602608384e-15	-2.9358536104984397e-15	-1.7248333835875655e-15
-0.036572731454629095	-5.789500602608384e-15	-1.917941051236202e-15	-1.726026974664874e-15
-0.0365107302146043	-5.789500602608384e-15	-3.3394842155947865e-15	-1.7359996680230884e-15
-0.0364487289745795	-5.789500602608384e-15	-3.3394842155947865e-15	-1.7459107207331376e-15
-0.0363867277345547	-5.789500602608384e-15	-4.2859601404050074e-15	-1.7616106292178075e-15
-0.03632472649452989	-5.789500602608384e-15	-5.707503304763592e-15	-1.7859999772638583e-15
-0.03626272525450509	-5.789500602608384e-15	-4.689590745501355e-15	-1.8039469148241986e-15
-0.036200724014480296	-5.789500602608384e-15	-1.846504416784185e-15	-1.8042099637899298e-15
-0.0361387227744555	-5.789500602608384e-15	-1.5353859256866332e-16	-1.7940072585936123e-15
-0.0360767215344307	-5.789500602608384e-15	-1.5353859256866332e-16	-1.7838676157354968e-15
-0.03601472029440589	-5.789500602608384e-15	-1.5353859256866332e-16	-1.773790645430872e-15
-0.03595271905438109	-5.789500602608384e-15	-1.5353859256866332e-16	-1.7637759603042632e-15
-0.03589071781435629	-5.789500602608384e-15	-1.5353859256866332e-16	-1.7538231753745429e-15
-0.035828716574331496	-5.789500602608384e-15	-7.468723382535324e-14	-2.204620562413683e-15
-0.0357667153343067	-5.789500602608384e-15	-3.26804758114277e-15	-2.2111935502429767e-15
-0.035704714094281886	-5.789500602608384e-15	-3.26804758114277e-15	-2.217725910809843e-15
-0.03564271285425709	-5.789500602608384e-15	6.957268182742629e-14	-1.7739933691269282e-15
-0.03558071161423229	-5.789500602608384e-15	1.5394272316468567e-15	-1.7535133027053176e-15
-0.03551871037420749	-5.789500602608384e-15	2.9609703960054415e-15	-1.7243733426055672e-15
-0.035456709134182696	-5.789500602608384e-15	6.075479384579545e-15	-1.6761628868645722e-15
-0.035394707894157884	-5.789500602608384e-15	4.382513560364026e-15	-1.6387145454689103e-15
-0.035332706654133086	-5.789500602608384e-15	4.382513560364026e-15	-1.601497670132959e-15
-0.03527070541410829	-5.789500602608384e-15	-1.5353859256866332e-16	-1.5925479180480272e-15
-0.03520870417408349	-5.789500602608384e-15	-1.5353859256866332e-16	-1.5836534838696654e-15
-0.03514670293405869	-5.789500602608384e-15	-3.26804758114277e-15	-1.5940646337516598e-15
-0.03508470169403388	-5.789500602608384e-15	-8.28591857521947e-16	-1.5893332917933863e-15
-0.035022700454009084	-5.789500602608384e-15	-8.28591857521947e-16	-1.5846311939895775e-15
-0.034960699213984286	-5.789500602608384e-15	5.400426119626264e-15	-1.541456943442567e-15
-0.03489869797395949	-5.789500602608384e-15	3.978882955267679e-15	-1.507336030271956e-15
-0.03483669673393469	-5.789500602608384e-15	3.978882955267679e-15	-1.4734260165172074e-15
-0.03477469549390988	-5.789500602608384e-15	-8.28591857521947e-16	-1.4694403349630975e-15
-0.03471269425388508	-5.789500602608384e-15	-8.28591857521947e-16	-1.4654792886790743e-15
-0.034650693013860284	-5.789500602608384e-15	2.2859171310521582e-15	-1.4422921173253322e-15
-0.03458869177383549	-5.789500602608384e-15	2.2859171310521582e-15	-1.4192482645536448e-15
-0.03452669053381069	-5.789500602608384e-15	2.2859171310521582e-15	-1.3963468445200394e-15
-0.03446468929378588	-5.789500602608384e-15	2.2859171310521582e-15	-1.3735869768558965e-15
-0.03440268805376108	-5.789500602608384e-15	-8.28591857521947e-16	-1.3702183947047121e-15
-0.03434068681373628	-5.789500602608384e-15	-8.28591857521947e-16	-1.3668706335674447e-15
-0.034278685573711484	-5.789500602608384e-15	-8.28591857521947e-16	-1.3635435647505953e-15
-0.03421668433368667	-5.789500602608384e-15	5.929513068366377e-16	-1.3514505805569178e-15
-0.034154683093661875	-5.789500602608384e-15	-8.28591857521947e-16	-1.348218822207178e-15
-0.03409268185363708	-5.789500602608384e-15	-8.28591857521947e-16	-1.3450070391712516e-15
-0.03403068061361228	-5.789500602608384e-15	-2.2501350218805316e-15	-1.3506015877820596e-15
-0.03396867937358748	-5.789500602608384e-15	-7.057609834670157e-15	-1.3858762931493978e-15
-0.03390667813356267	-5.789500602608384e-15	-3.196610946690751e-15	-1.3970683466606293e-15
-0.03384467689353787	-5.789500602608384e-15	-4.618154111049334e-15	-1.416977702527416e-15
-0.033782675653513075	-5.789500602608384e-15	3.0324070304574593e-15	-1.3894763038620829e-15
-0.03372067441348828	-5.789500602608384e-15	3.0324070304574593e-15	-1.3621448897714567e-15
-0.03365867317346348	-5.789500602608384e-15	3.0324070304574593e-15	-1.3349824095905881e-15
-0.03359667193343867	-5.789500602608384e-15	3.0324070304574593e-15	-1.307987819148628e-15
-0.03353467069341387	-5.789500602608384e-15	3.0324070304574593e-15	-1.281160080728687e-15
-0.03347266945338907	-5.789500602608384e-15	3.0324070304574593e-15	-1.2544981630279457e-15
-0.033410668213364275	-5.789500602608384e-15	3.0324070304574593e-15	-1.2280010411180065e-15
-0.03334866697333948	-5.789500602608384e-15	1.8932070174029166e-16	-1.2192406560038901e-15
-0.033286665733314666	-5.789500602608384e-15	1.8932070174029166e-16	-1.2105344183299096e-15
-0.03322466449328987	-5.789500602608384e-15	4.725372854672982e-15	-1.1738449055440256e-15
-0.03316266325326507	-5.789500602608384e-15	7.839881843247086e-15	-1.1181315604709391e-15
-0.03310066201324027	-5.789500602608384e-15	3.978882955267679e-15	-1.0866271973188509e-15
-0.033038660773215475	-5.789500602608384e-15	-8.28591857521947e-16	-1.0850322971783985e-15
-0.032976659533190664	-5.789500602608384e-15	-8.28591857521947e-16	-1.0834472550246389e-15
-0.032914658293165866	-5.789500602608384e-15	-8.479152999028742e-15	-1.129159705866333e-15
-0.03285265705314107	-5.789500602608384e-15	-6.039697275407919e-15	-1.159511469542377e-15
-0.03279065581311627	-5.789500602608384e-15	9.35810601145593e-16	-1.1465604017131785e-15
-0.03272865457309147	-5.789500602608384e-15	5.471862754078282e-15	-1.1056522958248682e-15
-0.03266665333306666	-5.789500602608384e-15	4.050319589719698e-15	-1.0737835204022276e-15
-0.032604652093041864	-5.789500602608384e-15	9.35810601145593e-16	-1.0613623321312451e-15
-0.032542650853017066	-5.789500602608384e-15	-7.571552230699286e-16	-1.0594820467870774e-15
-0.03248064961299227	-5.789500602608384e-15	4.050319589719698e-15	-1.027898647037228e-15
-0.03241864837296747	-5.789500602608384e-15	4.050319589719698e-15	-9.965104624776898e-16
-0.03235664713294266	-5.789500602608384e-15	7.164828578293804e-15	-9.460656784239107e-16
-0.03229464589291786	-5.789500602608384e-15	8.857794402509325e-15	-8.8546856242835e-16
-0.032232644652893064	-5.789500602608384e-15	6.4183386788885024e-15	-8.403241348637795e-16
-0.032170643412868266	-5.789500602608384e-15	-6.811535655389608e-14	-1.2561473968016078e-15
-0.03210864217284347	-5.789500602608384e-15	-3.196610946690751e-15	-1.2681412972131101e-15
-0.03204664093281866	-5.789500602608384e-15	1.8932070174029166e-16	-1.2591328074682437e-15
-0.03198463969279386	-5.789500602608384e-15	7.303005011030934e-14	-7.999554725819263e-16
-0.03192263845276906	-5.789500602608384e-15	4.725372854672982e-15	-7.658037248139595e-16
-0.031860637212744264	-5.789500602608384e-15	1.6108638660988761e-15	-7.511136751193496e-16
-0.031798635972719466	-5.789500602608384e-15	4.725372854672982e-15	-7.172638157124312e-16
-0.031736634732694655	-5.789500602608384e-15	3.0324070304574593e-15	-6.940873086249532e-16
-0.03167463349266986	-5.789500602608384e-15	3.0324070304574593e-15	-6.710540542043086e-16
-0.03161263225264506	-5.789500602608384e-15	1.6108638660988761e-15	-6.569496468131404e-16
-0.03155063101262026	-5.789500602608384e-15	3.0324070304574593e-15	-6.341459381594412e-16
-0.031488629772595464	-5.789500602608384e-15	3.0324070304574593e-15	-6.114831779267449e-16
-0.03142662853257065	-5.789500602608384e-15	1.6108638660988761e-15	-5.977469747201054e-16
-0.031364627292545855	-5.789500602608384e-15	1.8932070174029166e-16	-5.928821540002879e-16
-0.03130262605252106	-5.789500602608384e-15	1.8932070174029166e-16	-5.880474024595393e-16
-0.03124062481249626	-5.789500602608384e-15	-7.434437453104428e-14	-1.043931188615534e-15
-0.03117862357247146	-5.789500602608384e-15	1.8932070174029166e-16	-1.0363085287485877e-15
-0.03111662233244665	-5.789500602608384e-15	1.6108638660988761e-15	-1.0199465043077976e-15
-0.031054621092421852	-5.789500602608384e-15	7.756610226324202e-14	-5.342104784329861e-16
-0.030992619852397055	-5.789500602608384e-15	6.4183386788885024e-15	-4.912371570273058e-16
-0.030930618612372257	-5.789500602608384e-15	6.4183386788885024e-15	-4.485294512672805e-16
-0.03086861737234746	-5.789500602608384e-15	1.8932070174029166e-16	-4.445869355389894e-16
-0.030806616132322648	-5.789500602608384e-15	1.8932070174029166e-16	-4.406687882752812e-16
-0.03074461489229785	-5.789500602608384e-15	-1.5036451224752301e-15	-4.472389871274799e-16
-0.030682613652273052	-5.789500602608384e-15	6.4183386788885024e-15	-4.04803231543129e-16
-0.030620612412248255	-5.789500602608384e-15	6.4183386788885024e-15	-3.6262976894078717e-16
-0.030558611172223443	-5.789500602608384e-15	9.261425007605672e-15	-3.031440185041206e-16
-0.030496609932198646	-5.789500602608384e-15	6.821969283984847e-15	-2.5910408721138825e-16
-0.030434608692173848	-5.789500602608384e-15	6.821969283984847e-15	-2.153363642191148e-16
-0.03037260745214905	-5.789500602608384e-15	-6.676525002398951e-14	-6.266777059714349e-16
-0.030310606212124253	-5.789500602608384e-15	1.5394272316468567e-15	-6.132891321473337e-16
-0.03024860497209944	-5.789500602608384e-15	2.9609703960054415e-15	-5.911968325343005e-16
-0.030186603732074643	-5.789500602608384e-15	7.438015664021591e-14	-1.2780303786066747e-16
-0.030124602492049846	-5.789500602608384e-15	2.9609703960054415e-15	-1.0871150007316219e-16
-0.030062601252025048	-5.789500602608384e-15	2.9609703960054415e-15	-8.973796599051597e-17
-0.03000060001200025	-5.789500602608384e-15	7.768445208795069e-15	-4.116696989654542e-17
-0.02993859877197544	-5.789500602608384e-15	1.230449736172776e-14	3.514089951397713e-17
-0.02987659753195064	-5.789500602608384e-15	9.865041638106932e-15	9.589897322380022e-17
-0.029814596291925843	-5.789500602608384e-15	8.172075813891415e-15	1.4581737647814622e-16
-0.029752595051901046	-5.789500602608384e-15	-6.852965248265706e-14	-2.786619100861814e-16
-0.029690593811876248	-5.789500602608384e-15	4.311076925912008e-15	-2.502929883176297e-16
-0.029628592571851436	-5.789500602608384e-15	5.732620090270593e-15	-2.1331293343535117e-16
-0.02956659133182664	-5.789500602608384e-15	8.480236747598786e-14	3.121642920827736e-16
-0.02950459009180184	-5.789500602608384e-15	9.52218234379798e-15	3.690909056573774e-16
-0.029442588851777043	-5.789500602608384e-15	1.4329657156587608e-14	4.553803954262435e-16
-0.029380587611752246	-5.789500602608384e-15	4.239640291459991e-15	4.787706977285527e-16
-0.029318586371727434	-5.789500602608384e-15	2.5466744672444682e-15	4.915522976366018e-16
-0.029256585131702637	-5.789500602608384e-15	-1.9893776856882212e-15	4.762178073356965e-16
-0.02919458389167784	-5.789500602608384e-15	-1.9893776856882212e-15	4.609780986436775e-16
-0.02913258265165304	-5.789500602608384e-15	-7.483010709425727e-14	-4.39194038130746e-18
-0.029070581411628243	-5.789500602608384e-15	-6.7968524984778475e-15	-4.6375764009507184e-17
-0.029008580171603432	-5.789500602608384e-15	-4.357396774857025e-15	-7.302194690394399e-17
-0.028946578931578634	-5.789500602608384e-15	6.706178946935344e-14	3.419346150394292e-16
-0.028884577691553837	-5.789500602608384e-15	1.871621202291186e-15	3.513895240074332e-16
-0.02882257645152904	-5.789500602608384e-15	1.871621202291186e-15	3.6078599272302027e-16
-0.02876057521150424	-5.789500602608384e-15	1.871621202291186e-15	3.7012438240205285e-16
-0.02869857397147943	-5.789500602608384e-15	1.871621202291186e-15	3.7940505202774003e-16
-0.028636572731454632	-5.789500602608384e-15	1.871621202291186e-15	3.886283583644354e-16
-0.028574571491429834	-5.789500602608384e-15	8.100639179439396e-15	4.3629587211257026e-16
-0.028512570251405037	-5.789500602608384e-15	-6.616163339348823e-14	2.4657749778901518e-17
-0.02845056901138024	-5.789500602608384e-15	3.2931643666497693e-15	4.4860208732459545e-17
-0.028388567771355427	-5.789500602608384e-15	-2.9358536104984397e-15	2.6436581299650625e-17
-0.02832656653133063	-5.789500602608384e-15	6.990487579807061e-14	4.583513553580819e-16
-0.028264565291305832	-5.789500602608384e-15	4.500780379326015e-16	4.583002193028555e-16
-0.028202564051281034	-5.789500602608384e-15	4.500780379326015e-16	4.582493993166674e-16
-0.028140562811256237	-5.789500602608384e-15	4.500780379326015e-16	4.581988934459113e-16
-0.028078561571231425	-5.789500602608384e-15	3.2931643666497693e-15	4.757216593474498e-16
-0.028016560331206627	-5.789500602608384e-15	3.2931643666497693e-15	4.931361180335732e-16
-0.02795455909118183	-5.789500602608384e-15	3.2931643666497693e-15	5.104429389449955e-16
-0.027892557851157032	-5.789500602608384e-15	-7.408361719485199e-14	4.938117341270833e-17
-0.027830556611132234	-5.789500602608384e-15	-5.7789399392156096e-15	1.3356642556984647e-17
-0.027768555371107423	-5.789500602608384e-15	-4.963978868776188e-16	1.0205877985089676e-17
-0.027706554131082625	-5.789500602608384e-15	7.715180633448106e-14	4.87013850553257e-16
-0.027644552891057828	-5.789500602608384e-15	1.3654603891634324e-14	5.68401998380366e-16
-0.02758255165103303	-5.789500602608384e-15	4.500780379326015e-16	5.676706455849647e-16
-0.027520550411008232	-5.789500602608384e-15	-7.47190576343113e-15	5.179784688267982e-16
-0.02745854917098342	-7.23687575326048e-15	-1.295443384117404e-14	4.3470623328028146e-16
-0.027396547930958623	-7.23687575326048e-15	-9.000284919739649e-16	4.2645631246790056e-16
-0.027334546690933825	-7.23687575326048e-15	3.636023660958724e-15	4.462944718147615e-16
-0.027272545450909028	-7.23687575326048e-15	-7.089767157182586e-14	5.321358257983714e-18
-0.02721054421088423	-7.23687575326048e-15	-9.000284919739649e-16	-2.7455916153065957e-19
-0.02714854297085942	-7.23687575326048e-15	-9.000284919739649e-16	-5.835888535026196e-18
-0.02708654173083462	-7.23687575326048e-15	7.81697188937433e-14	4.773628985941223e-16
-0.027024540490809823	-7.23687575326048e-15	1.1558007462322458e-14	5.458517516517431e-16
-0.026962539250785025	-7.23687575326048e-15	9.118551738701633e-15	5.988391379022448e-16
-0.026900538010760228	-7.23687575326048e-15	8.100639179439396e-15	6.452073508259584e-16
-0.026838536770735416	-7.23687575326048e-15	8.100639179439396e-15	6.91288964473407e-16
-0.02677653553071062	-7.23687575326048e-15	8.100639179439396e-15	7.37085750298351e-16
-0.02671453429068582	-7.23687575326048e-15	8.100639179439396e-15	7.825994688052964e-16
-0.026652533050661023	-7.23687575326048e-15	-6.954756504191929e-14	3.4789260717300665e-16
-0.026590531810636225	-7.23687575326048e-15	3.2931643666497693e-15	3.6609716993105503e-16
-0.026528530570611414	-7.23687575326048e-15	4.9861301908652924e-15	3.946533395976636e-16
-0.026466529330586616	-7.23687575326048e-15	8.236291175236703e-14	9.012946191821856e-16
-0.02640452809056182	-7.23687575326048e-15	1.04686582686082e-14	9.604299672722177e-16
-0.02634252685053702	-7.23687575326048e-15	1.04686582686082e-14	1.0191998031525782e-15
-0.02628052561051221	-7.23687575326048e-15	9.450745709345963e-15	1.0713147247151916e-15
-0.02621852437048741	-7.23687575326048e-15	4.643270896556335e-15	1.0933927905815803e-15
-0.026156523130462614	-7.23687575326048e-15	4.643270896556335e-15	1.1153343931835988e-15
-0.026094521890437816	-7.23687575326048e-15	8.029202544987377e-15	1.158068632535715e-15
-0.02603252065041302	-7.23687575326048e-15	1.0872288873704548e-14	1.21811169359309e-15
-0.025970519410388207	-7.23687575326048e-15	7.01128998572514e-15	1.2539190110022121e-15
-0.02590851817036341	-7.23687575326048e-15	7.01128998572514e-15	1.2895050054271737e-15
-0.02584651693033861	-7.23687575326048e-15	8.432833150083723e-15	1.3336575246518979e-15
-0.025784515690313814	-7.23687575326048e-15	9.379309074893945e-15	1.3833872551020438e-15
-0.025722514450289016	-7.23687575326048e-15	9.379309074893945e-15	1.432809608928051e-15
-0.025660513210264205	-7.23687575326048e-15	5.993377426462902e-15	1.4609982294644528e-15
-0.025598511970239407	-7.23687575326048e-15	7.686343250678422e-15	1.4994767460184193e-15
-0.02553651073021461	-7.23687575326048e-15	7.686343250678422e-15	1.5377174290588469e-15
-0.02547450949018981	-7.23687575326048e-15	4.5718342621043164e-15	1.5564711405504936e-15
-0.025412508250165014	-7.23687575326048e-15	7.686343250678422e-15	1.594359544492933e-15
-0.025350507010140202	-7.23687575326048e-15	5.993377426462902e-15	1.6215496341027766e-15
-0.025288505770115405	-7.23687575326048e-15	1.3915361227826633e-14	1.6975370077340384e-15
-0.025226504530090607	-7.23687575326048e-15	1.316887132842133e-14	1.7684406949021235e-15
-0.02516450329006581	-7.23687575326048e-15	1.770492348135402e-14	1.8669432182985202e-15
-0.025102502050041012	-7.23687575326048e-15	1.215095876915909e-14	1.9305081540347287e-15
-0.0250405008100162	-7.23687575326048e-15	1.3572501933517682e-14	2.002466678332167e-15
-0.024978499569991403	-7.23687575326048e-15	4.904028232748644e-15	2.020401073841467e-15
-0.024916498329966605	-7.23687575326048e-15	9.71150304553827e-15	2.067939354218273e-15
-0.024854497089941807	-7.23687575326048e-15	6.596994056964167e-15	2.0959331951280936e-15
-0.02479249584991701	-7.23687575326048e-15	4.904028232748644e-15	2.1132898794344014e-15
-0.024730494609892198	-7.23687575326048e-15	6.596994056964167e-15	2.1410034113375634e-15
-0.0246684933698674	-7.23687575326048e-15	1.7362064187045066e-14	2.235083951493611e-15
-0.024606492129842603	-7.23687575326048e-15	1.8308540111855286e-14	2.334433100628801e-15
-0.024544490889817805	-7.23687575326048e-15	1.4176118564018944e-14	2.4076259089576512e-15
-0.024482489649793007	-8.684250903912575e-15	4.832591598296627e-15	2.4226144925060053e-15
-0.024420488409768196	-8.684250903912575e-15	6.254134762655211e-15	2.4462969122745527e-15
-0.024358487169743398	-8.684250903912575e-15	9.640066411086252e-15	2.490761208901701e-15
-0.0242964859297186	-8.684250903912575e-15	1.1061609575444837e-14	2.5437371540496876e-15
-0.024234484689693803	-8.684250903912575e-15	1.1061609575444837e-14	2.5963856579058586e-15
-0.024172483449669005	-8.684250903912575e-15	1.0043697016182602e-14	2.642417083047972e-15
-0.024110482209644193	-8.684250903912575e-15	5.507644863249912e-15	2.6601269027100605e-15
-0.024048480969619396	-8.684250903912575e-15	5.507644863249912e-15	2.67772725898812e-15
-0.023986479729594598	-8.684250903912575e-15	7.200610687465432e-15	2.7056829567404927e-15
-0.0239244784895698	-8.684250903912575e-15	1.1736662840398123e-14	2.761502949791247e-15
-0.023862477249545003	-8.684250903912575e-15	1.3429628664613643e-14	2.8274420509239207e-15
-0.02380047600952019	-8.684250903912575e-15	1.5526225093925505e-14	2.9059325329903246e-15
-0.023738474769495393	-8.684250903912575e-15	9.2972071167773e-15	2.9454366537279892e-15
-0.023676473529470596	-8.684250903912575e-15	7.604241292561774e-15	2.9742324734798096e-15
-0.023614472289445798	-8.684250903912575e-15	4.761154963844608e-15	2.985277348315711e-15
-0.023552471049421	-8.684250903912575e-15	1.099017294099282e-14	3.0347551715521782e-15
-0.02349046980939619	-8.684250903912575e-15	1.2411716105351403e-14	3.0927136549878045e-15
-0.02342846856937139	-8.684250903912575e-15	1.2411716105351403e-14	3.150313900346983e-15
-0.023366467329346594	-8.684250903912575e-15	1.1393803546089168e-14	3.2012664605606374e-15
-0.023304466089321796	-8.684250903912575e-15	1.4779735194520208e-14	3.272832342452039e-15
-0.023242464849296998	-8.684250903912575e-15	1.3761822635257966e-14	3.337664218396005e-15
-0.023180463609272187	-8.684250903912575e-15	1.1322366911637146e-14	3.3870172310995617e-15
-0.02311846236924739	-8.684250903912575e-15	1.1322366911637146e-14	3.4360651956498588e-15
-0.02305646112922259	-8.684250903912575e-15	6.514892098847524e-15	3.4550952611900895e-15
-0.022994459889197794	-8.684250903912575e-15	6.514892098847524e-15	3.4740077029819114e-15
-0.022932458649172996	-8.684250903912575e-15	8.207857923063044e-15	3.503267376322409e-15
-0.022870457409148184	-8.684250903912575e-15	5.0933489344889365e-15	3.513095589222228e-15
-0.022808456169123387	-8.684250903912575e-15	5.0933489344889365e-15	3.5228630544993448e-15
-0.02274645492909859	-8.684250903912575e-15	-6.774738047408013e-14	3.0823456215292046e-15
-0.02268445368907379	-8.684250903912575e-15	1.978839945914832e-15	3.075524919688424e-15
-0.02262245244904898	-8.684250903912575e-15	3.671805770130353e-15	3.079210504487644e-15
-0.022560451209024182	-8.684250903912575e-15	7.48195693544839e-14	3.5226337067284115e-15
-0.022498449968999384	-8.684250903912575e-15	1.1322366911637146e-14	3.570843433587106e-15
-0.022436448728974587	-7.23687575326048e-15	1.274391007599573e-14	3.6275416586762585e-15
-0.02237444748894979	-7.23687575326048e-15	1.3690386000805947e-14	3.689739550699295e-15
-0.022312446248924978	-7.23687575326048e-15	1.578698243011782e-14	3.764511947855931e-15
-0.02225044500890018	-7.23687575326048e-15	1.2672473441543712e-14	3.819571573024945e-15
-0.022188443768875382	-7.23687575326048e-15	1.0233017717922887e-14	3.8592127366775555e-15
-0.022126442528850584	-8.684250903912575e-15	-7.364420448058401e-14	3.3801684019759196e-15
-0.022064441288825787	-8.684250903912575e-15	-7.03249304916316e-15	3.315808322912593e-15
-0.022002440048800975	-8.684250903912575e-15	-4.593037325542334e-15	3.266924190940098e-15
-0.021940438808776178	-8.684250903912575e-15	7.305516689581634e-14	3.6982814714400036e-15
-0.02187843756875138	-7.23687575326048e-15	1.1250930277185129e-14	3.744963983602516e-15
-0.021816436328726582	-7.23687575326048e-15	1.1250930277185129e-14	3.7913579538231155e-15
-0.021754435088701785	-7.23687575326048e-15	1.1250930277185129e-14	3.837465165563069e-15
-0.021692433848676973	-7.23687575326048e-15	1.1250930277185129e-14	3.883287391260169e-15
-0.021630432608652175	-7.23687575326048e-15	1.1250930277185129e-14	3.928826392396874e-15
-0.021568431368627378	-7.23687575326048e-15	1.1250930277185129e-14	3.9740839195680176e-15
-0.02150643012860258	-7.23687575326048e-15	-6.158979913138394e-14	3.568837186445965e-15
-0.021444428888577782	-7.23687575326048e-15	7.864998628754087e-15	3.595391529799397e-15
-0.02138242764855297	-7.23687575326048e-15	9.557964452969608e-15	3.632245870544337e-15
-0.021320426408528173	-7.23687575326048e-15	8.239869386153867e-14	4.11909694281581e-15
-0.021258425168503375	-7.23687575326048e-15	9.557964452969608e-15	4.152714290308633e-15
-0.021196423928478578	-7.23687575326048e-15	9.557964452969608e-15	4.186123850896294e-15
-0.02113442268845378	-7.23687575326048e-15	9.557964452969608e-15	4.219326908897784e-15
-0.02107242144842897	-7.23687575326048e-15	1.4094016605902298e-14	4.280361828563605e-15
-0.02101042020840417	-7.23687575326048e-15	1.3347526706496995e-14	4.336405482030362e-15
-0.020948418968379373	-7.23687575326048e-15	1.5040492530712518e-14	4.402566861146779e-15
-0.020886417728354575	-7.23687575326048e-15	-6.985464222705662e-14	3.9435871606534115e-15
-0.020824416488329778	-7.23687575326048e-15	-3.2429307956357673e-15	3.899167697440084e-15
-0.020762415248304966	-7.23687575326048e-15	-8.034750720149485e-16	3.8701009295097105e-15
-0.02070041400828017	-7.23687575326048e-15	7.995923813791783e-14	4.340403692126856e-15
-0.02063841276825537	-7.23687575326048e-15	1.5040492530712518e-14	4.40654035853498e-15
-0.020576411528230573	-7.23687575326048e-15	1.5040492530712518e-14	4.472268237984712e-15
-0.020514410288205776	-7.23687575326048e-15	1.402257997145028e-14	4.5312981958467274e-15
-0.020452409048180964	-7.23687575326048e-15	1.5444123135808862e-14	4.598749772709247e-15
-0.020390407808156166	-7.23687575326048e-15	7.793561994302067e-15	4.618496739286529e-15
-0.02032840656813137	-7.23687575326048e-15	7.793561994302067e-15	4.63812165099103e-15
-0.02026640532810657	-7.23687575326048e-15	-6.816167640284108e-14	4.188150128064198e-15
-0.020204404088081773	-7.23687575326048e-15	7.793561994302067e-15	4.210434987598099e-15
-0.02014240284805696	-7.23687575326048e-15	1.0908070982876174e-14	4.2518327137583856e-15
-0.020080401608032164	-7.23687575326048e-15	8.686330938001933e-14	4.762449697110009e-15
-0.020018400368007366	-7.23687575326048e-15	1.6390599060619082e-14	4.834322655168383e-15
-0.01995639912798257	-7.23687575326048e-15	1.7812142224977663e-14	4.9145378503764365e-15
-0.01989439788795777	-7.23687575326048e-15	1.679422966571543e-14	4.987965578725357e-15
-0.01983239664793296	-7.23687575326048e-15	1.4354773942094608e-14	5.045861313361011e-15
-0.019770395407908162	-7.23687575326048e-15	8.125755964946397e-15	5.06489798162575e-15
-0.019708394167883364	-7.23687575326048e-15	9.818721789161921e-15	5.0942811136024306e-15
-0.019646392927858566	-7.23687575326048e-15	-6.755805977233983e-14	4.645221016146313e-15
-0.01958439168783377	-7.23687575326048e-15	1.151168761337744e-14	4.68766227575275e-15
-0.019522390447808957	-7.23687575326048e-15	1.2933230777736025e-14	4.738627688156325e-15
-0.01946038920778416	-7.23687575326048e-15	8.719550335066365e-14	5.248289092157507e-15
-0.019398387967759362	-7.23687575326048e-15	1.6722793031263412e-14	5.319212377246838e-15
-0.019336386727734564	-7.23687575326048e-15	1.6722793031263412e-14	5.389697289561045e-15
-0.019274385487709766	-7.23687575326048e-15	1.5704880472001178e-14	5.4534548773390446e-15
-0.019212384247684955	-7.23687575326048e-15	1.4283337307642587e-14	5.5080319033086145e-15
-0.019150383007660157	-7.23687575326048e-15	7.036406771232141e-15	5.517478714337851e-15
-0.01908838176763536	-7.23687575326048e-15	8.729372595447661e-15	5.53733126343898e-15
-0.019026380527610562	-7.23687575326048e-15	-6.411135681312138e-14	5.106836578965635e-15
-0.018964379287585764	-7.23687575326048e-15	1.1843881584021766e-14	5.14847789172675e-15
-0.018902378047560953	-7.23687575326048e-15	1.1843881584021766e-14	5.1898618219115795e-15
-0.018840376807536155	-7.23687575326048e-15	8.61061541569494e-14	5.6900009662884674e-15
-0.018778375567511357	-7.23687575326048e-15	8.729372595447661e-15	5.708787165202021e-15
-0.01871637432748656	-7.23687575326048e-15	1.0422338419663182e-14	5.737921375964274e-15
-0.018654373087461762	-7.23687575326048e-15	1.3265424748380349e-14	5.7844484694318796e-15
-0.01859237184743695	-7.23687575326048e-15	1.705498700190774e-14	5.8541110566155025e-15
-0.018530370607412153	-7.23687575326048e-15	1.874795282612326e-14	5.933807191597177e-15
-0.018468369367387355	-7.23687575326048e-15	1.1772444949569744e-14	5.969895500332336e-15
-0.018406368127362557	-7.23687575326048e-15	8.386513301138706e-15	5.984832492749169e-15
-0.018344366887337746	-7.23687575326048e-15	6.9649701367801215e-15	5.990890680669642e-15
-0.018282365647312948	-7.23687575326048e-15	6.9649701367801215e-15	5.996911423276524e-15
-0.01822036440728815	-7.23687575326048e-15	1.6308497102502438e-14	6.06064677622899e-15
-0.018158363167263353	-7.23687575326048e-15	1.1772444949569744e-14	6.095951096734602e-15
-0.018096361927238555	-7.23687575326048e-15	1.942300609107654e-14	6.1783248991916066e-15
-0.018034360687213744	-7.23687575326048e-15	1.3869041378881618e-14	6.225860804691532e-15
-0.017972359447188946	-7.23687575326048e-15	1.7658603632409002e-14	6.296525968497909e-15
-0.017910358207164148	-7.23687575326048e-15	1.2104638920214079e-14	6.332425605774096e-15
-0.01784835696713935	-7.23687575326048e-15	8.99012993163997e-15	6.348852741371686e-15
-0.017786355727114553	-7.23687575326048e-15	8.99012993163997e-15	6.365178341782206e-15
-0.01772435448708974	-7.23687575326048e-15	4.454077778707283e-15	6.3533659467190416e-15
-0.017662353247064944	-7.23687575326048e-15	4.454077778707283e-15	6.341626563395226e-15
-0.017600352007040146	-7.23687575326048e-15	4.454077778707283e-15	6.329959740529369e-15
-0.017538350767015348	-7.23687575326048e-15	7.297164107424449e-15	6.335937989227813e-15
-0.01747634952699055	-7.23687575326048e-15	8.99012993163997e-15	6.3523434149838484e-15
-0.01741434828696574	-7.23687575326048e-15	7.297164107424449e-15	6.358183311468689e-15
-0.01735234704694094	-7.23687575326048e-15	5.8756209430658665e-15	6.355200632087645e-15
-0.017290345806916144	-7.23687575326048e-15	5.8756209430658665e-15	6.352236388477529e-15
-0.017228344566891346	-7.23687575326048e-15	4.454077778707283e-15	6.340503986888703e-15
-0.01716634332686655	-7.23687575326048e-15	-3.5339703408234525e-16	6.299129366262106e-15
-0.017104342086841737	-7.23687575326048e-15	-1.0284502990356299e-15	6.2538380128496995e-15
-0.01704234084681694	-7.23687575326048e-15	-1.0284502990356299e-15	6.208826602706412e-15
-0.01698033960679214	-7.23687575326048e-15	7.640023401733407e-15	6.2176727627774674e-15
-0.016918338366767344	-7.23687575326048e-15	1.2176075554666098e-14	6.25450133310808e-15
-0.016856337126742546	-7.23687575326048e-15	1.2176075554666098e-14	6.291102268148543e-15
-0.016794335886717734	-7.23687575326048e-15	1.2176075554666098e-14	6.3274769748995865e-15
-0.016732334646692937	-7.23687575326048e-15	1.2176075554666098e-14	6.363626851665345e-15
-0.01667033340666814	-7.23687575326048e-15	5.947057577517886e-15	6.361052071965905e-15
-0.01660833216664334	-7.23687575326048e-15	1.4110054245851945e-15	6.330456118962952e-15
-0.016546330926618544	-7.23687575326048e-15	-4.818012552563013e-15	6.261548061657135e-15
-0.016484329686593732	-7.23687575326048e-15	6.9649701367801215e-15	6.265895886447787e-15
-0.016422328446568935	-7.23687575326048e-15	1.3193988113928333e-14	6.308718053722905e-15
-0.016360327206544137	-5.789500602608384e-15	2.423048090386617e-14	6.419491492110657e-15
-0.01629832596651934	-5.789500602608384e-15	1.3869041378881618e-14	6.4655367606713565e-15
-0.01623632472649454	-5.789500602608384e-15	9.332989225948927e-15	6.483260338186653e-15
-0.01617432348646973	-5.789500602608384e-15	1.0754532390307509e-14	6.509660847080612e-15
-0.016112322246444932	-5.789500602608384e-15	1.5562007203097138e-14	6.565612912278695e-15
-0.016050321006420135	-5.789500602608384e-15	2.0098059356029827e-14	6.649256228826691e-15
-0.015988319766395337	-5.789500602608384e-15	-6.452565274188237e-14	6.209328059380143e-15
-0.01592631852637054	-5.789500602608384e-15	6.893533502328102e-15	6.21355710713018e-15
-0.015864317286345728	-5.789500602608384e-15	8.315076666686686e-15	6.2265464951767656e-15
-0.01580231604632093	-5.789500602608384e-15	8.738482405240395e-14	6.7281813388009434e-15
-0.015740314806296132	-5.789500602608384e-15	2.388762160955722e-14	6.83424290421178e-15
-0.015678313566271335	-5.789500602608384e-15	-5.450707251120677e-14	6.45509563385325e-15
-0.015616312326246537	-5.789500602608384e-15	1.352618208457266e-14	6.4988016408820525e-15
-0.015554311086221725	-5.789500602608384e-15	1.8333656897362283e-14	6.571952239919225e-15
-0.015492309846196928	-5.789500602608384e-15	9.354240539510015e-14	7.109511820607748e-15
-0.01543030860617213	-5.789500602608384e-15	2.4491238240058486e-14	7.216947325146611e-15
-0.015368307366147332	-5.789500602608384e-15	-5.173542281694162e-14	6.8525659943219614e-15
-0.015306306126122535	-5.789500602608384e-15	1.5822764539289448e-14	6.908010309081846e-15
-0.015244304886097723	-5.789500602608384e-15	1.7244307703648032e-14	6.971898405497495e-15
-0.015182303646072925	-5.789500602608384e-15	8.697052812364298e-14	7.466365531269007e-15
-0.015120302406048128	-5.789500602608384e-15	2.0358816692222143e-14	7.546053074011311e-15
-0.01505830116602333	-5.789500602608384e-15	-5.6614334264183263e-14	7.149481277111491e-15
-0.014996299925998532	-5.789500602608384e-15	9.997377167237577e-15	7.167083977803348e-15
-0.014934298685973721	-5.789500602608384e-15	9.997377167237577e-15	7.184577877207417e-15
-0.014872297445948923	-5.789500602608384e-15	7.830205442287395e-14	7.624151086050578e-15
-0.014810296205924126	-4.342125451956288e-15	1.6226395144385785e-14	7.677321095900203e-15
-0.014748294965899328	-4.342125451956288e-15	2.1033869957175418e-14	7.759877201297196e-15
-0.014686293725874516	-4.342125451956288e-15	2.0015957397913184e-14	7.835631370802856e-15
-0.014624292485849719	-4.342125451956288e-15	2.380551965144057e-14	7.934340383136524e-15
-0.014562291245824921	-4.342125451956288e-15	2.549848547565609e-14	8.042903408973065e-15
-0.014500290005800123	-4.342125451956288e-15	2.9288047729183476e-14	8.174218487970156e-15
-0.014438288765775326	-4.342125451956288e-15	2.515562618134714e-14	8.279179646573819e-15
-0.014376287525750514	-5.789500602608384e-15	1.4390556051266237e-14	8.316953742238845e-15
-0.014314286285725716	-5.789500602608384e-15	1.6083521875481764e-14	8.364958486647035e-15
-0.014252285045700919	-5.789500602608384e-15	1.2697590227050716e-14	8.391738259928482e-15
-0.014190283805676121	-5.789500602608384e-15	2.061957402841445e-14	8.467317853373143e-15
-0.014128282565651323	-5.789500602608384e-15	2.061957402841445e-14	8.542430293666626e-15
-0.014066281325626512	-5.789500602608384e-15	1.8180118304793623e-14	8.602000327138521e-15
-0.014004280085601714	-5.789500602608384e-15	1.5740662581172807e-14	8.646124020517853e-15
-0.013942278845576916	-5.789500602608384e-15	1.4047696756957283e-14	8.679510859596638e-15
-0.013880277605552119	-5.789500602608384e-15	2.196968055832101e-14	8.761656680942235e-15
-0.013818276365527321	-5.789500602608384e-15	2.122319065891571e-14	8.838680750811005e-15
-0.01375627512550251	-5.789500602608384e-15	2.887375180042251e-14	8.962516435242724e-15
-0.013694273885477712	-5.789500602608384e-15	2.162682126401206e-14	9.040793820921108e-15
-0.013632272645452914	-5.789500602608384e-15	2.088033136460675e-14	9.113973365702623e-15
-0.013570271405428116	-5.789500602608384e-15	1.7765822376032646e-14	9.167449983826088e-15
-0.013508270165403319	-5.789500602608384e-15	1.7765822376032646e-14	9.220596066026666e-15
-0.013446268925378507	-5.789500602608384e-15	1.5326366652411827e-14	9.258335514210657e-15
-0.01338426768535371	-5.789500602608384e-15	1.5326366652411827e-14	9.2958416970205e-15
-0.013322266445328912	-5.789500602608384e-15	1.0518891839622203e-14	9.303401319914133e-15
-0.013260265205304114	-5.789500602608384e-15	9.097348675263611e-15	9.302127737411149e-15
-0.013198263965279317	-5.789500602608384e-15	5.982839686689508e-15	9.281611418778278e-15
-0.013136262725254505	-5.789500602608384e-15	7.675805510905028e-15	9.271686038610725e-15
-0.013074261485229707	-4.342125451956288e-15	1.5326366652411827e-14	9.309109702591622e-15
-0.01301226024520491	-4.342125451956288e-15	1.5326366652411827e-14	9.346302053042497e-15
-0.012950259005180112	-4.342125451956288e-15	1.8440875640985933e-14	9.402515127769683e-15
-0.012888257765155314	-4.342125451956288e-15	1.0518891839622203e-14	9.409415408279347e-15
-0.012826256525130503	-4.342125451956288e-15	1.5326366652411827e-14	9.445987774891236e-15
-0.012764255285105705	-4.342125451956288e-15	1.5326366652411827e-14	9.48233408979353e-15
-0.012702254045080907	-4.342125451956288e-15	1.5326366652411827e-14	9.518455750198937e-15
-0.01264025280505611	-4.342125451956288e-15	1.5326366652411827e-14	9.554354144684076e-15
-0.012578251565031312	-4.342125451956288e-15	1.5326366652411827e-14	9.590030653242849e-15
-0.0125162503250065	-4.342125451956288e-15	1.5326366652411827e-14	9.625486647339493e-15
-0.012454249084981703	-4.342125451956288e-15	1.5326366652411827e-14	9.66072348996131e-15
-0.012392247844956905	-4.342125451956288e-15	1.5326366652411827e-14	9.695742535671052e-15
-0.012330246604932107	-4.342125451956288e-15	1.5326366652411827e-14	9.730545130658992e-15
-0.01226824536490731	-4.342125451956288e-15	1.3904823488053245e-14	9.756346132995489e-15
-0.012206244124882498	-4.342125451956288e-15	1.0518891839622203e-14	9.761059404267062e-15
-0.0121442428848577	-4.342125451956288e-15	1.0518891839622203e-14	9.765743543078052e-15
-0.012082241644832903	-4.342125451956288e-15	1.2211857663837724e-14	9.780862857765947e-15
-0.012020240404808105	-4.342125451956288e-15	1.6747909816770412e-14	9.823925808702937e-15
-0.011958239164783308	-4.342125451956288e-15	1.6747909816770412e-14	9.866722589999258e-15
-0.011896237924758496	-4.342125451956288e-15	1.6747909816770412e-14	9.909254846834259e-15
-0.011834236684733698	-4.342125451956288e-15	1.6747909816770412e-14	9.951524214218528e-15
-0.0117722354447089	-4.342125451956288e-15	1.0518891839622203e-14	9.955031100915534e-15
-0.011710234204684103	-4.342125451956288e-15	1.2211857663837724e-14	9.968980440017536e-15
-0.011648232964659305	-4.342125451956288e-15	1.0518891839622203e-14	9.9723794307797e-15
-0.011586231724634494	-4.342125451956288e-15	1.8440875640985933e-14	1.0024722756986691e-14
-0.011524230484609696	-4.342125451956288e-15	2.2976927793918616e-14	1.0104779639953222e-14
-0.011462229244584898	-4.342125451956288e-15	1.6001419917365114e-14	1.0141226466910543e-14
-0.0114002280045601	-4.342125451956288e-15	1.6001419917365114e-14	1.0177448018111703e-14
-0.011338226764535303	-4.342125451956288e-15	1.1465367764432425e-14	1.0185408598103486e-14
-0.011276225524510491	-4.342125451956288e-15	1.2886910928791009e-14	1.0202106454004117e-14
-0.011214224284485694	-4.342125451956288e-15	1.6001419917365114e-14	1.0237951709481551e-14
-0.011152223044460896	-4.342125451956288e-15	1.430845409314959e-14	1.0263111279210377e-14
-0.011090221804436098	-4.342125451956288e-15	1.9115928905939216e-14	1.0317830075417447e-14
-0.0110282205644113	-4.342125451956288e-15	1.9115928905939216e-14	1.037221065786983e-14
-0.01096621932438649	-4.342125451956288e-15	1.2886910928791009e-14	1.0387753900906213e-14
-0.010904218084361691	-4.342125451956288e-15	1.2886910928791009e-14	1.0403201072044972e-14
-0.010842216844336894	-4.342125451956288e-15	1.1465367764432425e-14	1.0409766285301822e-14
-0.010780215604312096	-4.342125451956288e-15	1.7694385741580632e-14	1.045479213549165e-14
-0.010718214364287298	-4.342125451956288e-15	2.05374720702978e-14	1.0517112643071008e-14
-0.010656213124262487	-4.342125451956288e-15	2.2230437894513318e-14	1.058951207942319e-14
-0.01059421188423769	-4.342125451956288e-15	1.97909821708925e-14	1.0646385877876219e-14
-0.010532210644212892	-4.342125451956288e-15	-5.1356781413461035e-14	1.0263147744798007e-14
-0.010470209404188094	-4.342125451956288e-15	1.2815474294338983e-14	1.0278923553579434e-14
-0.010408208164163282	-4.342125451956288e-15	1.2815474294338983e-14	1.0294601852987644e-14
-0.010346206924138485	-4.342125451956288e-15	8.396323787869253e-14	1.0749943643553238e-14
-0.010284205684113687	-4.342125451956288e-15	1.7351526447271672e-14	1.0790747682552317e-14
-0.01022220444408889	-4.342125451956288e-15	-5.548920296129739e-14	1.0381074988014277e-14
-0.010160203204064092	-4.342125451956288e-15	2.1887578600204358e-14	1.0452196070979124e-14
-0.01009820196403928	-4.342125451956288e-15	1.9448122876583537e-14	1.0507799417474105e-14
-0.010036200724014482	-4.342125451956288e-15	8.944576595643542e-14	1.0995710649363334e-14
-0.009974199483989685	-4.342125451956288e-15	1.4912070723650854e-14	1.101991747541644e-14
-0.009912198243964887	-4.342125451956288e-15	-5.962162450913372e-14	1.0583286026086468e-14
-0.00985019700394009	-4.342125451956288e-15	1.0376018570718166e-14	1.0582004937315099e-14
-0.009788195763915278	-4.342125451956288e-15	1.1797561735076747e-14	1.0589518246679466e-14
-0.00972619452389048	-4.342125451956288e-15	8.15237821550717e-14	1.1027959034739225e-14
-0.009664193283865682	-4.342125451956288e-15	1.660503654786637e-14	1.1062430663635254e-14
-0.009602192043840885	-4.342125451956288e-15	-5.6235692860702684e-14	1.0646464699259405e-14
-0.009540190803816087	-4.342125451956288e-15	1.3219104899435331e-14	1.0662366066315308e-14
-0.009478189563791276	-4.342125451956288e-15	1.4912070723650854e-14	1.0688633276200885e-14
-0.009416188323766478	-4.342125451956288e-15	8.60598343080044e-14	1.1154498527792857e-14
-0.00935418708374168	-4.342125451956288e-15	1.9448122876583537e-14	1.1205760982906637e-14
-0.009292185843716882	-4.342125451956288e-15	-4.7910078454242606e-14	1.084036926490578e-14
-0.009230184603692085	-4.342125451956288e-15	2.5605704219279743e-14	1.0931633005303898e-14
-0.009168183363667273	-4.342125451956288e-15	2.7027247383638324e-14	1.1031119129533345e-14
-0.009106182123642476	-4.342125451956288e-15	9.600697790422796e-14	1.1556350240895579e-14
-0.009044180883617678	-4.342125451956288e-15	2.628075748423302e-14	1.164736101071981e-14
-0.00898217964359288	-4.342125451956288e-15	-5.69214114493206e-14	1.1223541236540708e-14
-0.008920178403568083	-4.342125451956288e-15	6.847213653383086e-15	1.1196491418546484e-14
-0.008858177163543271	-4.342125451956288e-15	3.461282004952045e-15	1.1148680537389799e-14
-0.008796175923518473	-4.342125451956288e-15	8.497048511429013e-14	1.1604969055920074e-14
-0.008734174683493676	-2.894750301304192e-15	2.628075748423302e-14	1.1695679315624973e-14
-0.008672173443468878	-2.894750301304192e-15	-4.7306461823741345e-14	1.133099036144647e-14
-0.00861017220344408	-2.894750301304192e-15	2.3094811861206898e-14	1.140370191385328e-14
-0.008548170963419269	-2.894750301304192e-15	1.970888021277586e-14	1.1455035783763965e-14
-0.008486169723394471	-2.894750301304192e-15	9.254960962134491e-14	1.1956276888058247e-14
-0.008424168483369673	-2.894750301304192e-15	2.593789818992407e-14	1.2042696539748898e-14
-0.008362167243344876	-2.894750301304192e-15	-5.2185373270982976e-14	1.1645706409689468e-14
-0.008300166003320078	-2.894750301304192e-15	1.4426338160437863e-14	1.1662893362915085e-14
-0.008238164763295266	-2.894750301304192e-15	1.5847881324796444e-14	1.1688760564363456e-14
-0.008176163523270469	-2.894750301304192e-15	9.01101538977241e-14	1.2173478888018135e-14
-0.008114162283245671	-2.894750301304192e-15	2.6884374114734287e-14	1.2264406141975623e-14
-0.008052161043220873	-2.894750301304192e-15	2.4444918391113465e-14	1.2339693238651355e-14
-0.007990159803196076	-2.894750301304192e-15	1.0249675321756847e-13	1.2896949071006927e-14
-0.007928158563171264	-2.894750301304192e-15	2.7216568085378607e-14	1.2985457869664803e-14
-0.007866157323146467	-2.894750301304192e-15	2.5795024921020026e-14	1.3064633120693198e-14
-0.007804156083121669	-2.894750301304192e-15	1.7126551220251e-14	1.3089739636757634e-14
-0.007742154843096871	-2.894750301304192e-15	1.7126551220251e-14	1.3114690970879962e-14
-0.0076801536030720735	-2.894750301304192e-15	2.789162135033189e-14	1.3206026386241927e-14
-0.007618152363047262	-2.894750301304192e-15	3.1681183603859296e-14	1.3320220337641017e-14
-0.007556151123022464	-2.894750301304192e-15	2.9988217779643765e-14	1.3423244334476046e-14
-0.007494149882997667	-2.894750301304192e-15	1.989820091451614e-14	1.3463265708811948e-14
-0.007432148642972869	-2.894750301304192e-15	1.5090726101726517e-14	1.3473324976976444e-14
-0.007370147402948071	-2.894750301304192e-15	1.2247639773009342e-14	1.3465749109780452e-14
-0.00730814616292326	-2.894750301304192e-15	1.2247639773009342e-14	1.3458220068586983e-14
-0.007246144922898462	-2.894750301304192e-15	7.44016496021972e-15	1.342102282762517e-14
-0.007184143682873664	-2.894750301304192e-15	1.7530181825347348e-14	1.3446421337743408e-14
-0.007122142442848867	-2.894750301304192e-15	1.7530181825347348e-14	1.3471662861120962e-14
-0.007060141202824069	-2.894750301304192e-15	2.091611347377839e-14	1.3517676624626742e-14
-0.006998139962799257	-2.894750301304192e-15	2.091611347377839e-14	1.356340597968787e-14
-0.00693613872277446	-2.894750301304192e-15	1.7530181825347348e-14	1.3587924427673872e-14
-0.006874137482749662	-2.894750301304192e-15	1.130116384819913e-14	1.357379011239176e-14
-0.006812136242724864	-2.894750301304192e-15	6.765111695266443e-15	1.3531706072635474e-14
-0.006750135002700053	-2.894750301304192e-15	1.0897533243102783e-14	1.3515424421314528e-14
-0.006688133762675255	-2.894750301304192e-15	1.7126551220251e-14	1.3537744622091867e-14
-0.0066261325226504575	-2.894750301304192e-15	1.543358539603548e-14	1.3549462734711363e-14
-0.00656413128262566	-2.894750301304192e-15	1.7126551220251e-14	1.3571572546617322e-14
-0.006502130042600862	-2.894750301304192e-15	1.8548094384609585e-14	1.360233217883765e-14
-0.006440128802576051	-2.894750301304192e-15	2.6198655526116373e-14	1.3680189383468137e-14
-0.006378127562551253	-2.894750301304192e-15	2.3759199802495555e-14	1.3742487216045406e-14
-0.006316126322526455	-2.894750301304192e-15	2.3759199802495555e-14	1.3804399989276979e-14
-0.0062541250825016576	-2.894750301304192e-15	2.3012709903090242e-14	1.3861316070346723e-14
-0.00619212384247686	-2.894750301304192e-15	2.2266220003684944e-14	1.391326634352357e-14
-0.006130122602452048	-2.894750301304192e-15	2.2266220003684944e-14	1.3964895515028482e-14
-0.006068121362427251	-2.894750301304192e-15	2.3687763168043532e-14	1.402499204937176e-14
-0.006006120122402453	-2.894750301304192e-15	1.7458745190895322e-14	1.40462159143268e-14
-0.005944118882377655	-2.894750301304192e-15	1.603720202653674e-14	1.405852211598533e-14
-0.005882117642352858	-2.894750301304192e-15	1.7458745190895322e-14	1.4079538733513338e-14
-0.005820116402328046	-2.894750301304192e-15	2.2266220003684944e-14	1.4130140184870565e-14
-0.005758115162303248	-1.447375150652096e-15	3.303129013376585e-14	1.4246967175557526e-14
-0.005696113922278451	-1.447375150652096e-15	2.889886858592951e-14	1.4337529795897572e-14
-0.005634112682253653	-1.447375150652096e-15	2.3616326533591515e-14	1.4394881553137037e-14
-0.005572111442228855	-2.894750301304192e-15	1.5694342732227787e-14	1.44029134780274e-14
-0.005510110202204044	-2.894750301304192e-15	1.7387308556443308e-14	1.442135988632008e-14
-0.005448108962179246	-2.894750301304192e-15	2.1923360709375994e-14	1.4467729366286274e-14
-0.0053861077221544484	-2.894750301304192e-15	1.5694342732227787e-14	1.4475311023003468e-14
-0.005324106482129651	-2.894750301304192e-15	1.11582905792951e-14	1.4454808730063634e-14
-0.005262105242104853	-2.894750301304192e-15	9.46532475507957e-15	1.442396903235428e-14
-0.0052001040020800415	-2.894750301304192e-15	1.7387308556443308e-14	1.444228529746803e-14
-0.005138102762055244	-2.894750301304192e-15	2.3616326533591515e-14	1.4498989566934258e-14
-0.005076101522030446	-2.894750301304192e-15	1.7387308556443308e-14	1.4516842134407748e-14
-0.0050141002820056485	-2.894750301304192e-15	1.7387308556443308e-14	1.4534584356181137e-14
-0.004952099041980851	-2.894750301304192e-15	1.7387308556443308e-14	1.45522169142949e-14
-0.004890097801956039	-2.894750301304192e-15	2.6459412862308693e-14	1.4625814662313466e-14
-0.004828096561931242	-2.894750301304192e-15	2.4019957138687853e-14	1.4683879365736895e-14
-0.004766095321906444	-2.894750301304192e-15	1.7790939161539646e-14	1.4703083958402976e-14
-0.004704094081881646	-2.894750301304192e-15	1.948390498575517e-14	1.473263397684987e-14
-0.0046420928418568486	-2.894750301304192e-15	1.948390498575517e-14	1.4762001348320167e-14
-0.004580091601832037	-2.894750301304192e-15	2.7405888787118904e-14	1.4840152546157035e-14
-0.004518090361807239	-2.894750301304192e-15	2.6387976227856666e-14	1.4911529034584658e-14
-0.004456089121782442	-2.894750301304192e-15	3.119545104064628e-14	1.5012179085355226e-14
-0.004394087881757644	-2.894750301304192e-15	2.7063029492809953e-14	1.508666475452073e-14
-0.004332086641732846	-2.894750301304192e-15	2.7063029492809953e-14	1.5160690032018565e-14
-0.004270085401708035	-2.894750301304192e-15	2.1509064780615017e-14	1.519992901431536e-14
-0.004208084161683237	-2.894750301304192e-15	2.1509064780615017e-14	1.523892546270328e-14
-0.004146082921658439	-2.894750301304192e-15	2.1509064780615017e-14	1.5277680876270575e-14
-0.004084081681633642	-2.894750301304192e-15	2.1509064780615017e-14	1.5316196744839704e-14
-0.004022080441608844	-2.894750301304192e-15	2.6316539593404656e-14	1.5384189285366643e-14
-0.0039600792015840325	-2.894750301304192e-15	2.6720170198500987e-14	1.5454256386364268e-14
-0.003898077961559235	-2.894750301304192e-15	2.428071447488017e-14	1.5508812265494376e-14
-0.003836076721534437	-2.894750301304192e-15	1.9744662321947476e-14	1.5534993849981143e-14
-0.0037740754815096395	-2.894750301304192e-15	2.76666461233112e-14	1.5609978952001906e-14
-0.0037120742414848418	-2.894750301304192e-15	2.353422457547487e-14	1.5658958306000257e-14
-0.0036500730014600302	-2.894750301304192e-15	2.5227190399690392e-14	1.5718099049679878e-14
-0.0035880717614352325	-2.894750301304192e-15	1.7305206598326655e-14	1.572790890338737e-14
-0.003526070521410435	-2.894750301304192e-15	1.7305206598326655e-14	1.5737658122949276e-14
-0.003464069281385637	-2.894750301304192e-15	1.4190697609752551e-14	1.572809647507118e-14
-0.0034020680413608395	-2.894750301304192e-15	1.4190697609752551e-14	1.571859392719261e-14
-0.003340066801336028	-2.894750301304192e-15	1.2769154445393969e-14	1.5700363634220647e-14
-0.0032780655613112303	-2.894750301304192e-15	1.7305206598326655e-14	1.5710283109518323e-14
-0.0032160643212864326	-2.894750301304192e-15	1.7305206598326655e-14	1.5720141273105628e-14
-0.003154063081261635	-2.894750301304192e-15	1.8998172422542176e-14	1.5740402632218153e-14
-0.0030920618412368372	-2.894750301304192e-15	1.4190697609752551e-14	1.573082402068499e-14
-0.0030300606012120257	-2.894750301304192e-15	1.4190697609752551e-14	1.5721304614002735e-14
-0.002968059361187228	-2.894750301304192e-15	2.5227190399690392e-14	1.5780059998712827e-14
-0.0029060581211624303	-2.894750301304192e-15	2.6648733564048967e-14	1.5847238699544397e-14
-0.0028440568811376327	-2.894750301304192e-15	2.732378682900226e-14	1.5918174639615547e-14
-0.002782055641112835	-2.894750301304192e-15	2.0348278952448756e-14	1.594555689970468e-14
-0.0027200544010880234	-2.894750301304192e-15	2.488433110538143e-14	1.600080699947765e-14
-0.0026580531610632258	-2.894750301304192e-15	2.319136528116592e-14	1.6045251473267515e-14
-0.002596051921038428	-4.342125451956288e-15	1.4119260975300539e-14	1.603334706256324e-14
-0.0025340506810136304	-4.342125451956288e-15	9.311786162510915e-15	1.5991801495999715e-14
-0.002472049440988819	-4.342125451956288e-15	1.032969872177315e-14	1.595680438152887e-14
-0.002410048200964021	-4.342125451956288e-15	1.3172785050490316e-14	1.5939596541822476e-14
-0.0023480469609392235	-4.342125451956288e-15	1.5612240774111137e-14	1.5937573203908037e-14
-0.002286045720914426	-4.342125451956288e-15	1.5612240774111137e-14	1.593556237212971e-14
-0.002224044480889628	-4.342125451956288e-15	1.5612240774111137e-14	1.5933563969187778e-14
-0.0021620432408648166	-4.342125451956288e-15	1.5612240774111137e-14	1.593157791826031e-14
-0.002100042000840019	-4.342125451956288e-15	1.4190697609752551e-14	1.5920817663201016e-14
-0.0020380407608152212	-4.342125451956288e-15	1.4190697609752551e-14	1.591012391666379e-14
-0.0019760395207904236	-4.342125451956288e-15	1.4190697609752551e-14	1.589949626756325e-14
-0.0019140382807656259	-4.342125451956288e-15	1.4190697609752551e-14	1.5888934307354924e-14
-0.0018520370407408143	-4.342125451956288e-15	1.4190697609752551e-14	1.5878437630019513e-14
-0.0017900358007160166	-4.342125451956288e-15	1.2769154445393969e-14	1.585921935224811e-14
-0.001728034560691219	-4.342125451956288e-15	1.2769154445393969e-14	1.5840119861554172e-14
-0.0016660333206664213	-4.342125451956288e-15	1.663015333337337e-14	1.584500304463811e-14
-0.0016040320806416236	-4.342125451956288e-15	1.663015333337337e-14	1.5849856045046265e-14
-0.001542030840616812	-4.342125451956288e-15	1.8051696497731952e-14	1.5863465529135213e-14
-0.0014800296005920144	-4.342125451956288e-15	1.351564434479927e-14	1.5848953805910363e-14
-0.0014180283605672167	-4.342125451956288e-15	7.286626367651064e-15	1.579603056267687e-14
-0.001356027120542419	-4.342125451956288e-15	9.72608209127188e-15	1.5758512576105034e-14
-0.0012940258805176214	-4.342125451956288e-15	1.216553781489271e-14	1.573630462718313e-14
-0.0012320246404928098	-4.342125451956288e-15	1.5280046803466813e-14	1.573348455239596e-14
-0.0011700234004680121	-4.342125451956288e-15	9.051028826318605e-15	1.5692180692188796e-14
-0.0011080221604432144	-4.342125451956288e-15	1.1490484549939425e-14	1.5666210269900313e-14
-0.0010460209204184168	-4.342125451956288e-15	1.1490484549939425e-14	1.5640400369308976e-14
-0.000984019680393619	-4.342125451956288e-15	1.2508397109201662e-14	1.5621041659557518e-14
-0.0009220184403688075	-4.342125451956288e-15	1.0815431284986138e-14	1.5591338476614157e-14
-0.0008600172003440099	-4.342125451956288e-15	6.2793791320534444e-15	1.553378179947859e-14
-0.0007980159603192122	-4.342125451956288e-15	1.1561921184391438e-14	1.5509231977593436e-14
-0.0007360147202944145	-4.342125451956288e-15	1.494785283282248e-14	1.550576215329828e-14
-0.0006740134802696168	-4.342125451956288e-15	1.6369395997181064e-14	1.5511100255588146e-14
-0.0006120122402448053	-4.342125451956288e-15	1.6369395997181064e-14	1.551640536337259e-14
-0.0005500110002200076	-4.342125451956288e-15	1.325488700860696e-14	1.5502427072518148e-14
-0.0004880097601952099	-4.342125451956288e-15	1.494785283282248e-14	1.549899930895268e-14
-0.00042600852017041224	-4.342125451956288e-15	2.259841397432927e-14	1.5542880428138477e-14
-0.00036400728014561456	-2.894750301304192e-15	2.4019957138687853e-14	1.5595276800431576e-14
-0.000302006040120803	-2.894750301304192e-15	-4.6452753180712386e-14	1.5211761382862095e-14
-0.00024000480009600533	-2.894750301304192e-15	-4.503121001635381e-14	1.4839402931987496e-14
-0.00017800356007120766	-2.894750301304192e-15	1.6297959362729047e-14	1.4848418216679715e-14
-0.00011600232004640998	-2.894750301304192e-15	9.056023193565668e-14	1.5316388784313398e-14
-5.40010800216123e-05	-2.894750301304192e-15	1.6297959362729047e-14	1.532245584669025e-14
8.000160003199253e-06	-2.894750301304192e-15	-5.031375206869181e-14	1.491676209894008e-14
7.000140002799693e-05	-2.894750301304192e-15	-5.6542770045840005e-14	1.4475074704936747e-14
0.0001320026400527946	-4.342125451956288e-15	8.575275712286707e-14	1.4915638151155043e-14
0.00019400388007759228	-4.342125451956288e-15	8.575275712286707e-14	1.535347849987025e-14
0.00025600512010238996	-4.342125451956288e-15	8.433121395850848e-14	1.577982610259334e-14
0.0003180063601272015	-4.342125451956288e-15	1.9141045691446216e-14	1.5800601644968475e-14
0.0003800076001519992	-4.342125451956288e-15	1.2912027714298007e-14	1.578274755876134e-14
0.00044200884017679687	-4.342125451956288e-15	1.1490484549939425e-14	1.5756217347842315e-14
0.0005040100802015945	-4.342125451956288e-15	1.4604993538513527e-14	1.5749101726712607e-14
0.0005660113202263922	-4.342125451956288e-15	1.1490484549939425e-14	1.572277947876016e-14
0.0006280125602512038	-4.342125451956288e-15	1.3929940273560243e-14	1.5711698068236567e-14
0.0006900138002760015	-4.342125451956288e-15	9.12246546077062e-15	1.56709704149366e-14
0.0007520150403007991	-4.342125451956288e-15	1.7790939161539646e-14	1.5684073854194553e-14
0.0008140162803255968	-4.342125451956288e-15	2.259841397432927e-14	1.572681103818473e-14
0.0008760175203503945	-4.342125451956288e-15	2.259841397432927e-14	1.5769284066081134e-14
0.000938018760375206	-4.342125451956288e-15	2.1580501415067034e-14	1.5805202909299326e-14
0.0010000200004000037	-4.342125451956288e-15	2.4966433063498085e-14	1.5861827996741528e-14
0.0010620212404248014	-4.342125451956288e-15	-4.333824419213829e-14	1.5495915649519437e-14
0.001124022480449599	-4.342125451956288e-15	1.044398110543117e-13	1.6045672984577146e-14
0.0011860237204744106	-4.342125451956288e-15	3.085259174633734e-14	1.6137193761992172e-14
0.0012480249604992083	-4.342125451956288e-15	3.1527645011290626e-14	1.6232321321661457e-14
0.001310026200524006	-4.342125451956288e-15	3.29491881756492e-14	1.6335647383115793e-14
0.0013720274405488037	-4.342125451956288e-15	-4.233099695654067e-14	1.5973032124865117e-14
0.0014340286805736013	-4.342125451956288e-15	9.569990071909063e-14	1.6465819527082734e-14
0.0014960299205984129	-4.342125451956288e-15	2.428071447488017e-14	1.651412299220449e-14
0.0015580311606232106	-4.342125451956288e-15	2.597368029909569e-14	1.657259202463807e-14
0.0016200324006480082	-4.342125451956288e-15	3.1456208376838596e-14	1.6664586866616258e-14
0.001682033640672806	-4.342125451956288e-15	-3.617341561384448e-14	1.6337998122450376e-14
0.0017440348806976036	-4.342125451956288e-15	1.1329760545682104e-13	1.6937300131890755e-14
0.0018060361207224152	-4.342125451956288e-15	4.113192931320523e-14	1.7086845830684493e-14
0.0018680373607472128	-4.342125451956288e-15	3.557796460101032e-14	1.720113844686569e-14
0.0019300386007720105	-4.342125451956288e-15	2.934894662386211e-14	1.727622341077163e-14
0.001992039840796808	-4.342125451956288e-15	2.5487947735882715e-14	1.7326979657886766e-14
0.002054041080821606	-4.342125451956288e-15	2.5487947735882715e-14	1.7377422183536878e-14
0.0021160423208464174	-4.342125451956288e-15	2.5487947735882715e-14	1.742755292681642e-14
0.002178043560871215	-4.342125451956288e-15	2.5487947735882715e-14	1.7477373814834426e-14
0.0022400448008960128	-4.342125451956288e-15	2.6909490900241287e-14	1.7535673242587767e-14
0.0023020460409208104	-4.342125451956288e-15	1.9258929758734492e-14	1.7546324628966885e-14
0.002364047280945608	-4.342125451956288e-15	1.9258929758734492e-14	1.7556910179735032e-14
0.0024260485209704197	-4.342125451956288e-15	2.0680472923093076e-14	1.7576216781617558e-14
0.0024880497609952174	-4.342125451956288e-15	2.5487947735882715e-14	1.7625118786838356e-14
0.002550051001020015	-4.342125451956288e-15	2.8331034064599877e-14	1.769129149115578e-14
0.0026120522410448127	-4.342125451956288e-15	2.758454416519458e-14	1.77524411729206e-14
0.0026740534810696104	-4.342125451956288e-15	2.758454416519458e-14	1.7813212891994334e-14
0.002736054721094422	-4.342125451956288e-15	2.3452122617358244e-14	1.7848066715154004e-14
0.0027980559611192196	-4.342125451956288e-15	2.683805426578928e-14	1.790363336536585e-14
0.0028600572011440173	-4.342125451956288e-15	2.683805426578928e-14	1.7958856561285822e-14
0.002922058441168815	-4.342125451956288e-15	2.8934650695101144e-14	1.802669737253772e-14
0.0029840596811936126	-4.342125451956288e-15	2.7241684870885617e-14	1.808365473533785e-14
0.003046060921218424	-4.342125451956288e-15	3.103124712441299e-14	1.816368312295486e-14
0.003108062161243222	-4.342125451956288e-15	2.4055739247859488e-14	1.820010163069079e-14
0.0031700634012680196	-4.342125451956288e-15	2.859179140079217e-14	1.8264332125579858e-14
0.0032320646412928172	-4.342125451956288e-15	2.7170248236433597e-14	1.8319379135648643e-14
0.003294065881317615	-4.342125451956288e-15	3.02847572250077e-14	1.8393336511362213e-14
0.0033560671213424265	-4.342125451956288e-15	2.4730792512812766e-14	1.8432508011571797e-14
0.003418068361367224	-4.342125451956288e-15	2.7845301501386868e-14	1.8490688003046045e-14
0.003480069601392022	-4.342125451956288e-15	2.95382673256024e-14	1.8558972515586725e-14
0.0035420708414168195	-4.342125451956288e-15	2.5405845777766062e-14	1.8601292696065933e-14
0.003604072081441617	-4.342125451956288e-15	2.371287995355053e-14	1.8632887169654846e-14
0.0036660733214664287	-4.342125451956288e-15	2.2291336789191954e-14	1.8655499879807482e-14
0.0037280745614912264	-4.342125451956288e-15	2.0869793624833363e-14	1.8669186342290753e-14
0.003790075801516024	-4.342125451956288e-15	1.7483861976402318e-14	1.866185995298814e-14
0.0038520770415408218	-4.342125451956288e-15	1.4640775647685156e-14	1.8637005888081046e-14
0.003914078281565619	-4.342125451956288e-15	1.7080231371305965e-14	1.862738358584724e-14
0.003976079521590431	-4.342125451956288e-15	1.5387265547090457e-14	1.8607356630242654e-14
0.004038080761615229	-4.342125451956288e-15	1.227275655851635e-14	1.8568202852036435e-14
0.004100082001640026	-4.342125451956288e-15	1.4712212282137173e-14	1.854436922221483e-14
0.004162083241664824	-4.342125451956288e-15	1.3290669117778587e-14	1.8511896426898955e-14
0.004224084481689622	-4.342125451956288e-15	1.8573211170116563e-14	1.851227544479236e-14
0.004286085721714433	-4.342125451956288e-15	1.8573211170116563e-14	1.8512652119997807e-14
0.004348086961739231	-4.342125451956288e-15	1.8573211170116563e-14	1.851302646699532e-14
0.004410088201764029	-4.342125451956288e-15	1.8573211170116563e-14	1.8513398500175416e-14
0.004472089441788826	-4.342125451956288e-15	1.8573211170116563e-14	1.8513768233839676e-14
0.004534090681813624	-4.342125451956288e-15	1.8573211170116563e-14	1.8514135682201264e-14
0.0045960919218384355	-4.342125451956288e-15	1.8573211170116563e-14	1.8514500859385514e-14
0.004658093161863233	-4.342125451956288e-15	1.8573211170116563e-14	1.8514863779430442e-14
0.004720094401888031	-4.342125451956288e-15	1.8573211170116563e-14	1.8515224456287297e-14
0.0047820956419128285	-4.342125451956288e-15	2.3380685982906195e-14	1.8545297640163113e-14
0.004844096881937626	-8.202593401278572e-09	-1.1521018796372029e-07	-7.120893790574926e-10
0.004906098121962438	5.911778242193326e-07	0.0002798873420100614	1.7292605171781945e-06
0.0049680993619872355	6.527023696341896e-06	0.002430280234341611	1.6739999981485553e-05
0.005030100602012033	3.2919233606655756e-05	0.007645540892335495	6.38931970550344e-05
0.005092101842036831	9.910998157277204e-05	0.015887121741049032	0.00016169569902379458
0.0051541030820616285	0.00021726626819987502	0.026030593639052708	0.0003215899289769339
0.00521610432208644	0.00039144256147863614	0.036561579978932814	0.0005455873068555953
0.005278105562111238	0.0006168581905221523	0.04719506293579648	0.0008339251406925669
0.005340106802136035	0.0008951953144191556	0.05796431436130147	0.0011870449232110128
0.005402108042160833	0.0012244339081642103	0.06879772187540692	0.0016049427861262954
0.005464109282185645	0.0016029885044931548	0.07964940735512167	0.002087331314918672
0.005526110522210442	0.002027426712768205	0.09045054864321889	0.0026334994856077754
0.00558811176223524	0.0024987104520215594	0.10120083013271232	0.003242738718262507
0.005650113002260038	0.0030152187706680186	0.11186211424661528	0.003914109086386514
0.005712114242284835	0.00357667863761483	0.12242045934748196	0.004646590300624273
0.005774115482309647	0.004179169952736594	0.13281522217431585	0.005438793545323094
0.0058361167223344446	0.004823294806236821	0.14305377081389317	0.006289384130758013
0.005898117962359242	0.005507564126438752	0.1531141244667507	0.007196899754737374
0.00596011920238404	0.00623100961275065	0.16298357583927206	0.008159808610395735
0.006022120442408838	0.006991314068645768	0.17263419909301878	0.009176415750813134
0.006084121682433649	0.007788034941975531	0.18206758460576028	0.010245046535476905
0.006146122922458447	0.008620648522745201	0.19128377604386387	0.011364036944631162
0.0062081241624832445	0.009488509276524011	0.20028156540790096	0.012531725777153354
0.006270125402508042	0.010389197966424594	0.20903894771742348	0.013746326088141199
0.00633212664253284	0.011321894796648975	0.21755809994510142	0.015006075433444673
0.006394127882557651	0.012286411891490729	0.2258505656654161	0.016309293612676818
0.006456129122582449	0.013281728549591058	0.23391237886847208	0.01765428629698517
0.006518130362607247	0.014306846149503167	0.24174232638451237	0.01903936213153186
0.0065801316026320444	0.015359890711810662	0.24932794329190158	0.020462763170654413
0.006642132842656842	0.016441403264376563	0.25669139685092074	0.021922879349063774
0.006704134082681654	0.01755037898721223	0.2638308552468897	0.02341809923084713
0.006766135322706451	0.018685614543443776	0.27074385549803415	0.02494680611673069
0.006828136562731249	0.019845372852170137	0.2774210640029967	0.026507335609691964
0.006890137802756047	0.021030198937373172	0.2838867360232931	0.028098183520683447
0.006952139042780844	0.022239053772895596	0.2901393546142312	0.02971784558181286
0.007014140282805656	0.023471699457771285	0.29619054429432806	0.0313648986734889
0.007076141522830454	0.024725875396584024	0.3020240320976406	0.0330378278900373
0.007138142762855251	0.026002131356243914	0.30766383918789214	0.034735276162815784
0.007200144002880049	0.02729949807119566	0.3131106797685327	0.03645589922559791
0.007262145242904847	0.028617377365423018	0.3183718344549415	0.038198406122071635
0.007324146482929658	0.0299543011950874	0.32344264358003494	0.03996148507410725
0.007386147722954456	0.0313104404144957	0.3283418614213411	0.04174394833075451
0.0074481489629792536	0.0326851910961406	0.33307469787637595	0.04354464768457282
0.007510150203004051	0.0340783245748118	0.33765080717335166	0.04536250169737765
0.007572151443028849	0.035488323152444205	0.3420622733538414	0.04719638668719025
0.0076341526830536605	0.03691507909253082	0.346321245390923	0.04904526100957771
0.007696153923078458	0.038358124239011526	0.35043415424630703	0.050908129207871106
0.007758155163103256	0.039816969319276974	0.3544059351907573	0.052784032482898355
0.007820156403128053	0.041290809993226305	0.3582379178948593	0.054672026180390805
0.007882157643152851	0.042779029823667075	0.36193419822439166	0.05657119680125409
0.007944158883177663	0.04428158864353911	0.3655063892451227	0.058480708272397784
0.00800616012320246	0.04579804268128894	0.36895920672084914	0.060399758836327117
0.008068161363227258	0.04732753646867787	0.37229226179017433	0.0623275492876338
0.008130162603252056	0.04886938790742934	0.37550750164259317	0.06426329739622327
0.008192163843276853	0.0504236745525471	0.3786178305456746	0.06620630552748576
0.008254165083301665	0.0519898463903378	0.38162567376304013	0.06815589534927169
0.008316166323326463	0.05356762355412783	0.38453823834510575	0.07011143726854444
0.00837816756335126	0.05515594595745421	0.3873514394933823	0.07207228033583206
0.008440168803376058	0.056755069139027045	0.3900792446899885	0.0740378639573798
0.008502170043400856	0.05836449167037428	0.39272313683304966	0.07600764017014233
0.008564171283425667	0.05998380301239816	0.39528615562058844	0.07798108318620825
0.008626172523450465	0.061612225222848205	0.39776609697421855	0.07995765684424434
0.008688173763475263	0.06324985658235005	0.4001733199635323	0.0819368923257372
0.00875017500350006	0.0648962890365583	0.4025097493738149	0.08391833560690534
0.008812176243524858	0.0665513749925009	0.4047810847771533	0.08590157069900271
0.00887417748354967	0.06821426639462323	0.4069832184396239	0.0878861587948094
0.008936178723574467	0.06988498771066473	0.40912438036760757	0.08987171466856284
0.008998179963599265	0.07156316422356471	0.41120649152125055	0.09185786734890744
0.009060181203624063	0.07324852732393254	0.4132327071041768	0.09384426765957982
0.009122182443648874	0.07494055878942403	0.41520277095636593	0.09583056699924412
0.009184183683673672	0.07663908987935011	0.41712140136619563	0.09781644808472942
0.00924618492369847	0.07834393351299401	0.41899272832950407	0.0998016211212501
0.009308186163723267	0.0800548873274169	0.4208203711884214	0.10178582047617947
0.009370187403748065	0.08177144363332725	0.42260370537862463	0.10376877829835329
0.009432188643772876	0.08349337958347365	0.42434571934466825	0.10575024686359086
0.009494189883797674	0.08522056780863153	0.42605026726600304	0.10773000380135084
0.009556191123822472	0.08695275402484055	0.4277186455540819	0.10970783612859913
0.00961819236384727	0.08868968223026533	0.4293523937355519	0.11168354169446677
0.009680193603872067	0.09043096502847843	0.43095113016852005	0.11365691723866031
0.009742194843896879	0.09217658958292389	0.43251961099760633	0.11562779015469385
0.009804196083921676	0.09392631046679425	0.43405878200918835	0.11759599474880564
0.009866197323946474	0.0956798547954726	0.4355693419624729	0.11956137067036973
0.009928198563971272	0.09743687965451663	0.4370509248965242	0.12152375629789389
0.00999019980399607	0.09919736297886442	0.4385077264249646	0.12348301694171519
0.010052201044020881	0.10096107090382031	0.4399403415997562	0.1254390224226632
0.010114202284045679	0.10272787506105982	0.44135097798316303	0.12739165701101782
0.010176203524070476	0.10449738469089427	0.44273810371450256	0.1293407962240316
0.010238204764095274	0.10626957330626868	0.444105431244484	0.13128633929483063
0.010300206004120072	0.1080442303388328	0.44545381841488935	0.13322819138164793
0.010362207244144883	0.10982119534715104	0.4467847600261086	0.13516626746820679
0.01042420848416968	0.1116002127599199	0.44809815595168595	0.13710048244483508
0.010486209724194478	0.1133812058978453	0.44939618344710913	0.13903076518541468
0.010548210964219276	0.11516401955600382	0.45067957916436285	0.14095704955665922
0.010610212204244074	0.116948533591653	0.4519494913534443	0.1428792769313182
0.010672213444268885	0.11873451143736438	0.4532054201668183	0.1447973859549827
0.010734214684293683	0.12052184659777979	0.45444864533776275	0.1467113235624328
0.01079621592431848	0.12231039989889449	0.45567986801873983	0.14862104135022614
0.010858217164343278	0.12410004058473026	0.4568997665193192	0.15052649540669338
0.010920218404368076	0.12589061426853443	0.4581086868760604	0.15242764423041355
0.010982219644392888	0.12768198159557576	0.45930713406000656	0.15432444969768172
0.011044220884417685	0.1294740383084666	0.46049601327980333	0.15621687951547797
0.011106222124442483	0.1312666605662054	0.4616758495087598	0.1581049048352149
0.01116822336446728	0.13305971281876294	0.4628469763174425	0.15998849904839768
0.011230224604492078	0.1348530719401858	0.4640099228267807	0.16186763898146436
0.01129222584451689	0.1366466317310042	0.46516547159926586	0.16374230644106302
0.011354227084541688	0.1384402862099097	0.4663142986314452	0.16561248752459112
0.011416228324566485	0.1402339303600465	0.4674569348926152	0.16747817169726925
0.011478229564591283	0.14202746159692922	0.46859373191120657	0.16933935066221062
0.01154023080461608	0.1438207707988666	0.4697248305153897	0.17119601704426218
0.011602232044640892	0.1456137632303815	0.4708505520045975	0.1730481654997904
0.01166423328466569	0.1474063473068154	0.47197119854437297	0.1748957925858589
0.011726234524690488	0.1491984492914574	0.47308727123767047	0.17673889797810166
0.011788235764715285	0.15098994993406872	0.47419855600503047	0.17857748003094415
0.011850237004740083	0.15278076904293766	0.4753054199255988	0.180411539377879
0.011912238244764894	0.1545708025544237	0.4764078351107561	0.18224107647610527
0.011974239484789692	0.15636001339843264	0.47750665687004956	0.1840660970666172
0.01203624072481449	0.158148280840758	0.47860149139583424	0.1858866044208208
0.012098241964839287	0.15993553157388912	0.4796926369091456	0.18770260363318972
0.012160243204864085	0.16172168763871808	0.4807803003900787	0.18951410104604127
0.012222244444888897	0.1635067096191466	0.48186519937856104	0.19132110739756608
0.012284245684913694	0.16529050103834467	0.48294722469699514	0.1931236326847618
0.012346246924938492	0.16707297614966737	0.4840264420662422	0.19492168724905237
0.01240824816496329	0.16885405097318376	0.48510289621008323	0.19671528164437704
0.012470249404988087	0.1706337192215266	0.4861775132903627	0.1985044320839972
0.012532250645012899	0.17241190958708427	0.4872502001015683	0.2002891541048626
0.012594251885037697	0.17418852358856418	0.4883204390905637	0.20206945994892278
0.012656253125062494	0.17596351092522342	0.48938853642371455	0.203845363674858
0.012718254365087292	0.1777368203812985	0.4904546277539905	0.20561688009291593
0.01278025560511209	0.1795084476096576	0.49151945220219834	0.20738402849026794
0.012842256845136901	0.18127825265056807	0.49258180626911485	0.2091468205961102
0.012904258085161699	0.18304619106411857	0.49364198495653083	0.21090526989053127
0.012966259325186497	0.18481224029520213	0.49470044894095183	0.212659392617716
0.013028260565211294	0.1865764179005213	0.49575817580782877	0.21440921096384652
0.013090261805236092	0.1883385671381849	0.49681356601529914	0.21615473709129368
0.013152263045260904	0.19009866821863056	0.497867229895448	0.21789598685968214
0.013214264285285701	0.19185662987616356	0.4989186270165924	0.21963297269023085
0.013276265525310499	0.19361254473204817	0.49996978028909767	0.22136571943088107
0.013338266765335297	0.1953662474485336	0.5010189854395368	0.22309424124197058
0.013400268005360108	0.19711772552903487	0.5020668418736032	0.22481855590120625
0.013462269245384906	0.19886693620555868	0.5031133477422843	0.22653868106498337
0.013524270485409703	0.20061393461539243	0.5041597918505607	0.22825464224659647
0.013586271725434501	0.2023585873429612	0.505204681051015	0.22996645557258222
0.013648272965459299	0.20410086208636874	0.506248141307494	0.2316741378483755
0.01371027420548411	0.20584067346460613	0.5072895407763204	0.23337770187014703
0.013772275445508908	0.20757811595200482	0.5083306628103352	0.23507717137778048
0.013834276685533706	0.2093130880766	0.5093704537956429	0.23677256345209532
0.013896277925558503	0.21104554517813917	0.5104087151084106	0.23846389384065264
0.013958279165583301	0.21277545264285547	0.5114455295530577	0.24015117870548816
0.014020280405608113	0.21450282817269845	0.5124815415625499	0.24183443809194563
0.01408228164563291	0.21622765383672063	0.5135168179947709	0.2435136923347145
0.014144282885657708	0.21794982153051978	0.5145502079557814	0.24518895452918488
0.014206284125682506	0.21966929284395234	0.5155817286507571	0.24686023779614916
0.014268285365707303	0.221386119222208	0.5166125022170264	0.24852756211116978
0.014330286605732115	0.223100318264849	0.5176431335751625	0.25019095106532196
0.014392287845756913	0.22481175057435823	0.51867188425922	0.251850417358504
0.01445428908578171	0.22652042312366383	0.5196994195620338	0.2535059777242549
0.014516290325806508	0.22822628252969557	0.5207252647792009	0.25515764585856304
0.014578291565831306	0.2299294610295596	0.5217515010045374	0.25680544823588863
0.014640292805856117	0.23162977068317753	0.5227756212890299	0.2584493956717413
0.014702294045880915	0.23332722265073083	0.523798213177472	0.2600895025463626
0.014764295285905712	0.23502181113327478	0.524819457568689	0.2617257842692362
0.01482629652593051	0.23671363883633292	0.5258410084528499	0.26335826637782256
0.014888297765955308	0.23840254242119666	0.5268606213115952	0.26498696037849256
0.01495029900598012	0.24008852817224005	0.5278787846559589	0.26661188072595676
0.015012300246004917	0.24177151112751993	0.5288945900660952	0.2682330361706886
0.015074301486029715	0.243451653949304	0.5299105212361415	0.2698504507606521
0.015136302726054512	0.245128808347534	0.5309245745367562	0.2714641360108497
0.01519830396607931	0.24680298069511272	0.5319371159618272	0.2730741056272981
0.015260305206104122	0.24847414539111887	0.5329480951874456	0.27468037292024905
0.01532230644612892	0.25014238354311247	0.5339588448776753	0.27628295935480696
0.015384307686153717	0.25180761993831763	0.5349683693054811	0.277881880108868
0.015446308926178515	0.2534698014262458	0.5359761244523695	0.2794771469039663
0.015508310166203312	0.25512887697327125	0.5369816816849836	0.2810687687398269
0.015570311406228124	0.256784962919714	0.5379867817956931	0.2826567653202894
0.01563231264625292	0.2584380272493332	0.5389910219618419	0.2842411537375805
0.01569431388627772	0.2600879890205437	0.5399932864662752	0.28582194408209494
0.015756315126302517	0.26173485060282453	0.5409939537376054	0.2873991487209052
0.015818316366327315	0.2633786165309989	0.5419931736313459	0.2889727808708928
0.015880317606352126	0.2650193720301356	0.5429921706177985	0.29054286123562933
0.015942318846376924	0.2666569598469496	0.5439887406087164	0.29210939676737135
0.01600432008640172	0.26829138654921253	0.5449832793692537	0.2936723968216063
0.01606632132642652	0.2699226937030405	0.5459764639235237	0.29523187488064456
0.016128322566451317	0.27155098290503327	0.546969768969767	0.2967878534584916
0.01619032380647613	0.27317607720503345	0.5479605848397184	0.2983403387997796
0.016252325046500926	0.27479801067502485	0.5489497573039359	0.29988934233820425
0.016314326286525724	0.276416708449347	0.5499363619047163	0.301434869722768
0.01637632752655052	0.27803237311158807	0.5509232997596479	0.3029769444992049
0.01643832876657532	0.2796448170017729	0.5519078487568524	0.304515573242491
0.01650033000660013	0.2812540755494857	0.5528907150075703	0.30605076685139726
0.01656233124662493	0.2828601380620313	0.5538718153656952	0.3075825356434085
0.016624332486649726	0.28446313067619566	0.5548529450406967	0.3091109009683284
0.016686333726674524	0.286062915844061	0.5558320324511475	0.31063587123966824
0.01674833496669932	0.2876594947348749	0.5568092474386089	0.3121574558687173
0.016810336206724133	0.2892527963649744	0.5577837392196634	0.31367565894994875
0.01687233744674893	0.2908429892149306	0.558757888887592	0.31519049926993437
0.01693433868677373	0.2924299788143214	0.5597302879675761	0.31670198679342176
0.016996339926798526	0.2940137488997362	0.5607007186690988	0.31821013007741616
0.017058341166823338	0.2955942902689794	0.5616692472364193	0.31971493803548445
0.017120342406848135	0.29717166234401604	0.5626366983145963	0.3212164246231848
0.017182343646872933	0.29874587521962936	0.5636031198188685	0.32271460400597834
0.01724434488689773	0.3003168301579375	0.5645671166998668	0.32420948163904717
0.01730634612692253	0.301884511527021	0.5655286884899322	0.3257010629409647
0.01736834736694734	0.3034490132211758	0.5664891550841076	0.32718936145501065
0.017430348606972138	0.3050103827945088	0.5674491322980937	0.32867439444707763
0.017492349846996935	0.306568485209929	0.5684065390613493	0.3301561662133564
0.017554351087021733	0.3081233531756369	0.5693621123089111	0.3316346855784381
0.01761635232704653	0.30967495151636937	0.570315337810497	0.33310995813394056
0.017678353567071342	0.31122345696078063	0.5712686290349819	0.3345820043544381
0.01774035480709614	0.3127686776123676	0.5722191280533406	0.33605082692325106
0.017802356047120937	0.31431064931710256	0.5731675237700807	0.3375164327651954
0.017864357287145735	0.3158493882191499	0.5741140421942321	0.33897883015923436
0.017926358527170533	0.3173850318116586	0.575060562866481	0.3404380389504966
0.017988359767195344	0.3189174181885365	0.5760045862565267	0.34189406341199036
0.018050361007220142	0.3204465745343617	0.5769466682632103	0.34334691122629285
0.01811236224724494	0.3219724273001206	0.5778858233511251	0.34479658393695556
0.018174363487269737	0.3234951752031352	0.5788248017194358	0.34624310007681874
0.018236364727294535	0.32501467361626435	0.5797614116881741	0.3476864645175193
0.018298365967319347	0.32653094837708246	0.5806960769844098	0.34912668471961633
0.018360367207344144	0.32804398858179606	0.5816287176864475	0.3505637676035642
0.018422368447368942	0.329553898979896	0.5825607503382263	0.35199772880262226
0.01848436968739374	0.33106061287418737	0.5834910531004575	0.3534285769193946
0.018546370927418537	0.332564090375509	0.5844190663590377	0.3548563170443696
0.01860837216744335	0.3340642915862802	0.5853443457151608	0.35628095148976685
0.018670373407468147	0.33556135457299596	0.5862687626618349	0.3577024941211093
0.018732374647492944	0.3370552574709038	0.5871918835559263	0.35912095603789373
0.018794375887517742	0.3385459316299655	0.5881125987359305	0.3605363414122549
0.01885637712754254	0.34003339148403566	0.589031301170704	0.36194865681945865
0.01891837836756735	0.3415176560535545	0.5899481843805467	0.36335790999026796
0.01898037960759215	0.3429988232717184	0.5908644929299475	0.3647641163002465
0.019042380847616946	0.34447674552734	0.5917780059687	0.3661672773029704
0.019104382087641744	0.345951440440857	0.5926891297034375	0.36756739705315344
0.019166383327666542	0.3474229630267573	0.5935985832342751	0.368964484025166
0.019228384567691353	0.3488914260967398	0.5945078576097083	0.3703585558570871
0.01929038580771615	0.3503566616539259	0.59541432990387	0.37174961386581573
0.01935238704774095	0.3518187144991995	0.5963188542277538	0.3731376646393244
0.019414388287765746	0.35327751959731707	0.5972204900606205	0.3745227089115587
0.019476389527790544	0.35473329048953167	0.5981221444692819	0.37590476538034734
0.019538390767815356	0.35618584781091833	0.5990210817131835	0.37728383571848734
0.019600392007840153	0.3576352356164678	0.5999180188866648	0.3786599260207571
0.01966239324786495	0.3590814523917031	0.6008128956424363	0.38003304197126
0.01972439448788975	0.3605246318086552	0.6017075093232539	0.3814032003282426
0.019786395727914546	0.36196464537676304	0.6025998159273459	0.38277040511250776
0.019848396967939358	0.36340150305483604	0.603490010468835	0.38413466152537756
0.019910398207964156	0.36483514231298503	0.6043772604933715	0.38549596959067045
0.019972399447988953	0.3662657372815059	0.6052639321836505	0.38685434395730245
0.02003440068801375	0.36769320095673447	0.6061486305070999	0.38820979056102584
0.02009640192803855	0.3691175266336156	0.6070311840768207	0.38956231424157184
0.02015840316806336	0.37053871154947055	0.6079116532519919	0.39091192018183396
0.020220404408088158	0.3719568216394352	0.6087908688762763	0.39225861866806955
0.020282405648112956	0.373371871008124	0.60966885468494	0.3936024200696634
0.020344406888137753	0.3747837722136221	0.610544288360523	0.39494332651873665
0.02040640812816255	0.37619251559939554	0.6114171518255024	0.3962813400224957
0.020468409368187362	0.3775981988630847	0.612288727255609	0.3976164705007979
0.02053041060821216	0.37900087123535336	0.6131595745440059	0.3989487312728553
0.020592411848236958	0.38040041069072655	0.614027737055621	0.4002781234817013
0.020654413088261755	0.38179685312149253	0.6148939192572265	0.4016046526175744
0.020716414328286553	0.3831901717492339	0.6157576619511764	0.40292832129850314
0.020778415568311365	0.3845805387568858	0.6166212553880943	0.40424914628224673
0.020840416808336162	0.38596777650679903	0.6174819898946242	0.40556712747464413
0.02090241804836096	0.38735192392658857	0.6183405304908832	0.4068822688925692
0.020964419288385758	0.3887330017229143	0.6191971089347661	0.4081945759605501
0.021026420528410555	0.39011114514978384	0.6200535184389447	0.40950406515333504
0.021088421768435367	0.3914862047234495	0.6209073892028023	0.41081073819623604
0.021150423008460165	0.3928582109062604	0.6217592610622482	0.412114600140597
0.021212424248484962	0.3942270987428609	0.6226082120964507	0.41341565030819777
0.02127442548850976	0.39559306053691223	0.6234568532780956	0.41471390416328846
0.02133642672853457	0.39695596284884194	0.6243031042877569	0.416009364216196
0.02139842796855937	0.39831583468369935	0.6251473744938429	0.41730203549201456
0.021460429208584167	0.3996726695180907	0.6259895815197469	0.4185919224756134
0.021522430448608965	0.4010265703696343	0.6268310695358934	0.419879037932384
0.021584431688633762	0.4023774760663437	0.6276707617013385	0.4211633878929215
0.021646432928658574	0.4037253542056852	0.6285081655733953	0.4224449753067852
0.02170843416868337	0.40507017013296753	0.6293428622033294	0.4237238005158041
0.02177043540870817	0.40641205727346286	0.6301766236745765	0.4249998748128445
0.021832436648732967	0.4077509964183059	0.6310090234785363	0.4262732067847459
0.021894437888757765	0.4090869285703217	0.6318390626384095	0.42754379879065274
0.021956439128782576	0.41041986953659243	0.632667101946759	0.4288116554051664
0.022018440368807374	0.41174984140437404	0.6334933468221672	0.43007678244429415
0.02208044160883217	0.4130769356916721	0.6343189248266663	0.4313391926574931
0.02214244284885697	0.41440101984031785	0.6351418042601826	0.43259888615759107
0.022204444088881767	0.41572211214000665	0.6359623550064908	0.43385586534294956
0.02226644532890658	0.41704026751949097	0.636781266028383	0.4351101368555469
0.022328446568931376	0.41835559176658543	0.6375999022687872	0.4363617157329446
0.022390447808956174	0.419667932122749	0.6384158379176061	0.43761060192595946
0.02245244904898097	0.42097733274451	0.6392298666973304	0.4388568002916676
0.02251445028900577	0.4222837360977307	0.6400411207070491	0.4401003102926757
0.02257645152903058	0.4235873420108063	0.6408522929367808	0.4413411480401351
0.02263845276905538	0.42488798648875503	0.641660854532204	0.4425793139149057
0.022700454009080176	0.4261857121348227	0.6424674703609955	0.4438148124050039
0.022762455249104974	0.4274805202344609	0.6432720976434554	0.4450476477062871
0.02282445648912977	0.42877253599443027	0.6440763965836075	0.44627783425030754
0.022886457729154583	0.4300616425508749	0.6448784813413982	0.4475053747231437
0.02294845896917938	0.4313478518339163	0.6456785487425719	0.4487302730108407
0.023010460209204178	0.4326311077452315	0.6464758284202585	0.4499525282138289
0.023072461449228976	0.4339115729280279	0.6472725095623854	0.451172152969349
0.023134462689253774	0.4351891676346283	0.6480672903457636	0.4523891517900338
0.023196463929278585	0.4364638891581168	0.6488600428620931	0.45360352837003004
0.023258465169303383	0.4377357361555899	0.6496508162107976	0.45481528668413196
0.02332046640932818	0.43900477187771075	0.6504403900961967	0.45602443550187505
0.023382467649352978	0.44027100863840263	0.6512287537773197	0.4572309834722015
0.023444468889377776	0.4415343696089908	0.6520147205354635	0.458434931855552
0.023506470129402587	0.44279484672756825	0.652798261919562	0.45963628172872223
0.023568471369427385	0.4440525317950082	0.6535805663875424	0.4608350415076451
0.023630472609452183	0.4453074691700576	0.6543621199102816	0.462031222559994
0.02369247384947698	0.4465595507267453	0.6551411682842742	0.46322482534054465
0.023754475089501778	0.4478088099124711	0.655918346916314	0.4644158542286761
0.02381647632952659	0.4490552250944807	0.656693259980686	0.46560431113012174
0.023878477569551387	0.4502989526352026	0.65746797089494	0.46679021069270565
[truncated: 48,001 more rows]
