# Supplementary material for: Stimulus duration encoding occurs early in the moth olfactory pathway
Source: Commun Biol. 2024 Oct 3;7:1252. doi: 10.1038/s42003-024-06921-z (PMC11449909; doi:10.1038/s42003-024-06921-z)
Supplement: Supplementary file 3 — Supplementary Data 1 [file 42003_2024_6921_MOESM3_ESM.zip › Fig 6/C.csv]

	time (s)	potential (mV)
0	-1.0	0.0
1	-0.9998999999999967	0.009155273
2	-0.9997999999999934	0.009155273
3	-0.9997000000000043	0.018310547
4	-0.9996000000000009	0.024414062
5	-0.9994999999999976	0.015258789
6	-0.9993999999999943	0.0061035156
7	-0.9993000000000052	0.0061035156
8	-0.9992000000000019	0.012207031
9	-0.9990999999999985	0.012207031
10	-0.9989999999999952	0.009155273
11	-0.9989000000000061	0.009155273
12	-0.9988000000000028	0.018310547
13	-0.9986999999999995	0.033569336
14	-0.9985999999999962	0.036621094
15	-0.998500000000007	0.051879883
16	-0.9984000000000037	0.048828125
17	-0.9983000000000004	0.051879883
18	-0.9981999999999971	0.061035156
19	-0.9980999999999938	0.07019043
20	-0.9980000000000047	0.064086914
21	-0.9979000000000013	0.06713867
22	-0.997799999999998	0.061035156
23	-0.9976999999999947	0.04272461
24	-0.9976000000000056	0.033569336
25	-0.9975000000000023	0.018310547
26	-0.997399999999999	0.0061035156
27	-0.9972999999999956	0.0061035156
28	-0.9972000000000065	-0.0030517578
29	-0.9971000000000032	0.009155273
30	-0.9969999999999999	0.0061035156
31	-0.9968999999999966	0.015258789
32	-0.9967999999999932	0.021362305
33	-0.9967000000000041	0.030517578
34	-0.9966000000000008	0.05493164
35	-0.9964999999999975	0.064086914
36	-0.9963999999999942	0.061035156
37	-0.9963000000000051	0.07324219
38	-0.9962000000000018	0.06713867
39	-0.9960999999999984	0.05493164
40	-0.9959999999999951	0.064086914
41	-0.995900000000006	0.07019043
42	-0.9958000000000027	0.07019043
43	-0.9956999999999994	0.061035156
44	-0.995599999999996	0.064086914
45	-0.9955000000000069	0.06713867
46	-0.9954000000000036	0.06713867
47	-0.9953000000000003	0.076293945
48	-0.995199999999997	0.08239746
49	-0.9950999999999937	0.08850098
50	-0.9950000000000045	0.09460449
51	-0.9949000000000012	0.10986328
52	-0.9947999999999979	0.1159668
53	-0.9946999999999946	0.103759766
54	-0.9946000000000055	0.09460449
55	-0.9945000000000022	0.06713867
56	-0.9943999999999988	0.04272461
57	-0.9942999999999955	0.04272461
58	-0.9942000000000064	0.033569336
59	-0.9941000000000031	0.03967285
60	-0.9939999999999998	0.036621094
61	-0.9938999999999965	0.024414062
62	-0.9937999999999931	0.033569336
63	-0.993700000000004	0.033569336
64	-0.9936000000000007	0.036621094
65	-0.9934999999999974	0.03967285
66	-0.9933999999999941	0.048828125
67	-0.993300000000005	0.045776367
68	-0.9932000000000016	0.036621094
69	-0.9930999999999983	0.03967285
70	-0.992999999999995	0.036621094
71	-0.9929000000000059	0.036621094
72	-0.9928000000000026	0.033569336
73	-0.9926999999999992	0.04272461
74	-0.9925999999999959	0.05493164
75	-0.9925000000000068	0.0579834
76	-0.9924000000000035	0.05493164
77	-0.9923000000000002	0.051879883
78	-0.9921999999999969	0.045776367
79	-0.9920999999999935	0.048828125
80	-0.9920000000000044	0.036621094
81	-0.9919000000000011	0.03967285
82	-0.9917999999999978	0.036621094
83	-0.9916999999999945	0.03967285
84	-0.9916000000000054	0.05493164
85	-0.991500000000002	0.0579834
86	-0.9913999999999987	0.05493164
87	-0.9912999999999954	0.064086914
88	-0.9912000000000063	0.064086914
89	-0.991100000000003	0.06713867
90	-0.9909999999999997	0.08239746
91	-0.9908999999999963	0.08239746
92	-0.990799999999993	0.08239746
93	-0.9907000000000039	0.08239746
94	-0.9906000000000006	0.0793457
95	-0.9904999999999973	0.07019043
96	-0.990399999999994	0.07324219
97	-0.9903000000000048	0.061035156
98	-0.9902000000000015	0.045776367
99	-0.9900999999999982	0.030517578
100	-0.9899999999999949	0.021362305
101	-0.9899000000000058	0.018310547
102	-0.9898000000000025	0.02746582
103	-0.9896999999999991	0.033569336
104	-0.9895999999999958	0.03967285
105	-0.9895000000000067	0.045776367
106	-0.9894000000000034	0.051879883
107	-0.9893000000000001	0.064086914
108	-0.9891999999999967	0.07019043
109	-0.9890999999999934	0.0793457
110	-0.9890000000000043	0.0793457
111	-0.988900000000001	0.07019043
112	-0.9887999999999977	0.061035156
113	-0.9886999999999944	0.036621094
114	-0.9886000000000053	0.012207031
115	-0.9885000000000019	0.009155273
116	-0.9883999999999986	0.0030517578
117	-0.9882999999999953	-0.024414062
118	-0.9882000000000062	-0.036621094
119	-0.9881000000000029	-0.051879883
120	-0.9879999999999995	-0.0579834
121	-0.9878999999999962	-0.08544922
122	-0.9877999999999929	-0.091552734
123	-0.9877000000000038	-0.08544922
124	-0.9876000000000005	-0.076293945
125	-0.9874999999999972	-0.07324219
126	-0.9873999999999938	-0.07019043
127	-0.9873000000000047	-0.0579834
128	-0.9872000000000014	-0.05493164
129	-0.9870999999999981	-0.05493164
130	-0.9869999999999948	-0.0579834
131	-0.9869000000000057	-0.07324219
132	-0.9868000000000023	-0.07019043
133	-0.986699999999999	-0.07019043
134	-0.9865999999999957	-0.08239746
135	-0.9865000000000066	-0.091552734
136	-0.9864000000000033	-0.08850098
137	-0.9863	-0.08850098
138	-0.9861999999999966	-0.119018555
139	-0.9860999999999933	-0.12512207
140	-0.9860000000000042	-0.13427734
141	-0.9859000000000009	-0.13427734
142	-0.9857999999999976	-0.13122559
143	-0.9856999999999942	-0.119018555
144	-0.9856000000000051	-0.119018555
145	-0.9855000000000018	-0.09460449
146	-0.9853999999999985	-0.08544922
147	-0.9852999999999952	-0.0793457
148	-0.9852000000000061	-0.08544922
149	-0.9851000000000028	-0.0793457
150	-0.9849999999999994	-0.08239746
151	-0.9848999999999961	-0.07324219
152	-0.984800000000007	-0.061035156
153	-0.9847000000000037	-0.05493164
154	-0.9846000000000004	-0.036621094
155	-0.984499999999997	-0.0030517578
156	-0.9843999999999937	0.015258789
157	-0.9843000000000046	-0.0030517578
158	-0.9842000000000013	-0.015258789
159	-0.984099999999998	-0.0061035156
160	-0.9839999999999947	0.0
161	-0.9839000000000055	-0.0030517578
162	-0.9838000000000022	-0.012207031
163	-0.9836999999999989	-0.012207031
164	-0.9835999999999956	-0.018310547
165	-0.9835000000000065	-0.009155273
166	-0.9834000000000032	-0.012207031
167	-0.9832999999999998	0.0
168	-0.9831999999999965	0.0
169	-0.9830999999999932	-0.0030517578
170	-0.9830000000000041	-0.018310547
171	-0.9829000000000008	-0.021362305
172	-0.9827999999999975	-0.0030517578
173	-0.9826999999999941	-0.009155273
174	-0.982600000000005	-0.018310547
175	-0.9825000000000017	-0.018310547
176	-0.9823999999999984	-0.030517578
177	-0.9822999999999951	-0.033569336
178	-0.982200000000006	-0.024414062
179	-0.9821000000000026	-0.012207031
180	-0.9819999999999993	-0.015258789
181	-0.981899999999996	-0.021362305
182	-0.9818000000000069	-0.02746582
183	-0.9817000000000036	-0.030517578
184	-0.9816000000000003	-0.024414062
185	-0.9814999999999969	-0.012207031
186	-0.9813999999999936	-0.0061035156
187	-0.9813000000000045	0.0
188	-0.9812000000000012	0.0061035156
189	-0.9810999999999979	0.0061035156
190	-0.9809999999999945	-0.0061035156
191	-0.9809000000000054	-0.0061035156
192	-0.9808000000000021	-0.009155273
193	-0.9806999999999988	0.009155273
194	-0.9805999999999955	0.0061035156
195	-0.9805000000000064	0.015258789
196	-0.980400000000003	0.012207031
197	-0.9802999999999997	0.0
198	-0.9801999999999964	-0.009155273
199	-0.9800999999999931	-0.015258789
200	-0.980000000000004	-0.009155273
201	-0.9799000000000007	-0.009155273
202	-0.9797999999999973	-0.009155273
203	-0.979699999999994	0.0061035156
204	-0.9796000000000049	0.0030517578
205	-0.9795000000000016	-0.0061035156
206	-0.9793999999999983	-0.0030517578
207	-0.979299999999995	0.0061035156
208	-0.9792000000000058	0.009155273
209	-0.9791000000000025	0.015258789
210	-0.9789999999999992	0.018310547
211	-0.9788999999999959	0.018310547
212	-0.9788000000000068	0.030517578
213	-0.9787000000000035	0.03967285
214	-0.9786000000000001	0.048828125
215	-0.9784999999999968	0.05493164
216	-0.9783999999999935	0.051879883
217	-0.9783000000000044	0.048828125
218	-0.9782000000000011	0.061035156
219	-0.9780999999999977	0.076293945
220	-0.9779999999999944	0.08544922
221	-0.9779000000000053	0.10070801
222	-0.977800000000002	0.10070801
223	-0.9776999999999987	0.103759766
224	-0.9775999999999954	0.09460449
225	-0.9775000000000063	0.08239746
226	-0.9774000000000029	0.06713867
227	-0.9772999999999996	0.048828125
228	-0.9771999999999963	0.04272461
229	-0.977099999999993	0.03967285
230	-0.9770000000000039	0.036621094
231	-0.9769000000000005	0.048828125
232	-0.9767999999999972	0.048828125
233	-0.9766999999999939	0.061035156
234	-0.9766000000000048	0.064086914
235	-0.9765000000000015	0.0579834
236	-0.9763999999999982	0.024414062
237	-0.9762999999999948	0.024414062
238	-0.9762000000000057	0.036621094
239	-0.9761000000000024	0.04272461
240	-0.9759999999999991	0.051879883
241	-0.9758999999999958	0.064086914
242	-0.9758000000000067	0.061035156
243	-0.9757000000000033	0.05493164
244	-0.9756	0.051879883
245	-0.9754999999999967	0.0579834
246	-0.9753999999999934	0.0579834
247	-0.9753000000000043	0.051879883
248	-0.975200000000001	0.045776367
249	-0.9750999999999976	0.04272461
250	-0.9749999999999943	0.045776367
251	-0.9749000000000052	0.051879883
252	-0.9748000000000019	0.0579834
253	-0.9746999999999986	0.061035156
254	-0.9745999999999952	0.0579834
255	-0.9745000000000061	0.033569336
256	-0.9744000000000028	0.0061035156
257	-0.9742999999999995	0.009155273
258	-0.9741999999999962	0.0
259	-0.9741000000000071	-0.009155273
260	-0.9740000000000038	-0.018310547
261	-0.9739000000000004	-0.0030517578
262	-0.9737999999999971	-0.0030517578
263	-0.9736999999999938	0.015258789
264	-0.9736000000000047	0.012207031
265	-0.9735000000000014	0.009155273
266	-0.973399999999998	0.0030517578
267	-0.9732999999999947	0.0061035156
268	-0.9732000000000056	0.012207031
269	-0.9731000000000023	0.009155273
270	-0.972999999999999	0.024414062
271	-0.9728999999999957	0.021362305
272	-0.9728000000000065	0.0030517578
273	-0.9727000000000032	-0.0030517578
274	-0.9725999999999999	-0.018310547
275	-0.9724999999999966	-0.012207031
276	-0.9723999999999933	-0.015258789
277	-0.9723000000000042	-0.03967285
278	-0.9722000000000008	-0.048828125
279	-0.9720999999999975	-0.045776367
280	-0.9719999999999942	-0.033569336
281	-0.9719000000000051	-0.02746582
282	-0.9718000000000018	-0.012207031
283	-0.9716999999999985	-0.018310547
284	-0.9715999999999951	-0.009155273
285	-0.971500000000006	0.0061035156
286	-0.9714000000000027	0.021362305
287	-0.9712999999999994	0.0030517578
288	-0.9711999999999961	-0.009155273
289	-0.971100000000007	0.0
290	-0.9710000000000036	0.009155273
291	-0.9709000000000003	0.018310547
292	-0.970799999999997	0.0
293	-0.9706999999999937	-0.009155273
294	-0.9706000000000046	-0.012207031
295	-0.9705000000000013	-0.021362305
296	-0.9703999999999979	-0.009155273
297	-0.9702999999999946	-0.012207031
298	-0.9702000000000055	-0.024414062
299	-0.9701000000000022	-0.02746582
300	-0.9699999999999989	-0.04272461
301	-0.9698999999999955	-0.048828125
302	-0.9698000000000064	-0.07324219
303	-0.9697000000000031	-0.064086914
304	-0.9695999999999998	-0.061035156
305	-0.9694999999999965	-0.05493164
306	-0.9693999999999932	-0.04272461
307	-0.969300000000004	-0.045776367
308	-0.9692000000000007	-0.048828125
309	-0.9690999999999974	-0.051879883
310	-0.9689999999999941	-0.045776367
311	-0.968900000000005	-0.02746582
312	-0.9688000000000017	-0.02746582
313	-0.9686999999999983	-0.045776367
314	-0.968599999999995	-0.064086914
315	-0.9685000000000059	-0.076293945
316	-0.9684000000000026	-0.08544922
317	-0.9682999999999993	-0.09765625
318	-0.968199999999996	-0.11291504
319	-0.9681000000000068	-0.1159668
320	-0.9680000000000035	-0.13427734
321	-0.9679000000000002	-0.15258789
322	-0.9677999999999969	-0.14038086
323	-0.9676999999999936	-0.14343262
324	-0.9676000000000045	-0.13427734
325	-0.9675000000000011	-0.13122559
326	-0.9673999999999978	-0.119018555
327	-0.9672999999999945	-0.10986328
328	-0.9672000000000054	-0.08850098
329	-0.9671000000000021	-0.076293945
330	-0.9669999999999987	-0.076293945
331	-0.9668999999999954	-0.06713867
332	-0.9668000000000063	-0.06713867
333	-0.966700000000003	-0.061035156
334	-0.9665999999999997	-0.051879883
335	-0.9664999999999964	-0.048828125
336	-0.966399999999993	-0.030517578
337	-0.9663000000000039	-0.03967285
338	-0.9662000000000006	-0.048828125
339	-0.9660999999999973	-0.033569336
340	-0.965999999999994	-0.048828125
341	-0.9659000000000049	-0.048828125
342	-0.9658000000000015	-0.06713867
343	-0.9656999999999982	-0.06713867
344	-0.9655999999999949	-0.07324219
345	-0.9655000000000058	-0.076293945
346	-0.9654000000000025	-0.061035156
347	-0.9652999999999992	-0.05493164
348	-0.9651999999999958	-0.05493164
349	-0.9651000000000067	-0.061035156
350	-0.9650000000000034	-0.05493164
351	-0.9649000000000001	-0.04272461
352	-0.9647999999999968	-0.030517578
353	-0.9646999999999935	-0.036621094
354	-0.9646000000000043	-0.064086914
355	-0.964500000000001	-0.051879883
356	-0.9643999999999977	-0.045776367
357	-0.9642999999999944	-0.061035156
358	-0.9642000000000053	-0.07324219
359	-0.964100000000002	-0.064086914
360	-0.9639999999999986	-0.06713867
361	-0.9638999999999953	-0.064086914
362	-0.9638000000000062	-0.05493164
363	-0.9637000000000029	-0.05493164
364	-0.9635999999999996	-0.045776367
365	-0.9634999999999962	-0.048828125
366	-0.9633999999999929	-0.04272461
367	-0.9633000000000038	-0.04272461
368	-0.9632000000000005	-0.04272461
369	-0.9630999999999972	-0.030517578
370	-0.9629999999999939	-0.03967285
371	-0.9629000000000048	-0.024414062
372	-0.9628000000000014	-0.012207031
373	-0.9626999999999981	-0.018310547
374	-0.9625999999999948	-0.024414062
375	-0.9625000000000057	-0.045776367
376	-0.9624000000000024	-0.06713867
377	-0.962299999999999	-0.08544922
378	-0.9621999999999957	-0.07324219
379	-0.9621000000000066	-0.048828125
380	-0.9620000000000033	-0.033569336
381	-0.9619	-0.009155273
382	-0.9617999999999967	-0.012207031
383	-0.9616999999999933	-0.009155273
384	-0.9616000000000042	-0.0061035156
385	-0.9615000000000009	-0.009155273
386	-0.9613999999999976	-0.009155273
387	-0.9612999999999943	-0.015258789
388	-0.9612000000000052	-0.018310547
389	-0.9611000000000018	-0.012207031
390	-0.9609999999999985	-0.021362305
391	-0.9608999999999952	-0.030517578
392	-0.9608000000000061	-0.030517578
393	-0.9607000000000028	-0.02746582
394	-0.9605999999999995	-0.012207031
395	-0.9604999999999961	-0.0030517578
396	-0.960400000000007	0.0030517578
397	-0.9603000000000037	0.0061035156
398	-0.9602000000000004	-0.015258789
399	-0.9600999999999971	-0.02746582
400	-0.9599999999999937	-0.03967285
401	-0.9599000000000046	-0.03967285
402	-0.9598000000000013	-0.03967285
403	-0.959699999999998	-0.03967285
404	-0.9595999999999947	-0.033569336
405	-0.9595000000000056	-0.021362305
406	-0.9594000000000023	-0.021362305
407	-0.9592999999999989	-0.0030517578
408	-0.9591999999999956	0.012207031
409	-0.9591000000000065	0.021362305
410	-0.9590000000000032	0.030517578
411	-0.9588999999999999	0.030517578
412	-0.9587999999999965	0.036621094
413	-0.9586999999999932	0.04272461
414	-0.9586000000000041	0.03967285
415	-0.9585000000000008	0.051879883
416	-0.9583999999999975	0.051879883
417	-0.9582999999999942	0.04272461
418	-0.958200000000005	0.03967285
419	-0.9581000000000017	0.0579834
420	-0.9579999999999984	0.06713867
421	-0.9578999999999951	0.07019043
422	-0.957800000000006	0.07019043
423	-0.9577000000000027	0.05493164
424	-0.9575999999999993	0.048828125
425	-0.957499999999996	0.0579834
426	-0.9574000000000069	0.0579834
427	-0.9573000000000036	0.0579834
428	-0.9572000000000003	0.05493164
429	-0.957099999999997	0.0579834
430	-0.9569999999999936	0.061035156
431	-0.9569000000000045	0.064086914
432	-0.9568000000000012	0.061035156
433	-0.9566999999999979	0.064086914
434	-0.9565999999999946	0.06713867
435	-0.9565000000000055	0.07324219
436	-0.9564000000000021	0.0579834
437	-0.9562999999999988	0.06713867
438	-0.9561999999999955	0.0579834
439	-0.9561000000000064	0.0579834
440	-0.9560000000000031	0.051879883
441	-0.9558999999999997	0.061035156
442	-0.9557999999999964	0.07019043
443	-0.9556999999999931	0.0579834
444	-0.955600000000004	0.0793457
445	-0.9555000000000007	0.076293945
446	-0.9553999999999974	0.07019043
447	-0.955299999999994	0.08239746
448	-0.9552000000000049	0.07324219
449	-0.9551000000000016	0.061035156
450	-0.9549999999999983	0.051879883
451	-0.954899999999995	0.036621094
452	-0.9548000000000059	0.024414062
453	-0.9547000000000025	0.012207031
454	-0.9545999999999992	0.0061035156
455	-0.9544999999999959	-0.0030517578
456	-0.9544000000000068	-0.012207031
457	-0.9543000000000035	-0.0061035156
458	-0.9542000000000002	0.0030517578
459	-0.9540999999999968	0.012207031
460	-0.9539999999999935	0.024414062
461	-0.9539000000000044	0.012207031
462	-0.9538000000000011	0.0030517578
463	-0.9536999999999978	-0.0061035156
464	-0.9535999999999945	0.0
465	-0.9535000000000053	0.018310547
466	-0.953400000000002	0.0061035156
467	-0.9532999999999987	0.0
468	-0.9531999999999954	-0.012207031
469	-0.9531000000000063	0.0061035156
470	-0.953000000000003	0.018310547
471	-0.9528999999999996	0.015258789
472	-0.9527999999999963	0.012207031
473	-0.952699999999993	0.012207031
474	-0.9526000000000039	0.02746582
475	-0.9525000000000006	0.036621094
476	-0.9523999999999972	0.033569336
477	-0.9522999999999939	0.036621094
478	-0.9522000000000048	0.024414062
479	-0.9521000000000015	0.024414062
480	-0.9519999999999982	0.030517578
481	-0.9518999999999949	0.033569336
482	-0.9518000000000058	0.024414062
483	-0.9517000000000024	0.009155273
484	-0.9515999999999991	0.0
485	-0.9514999999999958	0.009155273
486	-0.9514000000000067	0.0061035156
487	-0.9513000000000034	0.009155273
488	-0.9512	0.02746582
489	-0.9510999999999967	0.033569336
490	-0.9509999999999934	0.03967285
491	-0.9509000000000043	0.048828125
492	-0.950800000000001	0.045776367
493	-0.9506999999999977	0.036621094
494	-0.9505999999999943	0.04272461
495	-0.9505000000000052	0.03967285
496	-0.9504000000000019	0.030517578
497	-0.9502999999999986	0.024414062
498	-0.9501999999999953	0.018310547
499	-0.9501000000000062	0.0
500	-0.9500000000000028	-0.012207031
501	-0.9498999999999995	-0.030517578
502	-0.9497999999999962	-0.033569336
503	-0.9497000000000071	-0.018310547
504	-0.9496000000000038	-0.009155273
505	-0.9495000000000005	-0.012207031
506	-0.9493999999999971	-0.021362305
507	-0.9492999999999938	-0.021362305
508	-0.9492000000000047	-0.024414062
509	-0.9491000000000014	-0.024414062
510	-0.9489999999999981	-0.018310547
511	-0.9488999999999947	-0.02746582
512	-0.9488000000000056	-0.02746582
513	-0.9487000000000023	-0.02746582
514	-0.948599999999999	-0.030517578
515	-0.9484999999999957	-0.03967285
516	-0.9484000000000066	-0.045776367
517	-0.9483000000000033	-0.061035156
518	-0.9481999999999999	-0.09460449
519	-0.9480999999999966	-0.103759766
520	-0.9479999999999933	-0.1159668
521	-0.9479000000000042	-0.12817383
522	-0.9478000000000009	-0.10681152
523	-0.9476999999999975	-0.10070801
524	-0.9475999999999942	-0.091552734
525	-0.9475000000000051	-0.08544922
526	-0.9474000000000018	-0.09765625
527	-0.9472999999999985	-0.09765625
528	-0.9471999999999952	-0.09460449
529	-0.947100000000006	-0.08850098
530	-0.9470000000000027	-0.0793457
531	-0.9468999999999994	-0.07019043
532	-0.9467999999999961	-0.07324219
533	-0.946700000000007	-0.0793457
534	-0.9466000000000037	-0.08850098
535	-0.9465000000000003	-0.091552734
536	-0.946399999999997	-0.08239746
537	-0.9462999999999937	-0.08544922
538	-0.9462000000000046	-0.09765625
539	-0.9461000000000013	-0.11291504
540	-0.945999999999998	-0.12207031
541	-0.9458999999999946	-0.12512207
542	-0.9458000000000055	-0.12817383
543	-0.9457000000000022	-0.14343262
544	-0.9455999999999989	-0.1586914
545	-0.9454999999999956	-0.14343262
546	-0.9454000000000065	-0.12817383
547	-0.9453000000000031	-0.10986328
548	-0.9451999999999998	-0.10986328
549	-0.9450999999999965	-0.09765625
550	-0.9449999999999932	-0.103759766
551	-0.9449000000000041	-0.10070801
552	-0.9448000000000008	-0.09460449
553	-0.9446999999999974	-0.09460449
554	-0.9445999999999941	-0.08239746
555	-0.944500000000005	-0.061035156
556	-0.9444000000000017	-0.04272461
557	-0.9442999999999984	-0.045776367
558	-0.944199999999995	-0.036621094
559	-0.9441000000000059	-0.03967285
560	-0.9440000000000026	-0.04272461
561	-0.9438999999999993	-0.04272461
562	-0.943799999999996	-0.045776367
563	-0.9437000000000069	-0.030517578
564	-0.9436000000000035	-0.030517578
565	-0.9435000000000002	-0.024414062
566	-0.9433999999999969	-0.009155273
567	-0.9432999999999936	-0.015258789
568	-0.9432000000000045	-0.009155273
569	-0.9431000000000012	-0.0061035156
570	-0.9429999999999978	-0.0061035156
571	-0.9428999999999945	-0.012207031
572	-0.9428000000000054	0.0030517578
573	-0.9427000000000021	-0.0030517578
574	-0.9425999999999988	-0.0061035156
575	-0.9424999999999955	0.009155273
576	-0.9424000000000063	0.018310547
577	-0.942300000000003	0.015258789
578	-0.9421999999999997	0.0030517578
579	-0.9420999999999964	-0.009155273
580	-0.9419999999999931	-0.009155273
581	-0.941900000000004	-0.012207031
582	-0.9418000000000006	-0.0030517578
583	-0.9416999999999973	-0.0030517578
584	-0.941599999999994	0.0030517578
585	-0.9415000000000049	0.021362305
586	-0.9414000000000016	0.030517578
587	-0.9412999999999982	0.02746582
588	-0.9411999999999949	0.033569336
589	-0.9411000000000058	0.030517578
590	-0.9410000000000025	0.015258789
591	-0.9408999999999992	0.0061035156
592	-0.9407999999999959	-0.0030517578
593	-0.9407000000000068	0.0061035156
594	-0.9406000000000034	0.015258789
595	-0.9405000000000001	0.030517578
596	-0.9403999999999968	0.036621094
597	-0.9402999999999935	0.030517578
598	-0.9402000000000044	0.012207031
599	-0.940100000000001	0.0030517578
600	-0.9399999999999977	0.0061035156
601	-0.9398999999999944	-0.009155273
602	-0.9398000000000053	-0.02746582
603	-0.939700000000002	-0.030517578
604	-0.9395999999999987	-0.036621094
605	-0.9394999999999953	-0.021362305
606	-0.9394000000000062	-0.018310547
607	-0.9393000000000029	-0.018310547
608	-0.9391999999999996	0.0
609	-0.9390999999999963	0.012207031
610	-0.938999999999993	0.024414062
611	-0.9389000000000038	0.015258789
612	-0.9388000000000005	0.021362305
613	-0.9386999999999972	0.03967285
614	-0.9385999999999939	0.045776367
615	-0.9385000000000048	0.05493164
616	-0.9384000000000015	0.0579834
617	-0.9382999999999981	0.05493164
618	-0.9381999999999948	0.0579834
619	-0.9381000000000057	0.064086914
620	-0.9380000000000024	0.07019043
621	-0.9378999999999991	0.08239746
622	-0.9377999999999957	0.076293945
623	-0.9377000000000066	0.07324219
624	-0.9376000000000033	0.07019043
625	-0.9375	0.06713867
626	-0.9373999999999967	0.0579834
627	-0.9372999999999934	0.036621094
628	-0.9372000000000043	0.024414062
629	-0.9371000000000009	0.0030517578
630	-0.9369999999999976	-0.018310547
631	-0.9368999999999943	-0.024414062
632	-0.9368000000000052	-0.024414062
633	-0.9367000000000019	-0.012207031
634	-0.9365999999999985	-0.012207031
635	-0.9364999999999952	0.0
636	-0.9364000000000061	-0.0030517578
637	-0.9363000000000028	-0.0030517578
638	-0.9361999999999995	0.0030517578
639	-0.9360999999999962	0.0
640	-0.936000000000007	0.0030517578
641	-0.9359000000000037	0.012207031
642	-0.9358000000000004	0.015258789
643	-0.9356999999999971	0.0030517578
644	-0.9355999999999938	-0.0030517578
645	-0.9355000000000047	-0.0061035156
646	-0.9354000000000013	-0.009155273
647	-0.935299999999998	-0.0030517578
648	-0.9351999999999947	0.0
649	-0.9351000000000056	0.012207031
650	-0.9350000000000023	0.018310547
651	-0.934899999999999	0.018310547
652	-0.9347999999999956	0.021362305
653	-0.9347000000000065	0.02746582
654	-0.9346000000000032	0.015258789
655	-0.9344999999999999	-0.0061035156
656	-0.9343999999999966	-0.033569336
657	-0.9342999999999932	-0.045776367
658	-0.9342000000000041	-0.045776367
659	-0.9341000000000008	-0.04272461
660	-0.9339999999999975	-0.04272461
661	-0.9338999999999942	-0.030517578
662	-0.9338000000000051	-0.021362305
663	-0.9337000000000018	-0.012207031
664	-0.9335999999999984	-0.009155273
665	-0.9334999999999951	-0.015258789
666	-0.933400000000006	-0.012207031
667	-0.9333000000000027	-0.018310547
668	-0.9331999999999994	-0.018310547
669	-0.933099999999996	-0.012207031
670	-0.9330000000000069	0.0
671	-0.9329000000000036	-0.0030517578
672	-0.9328000000000003	-0.009155273
673	-0.932699999999997	-0.0030517578
674	-0.9325999999999937	0.0061035156
675	-0.9325000000000045	-0.0030517578
676	-0.9324000000000012	-0.0030517578
677	-0.9322999999999979	-0.015258789
678	-0.9321999999999946	-0.015258789
679	-0.9321000000000055	-0.009155273
680	-0.9320000000000022	0.0
681	-0.9318999999999988	0.0030517578
682	-0.9317999999999955	0.012207031
683	-0.9317000000000064	0.012207031
684	-0.9316000000000031	0.0
685	-0.9314999999999998	0.0
686	-0.9313999999999965	-0.024414062
687	-0.9312999999999931	-0.048828125
688	-0.931200000000004	-0.045776367
689	-0.9311000000000007	-0.045776367
690	-0.9309999999999974	-0.036621094
691	-0.9308999999999941	-0.018310547
692	-0.930800000000005	-0.024414062
693	-0.9307000000000016	-0.033569336
694	-0.9305999999999983	-0.024414062
695	-0.930499999999995	-0.02746582
696	-0.9304000000000059	-0.012207031
697	-0.9303000000000026	-0.009155273
698	-0.9301999999999992	-0.021362305
699	-0.9300999999999959	-0.0030517578
700	-0.9300000000000068	0.009155273
701	-0.9299000000000035	0.018310547
702	-0.9298000000000002	0.021362305
703	-0.9296999999999969	0.0061035156
704	-0.9295999999999935	-0.0030517578
705	-0.9295000000000044	-0.015258789
706	-0.9294000000000011	-0.012207031
707	-0.9292999999999978	-0.015258789
708	-0.9291999999999945	-0.0061035156
709	-0.9291000000000054	0.018310547
710	-0.929000000000002	0.030517578
711	-0.9288999999999987	0.024414062
712	-0.9287999999999954	0.009155273
713	-0.9287000000000063	0.0030517578
714	-0.928600000000003	-0.012207031
715	-0.9284999999999997	-0.030517578
716	-0.9283999999999963	-0.04272461
717	-0.928299999999993	-0.048828125
718	-0.9282000000000039	-0.0579834
719	-0.9281000000000006	-0.07019043
720	-0.9279999999999973	-0.08239746
721	-0.927899999999994	-0.09765625
722	-0.9278000000000048	-0.10681152
723	-0.9277000000000015	-0.10681152
724	-0.9275999999999982	-0.10070801
725	-0.9274999999999949	-0.08544922
726	-0.9274000000000058	-0.08239746
727	-0.9273000000000025	-0.06713867
728	-0.9271999999999991	-0.064086914
729	-0.9270999999999958	-0.051879883
730	-0.9270000000000067	-0.045776367
731	-0.9269000000000034	-0.04272461
732	-0.9268000000000001	-0.024414062
733	-0.9266999999999967	-0.030517578
734	-0.9265999999999934	-0.03967285
735	-0.9265000000000043	-0.036621094
736	-0.926400000000001	-0.021362305
737	-0.9262999999999977	-0.024414062
738	-0.9261999999999944	-0.03967285
739	-0.9261000000000053	-0.045776367
740	-0.9260000000000019	-0.061035156
741	-0.9258999999999986	-0.051879883
742	-0.9257999999999953	-0.05493164
743	-0.9257000000000062	-0.051879883
744	-0.9256000000000029	-0.030517578
745	-0.9254999999999995	-0.018310547
746	-0.9253999999999962	-0.012207031
747	-0.9252999999999929	-0.015258789
748	-0.9252000000000038	-0.021362305
749	-0.9251000000000005	-0.015258789
750	-0.9249999999999972	-0.012207031
751	-0.9248999999999938	-0.0061035156
752	-0.9248000000000047	-0.018310547
753	-0.9247000000000014	-0.02746582
754	-0.9245999999999981	-0.033569336
755	-0.9244999999999948	-0.015258789
756	-0.9244000000000057	-0.0061035156
757	-0.9243000000000023	-0.009155273
758	-0.924199999999999	-0.02746582
759	-0.9240999999999957	-0.030517578
760	-0.9240000000000066	-0.024414062
761	-0.9239000000000033	-0.009155273
762	-0.9238	-0.0061035156
763	-0.9236999999999966	-0.0061035156
764	-0.9235999999999933	0.0030517578
765	-0.9235000000000042	0.012207031
766	-0.9234000000000009	0.0030517578
767	-0.9232999999999976	0.0030517578
768	-0.9231999999999942	-0.009155273
769	-0.9231000000000051	-0.009155273
770	-0.9230000000000018	-0.021362305
771	-0.9228999999999985	-0.0061035156
772	-0.9227999999999952	0.0030517578
773	-0.9227000000000061	0.0
774	-0.9226000000000028	0.0
775	-0.9224999999999994	0.0
776	-0.9223999999999961	0.0061035156
777	-0.922300000000007	0.012207031
778	-0.9222000000000037	0.0030517578
779	-0.9221000000000004	0.015258789
780	-0.921999999999997	0.02746582
781	-0.9218999999999937	0.045776367
782	-0.9218000000000046	0.05493164
783	-0.9217000000000013	0.061035156
784	-0.921599999999998	0.08850098
785	-0.9214999999999947	0.10070801
786	-0.9214000000000055	0.10681152
787	-0.9213000000000022	0.09460449
788	-0.9211999999999989	0.08544922
789	-0.9210999999999956	0.07324219
790	-0.9210000000000065	0.064086914
791	-0.9209000000000032	0.061035156
792	-0.9207999999999998	0.064086914
793	-0.9206999999999965	0.0579834
794	-0.9205999999999932	0.07019043
795	-0.9205000000000041	0.0793457
796	-0.9204000000000008	0.076293945
797	-0.9202999999999975	0.07019043
798	-0.9201999999999941	0.061035156
799	-0.920100000000005	0.06713867
800	-0.9200000000000017	0.061035156
801	-0.9198999999999984	0.045776367
802	-0.9197999999999951	0.03967285
803	-0.919700000000006	0.021362305
804	-0.9196000000000026	0.021362305
805	-0.9194999999999993	0.021362305
806	-0.919399999999996	0.024414062
807	-0.9193000000000069	0.033569336
808	-0.9192000000000036	0.04272461
809	-0.9191000000000003	0.05493164
810	-0.9189999999999969	0.05493164
811	-0.9188999999999936	0.051879883
812	-0.9188000000000045	0.064086914
813	-0.9187000000000012	0.07019043
814	-0.9185999999999979	0.0793457
815	-0.9184999999999945	0.08239746
816	-0.9184000000000054	0.0793457
817	-0.9183000000000021	0.07324219
818	-0.9181999999999988	0.064086914
819	-0.9180999999999955	0.064086914
820	-0.9180000000000064	0.061035156
821	-0.917900000000003	0.0793457
822	-0.9177999999999997	0.08544922
823	-0.9176999999999964	0.08850098
824	-0.9175999999999931	0.103759766
825	-0.917500000000004	0.09460449
826	-0.9174000000000007	0.0793457
827	-0.9172999999999973	0.08239746
828	-0.917199999999994	0.08544922
829	-0.9171000000000049	0.08239746
830	-0.9170000000000016	0.076293945
831	-0.9168999999999983	0.05493164
832	-0.916799999999995	0.048828125
833	-0.9167000000000058	0.045776367
834	-0.9166000000000025	0.064086914
835	-0.9164999999999992	0.09460449
836	-0.9163999999999959	0.076293945
837	-0.9163000000000068	0.08544922
838	-0.9162000000000035	0.09460449
839	-0.9161000000000001	0.09460449
840	-0.9159999999999968	0.09765625
841	-0.9158999999999935	0.09460449
842	-0.9158000000000044	0.10681152
843	-0.9157000000000011	0.08850098
844	-0.9155999999999977	0.08850098
845	-0.9154999999999944	0.07324219
846	-0.9154000000000053	0.05493164
847	-0.915300000000002	0.05493164
848	-0.9151999999999987	0.064086914
849	-0.9150999999999954	0.076293945
850	-0.9150000000000063	0.08544922
851	-0.9149000000000029	0.064086914
852	-0.9147999999999996	0.05493164
853	-0.9146999999999963	0.04272461
854	-0.914599999999993	0.05493164
855	-0.9145000000000039	0.033569336
856	-0.9144000000000005	0.0030517578
857	-0.9142999999999972	0.015258789
858	-0.9141999999999939	0.009155273
859	-0.9141000000000048	0.015258789
860	-0.9140000000000015	0.024414062
861	-0.9138999999999982	0.033569336
862	-0.9137999999999948	0.03967285
863	-0.9137000000000057	0.048828125
864	-0.9136000000000024	0.061035156
865	-0.9134999999999991	0.06713867
866	-0.9133999999999958	0.051879883
867	-0.9133000000000067	0.045776367
868	-0.9132000000000033	0.04272461
869	-0.9131	0.030517578
870	-0.9129999999999967	0.012207031
871	-0.9128999999999934	-0.015258789
872	-0.9128000000000043	-0.012207031
873	-0.912700000000001	-0.0061035156
874	-0.9125999999999976	-0.0061035156
875	-0.9124999999999943	-0.009155273
876	-0.9124000000000052	-0.015258789
877	-0.9123000000000019	0.0
878	-0.9121999999999986	0.0030517578
879	-0.9120999999999952	0.015258789
880	-0.9120000000000061	0.021362305
881	-0.9119000000000028	0.024414062
882	-0.9117999999999995	0.036621094
883	-0.9116999999999962	0.02746582
884	-0.9116000000000071	0.036621094
885	-0.9115000000000038	0.045776367
886	-0.9114000000000004	0.04272461
887	-0.9112999999999971	0.03967285
888	-0.9111999999999938	0.03967285
889	-0.9111000000000047	0.045776367
890	-0.9110000000000014	0.051879883
891	-0.910899999999998	0.048828125
892	-0.9107999999999947	0.045776367
893	-0.9107000000000056	0.03967285
894	-0.9106000000000023	0.033569336
895	-0.910499999999999	0.018310547
896	-0.9103999999999957	0.0061035156
897	-0.9103000000000065	-0.0030517578
898	-0.9102000000000032	0.0061035156
899	-0.9100999999999999	0.0061035156
900	-0.9099999999999966	0.009155273
901	-0.9098999999999933	0.009155273
902	-0.9098000000000042	0.0
903	-0.9097000000000008	-0.0061035156
904	-0.9095999999999975	-0.0061035156
905	-0.9094999999999942	-0.009155273
906	-0.9094000000000051	-0.015258789
907	-0.9093000000000018	-0.018310547
908	-0.9091999999999985	-0.02746582
909	-0.9090999999999951	-0.033569336
910	-0.909000000000006	-0.024414062
911	-0.9089000000000027	-0.015258789
912	-0.9087999999999994	-0.0061035156
913	-0.9086999999999961	-0.009155273
914	-0.908600000000007	-0.0030517578
915	-0.9085000000000036	0.0
916	-0.9084000000000003	-0.009155273
917	-0.908299999999997	-0.018310547
918	-0.9081999999999937	-0.036621094
919	-0.9081000000000046	-0.048828125
920	-0.9080000000000013	-0.06713867
921	-0.9078999999999979	-0.091552734
922	-0.9077999999999946	-0.08239746
923	-0.9077000000000055	-0.08239746
924	-0.9076000000000022	-0.07324219
925	-0.9074999999999989	-0.064086914
926	-0.9073999999999955	-0.0579834
927	-0.9073000000000064	-0.0579834
928	-0.9072000000000031	-0.048828125
929	-0.9070999999999998	-0.036621094
930	-0.9069999999999965	-0.018310547
931	-0.9068999999999932	-0.015258789
932	-0.906800000000004	-0.021362305
933	-0.9067000000000007	-0.030517578
934	-0.9065999999999974	-0.033569336
935	-0.9064999999999941	-0.033569336
936	-0.906400000000005	-0.033569336
937	-0.9063000000000017	-0.045776367
938	-0.9061999999999983	-0.05493164
939	-0.906099999999995	-0.06713867
940	-0.9060000000000059	-0.07019043
941	-0.9059000000000026	-0.07324219
942	-0.9057999999999993	-0.07019043
943	-0.905699999999996	-0.05493164
944	-0.9056000000000068	-0.061035156
945	-0.9055000000000035	-0.033569336
946	-0.9054000000000002	-0.0030517578
947	-0.9052999999999969	-0.009155273
948	-0.9051999999999936	0.0
949	-0.9051000000000045	-0.012207031
950	-0.9050000000000011	-0.012207031
951	-0.9048999999999978	-0.021362305
952	-0.9047999999999945	-0.02746582
953	-0.9047000000000054	-0.009155273
954	-0.9046000000000021	-0.0030517578
955	-0.9044999999999987	0.0061035156
956	-0.9043999999999954	0.0061035156
957	-0.9043000000000063	-0.009155273
958	-0.904200000000003	-0.021362305
959	-0.9040999999999997	-0.033569336
960	-0.9039999999999964	-0.04272461
961	-0.903899999999993	-0.05493164
962	-0.9038000000000039	-0.048828125
963	-0.9037000000000006	-0.048828125
964	-0.9035999999999973	-0.048828125
965	-0.903499999999994	-0.030517578
966	-0.9034000000000049	-0.024414062
967	-0.9033000000000015	-0.04272461
968	-0.9031999999999982	-0.04272461
969	-0.9030999999999949	-0.051879883
970	-0.9030000000000058	-0.045776367
971	-0.9029000000000025	-0.033569336
972	-0.9027999999999992	-0.033569336
973	-0.9026999999999958	-0.015258789
974	-0.9026000000000067	-0.0030517578
975	-0.9025000000000034	0.012207031
976	-0.9024000000000001	0.018310547
977	-0.9022999999999968	0.021362305
978	-0.9021999999999935	0.018310547
979	-0.9021000000000043	0.021362305
980	-0.902000000000001	0.036621094
981	-0.9018999999999977	0.048828125
982	-0.9017999999999944	0.061035156
983	-0.9017000000000053	0.06713867
984	-0.901600000000002	0.061035156
985	-0.9014999999999986	0.06713867
986	-0.9013999999999953	0.061035156
987	-0.9013000000000062	0.05493164
988	-0.9012000000000029	0.05493164
989	-0.9010999999999996	0.045776367
990	-0.9009999999999962	0.033569336
991	-0.9008999999999929	0.033569336
992	-0.9008000000000038	0.021362305
993	-0.9007000000000005	0.018310547
994	-0.9005999999999972	0.018310547
995	-0.9004999999999939	0.024414062
996	-0.9004000000000048	0.03967285
997	-0.9003000000000014	0.048828125
998	-0.9001999999999981	0.07019043
999	-0.9000999999999948	0.08850098
1000	-0.9000000000000057	0.08850098
1001	-0.8999000000000024	0.091552734
1002	-0.899799999999999	0.08544922
1003	-0.8996999999999957	0.08239746
1004	-0.8996000000000066	0.091552734
1005	-0.8995000000000033	0.08850098
1006	-0.8994	0.08544922
1007	-0.8992999999999967	0.07019043
1008	-0.8991999999999933	0.0793457
1009	-0.8991000000000042	0.076293945
1010	-0.8990000000000009	0.07019043
1011	-0.8988999999999976	0.064086914
1012	-0.8987999999999943	0.061035156
1013	-0.8987000000000052	0.08850098
1014	-0.8986000000000018	0.09460449
1015	-0.8984999999999985	0.09460449
1016	-0.8983999999999952	0.103759766
1017	-0.8983000000000061	0.11291504
1018	-0.8982000000000028	0.12512207
1019	-0.8980999999999995	0.12817383
1020	-0.8979999999999961	0.14343262
1021	-0.897900000000007	0.16479492
1022	-0.8978000000000037	0.16784668
1023	-0.8977000000000004	0.1739502
1024	-0.8975999999999971	0.18005371
1025	-0.8974999999999937	0.15563965
1026	-0.8974000000000046	0.1373291
1027	-0.8973000000000013	0.13122559
1028	-0.897199999999998	0.13122559
1029	-0.8970999999999947	0.10986328
1030	-0.8970000000000056	0.103759766
1031	-0.8969000000000023	0.103759766
1032	-0.8967999999999989	0.10681152
1033	-0.8966999999999956	0.103759766
1034	-0.8966000000000065	0.12512207
1035	-0.8965000000000032	0.1373291
1036	-0.8963999999999999	0.119018555
1037	-0.8962999999999965	0.13427734
1038	-0.8961999999999932	0.15563965
1039	-0.8961000000000041	0.17089844
1040	-0.8960000000000008	0.18310547
1041	-0.8958999999999975	0.18310547
1042	-0.8957999999999942	0.18920898
1043	-0.895700000000005	0.1739502
1044	-0.8956000000000017	0.15563965
1045	-0.8954999999999984	0.14648438
1046	-0.8953999999999951	0.14953613
1047	-0.895300000000006	0.13122559
1048	-0.8952000000000027	0.14343262
1049	-0.8950999999999993	0.14953613
1050	-0.894999999999996	0.1373291
1051	-0.8949000000000069	0.12817383
1052	-0.8948000000000036	0.12512207
1053	-0.8947000000000003	0.119018555
1054	-0.894599999999997	0.13122559
1055	-0.8944999999999936	0.119018555
1056	-0.8944000000000045	0.11291504
1057	-0.8943000000000012	0.103759766
1058	-0.8941999999999979	0.09765625
1059	-0.8940999999999946	0.08544922
1060	-0.8940000000000055	0.091552734
1061	-0.8939000000000021	0.09765625
1062	-0.8937999999999988	0.11291504
1063	-0.8936999999999955	0.119018555
1064	-0.8936000000000064	0.11291504
1065	-0.8935000000000031	0.10070801
1066	-0.8933999999999997	0.10070801
1067	-0.8932999999999964	0.09460449
1068	-0.8931999999999931	0.08544922
1069	-0.893100000000004	0.08850098
1070	-0.8930000000000007	0.103759766
1071	-0.8928999999999974	0.10986328
1072	-0.892799999999994	0.10681152
1073	-0.8927000000000049	0.11291504
1074	-0.8926000000000016	0.10986328
1075	-0.8924999999999983	0.10681152
1076	-0.892399999999995	0.1159668
1077	-0.8923000000000059	0.11291504
1078	-0.8922000000000025	0.10070801
1079	-0.8920999999999992	0.103759766
1080	-0.8919999999999959	0.09765625
1081	-0.8919000000000068	0.08544922
1082	-0.8918000000000035	0.06713867
1083	-0.8917000000000002	0.06713867
1084	-0.8915999999999968	0.07019043
1085	-0.8914999999999935	0.076293945
1086	-0.8914000000000044	0.08239746
1087	-0.8913000000000011	0.08239746
1088	-0.8911999999999978	0.08544922
1089	-0.8910999999999945	0.08239746
1090	-0.8910000000000053	0.091552734
1091	-0.890900000000002	0.091552734
1092	-0.8907999999999987	0.091552734
1093	-0.8906999999999954	0.08544922
1094	-0.8906000000000063	0.08544922
1095	-0.890500000000003	0.09765625
1096	-0.8903999999999996	0.09765625
1097	-0.8902999999999963	0.091552734
1098	-0.890199999999993	0.08850098
1099	-0.8901000000000039	0.09765625
1100	-0.8900000000000006	0.09460449
1101	-0.8898999999999972	0.09765625
1102	-0.8897999999999939	0.10681152
1103	-0.8897000000000048	0.11291504
1104	-0.8896000000000015	0.12207031
1105	-0.8894999999999982	0.11291504
1106	-0.8893999999999949	0.09765625
1107	-0.8893000000000058	0.0793457
1108	-0.8892000000000024	0.06713867
1109	-0.8890999999999991	0.064086914
1110	-0.8889999999999958	0.061035156
1111	-0.8889000000000067	0.07019043
1112	-0.8888000000000034	0.061035156
1113	-0.8887	0.05493164
1114	-0.8885999999999967	0.048828125
1115	-0.8884999999999934	0.018310547
1116	-0.8884000000000043	0.012207031
1117	-0.888300000000001	0.015258789
1118	-0.8881999999999977	0.02746582
1119	-0.8880999999999943	0.024414062
1120	-0.8880000000000052	0.030517578
1121	-0.8879000000000019	0.015258789
1122	-0.8877999999999986	0.012207031
1123	-0.8876999999999953	0.0030517578
1124	-0.8876000000000062	0.009155273
1125	-0.8875000000000028	0.018310547
1126	-0.8873999999999995	0.021362305
1127	-0.8872999999999962	0.024414062
1128	-0.8871999999999929	0.033569336
1129	-0.8871000000000038	0.03967285
1130	-0.8870000000000005	0.033569336
1131	-0.8868999999999971	0.036621094
1132	-0.8867999999999938	0.051879883
1133	-0.8867000000000047	0.033569336
1134	-0.8866000000000014	0.03967285
1135	-0.8864999999999981	0.048828125
1136	-0.8863999999999947	0.0793457
1137	-0.8863000000000056	0.08544922
1138	-0.8862000000000023	0.076293945
1139	-0.886099999999999	0.07019043
1140	-0.8859999999999957	0.06713867
1141	-0.8859000000000066	0.0579834
1142	-0.8858000000000033	0.0579834
1143	-0.8856999999999999	0.05493164
1144	-0.8855999999999966	0.06713867
1145	-0.8854999999999933	0.064086914
1146	-0.8854000000000042	0.05493164
1147	-0.8853000000000009	0.051879883
1148	-0.8851999999999975	0.03967285
1149	-0.8850999999999942	0.04272461
1150	-0.8850000000000051	0.021362305
1151	-0.8849000000000018	0.021362305
1152	-0.8847999999999985	0.030517578
1153	-0.8846999999999952	0.033569336
1154	-0.884600000000006	0.04272461
1155	-0.8845000000000027	0.061035156
1156	-0.8843999999999994	0.0793457
1157	-0.8842999999999961	0.06713867
1158	-0.884200000000007	0.064086914
1159	-0.8841000000000037	0.07019043
1160	-0.8840000000000003	0.08544922
1161	-0.883899999999997	0.09765625
1162	-0.8837999999999937	0.10070801
1163	-0.8837000000000046	0.0793457
1164	-0.8836000000000013	0.091552734
1165	-0.883499999999998	0.09460449
1166	-0.8833999999999946	0.09765625
1167	-0.8833000000000055	0.10070801
1168	-0.8832000000000022	0.10681152
1169	-0.8830999999999989	0.13122559
1170	-0.8829999999999956	0.13427734
1171	-0.8829000000000065	0.13122559
1172	-0.8828000000000031	0.13427734
1173	-0.8826999999999998	0.12817383
1174	-0.8825999999999965	0.14038086
1175	-0.8824999999999932	0.13427734
1176	-0.8824000000000041	0.13427734
1177	-0.8823000000000008	0.12817383
1178	-0.8821999999999974	0.14038086
1179	-0.8820999999999941	0.15563965
1180	-0.882000000000005	0.17089844
1181	-0.8819000000000017	0.17089844
1182	-0.8817999999999984	0.1586914
1183	-0.881699999999995	0.15258789
1184	-0.8816000000000059	0.15563965
1185	-0.8815000000000026	0.14953613
1186	-0.8813999999999993	0.15563965
1187	-0.881299999999996	0.14953613
1188	-0.8812000000000069	0.14038086
1189	-0.8811000000000035	0.13122559
1190	-0.8810000000000002	0.119018555
1191	-0.8808999999999969	0.10681152
1192	-0.8807999999999936	0.10986328
1193	-0.8807000000000045	0.10681152
1194	-0.8806000000000012	0.103759766
1195	-0.8804999999999978	0.09765625
1196	-0.8803999999999945	0.091552734
1197	-0.8803000000000054	0.10070801
1198	-0.8802000000000021	0.10986328
1199	-0.8800999999999988	0.10986328
1200	-0.8799999999999955	0.12817383
1201	-0.8799000000000063	0.12512207
1202	-0.879800000000003	0.12207031
1203	-0.8796999999999997	0.12817383
1204	-0.8795999999999964	0.12512207
1205	-0.8794999999999931	0.13427734
1206	-0.879400000000004	0.14038086
1207	-0.8793000000000006	0.14648438
1208	-0.8791999999999973	0.1373291
1209	-0.879099999999994	0.12512207
1210	-0.8790000000000049	0.119018555
1211	-0.8789000000000016	0.11291504
1212	-0.8787999999999982	0.10681152
1213	-0.8786999999999949	0.10681152
1214	-0.8786000000000058	0.1159668
1215	-0.8785000000000025	0.12512207
1216	-0.8783999999999992	0.13427734
1217	-0.8782999999999959	0.15563965
1218	-0.8782000000000068	0.17089844
1219	-0.8781000000000034	0.1953125
1220	-0.8780000000000001	0.21362305
1221	-0.8778999999999968	0.22583008
1222	-0.8777999999999935	0.2319336
1223	-0.8777000000000044	0.22277832
1224	-0.877600000000001	0.22583008
1225	-0.8774999999999977	0.23498535
1226	-0.8773999999999944	0.22888184
1227	-0.8773000000000053	0.21362305
1228	-0.877200000000002	0.1953125
1229	-0.8770999999999987	0.1739502
1230	-0.8769999999999953	0.15258789
1231	-0.8769000000000062	0.14038086
1232	-0.8768000000000029	0.13122559
1233	-0.8766999999999996	0.14038086
1234	-0.8765999999999963	0.14648438
1235	-0.876499999999993	0.15258789
1236	-0.8764000000000038	0.1373291
1237	-0.8763000000000005	0.13427734
1238	-0.8761999999999972	0.13122559
1239	-0.8760999999999939	0.13122559
1240	-0.8760000000000048	0.13122559
1241	-0.8759000000000015	0.13122559
1242	-0.8757999999999981	0.14648438
1243	-0.8756999999999948	0.1373291
1244	-0.8756000000000057	0.1373291
1245	-0.8755000000000024	0.13122559
1246	-0.8753999999999991	0.10986328
1247	-0.8752999999999957	0.10986328
1248	-0.8752000000000066	0.09765625
1249	-0.8751000000000033	0.10681152
1250	-0.875	0.103759766
1251	-0.8748999999999967	0.08544922
1252	-0.8747999999999934	0.08850098
1253	-0.8747000000000043	0.08544922
1254	-0.8746000000000009	0.09460449
1255	-0.8744999999999976	0.103759766
1256	-0.8743999999999943	0.10070801
1257	-0.8743000000000052	0.119018555
1258	-0.8742000000000019	0.11291504
1259	-0.8740999999999985	0.12207031
1260	-0.8739999999999952	0.12817383
1261	-0.8739000000000061	0.13122559
1262	-0.8738000000000028	0.1373291
1263	-0.8736999999999995	0.13427734
1264	-0.8735999999999962	0.13122559
1265	-0.873500000000007	0.12817383
1266	-0.8734000000000037	0.12512207
1267	-0.8733000000000004	0.10986328
1268	-0.8731999999999971	0.09765625
1269	-0.8730999999999938	0.08850098
1270	-0.8730000000000047	0.10681152
1271	-0.8729000000000013	0.10986328
1272	-0.872799999999998	0.1159668
1273	-0.8726999999999947	0.12207031
1274	-0.8726000000000056	0.1159668
1275	-0.8725000000000023	0.103759766
1276	-0.872399999999999	0.10070801
1277	-0.8722999999999956	0.13122559
1278	-0.8722000000000065	0.1586914
1279	-0.8721000000000032	0.14953613
1280	-0.8719999999999999	0.14343262
1281	-0.8718999999999966	0.14648438
1282	-0.8717999999999932	0.15563965
1283	-0.8717000000000041	0.15258789
1284	-0.8716000000000008	0.15258789
1285	-0.8714999999999975	0.15563965
1286	-0.8713999999999942	0.1586914
1287	-0.8713000000000051	0.16479492
1288	-0.8712000000000018	0.16784668
1289	-0.8710999999999984	0.18310547
1290	-0.8709999999999951	0.17700195
1291	-0.870900000000006	0.16479492
1292	-0.8708000000000027	0.17089844
1293	-0.8706999999999994	0.15563965
1294	-0.870599999999996	0.14648438
1295	-0.8705000000000069	0.14953613
1296	-0.8704000000000036	0.13122559
1297	-0.8703000000000003	0.13122559
1298	-0.870199999999997	0.12512207
1299	-0.8700999999999937	0.1159668
1300	-0.8700000000000045	0.10986328
1301	-0.8699000000000012	0.09460449
1302	-0.8697999999999979	0.08544922
1303	-0.8696999999999946	0.091552734
1304	-0.8696000000000055	0.0793457
1305	-0.8695000000000022	0.0793457
1306	-0.8693999999999988	0.07019043
1307	-0.8692999999999955	0.06713867
1308	-0.8692000000000064	0.08239746
1309	-0.8691000000000031	0.08850098
1310	-0.8689999999999998	0.08239746
1311	-0.8688999999999965	0.06713867
1312	-0.8687999999999931	0.05493164
1313	-0.868700000000004	0.051879883
1314	-0.8686000000000007	0.051879883
1315	-0.8684999999999974	0.0579834
1316	-0.8683999999999941	0.048828125
1317	-0.868300000000005	0.04272461
1318	-0.8682000000000016	0.033569336
1319	-0.8680999999999983	0.024414062
1320	-0.867999999999995	0.024414062
1321	-0.8679000000000059	0.015258789
1322	-0.8678000000000026	0.012207031
1323	-0.8676999999999992	0.012207031
1324	-0.8675999999999959	0.012207031
1325	-0.8675000000000068	0.021362305
1326	-0.8674000000000035	0.030517578
1327	-0.8673000000000002	0.048828125
1328	-0.8671999999999969	0.051879883
1329	-0.8670999999999935	0.04272461
1330	-0.8670000000000044	0.03967285
1331	-0.8669000000000011	0.030517578
1332	-0.8667999999999978	0.021362305
1333	-0.8666999999999945	0.021362305
1334	-0.8666000000000054	0.024414062
1335	-0.866500000000002	0.030517578
1336	-0.8663999999999987	0.0579834
1337	-0.8662999999999954	0.061035156
1338	-0.8662000000000063	0.0579834
1339	-0.866100000000003	0.045776367
1340	-0.8659999999999997	0.030517578
1341	-0.8658999999999963	0.021362305
1342	-0.865799999999993	-0.0030517578
1343	-0.8657000000000039	-0.009155273
1344	-0.8656000000000006	-0.02746582
1345	-0.8654999999999973	-0.0030517578
1346	-0.865399999999994	0.009155273
1347	-0.8653000000000048	0.0061035156
1348	-0.8652000000000015	0.009155273
1349	-0.8650999999999982	0.009155273
1350	-0.8649999999999949	0.021362305
1351	-0.8649000000000058	0.024414062
1352	-0.8648000000000025	0.009155273
1353	-0.8646999999999991	0.009155273
1354	-0.8645999999999958	0.012207031
1355	-0.8645000000000067	0.045776367
1356	-0.8644000000000034	0.064086914
1357	-0.8643000000000001	0.06713867
1358	-0.8641999999999967	0.06713867
1359	-0.8640999999999934	0.0793457
1360	-0.8640000000000043	0.08544922
1361	-0.863900000000001	0.09460449
1362	-0.8637999999999977	0.091552734
1363	-0.8636999999999944	0.08239746
1364	-0.8636000000000053	0.06713867
1365	-0.8635000000000019	0.061035156
1366	-0.8633999999999986	0.06713867
1367	-0.8632999999999953	0.06713867
1368	-0.8632000000000062	0.0793457
1369	-0.8631000000000029	0.10070801
1370	-0.8629999999999995	0.09460449
1371	-0.8628999999999962	0.103759766
1372	-0.8627999999999929	0.103759766
1373	-0.8627000000000038	0.10070801
1374	-0.8626000000000005	0.09765625
1375	-0.8624999999999972	0.10070801
1376	-0.8623999999999938	0.11291504
1377	-0.8623000000000047	0.1159668
1378	-0.8622000000000014	0.12512207
1379	-0.8620999999999981	0.13122559
1380	-0.8619999999999948	0.1586914
1381	-0.8619000000000057	0.17089844
1382	-0.8618000000000023	0.16174316
1383	-0.861699999999999	0.17089844
1384	-0.8615999999999957	0.16479492
1385	-0.8615000000000066	0.17089844
1386	-0.8614000000000033	0.17700195
1387	-0.8613	0.16479492
1388	-0.8611999999999966	0.15258789
1389	-0.8610999999999933	0.14038086
1390	-0.8610000000000042	0.13427734
1391	-0.8609000000000009	0.12207031
1392	-0.8607999999999976	0.11291504
1393	-0.8606999999999942	0.119018555
1394	-0.8606000000000051	0.12512207
1395	-0.8605000000000018	0.12207031
1396	-0.8603999999999985	0.13122559
1397	-0.8602999999999952	0.13427734
1398	-0.8602000000000061	0.12817383
1399	-0.8601000000000028	0.12512207
1400	-0.8599999999999994	0.119018555
1401	-0.8598999999999961	0.103759766
1402	-0.859800000000007	0.07019043
1403	-0.8597000000000037	0.07324219
1404	-0.8596000000000004	0.0793457
1405	-0.859499999999997	0.08850098
1406	-0.8593999999999937	0.08850098
1407	-0.8593000000000046	0.07019043
1408	-0.8592000000000013	0.07324219
1409	-0.859099999999998	0.08239746
1410	-0.8589999999999947	0.076293945
1411	-0.8589000000000055	0.0793457
1412	-0.8588000000000022	0.09460449
1413	-0.8586999999999989	0.103759766
1414	-0.8585999999999956	0.11291504
1415	-0.8585000000000065	0.119018555
1416	-0.8584000000000032	0.12207031
1417	-0.8582999999999998	0.13122559
1418	-0.8581999999999965	0.14953613
1419	-0.8580999999999932	0.15258789
1420	-0.8580000000000041	0.16174316
1421	-0.8579000000000008	0.18005371
1422	-0.8577999999999975	0.17089844
1423	-0.8576999999999941	0.17700195
1424	-0.857600000000005	0.18005371
1425	-0.8575000000000017	0.18310547
1426	-0.8573999999999984	0.16784668
1427	-0.8572999999999951	0.1586914
1428	-0.857200000000006	0.15258789
1429	-0.8571000000000026	0.16174316
1430	-0.8569999999999993	0.1739502
1431	-0.856899999999996	0.18005371
1432	-0.8568000000000069	0.1739502
1433	-0.8567000000000036	0.18615723
1434	-0.8566000000000003	0.18005371
1435	-0.8564999999999969	0.1739502
1436	-0.8563999999999936	0.15258789
1437	-0.8563000000000045	0.1586914
1438	-0.8562000000000012	0.16174316
1439	-0.8560999999999979	0.16784668
1440	-0.8559999999999945	0.16479492
1441	-0.8559000000000054	0.16784668
1442	-0.8558000000000021	0.15563965
1443	-0.8556999999999988	0.14953613
1444	-0.8555999999999955	0.1586914
1445	-0.8555000000000064	0.14648438
1446	-0.855400000000003	0.15258789
1447	-0.8552999999999997	0.15563965
1448	-0.8551999999999964	0.15258789
1449	-0.8550999999999931	0.16479492
1450	-0.855000000000004	0.15563965
1451	-0.8549000000000007	0.1373291
1452	-0.8547999999999973	0.13122559
1453	-0.854699999999994	0.12817383
1454	-0.8546000000000049	0.1159668
1455	-0.8545000000000016	0.08850098
1456	-0.8543999999999983	0.08544922
1457	-0.854299999999995	0.091552734
1458	-0.8542000000000058	0.10681152
1459	-0.8541000000000025	0.10681152
1460	-0.8539999999999992	0.09765625
1461	-0.8538999999999959	0.08544922
1462	-0.8538000000000068	0.08544922
1463	-0.8537000000000035	0.08850098
1464	-0.8536000000000001	0.09460449
1465	-0.8534999999999968	0.09765625
1466	-0.8533999999999935	0.103759766
1467	-0.8533000000000044	0.10070801
1468	-0.8532000000000011	0.08239746
1469	-0.8530999999999977	0.08544922
1470	-0.8529999999999944	0.07324219
1471	-0.8529000000000053	0.0579834
1472	-0.852800000000002	0.07019043
1473	-0.8526999999999987	0.08239746
1474	-0.8525999999999954	0.091552734
1475	-0.8525000000000063	0.08239746
1476	-0.8524000000000029	0.0793457
1477	-0.8522999999999996	0.08850098
1478	-0.8521999999999963	0.091552734
1479	-0.852099999999993	0.09460449
1480	-0.8520000000000039	0.08239746
1481	-0.8519000000000005	0.08850098
1482	-0.8517999999999972	0.0793457
1483	-0.8516999999999939	0.0793457
1484	-0.8516000000000048	0.091552734
1485	-0.8515000000000015	0.10070801
1486	-0.8513999999999982	0.10986328
1487	-0.8512999999999948	0.1159668
1488	-0.8512000000000057	0.11291504
1489	-0.8511000000000024	0.12512207
1490	-0.8509999999999991	0.13427734
1491	-0.8508999999999958	0.12817383
1492	-0.8508000000000067	0.103759766
1493	-0.8507000000000033	0.09460449
1494	-0.8506	0.08850098
1495	-0.8504999999999967	0.08544922
1496	-0.8503999999999934	0.08239746
1497	-0.8503000000000043	0.08544922
1498	-0.850200000000001	0.08239746
1499	-0.8500999999999976	0.08850098
1500	-0.8499999999999943	0.091552734
1501	-0.8499000000000052	0.08544922
1502	-0.8498000000000019	0.08544922
1503	-0.8496999999999986	0.08544922
1504	-0.8495999999999952	0.08544922
1505	-0.8495000000000061	0.091552734
1506	-0.8494000000000028	0.076293945
1507	-0.8492999999999995	0.07324219
1508	-0.8491999999999962	0.08239746
1509	-0.8491000000000071	0.076293945
1510	-0.8490000000000038	0.06713867
1511	-0.8489000000000004	0.07324219
1512	-0.8487999999999971	0.08544922
1513	-0.8486999999999938	0.07324219
1514	-0.8486000000000047	0.061035156
1515	-0.8485000000000014	0.045776367
1516	-0.848399999999998	0.045776367
1517	-0.8482999999999947	0.03967285
1518	-0.8482000000000056	0.033569336
1519	-0.8481000000000023	0.018310547
1520	-0.847999999999999	-0.0061035156
1521	-0.8478999999999957	-0.018310547
1522	-0.8478000000000065	-0.021362305
1523	-0.8477000000000032	-0.015258789
1524	-0.8475999999999999	0.009155273
1525	-0.8474999999999966	0.015258789
1526	-0.8473999999999933	0.021362305
1527	-0.8473000000000042	0.033569336
1528	-0.8472000000000008	0.03967285
1529	-0.8470999999999975	0.045776367
1530	-0.8469999999999942	0.0579834
1531	-0.8469000000000051	0.07019043
1532	-0.8468000000000018	0.091552734
1533	-0.8466999999999985	0.10986328
1534	-0.8465999999999951	0.1159668
1535	-0.846500000000006	0.09765625
1536	-0.8464000000000027	0.103759766
1537	-0.8462999999999994	0.09460449
1538	-0.8461999999999961	0.09460449
1539	-0.846100000000007	0.07324219
1540	-0.8460000000000036	0.05493164
1541	-0.8459000000000003	0.033569336
1542	-0.845799999999997	0.030517578
1543	-0.8456999999999937	0.033569336
1544	-0.8456000000000046	0.04272461
1545	-0.8455000000000013	0.061035156
1546	-0.8453999999999979	0.07324219
1547	-0.8452999999999946	0.07019043
1548	-0.8452000000000055	0.05493164
1549	-0.8451000000000022	0.051879883
1550	-0.8449999999999989	0.061035156
1551	-0.8448999999999955	0.064086914
1552	-0.8448000000000064	0.0793457
1553	-0.8447000000000031	0.061035156
1554	-0.8445999999999998	0.051879883
1555	-0.8444999999999965	0.06713867
1556	-0.8443999999999932	0.08544922
1557	-0.844300000000004	0.08544922
1558	-0.8442000000000007	0.0793457
1559	-0.8440999999999974	0.0793457
1560	-0.8439999999999941	0.08544922
1561	-0.843900000000005	0.09765625
1562	-0.8438000000000017	0.08239746
1563	-0.8436999999999983	0.07324219
1564	-0.843599999999995	0.0793457
1565	-0.8435000000000059	0.091552734
1566	-0.8434000000000026	0.10070801
1567	-0.8432999999999993	0.10681152
1568	-0.843199999999996	0.119018555
1569	-0.8431000000000068	0.119018555
1570	-0.8430000000000035	0.11291504
1571	-0.8429000000000002	0.1159668
1572	-0.8427999999999969	0.119018555
1573	-0.8426999999999936	0.11291504
1574	-0.8426000000000045	0.10986328
1575	-0.8425000000000011	0.1159668
1576	-0.8423999999999978	0.10681152
1577	-0.8422999999999945	0.10681152
1578	-0.8422000000000054	0.10681152
1579	-0.8421000000000021	0.11291504
1580	-0.8419999999999987	0.10681152
1581	-0.8418999999999954	0.10070801
1582	-0.8418000000000063	0.1159668
1583	-0.841700000000003	0.12512207
1584	-0.8415999999999997	0.14038086
1585	-0.8414999999999964	0.14648438
1586	-0.841399999999993	0.14038086
1587	-0.8413000000000039	0.13122559
1588	-0.8412000000000006	0.13122559
1589	-0.8410999999999973	0.12207031
1590	-0.840999999999994	0.091552734
1591	-0.8409000000000049	0.0793457
1592	-0.8408000000000015	0.09460449
1593	-0.8406999999999982	0.103759766
1594	-0.8405999999999949	0.11291504
1595	-0.8405000000000058	0.10681152
1596	-0.8404000000000025	0.10986328
1597	-0.8402999999999992	0.103759766
1598	-0.8401999999999958	0.10070801
1599	-0.8401000000000067	0.1159668
1600	-0.8400000000000034	0.1159668
1601	-0.8399000000000001	0.119018555
1602	-0.8397999999999968	0.12207031
1603	-0.8396999999999935	0.13122559
1604	-0.8396000000000043	0.14038086
1605	-0.839500000000001	0.15563965
1606	-0.8393999999999977	0.15563965
1607	-0.8392999999999944	0.15563965
1608	-0.8392000000000053	0.15258789
1609	-0.839100000000002	0.1373291
1610	-0.8389999999999986	0.13122559
1611	-0.8388999999999953	0.12817383
1612	-0.8388000000000062	0.12817383
1613	-0.8387000000000029	0.12817383
1614	-0.8385999999999996	0.12817383
1615	-0.8384999999999962	0.13122559
1616	-0.8383999999999929	0.12207031
1617	-0.8383000000000038	0.12207031
1618	-0.8382000000000005	0.1373291
1619	-0.8380999999999972	0.14953613
1620	-0.8379999999999939	0.15258789
1621	-0.8379000000000048	0.16479492
1622	-0.8378000000000014	0.16174316
1623	-0.8376999999999981	0.16174316
1624	-0.8375999999999948	0.1739502
1625	-0.8375000000000057	0.18615723
1626	-0.8374000000000024	0.16784668
1627	-0.837299999999999	0.14648438
1628	-0.8371999999999957	0.12207031
1629	-0.8371000000000066	0.103759766
1630	-0.8370000000000033	0.10070801
1631	-0.8369	0.08544922
1632	-0.8367999999999967	0.0793457
1633	-0.8366999999999933	0.08239746
1634	-0.8366000000000042	0.08544922
1635	-0.8365000000000009	0.08850098
1636	-0.8363999999999976	0.09460449
1637	-0.8362999999999943	0.1159668
1638	-0.8362000000000052	0.12512207
1639	-0.8361000000000018	0.12512207
1640	-0.8359999999999985	0.14648438
1641	-0.8358999999999952	0.1586914
1642	-0.8358000000000061	0.16174316
1643	-0.8357000000000028	0.16479492
1644	-0.8355999999999995	0.15258789
1645	-0.8354999999999961	0.15563965
1646	-0.835400000000007	0.15563965
1647	-0.8353000000000037	0.15258789
1648	-0.8352000000000004	0.1373291
1649	-0.8350999999999971	0.14038086
1650	-0.8349999999999937	0.14038086
1651	-0.8349000000000046	0.12512207
1652	-0.8348000000000013	0.12817383
1653	-0.834699999999998	0.13427734
1654	-0.8345999999999947	0.12817383
1655	-0.8345000000000056	0.1159668
1656	-0.8344000000000023	0.09765625
1657	-0.8342999999999989	0.091552734
1658	-0.8341999999999956	0.08850098
1659	-0.8341000000000065	0.0793457
1660	-0.8340000000000032	0.076293945
1661	-0.8338999999999999	0.08239746
1662	-0.8337999999999965	0.08239746
1663	-0.8336999999999932	0.091552734
1664	-0.8336000000000041	0.10070801
1665	-0.8335000000000008	0.10070801
1666	-0.8333999999999975	0.08850098
1667	-0.8332999999999942	0.07324219
1668	-0.833200000000005	0.076293945
1669	-0.8331000000000017	0.08850098
1670	-0.8329999999999984	0.10070801
1671	-0.8328999999999951	0.103759766
1672	-0.832800000000006	0.10681152
1673	-0.8327000000000027	0.12207031
1674	-0.8325999999999993	0.12207031
1675	-0.832499999999996	0.11291504
1676	-0.8324000000000069	0.09765625
1677	-0.8323000000000036	0.103759766
1678	-0.8322000000000003	0.119018555
1679	-0.832099999999997	0.10681152
1680	-0.8319999999999936	0.10681152
1681	-0.8319000000000045	0.11291504
1682	-0.8318000000000012	0.10986328
1683	-0.8316999999999979	0.11291504
1684	-0.8315999999999946	0.11291504
1685	-0.8315000000000055	0.12207031
1686	-0.8314000000000021	0.12817383
1687	-0.8312999999999988	0.13427734
1688	-0.8311999999999955	0.14038086
1689	-0.8311000000000064	0.14953613
1690	-0.8310000000000031	0.16174316
1691	-0.8308999999999997	0.15258789
1692	-0.8307999999999964	0.14648438
1693	-0.8306999999999931	0.14343262
1694	-0.830600000000004	0.1373291
1695	-0.8305000000000007	0.13427734
1696	-0.8303999999999974	0.12512207
1697	-0.830299999999994	0.10681152
1698	-0.8302000000000049	0.10070801
1699	-0.8301000000000016	0.10070801
1700	-0.8299999999999983	0.10681152
1701	-0.829899999999995	0.119018555
1702	-0.8298000000000059	0.12512207
1703	-0.8297000000000025	0.12817383
1704	-0.8295999999999992	0.12817383
1705	-0.8294999999999959	0.12207031
1706	-0.8294000000000068	0.10681152
1707	-0.8293000000000035	0.09765625
1708	-0.8292000000000002	0.10070801
1709	-0.8290999999999968	0.10070801
1710	-0.8289999999999935	0.091552734
1711	-0.8289000000000044	0.07324219
1712	-0.8288000000000011	0.0579834
1713	-0.8286999999999978	0.03967285
1714	-0.8285999999999945	0.024414062
1715	-0.8285000000000053	0.030517578
1716	-0.828400000000002	0.024414062
1717	-0.8282999999999987	0.0030517578
1718	-0.8281999999999954	0.0
1719	-0.8281000000000063	0.0
1720	-0.828000000000003	-0.015258789
1721	-0.8278999999999996	-0.033569336
1722	-0.8277999999999963	-0.030517578
1723	-0.827699999999993	-0.033569336
1724	-0.8276000000000039	-0.03967285
1725	-0.8275000000000006	-0.03967285
1726	-0.8273999999999972	-0.036621094
1727	-0.8272999999999939	-0.02746582
1728	-0.8272000000000048	-0.030517578
1729	-0.8271000000000015	-0.021362305
1730	-0.8269999999999982	-0.0030517578
1731	-0.8268999999999949	-0.0030517578
1732	-0.8268000000000058	-0.0030517578
1733	-0.8267000000000024	-0.0061035156
1734	-0.8265999999999991	-0.0061035156
1735	-0.8264999999999958	-0.009155273
1736	-0.8264000000000067	0.018310547
1737	-0.8263000000000034	0.018310547
1738	-0.8262	0.009155273
1739	-0.8260999999999967	0.009155273
1740	-0.8259999999999934	-0.0061035156
1741	-0.8259000000000043	-0.009155273
1742	-0.825800000000001	-0.015258789
1743	-0.8256999999999977	-0.0030517578
1744	-0.8255999999999943	0.0
1745	-0.8255000000000052	0.0030517578
1746	-0.8254000000000019	0.0030517578
1747	-0.8252999999999986	-0.009155273
1748	-0.8251999999999953	-0.021362305
1749	-0.8251000000000062	-0.024414062
1750	-0.8250000000000028	-0.02746582
1751	-0.8248999999999995	-0.024414062
1752	-0.8247999999999962	-0.024414062
1753	-0.8246999999999929	-0.0030517578
1754	-0.8246000000000038	0.012207031
1755	-0.8245000000000005	0.04272461
1756	-0.8243999999999971	0.076293945
1757	-0.8242999999999938	0.08239746
1758	-0.8242000000000047	0.09460449
1759	-0.8241000000000014	0.103759766
1760	-0.8239999999999981	0.10070801
1761	-0.8238999999999947	0.09460449
1762	-0.8238000000000056	0.08239746
1763	-0.8237000000000023	0.06713867
1764	-0.823599999999999	0.048828125
1765	-0.8234999999999957	0.051879883
1766	-0.8234000000000066	0.05493164
1767	-0.8233000000000033	0.076293945
1768	-0.8231999999999999	0.09460449
1769	-0.8230999999999966	0.08850098
1770	-0.8229999999999933	0.07324219
1771	-0.8229000000000042	0.08239746
1772	-0.8228000000000009	0.08239746
1773	-0.8226999999999975	0.08239746
1774	-0.8225999999999942	0.076293945
1775	-0.8225000000000051	0.07019043
1776	-0.8224000000000018	0.08850098
1777	-0.8222999999999985	0.091552734
1778	-0.8221999999999952	0.103759766
1779	-0.822100000000006	0.12207031
1780	-0.8220000000000027	0.119018555
1781	-0.8218999999999994	0.119018555
1782	-0.8217999999999961	0.119018555
1783	-0.821700000000007	0.13122559
1784	-0.8216000000000037	0.14953613
1785	-0.8215000000000003	0.14343262
1786	-0.821399999999997	0.13122559
1787	-0.8212999999999937	0.12207031
1788	-0.8212000000000046	0.13427734
1789	-0.8211000000000013	0.12512207
1790	-0.820999999999998	0.10986328
1791	-0.8208999999999946	0.1159668
1792	-0.8208000000000055	0.08239746
1793	-0.8207000000000022	0.07019043
1794	-0.8205999999999989	0.07019043
1795	-0.8204999999999956	0.0793457
1796	-0.8204000000000065	0.091552734
1797	-0.8203000000000031	0.0793457
1798	-0.8201999999999998	0.06713867
1799	-0.8200999999999965	0.0579834
1800	-0.8199999999999932	0.0579834
1801	-0.8199000000000041	0.05493164
1802	-0.8198000000000008	0.051879883
1803	-0.8196999999999974	0.05493164
1804	-0.8195999999999941	0.07324219
1805	-0.819500000000005	0.0793457
1806	-0.8194000000000017	0.08239746
1807	-0.8192999999999984	0.07324219
1808	-0.819199999999995	0.05493164
1809	-0.8191000000000059	0.0579834
1810	-0.8190000000000026	0.0579834
1811	-0.8188999999999993	0.064086914
1812	-0.818799999999996	0.07324219
1813	-0.8187000000000069	0.07019043
1814	-0.8186000000000035	0.076293945
1815	-0.8185000000000002	0.08850098
1816	-0.8183999999999969	0.09460449
1817	-0.8182999999999936	0.09765625
1818	-0.8182000000000045	0.091552734
1819	-0.8181000000000012	0.09765625
1820	-0.8179999999999978	0.09765625
1821	-0.8178999999999945	0.1159668
1822	-0.8178000000000054	0.10070801
1823	-0.8177000000000021	0.08850098
1824	-0.8175999999999988	0.09460449
1825	-0.8174999999999955	0.09765625
1826	-0.8174000000000063	0.08850098
1827	-0.817300000000003	0.07019043
1828	-0.8171999999999997	0.048828125
1829	-0.8170999999999964	0.04272461
1830	-0.8169999999999931	0.03967285
1831	-0.816900000000004	0.03967285
1832	-0.8168000000000006	0.036621094
1833	-0.8166999999999973	0.036621094
1834	-0.816599999999994	0.04272461
1835	-0.8165000000000049	0.05493164
1836	-0.8164000000000016	0.04272461
1837	-0.8162999999999982	0.064086914
1838	-0.8161999999999949	0.061035156
1839	-0.8161000000000058	0.0793457
1840	-0.8160000000000025	0.08239746
1841	-0.8158999999999992	0.08850098
1842	-0.8157999999999959	0.103759766
1843	-0.8157000000000068	0.10681152
1844	-0.8156000000000034	0.091552734
1845	-0.8155000000000001	0.0793457
1846	-0.8153999999999968	0.076293945
1847	-0.8152999999999935	0.076293945
1848	-0.8152000000000044	0.08544922
1849	-0.815100000000001	0.091552734
1850	-0.8149999999999977	0.08850098
1851	-0.8148999999999944	0.0793457
1852	-0.8148000000000053	0.07324219
1853	-0.814700000000002	0.08239746
1854	-0.8145999999999987	0.09765625
1855	-0.8144999999999953	0.08850098
1856	-0.8144000000000062	0.076293945
1857	-0.8143000000000029	0.064086914
1858	-0.8141999999999996	0.05493164
1859	-0.8140999999999963	0.0579834
1860	-0.813999999999993	0.0579834
1861	-0.8139000000000038	0.064086914
1862	-0.8138000000000005	0.076293945
1863	-0.8136999999999972	0.08850098
1864	-0.8135999999999939	0.103759766
1865	-0.8135000000000048	0.10986328
1866	-0.8134000000000015	0.10986328
1867	-0.8132999999999981	0.10681152
1868	-0.8131999999999948	0.10681152
1869	-0.8131000000000057	0.09765625
1870	-0.8130000000000024	0.08850098
1871	-0.8128999999999991	0.08544922
1872	-0.8127999999999957	0.08544922
1873	-0.8127000000000066	0.09460449
1874	-0.8126000000000033	0.10070801
1875	-0.8125	0.10070801
1876	-0.8123999999999967	0.10070801
1877	-0.8122999999999934	0.09765625
1878	-0.8122000000000043	0.09765625
1879	-0.8121000000000009	0.10070801
1880	-0.8119999999999976	0.09765625
1881	-0.8118999999999943	0.09460449
1882	-0.8118000000000052	0.09460449
1883	-0.8117000000000019	0.09460449
1884	-0.8115999999999985	0.09765625
1885	-0.8114999999999952	0.10070801
1886	-0.8114000000000061	0.10070801
1887	-0.8113000000000028	0.103759766
1888	-0.8111999999999995	0.11291504
1889	-0.8110999999999962	0.12512207
1890	-0.811000000000007	0.14038086
1891	-0.8109000000000037	0.14648438
1892	-0.8108000000000004	0.15258789
1893	-0.8106999999999971	0.14953613
1894	-0.8105999999999938	0.12207031
1895	-0.8105000000000047	0.10681152
1896	-0.8104000000000013	0.09765625
1897	-0.810299999999998	0.08239746
1898	-0.8101999999999947	0.091552734
1899	-0.8101000000000056	0.11291504
1900	-0.8100000000000023	0.12207031
1901	-0.809899999999999	0.11291504
1902	-0.8097999999999956	0.10070801
1903	-0.8097000000000065	0.091552734
1904	-0.8096000000000032	0.08544922
1905	-0.8094999999999999	0.07019043
1906	-0.8093999999999966	0.064086914
1907	-0.8092999999999932	0.064086914
1908	-0.8092000000000041	0.0579834
1909	-0.8091000000000008	0.064086914
1910	-0.8089999999999975	0.061035156
1911	-0.8088999999999942	0.06713867
1912	-0.8088000000000051	0.0793457
1913	-0.8087000000000018	0.076293945
1914	-0.8085999999999984	0.08850098
1915	-0.8084999999999951	0.08544922
1916	-0.808400000000006	0.076293945
1917	-0.8083000000000027	0.061035156
1918	-0.8081999999999994	0.045776367
1919	-0.808099999999996	0.045776367
1920	-0.8080000000000069	0.033569336
1921	-0.8079000000000036	0.024414062
1922	-0.8078000000000003	0.024414062
1923	-0.807699999999997	0.015258789
1924	-0.8075999999999937	0.021362305
1925	-0.8075000000000045	0.02746582
1926	-0.8074000000000012	0.030517578
1927	-0.8072999999999979	0.033569336
1928	-0.8071999999999946	0.030517578
1929	-0.8071000000000055	0.033569336
1930	-0.8070000000000022	0.021362305
1931	-0.8068999999999988	0.024414062
1932	-0.8067999999999955	0.012207031
1933	-0.8067000000000064	0.0030517578
1934	-0.8066000000000031	0.0030517578
1935	-0.8064999999999998	0.0061035156
1936	-0.8063999999999965	0.015258789
1937	-0.8062999999999931	0.012207031
1938	-0.806200000000004	0.0030517578
1939	-0.8061000000000007	0.012207031
1940	-0.8059999999999974	0.02746582
1941	-0.8058999999999941	0.024414062
1942	-0.805800000000005	0.030517578
1943	-0.8057000000000016	0.03967285
1944	-0.8055999999999983	0.045776367
1945	-0.805499999999995	0.06713867
1946	-0.8054000000000059	0.06713867
1947	-0.8053000000000026	0.061035156
1948	-0.8051999999999992	0.061035156
1949	-0.8050999999999959	0.05493164
1950	-0.8050000000000068	0.0579834
1951	-0.8049000000000035	0.05493164
1952	-0.8048000000000002	0.045776367
1953	-0.8046999999999969	0.033569336
1954	-0.8045999999999935	0.05493164
1955	-0.8045000000000044	0.08850098
1956	-0.8044000000000011	0.09765625
1957	-0.8042999999999978	0.103759766
1958	-0.8041999999999945	0.08239746
1959	-0.8041000000000054	0.08544922
1960	-0.804000000000002	0.0793457
1961	-0.8038999999999987	0.061035156
1962	-0.8037999999999954	0.04272461
1963	-0.8037000000000063	0.033569336
1964	-0.803600000000003	0.024414062
1965	-0.8034999999999997	0.030517578
1966	-0.8033999999999963	0.04272461
1967	-0.803299999999993	0.05493164
1968	-0.8032000000000039	0.05493164
1969	-0.8031000000000006	0.048828125
1970	-0.8029999999999973	0.03967285
1971	-0.802899999999994	0.051879883
1972	-0.8028000000000048	0.051879883
1973	-0.8027000000000015	0.051879883
1974	-0.8025999999999982	0.061035156
1975	-0.8024999999999949	0.076293945
1976	-0.8024000000000058	0.09765625
1977	-0.8023000000000025	0.11291504
1978	-0.8021999999999991	0.1159668
1979	-0.8020999999999958	0.12512207
1980	-0.8020000000000067	0.14343262
1981	-0.8019000000000034	0.14343262
1982	-0.8018000000000001	0.14343262
1983	-0.8016999999999967	0.13427734
1984	-0.8015999999999934	0.12207031
1985	-0.8015000000000043	0.12817383
1986	-0.801400000000001	0.1159668
1987	-0.8012999999999977	0.12207031
1988	-0.8011999999999944	0.12207031
1989	-0.8011000000000053	0.11291504
1990	-0.8010000000000019	0.10681152
1991	-0.8008999999999986	0.10986328
1992	-0.8007999999999953	0.12512207
1993	-0.8007000000000062	0.14038086
1994	-0.8006000000000029	0.13427734
1995	-0.8004999999999995	0.14648438
1996	-0.8003999999999962	0.1373291
1997	-0.8002999999999929	0.14648438
1998	-0.8002000000000038	0.14343262
[truncated: 90,002 more rows]
