# Supplementary material for: Stimulus duration encoding occurs early in the moth olfactory pathway
Source: Commun Biol. 2024 Oct 3;7:1252. doi: 10.1038/s42003-024-06921-z (PMC11449909; doi:10.1038/s42003-024-06921-z)
Supplement: Supplementary file 3 — Supplementary Data 1 [file 42003_2024_6921_MOESM3_ESM.zip › Fig 6/B.csv]

	time (s)	potential (mV)
0	-1.0	0.0
1	-0.9998999999999967	0.0030517578
2	-0.9997999999999934	-0.009155273
3	-0.99969999999999	-0.021362305
4	-0.9995999999999867	-0.024414062
5	-0.9995000000000118	-0.045776367
6	-0.9994000000000085	-0.036621094
7	-0.9993000000000052	-0.03967285
8	-0.9992000000000019	-0.036621094
9	-0.9990999999999985	-0.02746582
10	-0.9989999999999952	-0.02746582
11	-0.9988999999999919	-0.030517578
12	-0.9987999999999886	-0.033569336
13	-0.9987000000000137	-0.03967285
14	-0.9986000000000104	-0.048828125
15	-0.998500000000007	-0.05493164
16	-0.9984000000000037	-0.064086914
17	-0.9983000000000004	-0.05493164
18	-0.9981999999999971	-0.030517578
19	-0.9980999999999938	-0.015258789
20	-0.9979999999999905	0.009155273
21	-0.9978999999999871	0.015258789
22	-0.9978000000000122	0.015258789
23	-0.9977000000000089	0.02746582
24	-0.9976000000000056	0.03967285
25	-0.9975000000000023	0.061035156
26	-0.997399999999999	0.07324219
27	-0.9972999999999956	0.0793457
28	-0.9971999999999923	0.076293945
29	-0.997099999999989	0.07019043
30	-0.9970000000000141	0.051879883
31	-0.9969000000000108	0.051879883
32	-0.9968000000000075	0.033569336
33	-0.9967000000000041	0.021362305
34	-0.9966000000000008	0.018310547
35	-0.9964999999999975	0.0
36	-0.9963999999999942	-0.0030517578
37	-0.9962999999999909	0.015258789
38	-0.9961999999999875	0.021362305
39	-0.9961000000000126	0.02746582
40	-0.9960000000000093	0.0030517578
41	-0.995900000000006	0.024414062
42	-0.9958000000000027	0.030517578
43	-0.9956999999999994	0.03967285
44	-0.995599999999996	0.051879883
45	-0.9954999999999927	0.045776367
46	-0.9953999999999894	0.03967285
47	-0.9952999999999861	0.04272461
48	-0.9952000000000112	0.04272461
49	-0.9951000000000079	0.036621094
50	-0.9950000000000045	0.048828125
51	-0.9949000000000012	0.048828125
52	-0.9947999999999979	0.045776367
53	-0.9946999999999946	0.051879883
54	-0.9945999999999913	0.064086914
55	-0.994499999999988	0.076293945
56	-0.994400000000013	0.076293945
57	-0.9943000000000097	0.07324219
58	-0.9942000000000064	0.06713867
59	-0.9941000000000031	0.051879883
60	-0.9939999999999998	0.033569336
61	-0.9938999999999965	0.04272461
62	-0.9937999999999931	0.048828125
63	-0.9936999999999898	0.033569336
64	-0.9935999999999865	0.021362305
65	-0.9935000000000116	0.0
66	-0.9934000000000083	-0.012207031
67	-0.993300000000005	-0.021362305
68	-0.9932000000000016	-0.045776367
69	-0.9930999999999983	-0.030517578
70	-0.992999999999995	-0.02746582
71	-0.9928999999999917	-0.033569336
72	-0.9927999999999884	-0.024414062
73	-0.9927000000000135	-0.02746582
74	-0.9926000000000101	-0.024414062
75	-0.9925000000000068	-0.033569336
76	-0.9924000000000035	-0.04272461
77	-0.9923000000000002	-0.03967285
78	-0.9921999999999969	-0.02746582
79	-0.9920999999999935	-0.012207031
80	-0.9919999999999902	-0.018310547
81	-0.9918999999999869	-0.0061035156
82	-0.991800000000012	-0.0061035156
83	-0.9917000000000087	-0.012207031
84	-0.9916000000000054	-0.018310547
85	-0.991500000000002	-0.018310547
86	-0.9913999999999987	-0.036621094
87	-0.9912999999999954	-0.0579834
88	-0.9911999999999921	-0.07324219
89	-0.9910999999999888	-0.07019043
90	-0.9910000000000139	-0.061035156
91	-0.9909000000000106	-0.064086914
92	-0.9908000000000072	-0.05493164
93	-0.9907000000000039	-0.048828125
94	-0.9906000000000006	-0.036621094
95	-0.9904999999999973	-0.030517578
96	-0.990399999999994	-0.024414062
97	-0.9902999999999906	-0.018310547
98	-0.9901999999999873	-0.024414062
99	-0.9901000000000124	-0.030517578
100	-0.9900000000000091	-0.02746582
101	-0.9899000000000058	-0.033569336
102	-0.9898000000000025	-0.03967285
103	-0.9896999999999991	-0.051879883
104	-0.9895999999999958	-0.0579834
105	-0.9894999999999925	-0.061035156
106	-0.9893999999999892	-0.06713867
107	-0.9892999999999859	-0.064086914
108	-0.989200000000011	-0.076293945
109	-0.9891000000000076	-0.07324219
110	-0.9890000000000043	-0.07019043
111	-0.988900000000001	-0.07019043
112	-0.9887999999999977	-0.0793457
113	-0.9886999999999944	-0.064086914
114	-0.988599999999991	-0.048828125
115	-0.9884999999999877	-0.05493164
116	-0.9884000000000128	-0.04272461
117	-0.9883000000000095	-0.045776367
118	-0.9882000000000062	-0.051879883
119	-0.9881000000000029	-0.064086914
120	-0.9879999999999995	-0.064086914
121	-0.9878999999999962	-0.045776367
122	-0.9877999999999929	-0.036621094
123	-0.9876999999999896	-0.015258789
124	-0.9875999999999863	0.0
125	-0.9875000000000114	-0.0030517578
126	-0.987400000000008	0.0030517578
127	-0.9873000000000047	-0.0030517578
128	-0.9872000000000014	-0.0061035156
129	-0.9870999999999981	-0.012207031
130	-0.9869999999999948	-0.0061035156
131	-0.9868999999999915	-0.021362305
132	-0.9867999999999881	-0.02746582
133	-0.9867000000000132	-0.048828125
134	-0.9866000000000099	-0.06713867
135	-0.9865000000000066	-0.08850098
136	-0.9864000000000033	-0.13427734
137	-0.9863	-0.15563965
138	-0.9861999999999966	-0.17089844
139	-0.9860999999999933	-0.18310547
140	-0.98599999999999	-0.1739502
141	-0.9858999999999867	-0.18615723
142	-0.9858000000000118	-0.19836426
143	-0.9857000000000085	-0.21362305
144	-0.9856000000000051	-0.20751953
145	-0.9855000000000018	-0.19836426
146	-0.9853999999999985	-0.19836426
147	-0.9852999999999952	-0.18615723
148	-0.9851999999999919	-0.17700195
149	-0.9850999999999885	-0.18005371
150	-0.9850000000000136	-0.18615723
151	-0.9849000000000103	-0.17700195
152	-0.984800000000007	-0.16479492
153	-0.9847000000000037	-0.14343262
154	-0.9846000000000004	-0.12817383
155	-0.984499999999997	-0.11291504
156	-0.9843999999999937	-0.10986328
157	-0.9842999999999904	-0.10986328
158	-0.9841999999999871	-0.10986328
159	-0.9841000000000122	-0.1159668
160	-0.9840000000000089	-0.10681152
161	-0.9839000000000055	-0.10681152
162	-0.9838000000000022	-0.09765625
163	-0.9836999999999989	-0.08239746
164	-0.9835999999999956	-0.064086914
165	-0.9834999999999923	-0.048828125
166	-0.983399999999989	-0.045776367
167	-0.983300000000014	-0.03967285
168	-0.9832000000000107	-0.045776367
169	-0.9831000000000074	-0.051879883
170	-0.9830000000000041	-0.036621094
171	-0.9829000000000008	-0.045776367
172	-0.9827999999999975	-0.03967285
173	-0.9826999999999941	-0.02746582
174	-0.9825999999999908	-0.012207031
175	-0.9824999999999875	0.0
176	-0.9824000000000126	-0.015258789
177	-0.9823000000000093	-0.036621094
178	-0.982200000000006	-0.05493164
179	-0.9821000000000026	-0.05493164
180	-0.9819999999999993	-0.04272461
181	-0.981899999999996	-0.04272461
182	-0.9817999999999927	-0.024414062
183	-0.9816999999999894	-0.012207031
184	-0.981599999999986	-0.0030517578
185	-0.9815000000000111	0.0030517578
186	-0.9814000000000078	0.009155273
187	-0.9813000000000045	0.018310547
188	-0.9812000000000012	0.018310547
189	-0.9810999999999979	0.012207031
190	-0.9809999999999945	0.0061035156
191	-0.9808999999999912	-0.0061035156
192	-0.9807999999999879	-0.02746582
193	-0.980700000000013	-0.04272461
194	-0.9806000000000097	-0.048828125
195	-0.9805000000000064	-0.04272461
196	-0.980400000000003	-0.045776367
197	-0.9802999999999997	-0.04272461
198	-0.9801999999999964	-0.033569336
199	-0.9800999999999931	-0.045776367
200	-0.9799999999999898	-0.04272461
201	-0.9798999999999864	-0.030517578
202	-0.9798000000000116	-0.024414062
203	-0.9797000000000082	-0.012207031
204	-0.9796000000000049	0.0
205	-0.9795000000000016	0.0030517578
206	-0.9793999999999983	-0.009155273
207	-0.979299999999995	-0.021362305
208	-0.9791999999999916	-0.03967285
209	-0.9790999999999883	-0.04272461
210	-0.9790000000000134	-0.036621094
211	-0.9789000000000101	-0.045776367
212	-0.9788000000000068	-0.05493164
213	-0.9787000000000035	-0.0579834
214	-0.9786000000000001	-0.051879883
215	-0.9784999999999968	-0.051879883
216	-0.9783999999999935	-0.033569336
217	-0.9782999999999902	-0.024414062
218	-0.9781999999999869	-0.018310547
219	-0.978100000000012	-0.018310547
220	-0.9780000000000086	-0.009155273
221	-0.9779000000000053	0.0061035156
222	-0.977800000000002	0.012207031
223	-0.9776999999999987	0.018310547
224	-0.9775999999999954	0.018310547
225	-0.977499999999992	0.030517578
226	-0.9773999999999887	0.036621094
227	-0.9773000000000138	0.021362305
228	-0.9772000000000105	0.009155273
229	-0.9771000000000072	0.0
230	-0.9770000000000039	-0.009155273
231	-0.9769000000000005	-0.024414062
232	-0.9767999999999972	-0.036621094
233	-0.9766999999999939	-0.030517578
234	-0.9765999999999906	-0.036621094
235	-0.9764999999999873	-0.030517578
236	-0.9764000000000124	-0.02746582
237	-0.976300000000009	-0.02746582
238	-0.9762000000000057	-0.018310547
239	-0.9761000000000024	-0.015258789
240	-0.9759999999999991	-0.0061035156
241	-0.9758999999999958	0.030517578
242	-0.9757999999999925	0.06713867
243	-0.9756999999999891	0.091552734
244	-0.9755999999999858	0.10986328
245	-0.9755000000000109	0.13122559
246	-0.9754000000000076	0.14343262
247	-0.9753000000000043	0.14343262
248	-0.975200000000001	0.14038086
249	-0.9750999999999976	0.12512207
250	-0.9749999999999943	0.09765625
251	-0.974899999999991	0.091552734
252	-0.9747999999999877	0.091552734
253	-0.9747000000000128	0.0793457
254	-0.9746000000000095	0.06713867
255	-0.9745000000000061	0.05493164
256	-0.9744000000000028	0.033569336
257	-0.9742999999999995	0.0061035156
258	-0.9741999999999962	-0.012207031
259	-0.9740999999999929	-0.033569336
260	-0.9739999999999895	-0.05493164
261	-0.9738999999999862	-0.04272461
262	-0.9738000000000113	-0.051879883
263	-0.973700000000008	-0.061035156
264	-0.9736000000000047	-0.07019043
265	-0.9735000000000014	-0.06713867
266	-0.973399999999998	-0.051879883
267	-0.9732999999999947	-0.045776367
268	-0.9731999999999914	-0.036621094
269	-0.9730999999999881	-0.03967285
270	-0.9730000000000132	-0.033569336
271	-0.9729000000000099	-0.02746582
272	-0.9728000000000065	-0.033569336
273	-0.9727000000000032	-0.03967285
274	-0.9725999999999999	-0.033569336
275	-0.9724999999999966	-0.036621094
276	-0.9723999999999933	-0.030517578
277	-0.97229999999999	-0.033569336
278	-0.9721999999999866	-0.024414062
279	-0.9721000000000117	-0.012207031
280	-0.9720000000000084	-0.0030517578
281	-0.9719000000000051	-0.009155273
282	-0.9718000000000018	-0.024414062
283	-0.9716999999999985	-0.030517578
284	-0.9715999999999951	-0.048828125
285	-0.9714999999999918	-0.061035156
286	-0.9713999999999885	-0.064086914
287	-0.9713000000000136	-0.0579834
288	-0.9712000000000103	-0.0579834
289	-0.971100000000007	-0.061035156
290	-0.9710000000000036	-0.061035156
291	-0.9709000000000003	-0.03967285
292	-0.970799999999997	-0.018310547
293	-0.9706999999999937	0.0030517578
294	-0.9705999999999904	0.021362305
295	-0.970499999999987	0.015258789
296	-0.9704000000000121	0.021362305
297	-0.9703000000000088	0.012207031
298	-0.9702000000000055	0.0061035156
299	-0.9701000000000022	0.0
300	-0.9699999999999989	-0.012207031
301	-0.9698999999999955	-0.009155273
302	-0.9697999999999922	-0.012207031
303	-0.9696999999999889	-0.024414062
304	-0.969600000000014	-0.018310547
305	-0.9695000000000107	-0.018310547
306	-0.9694000000000074	-0.009155273
307	-0.969300000000004	0.0
308	-0.9692000000000007	0.018310547
309	-0.9690999999999974	0.015258789
310	-0.9689999999999941	0.0061035156
311	-0.9688999999999908	-0.0061035156
312	-0.9687999999999874	-0.018310547
313	-0.9687000000000126	-0.02746582
314	-0.9686000000000092	-0.033569336
315	-0.9685000000000059	-0.024414062
316	-0.9684000000000026	-0.030517578
317	-0.9682999999999993	-0.036621094
318	-0.968199999999996	-0.04272461
319	-0.9680999999999926	-0.051879883
320	-0.9679999999999893	-0.061035156
321	-0.967899999999986	-0.07019043
322	-0.9678000000000111	-0.0793457
323	-0.9677000000000078	-0.08544922
324	-0.9676000000000045	-0.10070801
325	-0.9675000000000011	-0.10681152
326	-0.9673999999999978	-0.10986328
327	-0.9672999999999945	-0.10681152
328	-0.9671999999999912	-0.103759766
329	-0.9670999999999879	-0.08239746
330	-0.967000000000013	-0.0793457
331	-0.9669000000000096	-0.06713867
332	-0.9668000000000063	-0.048828125
333	-0.966700000000003	-0.033569336
334	-0.9665999999999997	-0.024414062
335	-0.9664999999999964	-0.030517578
336	-0.966399999999993	-0.033569336
337	-0.9662999999999897	-0.03967285
338	-0.9661999999999864	-0.05493164
339	-0.9661000000000115	-0.051879883
340	-0.9660000000000082	-0.03967285
341	-0.9659000000000049	-0.03967285
342	-0.9658000000000015	-0.048828125
343	-0.9656999999999982	-0.048828125
344	-0.9655999999999949	-0.048828125
345	-0.9654999999999916	-0.045776367
346	-0.9653999999999883	-0.03967285
347	-0.9653000000000134	-0.02746582
348	-0.96520000000001	0.0
349	-0.9651000000000067	0.03967285
350	-0.9650000000000034	0.076293945
351	-0.9649000000000001	0.09460449
352	-0.9647999999999968	0.10986328
353	-0.9646999999999935	0.12207031
354	-0.9645999999999901	0.12817383
355	-0.9644999999999868	0.11291504
356	-0.9644000000000119	0.08544922
357	-0.9643000000000086	0.08239746
358	-0.9642000000000053	0.076293945
359	-0.964100000000002	0.08544922
360	-0.9639999999999986	0.05493164
361	-0.9638999999999953	0.02746582
362	-0.963799999999992	0.0030517578
363	-0.9636999999999887	-0.015258789
364	-0.9636000000000138	-0.024414062
365	-0.9635000000000105	-0.045776367
366	-0.9634000000000071	-0.064086914
367	-0.9633000000000038	-0.07019043
368	-0.9632000000000005	-0.07324219
369	-0.9630999999999972	-0.07019043
370	-0.9629999999999939	-0.09765625
371	-0.9628999999999905	-0.091552734
372	-0.9627999999999872	-0.0793457
373	-0.9627000000000123	-0.08544922
374	-0.962600000000009	-0.08544922
375	-0.9625000000000057	-0.091552734
376	-0.9624000000000024	-0.09765625
377	-0.962299999999999	-0.103759766
378	-0.9621999999999957	-0.10070801
379	-0.9620999999999924	-0.09460449
380	-0.9619999999999891	-0.0793457
381	-0.9619000000000142	-0.0579834
382	-0.9618000000000109	-0.048828125
383	-0.9617000000000075	-0.045776367
384	-0.9616000000000042	-0.02746582
385	-0.9615000000000009	-0.0061035156
386	-0.9613999999999976	-0.0030517578
387	-0.9612999999999943	0.0030517578
388	-0.961199999999991	0.009155273
389	-0.9610999999999876	0.009155273
390	-0.9610000000000127	0.015258789
391	-0.9609000000000094	0.015258789
392	-0.9608000000000061	0.009155273
393	-0.9607000000000028	-0.0030517578
394	-0.9605999999999995	0.0030517578
395	-0.9604999999999961	0.012207031
396	-0.9603999999999928	0.012207031
397	-0.9602999999999895	0.021362305
398	-0.9601999999999862	0.018310547
399	-0.9601000000000113	0.024414062
400	-0.960000000000008	0.033569336
401	-0.9599000000000046	0.033569336
402	-0.9598000000000013	0.036621094
403	-0.959699999999998	0.033569336
404	-0.9595999999999947	0.03967285
405	-0.9594999999999914	0.036621094
406	-0.959399999999988	0.030517578
407	-0.9593000000000131	0.021362305
408	-0.9592000000000098	0.012207031
409	-0.9591000000000065	0.024414062
410	-0.9590000000000032	0.030517578
411	-0.9588999999999999	0.033569336
412	-0.9587999999999965	0.030517578
413	-0.9586999999999932	0.02746582
414	-0.9585999999999899	0.02746582
415	-0.9584999999999866	0.033569336
416	-0.9584000000000117	0.030517578
417	-0.9583000000000084	0.02746582
418	-0.958200000000005	0.03967285
419	-0.9581000000000017	0.061035156
420	-0.9579999999999984	0.07324219
421	-0.9578999999999951	0.08239746
422	-0.9577999999999918	0.10681152
423	-0.9576999999999884	0.11291504
424	-0.9576000000000136	0.12207031
425	-0.9575000000000102	0.1159668
426	-0.9574000000000069	0.09765625
427	-0.9573000000000036	0.0793457
428	-0.9572000000000003	0.08544922
429	-0.957099999999997	0.0793457
430	-0.9569999999999936	0.076293945
431	-0.9568999999999903	0.064086914
432	-0.956799999999987	0.045776367
433	-0.9567000000000121	0.02746582
434	-0.9566000000000088	0.02746582
435	-0.9565000000000055	0.024414062
436	-0.9564000000000021	0.012207031
437	-0.9562999999999988	0.024414062
438	-0.9561999999999955	0.021362305
439	-0.9560999999999922	0.024414062
440	-0.9559999999999889	0.030517578
441	-0.955900000000014	0.0579834
442	-0.9558000000000106	0.0579834
443	-0.9557000000000073	0.05493164
444	-0.955600000000004	0.048828125
445	-0.9555000000000007	0.048828125
446	-0.9553999999999974	0.048828125
447	-0.955299999999994	0.061035156
448	-0.9551999999999907	0.076293945
449	-0.9550999999999874	0.07324219
450	-0.9550000000000125	0.07019043
451	-0.9549000000000092	0.064086914
452	-0.9548000000000059	0.0579834
453	-0.9547000000000025	0.0579834
454	-0.9545999999999992	0.04272461
455	-0.9544999999999959	0.030517578
456	-0.9543999999999926	0.02746582
457	-0.9542999999999893	0.033569336
458	-0.954199999999986	0.033569336
459	-0.954100000000011	0.012207031
460	-0.9540000000000077	0.012207031
461	-0.9539000000000044	0.015258789
462	-0.9538000000000011	0.015258789
463	-0.9536999999999978	0.036621094
464	-0.9535999999999945	0.036621094
465	-0.9534999999999911	0.036621094
466	-0.9533999999999878	0.033569336
467	-0.9533000000000129	0.048828125
468	-0.9532000000000096	0.045776367
469	-0.9531000000000063	0.036621094
470	-0.953000000000003	0.02746582
471	-0.9528999999999996	0.02746582
472	-0.9527999999999963	0.036621094
473	-0.952699999999993	0.036621094
474	-0.9525999999999897	0.030517578
475	-0.9524999999999864	0.012207031
476	-0.9524000000000115	0.0030517578
477	-0.9523000000000081	0.0061035156
478	-0.9522000000000048	0.009155273
479	-0.9521000000000015	0.021362305
480	-0.9519999999999982	0.03967285
481	-0.9518999999999949	0.021362305
482	-0.9517999999999915	0.024414062
483	-0.9516999999999882	0.015258789
484	-0.9516000000000133	0.015258789
485	-0.95150000000001	0.021362305
486	-0.9514000000000067	0.021362305
487	-0.9513000000000034	0.02746582
488	-0.9512	0.04272461
489	-0.9510999999999967	0.033569336
490	-0.9509999999999934	0.024414062
491	-0.9508999999999901	0.012207031
492	-0.9507999999999868	-0.018310547
493	-0.9507000000000119	-0.018310547
494	-0.9506000000000085	-0.015258789
495	-0.9505000000000052	-0.018310547
496	-0.9504000000000019	-0.033569336
497	-0.9502999999999986	-0.033569336
498	-0.9501999999999953	-0.030517578
499	-0.950099999999992	-0.033569336
500	-0.9499999999999886	-0.018310547
501	-0.9499000000000137	-0.021362305
502	-0.9498000000000104	-0.021362305
503	-0.9497000000000071	-0.015258789
504	-0.9496000000000038	-0.0030517578
505	-0.9495000000000005	0.0030517578
506	-0.9493999999999971	-0.009155273
507	-0.9492999999999938	-0.012207031
508	-0.9491999999999905	-0.024414062
509	-0.9490999999999872	-0.033569336
510	-0.9490000000000123	-0.021362305
511	-0.948900000000009	-0.024414062
512	-0.9488000000000056	-0.033569336
513	-0.9487000000000023	-0.04272461
514	-0.948599999999999	-0.061035156
515	-0.9484999999999957	-0.064086914
516	-0.9483999999999924	-0.076293945
517	-0.948299999999989	-0.08544922
518	-0.9482000000000141	-0.091552734
519	-0.9481000000000108	-0.09460449
520	-0.9480000000000075	-0.10070801
521	-0.9479000000000042	-0.10070801
522	-0.9478000000000009	-0.13427734
523	-0.9476999999999975	-0.16784668
524	-0.9475999999999942	-0.20446777
525	-0.9474999999999909	-0.2166748
526	-0.9473999999999876	-0.2166748
527	-0.9473000000000127	-0.21972656
528	-0.9472000000000094	-0.20446777
529	-0.947100000000006	-0.19836426
530	-0.9470000000000027	-0.1739502
531	-0.9468999999999994	-0.15563965
532	-0.9467999999999961	-0.1373291
533	-0.9466999999999928	-0.1159668
534	-0.9465999999999894	-0.11291504
535	-0.9464999999999861	-0.103759766
536	-0.9464000000000112	-0.103759766
537	-0.9463000000000079	-0.09460449
538	-0.9462000000000046	-0.08850098
539	-0.9461000000000013	-0.09460449
540	-0.945999999999998	-0.08544922
541	-0.9458999999999946	-0.08239746
542	-0.9457999999999913	-0.08544922
543	-0.945699999999988	-0.09765625
544	-0.9456000000000131	-0.10070801
545	-0.9455000000000098	-0.11291504
546	-0.9454000000000065	-0.103759766
547	-0.9453000000000031	-0.10681152
548	-0.9451999999999998	-0.08544922
549	-0.9450999999999965	-0.07019043
550	-0.9449999999999932	-0.07019043
551	-0.9448999999999899	-0.064086914
552	-0.9447999999999865	-0.061035156
553	-0.9447000000000116	-0.061035156
554	-0.9446000000000083	-0.051879883
555	-0.944500000000005	-0.064086914
556	-0.9444000000000017	-0.05493164
557	-0.9442999999999984	-0.05493164
558	-0.944199999999995	-0.045776367
559	-0.9440999999999917	-0.03967285
560	-0.9439999999999884	-0.02746582
561	-0.9439000000000135	-0.030517578
562	-0.9438000000000102	-0.033569336
563	-0.9437000000000069	-0.02746582
564	-0.9436000000000035	-0.033569336
565	-0.9435000000000002	-0.03967285
566	-0.9433999999999969	-0.036621094
567	-0.9432999999999936	-0.036621094
568	-0.9431999999999903	-0.03967285
569	-0.943099999999987	-0.05493164
570	-0.943000000000012	-0.04272461
571	-0.9429000000000087	-0.048828125
572	-0.9428000000000054	-0.045776367
573	-0.9427000000000021	-0.048828125
574	-0.9425999999999988	-0.06713867
575	-0.9424999999999955	-0.061035156
576	-0.9423999999999921	-0.0579834
577	-0.9422999999999888	-0.06713867
578	-0.9422000000000139	-0.07019043
579	-0.9421000000000106	-0.061035156
580	-0.9420000000000073	-0.048828125
581	-0.941900000000004	-0.033569336
582	-0.9418000000000006	-0.0061035156
583	-0.9416999999999973	0.0030517578
584	-0.941599999999994	0.012207031
585	-0.9414999999999907	0.0061035156
586	-0.9413999999999874	0.0
587	-0.9413000000000125	-0.0061035156
588	-0.9412000000000091	-0.0061035156
589	-0.9411000000000058	0.0061035156
590	-0.9410000000000025	0.012207031
591	-0.9408999999999992	0.015258789
592	-0.9407999999999959	0.021362305
593	-0.9406999999999925	0.009155273
594	-0.9405999999999892	0.0030517578
595	-0.9404999999999859	0.0030517578
596	-0.940400000000011	0.018310547
597	-0.9403000000000077	0.024414062
598	-0.9402000000000044	0.03967285
599	-0.940100000000001	0.030517578
600	-0.9399999999999977	0.033569336
601	-0.9398999999999944	0.04272461
602	-0.9397999999999911	0.04272461
603	-0.9396999999999878	0.03967285
604	-0.9396000000000129	0.033569336
605	-0.9395000000000095	0.018310547
606	-0.9394000000000062	0.0
607	-0.9393000000000029	-0.015258789
608	-0.9391999999999996	-0.0061035156
609	-0.9390999999999963	-0.0030517578
610	-0.938999999999993	0.0030517578
611	-0.9388999999999896	0.0030517578
612	-0.9387999999999863	-0.0061035156
613	-0.9387000000000114	-0.0061035156
614	-0.9386000000000081	0.012207031
615	-0.9385000000000048	0.018310547
616	-0.9384000000000015	0.024414062
617	-0.9382999999999981	0.05493164
618	-0.9381999999999948	0.06713867
619	-0.9380999999999915	0.08544922
620	-0.9379999999999882	0.09765625
621	-0.9379000000000133	0.09460449
622	-0.93780000000001	0.09765625
623	-0.9377000000000066	0.08850098
624	-0.9376000000000033	0.08239746
625	-0.9375	0.0793457
626	-0.9373999999999967	0.076293945
627	-0.9372999999999934	0.0579834
628	-0.93719999999999	0.045776367
629	-0.9370999999999867	0.0579834
630	-0.9370000000000118	0.051879883
631	-0.9369000000000085	0.04272461
632	-0.9368000000000052	0.018310547
633	-0.9367000000000019	0.012207031
634	-0.9365999999999985	0.015258789
635	-0.9364999999999952	0.012207031
636	-0.9363999999999919	0.021362305
637	-0.9362999999999886	0.015258789
638	-0.9362000000000137	0.021362305
639	-0.9361000000000104	0.030517578
640	-0.936000000000007	0.04272461
641	-0.9359000000000037	0.051879883
642	-0.9358000000000004	0.0579834
643	-0.9356999999999971	0.07019043
644	-0.9355999999999938	0.08239746
645	-0.9354999999999905	0.08239746
646	-0.9353999999999871	0.08850098
647	-0.9353000000000122	0.08239746
648	-0.9352000000000089	0.061035156
649	-0.9351000000000056	0.036621094
650	-0.9350000000000023	0.030517578
651	-0.934899999999999	0.030517578
652	-0.9347999999999956	0.033569336
653	-0.9346999999999923	0.03967285
654	-0.934599999999989	0.036621094
655	-0.9345000000000141	0.02746582
656	-0.9344000000000108	0.036621094
657	-0.9343000000000075	0.045776367
658	-0.9342000000000041	0.045776367
659	-0.9341000000000008	0.024414062
660	-0.9339999999999975	0.009155273
661	-0.9338999999999942	0.021362305
662	-0.9337999999999909	0.021362305
663	-0.9336999999999875	0.012207031
664	-0.9336000000000126	0.012207031
665	-0.9335000000000093	0.0030517578
666	-0.933400000000006	0.0030517578
667	-0.9333000000000027	0.009155273
668	-0.9331999999999994	0.009155273
669	-0.933099999999996	0.0030517578
670	-0.9329999999999927	-0.0061035156
671	-0.9328999999999894	-0.0030517578
672	-0.9327999999999861	0.0061035156
673	-0.9327000000000112	0.024414062
674	-0.9326000000000079	0.030517578
675	-0.9325000000000045	0.012207031
676	-0.9324000000000012	0.0030517578
677	-0.9322999999999979	0.015258789
678	-0.9321999999999946	0.015258789
679	-0.9320999999999913	0.012207031
680	-0.931999999999988	0.009155273
681	-0.931900000000013	-0.0030517578
682	-0.9318000000000097	-0.0061035156
683	-0.9317000000000064	0.0030517578
684	-0.9316000000000031	0.015258789
685	-0.9314999999999998	0.033569336
686	-0.9313999999999965	0.045776367
687	-0.9312999999999931	0.051879883
688	-0.9311999999999898	0.045776367
689	-0.9310999999999865	0.045776367
690	-0.9310000000000116	0.048828125
691	-0.9309000000000083	0.04272461
692	-0.930800000000005	0.045776367
693	-0.9307000000000016	0.0579834
694	-0.9305999999999983	0.0793457
695	-0.930499999999995	0.0793457
696	-0.9303999999999917	0.07019043
697	-0.9302999999999884	0.0579834
698	-0.9302000000000135	0.045776367
699	-0.9301000000000101	0.045776367
700	-0.9300000000000068	0.045776367
701	-0.9299000000000035	0.04272461
702	-0.9298000000000002	0.045776367
703	-0.9296999999999969	0.033569336
704	-0.9295999999999935	0.02746582
705	-0.9294999999999902	0.021362305
706	-0.9293999999999869	0.012207031
707	-0.929300000000012	0.015258789
708	-0.9292000000000087	0.009155273
709	-0.9291000000000054	0.012207031
710	-0.929000000000002	0.0061035156
711	-0.9288999999999987	0.018310547
712	-0.9287999999999954	0.015258789
713	-0.9286999999999921	0.018310547
714	-0.9285999999999888	0.012207031
715	-0.9285000000000139	0.012207031
716	-0.9284000000000106	0.0
717	-0.9283000000000072	-0.012207031
718	-0.9282000000000039	-0.015258789
719	-0.9281000000000006	-0.024414062
720	-0.9279999999999973	-0.030517578
721	-0.927899999999994	-0.033569336
722	-0.9277999999999906	-0.033569336
723	-0.9276999999999873	-0.036621094
724	-0.9276000000000124	-0.048828125
725	-0.9275000000000091	-0.045776367
726	-0.9274000000000058	-0.05493164
727	-0.9273000000000025	-0.033569336
728	-0.9271999999999991	-0.036621094
729	-0.9270999999999958	-0.033569336
730	-0.9269999999999925	-0.024414062
731	-0.9268999999999892	-0.018310547
732	-0.9267999999999859	-0.009155273
733	-0.926700000000011	-0.009155273
734	-0.9266000000000076	-0.0030517578
735	-0.9265000000000043	-0.009155273
736	-0.926400000000001	-0.012207031
737	-0.9262999999999977	-0.0030517578
738	-0.9261999999999944	-0.012207031
739	-0.926099999999991	-0.009155273
740	-0.9259999999999877	-0.0061035156
741	-0.9259000000000128	-0.015258789
742	-0.9258000000000095	-0.024414062
743	-0.9257000000000062	-0.033569336
744	-0.9256000000000029	-0.03967285
745	-0.9254999999999995	-0.051879883
746	-0.9253999999999962	-0.0579834
747	-0.9252999999999929	-0.033569336
748	-0.9251999999999896	-0.018310547
749	-0.9250999999999863	-0.015258789
750	-0.9250000000000114	-0.024414062
751	-0.924900000000008	-0.030517578
752	-0.9248000000000047	-0.021362305
753	-0.9247000000000014	-0.024414062
754	-0.9245999999999981	-0.030517578
755	-0.9244999999999948	-0.033569336
756	-0.9243999999999915	-0.02746582
757	-0.9242999999999881	-0.012207031
758	-0.9242000000000132	0.009155273
759	-0.9241000000000099	0.045776367
760	-0.9240000000000066	0.064086914
761	-0.9239000000000033	0.05493164
762	-0.9238	0.03967285
763	-0.9236999999999966	0.036621094
764	-0.9235999999999933	0.018310547
765	-0.92349999999999	0.021362305
766	-0.9233999999999867	0.012207031
767	-0.9233000000000118	0.024414062
768	-0.9232000000000085	0.02746582
769	-0.9231000000000051	0.009155273
770	-0.9230000000000018	-0.0030517578
771	-0.9228999999999985	-0.012207031
772	-0.9227999999999952	0.0030517578
773	-0.9226999999999919	0.0030517578
774	-0.9225999999999885	0.0061035156
775	-0.9225000000000136	0.009155273
776	-0.9224000000000103	0.021362305
777	-0.922300000000007	0.015258789
778	-0.9222000000000037	0.009155273
779	-0.9221000000000004	0.012207031
780	-0.921999999999997	0.018310547
781	-0.9218999999999937	0.033569336
782	-0.9217999999999904	0.03967285
783	-0.9216999999999871	0.048828125
784	-0.9216000000000122	0.061035156
785	-0.9215000000000089	0.05493164
786	-0.9214000000000055	0.036621094
787	-0.9213000000000022	0.036621094
788	-0.9211999999999989	0.04272461
789	-0.9210999999999956	0.051879883
790	-0.9209999999999923	0.051879883
791	-0.920899999999989	0.036621094
792	-0.920800000000014	0.030517578
793	-0.9207000000000107	0.012207031
794	-0.9206000000000074	0.0
795	-0.9205000000000041	-0.0061035156
796	-0.9204000000000008	0.0030517578
797	-0.9202999999999975	0.009155273
798	-0.9201999999999941	0.015258789
799	-0.9200999999999908	0.0030517578
800	-0.9199999999999875	0.0
801	-0.9199000000000126	-0.012207031
802	-0.9198000000000093	-0.021362305
803	-0.919700000000006	-0.018310547
804	-0.9196000000000026	-0.021362305
805	-0.9194999999999993	-0.018310547
806	-0.919399999999996	-0.015258789
807	-0.9192999999999927	-0.015258789
808	-0.9191999999999894	-0.015258789
809	-0.919099999999986	-0.012207031
810	-0.9190000000000111	0.0
811	-0.9189000000000078	-0.0061035156
812	-0.9188000000000045	-0.021362305
813	-0.9187000000000012	-0.021362305
814	-0.9185999999999979	-0.015258789
815	-0.9184999999999945	-0.0061035156
816	-0.9183999999999912	0.0
817	-0.9182999999999879	0.009155273
818	-0.918200000000013	0.024414062
819	-0.9181000000000097	0.024414062
820	-0.9180000000000064	0.018310547
821	-0.917900000000003	0.021362305
822	-0.9177999999999997	0.02746582
823	-0.9176999999999964	0.033569336
824	-0.9175999999999931	0.02746582
825	-0.9174999999999898	0.024414062
826	-0.9173999999999864	0.012207031
827	-0.9173000000000116	0.015258789
828	-0.9172000000000082	0.015258789
829	-0.9171000000000049	-0.009155273
830	-0.9170000000000016	-0.021362305
831	-0.9168999999999983	-0.045776367
832	-0.916799999999995	-0.0579834
833	-0.9166999999999916	-0.0579834
834	-0.9165999999999883	-0.051879883
835	-0.9165000000000134	-0.048828125
836	-0.9164000000000101	-0.045776367
837	-0.9163000000000068	-0.021362305
838	-0.9162000000000035	0.0061035156
839	-0.9161000000000001	0.0030517578
840	-0.9159999999999968	0.0030517578
841	-0.9158999999999935	0.0
842	-0.9157999999999902	0.0030517578
843	-0.9156999999999869	0.009155273
844	-0.915600000000012	0.012207031
845	-0.9155000000000086	0.015258789
846	-0.9154000000000053	0.0030517578
847	-0.915300000000002	0.0061035156
848	-0.9151999999999987	0.015258789
849	-0.9150999999999954	0.012207031
850	-0.914999999999992	0.0061035156
851	-0.9148999999999887	-0.0030517578
852	-0.9148000000000138	-0.024414062
853	-0.9147000000000105	-0.036621094
854	-0.9146000000000072	-0.045776367
855	-0.9145000000000039	-0.048828125
856	-0.9144000000000005	-0.051879883
857	-0.9142999999999972	-0.048828125
858	-0.9141999999999939	-0.036621094
859	-0.9140999999999906	-0.04272461
860	-0.9139999999999873	-0.036621094
861	-0.9139000000000124	-0.021362305
862	-0.913800000000009	-0.030517578
863	-0.9137000000000057	-0.018310547
864	-0.9136000000000024	-0.018310547
865	-0.9134999999999991	-0.018310547
866	-0.9133999999999958	-0.015258789
867	-0.9132999999999925	-0.012207031
868	-0.9131999999999891	-0.0030517578
869	-0.9130999999999858	-0.0030517578
870	-0.9130000000000109	0.0030517578
871	-0.9129000000000076	-0.0061035156
872	-0.9128000000000043	-0.02746582
873	-0.912700000000001	-0.024414062
874	-0.9125999999999976	-0.030517578
875	-0.9124999999999943	-0.033569336
876	-0.912399999999991	-0.03967285
877	-0.9122999999999877	-0.033569336
878	-0.9122000000000128	-0.024414062
879	-0.9121000000000095	-0.02746582
880	-0.9120000000000061	-0.012207031
881	-0.9119000000000028	-0.012207031
882	-0.9117999999999995	-0.009155273
883	-0.9116999999999962	-0.009155273
884	-0.9115999999999929	-0.021362305
885	-0.9114999999999895	-0.030517578
886	-0.9113999999999862	-0.03967285
887	-0.9113000000000113	-0.0579834
888	-0.911200000000008	-0.048828125
889	-0.9111000000000047	-0.045776367
890	-0.9110000000000014	-0.048828125
891	-0.910899999999998	-0.048828125
892	-0.9107999999999947	-0.064086914
893	-0.9106999999999914	-0.045776367
894	-0.9105999999999881	-0.024414062
895	-0.9105000000000132	-0.02746582
896	-0.9104000000000099	-0.021362305
897	-0.9103000000000065	-0.030517578
898	-0.9102000000000032	-0.024414062
899	-0.9100999999999999	-0.015258789
900	-0.9099999999999966	-0.021362305
901	-0.9098999999999933	-0.024414062
902	-0.90979999999999	-0.030517578
903	-0.9096999999999866	-0.030517578
904	-0.9096000000000117	-0.036621094
905	-0.9095000000000084	-0.03967285
906	-0.9094000000000051	-0.03967285
907	-0.9093000000000018	-0.033569336
908	-0.9091999999999985	-0.033569336
909	-0.9090999999999951	-0.04272461
910	-0.9089999999999918	-0.04272461
911	-0.9088999999999885	-0.045776367
912	-0.9088000000000136	-0.045776367
913	-0.9087000000000103	-0.04272461
914	-0.908600000000007	-0.05493164
915	-0.9085000000000036	-0.07019043
916	-0.9084000000000003	-0.09460449
917	-0.908299999999997	-0.12207031
918	-0.9081999999999937	-0.13427734
919	-0.9080999999999904	-0.14038086
920	-0.907999999999987	-0.16174316
921	-0.9079000000000121	-0.16174316
922	-0.9078000000000088	-0.16174316
923	-0.9077000000000055	-0.16174316
924	-0.9076000000000022	-0.1586914
925	-0.9074999999999989	-0.16479492
926	-0.9073999999999955	-0.1586914
927	-0.9072999999999922	-0.16479492
928	-0.9071999999999889	-0.14343262
929	-0.907100000000014	-0.12512207
930	-0.9070000000000107	-0.1159668
931	-0.9069000000000074	-0.103759766
932	-0.906800000000004	-0.09765625
933	-0.9067000000000007	-0.09460449
934	-0.9065999999999974	-0.09460449
935	-0.9064999999999941	-0.103759766
936	-0.9063999999999908	-0.11291504
937	-0.9062999999999874	-0.13122559
938	-0.9062000000000126	-0.13427734
939	-0.9061000000000092	-0.12817383
940	-0.9060000000000059	-0.12817383
941	-0.9059000000000026	-0.14038086
942	-0.9057999999999993	-0.14953613
943	-0.905699999999996	-0.14953613
944	-0.9055999999999926	-0.14648438
945	-0.9054999999999893	-0.14648438
946	-0.905399999999986	-0.13427734
947	-0.9053000000000111	-0.12817383
948	-0.9052000000000078	-0.12207031
949	-0.9051000000000045	-0.10986328
950	-0.9050000000000011	-0.10986328
951	-0.9048999999999978	-0.1159668
952	-0.9047999999999945	-0.119018555
953	-0.9046999999999912	-0.12817383
954	-0.9045999999999879	-0.119018555
955	-0.904500000000013	-0.10986328
956	-0.9044000000000096	-0.08544922
957	-0.9043000000000063	-0.07324219
958	-0.904200000000003	-0.06713867
959	-0.9040999999999997	-0.03967285
960	-0.9039999999999964	-0.03967285
961	-0.903899999999993	-0.036621094
962	-0.9037999999999897	-0.045776367
963	-0.9036999999999864	-0.04272461
964	-0.9036000000000115	-0.03967285
965	-0.9035000000000082	-0.048828125
966	-0.9034000000000049	-0.036621094
967	-0.9033000000000015	-0.045776367
968	-0.9031999999999982	-0.051879883
969	-0.9030999999999949	-0.048828125
970	-0.9029999999999916	-0.033569336
971	-0.9028999999999883	-0.048828125
972	-0.9028000000000134	-0.06713867
973	-0.90270000000001	-0.07324219
974	-0.9026000000000067	-0.064086914
975	-0.9025000000000034	-0.05493164
976	-0.9024000000000001	-0.048828125
977	-0.9022999999999968	-0.045776367
978	-0.9021999999999935	-0.033569336
979	-0.9020999999999901	-0.024414062
980	-0.9019999999999868	-0.036621094
981	-0.9019000000000119	-0.024414062
982	-0.9018000000000086	-0.009155273
983	-0.9017000000000053	-0.012207031
984	-0.901600000000002	0.0030517578
985	-0.9014999999999986	0.024414062
986	-0.9013999999999953	0.024414062
987	-0.901299999999992	0.018310547
988	-0.9011999999999887	0.015258789
989	-0.9011000000000138	0.015258789
990	-0.9010000000000105	0.021362305
991	-0.9009000000000071	0.033569336
992	-0.9008000000000038	0.0579834
993	-0.9007000000000005	0.045776367
994	-0.9005999999999972	0.03967285
995	-0.9004999999999939	0.045776367
996	-0.9003999999999905	0.051879883
997	-0.9002999999999872	0.04272461
998	-0.9002000000000123	0.024414062
999	-0.900100000000009	0.009155273
1000	-0.9000000000000057	0.0
1001	-0.8999000000000024	0.009155273
1002	-0.899799999999999	0.0061035156
1003	-0.8996999999999957	0.0030517578
1004	-0.8995999999999924	0.012207031
1005	-0.8994999999999891	0.009155273
1006	-0.8994000000000142	0.0
1007	-0.8993000000000109	-0.015258789
1008	-0.8992000000000075	-0.012207031
1009	-0.8991000000000042	0.009155273
1010	-0.8990000000000009	0.030517578
1011	-0.8988999999999976	0.048828125
1012	-0.8987999999999943	0.06713867
1013	-0.898699999999991	0.064086914
1014	-0.8985999999999876	0.064086914
1015	-0.8985000000000127	0.0579834
1016	-0.8984000000000094	0.07019043
1017	-0.8983000000000061	0.08850098
1018	-0.8982000000000028	0.103759766
1019	-0.8980999999999995	0.13122559
1020	-0.8979999999999961	0.14953613
1021	-0.8978999999999928	0.16174316
1022	-0.8977999999999895	0.18310547
1023	-0.8976999999999862	0.20141602
1024	-0.8976000000000113	0.22583008
1025	-0.897500000000008	0.2319336
1026	-0.8974000000000046	0.21972656
1027	-0.8973000000000013	0.21972656
1028	-0.897199999999998	0.22583008
1029	-0.8970999999999947	0.24414062
1030	-0.8969999999999914	0.2532959
1031	-0.896899999999988	0.25634766
1032	-0.8968000000000131	0.2746582
1033	-0.8967000000000098	0.3479004
1034	-0.8966000000000065	0.5340576
1035	-0.8965000000000032	0.82092285
1036	-0.8963999999999999	1.171875
1037	-0.8962999999999965	1.4923096
1038	-0.8961999999999932	1.6906738
1039	-0.8960999999999899	1.7272949
1040	-0.8959999999999866	1.6113281
1041	-0.8959000000000117	1.373291
1042	-0.8958000000000084	1.071167
1043	-0.895700000000005	0.7446289
1044	-0.8956000000000017	0.43945312
1045	-0.8954999999999984	0.16784668
1046	-0.8953999999999951	-0.06713867
1047	-0.8952999999999918	-0.2532959
1048	-0.8951999999999884	-0.38452148
1049	-0.8951000000000136	-0.48217773
1050	-0.8950000000000102	-0.55236816
1051	-0.8949000000000069	-0.59814453
1052	-0.8948000000000036	-0.6134033
1053	-0.8947000000000003	-0.6072998
1054	-0.894599999999997	-0.6011963
1055	-0.8944999999999936	-0.5859375
1056	-0.8943999999999903	-0.5706787
1057	-0.894299999999987	-0.54626465
1058	-0.8942000000000121	-0.5340576
1059	-0.8941000000000088	-0.5218506
1060	-0.8940000000000055	-0.4852295
1061	-0.8939000000000021	-0.45166016
1062	-0.8937999999999988	-0.42419434
1063	-0.8936999999999955	-0.40893555
1064	-0.8935999999999922	-0.37231445
1065	-0.8934999999999889	-0.34179688
1066	-0.893400000000014	-0.3173828
1067	-0.8933000000000106	-0.28381348
1068	-0.8932000000000073	-0.25634766
1069	-0.893100000000004	-0.2319336
1070	-0.8930000000000007	-0.2166748
1071	-0.8928999999999974	-0.20751953
1072	-0.892799999999994	-0.19226074
1073	-0.8926999999999907	-0.17089844
1074	-0.8925999999999874	-0.13427734
1075	-0.8925000000000125	-0.12207031
1076	-0.8924000000000092	-0.13427734
1077	-0.8923000000000059	-0.10986328
1078	-0.8922000000000025	-0.09460449
1079	-0.8920999999999992	-0.08544922
1080	-0.8919999999999959	-0.07324219
1081	-0.8918999999999926	-0.07324219
1082	-0.8917999999999893	-0.061035156
1083	-0.891699999999986	-0.048828125
1084	-0.891600000000011	-0.036621094
1085	-0.8915000000000077	-0.024414062
1086	-0.8914000000000044	-0.02746582
1087	-0.8913000000000011	-0.024414062
1088	-0.8911999999999978	-0.02746582
1089	-0.8910999999999945	-0.02746582
1090	-0.8909999999999911	-0.012207031
1091	-0.8908999999999878	0.0061035156
1092	-0.8908000000000129	0.018310547
1093	-0.8907000000000096	0.024414062
1094	-0.8906000000000063	0.02746582
1095	-0.890500000000003	0.030517578
1096	-0.8903999999999996	0.024414062
1097	-0.8902999999999963	0.021362305
1098	-0.890199999999993	0.018310547
1099	-0.8900999999999897	0.024414062
1100	-0.8899999999999864	0.018310547
1101	-0.8899000000000115	0.009155273
1102	-0.8898000000000081	0.0061035156
1103	-0.8897000000000048	0.0030517578
1104	-0.8896000000000015	0.009155273
1105	-0.8894999999999982	0.0030517578
1106	-0.8893999999999949	-0.0061035156
1107	-0.8892999999999915	-0.012207031
1108	-0.8891999999999882	-0.030517578
1109	-0.8891000000000133	-0.02746582
1110	-0.88900000000001	-0.018310547
1111	-0.8889000000000067	-0.0061035156
1112	-0.8888000000000034	0.0
1113	-0.8887	0.015258789
1114	-0.8885999999999967	0.024414062
1115	-0.8884999999999934	0.024414062
1116	-0.8883999999999901	0.0061035156
1117	-0.8882999999999868	-0.015258789
1118	-0.8882000000000119	-0.024414062
1119	-0.8881000000000085	-0.036621094
1120	-0.8880000000000052	-0.051879883
1121	-0.8879000000000019	-0.048828125
1122	-0.8877999999999986	-0.0579834
1123	-0.8876999999999953	-0.06713867
1124	-0.887599999999992	-0.0793457
1125	-0.8874999999999886	-0.07019043
1126	-0.8874000000000137	-0.07324219
1127	-0.8873000000000104	-0.0579834
1128	-0.8872000000000071	-0.045776367
1129	-0.8871000000000038	-0.051879883
1130	-0.8870000000000005	-0.03967285
1131	-0.8868999999999971	-0.033569336
1132	-0.8867999999999938	-0.015258789
1133	-0.8866999999999905	0.0030517578
1134	-0.8865999999999872	0.0061035156
1135	-0.8865000000000123	0.0061035156
1136	-0.886400000000009	-0.012207031
1137	-0.8863000000000056	-0.015258789
1138	-0.8862000000000023	-0.018310547
1139	-0.886099999999999	-0.021362305
1140	-0.8859999999999957	-0.0061035156
1141	-0.8858999999999924	-0.018310547
1142	-0.885799999999989	-0.024414062
1143	-0.8857000000000141	-0.036621094
1144	-0.8856000000000108	-0.033569336
1145	-0.8855000000000075	-0.033569336
1146	-0.8854000000000042	-0.024414062
1147	-0.8853000000000009	-0.021362305
1148	-0.8851999999999975	-0.009155273
1149	-0.8850999999999942	-0.0030517578
1150	-0.8849999999999909	-0.0061035156
1151	-0.8848999999999876	-0.018310547
1152	-0.8848000000000127	-0.021362305
1153	-0.8847000000000094	-0.030517578
1154	-0.884600000000006	-0.02746582
1155	-0.8845000000000027	-0.012207031
1156	-0.8843999999999994	-0.0030517578
1157	-0.8842999999999961	-0.0061035156
1158	-0.8841999999999928	0.018310547
1159	-0.8840999999999894	0.030517578
1160	-0.8839999999999861	0.030517578
1161	-0.8839000000000112	0.018310547
1162	-0.8838000000000079	0.0030517578
1163	-0.8837000000000046	0.0
1164	-0.8836000000000013	-0.024414062
1165	-0.883499999999998	-0.033569336
1166	-0.8833999999999946	-0.036621094
1167	-0.8832999999999913	-0.021362305
1168	-0.883199999999988	-0.0030517578
1169	-0.8831000000000131	0.009155273
1170	-0.8830000000000098	0.015258789
1171	-0.8829000000000065	0.0030517578
1172	-0.8828000000000031	-0.012207031
1173	-0.8826999999999998	-0.021362305
1174	-0.8825999999999965	-0.036621094
1175	-0.8824999999999932	-0.033569336
1176	-0.8823999999999899	-0.02746582
1177	-0.8822999999999865	-0.033569336
1178	-0.8822000000000116	-0.030517578
1179	-0.8821000000000083	-0.030517578
1180	-0.882000000000005	-0.03967285
1181	-0.8819000000000017	-0.033569336
1182	-0.8817999999999984	-0.033569336
1183	-0.881699999999995	-0.030517578
1184	-0.8815999999999917	-0.015258789
1185	-0.8814999999999884	-0.0061035156
1186	-0.8814000000000135	0.012207031
1187	-0.8813000000000102	0.015258789
1188	-0.8812000000000069	0.0061035156
1189	-0.8811000000000035	0.0
1190	-0.8810000000000002	0.0030517578
1191	-0.8808999999999969	0.009155273
1192	-0.8807999999999936	0.009155273
1193	-0.8806999999999903	0.0030517578
1194	-0.880599999999987	-0.0061035156
1195	-0.880500000000012	-0.018310547
1196	-0.8804000000000087	-0.018310547
1197	-0.8803000000000054	-0.02746582
1198	-0.8802000000000021	-0.030517578
1199	-0.8800999999999988	-0.04272461
1200	-0.8799999999999955	-0.03967285
1201	-0.8798999999999921	-0.04272461
1202	-0.8797999999999888	-0.048828125
1203	-0.8797000000000139	-0.045776367
1204	-0.8796000000000106	-0.036621094
1205	-0.8795000000000073	-0.030517578
1206	-0.879400000000004	-0.018310547
1207	-0.8793000000000006	-0.030517578
1208	-0.8791999999999973	-0.033569336
1209	-0.879099999999994	-0.033569336
1210	-0.8789999999999907	-0.033569336
1211	-0.8788999999999874	-0.021362305
1212	-0.8788000000000125	-0.0030517578
1213	-0.8787000000000091	0.0061035156
1214	-0.8786000000000058	0.015258789
1215	-0.8785000000000025	0.015258789
1216	-0.8783999999999992	0.0
1217	-0.8782999999999959	-0.0061035156
1218	-0.8781999999999925	-0.015258789
1219	-0.8780999999999892	-0.02746582
1220	-0.8779999999999859	-0.03967285
1221	-0.877900000000011	-0.030517578
1222	-0.8778000000000077	-0.012207031
1223	-0.8777000000000044	0.0
1224	-0.877600000000001	0.015258789
1225	-0.8774999999999977	0.021362305
1226	-0.8773999999999944	0.033569336
1227	-0.8772999999999911	0.04272461
1228	-0.8771999999999878	0.061035156
1229	-0.8771000000000129	0.05493164
1230	-0.8770000000000095	0.045776367
1231	-0.8769000000000062	0.03967285
1232	-0.8768000000000029	0.024414062
1233	-0.8766999999999996	0.030517578
1234	-0.8765999999999963	0.04272461
1235	-0.876499999999993	0.03967285
1236	-0.8763999999999896	0.033569336
1237	-0.8762999999999863	0.033569336
1238	-0.8762000000000114	0.02746582
1239	-0.8761000000000081	0.018310547
1240	-0.8760000000000048	0.012207031
1241	-0.8759000000000015	-0.0061035156
1242	-0.8757999999999981	-0.009155273
1243	-0.8756999999999948	-0.0061035156
1244	-0.8755999999999915	0.0
1245	-0.8754999999999882	0.015258789
1246	-0.8754000000000133	0.0
1247	-0.87530000000001	0.009155273
1248	-0.8752000000000066	0.018310547
1249	-0.8751000000000033	0.024414062
1250	-0.875	0.03967285
1251	-0.8748999999999967	0.0579834
1252	-0.8747999999999934	0.051879883
1253	-0.87469999999999	0.04272461
1254	-0.8745999999999867	0.02746582
1255	-0.8745000000000118	0.0030517578
1256	-0.8744000000000085	0.0061035156
1257	-0.8743000000000052	-0.0061035156
1258	-0.8742000000000019	-0.02746582
1259	-0.8740999999999985	-0.045776367
1260	-0.8739999999999952	-0.051879883
1261	-0.8738999999999919	-0.024414062
1262	-0.8737999999999886	-0.021362305
1263	-0.8737000000000137	-0.012207031
1264	-0.8736000000000104	-0.0061035156
1265	-0.873500000000007	-0.009155273
1266	-0.8734000000000037	-0.0030517578
1267	-0.8733000000000004	-0.015258789
1268	-0.8731999999999971	-0.021362305
1269	-0.8730999999999938	-0.030517578
1270	-0.8729999999999905	-0.036621094
1271	-0.8728999999999871	-0.048828125
1272	-0.8728000000000122	-0.061035156
1273	-0.8727000000000089	-0.048828125
1274	-0.8726000000000056	-0.03967285
1275	-0.8725000000000023	-0.03967285
1276	-0.872399999999999	-0.021362305
1277	-0.8722999999999956	-0.009155273
1278	-0.8721999999999923	0.0030517578
1279	-0.872099999999989	-0.0030517578
1280	-0.8720000000000141	-0.0061035156
1281	-0.8719000000000108	-0.0061035156
1282	-0.8718000000000075	0.0061035156
1283	-0.8717000000000041	0.012207031
1284	-0.8716000000000008	0.021362305
1285	-0.8714999999999975	0.030517578
1286	-0.8713999999999942	0.030517578
1287	-0.8712999999999909	0.03967285
1288	-0.8711999999999875	0.0579834
1289	-0.8711000000000126	0.07324219
1290	-0.8710000000000093	0.07019043
1291	-0.870900000000006	0.0793457
1292	-0.8708000000000027	0.08239746
1293	-0.8706999999999994	0.076293945
1294	-0.870599999999996	0.0793457
1295	-0.8704999999999927	0.06713867
1296	-0.8703999999999894	0.076293945
1297	-0.8702999999999861	0.08239746
1298	-0.8702000000000112	0.08239746
1299	-0.8701000000000079	0.08239746
1300	-0.8700000000000045	0.07019043
1301	-0.8699000000000012	0.064086914
1302	-0.8697999999999979	0.05493164
1303	-0.8696999999999946	0.051879883
1304	-0.8695999999999913	0.061035156
1305	-0.869499999999988	0.07019043
1306	-0.869400000000013	0.07019043
1307	-0.8693000000000097	0.07324219
1308	-0.8692000000000064	0.0793457
1309	-0.8691000000000031	0.08544922
1310	-0.8689999999999998	0.076293945
1311	-0.8688999999999965	0.064086914
1312	-0.8687999999999931	0.05493164
1313	-0.8686999999999898	0.061035156
1314	-0.8685999999999865	0.061035156
1315	-0.8685000000000116	0.064086914
1316	-0.8684000000000083	0.04272461
1317	-0.868300000000005	0.02746582
1318	-0.8682000000000016	0.024414062
1319	-0.8680999999999983	0.012207031
1320	-0.867999999999995	-0.0061035156
1321	-0.8678999999999917	-0.030517578
1322	-0.8677999999999884	-0.05493164
1323	-0.8677000000000135	-0.07324219
1324	-0.8676000000000101	-0.10070801
1325	-0.8675000000000068	-0.10070801
1326	-0.8674000000000035	-0.08850098
1327	-0.8673000000000002	-0.08239746
1328	-0.8671999999999969	-0.0793457
1329	-0.8670999999999935	-0.051879883
1330	-0.8669999999999902	-0.033569336
1331	-0.8668999999999869	-0.018310547
1332	-0.866800000000012	0.0030517578
1333	-0.8667000000000087	0.009155273
1334	-0.8666000000000054	0.0061035156
1335	-0.866500000000002	0.012207031
1336	-0.8663999999999987	0.015258789
1337	-0.8662999999999954	0.030517578
1338	-0.8661999999999921	0.033569336
1339	-0.8660999999999888	0.048828125
1340	-0.8660000000000139	0.045776367
1341	-0.8659000000000106	0.024414062
1342	-0.8658000000000072	0.015258789
1343	-0.8657000000000039	0.0030517578
1344	-0.8656000000000006	0.0
1345	-0.8654999999999973	0.0
1346	-0.865399999999994	-0.0030517578
1347	-0.8652999999999906	-0.012207031
1348	-0.8651999999999873	-0.012207031
1349	-0.8651000000000124	-0.012207031
1350	-0.8650000000000091	-0.0030517578
1351	-0.8649000000000058	-0.0061035156
1352	-0.8648000000000025	-0.0061035156
1353	-0.8646999999999991	-0.015258789
1354	-0.8645999999999958	-0.009155273
1355	-0.8644999999999925	0.009155273
1356	-0.8643999999999892	0.015258789
1357	-0.8642999999999859	0.02746582
1358	-0.864200000000011	0.030517578
1359	-0.8641000000000076	0.045776367
1360	-0.8640000000000043	0.036621094
1361	-0.863900000000001	0.024414062
1362	-0.8637999999999977	0.021362305
1363	-0.8636999999999944	0.009155273
1364	-0.863599999999991	0.015258789
1365	-0.8634999999999877	0.0061035156
1366	-0.8634000000000128	-0.0061035156
1367	-0.8633000000000095	0.0
1368	-0.8632000000000062	0.009155273
1369	-0.8631000000000029	0.024414062
1370	-0.8629999999999995	0.015258789
1371	-0.8628999999999962	0.021362305
1372	-0.8627999999999929	0.021362305
1373	-0.8626999999999896	0.024414062
1374	-0.8625999999999863	0.036621094
1375	-0.8625000000000114	0.045776367
1376	-0.862400000000008	0.030517578
1377	-0.8623000000000047	0.030517578
1378	-0.8622000000000014	0.030517578
1379	-0.8620999999999981	0.030517578
1380	-0.8619999999999948	0.024414062
1381	-0.8618999999999915	0.030517578
1382	-0.8617999999999881	0.024414062
1383	-0.8617000000000132	0.033569336
1384	-0.8616000000000099	0.02746582
1385	-0.8615000000000066	0.018310547
1386	-0.8614000000000033	0.012207031
1387	-0.8613	0.015258789
1388	-0.8611999999999966	0.021362305
1389	-0.8610999999999933	0.024414062
1390	-0.86099999999999	0.036621094
1391	-0.8608999999999867	0.03967285
1392	-0.8608000000000118	0.045776367
1393	-0.8607000000000085	0.030517578
1394	-0.8606000000000051	0.021362305
1395	-0.8605000000000018	0.024414062
1396	-0.8603999999999985	0.021362305
1397	-0.8602999999999952	0.02746582
1398	-0.8601999999999919	0.015258789
1399	-0.8600999999999885	0.009155273
1400	-0.8600000000000136	0.018310547
1401	-0.8599000000000103	0.018310547
1402	-0.859800000000007	0.024414062
1403	-0.8597000000000037	0.009155273
1404	-0.8596000000000004	-0.009155273
1405	-0.859499999999997	-0.024414062
1406	-0.8593999999999937	-0.045776367
1407	-0.8592999999999904	-0.048828125
1408	-0.8591999999999871	-0.04272461
1409	-0.8591000000000122	-0.036621094
1410	-0.8590000000000089	-0.033569336
1411	-0.8589000000000055	-0.02746582
1412	-0.8588000000000022	-0.02746582
1413	-0.8586999999999989	-0.048828125
1414	-0.8585999999999956	-0.0579834
1415	-0.8584999999999923	-0.03967285
1416	-0.858399999999989	-0.024414062
1417	-0.858300000000014	-0.036621094
1418	-0.8582000000000107	-0.033569336
1419	-0.8581000000000074	-0.021362305
1420	-0.8580000000000041	0.0030517578
1421	-0.8579000000000008	0.024414062
1422	-0.8577999999999975	0.04272461
1423	-0.8576999999999941	0.0579834
1424	-0.8575999999999908	0.076293945
1425	-0.8574999999999875	0.07019043
1426	-0.8574000000000126	0.048828125
1427	-0.8573000000000093	0.045776367
1428	-0.857200000000006	0.045776367
1429	-0.8571000000000026	0.051879883
1430	-0.8569999999999993	0.051879883
1431	-0.856899999999996	0.03967285
1432	-0.8567999999999927	0.036621094
1433	-0.8566999999999894	0.04272461
1434	-0.856599999999986	0.02746582
1435	-0.8565000000000111	0.015258789
1436	-0.8564000000000078	0.0061035156
1437	-0.8563000000000045	0.009155273
1438	-0.8562000000000012	0.009155273
1439	-0.8560999999999979	0.0030517578
1440	-0.8559999999999945	0.0
1441	-0.8558999999999912	0.012207031
1442	-0.8557999999999879	0.018310547
1443	-0.855700000000013	0.012207031
1444	-0.8556000000000097	0.015258789
1445	-0.8555000000000064	0.021362305
1446	-0.855400000000003	0.021362305
1447	-0.8552999999999997	0.04272461
1448	-0.8551999999999964	0.05493164
1449	-0.8550999999999931	0.045776367
1450	-0.8549999999999898	0.051879883
1451	-0.8548999999999864	0.061035156
1452	-0.8548000000000116	0.061035156
1453	-0.8547000000000082	0.04272461
1454	-0.8546000000000049	0.02746582
1455	-0.8545000000000016	0.030517578
1456	-0.8543999999999983	0.02746582
1457	-0.854299999999995	0.024414062
1458	-0.8541999999999916	0.018310547
1459	-0.8540999999999883	-0.0061035156
1460	-0.8540000000000134	-0.0061035156
1461	-0.8539000000000101	-0.0061035156
1462	-0.8538000000000068	-0.0061035156
1463	-0.8537000000000035	0.0061035156
1464	-0.8536000000000001	0.0
1465	-0.8534999999999968	0.0
1466	-0.8533999999999935	-0.009155273
1467	-0.8532999999999902	-0.021362305
1468	-0.8531999999999869	-0.018310547
1469	-0.853100000000012	-0.015258789
1470	-0.8530000000000086	-0.018310547
1471	-0.8529000000000053	-0.0061035156
1472	-0.852800000000002	0.009155273
1473	-0.8526999999999987	0.015258789
1474	-0.8525999999999954	0.02746582
1475	-0.852499999999992	0.021362305
1476	-0.8523999999999887	-0.0030517578
1477	-0.8523000000000138	0.009155273
1478	-0.8522000000000105	0.02746582
1479	-0.8521000000000072	0.033569336
1480	-0.8520000000000039	0.03967285
1481	-0.8519000000000005	0.051879883
1482	-0.8517999999999972	0.064086914
1483	-0.8516999999999939	0.06713867
1484	-0.8515999999999906	0.0579834
1485	-0.8514999999999873	0.051879883
1486	-0.8514000000000124	0.04272461
1487	-0.851300000000009	0.03967285
1488	-0.8512000000000057	0.03967285
1489	-0.8511000000000024	0.033569336
1490	-0.8509999999999991	0.02746582
1491	-0.8508999999999958	0.024414062
1492	-0.8507999999999925	0.024414062
1493	-0.8506999999999891	0.048828125
1494	-0.8505999999999858	0.048828125
1495	-0.8505000000000109	0.048828125
1496	-0.8504000000000076	0.0579834
1497	-0.8503000000000043	0.06713867
1498	-0.850200000000001	0.05493164
1499	-0.8500999999999976	0.03967285
1500	-0.8499999999999943	0.030517578
1501	-0.849899999999991	0.021362305
1502	-0.8497999999999877	0.02746582
1503	-0.8497000000000128	0.030517578
1504	-0.8496000000000095	0.036621094
1505	-0.8495000000000061	0.03967285
1506	-0.8494000000000028	0.04272461
1507	-0.8492999999999995	0.05493164
1508	-0.8491999999999962	0.04272461
1509	-0.8490999999999929	0.02746582
1510	-0.8489999999999895	0.02746582
1511	-0.8488999999999862	0.021362305
1512	-0.8488000000000113	0.030517578
1513	-0.848700000000008	0.036621094
1514	-0.8486000000000047	0.036621094
1515	-0.8485000000000014	0.033569336
1516	-0.848399999999998	0.02746582
1517	-0.8482999999999947	0.012207031
1518	-0.8481999999999914	-0.009155273
1519	-0.8480999999999881	-0.021362305
1520	-0.8480000000000132	-0.018310547
1521	-0.8479000000000099	-0.024414062
1522	-0.8478000000000065	-0.036621094
1523	-0.8477000000000032	-0.03967285
1524	-0.8475999999999999	-0.05493164
1525	-0.8474999999999966	-0.045776367
1526	-0.8473999999999933	-0.04272461
1527	-0.84729999999999	-0.048828125
1528	-0.8471999999999866	-0.036621094
1529	-0.8471000000000117	-0.024414062
1530	-0.8470000000000084	-0.018310547
1531	-0.8469000000000051	0.0030517578
1532	-0.8468000000000018	0.0061035156
1533	-0.8466999999999985	0.012207031
1534	-0.8465999999999951	0.021362305
1535	-0.8464999999999918	0.021362305
1536	-0.8463999999999885	0.012207031
1537	-0.8463000000000136	-0.0061035156
1538	-0.8462000000000103	-0.018310547
1539	-0.846100000000007	-0.009155273
1540	-0.8460000000000036	0.0061035156
1541	-0.8459000000000003	-0.0061035156
1542	-0.845799999999997	-0.0061035156
1543	-0.8456999999999937	-0.018310547
1544	-0.8455999999999904	-0.021362305
1545	-0.845499999999987	-0.021362305
1546	-0.8454000000000121	-0.024414062
1547	-0.8453000000000088	-0.024414062
1548	-0.8452000000000055	-0.012207031
1549	-0.8451000000000022	0.0061035156
1550	-0.8449999999999989	0.012207031
1551	-0.8448999999999955	0.024414062
1552	-0.8447999999999922	0.009155273
1553	-0.8446999999999889	0.0
1554	-0.844600000000014	0.0030517578
1555	-0.8445000000000107	-0.0030517578
1556	-0.8444000000000074	0.0030517578
1557	-0.844300000000004	0.0030517578
1558	-0.8442000000000007	0.018310547
1559	-0.8440999999999974	0.024414062
1560	-0.8439999999999941	0.012207031
1561	-0.8438999999999908	0.021362305
1562	-0.8437999999999874	0.024414062
1563	-0.8437000000000126	0.04272461
1564	-0.8436000000000092	0.03967285
1565	-0.8435000000000059	0.033569336
1566	-0.8434000000000026	0.04272461
1567	-0.8432999999999993	0.051879883
1568	-0.843199999999996	0.048828125
1569	-0.8430999999999926	0.045776367
1570	-0.8429999999999893	0.051879883
1571	-0.842899999999986	0.051879883
1572	-0.8428000000000111	0.03967285
1573	-0.8427000000000078	0.02746582
1574	-0.8426000000000045	0.02746582
1575	-0.8425000000000011	0.033569336
1576	-0.8423999999999978	0.02746582
1577	-0.8422999999999945	0.021362305
1578	-0.8421999999999912	0.024414062
1579	-0.8420999999999879	0.024414062
1580	-0.842000000000013	0.018310547
1581	-0.8419000000000096	0.036621094
1582	-0.8418000000000063	0.033569336
1583	-0.841700000000003	0.033569336
1584	-0.8415999999999997	0.04272461
1585	-0.8414999999999964	0.03967285
1586	-0.841399999999993	0.045776367
1587	-0.8412999999999897	0.036621094
1588	-0.8411999999999864	0.030517578
1589	-0.8411000000000115	0.045776367
1590	-0.8410000000000082	0.045776367
1591	-0.8409000000000049	0.0579834
1592	-0.8408000000000015	0.051879883
1593	-0.8406999999999982	0.036621094
1594	-0.8405999999999949	0.04272461
1595	-0.8404999999999916	0.03967285
1596	-0.8403999999999883	0.04272461
1597	-0.8403000000000134	0.048828125
1598	-0.84020000000001	0.051879883
1599	-0.8401000000000067	0.048828125
1600	-0.8400000000000034	0.045776367
1601	-0.8399000000000001	0.045776367
1602	-0.8397999999999968	0.03967285
1603	-0.8396999999999935	0.048828125
1604	-0.8395999999999901	0.051879883
1605	-0.8394999999999868	0.045776367
1606	-0.8394000000000119	0.036621094
1607	-0.8393000000000086	0.03967285
1608	-0.8392000000000053	0.03967285
1609	-0.839100000000002	0.04272461
1610	-0.8389999999999986	0.036621094
1611	-0.8388999999999953	0.024414062
1612	-0.838799999999992	0.018310547
1613	-0.8386999999999887	0.024414062
1614	-0.8386000000000138	0.04272461
1615	-0.8385000000000105	0.045776367
1616	-0.8384000000000071	0.045776367
1617	-0.8383000000000038	0.051879883
1618	-0.8382000000000005	0.048828125
1619	-0.8380999999999972	0.05493164
1620	-0.8379999999999939	0.061035156
1621	-0.8378999999999905	0.0579834
1622	-0.8377999999999872	0.07019043
1623	-0.8377000000000123	0.045776367
1624	-0.837600000000009	0.04272461
1625	-0.8375000000000057	0.018310547
1626	-0.8374000000000024	0.009155273
1627	-0.837299999999999	0.009155273
1628	-0.8371999999999957	0.012207031
1629	-0.8370999999999924	0.021362305
1630	-0.8369999999999891	0.018310547
1631	-0.8369000000000142	0.0061035156
1632	-0.8368000000000109	0.0
1633	-0.8367000000000075	-0.0061035156
1634	-0.8366000000000042	0.0030517578
1635	-0.8365000000000009	0.0
1636	-0.8363999999999976	-0.012207031
1637	-0.8362999999999943	-0.015258789
1638	-0.836199999999991	-0.015258789
1639	-0.8360999999999876	-0.012207031
1640	-0.8360000000000127	-0.0030517578
1641	-0.8359000000000094	0.0030517578
1642	-0.8358000000000061	0.0
1643	-0.8357000000000028	0.0061035156
1644	-0.8355999999999995	0.012207031
1645	-0.8354999999999961	0.015258789
1646	-0.8353999999999928	0.0030517578
1647	-0.8352999999999895	0.012207031
1648	-0.8351999999999862	0.009155273
1649	-0.8351000000000113	0.018310547
1650	-0.835000000000008	0.024414062
1651	-0.8349000000000046	0.024414062
1652	-0.8348000000000013	0.030517578
1653	-0.834699999999998	0.021362305
1654	-0.8345999999999947	0.015258789
1655	-0.8344999999999914	0.0061035156
1656	-0.834399999999988	0.0030517578
1657	-0.8343000000000131	0.0030517578
1658	-0.8342000000000098	-0.036621094
1659	-0.8341000000000065	-0.0579834
1660	-0.8340000000000032	-0.064086914
1661	-0.8338999999999999	-0.07019043
1662	-0.8337999999999965	-0.07324219
1663	-0.8336999999999932	-0.061035156
1664	-0.8335999999999899	-0.036621094
1665	-0.8334999999999866	-0.030517578
1666	-0.8334000000000117	-0.02746582
1667	-0.8333000000000084	-0.02746582
1668	-0.833200000000005	-0.030517578
1669	-0.8331000000000017	-0.024414062
1670	-0.8329999999999984	-0.015258789
1671	-0.8328999999999951	-0.0030517578
1672	-0.8327999999999918	0.0
1673	-0.8326999999999884	0.0061035156
1674	-0.8326000000000136	0.0061035156
1675	-0.8325000000000102	-0.012207031
1676	-0.8324000000000069	-0.009155273
1677	-0.8323000000000036	-0.0030517578
1678	-0.8322000000000003	0.0
1679	-0.832099999999997	0.021362305
1680	-0.8319999999999936	0.024414062
1681	-0.8318999999999903	0.02746582
1682	-0.831799999999987	0.02746582
1683	-0.8317000000000121	0.021362305
1684	-0.8316000000000088	0.024414062
1685	-0.8315000000000055	0.021362305
1686	-0.8314000000000021	0.0061035156
1687	-0.8312999999999988	0.0
1688	-0.8311999999999955	0.0
1689	-0.8310999999999922	0.0061035156
1690	-0.8309999999999889	0.015258789
1691	-0.830900000000014	0.015258789
1692	-0.8308000000000106	0.024414062
1693	-0.8307000000000073	0.036621094
1694	-0.830600000000004	0.04272461
1695	-0.8305000000000007	0.064086914
1696	-0.8303999999999974	0.0579834
1697	-0.830299999999994	0.048828125
1698	-0.8301999999999907	0.036621094
1699	-0.8300999999999874	0.030517578
1700	-0.8300000000000125	0.04272461
1701	-0.8299000000000092	0.0579834
1702	-0.8298000000000059	0.0579834
1703	-0.8297000000000025	0.045776367
1704	-0.8295999999999992	0.05493164
1705	-0.8294999999999959	0.048828125
1706	-0.8293999999999926	0.045776367
1707	-0.8292999999999893	0.0579834
1708	-0.829199999999986	0.05493164
1709	-0.829100000000011	0.045776367
1710	-0.8290000000000077	0.02746582
1711	-0.8289000000000044	0.018310547
1712	-0.8288000000000011	0.012207031
1713	-0.8286999999999978	0.024414062
1714	-0.8285999999999945	0.036621094
1715	-0.8284999999999911	0.048828125
1716	-0.8283999999999878	0.04272461
1717	-0.8283000000000129	0.018310547
1718	-0.8282000000000096	0.009155273
1719	-0.8281000000000063	0.0030517578
1720	-0.828000000000003	0.012207031
1721	-0.8278999999999996	0.0030517578
1722	-0.8277999999999963	-0.009155273
1723	-0.827699999999993	-0.018310547
1724	-0.8275999999999897	-0.03967285
1725	-0.8274999999999864	-0.033569336
1726	-0.8274000000000115	-0.045776367
1727	-0.8273000000000081	-0.03967285
1728	-0.8272000000000048	-0.033569336
1729	-0.8271000000000015	-0.033569336
1730	-0.8269999999999982	-0.024414062
1731	-0.8268999999999949	-0.015258789
1732	-0.8267999999999915	-0.009155273
1733	-0.8266999999999882	0.0
1734	-0.8266000000000133	0.015258789
1735	-0.82650000000001	0.009155273
1736	-0.8264000000000067	-0.0030517578
1737	-0.8263000000000034	0.009155273
1738	-0.8262	0.0030517578
1739	-0.8260999999999967	0.012207031
1740	-0.8259999999999934	0.012207031
1741	-0.8258999999999901	0.009155273
1742	-0.8257999999999868	0.018310547
1743	-0.8257000000000119	0.021362305
1744	-0.8256000000000085	0.015258789
1745	-0.8255000000000052	0.009155273
1746	-0.8254000000000019	0.0061035156
1747	-0.8252999999999986	0.0
1748	-0.8251999999999953	0.012207031
1749	-0.825099999999992	0.018310547
1750	-0.8249999999999886	0.030517578
1751	-0.8249000000000137	0.036621094
1752	-0.8248000000000104	0.04272461
1753	-0.8247000000000071	0.04272461
1754	-0.8246000000000038	0.033569336
1755	-0.8245000000000005	0.036621094
1756	-0.8243999999999971	0.024414062
1757	-0.8242999999999938	0.024414062
1758	-0.8241999999999905	0.05493164
1759	-0.8240999999999872	0.0793457
1760	-0.8240000000000123	0.08239746
1761	-0.823900000000009	0.07019043
1762	-0.8238000000000056	0.06713867
1763	-0.8237000000000023	0.064086914
1764	-0.823599999999999	0.07324219
1765	-0.8234999999999957	0.06713867
1766	-0.8233999999999924	0.048828125
1767	-0.823299999999989	0.036621094
1768	-0.8232000000000141	0.033569336
1769	-0.8231000000000108	0.02746582
1770	-0.8230000000000075	0.0579834
1771	-0.8229000000000042	0.07019043
1772	-0.8228000000000009	0.08239746
1773	-0.8226999999999975	0.07019043
1774	-0.8225999999999942	0.076293945
1775	-0.8224999999999909	0.08239746
1776	-0.8223999999999876	0.08239746
1777	-0.8223000000000127	0.08850098
1778	-0.8222000000000094	0.09460449
1779	-0.822100000000006	0.09460449
1780	-0.8220000000000027	0.09765625
1781	-0.8218999999999994	0.103759766
1782	-0.8217999999999961	0.1159668
1783	-0.8216999999999928	0.119018555
1784	-0.8215999999999894	0.12817383
1785	-0.8214999999999861	0.12817383
1786	-0.8214000000000112	0.13427734
1787	-0.8213000000000079	0.1373291
1788	-0.8212000000000046	0.14343262
1789	-0.8211000000000013	0.14953613
1790	-0.820999999999998	0.16174316
1791	-0.8208999999999946	0.14648438
1792	-0.8207999999999913	0.14953613
1793	-0.820699999999988	0.13427734
1794	-0.8206000000000131	0.12817383
1795	-0.8205000000000098	0.13427734
1796	-0.8204000000000065	0.1373291
1797	-0.8203000000000031	0.13427734
1798	-0.8201999999999998	0.1373291
1799	-0.8200999999999965	0.13122559
1800	-0.8199999999999932	0.13122559
1801	-0.8198999999999899	0.12512207
1802	-0.8197999999999865	0.12817383
1803	-0.8197000000000116	0.10986328
1804	-0.8196000000000083	0.08850098
1805	-0.819500000000005	0.08850098
1806	-0.8194000000000017	0.08544922
1807	-0.8192999999999984	0.076293945
1808	-0.819199999999995	0.0793457
1809	-0.8190999999999917	0.0793457
1810	-0.8189999999999884	0.064086914
1811	-0.8189000000000135	0.07019043
1812	-0.8188000000000102	0.0793457
1813	-0.8187000000000069	0.08850098
1814	-0.8186000000000035	0.09765625
1815	-0.8185000000000002	0.09460449
1816	-0.8183999999999969	0.10070801
1817	-0.8182999999999936	0.1159668
1818	-0.8181999999999903	0.13122559
1819	-0.818099999999987	0.14953613
1820	-0.818000000000012	0.16174316
1821	-0.8179000000000087	0.16174316
1822	-0.8178000000000054	0.15563965
1823	-0.8177000000000021	0.14953613
1824	-0.8175999999999988	0.14953613
1825	-0.8174999999999955	0.14038086
1826	-0.8173999999999921	0.103759766
1827	-0.8172999999999888	0.0793457
1828	-0.8172000000000139	0.0793457
1829	-0.8171000000000106	0.061035156
1830	-0.8170000000000073	0.05493164
1831	-0.816900000000004	0.045776367
1832	-0.8168000000000006	0.04272461
1833	-0.8166999999999973	0.051879883
1834	-0.816599999999994	0.05493164
1835	-0.8164999999999907	0.064086914
1836	-0.8163999999999874	0.06713867
1837	-0.8163000000000125	0.08239746
1838	-0.8162000000000091	0.08239746
1839	-0.8161000000000058	0.061035156
1840	-0.8160000000000025	0.06713867
1841	-0.8158999999999992	0.08239746
1842	-0.8157999999999959	0.08544922
1843	-0.8156999999999925	0.08544922
1844	-0.8155999999999892	0.09765625
1845	-0.8154999999999859	0.091552734
1846	-0.815400000000011	0.076293945
1847	-0.8153000000000077	0.061035156
1848	-0.8152000000000044	0.045776367
1849	-0.815100000000001	0.03967285
1850	-0.8149999999999977	0.048828125
1851	-0.8148999999999944	0.045776367
1852	-0.8147999999999911	0.033569336
1853	-0.8146999999999878	0.030517578
1854	-0.8146000000000129	0.033569336
1855	-0.8145000000000095	0.036621094
1856	-0.8144000000000062	0.03967285
1857	-0.8143000000000029	0.036621094
1858	-0.8141999999999996	0.030517578
1859	-0.8140999999999963	0.033569336
1860	-0.813999999999993	0.03967285
1861	-0.8138999999999896	0.051879883
1862	-0.8137999999999863	0.036621094
1863	-0.8137000000000114	0.033569336
1864	-0.8136000000000081	0.045776367
1865	-0.8135000000000048	0.0579834
1866	-0.8134000000000015	0.061035156
1867	-0.8132999999999981	0.064086914
1868	-0.8131999999999948	0.06713867
1869	-0.8130999999999915	0.064086914
1870	-0.8129999999999882	0.0579834
1871	-0.8129000000000133	0.064086914
1872	-0.81280000000001	0.061035156
1873	-0.8127000000000066	0.06713867
1874	-0.8126000000000033	0.07019043
1875	-0.8125	0.064086914
1876	-0.8123999999999967	0.064086914
1877	-0.8122999999999934	0.061035156
1878	-0.81219999999999	0.06713867
1879	-0.8120999999999867	0.07019043
1880	-0.8120000000000118	0.06713867
1881	-0.8119000000000085	0.064086914
1882	-0.8118000000000052	0.076293945
1883	-0.8117000000000019	0.08850098
1884	-0.8115999999999985	0.10070801
1885	-0.8114999999999952	0.09460449
1886	-0.8113999999999919	0.08850098
1887	-0.8112999999999886	0.07324219
1888	-0.8112000000000137	0.076293945
1889	-0.8111000000000104	0.07019043
1890	-0.811000000000007	0.06713867
1891	-0.8109000000000037	0.064086914
1892	-0.8108000000000004	0.03967285
1893	-0.8106999999999971	0.048828125
1894	-0.8105999999999938	0.048828125
1895	-0.8104999999999905	0.04272461
1896	-0.8103999999999871	0.045776367
1897	-0.8103000000000122	0.04272461
1898	-0.8102000000000089	0.04272461
1899	-0.8101000000000056	0.045776367
1900	-0.8100000000000023	0.04272461
1901	-0.809899999999999	0.051879883
1902	-0.8097999999999956	0.05493164
1903	-0.8096999999999923	0.0579834
1904	-0.809599999999989	0.064086914
1905	-0.8095000000000141	0.0579834
1906	-0.8094000000000108	0.05493164
1907	-0.8093000000000075	0.064086914
1908	-0.8092000000000041	0.048828125
1909	-0.8091000000000008	0.03967285
1910	-0.8089999999999975	0.045776367
1911	-0.8088999999999942	0.036621094
1912	-0.8087999999999909	0.030517578
1913	-0.8086999999999875	0.024414062
1914	-0.8086000000000126	0.024414062
1915	-0.8085000000000093	0.030517578
1916	-0.808400000000006	0.021362305
1917	-0.8083000000000027	0.015258789
1918	-0.8081999999999994	0.024414062
1919	-0.808099999999996	0.045776367
1920	-0.8079999999999927	0.04272461
1921	-0.8078999999999894	0.033569336
1922	-0.8077999999999861	0.015258789
1923	-0.8077000000000112	0.0030517578
1924	-0.8076000000000079	-0.0061035156
1925	-0.8075000000000045	-0.015258789
1926	-0.8074000000000012	-0.018310547
1927	-0.8072999999999979	-0.018310547
1928	-0.8071999999999946	-0.012207031
1929	-0.8070999999999913	-0.0030517578
1930	-0.806999999999988	0.0030517578
1931	-0.806900000000013	0.009155273
1932	-0.8068000000000097	0.015258789
1933	-0.8067000000000064	0.030517578
1934	-0.8066000000000031	0.033569336
1935	-0.8064999999999998	0.030517578
1936	-0.8063999999999965	0.021362305
1937	-0.8062999999999931	0.018310547
1938	-0.8061999999999898	0.0030517578
1939	-0.8060999999999865	0.0030517578
1940	-0.8060000000000116	0.0030517578
1941	-0.8059000000000083	0.0
1942	-0.805800000000005	-0.012207031
1943	-0.8057000000000016	-0.036621094
1944	-0.8055999999999983	-0.03967285
1945	-0.805499999999995	-0.033569336
1946	-0.8053999999999917	-0.012207031
1947	-0.8052999999999884	0.0
1948	-0.8052000000000135	0.012207031
1949	-0.8051000000000101	0.030517578
1950	-0.8050000000000068	0.033569336
1951	-0.8049000000000035	0.03967285
1952	-0.8048000000000002	0.064086914
1953	-0.8046999999999969	0.07324219
1954	-0.8045999999999935	0.0793457
1955	-0.8044999999999902	0.08239746
1956	-0.8043999999999869	0.08544922
1957	-0.804300000000012	0.08239746
1958	-0.8042000000000087	0.07324219
1959	-0.8041000000000054	0.07019043
1960	-0.804000000000002	0.048828125
1961	-0.8038999999999987	0.045776367
1962	-0.8037999999999954	0.051879883
1963	-0.8036999999999921	0.03967285
1964	-0.8035999999999888	0.030517578
1965	-0.8035000000000139	0.012207031
1966	-0.8034000000000106	0.015258789
1967	-0.8033000000000072	0.02746582
1968	-0.8032000000000039	0.009155273
1969	-0.8031000000000006	0.0030517578
1970	-0.8029999999999973	-0.009155273
1971	-0.802899999999994	0.0061035156
1972	-0.8027999999999906	0.015258789
1973	-0.8026999999999873	0.012207031
1974	-0.8026000000000124	0.024414062
1975	-0.8025000000000091	0.024414062
1976	-0.8024000000000058	0.02746582
1977	-0.8023000000000025	0.021362305
1978	-0.8021999999999991	0.033569336
1979	-0.8020999999999958	0.024414062
1980	-0.8019999999999925	0.018310547
1981	-0.8018999999999892	0.015258789
1982	-0.8017999999999859	0.024414062
1983	-0.801700000000011	0.02746582
1984	-0.8016000000000076	0.036621094
1985	-0.8015000000000043	0.04272461
1986	-0.801400000000001	0.04272461
1987	-0.8012999999999977	0.064086914
1988	-0.8011999999999944	0.05493164
1989	-0.801099999999991	0.0579834
1990	-0.8009999999999877	0.064086914
1991	-0.8009000000000128	0.064086914
1992	-0.8008000000000095	0.06713867
1993	-0.8007000000000062	0.045776367
1994	-0.8006000000000029	0.03967285
1995	-0.8004999999999995	0.036621094
1996	-0.8003999999999962	0.024414062
1997	-0.8002999999999929	0.021362305
1998	-0.8001999999999896	0.012207031
[truncated: 88,201 more rows]
