# Supplementary material for: Stimulus duration encoding occurs early in the moth olfactory pathway
Source: Commun Biol. 2024 Oct 3;7:1252. doi: 10.1038/s42003-024-06921-z (PMC11449909; doi:10.1038/s42003-024-06921-z)
Supplement: Supplementary file 3 — Supplementary Data 1 [file 42003_2024_6921_MOESM3_ESM.zip › Fig 6/F.csv]

time (s)	20ms: firing rate (Hz)	20ms: LFP (mV)	200ms: firing rate (Hz)	200ms: LFP (mV)	2000ms: firing rate (Hz)	2000ms: LFP (mV)
-3.0	3.2473733169011884e-30	0.016540159126761	0.0003458577909464388	0.0080216812188596	1.694019699927851	-0.012946883631912572
-2.999	1.5431421142293863e-29	0.015153659698945932	0.0005948056529526301	0.014350225960659177	1.749024370541702	0.0069418819344879345
-2.998	7.203919624814698e-29	0.017994602329919795	0.0010049329786849053	0.02452605674480026	1.776306461270766	0.00958481661614784
-2.997	3.303855684378e-28	0.02414438416322143	0.0016679375310068411	0.02217296567212552	1.7737028002949315	0.00914859969412137
-2.996	1.488547164657201e-27	0.01686732963532268	0.0027195824265200457	0.015047901898088219	1.7408205620499373	0.0024038457356608434
-2.995	6.588605402238996e-27	0.005884618373069459	0.004356164561394532	0.0029634104193024496	1.6790116898574223	-0.013501073205123077
-2.9939999999999998	2.86492863860911e-26	0.004335782020275221	0.00685466123469281	-0.008808483619543627	1.5912065766190715	-0.01679613506006135
-2.993	1.2238369953147456e-25	0.0049596522071368295	0.010596136327053146	-0.019780454178416913	1.4816255642137013	-0.017336698271079833
-2.992	5.1359743803439045e-25	0.006461335026049047	0.016091225940882904	-0.0237497082155599	1.3554006434532644	-0.023840373641488964
-2.991	2.1174427038130326e-24	-0.00198515818544352	0.02400551963483741	-0.03158680819877428	1.2181489534400263	-0.025105693480912152
-2.99	8.576104775733159e-24	-0.004313548722453291	0.03518146572851214	-0.03884312359575839	1.0755429853604845	-0.02813761538417177
-2.989	3.412385790787462e-23	0.0026705588489187447	0.05065218922761306	-0.0472593624167995	0.9329195610790699	-0.0325065419753726
-2.988	1.3338772062314457e-22	0.014983555270089658	0.07164153259188012	-0.06001516344675388	0.7949615105034386	-0.018340750172538414
-2.987	5.122279835443445e-22	0.03738184722508427	0.09954400179219418	-0.06649386691840778	0.6654741705384896	0.009348706854060407
-2.9859999999999998	1.93241551852803e-21	0.05585574946912996	0.1358784570381659	-0.06764601521325843	0.547265479398518	0.038320938434261924
-2.985	7.161888266791327e-21	0.06367081037708641	0.18221065287671642	-0.05815175013449832	0.4421256706441912	0.05222011664924961
-2.984	2.6076206853263354e-20	0.054944604829594026	0.2400423406970835	-0.04391183283758281	0.3508921459645143	0.04893030958955409
-2.983	9.327197807859483e-20	0.050639251329634496	0.310668653036756	-0.035227385539432235	0.27357816236104066	0.03799202936990988
-2.982	3.277539181472693e-19	0.0520776440437729	0.3950106851480012	-0.04814844896352593	0.20954091455904172	0.02066627400411416
-2.981	1.131447933876726e-18	0.06170962603665589	0.4934360511434705	-0.07854088252869443	0.15766515315361102	0.002895081785299917
-2.98	3.837172053263355e-18	0.06558995381068107	0.6055858844028041	-0.09731297911038102	0.11654186862650938	-0.016627696275091898
-2.979	1.2784331691338658e-17	0.054532398316853394	0.7302312071187402	-0.1020259367048742	0.08462672892121446	-0.018901148807444264
-2.9779999999999998	4.1844163024381884e-17	0.038787276851783306	0.8651836694878253	-0.09156640105224946	0.060368781400067066	-0.0074172876665624925
-2.977	1.3454943518801606e-16	0.023989398492678102	1.007284358103367	-0.07434651214407335	0.04230546929583	0.0028065705909429547
-2.976	4.250294764675805e-16	0.01838845333304448	1.1524890892072648	-0.06062901827832523	0.02912459278182487	0.007820063717317582
-2.975	1.3190049873124773e-15	0.025260104476758333	1.2960593365811601	-0.0507661693241135	0.019697106515661682	0.016336793298456682
-2.974	4.021277836842717e-15	0.039214289237887424	1.4328554339674089	-0.03594472745389998	0.013086521576649784	0.021348999897323043
-2.973	1.204403519876419e-14	0.0503446384713342	1.557714407061334	-0.020692373340274163	0.008541324741039701	0.01709116017330121
-2.972	3.543808804268099e-14	0.05049674212286677	1.6658807661879396	-0.00836679919743167	0.005476529814327742	0.012960773483014661
-2.971	1.0243748743939481e-13	0.05451368127023149	1.7534471211169458	-0.010138240485045852	0.003449569431772795	0.009975781459087138
-2.9699999999999998	2.908961394032495e-13	0.061450250775355125	1.8177547116421258	-0.022717666204317307	0.0021345362573333805	0.012765698412969793
-2.969	8.115353439998223e-13	0.06841823057154064	1.857703466298095	-0.03151223566413085	0.0012975419032060821	0.009435863473292679
-2.968	2.2241670253585373e-12	0.07146446039003664	1.8739276887979048	-0.04336394100343869	0.0007748514637292628	0.005011051433790338
-2.967	5.98849745798592e-12	0.06410835366360677	1.8688065219655916	-0.05620106063766115	0.00045456368100323363	-0.0036382463253144723
-2.966	1.5840135392067077e-11	0.05560662539312801	1.8462964756409628	-0.04638457375883888	0.00026196919059142244	-0.007559525173586514
-2.965	4.116143356542797e-11	0.060556182073356876	1.8115941978946588	-0.023541214986501354	0.0001483149441832318	-0.015617205169940708
-2.964	1.0507822099465656e-10	0.06758508641846855	1.7706585058812334	-0.007393675080827803	8.248952757933482e-05	-0.031255237938935386
-2.963	2.635272814197546e-10	0.07022670488639193	1.7296386291300558	0.006990635781179111	4.507045364930159e-05	-0.042102477667508666
-2.9619999999999997	6.492756811133268e-10	0.07633016680502429	1.6942682130182911	0.025734649674798406	2.4191580990189958e-05	-0.04456267002730106
-2.961	1.5715326511947386e-09	0.08854285388994097	1.6692901915684113	0.04125287927369678	1.2756037380115028e-05	-0.04980599993568665
-2.96	3.736873797865711e-09	0.10444497982041981	1.6579754287900892	0.04661634048737729	6.607642288642778e-06	-0.05755734790200027
-2.959	8.729396826036306e-09	0.11464023781137472	1.6617883146698986	0.03247062113492585	3.3624549466460746e-06	-0.050355371629868646
-2.958	2.0033224456509836e-08	0.11010470029232917	1.680236475250773	0.022018350994980538	1.680914537238365e-06	-0.042309096325366655
-2.957	4.516565630022407e-08	0.1063132519559382	1.7109213425621368	0.0070243467627911825	8.254941531647728e-07	-0.04389477795155682
-2.956	1.0003608200624477e-07	0.1064253344429109	1.7497839468937861	-0.010782286859247172	3.9825531383031904e-07	-0.04255029914486944
-2.955	2.1766867593204994e-07	0.09497683238598391	1.7915185731675831	-0.02217911986822062	1.8875061095604366e-07	-0.03810761548054811
-2.9539999999999997	4.6529259766563137e-07	0.08468504362793024	1.8301084252495534	-0.02456056516511175	8.788087291732242e-08	-0.019615077959861085
-2.953	9.77118715824019e-07	0.08363703440118063	1.8594243721698296	-0.016137895219079046	4.019569732987195e-08	0.0020479953021771418
-2.952	2.0158561429937704e-06	0.07406562311667722	1.8738217942370834	-0.004706994168730455	1.806109104316023e-08	0.013387915084512255
-2.951	4.085665378739345e-06	0.05188859783468016	1.8686722515946905	-0.001946848083978789	7.97237292428912e-09	0.012911149200304065
-2.95	8.134992296787638e-06	0.036319967140586676	1.8407759307894238	-0.010181428856647586	3.4570880302518134e-09	0.01348973161248775
-2.949	1.591265455087097e-05	0.03167953795312099	1.788616355552364	-0.023353262664723585	1.4726938748760993e-09	0.013237575599498997
-2.948	3.057872048659199e-05	0.0235914798975658	1.7124385745600477	-0.03535773540134389	6.163022196281595e-10	0.008317856137258994
-2.947	5.772809475356852e-05	0.013893108724980856	1.6141532682187065	-0.01821829554638784	2.53369417155927e-10	0.007648709700246686
-2.9459999999999997	0.00010706473446432312	0.01088573966364306	1.4970890627549829	0.0038398332630166687	1.0232785302098359e-10	0.009103678759412913
-2.945	0.00019507294664870037	0.009219845486157575	1.3656311784979502	0.024455450416107135	4.0598757370427816e-11	-0.009187245222038265
-2.944	0.0003491717625198989	0.004203523280221044	1.2247944284150176	0.03675482075333563	1.582380160621229e-11	-0.02512075745139618
-2.943	0.0006140062162805648	0.003610423117988557	1.079781566579905	0.035711757482176254	6.058821064099787e-12	-0.03043327436332061
-2.942	0.0010607136082793746	0.008647296431007319	0.935574213577318	0.021212682972534484	2.279001616348938e-12	-0.03958284501316215
-2.941	0.001800177816133482	0.014990116261666518	0.7965942245258386	0.010805478947453128	8.421323464316208e-13	-0.04266935206724657
-2.94	0.003001406240905175	0.02430224059668531	0.6664603309964434	0.006171321749472291	3.0569988404669496e-13	-0.04213933843505597
-2.939	0.0049161660840359896	0.018740551147801102	0.5478504544518242	0.004078431974588307	1.0901579047513366e-13	-0.036748822136836744
-2.9379999999999997	0.007910811897214053	0.005556734226697517	0.44246646669230844	0.00162598617100352	3.819115138303179e-14	-0.03019589811952339
-2.937	0.012505722178442057	-0.0029248690330440047	0.35108714500932225	-0.008211286009573712	1.3143629373220079e-14	-0.02897681256819522
-2.936	0.019421836603018706	-0.020771761852594904	0.2736877503140721	-0.024358592050772773	4.443723888209615e-15	-0.031806385198336645
-2.935	0.029632369993412924	-0.03222042815821037	0.20960140626008317	-0.03743136487395184	1.4759037532971722e-15	-0.03653034753974244
-2.934	0.044415857564958604	-0.032947866247511406	0.15769795063164968	-0.050454871857264376	4.815575735091548e-16	-0.048906277635308006
-2.933	0.06540434322864094	-0.031763774521501684	0.11655933507918181	-0.046671095986929624	1.5435389993586144e-16	-0.06232470523706842
-2.932	0.09461798444787278	-0.028268405606546126	0.08463586575180572	-0.0253431021189738	4.8603350162119203e-17	-0.07375742748498536
-2.931	0.13447500451594915	-0.03628372278116753	0.060373476222749536	-0.002110739332648877	1.5034673926466456e-17	-0.08150008409127217
-2.9299999999999997	0.18776432836622045	-0.04384024032827513	0.04230783892841108	0.008911926820463741	4.568788254062219e-18	-0.08932682584566738
-2.929	0.2575680564084945	-0.02113296195226301	0.029125767641111473	0.020149995781168925	1.3639148469826079e-18	-0.0994955999517563
-2.928	0.34712284040106073	0.016380694382008742	0.019697678702890152	0.021099604983807245	3.999932775691204e-19	-0.10715498609483348
-2.927	0.459613766355899	0.04243558086306759	0.013086795319568826	0.01563697746883246	1.1523843115967832e-19	-0.10480054839547985
-2.926	0.5979017418624617	0.05140965208585989	0.008541453391220864	0.020021620416236636	3.2615286001365104e-20	-0.09392304881178767
-2.925	0.7641953482534898	0.05079633004169525	0.005476589213973032	0.021724758802239744	9.068266073328075e-21	-0.08214663422576628
-2.924	0.9596897411226589	0.05359708176800884	0.0034495963902577216	0.010985713337870386	2.4768888989793885e-21	-0.06261953970173711
-2.923	1.1842069005683145	0.052347411447488154	0.0021345483202940643	-0.004006383209847435	6.646117395655069e-22	-0.04899108756654034
-2.9219999999999997	1.4358812485980612	0.045898528619068485	0.0012975473153388202	-0.014793187528870183	1.7518975250757572e-22	-0.03798572299277088
-2.921	1.7109400270986213	0.03544545435405045	0.0007748541170602589	-0.01104681641465634	4.536580264121508e-23	-0.029149864840173918
-2.92	2.0036267200722415	0.02374923634705655	0.00045456558909607724	-0.006986586271389988	1.154058192445781e-23	-0.019397830285040964
-2.919	2.3063067678373113	0.014114321124455272	0.0002619718474650199	-0.0038158927468747114	2.8840715253807083e-24	-0.012924945191456264
-2.918	2.609777606648619	0.011029432545021903	0.00014832036691191254	-0.003845016739398064	7.080493923091814e-25	-0.004874620022650598
-2.917	2.903780940601977	0.017480298110310735	8.250161837403462e-05	-0.01852590304462205	1.7076556179447822e-25	0.00499180746633906
-2.916	3.1776869566542616	0.0264927446848244	4.509748295073707e-05	-0.03951783817255201	4.045910181605745e-26	0.024983458555626545
-2.915	3.4212920668861857	0.02912620214686097	2.425115729239178e-05	-0.06057765430109678	9.416974460008986e-27	0.03158110100012622
-2.9139999999999997	3.625648520752904	0.03222295766719846	1.2885120360266764e-05	-0.07794985297663774	2.1532068711920536e-27	0.03157321066070187
-2.913	3.7838304995571237	0.03363192074162692	6.882426809497871e-06	-0.09708575343670377	4.836590636247128e-28	0.03983671528023927
-2.912	3.8915405684976956	0.04357491393588477	3.937104764411219e-06	-0.09755478432259511	1.067264622222194e-28	0.048235627929385724
-2.911	3.9474741289444184	0.05569625207029736	2.8614933461150007e-06	-0.09030351241044506	2.313577786135348e-29	0.050570558926287326
-2.91	3.9533868192885504	0.047953968632320765	3.208176593224098e-06	-0.08483178902996295	4.926917691572384e-30	0.04636134559426835
-2.909	3.913847180620156	0.06421594993642646	5.122328311519099e-06	-0.07834849334450149	1.0307319009988957e-30	0.04003064664711655
-2.908	3.8356988286112257	0.09394461373558029	9.389988364919506e-06	-0.06089090579722349	2.1183383923201266e-31	0.038354363273981194
-2.907	3.7272962475090075	0.11167865465151629	1.769365461338959e-05	-0.03939500773077317	4.2768514534381406e-32	0.039689735293974696
-2.9059999999999997	3.597609628481546	0.11506079291628693	3.31337329009489e-05	-0.015370104484298552	8.482662820575288e-33	0.03898067579047922
-2.905	3.4553117017377426	0.11827307849948532	6.112780608435169e-05	-0.0025107740878871966	1.6527967562739126e-33	0.02969492640111212
-2.904	3.307960340882093	0.12145557704457194	0.00011086340032872306	-0.001989313370113435	3.163631626082041e-34	0.013209562441436657
-2.903	3.161374770568518	0.1279708568229579	0.00019755601783803134	-0.013525552140496134	5.948830218961351e-35	-0.012672125903874716
-2.902	3.019273248628552	0.1211304933521534	0.0003458513081619457	-0.030627895737733397	1.0988956379015598e-35	-0.028970525978067485
-2.901	2.883201189366381	0.11524024544343806	0.0005948016197013154	-0.04127320712252004	1.9941624814531308e-36	-0.03762473581153655
-2.9	2.752737259226142	0.10685314202976326	0.001004928424051814	-0.039561144432867616	3.5550368652824844e-37	-0.03309939041500526
-2.899	2.6259275922469825	0.1015297908849788	0.0016679290966273971	-0.04332699219069096	6.226108946355258e-38	-0.01782185862099312
-2.8979999999999997	2.4998705343217207	0.1036046083276194	0.002719564174436118	-0.04673337197805624	1.072088680381879e-38	-0.004687317490872698
-2.897	2.371359917944435	0.10274386517050003	0.004356124288156281	-0.043800995604485915	1.8691998490233624e-39	-0.005056424227534755
-2.896	2.237495051184428	0.10101555944141052	0.006854573322904398	-0.03293807532400063	6.605812762483532e-40	-0.011368763068002859
-2.895	2.0961791595460872	0.07209648763077868	0.01059594756433935	-0.013139856516541697	2.2133625998877902e-39	-0.009310412403135206
-2.894	1.9464516561592002	0.06550740702316935	0.016090827680919677	-0.00016532590297274006	1.279081244493225e-38	5.3992807979251024e-05
-2.893	1.7886287084822887	0.06591240315374738	0.02400469413893573	-0.0015606968803152516	7.416939833357564e-38	0.004674976350184786
-2.892	1.6242560712127052	0.06650754735654933	0.035179784813337014	0.005855934624833016	4.227495262520592e-37	0.007414740689529135
-2.891	1.4559034995556928	0.0669022006876073	0.05064882677244891	0.019424694487229173	2.3671597405269656e-36	0.013149040282236428
-2.8899999999999997	1.286847884702497	0.046719835136019065	0.07163492494953425	0.019572606267707945	1.302121163137753e-35	0.03500243589818796
-2.889	1.120700840482363	0.022375348391638874	0.09953124575482232	0.00046409988871590386	7.03646356534287e-35	0.05456156928776081
-2.888	0.961035815140274	0.012180361016438957	0.1358542654572194	-0.019326469176193014	3.7353964211988265e-34	0.05232618206973816
-2.887	0.8110613925374197	0.014929722213944929	0.18216558242314626	-0.02853676189496346	1.948041311987085e-33	0.05031537583192968
-2.886	0.6733737902543676	0.03391643360145789	0.23995985116964577	-0.028285757667284955	9.980190618177773e-33	0.053241180582328324
-2.885	0.5498056010139397	0.055617890554186256	0.310520338092861	-0.0267175901194505	5.022948426093756e-32	0.054096829976073756
-2.884	0.44137236429689475	0.07629995172856564	0.39474871595807365	-0.02072558978129211	2.4834636687159146e-31	0.05682835227182746
-2.883	0.34830581210433376	0.08895862069779566	0.4929814874641173	-0.017928561518914584	1.2062466275373294e-30	0.05109259754466633
-2.8819999999999997	0.27015396348076637	0.09670875164077586	0.6048110329433124	-0.023616511602389405	5.755640005027644e-30	0.056157580837800904
-2.881	0.20592408250309713	0.10246357376496845	0.7289336652264791	-0.023022935029927475	2.6979279174689966e-29	0.05122710246496922
-2.88	0.15424449423420317	0.09972392146843942	0.8630491332585545	-0.004330027763411961	1.2423565983455992e-28	0.03708569359639002
-2.879	0.1135244339337805	0.08681345844068009	1.0038347887426002	0.015675851852703083	5.620065911461472e-28	0.022421771460830787
-2.878	0.08209626605249784	0.06882260491001044	1.1470125595697702	0.027892272573198883	2.497558998829083e-27	0.0020119036171466487
-2.877	0.058330320393670226	0.060221514033989974	1.2875180122730887	0.029506525103123276	1.090358497766791e-26	-0.012177455994587786
-2.876	0.040718220137021886	0.05571186921303246	1.4197689134325218	0.017518188971654195	4.676296914805864e-26	-0.016932953130641932
-2.875	0.02792520481914751	0.059813290363219807	1.5380173030084126	0.0031210762500403907	1.9702169595322458e-25	-0.010956272592867404
-2.8739999999999997	0.018815215368330834	0.06172788485088519	1.6367561791257748	-0.00797613771242405	8.154648337882662e-25	-0.009782175561742547
-2.8729999999999998	0.012454353727552929	0.06017550855292562	1.711141664871099	-0.0045795197884281325	3.315703063081708e-24	-0.010400184477307098
-2.872	0.008098931374583111	0.06756701469517729	1.7573859594924852	0.010853525694474312	1.3244184831228377e-23	-0.015525952799635156
-2.871	0.0051739853089266905	0.08018645605540659	1.7730768017841454	0.02905899892674415	5.197015889979835e-23	-0.00976807356007576
-2.87	0.0032472137314140206	0.07965734161214351	1.7573859594925616	0.032429112030849895	2.0033741496848478e-22	0.006777878731189513
-2.8689999999999998	0.0020020857294656353	0.062277717271523585	1.7111416648712476	0.010923191163221402	7.5866368424435415e-22	0.016072143260650554
-2.868	0.0012126597615695902	0.03986136895935549	1.636756179125988	0.0020911857377494767	2.8223816188949085e-21	0.018371262404000024
-2.867	0.000721570104163084	0.03484953084909676	1.5380173030086794	0.005752788592057417	1.0314813585973005e-20	0.01991872054267278
-2.8659999999999997	0.00042179401832118454	0.04603129396436754	1.4197689134328302	0.01690356610785991	3.7032773707382716e-20	0.015996305092964243
-2.8649999999999998	0.0002422165961465432	0.06106960583095627	1.2875180122734236	0.017129037726368698	1.3061417401049252e-19	0.007810700339296831
-2.864	0.00013664332320754527	0.06760962134939554	1.1470125595701188	0.011182591553760338	4.525573102301297e-19	-0.0003924806596745878
-2.863	7.572748726718735e-05	0.0668991613208058	1.003834788742949	0.010574399958382545	1.5404090799308795e-18	-0.005176643451222671
-2.862	4.122863558438031e-05	0.06792095597862376	0.8630491332588918	0.010781645068061976	5.15083649953664e-18	-0.006860418785634695
-2.8609999999999998	2.2050803165755228e-05	0.07641612813734369	0.7289336652267954	0.011869477301906992	1.6919934143012637e-17	-0.015973221394885797
-2.86	1.1585898098042537e-05	0.08689805117527326	0.6048110329436014	0.013589988107235045	5.4600771761068387e-17	-0.029643081664028972
-2.859	5.9801859810056495e-06	0.09962842370113323	0.49298148746437426	0.013995882054819378	1.7309244141852102e-16	-0.04374884521087666
-2.8579999999999997	3.0323495177300002e-06	0.10519071948187644	0.39474871595829636	0.016103376043437923	5.390594141924351e-16	-0.0569274386346692
-2.8569999999999998	1.5105090089627273e-06	0.10614140226142432	0.31052033809304974	0.017458289346177772	1.6492039855212045e-15	-0.04836142017774372
-2.856	7.391742166954904e-07	0.11079179946260481	0.23995985116980195	0.020450234305096213	4.9566850615214884e-15	-0.01917144140099255
-2.855	3.553445645164002e-07	0.12152460430722084	0.18216558242327224	0.021272501918426192	1.4634823348624795e-14	0.003263608940069894
-2.854	1.6781542671035514e-07	0.12623829327384364	0.13585426545731832	0.012884294951851455	4.2448549326996534e-14	-0.0018338294392458783
-2.8529999999999998	7.785623432638435e-08	0.12180658364094865	0.09953124575489566	-0.0003557782541021968	1.2095321882974649e-13	-0.015336307588341685
-2.852	3.548413248599596e-08	0.11671848595899748	0.0716349249495802	-0.0016180378878962389	3.385721388466598e-13	-0.030415543035087964
-2.851	1.588745220676734e-08	0.11713666658403141	0.05064882677245475	0.004648422812950468	9.310311529071919e-13	-0.03901002441543538
-2.8499999999999996	6.988010934538109e-09	0.12000616568135611	0.035179784813260055	-0.00034280472941314495	2.5151067230962607e-12	-0.04133317354562886
-2.8489999999999998	3.0194798657913216e-09	0.13478893819185597	0.02400469413865295	-0.007964157701982147	6.674639779966594e-12	-0.04691843703077168
-2.848	1.281710480711351e-09	0.14745615730472578	0.016090827680093622	-0.017041401243950722	1.740117024648811e-11	-0.05011048789500587
-2.847	5.344744665762716e-10	0.15186376526126225	0.01059594756207138	-0.032398835713533754	4.4566475409620655e-11	-0.04326904475805551
-2.846	2.1894912505591103e-10	0.1464300208191844	0.00685457331685301	-0.04296521243072892	1.1212884037350871e-10	-0.03951304665727957
-2.8449999999999998	8.81127359668505e-11	0.14284436951888288	0.004356124272337401	-0.040432105290689566	2.7714406451890276e-10	-0.05017599767230901
-2.844	3.4834804496904776e-11	0.13829037075995293	0.0027195641338405466	-0.037275598625832955	6.729348843234031e-10	-0.06067424690787935
-2.843	1.3529049461239329e-11	0.13999743123178737	0.0016679289943015707	-0.044768664050758196	1.6051651122490833e-09	-0.05735210646505795
-2.8419999999999996	5.1617908819978055e-12	0.14680169592965778	0.0010049281706836625	-0.056063046559639985	3.761365966991542e-09	-0.045375706423014396
-2.8409999999999997	1.934696032455607e-12	0.15501958376544173	0.0005948010033998689	-0.05379886257791047	8.658659845086812e-09	-0.04720363934285655
-2.84	7.123678127438579e-13	0.16281877208994522	0.00034584983546852755	-0.04931817728417376	1.958100489482536e-08	-0.0636129936918901
-2.839	2.5767663902870585e-13	0.1687257861653296	0.0001975525607502488	-0.04620182188012078	4.350092405538948e-08	-0.07192393329209534
-2.838	9.156405490898274e-14	0.16891035152685777	0.00011085542795587108	-0.046941449458334936	9.493824475058826e-08	-0.06741071168156519
-2.8369999999999997	3.196349037830856e-14	0.16069166987832312	6.11097449931254e-05	-0.05678836249546608	2.0354625811035576e-07	-0.053529431476816575
-2.836	1.0961313237324766e-14	0.15170232124059152	3.309353720282453e-05	-0.05749455901255899	4.2871063485747136e-07	-0.03588265832015823
-2.835	3.692752403872766e-15	0.15263363612954947	1.7605773737933694e-05	-0.044321019604889184	8.870428514045427e-07	-0.008427364095454557
-2.8339999999999996	1.2221288611994756e-15	0.15182325839109476	9.20123774632103e-06	-0.024933890764047152	1.8030349817171937e-06	0.010122142437064753
-2.8329999999999997	3.9734067094729833e-16	0.14992976886539772	4.724072975250195e-06	-0.006941018917605026	3.6003350174652184e-06	0.015252307509813138
-2.832	1.2690778111316454e-16	0.1504273037486717	2.3826823754231215e-06	0.01042565393767183	7.06253942894857e-06	0.005750996649985565
-2.831	3.9819214668808464e-17	0.15036656863798747	1.1805786260107287e-06	0.0202623472353507	1.360999813071457e-05	0.002411223540041713
-2.83	1.2273723615512367e-17	0.14790333157365954	5.746493095488598e-07	0.01848389971262337	2.576525558385534e-05	0.00958432198320693
-2.8289999999999997	3.716543307444604e-18	0.14486590196252389	2.747831333409468e-07	0.01885809572586816	4.791704784402594e-05	0.009210363728958667
-2.828	1.1055573228860158e-18	0.14622820488034252	1.290792587965048e-07	0.023337330742370675	8.754369259275516e-05	0.004518657297625351
-2.827	3.230743971447112e-19	0.14725800279012496	5.956649738643539e-08	0.030215834472687164	0.00015712268000813302	-0.0008604270743864467
-2.8259999999999996	9.274767444742504e-20	0.14912065983574355	2.7003923777017806e-08	0.03433675239268865	0.0002770333823015049	-0.020000233031698695
-2.8249999999999997	2.615668633988506e-20	0.1502507292323555	1.2026268411459501e-08	0.03772723148670169	0.00047984893997395653	-0.04476045822853422
-2.824	7.246722471101419e-21	0.14510462233943794	5.2615550764398835e-09	0.03438826401401484	0.0008164999911232224	-0.05801347096527398
-2.823	1.9723307398618e-21	0.13994265024038366	2.2613956807334104e-09	0.028738308879339664	0.001364856643895371	-0.06138918566558292
-2.822	5.273477129113434e-22	0.13882440762442114	9.5481273980544e-10	0.016361100214731725	0.002241285085692156	-0.06061983428460702
-2.8209999999999997	1.3851397716872063e-22	0.13657840577539215	3.9604000832717745e-10	0.011013657736398811	0.0036156499159238887	-0.06146866905557629
-2.82	3.574121740386309e-23	0.13159346115739162	1.613760667464737e-10	0.005803237852607283	0.005730003072852224	-0.0688404733615459
-2.819	9.059918526887728e-24	0.13010866635252985	6.459790009217401e-11	0.0013751733984770512	0.008920774174307923	-0.08140022216748073
-2.8179999999999996	2.2561005554730625e-24	0.1333158102256697	2.5402524798844824e-11	-0.0034903756070933803	0.0136436146715925	-0.09213486304348063
-2.8169999999999997	5.519145226592057e-25	0.13948323358781708	9.813288725065007e-12	-0.005585729346390467	0.02049913589243469	-0.09184678753318506
-2.816	1.3263691149031826e-25	0.13883753060844745	3.724186991199661e-12	-0.010658269728348881	0.030256652177668177	-0.09231683997117142
-2.815	3.131382992581857e-26	0.13688597498616478	1.388441512311254e-12	-0.03326452091969958	0.043871794643382936	-0.09222373686613686
-2.814	7.262517394345952e-27	0.14071929543121361	5.085139956362181e-13	-0.05256901857316008	0.062492678153382115	-0.07995615520670228
-2.8129999999999997	1.6546928560467e-27	0.13800168394262008	1.829605427604607e-13	-0.062362398163752775	0.08744844330497269	-0.06301544445847071
-2.812	3.7036232980666713e-28	0.12888417183353842	6.466826045240609e-14	-0.058248354104500584	0.12021377576402327	-0.047136274098149404
-2.811	8.143581219689193e-29	0.12096035559723237	2.2454538149080778e-14	-0.039314510951698696	0.16234376075800805	-0.039540301539145194
-2.8099999999999996	1.7590705836368363e-29	0.12100822541929772	7.659427047124256e-15	-0.020773888850927392	0.21537543911108262	-0.03660505603523612
-2.8089999999999997	3.732762077068653e-30	0.12554091294929887	2.5666559108276777e-15	-0.013720496516714973	0.2806958286010846	-0.029965562011310783
-2.808	7.781378875513831e-31	0.13634934642433857	8.449251279601878e-16	-0.006281641628809396	0.35938086580807377	-0.021130203856129175
-2.807	1.5935365285152126e-31	0.1409327216612726	2.732423495228926e-16	-0.002513769444670864	0.4520153172594699	-0.004162620809744996
-2.806	3.2058758061622605e-32	0.14655527414575717	8.680745125310032e-17	-0.000935280386994447	0.5585094968407097	0.008370164711723683
-2.8049999999999997	6.335932969545348e-33	0.14188632226565526	2.7092258353647522e-17	0.008588859894292988	0.677933635450697	0.005947875326327646
-2.804	1.230137515114985e-33	0.13646619651507358	8.3063957906325e-18	0.018372014638858476	0.8083938681507793	0.0012686065455943044
-2.803	2.346259054727933e-34	0.13585478402879564	2.5018383339904522e-18	0.014272901969646472	0.946973985670255	-0.008378514843468386
-2.8019999999999996	4.396200277222234e-35	0.12834173640376953	7.402613477254544e-19	0.001723013226242363	1.0897635956766671	-0.020798642692049455
-2.8009999999999997	8.09204307961225e-36	0.12338370557245633	2.1517415874450112e-19	0.004176652924368663	1.2319859424343196	-0.028741993668580653
-2.8	1.4632485830007871e-36	0.12254242857304715	6.144327598956329e-20	0.009192893733909014	1.3682278243108275	-0.03442271443778533
-2.799	2.599305031681132e-37	0.11773976465577532	1.7236053030011852e-20	0.0030998965285728617	1.4927610437627332	-0.03731332007540977
-2.798	4.5360265927437463e-38	0.10145818283335784	4.7498565023593896e-21	0.002803501013397399	1.5999314555033546	-0.04395571922655846
-2.7969999999999997	7.776302486731146e-39	0.0912158074446242	1.2858856990709545e-21	0.0026952638860846755	1.684580116234436	-0.042091509083439824
-2.796	1.3096339007910182e-39	0.08285744458451516	3.4198216118779083e-22	-0.004114603563585791	1.7424534021624558	-0.029613101080952223
-2.795	2.1667354090694355e-40	0.07414892401552711	8.934777625114613e-23	-0.013777619989963345	1.7705568849206448	-0.015964067180525895
-2.7939999999999996	3.5216084071532653e-41	0.0684111128971626	2.2932069679750754e-23	-0.027350393957902477	1.7674120244960752	-0.001717406703644723
-2.7929999999999997	5.622836463701323e-42	0.06939363118357793	5.782051686883998e-24	-0.03997542311292439	1.7331850549129713	0.011356228538684576
-2.792	8.819603320948901e-43	0.08122848250276904	1.4321877464281694e-24	-0.04369295820063531	1.6696724253186406	0.02860992415659405
-2.791	1.3590075300554049e-43	0.09022193540515996	3.4849640802313043e-25	-0.04280362603329963	1.5801445711393496	0.03241873350175395
-2.79	2.0571879619494875e-44	0.09781179746019969	8.331036702190875e-26	-0.0483647447689743	1.4690669254854751	0.03065060430330337
-2.7889999999999997	3.059214640833418e-45	0.10151201482680505	1.9585841130897098e-26	-0.05822306331691223	1.3417312907042438	0.026505278608725053
-2.788	4.471596248432613e-46	0.10071103045403465	4.619709213630252e-27	-0.07542439070792611	1.2038398746925545	0.026389148352942794
-2.787	6.599879229595204e-47	0.0986330404358356	1.5064282675586295e-27	-0.08362787464042362	1.061087283358591	0.02710965764626448
-2.7859999999999996	2.244075282599874e-47	0.101572673274775	2.380910955733613e-27	-0.07795822537806797	0.9187824784194818	0.025966507021652426
-2.7849999999999997	9.595123716713168e-47	0.10241637058335112	9.466776050000018e-27	-0.06467204090513136	0.7815441351725582	0.018051124182361513
-2.784	6.57693650025002e-46	0.09543810197994339	4.046980208772809e-26	-0.05202870717535683	0.6530907338748312	0.00788408992658222
-2.783	4.4849616099639225e-45	0.08674815974262244	1.7076782032305723e-25	-0.04228277836067578	0.536133254390344	0.0032867013982715463
-2.782	3.0052539888486377e-44	0.08613721018402007	7.080498606211103e-25	-0.043916751322541615	0.43236564822798434	-0.005929378303575342
-2.7809999999999997	1.9782672600679997e-43	0.09655006390414252	2.8840716207737176e-24	-0.039914486799836	0.34253806098822626	-0.026401020140064537
-2.78	1.2792870264370836e-42	0.10748932661929503	1.1540581943540282e-23	-0.02985357580374119	0.2665911458066301	-0.04482113744944026
-2.779	8.126999587374694e-42	0.1141125571672181	4.536580264494067e-23	-0.023998155422094793	0.20382708090981355	-0.06228258825081232
-2.7779999999999996	5.0719117580118e-41	0.1122987908021413	1.7518975250819462e-22	-0.026931018693208065	0.1530937471085076	-0.07901516932583529
-2.7769999999999997	3.1095128046137454e-40	0.10298814631044334	6.646117395652572e-22	-0.0339237388104433	0.11296210869138132	-0.09256997915196258
-2.776	1.8728035298970082e-39	0.09967696598080422	2.4768888989779884e-21	-0.031238104119652377	0.08188209518381598	-0.09087456831620684
-2.775	1.1080804641915093e-38	0.1014679368166666	9.068266073322795e-21	-0.02299516529749034	0.05830810519032216	-0.07240426779610637
-2.774	6.44064832607374e-38	0.1051651258566107	3.2615286001347024e-20	-0.020880819991720343	0.04079071968383827	-0.054318638812416414
-2.7729999999999997	3.6776219572428904e-37	0.10759897180005198	1.1523843115961445e-19	-0.018405593189899996	0.02803567587096399	-0.04385604008031627
-2.772	2.0629266686453898e-36	0.11863160828667293	3.9999327756889585e-19	-0.012540093345405989	0.018934286953832837	-0.03666716954284013
-2.771	1.1367885903938074e-35	0.1346745660025406	1.3639148469818808e-18	0.002458195496929311	0.012571257625835238	-0.03437685248403759
-2.7699999999999996	6.153962295419391e-35	0.1356898899325358	4.568788254059816e-18	0.010101255652006265	0.008216414082410103	-0.03570414652088179
-2.7689999999999997	3.272722371819345e-34	0.118645510055228	1.503467392645844e-17	0.002393375837118857	0.005306539122161344	-0.03770534297338925
-2.768	1.709789747875453e-33	0.11041209259154336	4.860335016209431e-17	-0.03062916505472726	0.003422615005065914	-0.03153446603750695
-2.767	8.775168435108184e-33	0.11348285060226064	1.5435389993578346e-16	-0.06563382030731627	0.0022666390741017434	-0.02788513187086391
-2.766	4.4243290897785583e-32	0.10738597042722163	4.81557573508908e-16	-0.09154449416259251	0.0016410304382038492	-0.03555305441375087
-2.7649999999999997	2.1913845437867595e-31	0.10127802137798012	1.475903753296446e-15	-0.10266329675022114	0.0014326439111877456	-0.05497642236940163
-2.764	1.066274380347231e-30	0.10284486130771467	4.443723888207456e-15	-0.10131820779571779	0.0016026175243275165	-0.07026364928907
-2.763	5.096811405091611e-30	0.11165529289613121	1.3143629373213672e-14	-0.09215560114803446	0.0021826970175534	-0.08477654879994484
-2.7619999999999996	2.393356330492597e-29	0.10713651860060078	3.819115138301376e-14	-0.08405421365636671	0.003278245831260463	-0.0998527202444878
-2.7609999999999997	1.1040668505782293e-28	0.0972609353136141	1.0901579047508213e-13	-0.07582129707905598	0.005077770777709735	-0.1092510994958792
-2.76	5.003369623719746e-28	0.08706564100226585	3.0569988404654966e-13	-0.06699587077224738	0.007868368812188744	-0.10864099200005005
-2.759	2.227455383998728e-27	0.07616018832661797	8.421323464312243e-13	-0.06388351234949828	0.012055935570565097	-0.10146297466827478
-2.758	9.741697717280923e-27	0.06292551487706625	2.2790016163478382e-12	-0.06801503360559812	0.0181882084435737	-0.0759059644437823
-2.7569999999999997	4.185424325811805e-26	0.05491890142926019	6.058821064096759e-12	-0.07650758301410242	0.026977734368760633	-0.05559270565311176
-2.756	1.7665402944309586e-25	0.049066916342441966	1.5823801606204065e-11	-0.09323875010055589	0.03932071483698919	-0.04037451503421516
-2.755	7.324648885979011e-25	0.04753139428804561	4.05987573704043e-11	-0.10931731920564365	0.05630653258241195	-0.03927144347206365
-2.7539999999999996	2.9835222676439916e-24	0.045400208864851126	1.0232785302091547e-10	-0.11528353156664375	0.07921183849283985	-0.04450024932504817
-2.7529999999999997	1.1938533025335793e-23	0.04912032236543691	2.533694171557249e-10	-0.11453698782461026	0.10947267792596146	-0.049993020531115526
-2.752	4.693014066346133e-23	0.05701435134357104	6.163022196275278e-10	-0.11136157561814218	0.14862860014958398	-0.04891277265413251
-2.751	1.8123077845662535e-22	0.05867896519576957	1.4726938748740678e-09	-0.10144458405065046	0.19823432897817558	-0.03887915211423708
-2.75	6.875293857593359e-22	0.04707925505093434	3.457088030245128e-09	-0.08262606786007946	0.2597375675055846	-0.02253547283534022
-2.7489999999999997	2.562298861020261e-21	0.04389788042808363	7.972372924266587e-09	-0.05999920423566483	0.33432585020957806	-0.020302620334976415
-2.7479999999999998	9.380964903468298e-21	0.04644083720054194	1.8061091043084048e-08	-0.04873055709602029	0.4227507454133661	-0.027640276724904492
-2.747	3.373995103598531e-20	0.051379599890722764	4.0195697329614286e-08	-0.050976689014685515	0.5251435367745014	-0.027319998554683807
-2.7459999999999996	1.1921217016550126e-19	0.06023194323157058	8.788087291645536e-08	-0.0468683841041546	0.6408418712522873	-0.016679247336664527
-2.7449999999999997	4.1378614921051096e-19	0.06902071309339003	1.887506109531569e-07	-0.038243369590936424	0.7682506658600885	-0.012171288837558691
-2.7439999999999998	1.4109463934339033e-18	0.06728894176002681	3.982553138208333e-07	-0.0369755922079131	0.9047617259676591	-0.012192802341063798
-2.743	4.726332676628111e-18	0.06389984466449239	8.25494153134045e-07	-0.04033812785252224	1.046754182321296	-0.013666071276905988
-2.742	1.5553110958452363e-17	0.059241475207670806	1.680914537140404e-06	-0.049278993219456405	1.1896916089339336	-0.02462004479145601
-2.7409999999999997	5.027932775403965e-17	0.059915317902032	3.362454946338917e-06	-0.061948025841486426	1.328321803462448	-0.03162769410085103
-2.7399999999999998	1.596764482098986e-16	0.06204702753795194	6.6076422876958425e-06	-0.054747413953443035	1.456972697252798	-0.020716442220515992
-2.739	4.981630070796177e-16	0.0596095754074047	1.2756037377245851e-05	-0.0501275404190255	1.5699243832812164	-0.006703407266355068
-2.7379999999999995	1.526796986173055e-15	0.056919734028796846	2.4191580981647254e-05	-0.052213016627327295	1.6618249127698552	0.0010689232762201258
-2.7369999999999997	4.596955746434374e-15	0.05426467611895487	4.507045362430938e-05	-0.055181383462923415	1.728108494680242	0.007788594739697274
-2.7359999999999998	1.3596857972327395e-14	0.05083774522971436	8.248952750749949e-05	-0.06677403734508533	1.7653708612780552	0.01463717603278202
-2.735	3.9508087637707113e-14	0.04905736457633465	0.00014831494398037944	-0.07484651331236268	1.7716589075761002	0.012952724830375276
-2.734	1.1277495566417814e-13	0.044681132972788855	0.0002619691900286621	-0.0685435698503351	1.74664031261053	-0.0027609134074057908
-2.7329999999999997	3.1624125935932425e-13	0.037055261574254914	0.00045456367946947613	-0.05154794973357275	1.691632639288296	-0.0041703497927724304
-2.7319999999999998	8.711713928621218e-13	0.03502387098800927	0.0007748514596227214	-0.030224188253313015	1.609488366280844	-0.0037400923359051912
-2.731	2.3575878789864777e-12	0.030897448902978884	0.0012975418924046844	-0.018498461632599272	1.504349814660555	-0.00618045520459618
-2.7299999999999995	6.267745928391456e-12	0.02141403907935718	0.0021345362294230017	-0.013138816219219142	1.381303273630746	-0.012510427883309742
-2.7289999999999996	1.63694499374922e-11	0.017274475806080034	0.0034495693609240237	-0.0002583877426079684	1.2459724926211748	-0.014964101650575096
-2.7279999999999998	4.1998714521208176e-11	0.017788843941291405	0.005476529637651051	0.01219474486591258	1.1040966117671829	-0.0055651787361733285
-2.727	1.058563996770562e-10	0.020870599337724016	0.00854132430822094	0.01708371771789333	0.9611361430094859	0.0018332312679455638
-2.726	2.621062936099702e-10	0.030348045759792785	0.013086520535022173	0.018892240060261422	0.8219434709486454	-0.0054041686910129135
-2.7249999999999996	6.37554020305773e-10	0.0402702181434907	0.019697104053036207	0.02582532335730694	0.6905230820637982	-0.02657695400171562
-2.7239999999999998	1.5234764222868684e-09	0.05064621721729915	0.029124587062251794	0.04014483362512234	0.5698934424793447	-0.04602018381865272
-2.723	3.576297962330246e-09	0.06399190979603159	0.04230545624590086	0.047054288421283993	0.4620493125727475	-0.05034739593314511
-2.7219999999999995	8.247282335465625e-09	0.07650899638244067	0.06036875214965654	0.04018862673716964	0.3680121916120394	-0.04071250138777594
-2.7209999999999996	1.8683887285987576e-08	0.07782182506010632	0.084626664513925	0.025435289166336573	0.28794881356631324	-0.029120929563040916
-2.7199999999999998	4.1581755858305585e-08	0.07330016077295086	0.11654172930527638	0.01729824377041757	0.22133372326725634	-0.0202996099108532
-2.719	9.091124784478856e-08	0.06165494224314214	0.15766485709423547	0.01668193185188096	0.16713180183269113	-0.017445689564358557
-2.718	1.95259252710539e-07	0.04637495990732966	0.2095402965148269	0.03104105161647929	0.12397947987117647	-0.015677924998502794
-2.7169999999999996	4.1198825567749983e-07	0.03266658775560843	0.2735768948857951	0.0487614122006577	0.09034824772558238	-0.01854764408213462
-2.7159999999999997	8.5395946876093e-07	0.034929669504460296	0.35088959244818835	0.053773841747591526	0.06467982960888954	-0.024529421427134206
-2.715	1.7388771073897415e-06	0.05209992205445034	0.4421206168563926	0.043902613073881	0.045488038456752464	-0.02905897220218197
-2.7139999999999995	3.47840166863254e-06	0.06576697798114224	0.5472556534479148	0.03734632292999985	0.03142713282680743	-0.03181136798106568
-2.7129999999999996	6.835492021765977e-06	0.07460470936149419	0.6654554028251937	0.03452744619598534	0.021330032731297813	-0.0322250732839155
-2.7119999999999997	1.319590073510376e-05	0.07640015274371664	0.7949262955309249	0.027573879393595513	0.014221895784507756	-0.04008502039726272
-2.711	2.5025773429330582e-05	0.07411584010275521	0.9328546494428344	0.026954292055845312	0.009315424946053665	-0.05459109503142338
-2.71	4.6624607197634565e-05	0.06284152156752056	1.0754254423069127	0.02383441340833303	0.005994142447747205	-0.06956899837246185
-2.7089999999999996	8.53339939734051e-05	0.04703381206527974	1.2179398550975205	0.005700104392006749	0.0037890527999513857	-0.06748189559007592
-2.7079999999999997	0.0001534292523937222	0.042377705817689584	1.355035230935271	-0.01741011236141876	0.0023529541470938067	-0.0570827985272993
-2.707	0.0002710026103748665	0.04997132627641714	1.4809982350743423	-0.028048874085838654	0.0014354083889634775	-0.05579247089820647
-2.7059999999999995	0.00047023828910700526	0.05903726213211377	1.5901485740795926	-0.02983177611389819	0.0008602342013440324	-0.06042523162867504
-2.7049999999999996	0.0008015704754728526	0.06538192982934703	1.6772587897464335	-0.03901442856495018	0.000506450658085086	-0.0650377419833201
-2.7039999999999997	0.0013422847162824448	0.07098952401668895	1.737967528779678	-0.05744806271567364	0.00029291174322631743	-0.07050954111300728
-2.703	0.0022081409269920694	0.07276514657208075	1.7691410058397454	-0.067299754952504	0.00016642387749450053	-0.07881280365815825
-2.702	0.0035685200285463844	0.07060324658971752	1.769141005839831	-0.0709659594592683	9.289101289114119e-05	-0.07710009007002684
-2.7009999999999996	0.0056653754872317864	0.0698802985963605	1.7379675287799303	-0.08404925600970871	5.0934373636249636e-05	-0.06917178943876282
-2.6999999999999997	0.008835852732652184	0.08256175822801506	1.6772587897468392	-0.10734448797231337	2.7436420496893578e-05	-0.07074843677779391
-2.699	0.013537779863830469	0.09252190214918683	1.590148574080131	-0.11108797069849431	1.451854650667941e-05	-0.07530824005144679
-2.6979999999999995	0.0203763145376445	0.10245460709689172	1.480998235074987	-0.09780136773385593	7.547411670005451e-06	-0.08425167398493487
-2.6969999999999996	0.03012888316787615	0.10928063142625152	1.3550352309359917	-0.09025948214370753	3.854358860048829e-06	-0.08396807234707072
-2.6959999999999997	0.04376426508200717	0.11290858876296235	1.2179398550982863	-0.09480929245225302	1.9336838255684196e-06	-0.07513914885203726
-2.695	0.062450433258320975	0.11260586189140373	1.075425442307693	-0.09564149252588393	9.530111704767109e-07	-0.05132924031230244
-2.694	0.0875448253593072	0.10595025425642443	0.9328546494436012	-0.09558512073779496	4.6141289441578017e-07	-0.02202270619309863
-2.6929999999999996	0.12056040962624631	0.08702523851723215	0.7949262955316553	-0.09752477963775258	2.1946267676121408e-07	-0.005840637405721923
-2.6919999999999997	0.1631015763045116	0.06923171576880832	0.6654554028258695	-0.10287727640127867	1.0254413503743107e-07	-0.017009420149155238
-2.691	0.2167658239810312	0.05116833884542585	0.5472556534485234	-0.11101120246939322	4.706956552493216e-08	-0.030354819599768337
-2.6899999999999995	0.2830105809165929	0.04468837233726055	0.4421206168569271	-0.11741457230801272	2.1225051965776676e-08	-0.03648960082370942
-2.6889999999999996	0.3629892335675033	0.036098229803810715	0.35088959244864654	-0.12152521798831677	9.40235282324221e-09	-0.040072546369565254
-2.6879999999999997	0.4573661553694675	0.02596503340100114	0.2735768948861787	-0.13041898099390387	4.091697654156441e-09	-0.042513338695220976
-2.687	0.5661265380512989	0.013038533238497425	0.20954029651514108	-0.13535769250298968	1.7492413515185684e-09	-0.03232023043883218
-2.686	0.6884021408578295	0.001160961509533215	0.15766485709448694	-0.14064119702136546	7.346409701990982e-10	-0.012666126928232062
-2.6849999999999996	0.8223375471114631	-0.0017534970649985414	0.11654172930547357	-0.14504010172810464	3.030956919348328e-10	-0.014867865138531111
-2.6839999999999997	0.9650220511744104	0.004094865568100543	0.08462666451407647	-0.15546806304102068	1.2284672738575043e-10	-0.028152672911646196
-2.683	1.1125090783157348	0.023659607831493287	0.060368752149770374	-0.16480365890078044	4.89132622133583e-11	-0.03681617379217537
-2.6819999999999995	1.2599377813026786	0.03450955839556278	0.0423054562459847	-0.1623193829445001	1.9132374572493628e-11	-0.040158465887743126
-2.6809999999999996	1.401760584136189	0.038084246253184656	0.02912458706231241	-0.144505558314144	7.351743231859303e-12	-0.03399817733341653
-2.6799999999999997	1.532067140720129	0.0400847234637052	0.01969710405307907	-0.116520921901644	2.775178965757763e-12	-0.02080027061125244
-2.679	1.6449812858702508	0.04074825457169669	0.013086520535051905	-0.08490933596216114	1.0291314944655544e-12	0.0008905292409262781
-2.678	1.7350953051808795	0.04978853667234455	0.008541324308241187	-0.056293111797801526	3.749125273977537e-13	0.013966904602851393
-2.6769999999999996	1.7978974560062875	0.05893568879594977	0.005476529637664554	-0.0405161353705512	1.3417396214294301e-13	0.016922631263584956
-2.6759999999999997	1.830145896045256	0.06939988470722071	0.0034495693609328626	-0.04976665515793787	4.7172158185524256e-14	0.020418973112802
-2.675	1.8301459297307554	0.08197249886434933	0.0021345362294286816	-0.06464741931242894	1.6292302198262365e-14	0.024190856872581917
-2.6739999999999995	1.7978975770959067	0.08820964237800132	0.0012975418924082603	-0.06992463868954281	5.527877075973733e-15	0.021006566955311175
-2.6729999999999996	1.7350955839971978	0.08756725476848212	0.0007748514596249311	-0.06939006733286811	1.8425254964184106e-15	0.006827814281179964
-2.6719999999999997	1.644981877998069	0.09199191891013131	0.0004545636794708181	-0.0645027939724412	6.033201698773824e-16	-0.00913819195665048
-2.671	1.532068361026934	0.09626273988022185	0.00026196919002946067	-0.06289464527142888	1.9407133453175842e-16	-0.017554352389298825
-2.67	1.401763048586744	0.08662884205675493	0.00014831494398084524	-0.05429731088711121	6.132734297278044e-17	-0.016589321845904063
-2.6689999999999996	1.2599426681498282	0.07892811402968809	8.24895275077669e-05	-0.037475263540276964	1.903821009771309e-17	-0.007270487317894314
-2.6679999999999997	1.1125185968766216	0.06975171086455866	4.507045362445982e-05	-0.02602138390451438	5.806003462195935e-18	0.00045829605852194534
-2.667	0.9650402642796708	0.052510257311175756	2.4191580981730243e-05	-0.022623575900596594	1.7394328791608693e-18	-5.9485023266288754e-05
-2.6659999999999995	0.8223717824325698	0.039782974742857136	1.2756037377290929e-05	-0.020533380227335266	5.1193788353232595e-19	-0.0008046761520892898
-2.6649999999999996	0.6884653593550751	0.03911398908535068	6.607642287719927e-06	-0.017282747826272097	1.4801511657443928e-19	-0.002735115211741503
-2.6639999999999997	0.5662412196551189	0.03723122605224595	3.3624549463518306e-06	-0.012610469654264496	4.204110124757498e-20	-0.01102174006929551
-2.663	0.457570528334275	0.03996214052511241	1.6809145371481935e-06	-0.00955445814722858	1.173062914120964e-20	-0.032247286752271245
-2.662	0.36334702794309415	0.0527052803578798	8.254941531418486e-07	-0.006181579238864181	3.2154942366680003e-21	-0.04629852921324091
-2.6609999999999996	0.28362593388113344	0.07260591873473196	3.982553138374653e-07	-0.001223312993255865	8.658713606234308e-22	-0.05064506417705146
-2.6599999999999997	0.21780549575849986	0.08580361356550763	1.8875061100253677e-07	-0.001159527088883061	2.2905418136960515e-22	-0.04444801052881483
-2.659	0.16482721535098033	0.09327861978255662	8.788087307117894e-08	0.004171896157283668	5.952539450370812e-23	-0.029177666472087575
-2.6579999999999995	0.12337416382193216	0.08235421389539824	4.0195697811344733e-08	0.0051562243900647895	1.5196569119427725e-23	-0.014851020266346266
-2.6569999999999996	0.09205201477292539	0.07240077957028687	1.8061092519067645e-08	-0.0029192805506033943	3.811255168500941e-24	0.0015587053798261344
-2.6559999999999997	0.06954311004941909	0.06934521128463736	7.972377368027618e-09	-0.01068238851938292	9.390089076981277e-25	0.016642925088590103
-2.655	0.054729068547889705	0.06827020164341019	3.45710117389512e-09	-0.017474481429849992	2.272744456440524e-25	0.018838124908504148
-2.654	0.0467814024668906	0.0660405317013669	1.4727320660495982e-09	-0.014620192054639158	5.403942400836927e-26	0.006070186317948082
-2.6529999999999996	0.04522195265077547	0.06437183039416618	6.164112354823982e-10	-0.01250050376908746	1.2622635016608154e-26	-0.01382510998400676
-2.6519999999999997	0.049955686478556166	0.06728907082544885	2.536751172561825e-10	-0.015498179178219633	2.8964667502309543e-27	-0.025847061618822265
-2.651	0.06127781538030921	0.07471489658721502	1.0316998610812071e-10	-0.015905851264815325	6.529294825013164e-28	-0.017148983294697606
-2.6499999999999995	0.07985580425661727	0.0809830225320098	4.287776148880373e-11	-0.008273410772472916	1.4459165221126947e-28	-0.004197125553270853
-2.6489999999999996	0.10668530695839723	0.08120924373469297	2.1882630976796663e-11	0.0003245575056006302	3.1455701186647225e-29	0.002880425932723389
-2.6479999999999997	0.14301803883801353	0.08374076121368546	2.1882649762637836e-11	-0.000787021844831947	6.722560665730572e-30	0.002499146295393473
-2.647	0.19025967723632592	0.08505518113483955	4.287784579433348e-11	-0.0031503009131045633	1.4113973535258662e-30	0.00428460512447529
-2.646	0.24983746974724969	0.08481155675094448	1.0317025860999239e-10	-0.002621618054437348	2.9110058396947773e-31	0.017822595554489194
-2.6449999999999996	0.32304045896366534	0.0748408328046125	2.536759619656068e-10	0.0010254955101170304	5.898153403057096e-32	0.032426811013883686
-2.6439999999999997	0.41083988418382034	0.06182355183288959	6.164138020756003e-10	0.009602509521609237	1.1740004411442943e-32	0.033452320491430515
-2.643	0.5137027983819489	0.0601714459751388	1.4727397254564481e-09	0.022262832200667958	2.2956182338158156e-33	0.020197212651974425
-2.6419999999999995	0.6314172952848558	0.060520407556789696	3.457123628421715e-09	0.032521148994137536	4.409712547572878e-34	0.008444362613159305
-2.6409999999999996	0.7629517861950759	0.0631699521549004	7.972442036271434e-09	0.024332925300561848	8.32147100604701e-35	0.005569358051784843
-2.6399999999999997	0.9063722538360326	0.060866447325689826	1.8061275479575986e-08	0.013570458472389562	1.5426561593221848e-35	0.002928352404820095
-2.639	1.058839291896525	0.052739877613981904	4.019620632526618e-08	-0.009725153443121977	2.8094245934595632e-36	0.014669375140040925
-2.638	1.2167004354565036	0.058045743514602115	8.788226151253291e-08	-0.03395557356774695	5.026258626270099e-37	0.028486624805208503
-2.6369999999999996	1.37568292859406	0.07276850232014423	1.8875433518919534e-07	-0.05554066235958492	8.833879934606972e-38	0.02410707217796523
-2.6359999999999997	1.53117863430729	0.08037025621095475	3.9826512712550486e-07	-0.06714010039006878	1.525237106056014e-38	0.025711300096275726
-2.635	1.6785980617415448	0.09138268508793948	8.255195556652618e-07	-0.07402468474356481	2.5870358170630167e-39	0.025278927066068168
-2.6339999999999995	1.8137568689862464	0.1073561191342735	1.6809791350455324e-06	-0.08124715490706681	4.31068938361942e-40	0.01835859705010541
-2.6329999999999996	1.9332483214306444	0.1198518158513347	3.3626163224132067e-06	-0.09248671948159792	7.056189368876615e-41	0.026583641362037627
-2.6319999999999997	2.0347513902295193	0.12332814686672737	6.608038327717982e-06	-0.09398840655516931	1.1346787835400879e-41	0.04374458756669152
-2.631	2.1172280036544806	0.12675050509861022	1.2756992190011428e-05	-0.08569444135346617	1.792482195097669e-42	0.046413156377963546
-2.63	2.1809747275884988	0.12013931214268618	2.4193842377375394e-05	-0.07418815917591975	2.7817364147165067e-43	0.042953879196070514
-2.6289999999999996	2.2275127134831796	0.08527397844846105	4.507571517947179e-05	-0.06419850496834507	4.2408831872426373e-44	0.04660329686185697
-2.6279999999999997	2.2593225889980073	0.06844503342101467	8.250155377606373e-05	-0.06408883346850172	6.351493440661535e-45	0.05164243539254338
-2.627	2.2794545248003524	0.08382385409826293	0.00014834194790442248	-0.0626001124922139	9.34489889138729e-46	0.06348080641527266
-2.6259999999999994	2.291064009910882	0.10000101960020047	0.0002620287565265049	-0.06096652687707081	1.3506803103156948e-46	0.057315476627487504
-2.6249999999999996	2.2969372365207965	0.10927576276070164	0.0004546927587290393	-0.054629129530957526	1.9178283766352554e-47	0.037526104096235954
-2.6239999999999997	2.2990737951515565	0.10155975220461154	0.0007751262427573243	-0.05237137728647474	2.6751375706236304e-48	0.022189230277169462
-2.6229999999999998	2.2983875626360692	0.0996912011424485	0.001298116541716275	-0.05776083014100587	3.665740439221862e-49	0.007068287872536076
-2.622	2.2945700319418116	0.1031021428369062	0.002135716808052257	-0.06334675811211635	4.93465175678964e-50	-0.013615578529343976
-2.6209999999999996	2.2861364485940396	0.10932642947679908	0.0034519520433044927	-0.05901643515885504	6.525751286528014e-51	-0.024442753527306352
-2.6199999999999997	2.2706478693370014	0.1094742262844251	0.005481253710634005	-0.047588004874318905	8.477811090673518e-52	-0.02474993427108135
-2.6189999999999998	2.2450761488398383	0.0989649949322822	0.008550525545978814	-0.04418151329518077	1.0819723479962052e-52	-0.01415579310865691
-2.6179999999999994	2.206258184212092	0.08745761209483482	0.013104126308777046	-0.044184949626079696	1.3565249858069996e-53	0.007667915004839149
-2.6169999999999995	2.151373804068462	0.0767144456828439	0.019730197590263447	-0.047743227210811506	1.670777593716121e-54	0.031813949189252476
-2.6159999999999997	2.0783801969063553	0.07395759326093003	0.029185696807279428	-0.06162096561715571	2.0215695932237877e-55	0.05316646650431414
-2.6149999999999998	1.98634459779609	0.0656841357800499	0.0424163116739044	-0.0761399652884886	2.4029125191635607e-56	0.0722077280650125
-2.614	1.8756341950383189	0.05684649274734693	0.06056630471047143	-0.09121283541192776	2.805862809616743e-57	0.08836409402962135
-2.6129999999999995	1.7479446412080688	0.045479560120063774	0.08497251434947936	-0.09900570421967309	3.218652675865649e-58	0.0947619732984572
-2.6119999999999997	1.6061722345075033	0.03682857318679484	0.11713653030878775	-0.089283060370329	3.62711232967827e-59	0.09500805198673357
-2.6109999999999998	1.4541559217666256	0.028171498172283586	0.1586697852650609	-0.06889780077356543	4.015384201437546e-60	0.09827590340235465
-2.6099999999999994	1.296330661976694	0.024205539929622034	0.211208225509305	-0.062107468306288195	4.366891639308701e-61	0.09384679597846783
-2.6089999999999995	1.1373415204609623	0.031910613082293614	0.27629645901985006	-0.058135225979000234	4.66548646783951e-62	0.09299165007938835
-2.6079999999999997	0.9816677349547894	0.02827536666353567	0.3552457167207802	-0.05923848805526693	4.896668030232305e-63	0.08489349353621305
-2.6069999999999998	0.8332988721652066	0.02540248796914193	0.44897519017353993	-0.06048524811468813	5.048746895445956e-64	0.07761460621370404
-2.606	0.6954930787676716	0.04318532391495125	0.5578516010103173	-0.05392185689645901	5.11382362796913e-65	0.06036692348706828
-2.6049999999999995	0.570632873503744	0.07564759478773417	0.6815462305056494	-0.03558791610883438	5.088468624329409e-66	0.05434661186296864
-2.6039999999999996	0.46017949757613463	0.10104561610714093	0.8189309896699608	-0.017966901877320193	4.974021586781243e-67	0.06418974180435176
-2.6029999999999998	0.36471467735432733	0.10969760270885906	0.9680344342564844	-0.014251407261661516	4.776474237781433e-68	0.07205568315628476
-2.6019999999999994	0.2840501617825877	0.11716694542440867	1.1260742690797476	-0.014905284005926408	4.5059505661788736e-69	0.07520269079128074
-2.6009999999999995	0.21738113536370215	0.122002652680397	1.2895747800474497	-0.015742160256258613	4.1758473575912087e-70	0.07847509732192923
-2.5999999999999996	0.16345935199626105	0.12418241824994182	1.454566476690462	-0.006300192639519558	3.80173653849308e-71	0.07922791385653166
-2.5989999999999998	0.12076477434417772	0.12267449217720704	1.6168525005318783	0.0066270723770889516	3.4001543135585237e-72	0.06985017929657542
-2.598	0.08765950338816207	0.12019001610277999	1.7723141565029827	0.02096743517920209	2.987407367036035e-73	0.05702711010061471
-2.5969999999999995	0.06251365023585163	0.11042992517303535	1.9172186409162326	0.02437534582979518	2.5785138997885998e-74	0.055011056622107236
-2.5959999999999996	0.04379849977562976	0.10054814090413944	2.048487866872589	0.0070279431360670466	2.1863702803579307e-75	0.062382153450648695
-2.5949999999999998	0.030147096037234592	0.09455415541243842	2.1638897217977564	0.000989949222109044	1.8211979926093452e-76	0.07131316971868691
-2.5939999999999994	0.020385833059432906	0.09028052230213497	2.262122493303771	0.004584954723744189	1.4902866799863563e-77	0.07800283500625278
-2.5929999999999995	0.013542666835861271	0.08355995481217306	2.342778561722954	-0.0041948488898619725	1.1980134279034614e-78	0.07084133530304074
-2.5919999999999996	0.008838317576480278	0.07868008039691975	2.406192454972928	-0.016393262629924747	9.460906732315172e-80	0.04288444078365562
-2.5909999999999997	0.005666596775459884	0.07500615948090583	2.453197707338209	-0.02386309997070779	7.339780049007635e-81	0.028324018096776496
-2.59	0.0035691144933456347	0.0682523107356167	2.484833023817045	-0.023731224567725234	5.593872190275342e-82	0.03406643022460743
-2.5889999999999995	0.002208425185403474	0.062463156447501354	2.5020477905051752	-0.018225896910134275	4.188140496605757e-83	0.039588465833863946
-2.5879999999999996	0.001342418246548655	0.06549818733621814	2.5054578673707693	-0.029030149895270883	3.08041446682938e-84	0.030391286246245815
-2.5869999999999997	0.0008016320959864585	0.07536804716142992	2.495194355739615	-0.03727427863572134	2.225749454805822e-85	0.023384995338527777
-2.5859999999999994	0.00047026622420000215	0.09555176586555562	2.4708719524514415	-0.037436684238948956	1.5798745611087962e-86	0.025414910137578833
-2.5849999999999995	0.0002710150513418508	0.10946889944378693	2.4316824746569057	-0.03651898390671147	1.1016614331359993e-87	0.025711720361607928
-2.5839999999999996	0.00015343469538153548	0.11581251703655239	2.376597067696508	-0.03946376057992063	7.546627171284566e-89	0.032608193364744416
-2.5829999999999997	8.533633334813445e-05	0.12089668838419773	2.3046416129406224	-0.036638300670939504	5.078516327892273e-90	0.04097239282400377
-2.582	4.6625594934887984e-05	0.1261712232992158	2.2151974186407672	-0.03766354122287046	3.35737630065741e-91	0.0555405173306131
-2.5809999999999995	2.502618312585589e-05	0.1322546790134157	2.1082755519409844	-0.045935433797097885	2.1804312466799127e-92	0.07215222151883499
-2.5799999999999996	1.3196067675843479e-05	0.13692482724954208	1.9847185597572816	-0.055722331485590804	1.3911180409116666e-93	0.07993885508750553
-2.5789999999999997	6.835558847169726e-06	0.13005668955589977	1.8462964756410558	-0.042809538184333785	8.718961859463868e-95	0.07853899461039368
-2.5779999999999994	3.4784279471011928e-06	0.12140176993907056	1.6956821601031564	-0.021900241617499736	5.3683989419787545e-96	0.07393526956873137
-2.5769999999999995	1.738887259065024e-06	0.11861004548381263	1.5363106427383453	-0.009961438417665511	3.2471622956742997e-97	0.07298387986728397
-2.5759999999999996	8.539633213667939e-07	0.1128375066050851	1.3721446767875816	-0.016727839452727305	1.9294895073366636e-98	0.064644382476335
-2.5749999999999997	4.1198969199563086e-07	0.0937558333467991	1.2073813117199985	-0.023897408030226903	1.1263180078106464e-99	0.05799491831768393
-2.574	1.9525977875917258e-07	0.08401842603436627	1.04614024498906	-0.019121338459238944	6.463580830442519e-101	0.05087815358403354
-2.5729999999999995	9.091143711415923e-08	0.07398977818769598	0.8921737203213381	-0.018415492126765944	4.496466765263583e-102	0.05220959171381969
-2.5719999999999996	4.158182275643307e-08	0.0700776029824427	0.7486307692800084	-0.023997027087056286	1.5565569190762236e-101	0.06015425358311753
-2.5709999999999997	1.868391051478663e-08	0.07210635760870736	0.6178975534787807	-0.03911760467438329	2.703280786873241e-100	0.06531570489010147
-2.5699999999999994	8.247290258995698e-09	0.0815950701088619	0.5015228117727323	-0.05667699388965182	4.672145803212973e-99	0.06664301945580167
-2.5689999999999995	3.576300617484837e-09	0.09171335250477558	0.40022524559606476	-0.06693277470227826	7.933015555393326e-98	0.05262238103991423
-2.5679999999999996	1.523477296344434e-09	0.09362393456450788	0.313969907454072	-0.08763235532093011	1.3232426417669948e-96	0.04075467215391635
-2.5669999999999997	6.375543029690245e-10	0.09616473155972184	0.24209438739930547	-0.10019863136939437	2.1683025414092083e-95	0.046649084373759274
-2.566	2.621063834102604e-10	0.09864804814236897	0.1834631243157418	-0.09390392627079652	3.490434392152661e-94	0.05552532907374887
-2.5649999999999995	1.0585642770331561e-10	0.08822074138841708	0.13662911691699206	-0.07539156349833735	5.519735773530248e-93	0.04397670299883418
-2.5639999999999996	4.199872311394411e-11	0.07582673182027312	0.09998580943440462	-0.06549754519455787	8.575043021691e-92	0.03338920431278231
-2.5629999999999997	1.6369452525566277e-11	0.06922748341586825	0.07189689413963875	-0.06211380786862083	1.3086802118362254e-90	0.019745640729920952
-2.5619999999999994	6.267746694165585e-12	0.053911670165943955	0.05079714171645728	-0.05768364950218867	1.9620495586067005e-89	0.005387236236634313
-2.5609999999999995	2.357588101575259e-12	0.03931432539748721	0.03526227434078373	-0.046493285659920856	2.889785577793024e-88	-0.01593208271639657
-2.5599999999999996	8.711714564221877e-13	0.03682566404704559	0.024049764592288796	-0.03975253618575188	4.181195505906427e-87	-0.02467117322140653
-2.5589999999999997	3.162412771890072e-13	0.03644973051148743	0.016115019261083337	-0.03639188246825219	5.94312055311186e-86	-0.02399332284120759
-2.558	1.127749605775616e-13	0.035320368303526015	0.010608703599454176	-0.03135594642656237	8.298656983729985e-85	-0.018437729539070215
-2.5569999999999995	3.9508088967840915e-14	0.03601670052089681	0.006861180959144442	-0.02769679053571242	1.1383617565564396e-83	-0.009745157066049556
-2.5559999999999996	1.3596858326069487e-14	0.046437992995371775	0.004359486727286201	-0.040539063680666745	1.5340234184514578e-82	-0.006553586344983366
-2.5549999999999997	4.596955838851905e-15	0.059729830669949815	0.0027212450483792864	-0.07089983196530751	2.0307800639780396e-81	-0.013508899999466313
-2.5539999999999994	1.5267970098921322e-15	0.06666703472896317	0.0016687544884557211	-0.08811905285798936	2.6410279795238013e-80	-0.0235497238728867
-2.5529999999999995	4.98163013059801e-16	0.07765910146891253	0.0010053264259981152	-0.07841636923748473	3.3741339706635386e-79	-0.034339019099884106
-2.5519999999999996	1.5967644969106463e-16	0.08864920531350935	0.00059498975401121	-0.05225257200716622	4.2347799838773466e-78	-0.04070080415182857
-2.5509999999999997	5.027932811442243e-17	0.0887144544135573	0.0003459377163416777	-0.02413434748178666	5.2212993153159766e-77	-0.04432938969240814
-2.55	1.55531110445894e-17	0.08141707260369448	0.0001975927564477153	-0.00025239512681190515	6.324199157167056e-76	-0.03254688392163306
-2.5489999999999995	4.726332696852764e-18	0.07949982109636153	0.00011087348904699334	0.016171678466774534	7.5250899389229e-75	-0.020278393441150948
-2.5479999999999996	1.4109463980987063e-18	0.08456436147724222	6.111771736609494e-05	0.028195538704257252	8.796239813541597e-74	-0.02763285312993981
-2.5469999999999997	4.1378615026741023e-19	0.09957644789288508	3.309699429087989e-05	0.03560666170980332	1.010093639723516e-72	-0.03262987762017964
-2.5459999999999994	1.1921217040072433e-19	0.1096182850115426	1.760724643182233e-05	0.0426757045093874	1.1394766263218156e-71	-0.025005773711074545
-2.5449999999999995	3.3739951087409266e-20	0.11680516778716846	9.201854048548081e-06	0.04592190714117635	1.262782093506366e-70	-0.024093734018687883
-2.5439999999999996	9.380964914510682e-21	0.12384383949309972	4.724326344671245e-06	0.04751059499822734	1.374771808883944e-69	-0.0285058586713391
-2.5429999999999997	2.562298863349224e-21	0.13381943136457733	2.3827847032781575e-06	0.04750115067007372	1.4703205598676818e-68	-0.03985599419707585
-2.542	6.875293862417842e-22	0.13798169331133903	1.180619224769129e-06	0.03399799877290765	1.5448013900552168e-67	-0.04316926946679742
-2.5409999999999995	1.8123077855476746e-22	0.13678009628083204	5.746651333509765e-07	0.015802057496930446	1.5944557910603143e-66	-0.05108908057563276
-2.5399999999999996	4.693014068306698e-23	0.13114783740628938	2.747891921622609e-07	-0.005943294960251889	1.6167077569669145e-65	-0.05492932608490655
-2.5389999999999997	1.1938533029181479e-23	0.11759514208317672	1.2908153779824224e-07	-0.019087629227557208	1.6103852020507992e-64	-0.05675903027822136
-2.5379999999999994	2.983522268384434e-24	0.1040563263089682	5.9567339518838755e-08	-0.022664589992261668	1.5758222541983588e-63	-0.05784989534159025
-2.5369999999999995	7.324648887378274e-25	0.10511013501617944	2.7004229476928245e-08	-0.038588396598842147	1.514829998302024e-62	-0.0590624148888161
-2.5359999999999996	1.7665402946904437e-25	0.11624306023167516	1.2026377427262024e-08	-0.059083731663103656	1.4305392350823462e-61	-0.06167685083477347
-2.5349999999999997	4.185424326283674e-26	0.12227945639699879	5.261593267596632e-09	-0.07209751490428469	1.3271342565596436e-60	-0.06112151049678457
-2.534	9.741697718122106e-27	0.12376421645585468	2.261408824365129e-09	-0.0790477861351843	1.2095091401529608e-59	-0.06266425028870334
-2.5329999999999995	2.2274553841456618e-27	0.11749371847775938	9.54817183530346e-10	-0.08125532751178169	1.0828858004165485e-58	-0.05994466580171213
-2.5319999999999996	5.003369623970778e-28	0.11632019268595836	3.9604148423135985e-10	-0.07125733303864971	9.524350571662745e-58	-0.0593964469685222
-2.5309999999999997	1.104066850620151e-28	0.1198857265062092	1.613765483042255e-10	-0.053544763463078876	8.229383382095218e-57	-0.061795970438225885
-2.5299999999999994	2.393356330560916e-29	0.12053870601610328	6.459805444614716e-11	-0.04325289215829115	6.98519327517596e-56	-0.05818748577385808
-2.5289999999999995	5.0968114051998e-30	0.12255853799714533	2.540257340222413e-11	-0.04312362517891985	5.8246357089102835e-55	-0.056638787575299596
-2.5279999999999996	1.0662743803638514e-30	0.12899804745637428	9.813303759750402e-12	-0.04812377836434918	4.771317519834292e-54	-0.0524924792816992
-2.5269999999999997	2.1913845438113834e-31	0.1285453328405958	3.724191559992375e-12	-0.07009776289787943	3.8396096842598847e-53	-0.04080073594010839
-2.526	4.4243290898131327e-32	0.13671915342748295	1.388442876227783e-12	-0.08707783853261704	3.0353938312451217e-52	-0.03028303008734908
-2.5249999999999995	8.775168435153662e-33	0.14465503760971993	5.085143956301243e-13	-0.08889648996531893	2.3573399984372473e-51	-0.02723468527802551
-2.5239999999999996	1.709789747880868e-33	0.14060713687715237	1.8296065799912327e-13	-0.08517805901002559	1.798492422768093e-50	-0.0238727561375756
-2.5229999999999997	3.2727223718244173e-34	0.12845170836463013	6.466829306777456e-14	-0.0694109272860174	1.3479513216312971e-49	-0.021250854852412304
-2.5219999999999994	6.153962295421399e-35	0.10975098075043174	2.2454547217376047e-14	-0.05426205824184444	9.924737171215468e-49	-0.01880882446307862
-2.5209999999999995	1.1367885903931124e-35	0.08684873881977942	7.659429524023332e-15	-0.043374892040632294	7.178654129935499e-48	-0.01909771051335775
-2.5199999999999996	2.0629266686425103e-36	0.06349505657377066	2.5666565754428456e-15	-0.040969171842586166	5.100893468561362e-47	-0.02766069647785446
-2.5189999999999997	3.6776219572356247e-37	0.04905875879445615	8.4492530315110485e-16	-0.05134937657491047	3.5606450861291e-46	-0.028284394110047534
-2.518	6.440648326058087e-38	0.03525421853533764	2.7324239488907575e-16	-0.06365826085282002	2.441688901857956e-45	-0.025540367801577233
-2.5169999999999995	1.1080804641883884e-38	0.020031251704144305	8.680746279380437e-17	-0.07387629344255715	1.6448684893177083e-44	-0.02362386586402976
-2.5159999999999996	1.872803529891177e-39	0.00840857846067163	2.709226123775812e-17	-0.09190326751636017	1.088557167789581e-43	-0.028916573879007458
-2.5149999999999997	3.1095128046034077e-40	0.00030501378775817675	8.30639649869399e-18	-0.10923282354878058	7.0770214504757404e-43	-0.027550917476126487
-2.5139999999999993	5.071911757993806e-41	0.0008365350926085896	2.5018385047596764e-18	-0.1098105181858138	4.5199017158632904e-42	-0.020848649374298055
-2.5129999999999995	8.126999587338592e-42	3.1251843805820575e-05	7.402613881856661e-19	-0.0993392583087178	2.8358723604968853e-41	-0.006575390621626239
-2.5119999999999996	1.2792870263833422e-42	-0.0048622204871663025	2.151741681618043e-19	-0.08412482849276652	1.7479281538158151e-40	0.008053760117317637
-2.5109999999999997	1.9782672562027015e-43	-0.008121776656024097	6.144327814286401e-20	-0.07649869413998989	1.0583752723909134e-39	0.024749421027101072
-2.51	3.0052536897880574e-44	-0.013648020608885189	1.723605351369785e-20	-0.07583863274438259	6.295569181622168e-39	0.049827923693469334
-2.5089999999999995	4.4849388350778454e-45	-0.007195657219489455	4.749856609093367e-21	-0.0700346214960484	3.678828362742267e-38	0.07304037252742002
-2.5079999999999996	6.575232579511253e-46	0.005051618700645653	1.2858857222087195e-21	-0.06056537689833301	2.111850937164459e-37	0.08476708107419434
-2.5069999999999997	9.469889758156898e-47	0.019956217200304976	3.4198216611495096e-22	-0.053312275257300895	1.1909573376787316e-36	0.10048187115304345
-2.5059999999999993	1.339855417037863e-47	0.03914083208604362	8.934777728037316e-23	-0.06395079193613347	6.597939934300516e-36	0.10010372294665373
-2.5049999999999994	1.8623022107633618e-48	0.05491498051031372	2.2932069883139894e-23	-0.07596298247223587	3.5908703066507177e-35	0.09506875799694339
-2.5039999999999996	2.542854965433125e-49	0.057740519334246294	5.7820516868938176e-24	-0.08737831482557179	1.9198632313319813e-34	0.08513098215997549
-2.5029999999999997	3.410925479402993e-50	0.06265423811791057	1.4321875430794556e-24	-0.08003972817945426	1.0083703606978733e-33	0.06556288490278984
-2.502	4.494714192088291e-51	0.06898834649352946	3.484953789446255e-25	-0.06465956349967578	5.2029429237902434e-33	0.039379472522765684
-2.5009999999999994	5.81850136367043e-52	0.08409530706810057	8.330544042072772e-26	-0.05397222201241143	2.637286191018643e-32	0.022985613503270212
-2.4999999999999996	7.399449471547401e-53	0.10068444684684573	1.956270541255895e-26	-0.06138227867854636	1.3132417134014627e-31	0.026381041975077815
-2.4989999999999997	9.244147926330383e-54	0.10839821805208313	4.512982762405141e-27	-0.06592699183485476	6.4240851169572665e-31	0.03166847429894413
-2.4979999999999993	1.1345237018632828e-54	0.10826624599790756	1.0227692059302806e-27	-0.06854006638007988	3.087145603820178e-30	0.04024021467916379
-2.4969999999999994	1.3678531327832536e-55	0.09507696334088622	2.277040848988908e-28	-0.08442033645006207	1.4574113560029918e-29	0.04710628289534273
-2.4959999999999996	1.62011026869097e-56	0.07617451523695394	4.980159005947209e-29	-0.09531398284914076	6.759061441536102e-29	0.04408717141751885
-2.4949999999999997	1.8850761084188941e-57	0.06507587737343591	1.0700271707814085e-29	-0.09762817557766781	3.079426541595479e-28	0.03059224982822815
-2.4939999999999998	2.1547277899506073e-58	0.06528598869820042	2.2585286888498355e-30	-0.09441219671318271	1.3782643160146314e-27	0.014880868625155311
-2.4929999999999994	2.419553033807741e-59	0.0663213793551144	4.6831236700334975e-31	-0.09147162400526833	6.060024569333161e-27	0.015789549828753524
-2.4919999999999995	2.6690523248260057e-60	0.07465988011163867	9.539483274552377e-32	-0.07916550449176245	2.617552896998162e-26	0.022078687965300842
-2.4909999999999997	2.8923992431718956e-61	0.07765757473134012	1.9089444224987423e-32	-0.06824136559284551	1.1106974072785967e-25	0.021281412041805104
-2.4899999999999993	3.0792049749575115e-62	0.07021663992682972	3.7526747678596e-33	-0.05609991718064043	4.629938885945491e-25	0.008620059915032889
-2.4889999999999994	3.2203136249557584e-63	0.07178490708257546	7.247158823450182e-34	-0.0533855581462873	1.8959809441254046e-24	-0.020558819165999012
-2.4879999999999995	3.308544257559209e-64	0.08719504739112739	1.3749086373724258e-34	-0.0681615966564452	7.627318586705007e-24	-0.05983267628002971
-2.4869999999999997	3.3392961490610504e-65	0.09113478038321879	2.562471894272468e-35	-0.08163935303143818	3.014317638811951e-23	-0.07812367876982466
-2.4859999999999998	3.3109462770927596e-66	0.08685370204808675	4.691628223966869e-36	-0.08688603781240287	1.1702680602560802e-22	-0.07928213407895884
-2.4849999999999994	3.224991249642878e-67	0.08283452858981613	8.43853933375717e-37	-0.0895641841947295	4.463349533171613e-22	-0.07833108668866914
-2.4839999999999995	3.085916399359903e-68	0.08017541396771408	1.4910430305412746e-37	-0.08359933003753922	1.6723056391042851e-21	-0.07694942533495144
-2.4829999999999997	2.900807979570696e-69	0.08220071744157928	2.5881669334069417e-38	-0.0778803377540908	6.155305590674892e-21	-0.07737301851702551
-2.4819999999999993	2.6787551292702256e-70	0.09331339670013304	4.413403151367201e-39	-0.08677365738538494	2.225680358379193e-20	-0.07261689122881662
-2.4809999999999994	2.4301118269090223e-71	0.10025305269160253	7.393228456494432e-40	-0.09244640377576703	7.90597026252763e-20	-0.0747726936925472
-2.4799999999999995	2.1657020703729035e-72	0.09740916445340411	1.2166729744287558e-40	-0.09998407143722933	2.7588416187597984e-19	-0.07855685256958592
-2.4789999999999996	1.896052566228091e-73	0.0814521420611978	1.9669476681353163e-41	-0.1048760880824116	9.457526582892852e-19	-0.07416872574850411
-2.4779999999999998	1.6307269351921677e-74	0.06707086436443346	3.123855659384884e-42	-0.11075247256627087	3.1849863953578556e-18	-0.06470558191958162
-2.4769999999999994	1.3778163209904564e-75	0.0606069205046878	4.873806930728343e-43	-0.12562310222990195	1.0536995673449391e-17	-0.050495508967330634
-2.4759999999999995	1.1436170311155139e-76	0.06815059208848462	7.470073808669834e-44	-0.14468612848186832	3.424563559526282e-17	-0.03786674663383473
-2.4749999999999996	9.325005853234783e-78	0.07531455062172575	1.1247620997872786e-44	-0.16231550368021747	1.0933843909322098e-16	-0.03294398419685252
-2.4739999999999993	7.469590973623782e-79	0.07709011044717276	1.6637024799720485e-45	-0.18151431314064442	3.4294124284197547e-16	-0.03567306289411597
-2.4729999999999994	5.877920909379258e-80	0.0702102612785163	2.41751881807947e-46	-0.189814953560207	1.0566855643056565e-15	-0.03953135419168066
-2.4719999999999995	4.54391150245794e-81	0.05759995040868039	3.45098659162239e-47	-0.19434394516228623	3.1985345088905838e-15	-0.02638579746076796
-2.4709999999999996	3.450763533979864e-82	0.05246151400952556	4.839448690391239e-48	-0.19554962737592305	9.511204425669199e-15	-0.0076944126379547935
-2.4699999999999998	2.5744220393690797e-83	0.05699646019705748	6.666957960908522e-49	-0.1905114449408722	2.778428344406228e-14	-0.0035295272159100665
-2.4689999999999994	1.8867897083361737e-84	0.0661622420505363	9.022746439654616e-50	-0.17982370236373385	7.973373249533017e-14	-0.004733970906973128
-2.4679999999999995	1.358458769949144e-85	0.08063749499449285	1.199579397514559e-50	-0.17446345217861994	2.247833803487072e-13	-0.009092149889036205
-2.4669999999999996	9.60834601007768e-87	0.09250042438112374	1.5667454887033258e-51	-0.17013995567855625	6.22537490148859e-13	-0.005282129270996418
-2.4659999999999993	6.676210413230008e-88	0.0960804406436009	2.0102363261949534e-52	-0.17130715655696963	1.6937372235224202e-12	-0.013566760349893684
-2.4649999999999994	4.5571214886430186e-89	0.08715187243751993	2.5338155071005233e-53	-0.17188734585965668	4.526950682994469e-12	-0.028450591148791348
-2.4639999999999995	3.055838559388989e-90	0.07934312315334936	3.137487989392655e-54	-0.16140139596573083	1.188624571200439e-11	-0.04150337601614718
-2.4629999999999996	2.0130261466647142e-91	0.0805386476643954	3.816527213418809e-55	-0.13644161819934017	3.06593436708463e-11	-0.04090054132535538
-2.4619999999999997	1.302709662126008e-92	0.07907118740800778	4.560724767989682e-56	-0.11163218929248171	7.768912194084777e-11	-0.02839175420955357
-2.4609999999999994	8.281806170365524e-94	0.0723726455797283	5.354002553423851e-57	-0.09273728772994655	1.933912328352383e-10	-0.023647131339720035
-2.4599999999999995	5.1722760880952796e-95	0.06669174545364212	6.174509925116566e-58	-0.07997351123148812	4.72925313793886e-10	-0.018092869632457747
-2.4589999999999996	3.1733468598061493e-96	0.06660829118733638	6.995288354600805e-59	-0.0725281797195452	1.136128748487515e-09	-0.010851422074965651
-2.4579999999999993	1.912637207779828e-97	0.0734011333264032	7.78552599089428e-60	-0.0648310778673607	2.6812774033594494e-09	0.0048385678645643726
-2.4569999999999994	1.1324704135152971e-98	0.07954667912039605	8.512350656739402e-61	-0.054786364693716325	6.216345690153154e-09	0.01372212944879451
-2.4559999999999995	6.587192244317792e-100	0.08341994857158239	9.143032457953815e-62	-0.04961769990249523	1.4158191360241693e-08	0.02115162412648357
-2.4549999999999996	3.764029523782522e-101	0.07670859189665764	9.647398691022825e-63	-0.051801786947876134	3.167813533977899e-08	0.02955437346704798
-2.4539999999999997	2.1129290461820414e-102	0.07021699622874988	1.0000216468820544e-63	-0.05684447910802225	6.962907960688406e-08	0.039021361343991694
-2.4529999999999994	1.1651880305735181e-103	0.06293846313751478	1.0183282327608111e-64	-0.06996862810239124	1.5034912770413156e-07	0.05520678589523606
-2.4519999999999995	6.3122810197588216e-105	0.05882757267988385	1.0186978213650187e-65	-0.08289638046597567	3.189263380986658e-07	0.07810477134168183
-2.4509999999999996	3.3593545715456287e-106	0.06275224689493533	1.0011108755289672e-66	-0.0882828053351908	6.645980725941547e-07	0.09889351974442094
-2.4499999999999993	1.7563237491275662e-107	0.07161477509576714	9.664918374715792e-68	-0.10206645346840368	1.3605264490654636e-06	0.11909082575817483
-2.4489999999999994	9.02053948996378e-109	0.08176313136917214	9.166286153468677e-69	-0.10319362572799091	2.7361136020115365e-06	0.12122472289938083
-2.4479999999999995	4.5513439775608376e-110	0.09001049742789735	8.540196050524789e-70	-0.10157266478978862	5.4055574972286445e-06	0.10942502182972887
-2.4469999999999996	2.2559320592014338e-111	0.09228629643412788	7.816664633799745e-71	-0.10010446483753087	1.0491222425016107e-05	0.10550070791860654
-2.4459999999999997	1.0984785525564574e-112	0.09240205754614053	7.028365324486534e-72	-0.1005934165166555	2.0002807044548675e-05	0.10140735807609194
-2.4449999999999994	5.254560017328404e-114	0.09341654106568585	6.208209794881562e-73	-0.10225449873466912	3.746580407900554e-05	0.09325979925571315
-2.4439999999999995	2.469223156311937e-115	0.09515444978277997	5.38713242184319e-74	-0.10963484141353129	6.893796348179224e-05	0.08742844753247292
-2.4429999999999996	1.1398915507893044e-116	0.10680520297635783	4.592277534597808e-75	-0.10824373260970023	0.0001246123673063871	0.08014712632954142
-2.4419999999999993	5.169469022405403e-118	0.11488996703465966	3.8457213356181183e-76	-0.09608870410359817	0.00022128051969334613	0.06703188157680333
-2.4409999999999994	2.3030721787486122e-119	0.11388861808189456	3.1637831285690293e-77	-0.07867881789541821	0.0003860153765550797	0.060181342554836224
-2.4399999999999995	1.0079717723513278e-120	0.1134116998784502	2.5569062755216475e-78	-0.05995150168819662	0.0006615238030623735	0.07023047264976658
-2.4389999999999996	4.333795361345752e-122	0.10967993690936367	2.030028436776079e-79	-0.04100706022924306	0.0011136940035658164	0.08233086586938819
-2.4379999999999997	1.8304911768831933e-123	0.11624273430057919	1.5833198017877297e-80	-0.030567392204148735	0.001841899534270309	0.08040923753811943
-2.4369999999999994	7.595320221264435e-125	0.13082544224735435	1.2131496415687588e-81	-0.03689526296734455	0.002992580240431352	0.07079779265491144
-2.4359999999999995	3.0960199214017644e-126	0.1297328856858375	9.131440936546998e-83	-0.04915341092544049	0.004776455035570453	0.06633972140622275
-2.4349999999999996	1.2397685456794493e-127	0.12454283628495494	6.752171488023833e-84	-0.055849545182185274	0.0074893805517147515	0.06325977872265169
-2.4339999999999993	4.8770441818642023e-129	0.12446154434063603	4.90486233248013e-85	-0.06430556508387757	0.01153630724603718	0.05263366622776135
-2.4329999999999994	1.8847422903852377e-130	0.12048831379710287	3.500172030450936e-86	-0.06743194632194267	0.01745697448637319	0.051260525697341165
-2.4319999999999995	7.15527731489971e-132	0.10476089576492877	2.4537548276415577e-87	-0.07988905526474982	0.025950941395375605	0.06656669537644512
-2.4309999999999996	2.668579676642302e-133	0.08747846730173806	1.6898655532824895e-88	-0.09184725750236798	0.03789834307787055	0.09042782504259386
-2.4299999999999997	9.777168218225297e-135	0.07642115127459335	1.1432793219997523e-89	-0.10546368022729877	0.05437154060223349	0.1143361853112579
-2.4289999999999994	3.519048154645578e-136	0.07662687187950368	7.598567981393337e-91	-0.09609744684066923	0.07663182847870904	0.11566448691862975
-2.4279999999999995	1.2442754755898586e-137	0.08280989693217856	4.9612414916002074e-92	-0.08136994267099427	0.10610487711975895	0.10379816467888806
-2.4269999999999996	4.322023084319841e-139	0.0920670567703325	3.1822052664768425e-93	-0.06990219279018045	0.1443289574465161	0.0763676881590052
-2.4259999999999993	1.4748125757152944e-140	0.10504548933724213	2.0051424087007848e-94	-0.06074576616662559	0.19287153269434254	0.05062352369066258
-2.4249999999999994	4.9438557593394194e-142	0.11926147286677058	1.2411991338902808e-95	-0.05904202733737047	0.2532127129126391	0.042326206901780586
-2.4239999999999995	1.6280733217556064e-143	0.1361018562278878	7.54773970622377e-97	-0.05559778395818452	0.3265983554602425	0.04042448026723341
-2.4229999999999996	5.266975976610959e-145	0.14694053187571565	4.5089100804213746e-98	-0.04442898917414418	0.41387098510460585	0.025675708131240666
-2.4219999999999997	1.673893890870781e-146	0.15329193284008047	2.646095069158643e-99	-0.028007102935234122	0.5152926022927368	0.012690567526561112
-2.4209999999999994	5.226051924250446e-148	0.15808396723799845	1.525522164029573e-100	-0.01739120770564242	0.63037894511609	0.0016799929952382479
-2.4199999999999995	1.6028715691385034e-149	0.15039846985924388	8.639941646987522e-102	-0.004223473347036279	0.7577687580428365	-0.0018987171687920301
-2.4189999999999996	4.82950856020527e-151	0.14265511779991388	4.807090584757829e-103	0.011347661261290465	0.8951529531065586	0.0026702123553701976
-2.4179999999999993	1.429507255205698e-152	0.13870815715793927	2.627441238290551e-104	0.02865350213225059	1.0392862801594374	0.013874424879535186
-2.4169999999999994	4.156703018117635e-154	0.14056159694112705	1.4107918012651352e-105	0.036660661621598624	1.186097753922154	0.01919357454617238
-2.4159999999999995	1.1873830332517697e-155	0.13841592044798975	7.441698171966962e-107	0.029454943992687277	1.3309057779952391	0.014172477618676217
-2.4149999999999996	3.3320529196149344e-157	0.1399116152694631	3.856207411976112e-108	0.015110471244557389	1.468730591919122	0.009713492971385603
-2.4139999999999997	9.185697743216804e-159	0.14311853909367286	1.9630344796842547e-109	-0.0050486535159948425	1.5946820165862567	0.011349851493967415
-2.4129999999999994	2.4876634225441954e-160	0.13044381135152286	9.816907069311516e-111	-0.024960991319424898	1.7043866954735136	0.02054639422215087
-2.4119999999999995	6.618358673683597e-162	0.12151929747949737	4.822815422196841e-112	-0.023354790624877324	1.7944085301537196	0.024192089566603164
-2.4109999999999996	1.72976931081531e-163	0.11188944096381014	2.3275864024491163e-113	-0.012079604733115746	1.8626109574843486	0.016016732902715904
-2.4099999999999993	4.441250660331788e-165	0.0939483164957474	1.103545365042459e-114	-0.0055610254185528485	1.9084116074247788	0.014564866817937531
-2.4089999999999994	1.1202155364248417e-166	0.08469579379658404	5.139889469943563e-116	-0.013797723210023058	1.932889186399619	0.004420775129017744
-2.4079999999999995	2.7757292854504073e-168	0.08903072118930713	2.3517793782762677e-117	-0.02723378673898617	1.938718421973401	-0.013943992448864151
-2.4069999999999996	6.756656375429984e-170	0.09389301256710646	1.057106115196187e-118	-0.042864601669922404	1.9299296878533048	-0.015252009108861738
-2.4059999999999997	1.6157187568208275e-171	0.08963199867604177	4.667881276620773e-120	-0.06024353008747698	1.911512704707897	-0.013190659289534161
-2.4049999999999994	3.795586647449748e-173	0.07886114201909056	2.024884366286718e-121	-0.0684949190530659	1.888905205019704	-0.010043469542923766
-2.4039999999999995	8.75933755320069e-175	0.07189599537826834	8.628987943277835e-123	-0.0696640925505789	1.8674244260384638	-0.0021453656716034536
-2.4029999999999996	1.985833463033655e-176	0.07257373060420358	3.6124238945105304e-124	-0.07293467461864074	1.8517090832679934	0.004921477239188928
-2.4019999999999992	4.422762267011088e-178	0.07582924191613924	1.4856508630304843e-125	-0.07500292463862343	1.8452403957966932	0.011927874895679702
-2.4009999999999994	9.676617534255309e-180	0.08365065823534444	6.002249195711419e-127	-0.07181305499631602	1.850002357568659	0.02404724619121884
-2.3999999999999995	2.0798535965018395e-181	0.08583311175460615	2.3822673238243575e-128	-0.07236042886418674	1.8663246777847333	0.03156061136489808
-2.3989999999999996	4.391583697403807e-183	0.08566643121494444	9.28851260410406e-130	-0.07966013599054603	1.8929287601009448	0.028093015203677425
-2.3979999999999997	9.109379013507331e-185	0.0843598756138985	3.557796183440564e-131	-0.07909498445490143	1.9271707862390477	0.029175268537147993
-2.3969999999999994	1.8562462497724986e-186	0.0843227437556916	1.3387366845809658e-132	-0.07573458959957195	1.9654499578163598	0.031977647966313374
-2.3959999999999995	3.715879444390173e-188	0.08669263345518764	4.948669758373783e-134	-0.07318832853851708	2.0037278057228702	0.036580183376297
-2.3949999999999996	7.307466803674199e-190	0.08376843254089957	1.7970534335467442e-135	-0.07552794375877707	2.0380893186620317	0.052428118116277136
-2.3939999999999992	1.4117288690485838e-191	0.08419647828927579	6.410807223300483e-137	-0.07534369936834905	2.0652706967159435	0.06476737733030212
-2.3929999999999993	2.6792605521887728e-193	0.09247769043135752	2.246692594479409e-138	-0.07130654968314762	2.0830827998983925	0.08021913778364785
-2.3919999999999995	4.9952567233961405e-195	0.10487887675974061	7.7348838972313765e-140	-0.05605337760186262	2.090673427736746	0.08905863699141543
-2.3909999999999996	9.149131830224004e-197	0.11113565243106749	2.6160326128045407e-141	-0.03920296749178586	2.0885936310853284	0.05967005538320582
-2.3899999999999997	1.6461945782539472e-198	0.11252958767705644	8.69183988905503e-143	-0.028831549525717346	2.07866033609504	0.03359834607760577
-2.3889999999999993	2.9097900723399144e-200	0.11125366154930902	2.837001011885497e-144	-0.02043671719551042	2.0636358814063613	0.023551647599220314
-2.3879999999999995	5.052674924876962e-202	0.11054077163684287	9.096754472093642e-146	-0.02002090046235298	2.0467706095470706	0.021205243344145322
-2.3869999999999996	8.619067205692369e-204	0.10804814131808706	2.865448876199301e-147	-0.02394416742376787	2.0312737294277006	0.03238813636856404
-2.3859999999999992	1.4443697541581099e-205	0.10359557460546308	8.86702769824871e-149	-0.018332354533196205	2.0197874985207567	0.042541188635276034
-2.3849999999999993	2.3778021376613565e-207	0.11053579772639642	2.695520722785455e-150	-0.020083400480836944	2.0139389208489615	0.03963391268623573
-2.3839999999999995	3.845494991156841e-209	0.12104829463556248	8.04982601920603e-152	-0.029898958382108806	2.014031758885155	0.02274676775426898
-2.3829999999999996	6.109532734696323e-211	0.13167539166325742	2.3616173043499576e-153	-0.04895695495119614	2.0189214253654444	0.015402735621851802
-2.3819999999999997	9.535488602080157e-213	0.13320030883532744	6.806310537802799e-155	-0.06170140632499895	2.026089285097617	0.012267834678320873
-2.3809999999999993	1.462032799805815e-214	0.13517811883130568	1.927050991445602e-156	-0.06617944706249414	2.0319049403127862	0.009043377986058929
-2.3799999999999994	2.2021682130112615e-216	0.13878717229538456	5.359865140534509e-158	-0.07090065797111422	2.0320393271790693	0.009873505810562462
-2.3789999999999996	3.258540119748012e-218	0.1287947541800828	1.46451467454897e-159	-0.07387001203402259	2.0219716480943135	0.012786988335292026
-2.3779999999999992	4.736688931358079e-220	0.11312351965643103	3.9310883273498605e-161	-0.07219277335336875	1.997522055005262	0.012962903783843977
-2.3769999999999993	6.76403530810801e-222	0.1050529346212148	1.0365997162697842e-162	-0.06730805625080591	1.9553409316429595	0.02325955930596861
-2.3759999999999994	9.488904516056226e-224	0.09834696729760438	2.6852738242340446e-164	-0.06834382159694112	1.893294357025293	0.027799655561155562
-2.3749999999999996	1.3076920883962456e-225	0.086770277839784	6.833532754207152e-166	-0.07266936947246358	1.8107021214118908	0.01214693428587089
-2.3739999999999997	1.7704111055926648e-227	0.08553217639860125	1.7083670704169413e-167	-0.06957281286489538	1.7084065890685227	0.011219465204354708
-2.3729999999999993	2.354626152663039e-229	0.08622040121719964	4.1956215944491925e-169	-0.06431550403927665	1.5886741939200288	0.0252235920609693
-2.3719999999999994	3.0764439764098834e-231	0.0843885095957172	1.0122566572247524e-170	-0.06512047972864284	1.4549528238184324	0.04688216194720808
-2.3709999999999996	3.9487102527152803e-233	0.08303130840026093	2.3991874471363943e-172	-0.08225641297837849	1.3115247798433596	0.0729994058106389
-2.369999999999999	4.9789840288330715e-235	0.08231811525640943	5.586205762983942e-174	-0.09127654152364109	1.1631044109540751	0.09273201334359055
-2.3689999999999993	6.167446746363373e-237	0.09231399820061092	1.2777588150657455e-175	-0.09227283392267457	1.0144312328268417	0.09941161972772253
-2.3679999999999994	7.504975735172228e-239	0.10079208895226321	2.8711775677490776e-177	-0.09554538565706429	0.8699039431577623	0.09627818098525862
-2.3669999999999995	8.971651306305581e-241	0.10392509246774101	6.337973629907866e-179	-0.09354273141066223	0.7332899002391774	0.09540811541318894
-2.3659999999999997	1.0535973958720178e-242	0.09846840180774556	1.3744217301170885e-180	-0.08243770525739177	0.6075306479996905	0.09128264762454913
-2.3649999999999993	1.2155034627067078e-244	0.08832901007443165	2.9279863656029773e-182	-0.06240647400006537	0.49464943946202294	0.08553244721541531
-2.3639999999999994	1.3775802933780586e-246	0.0823368379341679	6.135909266962521e-184	-0.05032689285608261	0.39575365433734894	0.0794291471917437
-2.3629999999999995	1.5337580379709247e-248	0.08758615120722232	5.307546396097901e-185	-0.05137784991560449	0.31111514354692044	0.06819371457745405
-2.361999999999999	1.677552000502695e-250	0.09680214865576531	1.958598941255034e-183	-0.05346531037743132	0.24030570291136544	0.05874481841010737
-2.3609999999999993	1.802496125837603e-252	0.10183368395187982	9.307753543614799e-182	-0.0595374892791503	0.18236313578603464	0.05098909031640901
-2.3599999999999994	1.9026192999469504e-254	0.09678316096584713	4.345900915356449e-180	-0.0650830930649414	0.13596512121681092	0.050764093592690414
-2.3589999999999995	1.9729163185244694e-256	0.08671378157940714	1.9933979084191587e-178	-0.06803545729259533	0.09959235563454578	0.048055762798077106
-2.3579999999999997	2.0097620503341605e-258	0.08267180259985972	8.982296470515663e-177	-0.06997923831567011	0.0716680185405273	0.049342856229463036
-2.3569999999999993	2.011221147546661e-260	0.07018109072510433	3.976124565034929e-175	-0.07014552886404626	0.050666432567276654	0.052012176508626974
-2.3559999999999994	1.9772164800379436e-262	0.05944305670258326	1.729066860500044e-173	-0.06563043199694697	0.03518898605914038	0.06020800819803388
-2.3549999999999995	1.9095358908391293e-264	0.06076472412057532	7.386569728055849e-172	-0.05297194614854286	0.024009418214716884	0.06437878116814356
-2.353999999999999	1.8116764492359044e-266	0.06601921293593155	3.0999381279541015e-170	-0.04821934544969352	0.016093210363625387	0.06343680339375042
-2.3529999999999993	1.688545085648458e-268	0.07068638475099871	1.2780341508337336e-168	-0.04698539381406404	0.01059712814112553	0.07031802162923845
-2.3519999999999994	1.546051273282234e-270	0.08627410523711015	5.176200629949757e-167	-0.045447052915285564	0.0068551479663201695	0.06975607206376253
-2.3509999999999995	1.3906387717670709e-272	0.10059543532572371	2.0594865158861435e-165	-0.05434809222421292	0.004356399055528961	0.07543196382641407
-2.3499999999999996	1.2288078684057367e-274	0.11644768855594215	8.049817113727527e-164	-0.07159366159699858	0.0027196932131212477	0.08662742993664162
-2.3489999999999993	1.0666767839408885e-276	0.12318334586123092	3.090952161713497e-162	-0.08171285236309551	0.0016679885608075192	0.084142206062305
-2.3479999999999994	9.096219071853324e-279	0.12014636501606822	1.1659441903941487e-160	-0.08437723596272585	0.0010049551746109918	0.07635067391491095
-2.3469999999999995	7.620231915501978e-281	0.11005354565972622	4.3205839817354413e-159	-0.08110082907052353	0.0005948130296698715	0.07801972370958231
-2.345999999999999	6.271258111945349e-283	0.10662765336071732	1.5728465309460188e-157	-0.08626696517966342	0.00034585509702437264	0.075739449525581
-2.3449999999999993	5.070144907415766e-285	0.10928100352561271	5.624830704447837e-156	-0.09342661275520307	0.00019755482214632263	0.06359896260286656
-2.3439999999999994	4.026848374635322e-287	0.11116557545292742	1.9761129838908437e-154	-0.10027269754192093	0.00011085638276881977	0.04625781253489656
-2.3429999999999995	3.141878538260959e-289	0.12044755720876975	6.820140113275163e-153	-0.10290164522569324	6.111014103324708e-05	0.03702957390616117
-2.3419999999999996	2.4082009055489187e-291	0.12708560489418164	2.3123524562823402e-151	-0.0957696166678305	3.309369857895262e-05	0.038760944673452195
-2.3409999999999993	1.8133233263043922e-293	0.13354705670717307	7.701830827976375e-150	-0.0844968447174287	1.7605838335866884e-05	0.03825873091741065
-2.3399999999999994	1.3413341767561673e-295	0.13635268036779585	2.5200730380985847e-148	-0.0693635344654408	9.201263148863504e-06	0.038844438043729626
-2.3389999999999995	9.747156558605277e-298	0.12767478755198086	8.100493726453208e-147	-0.051372708354971576	4.7240827885481735e-06	0.02731725854233662
-2.337999999999999	6.958219142163038e-300	0.1172736879834648	2.5579323904046788e-145	-0.040596477658158214	2.3826860996148923e-06	0.026207004885655923
-2.3369999999999993	4.879748868730207e-302	0.10785830011491329	7.934980097890708e-144	-0.03671417103220471	1.180580014454673e-06	0.0264485769444221
-2.3359999999999994	3.361832342716473e-304	0.1050050408777324	2.4181421742158628e-142	-0.045313572095808795	5.74649818064065e-07	0.03236785839096254
-2.3349999999999995	2.275274707944408e-306	0.10162979134223268	7.23930760279099e-141	-0.05293656832305693	2.747833163020815e-07	0.05332832277677646
-2.3339999999999996	1.512762800932993e-308	0.09980937565064452	2.1290773443226167e-139	-0.057400399453594084	1.2907932346505062e-07	0.0712888493135441
-2.3329999999999993	9.88068475341e-311	0.0919018301644316	6.151273765765032e-138	-0.05872499823665279	5.9566519841108483e-08	0.07708790577785714
-2.3319999999999994	6.3399007483e-313	0.08599281504168663	1.7458940404474982e-136	-0.04599670378946309	2.7003931436508503e-08	0.08285442546193997
-2.3309999999999995	3.99629082e-315	0.07995816901474734	4.867992700087594e-135	-0.03678369559252866	1.202627097814862e-08	0.08605078274855144
-2.329999999999999	2.474633e-317	0.07412095620160092	1.3334021875581264e-133	-0.037006019927972436	5.26155592139494e-09	0.09595421655375898
-2.3289999999999993	1.50537e-319	0.07736687008641172	3.587993251124954e-132	-0.03936775111220119	2.2613959540427625e-09	0.10372941302347587
-2.3279999999999994	8.84e-322	0.08583126828483816	9.484649379446484e-131	-0.03941878279976048	9.548128268304705e-10	0.08980898796354418
-2.3269999999999995	0.0	0.09493391220262057	2.463032562731266e-129	-0.035290310043337256	3.9604003616071303e-10	0.07394499806316955
-2.3259999999999996	0.0	0.09474004582687182	6.283451038245904e-128	-0.03548780678003513	1.6137607755512974e-10	0.07031228426160051
-2.3249999999999993	0.0	0.09514611788879294	1.5747279154721165e-126	-0.02912966769663492	6.45979109005807e-11	0.0663911937949942
-2.3239999999999994	0.0	0.09964219679545666	3.8769663057043487e-125	-0.03272644439039254	2.5402552631433562e-11	0.06626510134172406
-2.3229999999999995	0.0	0.10831841446159912	9.376866567933803e-124	-0.04111548058362299	9.813375747717574e-12	0.07618111439635136
-2.321999999999999	0.0	0.11507592139555352	2.2279357110185184e-122	-0.056395796726411415	3.724460295002978e-12	0.08666644445127777
-2.3209999999999993	0.0	0.11415171183748557	5.2002806529817945e-121	-0.06395679015161067	1.389286454679248e-12	0.0878213986911355
-2.3199999999999994	0.0	0.10332326090243775	1.1924223833380342e-119	-0.05884551274166679	5.11080656298375e-13	0.08751585930650435
-2.3189999999999995	0.0	0.0793588337457053	2.6860411763898284e-118	-0.04943564325488584	1.906199710939746e-13	0.08734065056672083
-2.3179999999999996	0.0	0.06417979753849926	5.94394006377921e-117	-0.041558167953306205	8.712279894354474e-14	0.08830917458365223
-2.3169999999999993	0.0	0.05469495980541102	1.292157302363818e-115	-0.033500558176866736	8.712279869056486e-14	0.08614190681942144
-2.3159999999999994	0.0	0.04436843933586889	2.7595327980853454e-114	-0.023588684008939684	1.9061996982959851e-13	0.07984495163990155
-2.3149999999999995	0.0	0.041087867394504304	5.789418483461308e-113	-0.010967708409517355	5.110806515502615e-13	0.0660712485962175
-2.313999999999999	0.0	0.04259837163426758	1.1932007994882609e-111	0.001723511084576207	1.389286437433743e-12	0.0571283822509251
-2.3129999999999993	0.0	0.03752104143703475	2.4158576308339645e-110	0.005615277525781981	3.724460233531341e-12	0.06530897179369256
-2.3119999999999994	0.0	0.028328267672136413	4.805165475071304e-109	6.414700017233951e-06	9.813375532469277e-12	0.07751418962683268
-2.3109999999999995	0.0	0.019036162190322236	9.389113045211182e-108	-0.017167304339660346	2.5402551890983612e-11	0.08089968384418095
-2.3099999999999996	0.0	0.016919693757453783	1.802270595790552e-106	-0.03543459642826725	6.459790839827145e-11	0.08122604260506869
-2.3089999999999993	0.0	0.024882533483683272	3.3985576055681216e-105	-0.049737054284975726	1.6137606924758104e-10	0.08324774128228327
-2.3079999999999994	0.0	0.03344573456094499	6.295764628156751e-104	-0.0495059903478752	3.9604000906568e-10	0.0819235857376727
-2.3069999999999995	0.0	0.03632026746129101	1.1457280350468343e-102	-0.03987920968000715	9.548127400164588e-10	0.0699048325611857
-2.305999999999999	0.0	0.03888704492335982	2.048301137119018e-101	-0.028023992325807996	2.261395680785213e-09	0.050142419491312235
-2.3049999999999993	0.0	0.04175766022415881	3.5973714311773363e-100	-0.011535422660139707	5.261555076435156e-09	0.03545796667225489
-2.3039999999999994	0.0	0.042255199923843065	6.2066315654944e-99	-0.00996769542137224	1.2026268411415116e-08	0.03588559689881364
-2.3029999999999995	0.0	0.048609296693610735	1.0519760669409278e-97	-0.009423207607421316	2.700392377691116e-08	0.033746424016867664
-2.3019999999999996	0.0	0.04339427095517241	1.7516001042304021e-96	-0.010226164994088313	5.9566497386202954e-08	0.02961891382277252
-2.3009999999999993	0.0	0.047285588055698456	2.865123022752677e-95	-0.004276931224076728	1.2907925879601194e-07	0.03230974755538223
-2.2999999999999994	0.0	0.059628975639953626	4.6039520917562115e-94	0.0034093291074914506	2.747831333399218e-07	0.03645799572885057
-2.2989999999999995	0.0	0.07300014935335197	7.267708941335689e-93	-0.0002181588587287305	5.746493095467672e-07	0.05459440099921317
-2.297999999999999	0.0	0.08203267075561657	1.1270507335235838e-91	-0.004018348243929497	1.1805786260065344e-06	0.07336916580467777
-2.2969999999999993	0.0	0.08514353706207081	1.716993357157488e-90	-0.023771829009667737	2.382682375414868e-06	0.08141212142783584
-2.2959999999999994	0.0	0.07351051477110451	2.5696440768693926e-89	-0.04743071621515396	4.72407297523425e-06	0.07353396712771582
-2.2949999999999995	0.0	0.05681779666350195	3.77795291036619e-88	-0.06103550098865488	9.201237746290793e-06	0.05271879830313184
-2.2939999999999996	0.0	0.03603370904189358	5.456564798989858e-87	-0.07290080035479682	1.76057737378774e-05	0.018344987276217185
-2.2929999999999993	0.0	0.01399216791084891	7.742145034991266e-86	-0.07754689394483628	3.3093537202721654e-05	-0.013914320553032777
-2.2919999999999994	0.0	0.0007352680035370126	1.079151696388366e-84	-0.060216809593618366	6.110974499294086e-05	-0.038792734639120426
-2.2909999999999995	0.0	0.00024607095997909386	1.4776885288901538e-83	-0.04252098846783576	0.00011085542795554616	-0.04164060548315355
-2.289999999999999	0.0	0.003589696162114979	1.9877534475588707e-82	-0.025633803786087546	0.00019755256074968728	-0.026121661960720903
-2.2889999999999993	0.0	0.006537171729728727	2.62676570788896e-81	-0.012116944110093565	0.00034584983546757535	-0.00488810042067892
-2.2879999999999994	0.0	0.007807241183985563	3.410039187283532e-80	-0.0011284443110526046	0.0005948010033982839	0.02335406317772309
-2.2869999999999995	5.43e-322	0.012546417773775126	4.348871855426413e-79	0.0031756817887341636	0.001004928170681074	0.049990118167521254
-2.2859999999999996	9.2064e-320	0.027464008299558276	5.448451146005031e-78	-0.00216576969023838	0.0016679289942974226	0.06760339192345036
-2.2849999999999993	1.516972e-317	0.03726731975648985	6.70577103474843e-77	-0.007615954785793252	0.0027195641338340253	0.07206403732826587
-2.2839999999999994	2.45490704e-315	0.04796993275349716	8.107810493766284e-76	-0.01293003817482485	0.0043561242723273415	0.07251198846957786
-2.2829999999999995	3.90277669306e-313	0.06041425691094505	9.630252342357275e-75	-0.009682872821202662	0.0068545733168377905	0.07657086808187663
-2.281999999999999	6.0952818298004e-311	0.06818747093822036	1.1237014835222703e-73	-0.014001535040993255	0.01059594756204879	0.07651745182798399
-2.2809999999999993	9.351803079375597e-309	0.07419829147214131	1.2880818196788025e-72	-0.02610208919122301	0.016090827680060753	0.06913852363607798
-2.2799999999999994	1.4095433096350264e-306	0.0721236227304439	1.4504913927873221e-71	-0.03812585444129432	0.024004694138606047	0.06600436302404243
-2.2789999999999995	2.087098953038069e-304	0.06437587585369065	1.6045973505238963e-70	-0.05495000731359217	0.035179784813194434	0.06427246996772211
-2.2779999999999996	3.035912402443792e-302	0.057326732510167865	1.7437980782161773e-69	-0.059282045128307044	0.05064882677236478	0.06391709477231453
-2.2769999999999992	4.338274714139708e-300	0.05065874538560429	1.861682120606846e-68	-0.06185393615990373	0.07163492494945929	0.06788430136600695
-2.2759999999999994	6.090129349747878e-298	0.04746602209743581	1.952513611797198e-67	-0.063560674241781	0.09953124575473656	0.07852311491855879
-2.2749999999999995	8.398808437242343e-296	0.05087990025811011	2.0116935422047395e-66	-0.0593400640356986	0.13585426545711318	0.08522189175361378
-2.273999999999999	1.1378645435542107e-293	0.04889211351789635	2.0361453768382117e-65	-0.05342038906803706	0.18216558242301334	0.09118461230517078
-2.2729999999999992	1.5144161152496571e-291	0.044836214269992125	2.0245800476929767e-64	-0.041864629151127396	0.23995985116948215	0.09925287247320932
-2.2719999999999994	1.9800752165263744e-289	0.04147890057057042	1.9776085532017015e-63	-0.019033371294281728	0.3105203380926636	0.10270316098316744
-2.2709999999999995	2.5433141142775822e-287	0.03500314078901973	1.8976884754446935e-62	-0.0013685099786007867	0.3947487159578406	0.10210299757478482
-2.2699999999999996	3.209225269154984e-285	0.036397931634835574	1.7889109309260637e-61	0.002697913515362624	0.4929814874638489	0.09835807990969335
-2.2689999999999992	3.978160805312861e-283	0.040270495879478826	1.6566536611508504e-60	-0.004692137774515007	0.6048110329430104	0.09977830917196609
-2.2679999999999993	4.844471845239045e-281	0.03903778006450098	1.5071411949713995e-59	-0.013883633855716759	0.728933665226148	0.10386245772736702
-2.2669999999999995	5.795521903088622e-279	0.03378965719505656	1.3469620687493825e-58	-0.023009556252957596	0.8630491332582019	0.10531894280530334
-2.265999999999999	6.811154361356339e-277	0.0344919207134211	1.1825948962375728e-57	-0.030414533188705288	1.0038347887422356	0.1140102274570227
-2.2649999999999992	7.863773457038643e-275	0.04506190301615025	1.0199898358103562e-56	-0.017197944279081744	1.1470125595694054	0.10846637891471775
-2.2639999999999993	8.919148773462892e-273	0.04996387485439504	8.64241062344267e-56	-0.009576266793944195	1.2875180122727379	0.1032672743725525
-2.2629999999999995	9.93797754018734e-271	0.043252436972966886	7.193713857773742e-55	-0.0035238803528230924	1.4197689134321998	0.09966805839239931
-2.2619999999999996	1.0878145098974767e-268	0.03159082671335654	5.88234686922641e-54	-0.0031773382082343105	1.5380173030081328	0.09822709884568177
-2.2609999999999992	1.1697524502562709e-266	0.028414735999721438	4.725277419110022e-53	-0.0017847629955069842	1.6367561791255518	0.09080627533981138
-2.2599999999999993	1.2357067133662628e-264	0.0382140325326617	3.728921154291994e-52	-0.0023138049229468076	1.7111416648709434	0.0794160658665256
-2.2589999999999995	1.2823873413292745e-262	0.042545683468573084	2.890801687141445e-51	-0.005278469491651669	1.7573859594924053	0.07445125193133059
-2.257999999999999	1.3073909076631608e-260	0.04807122317300281	2.201570552745017e-50	-0.00125654465142416	1.7730768017841454	0.06420714450930996
-2.2569999999999992	1.3094055236186463e-258	0.06155472832512427	1.6471233542695823e-49	0.00029605456754066564	1.757385959492641	0.04947181611965983
-2.2559999999999993	1.2883248881788742e-256	0.06716100428121963	1.2105949323501402e-48	-0.0038487404103157707	1.7111416648714028	0.03412765815107679
-2.2549999999999994	1.245257581545961e-254	0.06231139962421684	8.74079203391465e-48	-0.010852717736371626	1.636756179126211	0.04500006241635975
-2.2539999999999996	1.182430471272277e-252	0.057249303712388504	6.199860708377414e-47	-0.01362333312277697	1.538017303008959	0.06644426909437379
-2.2529999999999992	1.1029979454115242e-250	0.0427178218015771	4.32008494711698e-46	-0.009096583910308341	1.4197689134331524	0.08881769555655525
-2.2519999999999993	1.010779716366392e-248	0.03049950186918482	2.957207847259623e-45	0.00032806470639412666	1.2875180122737746	0.10103284720065274
-2.2509999999999994	9.099575026800356e-247	0.02106137494330631	1.9886145954399985e-44	0.00014548296829509458	1.1470125595704832	0.1127258227200538
-2.249999999999999	8.047639858087318e-245	0.017328458142069597	1.3137072734580694e-43	0.002723436514103276	1.0038347887433134	0.12589369402636566
-2.248999999999999	6.991958484769119e-243	0.022330973968965544	8.52561654305521e-43	0.00835650311323897	0.8630491332592443	0.11733045538735407
-2.2479999999999993	5.967770172447493e-241	0.023206189715067525	5.4354085816863805e-42	0.001382690905685117	0.7289336652271263	0.0985536019285265
-2.2469999999999994	5.003896685635742e-239	0.008010027756279573	3.4042214603204545e-41	-0.005763143973377227	0.6048110329439034	0.07640167532867961
-2.2459999999999996	4.1218068082877084e-237	-0.002521050357604626	2.094510895477657e-40	-0.00047918554076700943	0.49298148746464265	0.05812687199544094
-2.244999999999999	3.335416253495852e-235	-0.009472975699496691	1.265979437457358e-39	0.014542069840281047	0.3947487159585294	0.04529947956540906
-2.2439999999999993	2.6515243395310412e-233	-0.00847520366614035	7.517092403991423e-39	0.018328980299806133	0.3105203380932471	0.043820199452249485
-2.2429999999999994	2.0707345192088782e-231	0.0052359591047949055	4.3848257064051955e-38	0.021950881881090793	0.23995985116996535	0.04729142868262135
-2.241999999999999	1.5886803219866261e-229	0.021778304979666693	2.512661530673036e-37	0.02311749075151313	0.18216558242340464	0.044310253285488474
-2.240999999999999	1.1973798838594218e-227	0.03302415280445506	1.4144736302600979e-36	0.02541700011784644	0.13585426545742302	0.037963516589387895
-2.2399999999999993	8.865654632596936e-226	0.03982779911873147	7.822308310429424e-36	0.028821516008242423	0.09953124575497702	0.03454705931137884
-2.2389999999999994	6.448714242662383e-224	0.0315432354033722	4.249660268051952e-35	0.021166104244599408	0.07163492494964199	0.040943060545213336
-2.2379999999999995	4.608069196418141e-222	0.021429409415533323	2.2680504196050435e-34	0.014034153479702865	0.0506488267725007	0.058535025075904155
-2.236999999999999	3.2348075696990604e-220	0.021290533774238105	1.1891329312941934e-33	0.005961715140620486	0.03517978481329361	0.07026980232924944
-2.2359999999999993	2.2308048184437048e-218	0.02193802057172289	6.1247352039661186e-33	0.00184352115033574	0.024004694138676935	0.07191574081238408
-2.2349999999999994	1.5113269515604524e-216	0.009675010210132284	3.0990132793189696e-32	-0.00711437393222181	0.01609082768011041	0.07157849962154586
-2.233999999999999	1.0058635654524048e-214	-0.0008991920173288671	1.5404186442407886e-31	-0.010393742183486961	0.010595947562082937	0.07929445410680995
-2.232999999999999	6.57663276510895e-213	-0.00387515240606416	7.521999579678595e-31	-0.009150034619680196	0.006854573316860796	0.08938674141670482
-2.2319999999999993	4.22427359960721e-211	6.901562227109849e-05	3.6083366744880195e-30	-0.002101387349797479	0.004356124272342539	0.09696466430963907
-2.2309999999999994	2.665535606508615e-209	-0.0007042362649173207	1.7004348974985906e-29	0.0017566268766146752	0.0027195641338438824	0.10521162691260703
-2.2299999999999995	1.6523460620535332e-207	-0.008346428482048172	7.872128512218375e-29	0.002951370964974052	0.0016679289943036918	0.1081613498063796
-2.228999999999999	1.0062402253646826e-205	-0.012582900888410856	3.5801691880231306e-28	0.00569930803252494	0.0010049281706849844	0.10522118690371537
-2.2279999999999993	6.019862269738147e-204	-0.011839547876064341	1.5995364274400376e-27	-0.0019046249099431468	0.0005948010034006792	0.09787219664410561
-2.2269999999999994	3.537982853761023e-202	0.000502208656612238	7.020433480751897e-27	-0.01087763312078872	0.00034584983546901473	0.09520175173788428
-2.225999999999999	2.042721947461142e-200	0.015041191098881725	3.027003559226873e-26	-0.012316219804191366	0.00019755256075053548	0.10222982005840861
-2.224999999999999	1.1586365476521355e-198	0.031895355621862825	1.2821568109178127e-25	0.0008485629329954434	0.0001108554279560369	0.1102388418376889
-2.2239999999999993	6.456091923101706e-197	0.05436041833799497	5.335173718168938e-25	0.019758158970291238	6.110974499321982e-05	0.11378036785751156
-2.2229999999999994	3.5340832610144615e-195	0.07048104515277265	2.1808972031491448e-24	0.02468125239704202	3.309353720287708e-05	0.11575747598001208
-2.2219999999999995	1.9005028119715908e-193	0.07444962492181659	8.757921240129189e-24	0.012814693935286614	1.7605773737962462e-05	0.10582632236666557
-2.220999999999999	1.0040261000286417e-191	0.07991970741469029	3.45498434772281e-23	0.004237142987450517	9.201237746336509e-06	0.087898479257893
-2.2199999999999993	5.210822923830703e-190	0.09299819603288674	1.3389684452924973e-22	0.008255769052124646	4.724072975258336e-06	0.07259312407799937
-2.2189999999999994	2.6567612892125712e-188	0.1016777178230261	5.0976945547860225e-22	0.003568560216667893	2.382682375427337e-06	0.07394777031329838
-2.217999999999999	1.3307109888802245e-186	0.10361663828219218	1.9065863802215286e-21	0.013073820974702804	1.1805786260128763e-06	0.07783145561365842
-2.216999999999999	6.547869625757684e-185	0.09964915830110742	7.005165047491332e-21	0.019982587974696424	5.746493095499285e-07	0.07750783901226811
-2.2159999999999993	3.1652022049615913e-183	0.09536260598963091	2.5284796757925714e-20	0.023369567948801708	2.747831333414701e-07	0.08329008153493193
-2.2149999999999994	1.503100904290483e-181	0.0885607064995849	8.965608512647935e-20	0.02689590566443215	1.2907925879675707e-07	0.08696786548174609
-2.2139999999999995	7.012294368015354e-180	0.07667538695614025	3.123052497881036e-19	0.023250993022316226	5.956649738655446e-08	0.08340724540185156
-2.212999999999999	3.213790445561065e-178	0.06301652781427733	1.0687054086183344e-18	0.021288013377165554	2.700392377707348e-08	0.08169599310265609
-2.2119999999999993	1.4469731518791774e-176	0.05140886320253308	3.5926585151646025e-18	0.028824770092402	1.2026268411486572e-08	0.07841432573222797
-2.2109999999999994	6.400132737034238e-175	0.03299247767366166	1.186459942883662e-17	0.02813347089778774	5.261555076458105e-09	0.07443494432755524
-2.209999999999999	2.7810139677628885e-173	0.005153915200766089	3.849190723338855e-17	0.015439529822630362	2.2613956807636112e-09	0.06469989886752062
-2.208999999999999	1.187143259473598e-171	-0.018882187617739517	1.2267752058044184e-16	0.0023526916206266088	9.54812739897223e-10	0.060427777261607384
-2.2079999999999993	4.97839046319613e-170	-0.024101309553866822	3.84095977172995e-16	0.00455666022746804	3.9604000864038174e-10	0.05018774403817195
-2.2069999999999994	2.0509767573569204e-168	-0.020708918093608506	1.181391213482247e-15	0.005129868710379489	1.6137606781555234e-10	0.03858471179880666
-2.2059999999999995	8.300773693014425e-167	-0.01448072627879956	3.569660582221329e-15	0.007879122881938172	6.459790368498536e-11	0.026012447917464605
-2.204999999999999	3.300369435148553e-165	-0.010351157641396989	1.0595935839864456e-14	0.008166647014033688	2.5402536663505345e-11	0.030474805814555195
-2.2039999999999993	1.289118330179695e-163	-0.015347311351902999	3.089803959877573e-14	0.001657865066808419	9.813327216996262e-12	0.05340890066229269
-2.2029999999999994	4.946629161994172e-162	-0.019033884614916362	8.851191563818024e-14	-0.00022193451916804421	3.724309668729558e-12	0.06356546895630626
-2.201999999999999	1.8647145716717315e-160	-0.025212702862847217	2.4908740266611763e-13	0.0007912616905414143	1.3888256082919597e-12	0.0587648339301253
-2.200999999999999	6.905607927627459e-159	-0.02383176828476952	6.886221647251667e-13	-0.0016057435058164015	5.096953868510339e-13	0.04792824842796864
-2.1999999999999993	2.512338262544441e-157	-0.01796460639561562	1.8702059726716922e-12	0.0058771742334749015	1.865302033432191e-13	0.030372529941681336
-2.1989999999999994	8.979270465788119e-156	-0.011740466226028423	4.989730518257635e-12	0.014959335572763506	7.52641962926035e-14	0.023421588820550687
-2.1979999999999995	3.152759496056766e-154	-0.004859093207871498	1.307807886534369e-11	0.02447369864462019	5.335257774837618e-14	0.026181684845828983
-2.196999999999999	1.0874957918381338e-152	0.002209688705209568	3.367363669471232e-11	0.027011737297933054	9.617134268661713e-14	0.026274054069914742
-2.1959999999999993	3.6851178993025856e-151	-0.001009645327332383	8.517561954257294e-11	0.02223661592193693	2.516540585805235e-13	0.025735904062642322
-2.1949999999999994	1.22676776297781e-149	-0.008962780205508945	2.1165073919668598e-10	0.002567372575416342	6.894670898628249e-13	0.02424945026962513
-2.193999999999999	4.011996981326045e-148	-0.02087493785506168	5.166583911295213e-10	-0.029215410284635993	1.8704792150470602e-12	0.03266065478911483
-2.192999999999999	1.288980133617559e-146	-0.028546178988556648	1.2389859857329388e-09	-0.05118919722689892	4.989817325776507e-12	0.04433849668857456
-2.1919999999999993	4.068359706741069e-145	-0.030784986451591643	2.918828042835582e-09	-0.04998555311881846	1.3078105957775627e-11	0.0660109484285886
-2.1909999999999994	1.2614791327990903e-143	-0.03569802427038425	6.7550697134592094e-09	-0.037206387982397296	3.36736450015451e-11	0.0968010806647022
-2.1899999999999995	3.842629532500359e-142	-0.048976975691617006	1.5357848172487475e-08	-0.030916218134039174	8.517562204548911e-11	0.11875341760760867
-2.188999999999999	1.1499124985358885e-140	-0.054146303532290885	3.430126316720112e-08	-0.028828558049771264	2.1165073993954843e-10	0.12383887426839997
-2.1879999999999993	3.380562897849287e-139	-0.05970481773903882	7.526084089530181e-08	-0.034376714972729726	5.16658391350822e-10	0.1058327589930816
-2.1869999999999994	9.763405151298185e-138	-0.057515061193938226	1.622210576240985e-07	-0.03863736508226542	1.2389859858084097e-09	0.07681470284789996
-2.185999999999999	2.7701404220569165e-136	-0.051312514642181443	3.4349830616364467e-07	-0.045471987143581215	2.9188280428838195e-09	0.04959385951556553
-2.184999999999999	7.721302344622689e-135	-0.04032442986889777	7.145311726184281e-07	-0.05353653186457174	6.755069713529223e-09	0.031907289685335856
-2.1839999999999993	2.114305567793566e-133	-0.0345773241010086	1.460148309918762e-06	-0.04752890774458474	1.5357848172616148e-08	0.021497635682018203
-2.1829999999999994	5.687658212443351e-132	-0.027174904862037413	2.9312439862564203e-06	-0.02855526634257782	3.430126316741712e-08	0.022629689631287985
-2.1819999999999995	1.5031000598256877e-130	-0.01882067725779567	5.780776480031544e-06	-0.017586347270027645	7.52608408955483e-08	0.03940249756515292
-2.180999999999999	3.902393699099759e-129	-0.017319671867876935	1.119952477019585e-05	-0.013322132776511014	1.6222105762388408e-07	0.05055747382108393
-2.1799999999999993	9.953210390543164e-128	-0.022542629776000953	2.1315337879811357e-05	-0.007365401230053947	3.434983061607571e-07	0.05847450887919317
-2.1789999999999994	2.4939303797190594e-126	-0.03481571247850419	3.985327877527462e-05	-0.00962935349796824	7.145311726045642e-07	0.06963783243877066
-2.177999999999999	6.13895758648437e-125	-0.045641877288037286	7.320067776723515e-05	-0.017606595630608363	1.4601483098653952e-06	0.08334413285010965
-2.176999999999999	1.484547966660928e-123	-0.05967139061361351	0.0001320825231570239	-0.030452420347845822	2.9312439860706863e-06	0.09788354623329375
-2.1759999999999993	3.526819715467891e-122	-0.07331477341714508	0.00023412878981501643	-0.04867279493677459	5.780776479422385e-06	0.1068172186391194
-2.1749999999999994	8.231175088955671e-121	-0.08176530304102957	0.00040770261159184707	-0.06006047014789408	1.1199524768277586e-05	0.11765599040243382
-2.1739999999999995	1.887252921078893e-119	-0.07715548459603025	0.0006974472656183357	-0.0624414080645796	2.1315337873955226e-05	0.12699821829180044
-2.172999999999999	4.25097148842386e-118	-0.06471547634474871	0.001172083272999593	-0.0581867248748882	3.9853278757849987e-05	0.12292601446612159
-2.1719999999999993	9.406676999949333e-117	-0.04520983152497418	0.0019350169343494512	-0.05377059473873244	7.320067771654584e-05	0.11626475947378129
-2.1709999999999994	2.044910762173594e-115	-0.026812392139079277	0.0031382698345580875	-0.04763234532132037	0.00013208252301258935	0.11370707780937052
-2.169999999999999	4.36719631817521e-114	-0.010109070354634465	0.005000057576917465	-0.042558021935413616	0.00023412878941145128	0.11567641468325024
-2.168999999999999	9.16265708425249e-113	0.0070614978639762516	0.00782598371998155	-0.0360841739561943	0.00040770261048537684	0.11139566591488809
-2.1679999999999993	1.8885594204020154e-111	0.02228058149970428	0.012033226405304265	-0.03661541124347316	0.0006974472626402951	0.09497305052162085
-2.1669999999999994	3.8241112371283753e-110	0.036895165098694435	0.018176256861082797	-0.041236595953759204	0.001172083265129176	0.08194865434872675
-2.1659999999999995	7.607135697301466e-109	0.04869852363296617	0.02697155798569601	-0.03638391309011148	0.0019350169139222217	0.07897315670032802
-2.164999999999999	1.486629464013672e-107	0.05478878757062388	0.03931758559008916	-0.02424159709905706	0.0031382697824856656	0.07860420619194833
-2.1639999999999993	2.854140696486742e-106	0.05489719670750525	0.056304989475822416	-0.010029443064987776	0.005000057446535255	0.07708525773401127
-2.1629999999999994	5.383184121488307e-105	0.0522502679927253	0.07921112295135191	-0.008543015694548545	0.007825983399312682	0.0572235996589278
-2.161999999999999	9.974576149141585e-104	0.052759011732118014	0.10947242255738515	-0.01999362601538018	0.01203322563060593	0.03727934416555914
-2.160999999999999	1.8156877885890157e-102	0.042475016112360084	0.1486286704616712	-0.02379955083408581	0.01817625502263424	0.012757656163449623
-2.1599999999999993	3.246979522650989e-101	0.025486805411159993	0.19823476392397818	-0.021646315152846877	0.0269715537000455	-0.007122544679085597
-2.1589999999999994	5.704396833821423e-100	0.018718419882458308	0.25973859800823595	-0.02723421919449519	0.03931757577644202	-0.013504896293236042
-2.1579999999999995	9.845365966080684e-99	0.009450159086168662	0.3343280029646962	-0.038925294658562606	0.05630496740117651	-0.013713886979038763
-2.156999999999999	1.669345007770783e-97	-0.00672381118929507	0.42275506965570514	-0.05271838300014942	0.07921107417520959	-0.029994855240385483
-2.1559999999999993	2.7806901475217522e-96	-0.023143642320867457	0.525152032167183	-0.07493935824690465	0.10947231668757557	-0.05214162752389988
-2.1549999999999994	4.550420209511933e-95	-0.03291631554135167	0.6408582549877059	-0.09844446365397838	0.14862844473215914	-0.0672017642831143
-2.153999999999999	7.315482457593356e-94	-0.038796152763072515	0.7682817083676537	-0.11480760536026549	0.1982342911465755	-0.06446413587197983
-2.152999999999999	1.1553861639173756e-92	-0.04278161545132167	0.9048195225547002	-0.10720777032493535	0.2597376253102222	-0.04309702485249903
-2.1519999999999992	1.792686002334676e-91	-0.03757251875409772	1.0468599315251816	-0.08831534811405706	0.33432603710131414	-0.010256890860668307
-2.1509999999999994	2.7325890610647774e-90	-0.03912856254718385	1.189881759298591	-0.0668127621768006	0.4227511667867849	0.02599262764334113
-2.1499999999999995	4.092018747295611e-89	-0.03271533089870299	1.3286578318792446	-0.04962045653762737	0.5251444206427365	0.060223531734532126
-2.148999999999999	6.019968994164602e-88	-0.020628196796298705	1.4575563138666274	-0.04414459316252697	0.6408436729388576	0.07845243105049675
-2.1479999999999992	8.700503872860277e-87	-0.015574596970932952	1.5709206303292806	-0.03891262278906833	0.7682542656334915	0.08799071107434667
-2.1469999999999994	1.2353448996565522e-85	-0.012529519978211575	1.663496427959524	-0.029211021542565774	0.9047687882783692	0.10017575454165674
-2.145999999999999	1.7231610997618053e-84	-0.0032206329079217198	1.7308651018794339	-0.020263155181608584	1.0467677922290026	0.10634478737315287
-2.144999999999999	2.3613346159809515e-83	0.008986102933448446	1.7698395439885533	-0.009447208888142978	1.18971737415545	0.09129188883017395
-2.1439999999999992	3.178947426898746e-82	0.024986315700797762	1.778779965903747	-0.0019555355114134125	1.32836972049867	0.07912295374653523
-2.1429999999999993	4.204394723381549e-81	0.0399215343400861	1.7577958865831422	-0.02635323668196244	1.4570602409423923	0.06976634425088125
-2.1419999999999995	5.462835327477143e-80	0.0457760014192954	1.7088135193555298	-0.05023994828039162	1.5700815059612807	0.053849145525905764
-2.140999999999999	6.973124072558746e-79	0.048333791256434874	1.6355037777101462	-0.06448052096388066	1.6621019461530333	0.037412555704485526
-2.1399999999999992	8.744429880811514e-78	0.05646018686228475	1.543082321184692	-0.06568332823704943	1.7285883436210125	0.019730283642451177
-2.1389999999999993	1.0772849632851109e-76	0.06592679386767476	1.438006817954919	-0.05812745781983201	1.766187361269531	0.00507937481509126
-2.137999999999999	1.303841669444508e-75	0.06781605885437632	1.3276057379528223	-0.042864115055990935	1.773023764219766	-0.0007905348391354705
-2.136999999999999	1.550295350649112e-74	0.0666481367158886	1.21967626484436	-0.03194743642157796	1.7488815976953793	-0.007822235221802639
-2.1359999999999992	1.8109211140655448e-73	0.06667709159723684	1.1220862441476203	-0.02417839910273811	1.6952482892027922	0.002850643694312227
-2.1349999999999993	2.0781662652262013e-72	0.057658258367373566	1.0424075318124841	-0.01720760040142232	1.6152183693517512	0.01805051887474563
-2.1339999999999995	2.3429169330748808e-71	0.03930315967519659	0.9875976236832149	-0.020363339028933836	1.5132705888324942	0.028844993805881552
-2.132999999999999	2.5949530591285477e-70	0.01599627595403364	0.9637354291926347	-0.022705706971230488	1.3949468882996559	0.022797565030761142
-2.1319999999999992	2.823568372502078e-69	0.0018062588191028882	0.9758078265523066	-0.013060791468644757	1.2664716285107298	0.0016758976818270358
-2.1309999999999993	3.0183074252104595e-68	-0.008237533788765765	1.0275379674554208	0.0010270719327824232	1.1343532639418892	-0.02028624527389524
-2.129999999999999	3.169751170945598e-67	-0.008880956919770713	1.121245048275637	0.0032786480615879334	1.0050079376499292	-0.03806725442759905
-2.128999999999999	3.2702697715560774e-66	-0.009415605832625004	1.2577282493783717	-0.010983993273118295	0.8844361490992008	-0.05100557379423141
-2.1279999999999992	3.314659140682387e-65	-0.004337641673440835	1.4361736259585594	-0.030293010518173	0.7779715253661263	-0.0546874127560444
-2.1269999999999993	3.3005873552996156e-64	-0.00019325931086052242	1.6540901054119952	-0.03585971678902377	0.6901072182409546	-0.04183258103739002
-2.1259999999999994	3.2287976376456677e-63	0.005003196091911615	1.907287348928582	-0.025407537215348254	0.6243930733286017	-0.02887206995102446
-2.124999999999999	3.103043315377803e-62	0.008337456925299528	2.1899122138498366	-0.01810839404470054	0.5833876307212367	-0.02069270816775213
-2.123999999999999	2.9297626816864857e-61	0.00898471475371494	2.4945606529983473	-0.009166743259956135	0.5686446421657745	-0.013549286633418749
-2.1229999999999993	2.717532957692468e-60	0.01226608231657762	2.8124777070798554	0.0024593275071729667	0.5807145890739511	-0.006391054784400023
-2.121999999999999	2.476367798245733e-59	0.0192344120543076	3.133850306125311	0.00037260231299247605	0.6191471190910003	0.008033556306697822
-2.120999999999999	2.2169383022100604e-58	0.025859909615362935	3.448187204259009	-0.001944354960373466	0.6824889767109145	0.023102034444290778
-2.119999999999999	1.9498013930997922e-57	0.029293008997412714	3.744769332536044	0.008884656492731579	0.768281883175467	0.022175405668797183
-2.1189999999999993	1.6847118758265977e-56	0.02919475965448116	4.01314408049043	0.03132214324971149	0.873073697758988	0.017846766730383424
-2.1179999999999994	1.4300774902294904e-55	0.027197079831390372	4.243630142172574	0.054870090832553516	0.9924620241264345	0.023857488873242925
-2.116999999999999	1.1925932820685092e-54	0.024411050026335486	4.427796635031928	0.0341121200939528	1.1211907285029912	0.03122948279799811
-2.115999999999999	9.770666346901977e-54	0.026350698161218176	4.558881523476638	0.017206811098995654	1.25331597516521	0.034547152544888375
-2.1149999999999993	7.864212262584135e-53	0.02681681733682483	4.632119525791802	0.01235430026237336	1.3824497200949954	0.04087803942659818
-2.113999999999999	6.21850050521637e-52	0.025394065942293972	4.6449576637958065	0.010068362870641478	1.5020764687085093	0.04154980458090934
-2.112999999999999	4.830762740949819e-51	0.021969804364048866	4.5971461465511405	0.003532922826927065	1.6059255979508837	0.03884783885868734
-2.111999999999999	3.686765491935411e-50	0.03375092020231705	4.490702079186792	0.011343198671204101	1.688369169034228	0.029579007190684115
-2.1109999999999993	2.7642370071696615e-49	0.04135773633360915	4.329752510938836	0.020955400067095575	1.7448063563094434	0.015592508791085894
-2.1099999999999994	2.0361285024795384e-48	0.04007004700783135	4.120270910766513	0.02644172743600627	1.771992293309542	0.0037526790873147384
-2.108999999999999	1.473450057236542e-47	0.04443625056388007	3.869726993903927	0.026320909612524084	1.7682722586973527	-6.470985643874938e-05
-2.107999999999999	1.0475292882033086e-46	0.05074112272092888	3.586673915315516	0.018573029573976052	1.7336915055708835	-0.00794777772933192
-2.1069999999999993	7.316403268353799e-46	0.04394716122315914	3.2802993318193865	0.0013024379710597888	1.6699653370613035	-0.002885859205558512
-2.105999999999999	5.020303712870663e-45	0.02377830082423069	2.959967845332731	-0.006777129438141018	1.5803109950151404	0.020017165186122152
-2.104999999999999	3.3842577625635447e-44	-0.001849599093040505	2.634781917033992	-0.01113710968500787	1.4691598164935757	0.03889578705396288
-2.103999999999999	2.2412905160590776e-43	-0.01832276498068264	2.3131864335643386	-0.017118354244843634	1.341782225065024	0.04726427992829419
-2.1029999999999993	1.4582579172475317e-42	-0.01693849523307407	2.002638634996425	-0.023817626140830703	1.2038673110796125	0.05612716153368546
-2.1019999999999994	9.321207934629566e-42	-0.017376418099896342	1.7093600907851678	-0.022016304425221008	1.0611018018201606	0.062030593889593394
-2.100999999999999	5.853449933832001e-41	-0.013523799923949885	1.4381810371595496	-0.012697242141146868	0.9187900256197347	0.06192196813810889
-2.099999999999999	3.6112177396303927e-40	-0.005644849435365303	1.1924801173627464	-0.0026539964500594073	0.781547989014982	0.0684075452412292
-2.0989999999999993	2.188757743471797e-39	-0.0035276444116759597	0.9742150711027722	0.008878701495841376	0.6530926663198755	0.084673750097652
-2.097999999999999	1.3032993213560324e-38	-0.0033088035748170637	0.7840330086229689	0.01652478635115172	0.5361342044828704	0.09952036035113271
-2.096999999999999	7.62418274741998e-38	-0.015283942516629045	0.6214433705104144	0.0022021397740054913	0.4323661028859703	0.10403260498763865
-2.095999999999999	4.381726686841032e-37	-0.033000389116870664	0.48503314002487363	-0.02227948463347863	0.3425382650931929	0.10187041800662328
-2.0949999999999993	2.4740036526191746e-36	-0.051366481498899365	0.3727026721554509	-0.04696452028371534	0.2665912140496172	0.1054602152073668
-2.0939999999999994	1.3723303291568488e-35	-0.0727298352936274	0.28190161444757145	-0.06817028853066649	0.20382705271863227	0.1155830507109226
-2.092999999999999	7.478602857310367e-35	-0.09968919274932898	0.20984746717203456	-0.07830238222623713	0.15309360611257722	0.11955863434365781
-2.091999999999999	4.0039254196674726e-34	-0.11283908678166363	0.15371376302903425	-0.06704844337660046	0.11296177459548686	0.10512707972688247
-2.0909999999999993	2.1059856311897146e-33	-0.114903751544328	0.11077991326183348	-0.04780055065280367	0.08188138474438612	0.07239222096494302
-2.089999999999999	1.0882507251910886e-32	-0.11142410597222795	0.07853975263387729	-0.035709901099364276	0.05830664679128752	0.0474857158109054
-2.088999999999999	5.524676957497352e-32	-0.10504856950604209	0.05477013089722659	-0.03070717124825688	0.0407877891745181	0.04754774382777209
-2.087999999999999	2.755430132632951e-31	-0.10016429510380591	0.03756415354734837	-0.04502309308958042	0.02802989539759829	0.04136899890314818
-2.0869999999999993	1.3501335925867795e-30	-0.09987524705910868	0.025335704616034977	-0.06713716575073397	0.018923087551924147	0.028448325481705214
-2.0859999999999994	6.499338349640362e-30	-0.08492399438980276	0.01680272814519749	-0.0722267233300675	0.012549942336883757	0.016077596170559875
-2.084999999999999	3.0737380854515617e-29	-0.06360942637873927	0.010956594718305344	-0.06513990374183835	0.008176560822791628	0.0041186762162707365
-2.083999999999999	1.4281378484835212e-28	-0.051759726380051864	0.007024013588241446	-0.0578514091712613	0.005233338451803056	-0.0007172698667073568
-2.0829999999999993	6.518973501224478e-28	-0.037426503936595835	0.004426670250354199	-0.05564024101037397	0.0032905324848376276	0.001444061101272215
-2.081999999999999	2.9234413332740887e-27	-0.028549429051761735	0.002742345326620967	-0.05778857693961701	0.002032510285738429	0.007139596613370772
-2.080999999999999	1.2880001192803989e-26	-0.02123955432133837	0.0016699135875492717	-0.04783059287983358	0.0012333278281414482	0.014852895329869642
-2.079999999999999	5.57498954962597e-26	-0.0194507924075671	0.0009994681270083208	-0.038602788351738394	0.0007351966488107857	0.028304913517412135
-2.0789999999999993	2.37071384912901e-25	-0.0214930567173447	0.0005879297694228765	-0.03600364798592534	0.00043053425959675804	0.03577837388019344
-2.0779999999999994	9.90424652094612e-25	-0.028442559157374578	0.00033989440200161633	-0.04624709390478641	0.0002476801045983034	0.040208146463720264
-2.076999999999999	4.0651004763857845e-24	-0.042908078189428926	0.00019311099648697882	-0.057006402364999875	0.00013997605132616398	0.047813849942823186
-2.075999999999999	1.6391888452240004e-23	-0.05492900074794981	0.00010781979380069269	-0.0660183224930489	7.77133378979614e-05	0.05657489968501398
-2.0749999999999993	6.493740005154332e-23	-0.06350189685193884	5.91567206904374e-05	-0.06661732462113273	4.2385430348458734e-05	0.05823854915068484
-2.073999999999999	2.5273730882244686e-22	-0.06154330856721453	3.189413163992032e-05	-0.06010773060806748	2.2709984630000332e-05	0.050703425525162604
-2.072999999999999	9.663906957731985e-22	-0.05824101665599169	1.6896891857710143e-05	-0.04970563270949198	1.1953533219036596e-05	0.04183927285804752
-2.071999999999999	3.6303243852395734e-21	-0.04638349913487569	8.795926877176317e-06	-0.03915837169236258	6.180946072907285e-06	0.04922263902888959
-2.0709999999999993	1.3398242727235331e-20	-0.03201038628337126	4.499099121483066e-06	-0.04417659923840945	3.1397337792562563e-06	0.060353419228258785
-2.0699999999999994	4.858032238359325e-20	-0.0368806792568382	2.26115341277304e-06	-0.07033207836665249	1.5667868056067785e-06	0.06420375680389202
-2.068999999999999	1.730547548097448e-19	-0.05002858875535367	1.1165732096406177e-06	-0.08848703401689531	7.680795370334218e-07	0.06182958812789446
-2.067999999999999	6.056444589712125e-19	-0.04969808915395462	5.41738913849519e-07	-0.08648651774643125	3.6989775328189357e-07	0.04281668797326576
-2.0669999999999993	2.082397007240717e-18	-0.03452728374725516	2.5824513465847855e-07	-0.07393729096319031	1.749993361603134e-07	0.013266849127465813
-2.065999999999999	7.034308606513031e-18	-0.0210903784194142	1.2095053625927752e-07	-0.05920539853407582	8.133366044630263e-08	-0.009093990854329683
-2.064999999999999	2.3344897658252502e-17	-0.01048802000419765	5.565597404883382e-08	-0.04572724726588537	3.7135001434461395e-08	-0.029816358860341365
-2.063999999999999	7.611597305702365e-17	-0.003994412146254783	2.5161667792502297e-08	-0.033227811915140515	1.6656194528810133e-08	-0.03142091453058329
-2.0629999999999993	2.4382236976099965e-16	0.0015153573888602014	1.1176001907937581e-08	-0.02000533498950132	7.339176924231176e-09	-0.016191651221990712
-2.0619999999999994	7.673365640758035e-16	-0.003185054854215221	4.876958800539806e-09	-0.014599532080688944	3.176861749018709e-09	0.005118611809131605
-2.060999999999999	2.3725401642961732e-15	-0.010915626632210554	2.090854558539582e-09	-0.007560354621769719	1.3509203829661261e-09	0.01568756598410987
-2.059999999999999	7.207047349693417e-15	-0.01556550911118026	8.806585889823656e-10	-0.0033186451280373935	5.64351364809143e-10	0.02487889237393908
-2.0589999999999993	2.1508897230961498e-14	-0.025934274798435655	3.644162239549102e-10	-0.0009446562175578914	2.316406897823772e-10	0.03986766596032958
-2.057999999999999	6.306621834195839e-14	-0.03861611302348083	1.4814708754268575e-10	-0.00016747622408562387	9.350547515439777e-11	0.06493802837609478
-2.056999999999999	1.816746331705262e-13	-0.054053563746299924	5.917015140533708e-11	-0.0012783344302982132	3.7373715564525915e-11	0.07687028097209009
-2.055999999999999	5.141758899705999e-13	-0.05931402777029649	2.3222528722815607e-11	-0.009059396088700508	1.5499024296826677e-11	0.07524555044489241
-2.0549999999999993	1.4297173389766914e-12	-0.05714933912490596	8.969343620721842e-12	-0.022617289395580532	8.567269526271319e-12	0.07529607893641325
-2.0539999999999994	3.905808618544833e-12	-0.06136908590409433	3.447869467224501e-12	-0.03309858994906918	1.0381256005043451e-11	0.06673643749552809
-2.052999999999999	1.0483236432418313e-11	-0.063077283543269	1.4281465379739088e-12	-0.0341658209547696	2.2905432939553976e-11	0.05514280664410078
-2.051999999999999	2.764425640532148e-11	-0.055864915974684695	9.274545476102995e-13	-0.024925535128309764	5.819798016732055e-11	0.031197902058206814
-2.0509999999999993	7.16211269229795e-11	-0.04615367212387826	1.443829712087898e-12	-0.02250420741534059	1.48936848330032e-10	0.007351685458529384
-2.049999999999999	1.8230804555561354e-10	-0.05317659022048103	3.499234597632548e-12	-0.02329269827489444	3.7575847487939907e-10	0.0035020088562283448
-2.048999999999999	4.559328372362365e-10	-0.059655950524037625	9.120050717643381e-12	-0.008791575832319772	9.317719651901454e-10	0.014508239160204387
-2.047999999999999	1.1202845520918812e-09	-0.05407523853037004	2.3653021396865147e-11	0.009015696135887801	2.269978100384348e-09	0.025730385794523167
-2.0469999999999993	2.7045222049028483e-09	-0.04147674751554633	6.037752293694848e-11	0.021980746531096683	5.43274876836898e-09	0.040705216727833525
-2.0459999999999994	6.414901665330194e-09	-0.0311343239389279	1.5147493716950618e-10	0.022471453790867554	1.2773213034013744e-08	0.043176978169314185
-2.044999999999999	1.4949596789579564e-08	-0.021484255412730722	3.7343163909168066e-10	0.013977841963014973	2.9502783041610133e-08	0.039207198670501944
-2.043999999999999	3.423040555603334e-08	-0.009069646541911443	9.046646378725149e-10	0.014526783389127858	6.694348134724026e-08	0.03371518182944858
-2.0429999999999993	7.700893036136185e-08	0.002605579698349025	2.153686200201167e-09	0.011724578545209965	1.4922320848737728e-07	0.027557829003979486
-2.041999999999999	1.7022383864151533e-07	0.006176934242250881	5.03860618050872e-09	-0.0037482904688611557	3.267740739205295e-07	0.02687788095450657
-2.040999999999999	3.6970394908761043e-07	0.0019367009047084117	1.158479317509429e-08	-0.012694884321003717	7.029790778555023e-07	0.03140844842484962
-2.039999999999999	7.889452647286604e-07	-0.01235002797035515	2.617788789819739e-08	-0.002370107200674496	1.4856665433892003e-06	0.0235147169252285
-2.0389999999999993	1.6542605987852468e-06	-0.03329150413358489	5.8139325550301414e-08	0.01263323904362938	3.0845022615355627e-06	0.003812004634363051
-2.0379999999999994	3.4082469454045562e-06	-0.0550399027434936	1.2691627628126504e-07	0.017281018634663598	6.291214128721004e-06	-0.016520749615700797
-2.036999999999999	6.8997724866334865e-06	-0.07909887175843859	2.7233406892328676e-07	0.006271879270472672	1.2605801587792512e-05	-0.033907788315551815
-2.035999999999999	1.3725317251221168e-05	-0.10156028075020399	5.744497882920226e-07	-0.00912641401171746	2.4813859528769663e-05	-0.039442366485261116
-2.0349999999999993	2.6828856210126034e-05	-0.10407266431247594	1.1912386127277061e-06	-0.03178918179482401	4.7985224054238117e-05	-0.027093519954980383
-2.033999999999999	5.153275625962834e-05	-0.0996476866761313	2.4287146539496665e-06	-0.05105849631920836	9.116159900779789e-05	-0.020115292071636967
-2.032999999999999	9.7269472123999e-05	-0.09616644488990328	4.8688156692159035e-06	-0.06639423606662981	0.0001701413232136756	-0.01197043709438061
-2.031999999999999	0.00018042373097861559	-0.08804383233299501	9.598011723497634e-06	-0.0638681993468314	0.00031196360201799216	0.004602488573628449
-2.0309999999999993	0.00032888816568625194	-0.07942878748771955	1.860786613119873e-05	-0.05524780064802966	0.000561950057046741	0.022181741571706774
-2.0299999999999994	0.0005891905732382898	-0.07548430957235862	3.54829773948042e-05	-0.055057426588004485	0.0009944785133372302	0.029255845387514485
-2.028999999999999	0.0010373706529518824	-0.07691955889575786	6.655910212525432e-05	-0.05816443241687134	0.0017290286075663697	0.03231318681156717
-2.027999999999999	0.0017951592395626834	-0.0773619664102779	0.00012283431723219683	-0.05797481991874096	0.0029534148787345653	0.019704065839032763
-2.0269999999999992	0.0030534165940742024	-0.06846934621601994	0.00022306080631125203	-0.0488965722077001	0.004956443555102227	0.008170136362328351
-2.025999999999999	0.005105166266373214	-0.05877413262774671	0.0003986486140785362	-0.04477024821136122	0.008172390126890952	0.007578742565502069
-2.024999999999999	0.008390835551189304	-0.04886869170105013	0.0007012917515668722	-0.046269333304675385	0.013239553896077729	0.009918828045408397
-2.023999999999999	0.01355837060193608	-0.047961093711934334	0.0012145984165751293	-0.04622701039704668	0.021074532693779093	0.012976927789859953
-2.0229999999999992	0.02154059950198664	-0.04853246264926844	0.002071486916497742	-0.04790661001337782	0.032962602333974106	0.025448525669570957
-2.0219999999999994	0.03365143274279243	-0.049781274361606745	0.0034797096654912026	-0.04782967019596072	0.050662548244663805	0.04504863676384197
-2.020999999999999	0.05170111032340731	-0.05102721158623301	0.005758594780481069	-0.04037716116408321	0.07652145121357405	0.055020739745265
-2.019999999999999	0.07812869612430158	-0.05446643559680571	0.009390942052754746	-0.026436877535338417	0.11359142298643927	0.04856566643271306
-2.0189999999999992	0.11614747880863205	-0.05671809278882113	0.015094953793596183	-0.020697593581311135	0.16573651791938995	0.042248961033913686
-2.017999999999999	0.16989613437964068	-0.05031750249627226	0.023922073288742983	-0.03179956898867112	0.2377147076585277	0.03000616862837228
-2.016999999999999	0.2445859086647487	-0.03642570427893984	0.03738756371712761	-0.04652804076165351	0.335217878725668	0.021651000727101768
-2.015999999999999	0.34663234148943023	-0.023282250622539788	0.05764146545215246	-0.05963594866199161	0.46485347583776104	0.02064771529911047
-2.0149999999999992	0.4837599373091569	-0.017774719280867515	0.08768804417884118	-0.06894263476232185	0.6340558448930954	0.03308279695635734
-2.0139999999999993	0.6650704083365186	-0.033403555766336454	0.13166174916237447	-0.08224360980088129	0.8509244087706792	0.05134516884041033
-2.012999999999999	0.9010701455415592	-0.060202695742971185	0.19516673734322376	-0.09385066911556071	1.12399975023004	0.05817965314721439
-2.011999999999999	1.2036603907103625	-0.07806501690129193	0.28568482187678096	-0.09076759783484198	1.4620066591427494	0.053716534745602944
-2.0109999999999992	1.5861034616432084	-0.08141329546133458	0.4130528743105543	-0.0903953865520126	1.8736131064408175	0.0515483616527594
-2.009999999999999	2.062988763103623	-0.09190813713969412	0.5900048622452536	-0.09020888500472288	2.3672724696439267	0.04974401595651997
-2.008999999999999	2.6502308516852624	-0.10667493133442567	0.8327655484146461	-0.09084985924327449	2.95122862160722	0.043420486950333466
-2.007999999999999	3.3651356504154735	-0.10733861631296368	1.1616723308938008	-0.08980227126790924	3.6337647565146636	0.0452246330117385
-2.0069999999999992	4.226567159869081	-0.09136375046606542	1.6017890320291257	-0.07574858259388786	4.423762694971978	0.04304741410432295
-2.0059999999999993	5.255233513045604	-0.06848048604106859	2.183461394701923	-0.06440895981658247	5.3316072876590965	0.03157258185102805
-2.004999999999999	6.47408726427315	-0.04820827286917699	2.9427499562997133	-0.057073693451981974	6.370420759519684	0.023552435449179284
-2.003999999999999	7.908801812231727	-0.03142128310765885	3.921663793883218	-0.049060188332197434	7.5575484814980465	0.025357905421698978
-2.0029999999999992	9.588247742846617	-0.017142064284923438	5.168110831570183	-0.04072876521412883	8.916148710810686	0.028078354548681565
-2.001999999999999	11.544855895978861	-0.009397490892590298	6.735479691343887	-0.028061537873911153	10.476675509058765	0.03433221915350866
-2.000999999999999	13.814725988502303	-0.00831605392491762	8.681777008017722	-0.00940437042102144	12.277999168151956	0.04220475817014854
-1.9999999999999991	16.43732887734863	0.019265523778723835	11.068264576106731	0.030831983906866846	14.367894215392132	0.07013639598898912
-1.9989999999999992	19.454663893609688	0.09108490418922847	13.957573238548584	0.08501346167327031	16.80265031122928	0.1479884916514098
-1.997999999999999	22.90977391341645	0.30800732827773547	17.411313897716358	0.23646892561212068	19.64562930655682	0.3274036024019711
-1.996999999999999	26.844589227538194	0.3153880987520217	21.48725724810118	0.28653245226070684	22.96469837636219	0.3206104992252871
-1.995999999999999	31.29716084966716	0.20670113663480394	26.236207690432988	0.21760696924221729	26.82860300012296	0.2067954606240174
-1.9949999999999992	36.29844366334308	0.10805736790074551	31.698746846981216	0.15317885314504007	31.302486918272287	0.1487569618046782
-1.993999999999999	41.868885030252706	0.06071885870363452	37.902061055674075	0.10183831356702215	36.44289784095142	0.12350265306623058
-1.992999999999999	48.015148960257925	0.028503982099083808	44.85708865074617	0.05517425998667772	42.29271652376668	0.12086524188851293
-1.991999999999999	54.727344782376754	-0.038658868075232375	52.55622198156464	0.005827650228610452	48.87649575604225	0.11626316417095864
-1.9909999999999992	61.977121734996885	-0.09033366313572541	60.97177398654926	-0.030096858930458433	56.19668502029226	0.11708783441314317
-1.989999999999999	69.71693280492697	-0.13275609788918707	70.05537106933528	-0.08327263827978276	64.23114554177847	0.09008809407792323
-1.988999999999999	77.88066611237736	-0.21758108220009562	79.73836768236609	-0.1658606021239756	72.93223812011084	-0.0020626560114015407
-1.987999999999999	86.38570159169473	-0.32715503981834876	89.93330074972012	-0.29487665417751074	82.22760939829021	-0.08377334928156403
-1.9869999999999992	95.13629245192907	-0.47915085068612423	100.5363227134971	-0.4483569206809978	92.02263280636173	-0.2046857212225281
-1.985999999999999	104.02801644304556	-0.5904767114207684	111.43047948660312	-0.6369056467969841	102.20430103223529	-0.34874738431456187
-1.984999999999999	112.95291317324441	-0.8118780687404256	122.4896414767417	-0.829430604562845	112.6462373819836	-0.5392451364763997
-1.983999999999999	121.80483930489949	-1.0915750592125608	133.5828571329999	-1.0689039481604865	123.2144077609144	-0.7692548116289584
-1.9829999999999992	130.48454585742272	-1.2460821397443802	144.57888107237548	-1.271812600074667	133.77307961585646	-0.9572215455762636
-1.981999999999999	138.90401527890538	-1.4349805348958915	155.35063163498253	-1.4340368105159749	144.19058770122837	-1.2293852761582995
-1.980999999999999	146.98968574417933	-1.6827790461886203	165.779352168549	-1.61621262256417	154.34452121751318	-1.4762790043273626
-1.979999999999999	154.68432355738656	-1.9015252316095352	175.75828161013158	-1.8064796644689407	164.12603079930074	-1.5666809759885907
-1.9789999999999992	161.9474628775752	-2.1051683925746194	185.19567805613164	-1.9690723712196685	173.4430535168779	-1.7468384636199759
-1.977999999999999	168.75449355944957	-2.2287087274270707	194.01707995538592	-2.115571186820992	182.22235682696666	-2.0084260621516985
-1.976999999999999	175.09462137559868	-2.3639006794258317	202.1667308369318	-2.2414966914043295	190.4103980928776	-2.1202317666745922
-1.975999999999999	180.96803240668436	-2.5118364094451446	209.60813422896098	-2.3477087943319885	197.9730780209988	-2.2294490564183005
-1.9749999999999992	186.3826529956142	-2.593482721794724	216.32374593560553	-2.494455020478173	204.89453050655973	-2.3396036493548467
-1.973999999999999	191.3509036823959	-2.6598596792861	222.31385173835176	-2.5597508569028085	211.1751369079106	-2.45712565183967
-1.972999999999999	195.88680277192978	-2.820043980382628	227.5947198894695	-2.5834512276973127	216.82898028168603	-2.5966445617386715
-1.971999999999999	200.003692016412	-2.9333418576681636	232.1961581155154	-2.7115288011898295	221.8809659845511	-2.6244988431578236
-1.9709999999999992	203.71274748708785	-2.9318331911150683	236.1586412454038	-2.7664529451657685	226.36383083689736	-2.6797655013430575
-1.969999999999999	207.0223197066962	-3.0063580997781916	239.5302036582695	-2.8373659252424064	230.31524529031933	-2.8018861656963296
-1.968999999999999	209.93803514639413	-3.095079819935212	242.36330565003433	-2.9078011650638436	233.77518340303646	-2.8750056615526707
-1.967999999999999	212.46350060574028	-3.1055449923186136	244.71188040243024	-2.974440539014841	236.78369599359215	-2.9566189803629874
-1.9669999999999992	214.60139306006207	-3.1465918690844497	246.62874634192247	-3.0135244785677515	239.37917592041308	-3.0222599663989542
-1.965999999999999	216.35469535421657	-3.2228706745248195	248.1635290565438	-3.100408369660893	241.5971546515476	-3.0944681910329948
-1.964999999999999	217.72785219217246	-3.209527790161892	249.36118159955197	-3.1483058646720172	243.4696204171026	-3.1473762933739713
-1.963999999999999	218.72766566221316	-3.2009022305080066	250.26112876409587	-3.173889190909683	245.0248047434119	-3.229470832126732
-1.9629999999999992	219.36381549775857	-3.2276396197781057	250.8969982497224	-3.231577650665474	246.28735009337777	-3.2935716146533514
-1.961999999999999	219.64896448148707	-3.283288850682598	251.29684813026896	-3.290550427323924	247.27874965666192	-3.2807547131200283
-1.960999999999999	219.5984814678193	-3.2843824658191227	251.48376266690133	-3.3209924475520536	248.01794246147185	-3.423681242377991
-1.959999999999999	219.22987249006863	-3.272170939325504	251.47667137778768	-3.368859241762167	248.52195254723435	-3.405868572709371
-1.9589999999999992	218.5620464891184	-3.3401909440403244	251.2912498811198	-3.4413408988437415	248.80647789110319	-3.398684377889455
-1.957999999999999	217.6145526962362	-3.3469664951274427	250.94078240354023	-3.4554172689245406	248.8863597816379	-3.50661462743138
-1.956999999999999	216.4069125318446	-3.257351494926846	250.43689939092283	-3.491690501574433	248.7758923546129	-3.4969292263470284
-1.955999999999999	214.9581350917204	-3.2550935478320584	249.79014245528919	-3.577916678646092	248.48896100280442	-3.499073036261101
-1.9549999999999992	213.28645992449518	-3.2468219508523974	249.0103461520789	-3.5885847251437037	248.03902387102664	-3.554517516933673
-1.953999999999999	211.40932325135353	-3.200657643967655	248.10685637688448	-3.645400376017731	247.43897016587988	-3.6105938935462727
-1.952999999999999	209.34350295594018	-3.27983755712334	247.08862519445816	-3.7314889508746507	246.70090123730273	-3.618039441723261
-1.951999999999999	207.1053703748797	-3.2639210883038	245.9642306851216	-3.699913507565209	245.83588515249494	-3.6626593229458906
-1.9509999999999992	204.71116668538673	-3.2578744083244997	244.74186896077293	-3.730563713982036	244.8537335335596	-3.734937930425609
-1.949999999999999	202.17722838309035	-3.300088220257537	243.42935631127133	-3.8068687717282303	243.76284214012645	-3.74504209823779
-1.948999999999999	199.52010652927018	-3.26079333075973	242.0341656054473	-3.822344311850924	242.5701257187946	-3.7732989628942657
-1.947999999999999	196.75655239931865	-3.180574708213329	240.56350571558832	-3.8384498772780415	241.28106470838665	-3.8410510492228354
-1.9469999999999992	193.90337130991344	-3.223930929417751	239.0244385381291	-3.913989190020925	239.8998680071095	-3.8424686368145413
-1.945999999999999	190.9771708123425	-3.2675874361083097	237.42401713185754	-3.927450068114106	238.4297434144647	-3.8967907439322484
-1.944999999999999	187.9940450468801	-3.2765175632866828	235.76942180880695	-3.877848584397017	236.87325647533962	-3.9299465216433935
-1.943999999999999	184.9692423278304	-3.1824291239751648	234.06806917718458	-3.922762987757968	235.23274988751638	-3.9228914984493155
-1.9429999999999992	181.91685898499398	-3.11143323480976	232.3276719701908	-3.9603171898787335	233.51078973692128	-3.972389147735029
-1.941999999999999	178.84959206849854	-3.1634120256617537	230.556234239496	-3.9705856814229934	231.71060174513917	-4.031813269196527
-1.940999999999999	175.7785705649848	-3.1777215147790736	228.76197591305674	-4.016631681830621	229.83646045659125	-3.9961098541595894
-1.939999999999999	172.71327284043588	-3.1203785086696123	226.95319125075656	-4.0047850340219115	227.89399677227115	-3.9944184251221544
-1.9389999999999992	169.66152945922576	-3.1281167646812054	225.13805568356628	-4.045682492608403	225.8903943078033	-4.018247104907535
-1.937999999999999	166.6296059478393	-3.1086870438307326	223.32440330265572	-4.037186333030842	223.83445251749995	-4.0539952863926425
-1.936999999999999	163.6223584494591	-3.0990472272405714	221.51950162623905	-4.038186182060515	221.73650410735047	-4.089185068469148
-1.935999999999999	160.64345448472577	-3.159198860243688	219.7298504993324	-4.042389330727401	219.6081855542565	-4.078482255002554
-1.9349999999999992	157.69564899549067	-3.161055221223513	217.96102800102625	-4.105546757013818	217.46207195968196	-4.069503918678739
-1.933999999999999	154.78110108658612	-3.1413967617593643	216.21759861986163	-4.139005303348904	215.31120015190652	-4.134956374498045
-1.932999999999999	151.90170938097344	-3.091985567074668	214.50308885261612	-4.075339669120918	213.16851581503812	-4.152992087925603
-1.931999999999999	149.05943517305997	-3.0258924258035207	212.82002434961444	-4.038099754282208	211.0462901666257	-4.085925537055897
-1.9309999999999992	146.2565752187969	-3.0093428266921194	211.17001257046982	-4.1535792716600035	208.95555796204644	-4.117106123163888
-1.929999999999999	143.49594295672816	-3.0487295714514215	209.55384744597862	-4.185686594222697	206.9056301357667	-4.224455846224403
-1.928999999999999	140.780920498925	-3.119077568266117	207.97160935186312	-4.130707139636218	204.90373032283202	-4.237888100854599
-1.927999999999999	138.11535476806566	-3.113501358341945	206.42273586444716	-4.11528875931029	202.9547945455673	-4.2189090369522555
-1.9269999999999992	135.50328886471223	-3.0757748571933647	204.90604656391892	-4.168162153042945	201.06145794262667	-4.253816472864006
-1.925999999999999	132.94854174101255	-3.0592719871055616	203.41971781347848	-4.2477973936695745	199.22423278881897	-4.323517779313208
-1.924999999999999	130.45417216709782	-3.009432152296971	201.961219060015	-4.244088447544351	197.44186015267084	-4.318943239555522
-1.923999999999999	128.02188324963194	-2.9623295837018744	200.52723783221427	-4.256806687000246	195.71179585611446	-4.291789552937669
-1.9229999999999992	125.65143839308385	-2.946404133291918	199.1136326894694	-4.279565700805742	194.03077271272664	-4.304113502260141
-1.921999999999999	123.34016659681438	-2.925601624640573	197.71545839078593	-4.308469194309458	192.39536807596093	-4.363383211749716
-1.920999999999999	121.08263349665182	-2.886877321642569	196.3271029057752	-4.2928848419585055	190.80250090963352	-4.390265669212624
-1.919999999999999	118.87054466416333	-2.8436628389434175	194.94256071571695	-4.27782166918037	189.2497875703212	-4.390238920609897
-1.9189999999999992	116.69293005057014	-2.846547946519677	193.55584259567124	-4.331534258642872	187.73570088682158	-4.4063827833745695
-1.917999999999999	114.53663412519042	-2.874796623421784	192.16149257751096	-4.3282825212746685	186.25950221237397	-4.409832538404289
-1.916999999999999	112.38710651489545	-2.925593650525057	190.7551538192573	-4.34087597101235	184.82094864764247	-4.412076673098925
-1.915999999999999	110.22945456789913	-2.8974361281267957	189.33410322305048	-4.404133423319914	183.41981376944366	-4.405035856186379
-1.9149999999999991	108.04968477023434	-2.87699644918141	187.89766578815258	-4.39751897138557	182.05529483734279	-4.4166545230975585
-1.913999999999999	105.83602784462718	-2.8706787860422547	186.44742763174546	-4.358197587715214	180.72540675900348	-4.438708677881398
-1.912999999999999	103.58021707538492	-2.8663424353380056	184.9871917846485	-4.331337717285735	179.42647743078226	-4.4954582977406625
-1.911999999999999	101.27857576387599	-2.8577155588372243	183.5226598435887	-4.369635282886079	178.15285607331165	-4.4551110706980905
-1.9109999999999991	98.93277209281202	-2.8559639392506893	182.06086844765758	-4.407285240739339	176.8969238788886	-4.419288032485122
-1.909999999999999	96.55012085587869	-2.8575997350496545	180.60945328122713	-4.444718768217058	175.64945592203884	-4.457745163095129
-1.908999999999999	94.1433516820054	-2.8820586244745168	179.17584559234055	-4.488756784835305	174.4003296237217	-4.517054923466428
-1.907999999999999	91.72981950480822	-2.8339486744489157	177.76651968428646	-4.483015727942495	173.13951599914404	-4.514166332882699
-1.9069999999999991	89.33019882280117	-2.791516363618739	176.3864008947927	-4.470657275110083	171.85823536258624	-4.546296225553337
-1.905999999999999	86.96676999892557	-2.7835552351839414	175.03851345461803	-4.4913711331225254	170.55011932352517	-4.550772551304149
-1.904999999999999	84.66146357166974	-2.7702749395086768	173.7239023094345	-4.542850381674623	169.2122043427136	-4.534421024928287
-1.903999999999999	82.43386802273643	-2.759998494619783	172.44181202670822	-4.557909764169319	167.84559388574888	-4.545701956192369
-1.9029999999999991	80.29942074727921	-2.727083609282522	171.19006022942006	-4.591918566393322	166.45566657619554	-4.597411506669232
-1.901999999999999	78.26798789190062	-2.701943402912005	169.9655124060749	-4.5824083744820285	165.05177171294082	-4.6818520344760435
-1.900999999999999	76.34299745009436	-2.704113774433835	168.76455579548033	-4.553649576032883	163.64643136012972	-4.66003049435337
-1.899999999999999	74.52122698700886	-2.6904403415849174	167.58348372159426	-4.583013365135418	162.25414700006215	-4.600425738918828
-1.8989999999999991	72.79327139949386	-2.6769248094203286	166.4187343552081	-4.620543373502852	160.88997450614048	-4.624001279252146
-1.897999999999999	71.14463781719864	-2.6881868121601626	165.2669711750386	-4.652568154856016	159.56807153311723	-4.662299000458548
-1.896999999999999	69.55734473851389	-2.7026645568954626	164.1250358410129	-4.647042979733363	158.30042789460643	-4.66134883261031
-1.895999999999999	68.0118496618518	-2.678455393631837	162.98983745493524	-4.640409176042242	157.09595946721043	-4.604023562887668
-1.8949999999999991	66.48909963950888	-2.644374747492237	161.85825762286808	-4.61341892071121	155.9600836483013	-4.636909202168884
-1.893999999999999	64.97249440570091	-2.6461879870465728	160.72714512867896	-4.60830460427764	154.89480971426556	-4.657682994123791
-1.892999999999999	63.449570350439394	-2.6967343044849663	159.5934492178741	-4.6118482209675875	153.8992855763804	-4.657069612719624
-1.891999999999999	61.91325096544065	-2.71099761435129	158.4545027737883	-4.618693869580712	152.97066046174933	-4.642629968138824
-1.8909999999999991	60.36255900602129	-2.69085222048972	157.30842516184612	-4.659527918180792	152.1050668402714	-4.637889844904432
-1.889999999999999	58.80274057329762	-2.6386165830938704	156.1545789169953	-4.697369136424368	151.2985060013742	-4.64626154471936
-1.888999999999999	57.24480546751437	-2.600030108035498	154.9939927569062	-4.715534573342436	150.54744472178615	-4.607849874017916
-1.887999999999999	55.704536912087356	-2.5838935935181047	153.8296601777194	-4.723375613803058	149.84899202469904	-4.606869612577041
-1.8869999999999991	54.2010643557446	-2.5838169801779847	152.66663840420173	-4.701683852019238	149.2006139517918	-4.622730627219971
-1.885999999999999	52.75512437105269	-2.5794213264654915	151.51190292703302	-4.693996065923697	148.59944366335523	-4.67680122038372
-1.884999999999999	51.387156498905526	-2.6212481132909518	150.37395155113836	-4.760776394092116	148.04133469452307	-4.703630529668442
-1.883999999999999	50.115393306927324	-2.6044373505346954	149.2621909041289	-4.739904859927234	147.5198688820662	-4.67006756775111
-1.8829999999999991	48.954106682479235	-2.5611044467268167	148.18617049905984	-4.7326743944342775	147.02555444986186	-4.671901933399105
-1.881999999999999	47.9121646817456	-2.5430102440143516	147.15474970053376	-4.735430847871275	146.54542880134488	-4.657422762116361
-1.880999999999999	46.992034002978784	-2.52979122745649	146.17528933149669	-4.6983284665431295	146.06321822378737	-4.64320800681896
-1.879999999999999	46.189331510171286	-2.499976152001287	145.25295322935318	-4.723138542884425	145.5601143914486	-4.701542988354751
-1.8789999999999991	45.49298440082088	-2.4703444462330983	144.39018912231984	-4.795707196978783	145.01612220752875	-4.740035773135941
-1.877999999999999	44.88600450998204	-2.4870436066321355	143.58643706953535	-4.7963253358528855	144.4118341560501	-4.736396666253814
-1.876999999999999	44.34682189603983	-2.4892322790652215	142.83809138748356	-4.755544259695909	143.73041029010176	-4.71149303914595
-1.875999999999999	43.85106228136846	-2.477848548322096	142.1387211189416	-4.80468479412454	142.95950275007905	-4.693902919318317
-1.8749999999999991	43.37359950511546	-2.4501780636217876	141.47953556157094	-4.831830209191157	142.0928648774314	-4.697595720853799
-1.873999999999999	42.890675555983755	-2.4431907414391993	140.85006452522015	-4.8308395402282684	141.1314257150775	-4.709482192482279
-1.8729999999999989	42.38186363684236	-2.4320350611350965	140.23900652382537	-4.7760060074538915	140.08368258655253	-4.736789284331501
-1.871999999999999	41.83165840968037	-2.3793499770037103	139.6351811585435	-4.730672738455967	138.9653546629212	-4.742655131493801
-1.870999999999999	41.230513122451974	-2.3726397708110487	139.02850504976595	-4.798933108200217	137.7983342636635	-4.740745199044304
-1.869999999999999	40.575202993975964	-2.4084449937427848	138.41089623853642	-4.844709856313053	136.60905621668238	-4.762817156024945
-1.8689999999999989	39.868471649031626	-2.402738462101322	137.77700402915835	-4.822967286739162	135.42646802380375	-4.798062743315751
-1.867999999999999	39.11800326755885	-2.3776388277989944	137.12466443910742	-4.765141303656061	134.2798182688846	-4.825065669005807
-1.866999999999999	38.33484647819206	-2.372862148045244	136.45499957074546	-4.736741105450568	133.196485850865	-4.780627395196982
-1.865999999999999	37.53148577319483	-2.3733841434486185	135.77211375331882	-4.73002324759618	132.20005077380597	-4.748097811429046
-1.8649999999999989	36.71980266432676	-2.3597009848633697	135.08238815787925	-4.752009682786219	131.30876430404746	-4.773753119447128
-1.863999999999999	35.909185091807686	-2.3595940386731318	134.39343289890544	-4.874590552819731	130.5345202957254	-4.809915585518357
-1.862999999999999	35.105026778145266	-2.3461685305750763	133.71281244863977	-4.892543315343294	129.88236905747428	-4.793608257960487
-1.861999999999999	34.30780973807321	-2.320493754654987	133.0467060765028	-4.869831376608974	129.3505583870272	-4.755275305436421
-1.8609999999999989	33.51288883025935	-2.309462081890579	132.3986902720495	-4.879267126574797	128.9310398741538	-4.727188530196881
-1.859999999999999	32.711006588277364	-2.284019138130947	131.76882793219502	-4.9137618983366504	128.61034655168461	-4.741044324332063
-1.858999999999999	31.889471627586847	-2.2433484890320683	131.15321733577963	-4.884513767113935	128.37073214422492	-4.73114981114575
-1.857999999999999	31.033847611216185	-2.197671052502863	130.54409580688642	-4.853895415350399	128.1914616115436	-4.717419546977183
-1.8569999999999989	30.129934039179524	-2.1884578021568566	129.93051667340066	-4.864453568186079	128.0501542537036	-4.732445848199208
-1.855999999999999	29.165784222877985	-2.18214762726285	129.29953538098488	-4.845112597529942	127.924099627116	-4.696681902819843
-1.854999999999999	28.133504702651777	-2.1877907993910934	128.63776453089224	-4.871824120236956	127.79148759269664	-4.656970188364403
-1.853999999999999	27.030613938154143	-2.19347179409052	127.9331002985391	-4.860324307490939	127.63251211432372	-4.761631267093578
-1.8529999999999989	25.860801021313087	-2.205585949659043	127.17639321849482	-4.828993064131376	127.43032054193776	-4.778937956773159
-1.851999999999999	24.63400768424565	-2.2264489690809417	126.36283926174706	-4.78747382626529	127.17178482010166	-4.729778602539509
-1.850999999999999	23.36584639017653	-2.2395731527604057	125.49290200115333	-4.759981010065812	126.84806955478068	-4.709394363436352
-1.849999999999999	22.076450414456346	-2.2122077048697357	124.57263821799364	-4.7938147117862	126.4549674435676	-4.692838605661726
-1.8489999999999989	20.78891661288726	-2.184037214825843	123.61337852933914	-4.868779588763924	125.99296976055273	-4.693513019145088
-1.847999999999999	19.527539534023102	-2.170080828897636	122.63080016118438	-4.876363023928977	125.46704293328102	-4.723187015403003
-1.846999999999999	18.316042920501552	-2.1601338802296626	121.64350881248308	-4.8640339803702455	124.88609501646084	-4.74110508969438
-1.845999999999999	17.175992918289726	-2.1440848149621052	120.671309548447	-4.8655249829478855	124.2621389831914	-4.754587679210221
-1.8449999999999989	16.125532594729123	-2.1212850630772513	119.73338413429732	-4.862202028296308	123.60919130393829	-4.76128326600194
-1.843999999999999	15.178519074413716	-2.0969049783435296	118.84659906523666	-4.845771088029537	122.94197969063104	-4.763742566167128
-1.842999999999999	14.344083532621685	-2.0713930543142847	118.02414401428882	-4.853911754769715	122.27456677323394	-4.778386160917748
-1.841999999999999	13.626580549469107	-2.0573199045159294	117.27464836040699	-4.919716155826753	121.61902002317268	-4.774562862939804
-1.8409999999999989	13.025854550791925	-2.038824085658663	116.60185194464681	-4.949470599898779	120.98426668363989	-4.772384652968131
-1.839999999999999	12.537731201165396	-2.0120195899544138	116.00482644313554	-4.932359269680585	120.37526244694082	-4.806097415040266
-1.838999999999999	12.154640587513766	-2.012274887517231	115.47866839123381	-4.899346094313658	119.79257398766084	-4.796728651982919
-1.837999999999999	11.866293184630802	-2.0010317715556187	115.01552591295408	-4.893008268720292	119.23243142565232	-4.789508780518387
-1.8369999999999989	11.660352857655546	-1.9893354383323285	114.60578772064517	-4.915010215174638	118.68725334928091	-4.809546097603582
-1.835999999999999	11.523076597506149	-1.9784044368981923	114.2392594430457	-4.936627839422155	118.14659183537401	-4.7972107615813036
-1.834999999999999	11.439912089317714	-1.9626038584285606	113.90617773568286	-4.917506550827514	117.59839586829438	-4.789853403603687
-1.833999999999999	11.396057356601425	-1.949863142405478	113.5979604515405	-4.919259170081168	117.03045546071006	-4.812155874548158
-1.8329999999999989	11.3769900708762	-1.938143964439716	113.3076508645352	-4.967172086345142	116.43187016679076	-4.806888792667863
-1.831999999999999	11.368968845158484	-1.9176042268805096	113.03007318338081	-4.960507841449825	115.79438629623706	-4.798463620942264
-1.830999999999999	11.35949822571417	-1.904873238926721	112.76176383513078	-4.926712924753583	115.11346587746145	-4.829028523041958
-1.829999999999999	11.337737523412292	-1.8916230776526821	112.5007699639476	-4.909962174453795	114.3889837831614	-4.8528097268092445
-1.8289999999999988	11.294825347326075	-1.8768163745418907	112.24640990824948	-4.896963285153274	113.62549233466243	-4.833206287048724
-1.827999999999999	11.224089847209505	-1.8536260153101538	111.9990720703854	-4.863463324784858	112.83203940732253	-4.827790955854905
-1.826999999999999	11.121120565145757	-1.8410260969182994	111.76009511359089	-4.819922742704656	112.02157106784824	-4.8373282146208725
-1.825999999999999	10.98369078103479	-1.8535691280336084	111.53173309005268	-4.802701743762848	111.20998849570468	-4.874324834984159
-1.8249999999999988	10.811536947529145	-1.8701846683355594	111.31717361687143	-4.81108157509431	110.41495808170451	-4.919345634780852
-1.823999999999999	10.606020801651672	-1.8703765460473636	111.12055344530908	-4.820034830770255	109.65459125872832	-4.924289345434044
-1.822999999999999	10.369716268505671	-1.8574532143161198	110.94690814637626	-4.81236971086027	108.94611617600394	-4.915547755608231
-1.821999999999999	10.105974052820825	-1.8467730053575713	110.80200150773202	-4.802468712079437	108.30465719195904	-4.876411073766293
-1.8209999999999988	9.818519611978154	-1.826275122629257	110.69200223999299	-4.825147329179784	107.74222155158132	-4.864566842516066
-1.819999999999999	9.511134181564731	-1.8211498247530624	110.6230048624441	-4.839310398376704	107.26696741116622	-4.848681488525527
-1.818999999999999	9.187454332656781	-1.8039342424702507	110.60042146572184	-4.850924589805737	106.8827960641721	-4.8415506103315655
-1.817999999999999	8.850905191149469	-1.800276848070679	110.6282955013983	-4.8445764686166894	106.58927690236624	-4.870843989249705
-1.8169999999999988	8.504759016557525	-1.7891136876758997	110.70860389566427	-4.842897029235785	106.38187996245853	-4.841324766989725
-1.815999999999999	8.15228802767258	-1.769258790707452	110.84061825669838	-4.845744729281664	106.2524618276137	-4.788463107030108
-1.814999999999999	7.796961998730846	-1.7449095254831188	111.0203907830215	-4.830490106580577	106.18992999582677	-4.7934657995123136
-1.813999999999999	7.442630601681253	-1.7234452761731736	111.24041840974893	-4.81754573791316	106.18100158021737	-4.8254499642441155
-1.8129999999999988	7.093630082246104	-1.7056303583909624	111.48952313201553	-4.81020649301253	106.21097575941869	-4.805050122300859
-1.811999999999999	6.754764458120739	-1.697497818679006	111.75297032760817	-4.792985293008047	106.26445492833618	-4.813161003164396
-1.810999999999999	6.431132018619611	-1.7098187559210092	112.01283215321111	-4.818628362406022	106.3259737717953	-4.82225682576366
-1.809999999999999	6.127795631900721	-1.7258631664863708	112.2485901935073	-4.879982588688181	106.38052322487471	-4.804795031225809
-1.8089999999999988	5.849325834763192	-1.7073786872941643	112.43795978126194	-4.892439466335804	106.41398119885794	-4.805309834734715
-1.807999999999999	5.599273618644418	-1.6836496091888946	112.55790645472197	-4.859618480466509	106.41347817886076	-4.878562401285263
-1.806999999999999	5.3796500004547765	-1.6608663026983688	112.58581172242897	-4.869408747845876	106.36772945890996	-4.917169159742872
-1.805999999999999	5.190497691161706	-1.6408979137690003	112.5007303901989	-4.8777041200691915	106.26735616628467	-4.888108781842628
-1.8049999999999988	5.0296341932584845	-1.6326602419669485	112.28466618973722	-4.821307922489282	106.10519723373183	-4.867710807240291
-1.803999999999999	4.892625704167421	-1.636271906963498	111.92377863269868	-4.792657921828178	105.87659004931798	-4.842887491954814
-1.802999999999999	4.773020081697305	-1.6397695532247518	111.40942502935043	-4.821867133263627	105.57957617810149	-4.812809792235582
-1.801999999999999	4.662829780734036	-1.644836142295408	110.73894065779193	-4.840662299712159	105.21497740391457	-4.835760953399058
-1.8009999999999988	4.553218291735446	-1.6394280863385577	109.91606955371633	-4.845262931660045	104.78629103491137	-4.828888542244733
-1.799999999999999	4.435312498929028	-1.6226697072154954	108.95097919962963	-4.829305479633841	104.29937274901854	-4.819829371864382
-1.798999999999999	4.30104375119611	-1.6058419280231326	107.85982351062631	-4.843408624140348	103.76190679971181	-4.837717044451215
-1.797999999999999	4.143915485407183	-1.616801907760408	106.66385707400703	-4.891486473760055	103.18270033492973	-4.838417427314613
-1.7969999999999988	3.9596055564042265	-1.6170062205897313	105.388145346634	-4.886525724738491	102.57087247510142	-4.835833147213119
-1.795999999999999	3.7463349812890536	-1.5956767537132777	104.05995554404389	-4.8135126168635844	101.93503186808631	-4.797193837615705
-1.794999999999999	3.504967410699664	-1.5980357753318268	102.70694654189582	-4.790437801198448	101.28254359194415	-4.848956022872264
-1.793999999999999	3.2388398018012112	-1.5941880571939313	101.35529941244839	-4.783199585831054	100.61897632797242	-4.894955219951789
-1.7929999999999988	2.953358732913206	-1.5703701387793463	100.02794074054636	-4.802495913676302	99.9477964801213	-4.874258424361946
-1.791999999999999	2.655423580093063	-1.5377311786081556	98.74300761013163	-4.852403966849298	99.27034309540802	-4.845971091192916
-1.790999999999999	2.352753954327463	-1.5150693815209977	97.51268652042785	-4.830824458081604	98.58608285333824	-4.825810543962572
-1.789999999999999	2.053202974663883	-1.5022453770531945	96.34252999422519	-4.804778108054941	97.89311395467112	-4.8114960096199555
-1.7889999999999988	1.764130782339627	-1.4842679610995289	95.2313165887248	-4.806350907462721	97.18886497977694	-4.817150934440156
-1.787999999999999	1.4918965539247195	-1.4764132094895897	94.17147525194054	-4.797866998292452	96.47092031708026	-4.850714671640532
-1.786999999999999	1.241505625784673	-1.4758471968107914	93.1500466954885	-4.724637045740577	95.73789583539457	-4.861060026464435
-1.785999999999999	1.0164250553652885	-1.481772589452077	92.15010620146178	-4.683620994016969	94.99028437067821	-4.835013321086933
-1.7849999999999988	0.8185595582355718	-1.4928415534177812	91.15252787014118	-4.710611511856142	94.23118829340113	-4.826532661072323
-1.783999999999999	0.6483629618973282	-1.4951295460372682	90.1379338139131	-4.695392714237794	93.46685587650659	-4.801315619277235
-1.782999999999999	0.5050496423854802	-1.4830862260108604	89.0886473374062	-4.692514041697323	92.70694171472209	-4.803593471008833
-1.781999999999999	0.3868661901818978	-1.4806848643734862	87.99046052427121	-4.704125760659761	91.9644229847461	-4.837509214430665
-1.7809999999999988	0.2913850894421033	-1.4894431574403995	86.83403679752634	-4.683169871366612	91.25512675753744	-4.836000666612679
-1.779999999999999	0.2157880765611462	-1.4946973909636132	85.61579925992582	-4.656331104944885	90.59686067300468	-4.832600538744208
-1.778999999999999	0.15711532057752134	-1.495866670645916	84.33820499221831	-4.6051391759599145	90.00818814142403	-4.84858905761499
-1.777999999999999	0.11246590486923878	-1.4901840922065872	83.00937025077718	-4.58401845855706	89.50694362579576	-4.858517626502866
-1.7769999999999988	0.07914384055720101	-1.4772883330481574	81.6420850651739	-4.5800141164698385	89.10863379656817	-4.869330734969477
-1.775999999999999	0.054751006199701115	-1.4650817261790767	80.25232912871614	-4.600423372247211	88.8249054018302	-4.844472006970525
-1.774999999999999	0.03723347411397922	-1.458143147185515	78.85746388181266	-4.568070098249495	88.66227104868724	-4.826057222865675
-1.773999999999999	0.024890578384963658	-1.441706310429301	77.47431844792176	-4.530890634573229	88.62126451072047	-4.822183626221686
-1.7729999999999988	0.016357059626236695	-1.4283026555956544	76.11740193793689	-4.524246795953411	88.69614850485908	-4.779946653565058
-1.771999999999999	0.010568138281270593	-1.4210317410719113	74.79745782544431	-4.504767697738818	88.87522728223888	-4.7621276154264685
-1.770999999999999	0.006715941442314076	-1.4196795154640096	73.52052884367409	-4.491161947335127	89.14173589732984	-4.756805570251607
-1.769999999999999	0.004203826477403302	-1.4193620822927753	72.28762958423016	-4.450916342570758	89.4752018455578	-4.79896253371808
-1.7689999999999988	0.002603202835350528	-1.410388000370924	71.09503942711564	-4.40341576389827	89.85311595175867	-4.809102814544335
-1.767999999999999	0.0016157247218536778	-1.3992888754012438	69.93514384339021	-4.389525570127218	90.25271699798141	-4.803404378475875
-1.766999999999999	0.0010423655636546327	-1.3911607169401383	68.79768081708109	-4.353941720696721	90.65269190979504	-4.836622161524919
-1.765999999999999	0.000759943683427086	-1.3849411878699187	67.67120205910058	-4.366438832617687	91.03461777970004	-4.834496577628028
-1.7649999999999988	0.0007051279837964481	-1.3785789425463322	66.54454233951594	-4.384462202669524	91.38401640029603	-4.840420252598267
-1.763999999999999	0.0008657476839550214	-1.3800920373286114	65.40810563524715	-4.349407411480415	91.69094679272244	-4.820969652889531
-1.762999999999999	0.001279272389949475	-1.3819715991188652	64.25481939736476	-4.327775603722737	91.95011710900859	-4.796549569830295
-1.761999999999999	0.002038519318288171	-1.3830133691701663	63.08066926890877	-4.298053576547653	92.16054708076238	-4.788164328974604
-1.7609999999999988	0.0033048816345525862	-1.3851743731073896	61.88479479374764	-4.2735602080485915	92.32485182464846	-4.806063638048678
-1.759999999999999	0.005329552674971462	-1.3797049690121876	60.66919062259938	-4.253696619929322	92.44824618650355	-4.829471580780436
-1.758999999999999	0.00848324106039564	-1.3734245680456898	59.438107872726135	-4.211020690120569	92.53738668575822	-4.823894627196897
-1.757999999999999	0.013294627540428726	-1.3690267567998868	58.19728037562428	-4.20511416218229	92.59917675608673	-4.79093488865407
-1.7569999999999988	0.020497208900418496	-1.3777401424698639	56.95310826069961	-4.201854999114028	92.63966091197095	-4.757668065422182
-1.755999999999999	0.031083130990943595	-1.3860994613571913	55.71191818657895	-4.21277192767236	92.66312408145693	-4.817544068865255
-1.754999999999999	0.046361096973982954	-1.3976820640217562	54.47939006790634	-4.24160428784561	92.67149225281716	-4.853264199529036
-1.753999999999999	0.06801348149681576	-1.4058264176055917	53.26020072973669	-4.225910123260564	92.66409876815693	-4.827142160869949
-1.7529999999999988	0.09814551609778846	-1.4089318560896447	52.05789256045819	-4.21541309366871	92.6378377792212	-4.8004523364684335
-1.751999999999999	0.13931708339070453	-1.3991494326491467	50.87493650321202	-4.22112371524015	92.58767607779646	-4.782218218711917
-1.750999999999999	0.19454564100152383	-1.3786268431765933	49.71292898961606	-4.190868068031352	92.50744328401673	-4.747363037439884
-1.749999999999999	0.2672675741240832	-1.3550560461693715	48.572845349979154	-4.191889686701709	92.3907769880228	-4.741062132632599
-1.7489999999999988	0.36124539397899885	-1.3326708769132276	47.45526957541044	-4.201556010692181	92.23207305804657	-4.769379863931918
-1.7479999999999989	0.4804101868859993	-1.3108142668783667	46.36053181967077	-4.173752143462687	92.0272891578611	-4.803613399917401
-1.746999999999999	0.6286329768927468	-1.2972398815486608	45.288708567858045	-4.138636718807116	91.77447457270945	-4.777930362261503
-1.7459999999999989	0.8094253445161999	-1.2878427853462713	44.23947213367876	-4.101393148928946	91.47394912383525	-4.7745690244087955
-1.7449999999999988	1.0255785264445911	-1.2739488494575444	43.21181095347028	-4.056046027094745	91.12811994218922	-4.814685638715727
-1.7439999999999989	1.2787606345769595	-1.2547555269425572	42.203674216275445	-4.0271075895010355	90.74099453238233	-4.800383058255383
-1.742999999999999	1.5691024339720943	-1.2358100918092136	41.21161803114142	-4.019363977588293	90.31750755156096	-4.84321184070352
-1.7419999999999989	1.894811761368393	-1.2316941330028077	40.230540985975246	-3.9975253205744794	89.86281426836719	-4.879763746376128
-1.7409999999999988	2.251863367797449	-1.235509419974501	39.25359197691083	-3.9750517695420977	89.3817075749213	-4.857491839845016
-1.7399999999999989	2.633812976315701	-1.240115327346437	38.27231260216932	-3.94590680651431	88.87828619866936	-4.840773124575903
-1.738999999999999	3.0317802557118845	-1.242484844810815	37.27704309155278	-3.9015864122912176	88.35594511675906	-4.858832943626345
-1.7379999999999989	3.4346345054486553	-1.2359235153657102	36.2575800539024	-3.8490796406484775	87.81768689272401	-4.862494017549766
-1.7369999999999988	3.829399372756829	-1.2151124016019943	35.20403323169695	-3.7992198717273458	87.26668000351289	-4.834345927747651
-1.7359999999999989	4.201870243980393	-1.191642028940409	34.10779419405386	-3.806726296517092	86.7069325937959	-4.793437655117148
-1.734999999999999	4.537412520237677	-1.1792048902205439	32.96250855781058	-3.8173137882619566	86.14391962744132	-4.77653253154235
-1.7339999999999989	4.821884096572506	-1.173421021646397	31.76493859168662	-3.826182346918719	85.5850044147866	-4.81273381838532
-1.7329999999999988	5.042604705418371	-1.1700910306507681	30.515615496794275	-3.805476815393835	85.03953121385666	-4.834208518304176
-1.7319999999999989	5.189281857216905	-1.174830861384685	29.219207649484495	-3.7665107014360037	84.51852651492526	-4.845200627866975
-1.730999999999999	5.254800581298985	-1.1639625659599635	27.884567459806796	-3.7334591432510695	84.03402020251744	-4.815124702030341
-1.7299999999999989	5.235793318348305	-1.152145167042559	26.52445864599677	-3.691155132594558	83.59806927724235	-4.8021048139323685
-1.7289999999999988	5.132926677139484	-1.1392011276408247	25.155001030456525	-3.6352829031306366	83.22162230431448	-4.813245108563517
-1.7279999999999989	4.950871073704025	-1.1357761685553025	23.794896079422067	-3.615867313887462	82.91339200392564	-4.833093330019449
-1.726999999999999	4.697953723356228	-1.1616777551366277	22.464510201864073	-3.595846974428176	82.67890179252413	-4.831954459154085
-1.7259999999999989	4.385530310722215	-1.1557733289713634	21.18489376626726	-3.555572324208708	82.5198413162291	-4.81860487096301
-1.7249999999999988	4.027141014408115	-1.1341566312194602	19.97680379817714	-3.5383592640042516	82.43381344485731	-4.810072312076511
-1.7239999999999989	3.637538183891497	-1.1171851693417527	18.859781102794546	-3.5166230577944124	82.41449202702525	-4.788703318269513
-1.722999999999999	3.2316830319046974	-1.1057793408028578	17.85131272827788	-3.4849316776703114	82.45214845328866	-4.794152767584836
-1.7219999999999989	2.8238062549324305	-1.0959151018898934	16.966092790332407	-3.4721814307207883	82.53445683182976	-4.793099429010067
-1.7209999999999988	2.426613536258761	-1.0909457106944693	16.21538235322884	-3.4608933493023333	82.64745977518554	-4.786579032256812
-1.7199999999999989	2.0506941367322487	-1.083398513947083	15.606464447728627	-3.4661977554608465	82.77657188865571	-4.814735097285171
-1.718999999999999	1.7041630983462477	-1.079005263836661	15.142193763179385	-3.456110454816352	82.90751348839328	-4.833794048148582
-1.7179999999999989	1.3925392424836318	-1.0750669102569006	14.82065067101762	-3.439660680319867	83.02709644503344	-4.87366017414209
-1.7169999999999987	1.1188360628124405	-1.0783257196965903	14.634923114291597	-3.4231469525730347	83.12381907475914	-4.921199642452879
-1.7159999999999989	0.8838237591345475	-1.0818892950694787	14.57305361277228	-3.4183301450322565	83.18825983013062	-4.915964594337523
-1.714999999999999	0.6864096701785584	-1.0830881887238082	14.618197897072212	-3.429724323415627	83.21328464494242	-4.869898504436789
-1.7139999999999989	0.5240814632247254	-1.0844143818955414	14.749042588535623	-3.417518296071811	83.19409795701203	-4.828520739558607
-1.7129999999999987	0.3933616155900179	-1.0803653207109898	14.940519125245219	-3.395340674479482	83.12817367447524	-4.809853313388393
-1.7119999999999989	0.2902311041770176	-1.0654620420346679	15.164828872265868	-3.3526390399602346	83.0151027543604	-4.790177994641019
-1.710999999999999	0.2104925288844311	-1.0565607863627504	15.392761413405152	-3.308917912672377	82.85639212608575	-4.730367415656705
-1.7099999999999989	0.15005590010326403	-1.0592337078611989	15.595248164780914	-3.29428137864362	82.6552477212936	-4.713833039953884
-1.7089999999999987	0.10514217572992865	-1.0670719628327492	15.745052483677142	-3.2851822509693402	82.41637252819315	-4.790129444529895
-1.7079999999999989	0.07240908956347175	-1.0748018234954286	15.818462400403567	-3.265462205047186	82.14580695549999	-4.83806282671697
-1.706999999999999	0.04901027097937933	-1.0795489509356901	15.796830037836623	-3.2262845666357127	81.85083042002823	-4.82229676326045
-1.7059999999999989	0.03260209625217878	-1.0767544351377147	15.667798428372315	-3.2000356847916067	81.53992764356909	-4.817225689804838
-1.7049999999999987	0.021313545766287224	-1.0679181407803755	15.426074914210943	-3.1996182596834926	81.22280061178236	-4.7979672159563
-1.7039999999999988	0.013693226971061	-1.0618346287098535	15.073650267419904	-3.1862210883952278	80.9103807103108	-4.770723233110492
-1.702999999999999	0.008645393432682953	-1.054482157955117	14.619419992976814	-3.1648759337748507	80.61477150632355	-4.740503737777621
-1.7019999999999988	0.0053639193728545675	-1.0530049150835168	14.078231601270646	-3.147083177990219	80.34903900561113	-4.73873796158312
-1.7009999999999987	0.0032703076875774013	-1.0474595865421084	13.469449424203903	-3.1326258131223046	80.1267704545539	-4.7281776054962235
-1.6999999999999988	0.001959272838679059	-1.0461542982683572	12.815186712138322	-3.1113827057403665	79.96134926363635	-4.7407396196721505
-1.698999999999999	0.0011534341613605688	-1.0387759551651115	12.13839439340138	-3.1009591526149616	79.86494171867895	-4.751607427442855
-1.6979999999999988	0.0006672284293483651	-1.024809668210385	11.461010866270934	-3.0699552370657472	79.84725426088986	-4.7409843485261955
-1.6969999999999987	0.0003792564043150803	-0.9986345447676702	10.802365211365315	-3.024571756472629	79.9141866011285	-4.770110107862316
-1.6959999999999988	0.00021181722826667284	-0.9688472299544444	10.17798914686858	-2.9791985347069168	80.06656129167364	-4.788600727710397
-1.694999999999999	0.00011623941948963893	-0.944810209643036	9.598936621913081	-2.9345950061831063	80.2991405183054	-4.81800581523998
-1.6939999999999988	6.26763435121061e-05	-0.9241034405179139	9.071642698397094	-2.892550478684139	80.60013553742611	-4.859754747523522
-1.6929999999999987	3.320524130446281e-05	-0.916647194594378	8.598285222370698	-2.84998602955502	80.95136968068002	-4.868195831040593
-1.6919999999999988	1.72845268702782e-05	-0.9140739418794568	8.17755340146615	-2.841524791456414	81.3291764056906	-4.821861236862308
-1.690999999999999	8.839988234654265e-06	-0.9125882562087668	7.805684710246919	-2.851894019801813	81.70601118576961	-4.75234520916773
-1.6899999999999988	4.4420661962269845e-06	-0.9101251855497909	7.477610581175792	-2.8506907860999013	82.05264715402288	-4.699586570511298
-1.6889999999999987	2.1930758185337302e-06	-0.8995535642269477	7.1880536335521565	-2.850881775683274	82.3407284126495	-4.715668763123945
-1.6879999999999988	1.063785280681922e-06	-0.8959993135424962	6.932442717099914	-2.8652496606118425	82.54538907969872	-4.726423017740649
-1.686999999999999	5.069705391243075e-07	-0.8959515227897573	6.707551722899042	-2.8775814211154565	82.64762260109691	-4.744338679769133
-1.6859999999999988	2.373760195495139e-07	-0.8993066707311467	6.511816771540058	-2.867180489872567	82.63610928049818	-4.731853409872715
-1.6849999999999987	1.0919771085034738e-07	-0.8981203340499776	6.345336002105049	-2.8588550792972627	82.50827684749373	-4.7044161312247
-1.6839999999999988	4.9352619624846093e-08	-0.8897178375839888	6.209599196894743	-2.8474688210339014	82.2704683333213	-4.660187083075121
-1.682999999999999	2.1914142725404147e-08	-0.87240061338611	6.107024984614364	-2.8476214142245158	81.93720755912828	-4.665989210424059
-1.6819999999999988	9.55991793918443e-09	-0.8569370898603266	6.040398000381515	-2.8455196781399263	81.52966706487196	-4.710597178445116
-1.6809999999999987	4.097294868114212e-09	-0.8514851470016988	6.012296723266402	-2.8399604699537493	81.07353931215978	-4.698247963226069
-1.6799999999999988	1.725249003017766e-09	-0.8522701606513263	6.024587173637838	-2.823103731748509	80.59657634127956	-4.706753263176806
-1.678999999999999	7.137007285852029e-10	-0.8564645650828422	6.078032858863095	-2.7936646105764527	80.12608834709786	-4.695071502812137
-1.6779999999999988	2.9006057225976844e-10	-0.8646826100820514	6.172043134231341	-2.75207931521882	79.68667692135755	-4.69092438810756
-1.6769999999999987	1.1581585091068975e-10	-0.8678851358001596	6.3045563203016535	-2.7118295911725054	79.29842909534771	-4.6854952534863825
-1.6759999999999988	4.543104249400332e-11	-0.8627855891970436	6.472035151586098	-2.694979697406686	78.9757235872561	-4.685053291211165
-1.674999999999999	1.7508202443218512e-11	-0.8580093395352645	6.669543057045895	-2.7032220172274206	78.72671329743434	-4.662363970074679
-1.6739999999999988	6.62877732098998e-12	-0.8483876477315495	6.890870590842351	-2.704939762926254	78.55346112698443	-4.673727659171923
-1.6729999999999987	2.465626335600996e-12	-0.8354914819240553	7.128689959795424	-2.6981256550707227	78.45263121252337	-4.692235699123421
-1.6719999999999988	9.009943718403953e-13	-0.8282953550125025	7.3747283220515625	-2.6862758552640384	78.41658334435823	-4.719033481608557
-1.670999999999999	3.234573231657121e-13	-0.8298484494911409	7.6199630209380675	-2.674881028190461	78.43468957441608	-4.723813845235009
-1.6699999999999988	1.1408043378743396e-13	-0.831631253006006	7.854850300608039	-2.6540639470525	78.49468978561269	-4.70298251306693
-1.6689999999999987	3.952790918621789e-14	-0.8272977646703585	8.06960086038191	-2.626995093134468	78.58392467954151	-4.700205690710827
-1.6679999999999988	1.3455329030332715e-14	-0.8243701302818309	8.25451032394087	-2.6000662521367794	78.69032484049332	-4.700615732167957
-1.666999999999999	4.49968334042966e-15	-0.8281835737131376	8.400341789778595	-2.57403849899964	78.80308602918653	-4.647513701405033
-1.6659999999999988	1.4783121022439231e-15	-0.8311075386915481	8.498744067084283	-2.5471046453264816	78.91301564777902	-4.605518923225259
-1.6649999999999987	4.771405305705523e-16	-0.8269207928121137	8.542676647035282	-2.5464166601298968	79.01258561385822	-4.635994060630915
-1.6639999999999988	1.5129409233521033e-16	-0.8232013116158966	8.526804288201896	-2.5610793488229735	79.09576601535237	-4.658200027094324
-1.662999999999999	4.712947930440821e-17	-0.8083928946264823	8.447822539449895	-2.5660899203311973	79.15773709804088	-4.660518191945972
-1.6619999999999988	1.442307576205892e-17	-0.7924781379913827	8.304681146269703	-2.556142375341258	79.19458202265427	-4.668206371811601
-1.6609999999999987	4.3362797616758864e-18	-0.7915668911346374	8.098683895182198	-2.562894421997357	79.20304984599737	-4.6731302466298
-1.6599999999999988	1.2807680690616563e-18	-0.8047905160546661	7.833458464116372	-2.570481610021813	79.18045048747715	-4.653525381273243
-1.658999999999999	3.716354460678418e-19	-0.8227173059746624	7.514804987245511	-2.5630304034417817	79.1247064779745	-4.632538077916681
-1.6579999999999988	1.0593924749675374e-19	-0.8333236345464914	7.150444170066578	-2.5470228550525595	79.03454691467873	-4.6400499486736395
-1.6569999999999987	2.966808076591957e-20	-0.8467004836310984	6.749692653871219	-2.5495806630684625	78.90979438484466	-4.646005814620393
-1.6559999999999988	8.162337651165064e-21	-0.8585533519308974	6.323094060438596	-2.5312850747673963	78.75167178519915	-4.64359497394347
-1.654999999999999	2.206134233758374e-21	-0.8701595641078081	5.882029391490958	-2.488151262691009	78.56304694077251	-4.6689777151353855
-1.6539999999999988	5.857891755666639e-22	-0.8726761073157574	5.43832212681941	-2.4511753045630424	78.34853987617636	-4.661783547490121
-1.6529999999999987	1.5280675562808632e-22	-0.8694656397364233	5.003844116650828	-2.4103753922526248	78.11443870804436	-4.633140251524448
-1.6519999999999988	3.915933965125298e-23	-0.8560870513271971	4.590120930490361	-2.390516574274694	77.8684011055799	-4.611524159418195
-1.650999999999999	9.858697885802948e-24	-0.8452146447045987	4.207931872098474	-2.387048310008626	77.61895325264528	-4.572036792285643
-1.6499999999999988	2.4383439379827473e-24	-0.8379322115756755	3.8669015196037573	-2.392497260985403	77.37483103067913	-4.581051996496476
-1.6489999999999987	5.924632335680161e-25	-0.8373089384228043	3.5750862541189568	-2.3938757182728847	77.14423332946066	-4.598020011139058
-1.6479999999999988	1.4142256642834033e-25	-0.8419741676531929	3.3385694392995164	-2.3820183448508176	76.9340712894694	-4.571368307881603
-1.646999999999999	3.316398723178845e-26	-0.837563477445727	3.161090430996134	-2.3629995232443477	76.74929836920542	-4.586788688619398
-1.6459999999999988	7.640210674785464e-27	-0.8263865795042509	3.0437426974159147	-2.345251163281008	76.5923950957526	-4.592337707846041
-1.6449999999999987	1.7291567387415713e-27	-0.8192533621066561	2.9847823548667196	-2.324026553478863	76.46306172292965	-4.629258593241586
-1.6439999999999988	3.844622393161664e-28	-0.8082658955396352	2.9795882838197096	-2.3048127876677516	76.35814555851519	-4.6390394421600245
-1.642999999999999	8.397754993700185e-29	-0.7927737451534489	3.0208075653313005	-2.286950212356209	76.27180174245841	-4.6492212811628635
-1.6419999999999988	1.8020331268522833e-29	-0.7862682230894315	3.0987053565160165	-2.2723580223077047	76.19586092668388	-4.701900789020731
-1.6409999999999987	3.798851274708567e-30	-0.7849743233462331	3.2017178509925635	-2.2573841365240486	76.12035804109901	-4.706069954768839
-1.6399999999999988	7.867407692621187e-31	-0.7878726417714981	3.3171831054657903	-2.242351950596631	76.03416533550185	-4.6627673949355035
-1.638999999999999	1.6006661593006112e-31	-0.7909756329360571	3.4322005088113414	-2.223751621672468	75.92567087178128	-4.674214880690891
-1.6379999999999988	3.1993335162432894e-32	-0.7802157944083654	3.5345491071706223	-2.2013668180398756	75.78344974964403	-4.678208210468845
-1.6369999999999987	6.282143026906982e-33	-0.7701737485514993	3.613581245689077	-2.1919561690952576	75.59688735186481	-4.719765495280141
-1.6359999999999988	1.2118408444367894e-33	-0.7636045032735979	3.661003651612785	-2.1915045022244812	75.35672863889022	-4.744653482499222
-1.634999999999999	2.2965331986056893e-34	-0.7671253940397587	3.671464548476298	-2.1925708281790786	75.05554159652257	-4.742297572924074
-1.6339999999999988	4.2755221637677926e-35	-0.7713778827479948	3.6428825255488544	-2.1795087717550197	74.68809343023194	-4.724196740585695
-1.6329999999999987	7.819784916185132e-36	-0.7811334767051906	3.5764789826039998	-2.1574867478390582	74.25164325708376	-4.669672863408711
-1.6319999999999988	1.405042908381367e-36	-0.7800996979216409	3.476507937622541	-2.146137224856277	73.74615468541057	-4.613823023535473
-1.630999999999999	2.4801241680444002e-37	-0.7748987599755975	3.3497107791722924	-2.1537663946408054	73.17442716183959	-4.6074180309771595
-1.6299999999999988	4.3007702775246125e-38	-0.7744251686684442	3.2045547553189255	-2.162470913642784	72.54213879289782	-4.62350385122115
-1.6289999999999987	7.326692745207568e-39	-0.7648870227769893	3.05033849248481	-2.167263232493733	71.85778836776298	-4.61357742800804
-1.6279999999999988	1.2261922165548448e-39	-0.7496904243927149	2.8962623942715635	-2.170886966115086	71.13252288640389	-4.649866198901018
-1.626999999999999	2.0160342446387672e-40	-0.7367141289176999	2.750564487907243	-2.1627386483666573	70.37984022199102	-4.640995281838594
-1.6259999999999988	3.2563116395034225e-41	-0.7214212901625481	2.6198128544440977	-2.1402928978362303	69.61516431672449	-4.621977045528038
-1.6249999999999987	5.1670499481658475e-42	-0.7134579885085268	2.5084254772869348	-2.117404125853806	68.8553008980622	-4.627243694637997
-1.6239999999999988	8.054673391720796e-43	-0.7145953343266359	2.4184598288461263	-2.0991038997908906	68.11779273065497	-4.673230454138198
-1.6229999999999989	1.2335072997040035e-43	-0.7162748373808718	2.349681440930232	-2.0871293871579124	67.42020255482633	-4.671991839389711
-1.6219999999999988	1.8557692083304015e-44	-0.7172573011546426	2.299887236816029	-2.078917731775177	66.77935755346329	-4.641676326284477
-1.6209999999999987	2.742802870210116e-45	-0.7222813692358773	2.2654296961368345	-2.0760154735528213	66.21059110041996	-4.6265420271016735
-1.6199999999999988	3.982479563881558e-46	-0.7240107700332703	2.2418656174057228	-2.071260851425544	65.72701654687549	-4.638257163368281
-1.6189999999999989	5.680686031267035e-47	-0.722647642604839	2.2246410277105335	-2.0649423447517914	65.33886553610502	-4.649897215372965
-1.6179999999999988	7.960424519331617e-48	-0.715003329656497	2.2097230810049404	-2.044943824310754	65.05292149514656	-4.645761345914656
-1.6169999999999987	1.0958719824273843e-48	-0.701398132915596	2.194100543217272	-2.027640123829435	64.8720785497659	-4.63603257486962
-1.6159999999999988	1.4820795468452989e-49	-0.6803770713620878	2.1760951662448726	-2.039055716395568	64.79505699030813	-4.639080723721466
-1.6149999999999989	1.9691157334297518e-50	-0.6642136670350015	2.155454073525912	-2.049686096918155	64.81630717242491	-4.634643779591939
-1.6139999999999988	2.5701528497182994e-51	-0.6596134697563335	2.133224413952842	-2.030058372224442	64.9261320897822	-4.627935150397349
-1.6129999999999987	3.295600705518299e-52	-0.6680964467586472	2.111441699269735	-1.993337465258078	65.11105239273176	-4.637966582104795
-1.6119999999999988	4.1514335600237453e-53	-0.6804818372511398	2.0926882285339317	-1.961280751171423	65.35442467089545	-4.62213988431952
-1.6109999999999989	5.1374713229420126e-54	-0.6851021528861524	2.0795943198860067	-1.9452747786365652	65.63730416487626	-4.615721877696249
-1.6099999999999988	6.245805974262892e-55	-0.6789510112176596	2.074360431095519	-1.9266736909262774	65.93951835746707	-4.595276195154815
-1.6089999999999987	7.459595381508759e-56	-0.6699555110861934	2.078371958898803	-1.9118688491783835	66.24089145025944	-4.591645531218114
-1.6079999999999988	8.752451325760344e-57	-0.663030086925367	2.0919615958677107	-1.8988175231342643	66.52253595031745	-4.593077670029066
-1.6069999999999989	1.0088619282736515e-57	-0.6554733537486915	2.114349239236296	-1.8863233933756804	66.76811094601354	-4.596571719653408
-1.6059999999999988	1.1424081812766127e-58	-0.6570791955417602	2.143760478411517	-1.8789926159652408	66.96494062843138	-4.562683962661253
-1.6049999999999986	1.2708619144017299e-59	-0.6715575694351562	2.177696189596106	-1.8800636825119825	67.10489286181866	-4.588782680143295
-1.6039999999999988	1.3888740404482247e-60	-0.6759851182086039	2.2133022472989095	-1.8804113489693894	67.18493552948051	-4.629843988032798
-1.6029999999999989	1.4911273593064513e-61	-0.6756231153631735	2.2477735673735926	-1.878566646098508	67.20731532107784	-4.638404623601446
-1.6019999999999988	1.5727291867839703e-62	-0.6863304152761217	2.2787229777158067	-1.8658965434222077	67.17933556717439	-4.647447309173075
-1.6009999999999986	1.6295978057057938e-63	-0.7016552555236878	2.3044533170554047	-1.8516069818514482	67.11274232931478	-4.617875173036097
-1.5999999999999988	1.6588004341869835e-64	-0.7173141255571633	2.3240893019820343	-1.850774148433417	67.0227576123419	-4.605615701764785
-1.5989999999999989	1.6588038240702026e-65	-0.7412093316199709	2.337550955966573	-1.8581651922353182	66.92682314827778	-4.603072151733553
-1.5979999999999988	1.6296102902389956e-66	-0.7571015171375187	2.3453784134493545	-1.8591123646046037	66.84313724936335	-4.595798394156462
-1.5969999999999986	1.5730533740511744e-67	-0.7529468043771286	2.3484438610455363	-1.8639622937144404	66.78908154668446	-4.573842408899087
-1.5959999999999988	1.5251664073357882e-68	-0.7375904427213961	2.347605779013756	-1.873274915441992	66.7796452135803	-4.574876597249034
-1.5949999999999989	5.066396942972293e-69	-0.7218647623309564	2.343370180979081	-1.8756684369601142	66.82596207754172	-4.543432236270074
-1.5939999999999988	3.9179340201827796e-68	-0.706875304783093	2.33562166197801	-1.866808706294241	66.93407999355435	-4.549705882149062
-1.5929999999999986	4.074089573980091e-67	-0.6962048701737032	2.3234742431445192	-1.8585144724771405	67.10407951989139	-4.587944755225658
-1.5919999999999987	4.175130183282925e-66	-0.6838702833640384	2.3052706825741733	-1.8504758880840473	67.32964678235872	-4.604393734063794
-1.5909999999999989	4.203399318048877e-65	-0.675534133779922	2.278733024816074	-1.8459587469995768	67.5981800656223	-4.590423989969193
-1.5899999999999987	4.1572925846706574e-64	-0.6777478861408781	2.2412413409815324	-1.8410922368712692	67.89146943808447	-4.555331847836245
-1.5889999999999986	4.0392407873329034e-63	-0.6715625184828964	2.1901963807335503	-1.8374823827617839	68.18693492896489	-4.601092245548904
-1.5879999999999987	3.8553881317064325e-62	-0.658205425851379	2.1234087534232	-1.831011368907828	68.45934645089713	-4.642963893584165
-1.5869999999999989	3.6150614152405705e-61	-0.6493634233153581	2.0394542152671975	-1.8204629263186072	68.68288616402846	-4.63017482257477
-1.5859999999999987	3.3299864347982916e-60	-0.650321622020023	1.9379417065882332	-1.8077171752232546	68.83336163021586	-4.595698025032044
-1.5849999999999986	3.013342243787247e-59	-0.6607708656577326	1.8196561952906387	-1.7879964551681347	68.8903460331257	-4.593233168002632
-1.5839999999999987	2.678759146252736e-58	-0.6752497701699437	1.686559004243481	-1.775608037077565	68.83901749812274	-4.593485524608064
-1.5829999999999989	2.3393655245485246e-57	-0.6764799318900079	1.5416502963991368	-1.7594826048435788	68.67149617863613	-4.606074839276218
-1.5819999999999987	2.0069738586476873e-56	-0.6695263520915966	1.3887179921239332	-1.7535887741801701	68.38753284623081	-4.623421330793599
-1.5809999999999986	1.6914710077206113e-55	-0.6768902399333435	1.2320115837304184	-1.7446799078518616	67.99447860109503	-4.622039407828772
-1.5799999999999987	1.4004467929198628e-54	-0.6901261101371536	1.075886316717048	-1.7233573140230238	67.50655066323394	-4.629688495314695
-1.5789999999999988	1.1390633578726626e-53	-0.6935157456824458	0.9244626841530317	-1.6997021426526613	66.94349121732331	-4.632161259502845
-1.5779999999999987	9.101403378431307e-53	-0.6925750790541838	0.7813391195157874	-1.6842711617948605	66.32878318366797	-4.666546652703222
-1.5769999999999986	7.144108774685791e-52	-0.686169420003798	0.6493841472205365	-1.6775604553902346	65.68762986185143	-4.690042937663417
-1.5759999999999987	5.508926378039348e-51	-0.6801948405673182	0.5306205246475286	-1.672622846807707	65.04492021838632	-4.653243995785995
-1.5749999999999988	4.1731605547105377e-50	-0.6727227157322798	0.42620052689706084	-1.6671117348388265	64.42338825363	-4.6150895269774
-1.5739999999999987	3.1055779532703546e-49	-0.6647064985335223	0.3364604723262525	-1.6593186473692696	63.84213735298296	-4.584747852275784
-1.5729999999999986	2.2703823035924798e-48	-0.6613140242879798	0.2610351193319513	-1.6531520451524975	63.315645487071826	-4.604072415308777
-1.5719999999999987	1.6305524332880536e-47	-0.6554899998783296	0.1990091203286983	-1.6523603852677304	62.85330267969866	-4.6003376428643525
-1.5709999999999988	1.150402358847169e-46	-0.6534787016512232	0.1490829982316807	-1.6551370748254821	62.45946670246178	-4.62492004285211
-1.5699999999999987	7.973407829106646e-46	-0.6465371121708315	0.10973428130962573	-1.6658312501010428	62.133964318517634	-4.639103392890343
-1.5689999999999986	5.428969656605475e-45	-0.6358251095302501	0.07935938710628519	-1.6757707033273912	61.87292027222826	-4.621235967316357
-1.5679999999999987	3.6313664203761385e-44	-0.6236919840172002	0.05638745605757771	-1.678859522108885	61.66976965079758	-4.620047787320599
-1.5669999999999988	2.386173162557282e-43	-0.6162416074058197	0.03936264585980153	-1.6724810815425653	61.51630411706541	-4.632518922189204
-1.5659999999999987	1.5403274923451692e-42	-0.6275510712739311	0.026995745126422617	-1.6563702688118631	61.403619024469876	-4.614517563383395
-1.5649999999999986	9.767949500685929e-42	-0.6470913384339867	0.018189010996578495	-1.6433953299050823	61.322863663835044	-4.595109277193874
-1.5639999999999987	6.0851736429596e-41	-0.6666748947016325	0.012039833247309808	-1.633960832780552	61.265744804888456	-4.62545153311519
-1.5629999999999988	3.724103815596974e-40	-0.6669889817043535	0.0078293458441085	-1.6259233386343868	61.224785686381416	-4.61876888661178
-1.5619999999999987	2.2389779660609312e-39	-0.6570611326205448	0.005001738357105473	-1.6285231343171673	61.1933888645536	-4.6270889548980945
-1.5609999999999986	1.3223825220139097e-38	-0.6448166521446729	0.0031390952751086695	-1.6369446922723712	61.165782744767725	-4.594036413055103
-1.5599999999999987	7.672618869362557e-38	-0.6304552357245726	0.0019354151686517857	-1.6542453537058714	61.13694191612046	-4.561205586234706
-1.5589999999999988	4.373301298729279e-37	-0.6088820176724201	0.0011722720155181382	-1.661543891194609	61.10255887521435	-4.562842455435572
-1.5579999999999987	2.4488062561697553e-36	-0.5978323515896562	0.0006975351434285556	-1.6626923402598195	61.0591130197293	-4.581812877693158
-1.5569999999999986	1.347034478731383e-35	-0.597644431533369	0.0004077428061499541	-1.6629487434072125	61.00404039939083	-4.599818863292064
-1.5559999999999987	7.279176721651625e-35	-0.5986218660935518	0.00023414685048949097	-1.6656517116021452	60.93596604564425	-4.582780920947335
-1.5549999999999988	3.864248850254467e-34	-0.5961950150786411	0.00013209049538014027	-1.6620031456809754	60.85493123178654	-4.563414485971554
-1.5539999999999987	2.015241924481364e-33	-0.5887864324139591	7.320413480223525e-05	-1.6525855465425594	60.762539145697886	-4.552062945049476
-1.5529999999999986	1.0324489368131873e-32	-0.5928938722489121	3.985475145065113e-05	-1.632756547590268	60.66195703479715	-4.562088039292727
-1.5519999999999987	5.19624083949251e-32	-0.6021173125415897	2.1315954175663508e-05	-1.6047052315302748	60.557747120242276	-4.581367563141421
-1.5509999999999988	2.5691488810434477e-31	-0.6132965990431576	1.1199778137444185e-05	-1.5814843952245983	60.455542811493665	-4.61714389998196
-1.5499999999999987	1.2478678471670833e-30	-0.6194090863094558	5.780878807149889e-06	-1.5693245262429372	60.36162795202678	-4.635109545709173
-1.5489999999999986	5.954252581983311e-30	-0.6190137291818492	2.9312845847648646e-06	-1.5560238016637615	60.28250223835872	-4.634376741030079
-1.5479999999999987	2.7910348852435386e-29	-0.6137664062354109	1.4601641336355403e-06	-1.541197742395437	60.224516890521684	-4.603491089633407
-1.5469999999999988	1.285235301825825e-28	-0.5992971304438054	7.145372314101155e-07	-1.5264849552792414	60.19363932469621	-4.560969489820455
-1.5459999999999987	5.8140587647520785e-28	-0.5861094187660323	3.4350058515476385e-07	-1.517116910463824	60.19536008532135	-4.53579914247553
-1.5449999999999986	2.5837804072473956e-27	-0.5837787865600038	1.6222189975255475e-07	-1.502761391960133	60.23470235608368	-4.528078888267434
-1.5439999999999987	1.1280055127667787e-26	-0.5783051656216295	7.52611465936987e-08	-1.482479549710623	60.316250053943236	-4.505242549247573
-1.5429999999999988	4.8377821734751194e-26	-0.5741124433197027	3.43013721824032e-08	-1.4722179736799215	60.444089762688954	-4.528875223616129
-1.5419999999999987	2.0382661678521438e-25	-0.5821978236722005	1.5357886363397256e-08	-1.4692749482760232	60.62157395905594	-4.5383582152648305
-1.5409999999999986	8.436358297050816e-25	-0.5834327725090783	6.755082856987467e-09	-1.4563172029930025	60.85085877397216	-4.547733252417969
-1.5399999999999987	3.4302732074266264e-24	-0.5724757277258459	2.9188324865173277e-09	-1.4328055903721106	61.13223992078438	-4.575200834910973
-1.5389999999999988	1.3701938897049204e-23	-0.5623272077163828	1.2389874616191495e-09	-1.4045436548611634	61.463388479762706	-4.608870700745398
-1.5379999999999987	5.376690194766785e-23	-0.5527237010340551	5.166588726797388e-10	-1.3925564553921	61.838653069649446	-4.632490933574548
-1.5369999999999986	2.0726583897373878e-22	-0.5458689056339697	2.1165089354753184e-10	-1.394255252265282	62.24862702295619	-4.618397730350063
-1.5359999999999987	7.84910678986819e-22	-0.5425008859513007	8.517566814468891e-11	-1.4032667897983886	62.68016557056353	-4.577468665980154
-1.5349999999999988	2.920065635464156e-21	-0.5552017571529757	3.367365172889509e-11	-1.419794433845982	63.11697621613175	-4.577830432737875
-1.5339999999999987	1.0671978386425208e-20	-0.5713304303764388	1.3078083433936749e-11	-1.434333425924382	63.540804706599346	-4.590020372931121
-1.5329999999999986	3.831574733706528e-20	-0.5939474907799562	4.98973188209626e-12	-1.4334134554709117	63.933118787253214	-4.576560174002229
-1.5319999999999987	1.3514183387650113e-19	-0.605885883254467	1.8702063726361245e-12	-1.4205810797940577	64.27707788041198	-4.567158215237301
-1.5309999999999988	4.682551634564206e-19	-0.6116032734959623	6.886222799528701e-13	-1.410779978522092	64.55949489407459	-4.5429205727268975
-1.5299999999999987	1.5938804090661853e-18	-0.608716818358933	2.490874352774296e-13	-1.4176299020622063	64.77246680313021	-4.554623718900772
-1.5289999999999986	5.329781777848529e-18	-0.5938578226755366	8.85119247049997e-14	-1.4274019982810628	64.91438315439247	-4.561924823886836
-1.5279999999999987	1.75082937926595e-17	-0.5718212160679088	3.089804207515458e-14	-1.4335447293925123	64.99011286971793	-4.584826543749481
-1.5269999999999988	5.650138739407251e-17	-0.5531418389555409	1.0595936504299757e-14	-1.4376913371019666	65.01030366393532	-4.603887203260707
-1.5259999999999987	1.791247083052469e-16	-0.5433004921472828	3.569660757350201e-15	-1.4321043302420782	64.9898796898756	-4.58365184767768
-1.5249999999999986	5.57870263813439e-16	-0.5325232132520152	1.1813912588274326e-15	-1.4253730036651975	64.94596228342566	-4.603688139409668
-1.5239999999999987	1.7068388760768152e-15	-0.5277792753049486	3.8409598870682348e-16	-1.42545178188777	64.89553871053744	-4.635336041230191
-1.5229999999999988	5.13019334469408e-15	-0.5337666301379612	1.2267752346235652e-16	-1.435071834819968	64.85324529518859	-4.6214276652488815
-1.5219999999999987	1.514806525289342e-14	-0.5330231856950792	3.849190794083079e-17	-1.4383607026216028	64.8296067094056	-4.607500166651476
-1.5209999999999986	4.39403188815511e-14	-0.5185427848330196	1.1864599599798057e-17	-1.4242038080140609	64.82998815806403	-4.595083658470363
-1.5199999999999987	1.252138202911368e-13	-0.5100361503296404	3.5926585574124666e-18	-1.4031979136110853	64.85438902942278	-4.560557207964139
-1.5189999999999988	3.5052970468702265e-13	-0.5109646397402211	1.0687054261467603e-18	-1.3928811205777314	64.8980605362808	-4.542210432663385
-1.5179999999999987	9.640097359026097e-13	-0.5112377689538539	3.123052869341018e-19	-1.398516266050835	64.95279374996838	-4.563113080119636
-1.5169999999999986	2.6044897024345393e-12	-0.5141858787071997	8.965623359052058e-20	-1.4089365404028003	65.00862297938782	-4.589214345464144
-1.5159999999999987	6.912723317642799e-12	-0.5140772066083131	2.5285411537896584e-20	-1.420200995287758	65.05563957858503	-4.573942539361285
-1.5149999999999988	1.8024439432521575e-11	-0.5110644629003537	7.007673253459387e-21	-1.4272677467788775	65.08561905995438	-4.57076373870221
-1.5139999999999987	4.617014862468725e-11	-0.5052755633354402	1.9166407114134967e-21	-1.4271465676059845	65.09322443112052	-4.58515707843586
-1.5129999999999986	1.1618462163915914e-10	-0.5057654729606418	5.493631435059392e-22	-1.42001194972521	65.07664572457189	-4.571871476145604
-1.5119999999999987	2.8722680536550225e-10	-0.5119593414923096	2.870684009157286e-22	-1.3976505266559738	65.03764825876172	-4.565522580074342
-1.5109999999999988	6.975758543322859e-10	-0.5185712617994322	6.166658120590861e-22	-1.3706724560799708	64.98110716866121	-4.579619965674312
-1.5099999999999987	1.6643682406609702e-09	-0.5222405238843957	2.1820600753448105e-21	-1.3456330543261934	64.91418324639444	-4.58803229155476
-1.5089999999999986	3.901219919939009e-09	-0.5186611869955853	7.973127818514698e-21	-1.3263738805511698	64.84533227306778	-4.566389322017802
-1.5079999999999987	8.983512797220001e-09	-0.5095586306880123	2.87201696386035e-20	-1.3081482896431778	64.7833332719704	-4.5661146763065075
-1.5069999999999988	2.0323037376685115e-08	-0.4938561909842055	1.0165475686758209e-19	-1.3027879813542154	64.7364765181411	-4.58225053597969
-1.5059999999999987	4.516789668676507e-08	-0.48389304271964034	3.5347168463457147e-19	-1.3058164898408031	64.71198353604235	-4.600325722879896
-1.5049999999999986	9.862167391678277e-08	-0.4794454104905833	1.2074279882729804e-18	-1.3140201765357884	64.71565693961033	-4.615690267216147
-1.5039999999999987	2.115528320042125e-07	-0.4694095449423616	4.051791499921793e-18	-1.3241846417082	64.75169620722139	-4.615663816851141
-1.5029999999999988	4.458331353230814e-07	-0.4597225609139702	1.3357099182744567e-17	-1.3326224326032032	64.82258072350956	-4.582378803829215
-1.5019999999999987	9.230735248217878e-07	-0.4600221803936449	4.325700253427945e-17	-1.346505817484717	64.92892087549653	-4.578158516895133
-1.5009999999999986	1.8776495717576747e-06	-0.46847229868989626	1.376194767885568e-16	-1.3494976733358917	65.06921023427473	-4.598896318207107
-1.4999999999999987	3.7524196023194136e-06	-0.479222579518262	4.301130226258394e-16	-1.3547557067400684	65.23946735759685	-4.607384194623225
-1.4989999999999988	7.367695809106176e-06	-0.4843463116885036	1.3205793162426032e-15	-1.3651850859672179	65.43281930698193	-4.606766774844345
-1.4979999999999987	1.4212838745729361e-05	-0.4744191504890861	3.9831402521136726e-15	-1.365196159061805	65.63913342711865	-4.640136111792208
-1.4969999999999986	2.693797127607536e-05	-0.46725115790510674	1.1802280063003672e-14	-1.3519642397638019	65.84483432043939	-4.64490841644432
-1.4959999999999987	5.016382516776764e-05	-0.46738671093231193	3.435464320612783e-14	-1.3344688213864033	66.03304006994487	-4.6194463301326385
-1.4949999999999988	9.178373028347208e-05	-0.47742984186937837	9.823905544622067e-14	-1.3158963823901066	66.18411434814722	-4.584295782147076
-1.4939999999999987	0.00016500555114622292	-0.4947746204001387	2.7597015849704287e-13	-1.300642739130591	66.27666599029956	-4.573131830816931
-1.4929999999999986	0.000291473239748825	-0.5081410009015012	7.615865701539915e-13	-1.2946485872979199	66.2889482511926	-4.592233934252836
-1.4919999999999987	0.0005059140032313104	-0.5127674464844006	2.064693736819859e-12	-1.2926362165001928	66.20053291374926	-4.594149697521905
-1.4909999999999988	0.0008628680994417254	-0.5150224821609094	5.498841641947046e-12	-1.3094879867274918	65.99407568141386	-4.533172369602186
-1.4899999999999987	0.0014461555266997597	-0.5191905527077295	1.438685924151484e-11	-1.3284751409460764	65.65696070005222	-4.57305983469758
-1.4889999999999985	0.0023817881655816358	-0.5143834538157066	3.6977707729692207e-11	-1.3284658303146657	65.1826188507906	-4.637817199382738
-1.4879999999999987	0.0038550065158945213	-0.5079067467811559	9.3366952920339e-11	-1.3121288104313014	64.57135449664607	-4.639884757468331
-1.4869999999999988	0.006131956443110126	-0.5018608005994858	2.3159308875322405e-10	-1.2829374420673527	63.83058012707272	-4.654004475181663
-1.4859999999999987	0.009586168211735871	-0.487716854266896	5.643352956072594e-10	-1.251850094222565	62.97443526576257	-4.646601698646813
-1.4849999999999985	0.01472940796684265	-0.4686179904433929	1.3509150538736335e-09	-1.2318896554618735	62.02284153734583	-4.639880254784108
-1.4839999999999987	0.022245611448694483	-0.4577211505480842	3.1768600128474472e-09	-1.2246473450332411	61.00010830837581	-4.606437969210969
-1.4829999999999988	0.03302549041914646	-0.4546732438981031	7.339176368572412e-09	-1.22430742890187	59.933245235562715	-4.580736706102363
-1.4819999999999987	0.048198090886078945	-0.4612564897983973	1.665619435412058e-08	-1.2344297820162002	58.85015665697129	-4.5713312537148605
-1.4809999999999985	0.06915421780235247	-0.4625917010940281	3.7135001380543585e-08	-1.253622553646321	57.777889773234776	-4.560491378318514
-1.4799999999999986	0.097555439246124	-0.4492797831021868	8.133366043001445e-08	-1.262866061209008	56.74108871347089	-4.553997662847976
-1.4789999999999988	0.13532162472918255	-0.45225855597048936	1.7499933615558187e-07	-1.2711427854397195	55.760775717074324	-4.572595371422946
-1.4779999999999986	0.18458997012485356	-0.4603455529914602	3.6989775328074065e-07	-1.2610637439920653	54.85354404277996	-4.554063043611159
-1.4769999999999985	0.24763950757551825	-0.4714476019494538	7.680795370334225e-07	-1.2414332856873134	54.031208421754265	-4.539881940263482
-1.4759999999999986	0.3267773944680587	-0.47493405704763775	1.566786805606643e-06	-1.2225176999575218	53.300919623009435	-4.545056717211952
-1.4749999999999988	0.4241868603669522	-0.46148269216896526	3.1397337792535305e-06	-1.2040208796109397	52.66571050010489	-4.543519925677646
-1.4739999999999986	0.5417413818070717	-0.44232819363345005	6.180946072894649e-06	-1.1907177425354654	52.12540216864845	-4.564779425267327
-1.4729999999999985	0.680795019663447	-0.43732776459371847	1.195353321898822e-05	-1.1808037618145049	51.677762251583424	-4.556059571242684
-1.4719999999999986	0.8419642306932819	-0.4403801533785976	2.2709984629828567e-05	-1.1696426637567048	51.31977575480516	-4.542883815358831
-1.4709999999999988	1.0249210377267028	-0.44511944786047786	4.238543034789291e-05	-1.1642883093145133	51.048868146529394	-4.556966250575991
-1.4699999999999986	1.228220365527651	-0.45123174924571585	7.771333789619119e-05	-1.1735704886999592	50.86391540961692	-4.573047857521589
-1.4689999999999985	1.449184898042606	-0.45596394866474454	0.00013997605132077114	-1.1908681086228061	50.765892138063265	-4.592528427220293
-1.4679999999999986	1.683868537825704	-0.4543769918450473	0.00024768010458222717	-1.204342398412254	50.75804835107216	-4.568145971291418
-1.4669999999999987	1.9271143870046672	-0.4460097670453903	0.00043053425954992387	-1.2000330323465291	50.84556656666021	-4.563440112148268
-1.4659999999999986	2.1727154905262123	-0.4390278549566617	0.0007351966486772139	-1.2058080860020732	51.03472592406747	-4.591096303220108
-1.4649999999999985	2.4136771500045877	-0.4369389091447716	0.0012333278277675795	-1.2176281844813728	51.33167860644224	-4.621462927049515
-1.4639999999999986	2.6425694718746344	-0.43366842473970146	0.0020325102847108503	-1.2225108850183806	51.74101185291902	-4.617935822096129
-1.4629999999999987	2.851949108761453	-0.43245102436089095	0.0032905324820646986	-1.2213693065864628	52.264313053938636	-4.5897943197067645
-1.4619999999999986	3.034820971213155	-0.4267124347388804	0.005233338444455007	-1.2139363921997708	52.89896563403527	-4.554468159369299
-1.4609999999999985	3.1851048940446547	-0.41088932983892285	0.008176560803665207	-1.192072456282601	53.63737531879949	-4.555272500817895
-1.4599999999999986	3.2980693998210713	-0.43208903104349927	0.012549942287978686	-1.169938275213785	54.46676295138692	-4.5572050433491365
-1.4589999999999987	3.3706950570003977	-0.44653890116467526	0.0189230874290884	-1.152877188505304	55.3695714944059	-4.543473390459188
-1.4579999999999986	3.4019334571179862	-0.44186675720221374	0.028029895094519315	-1.1451488609725569	56.32443694041017	-4.5499049360690815
-1.4569999999999985	3.392834313214457	-0.4325538769736094	0.040787788439902	-1.1472224413500898	57.307583681993	-4.55327019573913
-1.4559999999999986	3.346522257560079	-0.4275452729559136	0.0583066450420777	-1.1508918364637104	58.29444123465707	-4.4961764381304885
-1.4549999999999987	3.268016129861798	-0.4238185209609339	0.08188138065272751	-1.1434450875353441	59.26125290677631	-4.461978339456999
-1.4539999999999986	3.1638963040713968	-0.43580106766075855	0.112961765193189	-1.1394652082130319	60.18646242133891	-4.506163484420128
-1.4529999999999985	3.0418391184540146	-0.46677130305553916	0.15309358488760041	-1.1364909072708822	61.05171753137836	-4.525634890617869
-1.4519999999999986	2.910050720422183	-0.48724097671636935	0.20382700564915462	-1.1310138912126095	61.84240873767039	-4.544026600082092
-1.4509999999999987	2.776644334255603	-0.5013228857756205	0.26659111150558207	-1.1320021471724375	62.547749762742384	-4.543950026545364
-1.4499999999999986	2.6490136529611297	-0.5005849002848353	0.34253804563064477	-1.1315460867114047	63.160486560717715	-4.53476898004715
-1.4489999999999985	2.533259295529995	-0.4833393523154523	0.4323656414732372	-1.1272064712860308	63.67637791114776	-4.556022465325965
-1.4479999999999986	2.433723867476217	-0.46691450120168104	0.5361332514718719	-1.1307871801070768	64.09361323010602	-4.592061324835811
-1.4469999999999987	2.3526834716310416	-0.45246877485396614	0.6530907326362275	-1.1414198286546364	64.41231971998836	-4.572020227469198
-1.4459999999999986	2.2902296887169893	-0.4396345565075992	0.7815441346563293	-1.1434000553450605	64.63426648724385	-4.557544451672515
-1.4449999999999985	2.244357169509603	-0.4331630808109555	0.9187824782082986	-1.1463159994672012	64.76280892932922	-4.555172265052925
-1.4439999999999986	2.21125005002652	-0.4274784540383926	1.0610872832738767	-1.1425043125442196	64.80304701737755	-4.578063279020416
-1.4429999999999987	2.18573811630746	-0.42191781350096136	1.20383987465932	-1.1395103104926227	64.76211072231965	-4.579667328563831
-1.4419999999999986	2.161874025710269	-0.4258936610018682	1.3417312906915957	-1.1446663840035816	64.6494465854294	-4.576727442150905
-1.4409999999999985	2.133568791309394	-0.4383226199231101	1.4690669254808857	-1.147696565866099	64.47696823047701	-4.573059564618897
-1.4399999999999986	2.0952163382451245	-0.4545307299667568	1.580144571137805	-1.1373862233718048	64.2589515246178	-4.570192514661084
-1.4389999999999987	2.0422403383306516	-0.470101086995227	1.6696724253181923	-1.1215846147842015	64.01159768552574	-4.601360137696316
-1.4379999999999986	1.971507481543671	-0.48052739487070906	1.7331850549128804	-1.1105945123314165	63.752246319215935	-4.596559991585845
-1.4369999999999985	1.881569272678814	-0.4921043190128133	1.7674120244960496	-1.0962713458744595	63.49828437060549	-4.59384124351128
-1.4359999999999986	1.7727166794137874	-0.5059187916143578	1.7705568849205735	-1.0868982006134984	63.26585535222708	-4.598847109558752
-1.4349999999999987	1.6468551979829067	-0.5102951846420578	1.7424534021623104	-1.1050288785217242	63.06851668440838	-4.609726741908793
-1.4339999999999986	1.5072287753499845	-0.49991884279092313	1.684580116234201	-1.1098394481347122	62.91601505660924	-4.628758369642671
-1.4329999999999985	1.3580366795955705	-0.4913106434880635	1.5999314555030313	-1.0925130728886574	62.81334731740228	-4.646293994775836
-1.4319999999999986	1.203995974632802	-0.4828239787315096	1.4927610437623569	-1.0674702467835124	62.76024783049717	-4.660306532925065
-1.4309999999999987	1.0499031113966344	-0.4767152594371151	1.368227824310419	-1.0529066285573616	62.75119583292087	-4.6438299699001995
-1.4299999999999986	0.9002419409032127	-0.4769713217580942	1.2319859424338682	-1.0558111468932494	62.77597389378954	-4.586577384602804
-1.4289999999999985	0.7588738763721963	-0.47629310824376164	1.0897635956761893	-1.0761317651410627	62.82073871260571	-4.561874264684316
-1.4279999999999986	0.6288313237284747	-0.4704775201599842	0.9469739856697997	-1.0947930751936967	62.86949697347654	-4.609855360402178
-1.4269999999999987	0.5122203781732413	-0.4611226548981281	0.8083938681503595	-1.1077159003946806	62.9058209292207	-4.60801970489983
-1.4259999999999986	0.41022538507483075	-0.4486547559306664	0.6779336354502932	-1.1272163134337387	62.914599434102186	-4.591575722086067
-1.4249999999999985	0.32319789778066516	-0.4352211396507398	0.5585094968403328	-1.1401762895557694	62.88360723175971	-4.5660706516121925
-1.4239999999999986	0.2508066394967027	-0.43091224043694587	0.4520153172591491	-1.1357783528617547	62.804692502038996	-4.558986600026616
-1.4229999999999987	0.19222328697748486	-0.42708049503415413	0.3593808658078075	-1.1306762702334867	62.67442999706485	-4.572880997030016
-1.4219999999999986	0.14632056963035878	-0.4290979054220928	0.28069582860085324	-1.1322844835386436	62.49415976566728	-4.585305260269702
-1.4209999999999985	0.11186322195244057	-0.43776716419283523	0.21537543911088627	-1.1264729057876788	62.269419855493744	-4.572434216333968
-1.4199999999999986	0.0876774919855467	-0.4450557522296345	0.16234376075785564	-1.115360147996415	62.008872001064866	-4.547237691158843
-1.4189999999999987	0.0727900464811529	-0.45821218732409297	0.12021377576390768	-1.104706392670977	61.722896782758085	-4.587593052335441
-1.4179999999999986	0.06653136666917772	-0.4777327939748349	0.08744844330488058	-1.0893311986679919	61.42208461677105	-4.614684671344178
-1.4169999999999985	0.06860163268195062	-0.4865216066167314	0.06249267815331035	-1.0653073584928976	61.11586072913993	-4.611130448376103
-1.4159999999999986	0.07909859913973344	-0.4792519679444399	0.043871794643331734	-1.0502083677245022	60.81145211618184	-4.632910641479863
-1.4149999999999987	0.09850737930409235	-0.4680485420677576	0.03025665217763241	-1.0379113444921353	60.51333664476944	-4.631695570603365
-1.4139999999999986	0.12765194529158777	-0.4574099277425436	0.020499135892408392	-1.0314214009288365	60.22322105484045	-4.618300691934296
-1.4129999999999985	0.16760819741477098	-0.4538094253945584	0.013643614671573597	-1.0272720240383437	59.940493717086284	-4.577980891881187
-1.4119999999999986	0.21957930030276404	-0.451578199262274	0.008920774174295458	-1.026689633389732	59.66300987731467	-4.531874731390544
-1.4109999999999987	0.28473608656416005	-0.4480080511535267	0.005730003072844173	-1.0370953536819656	59.38800999312991	-4.53002861230882
-1.4099999999999986	0.364028842465629	-0.440329111807875	0.003615649915918429	-1.0509287975358144	59.11295758873256	-4.488452349953759
-1.4089999999999985	0.4579814792314823	-0.4258068210478589	0.002241285085688519	-1.0636153757577882	58.836114619208885	-4.501384378078901
-1.4079999999999986	0.5664843192001483	-0.4159099732974009	0.0013648566438931513	-1.07875498068155	58.55674244426271	-4.533163917483923
-1.4069999999999987	0.6886065079176558	-0.4133113809135155	0.000816499991121896	-1.0877348047162916	58.27490944055894	-4.575198708013725
-1.4059999999999986	0.822452226120767	-0.41436210759330727	0.00047984893997312283	-1.0856151922995576	57.990981303629205	-4.5953506875115275
-1.4049999999999985	0.9650852685369075	-0.4117355471677429	0.0002770333823009901	-1.0773196300523409	57.704946189001	-4.550832572256585
-1.4039999999999986	1.1125433131105018	-0.4024436188440904	0.00015712268000784207	-1.0586748547667433	57.41576748953751	-4.5327002426026395
-1.4029999999999987	1.2599559940727276	-0.39805318772050907	8.754369259259409e-05	-1.034824484023145	57.12095386909241	-4.510588615090695
-1.4019999999999986	1.401770102275267	-0.39693370042673337	4.791704784393275e-05	-1.0142167834505307	56.81649064376238	-4.480504874643737
-1.4009999999999985	1.532072026715197	-0.40003953031362727	2.5765255583805386e-05	-1.0058539494806462	56.497199395007485	-4.470407232869548
-1.3999999999999986	1.6449837483790566	-0.4100451525424974	1.3609998130699594e-05	-1.010715024817284	56.15750095469584	-4.471447398573556
-1.3989999999999987	1.735096521027918	-0.4203484609932515	7.062539428977212e-06	-1.0165137195419882	55.79247015832569	-4.473694523948661
-1.3979999999999986	1.7978980380308651	-0.4298193107980335	3.600335017594934e-06	-1.022113055891903	55.39900659088685	-4.476366256144361
-1.3969999999999985	1.8301461523688054	-0.431862390026342	1.8030349821431011e-06	-1.0251566968357961	54.97691594636185	-4.512163264092144
-1.3959999999999986	1.830146001640385	-0.42157212339145045	8.870428527230674e-07	-1.0228008653822291	54.52970592701194	-4.522204416675094
-1.3949999999999987	1.7978975051856367	-0.43343309093517207	4.2871063883963e-07	-1.0083784377539757	54.06494528203942	-4.532771473464889
-1.3939999999999986	1.7350953276726457	-0.45896786982650767	2.0354626991214224e-07	-0.9931602295049284	53.59410467799515	-4.517694158906957
-1.3929999999999985	1.6449812959713788	-0.48114558185394585	9.493827910498729e-08	-0.9774151030890292	53.13187986660669	-4.531512627747398
-1.3919999999999986	1.5320671451748358	-0.48686390542212044	4.350102229433445e-08	-0.9572105745193265	52.69507656087792	-4.548033065394544
-1.3909999999999987	1.401760586065274	-0.47839930936943775	1.9581280864934934e-08	-0.9462459291106703	52.301199971192815	-4.543179560910888
-1.3899999999999986	1.2599377821228286	-0.47072515678705446	8.659421431634375e-09	-0.9451545034456658	51.96693132231716	-4.5131903105061575
-1.3889999999999985	1.1125090786579308	-0.4696929413308632	3.763430660719483e-09	-0.9564043893571087	51.706684756253544	-4.497786688379227
-1.3879999999999986	0.9650220513144258	-0.4726073463466649	1.6106639538927493e-09	-0.972920996639481	51.531421266646284	-4.519560303005805
-1.3869999999999987	0.8223375471675382	-0.4724861542071825	6.873217435853637e-10	-0.9869464876378485	51.44785594226148	-4.521836763553037
-1.3859999999999986	0.6884021408796926	-0.46654556047324686	3.141217723269252e-10	-0.9850345838269811	51.45813775831868	-4.492733034952689
-1.3849999999999985	0.5661265380595107	-0.45151855623138754	2.0549579356958024e-10	-0.9822514673300418	51.56001594436045	-4.4678216884961754
-1.3839999999999986	0.45736615537240977	-0.4415273208685845	2.7615956510892597e-10	-0.9804046108961258	51.74744257895113	-4.461386199284666
-1.3829999999999987	0.3629892335685624	-0.4334474777919171	5.81736469039677e-10	-0.9716630138456832	52.01150606514872	-4.477277277038473
-1.3819999999999986	0.2830105809172541	-0.4296466892571087	1.3575897041929074e-09	-0.9628078252848492	52.34155172162528	-4.472360456752369
-1.3809999999999985	0.2167658239823616	-0.41925117209797447	3.1793751538221517e-09	-0.9520614903907649	52.726328852727846	-4.467251411161782
-1.3799999999999986	0.16310157630821057	-0.40626402608594286	7.340107509077288e-09	-0.9406188866536829	53.15501031266199	-4.444580950800088
-1.3789999999999987	0.12056040963625617	-0.40222617582544906	1.665653326922765e-08	-0.9408910133492031	53.61795923703444	-4.464784125631382
-1.3779999999999986	0.08754482538546485	-0.4007475909692915	3.7135123390506816e-08	-0.9456230484394416	54.10716325769212	-4.472651778666853
-1.3769999999999984	0.062450433325050195	-0.3956600438417341	8.133370607723815e-08	-0.9546146278727835	54.61631126652061	-4.480390948431369
-1.3759999999999986	0.04376426524887791	-0.38316029588256295	1.7499936030190367e-07	-0.9691473230708044	55.1405422450442	-4.469281280314774
-1.3749999999999987	0.030128883577523084	-0.37433905347617424	3.6989778602225586e-07	-0.9826264750270874	55.67594071331816	-4.481544630610276
-1.3739999999999986	0.02037631552534569	-0.36593417034329173	7.680796184174668e-07	-1.0035670575649396	56.218882062231806	-4.539331106005183
-1.3729999999999984	0.013537782203179607	-0.37191190466437996	1.5667870309315289e-06	-1.0164393693078222	56.76534022214954	-4.541377748444953
-1.3719999999999986	0.008835858175623119	-0.3874357065050607	3.1397344019688913e-06	-1.010883197655206	57.310260955136684	-4.521073559946959
-1.3709999999999987	0.005665387928187993	-0.3999300095291277	6.180947766694724e-06	-1.0104123669095695	57.847081593699166	-4.516634630958113
-1.3699999999999986	0.0035685479636324837	-0.40957167869852773	1.1953537745971354e-05	-1.0089568952612138	58.367449691048655	-4.489317084221132
-1.3689999999999984	0.0022082025475016927	-0.41084008325825133	2.270999651611136e-05	-1.0022381359592418	58.86116633915919	-4.461020039549643
-1.3679999999999986	0.0013424182465471446	-0.4168294593849336	4.238546100729595e-05	-0.9970678232965078	59.31636028467137	-4.441372648134219
-1.3669999999999987	0.0008018547338848348	-0.42427819405371137	7.771341558540561e-05	-0.9799632698402555	59.71988816618408	-4.446559821863709
-1.3659999999999985	0.0004708327539088572	-0.4355572232248354	0.00013997624471216374	-0.9594362065638979	60.05795185857154	-4.438673050395819
-1.3649999999999984	0.00027222389860798174	-0.44955686863718053	0.00024768057750784104	-0.9519838405328371	60.31692058954973	-4.4810003756637355
-1.3639999999999985	0.00015589409622997826	-0.45489954621082956	0.0004305353956791653	-0.9496334607596404	60.484336758409185	-4.506090883861041
-1.3629999999999987	9.022096601655717e-05	-0.45101790154874394	0.0007351993299553035	-0.9300448632654877	60.55006543844044	-4.509396843104581
-1.3619999999999985	5.6143129004065996e-05	-0.4367335165109186	0.0012333340441142496	-0.9094931223766259	60.50751749389786	-4.513923637223191
-1.3609999999999984	4.323864281336556e-05	-0.4225284221015104	0.0020325244429035766	-0.8919760264772132	60.35483926053614	-4.488152805143127
-1.3599999999999985	4.743059439322621e-05	-0.4197480661560101	0.003290564160200923	-0.8770705592783422	60.09592661200712	-4.473025507137782
-1.3589999999999987	7.005246960095605e-05	-0.4209084061812374	0.005233408073531715	-0.8687479056179167	59.74109932530411	-4.494191040913381
-1.3579999999999985	0.00011815643058869787	-0.42678543866697555	0.008176711152777603	-0.8625707892871417	59.307273777226534	-4.513070460440602
-1.3569999999999984	0.00020610359512525706	-0.42974543398189763	0.012550261214263819	-0.8629755800870086	58.81750505813764	-4.506703096259421
-1.3559999999999985	0.0003586296513333662	-0.4184912899218572	0.01892375202699492	-0.8642129102775267	58.2998339945145	-4.535896402633316
-1.3549999999999986	0.000615723371084113	-0.4011499516589429	0.02803125562048138	-0.8690868046011776	57.78546322459693	-4.580697569109975
-1.3539999999999985	0.0010397761254788617	-0.38350038644333856	0.040790524552145414	-0.8777627036164929	57.30638566645873	-4.600273383514715
-1.3529999999999984	0.0017255346984591596	-0.3709545955313765	0.05831205059589587	-0.8817423014451218	56.89268084701593	-4.597731038717758
-1.3519999999999985	0.0028133837891814065	-0.37394546878703516	0.0818918718653994	-0.884806606605936	56.569761935882525	-4.561274218831276
-1.3509999999999986	0.004506354138035951	-0.385014975427378	0.11298176797490166	-0.8881680483155134	56.35588515674758	-4.527855108068451
-1.3499999999999985	0.0070909461612788756	-0.4015962407652638	0.1531310506271718	-0.8932405137944567	56.260216752260504	-4.505172001610462
-1.3489999999999984	0.01096132864052746	-0.4171594069531233	0.20389594345138579	-0.8966084107691035	56.2816925854881	-4.504592918347594
-1.3479999999999985	0.016645685330498903	-0.43711441454653466	0.266715723477002	-0.8962000011593149	56.4088115504306	-4.492900374201134
-1.3469999999999986	0.024832442850005968	-0.45105707919952914	0.3427593251956906	-0.9025250627409905	56.620391834585924	-4.466939932218334
-1.3459999999999985	0.03639288110351895	-0.46299928412924746	0.4327516545885896	-0.910319676422187	56.88720676483674	-4.464764012666307
-1.3449999999999984	0.05239533814657603	-0.465118903628298	0.5367947700136234	-0.9124092031179932	57.174321277290524	-4.480131329753458
-1.3439999999999985	0.0741050948180303	-0.4702111000544203	0.6542044146137947	-0.9089344859501626	57.44388345962634	-4.513697226151769
-1.3429999999999986	0.10296335769538281	-0.47490523218026826	0.7833860071869335	-0.9041338783631994	57.65809440830834	-4.5213249226190255
-1.3419999999999985	0.14053889531092648	-0.4653862498262824	0.9217749988824889	-0.9098744463635301	57.782083568983516	-4.551191886873423
-1.3409999999999984	0.18844715424365316	-0.4523485197220649	1.065863609230439	-0.9207862671682965	57.786450043061315	-4.557169414576206
-1.3399999999999985	0.2482343288237023	-0.45166828914001295	1.2113289804280276	-0.9253563522310987	57.64928383432903	-4.52142180794358
-1.3389999999999986	0.32122793602570876	-0.45731007799069884	1.3532670232880746	-0.9187340391448173	57.35754437993073	-4.484075205076935
-1.3379999999999985	0.4083607408138605	-0.4679323762024686	1.4865227193874744	-0.9083395559569639	56.907737727294034	-4.466508080232851
-1.3369999999999984	0.5099808495111631	-0.474283700212915	1.6060931298472922	-0.9023016851374723	56.305891673654095	-4.508611047473268
-1.3359999999999985	0.6256665867918566	-0.4734495140804441	1.7075660443134253	-0.8972891974863988	55.566876453681886	-4.5339452601322785
-1.3349999999999986	0.754069311195087	-0.46433530350796487	1.7875473942520343	-0.8884088741908079	54.71315630704472	-4.557409428621523
-1.3339999999999985	0.8928094536422871	-0.4574100265383908	1.8440262471364244	-0.8833468731513082	53.77308551872887	-4.541338742300135
-1.3329999999999984	1.0384497938996662	-0.45861532234796987	1.8766286683416844	-0.8795480928522	52.778883032491656	-4.514458889552514
-1.3319999999999985	1.1865647447322274	-0.4438145765969301	1.8867212494676444	-0.8990800196080115	51.76443383677436	-4.490563506778134
-1.3309999999999986	1.3319152467313788	-0.42430254795658806	1.877340792545575	-0.918275608718132	50.76307327330618	-4.5025441643412485
-1.3299999999999985	1.4687265957025668	-0.41112802000394033	1.8529466135933148	-0.9208528116064933	49.80551124009893	-4.486256636438428
-1.3289999999999984	1.59105266668155	-0.40200436441243287	1.8190135441254347	-0.9165539361642968	48.91804511535991	-4.473223702181931
-1.3279999999999985	1.6931966418367952	-0.39487988102752486	1.7815039963855517	-0.9061521587681906	48.12119121582074	-4.505301957509057
-1.3269999999999986	1.7701477711552305	-0.38768660127777516	1.7462735895532433	-0.8924483964821033	47.42883371359668	-4.519954798663278
-1.3259999999999985	1.8179879401810697	-0.3771182237441643	1.7184745522355465	-0.8794846799467734	46.847947889360654	-4.514911420986838
-1.3249999999999984	1.8342222681280558	-0.3583840941228612	1.7020230505109342	-0.8806953415345781	46.37890429425887	-4.500714365450082
-1.3239999999999985	1.8179949938587596	-0.33942711810658965	1.699190422231607	-0.8839610981846424	46.01630679963018	-4.5055170471085875
-1.3229999999999986	1.7701647627358497	-0.3563627101436682	1.7103647677207894	-0.8814569237964758	45.75026698692659	-4.522929231216835
-1.3219999999999985	1.6932302820648686	-0.37326778115018516	1.7340101228147635	-0.8824220753792734	45.56797646992861	-4.503396461950342
-1.3209999999999984	1.5911155993997104	-0.37207876784964256	1.7668278853644854	-0.8847652180371699	45.45541307664966	-4.459987477208306
-1.3199999999999985	1.468841140200089	-0.3687155496506165	1.8041020406511832	-0.8851277171153474	45.399009657994455	-4.43219655260583
-1.3189999999999986	1.3321195498276837	-0.3641830490469666	1.8401888618174125	-0.8868468486071618	45.38712605161423	-4.45912408503889
-1.3179999999999985	1.1869224924877202	-0.359155408909763	1.8690957082552475	-0.878585344646493	45.41119293405557	-4.498940799506908
-1.3169999999999984	1.0390650928402163	-0.3629032806169708	1.8850842865853208	-0.883558674057348	45.466436226456146	-4.530742223447987
-1.3159999999999985	0.8938490290642885	-0.3673508236302629	1.88323240943306	-0.8893988787408013	45.55213654554654	-4.520428397761293
-1.3149999999999986	0.7557947526417905	-0.37630826624215785	1.859894999490823	-0.8922988755077923	45.67142420577273	-4.51555037475552
-1.3139999999999985	0.6284799280104763	-0.37975008047891456	1.813018879962624	-0.9066730941425705	45.830651903276575	-4.521937701088539
-1.3129999999999984	0.5144871845546166	-0.36931084553777477	1.7422848346500173	-0.9192541541768858	46.038421499767985	-4.506466027141658
-1.3119999999999985	0.4154516785599957	-0.3544364844324365	1.6490718658099062	-0.9127521770570866	46.3043668698497	-4.5061639613417315
-1.3109999999999986	0.33218926102213375	-0.3484415092848973	1.5362595576711244	-0.9004656783775096	46.63781119097492	-4.554188289701171
-1.3099999999999985	0.26488001260301663	-0.3384174710742536	1.4079021409522243	-0.8850134524100742	47.04642429104907	-4.56633781703729
-1.3089999999999984	0.21327959644313102	-0.3286389832704231	1.2688200124561397	-0.8647644977070819	47.53500352194165	-4.550251416613621
-1.3079999999999985	0.17693177614182934	-0.3141664510085017	1.1241597967275783	-0.8469133491006481	48.10448967923025	-4.553087927740765
-1.3069999999999986	0.15535869571788738	-0.3016655747706409	0.9789723615367356	-0.8361082396823792	48.751307516456976	-4.53463043602817
-1.3059999999999985	0.14821018955087775	-0.2911049972049356	0.8378504156833492	-0.8237825217228771	49.4670890894673	-4.53814976331063
-1.3049999999999984	0.15535869571805905	-0.2841385328678592	0.7046551801506494	-0.814014565930085	50.23879977724191	-4.550285893717194
-1.3039999999999985	0.1769317761421757	-0.27464994559350464	0.5823473697623152	-0.8045751965324833	51.049245478028006	-4.5490343391354156
-1.3029999999999986	0.21327959644365732	-0.2693614573059687	0.4729236465602778	-0.8077610528484089	51.87790077067238	-4.536562438772993
-1.3019999999999985	0.2648800126037288	-0.2734972131262002	0.37744776475449016	-0.8099951510009402	52.70196779995657	-4.528452907063331
-1.3009999999999984	0.33218926102303625	-0.2784241321999467	0.2961571532481918	-0.8056992279982712	53.497559318717364	-4.534631049223886
-1.2999999999999985	0.41545167856108955	-0.29258373607322613	0.22862125071032294	-0.8011218289768613	54.24089928247144	-4.506230680352706
-1.2989999999999986	0.5144871845558961	-0.31619536146425803	0.17392736105264475	-0.8051580630164564	54.90944986176764	-4.49142678226959
-1.2979999999999985	0.628479928011927	-0.3252250206078145	0.13087239303776654	-0.8208551018237434	55.48290051358484	-4.50850657727757
-1.2969999999999984	0.7557947526433874	-0.3330678693460179	0.09814349349578477	-0.832579644097134	55.943986140151	-4.5322952478197
-1.2959999999999985	0.8938490290659951	-0.3443361003166757	0.07447608389170172	-0.8342200791420805	56.2791298548333	-4.542097400565866
-1.2949999999999986	1.0390650928419833	-0.3551815546537291	0.058783086953825205	-0.8239659697428763	56.47892513027049	-4.5702596321581925
-1.2939999999999985	1.1869224924894883	-0.35802035606235977	0.050253380261126225	-0.8167245838258846	56.53847863885637	-4.5787756002790605
-1.2929999999999984	1.332119549829386	-0.35314101958967214	0.04842028879486234	-0.8126762690690962	56.457629168925	-4.5751391892121624
-1.2919999999999985	1.4688411402016535	-0.34370880071162485	0.05320214487813949	-0.8106685741695198	56.24104343136638	-4.563874454981156
-1.2909999999999986	1.5911155994010668	-0.33674047719313727	0.06491683640385598	-0.8056856679305773	55.89817254361898	-4.588794244491722
-1.2899999999999985	1.6932302820659513	-0.3348102475803336	0.08427130283241889	-0.8023442649098523	55.443040189575626	-4.588203289795
-1.2889999999999984	1.7701647627366042	-0.3319315980989888	0.1123257257172294	-0.8014178030332108	54.893830182166624	-4.558194682052903
-1.2879999999999985	1.8179949938591473	-0.3275165260770812	0.1504313215070875	-0.8014396045068252	54.27224980257816	-4.5610959054371625
-1.2869999999999986	1.8342222681280558	-0.31337165367423303	0.200140717353678	-0.7942449731371012	53.60266482212686	-4.5628737492483795
-1.2859999999999985	1.817987940180682	-0.28619131073754506	0.2630912261353308	-0.7922777840016871	52.91102851208335	-4.5627353722597155
-1.2849999999999984	1.7701477711544755	-0.2845365444294508	0.34086401427944407	-0.7982572058652438	52.223654487598914	-4.571011302331594
-1.2839999999999985	1.6931966418357125	-0.2832312733251321	0.434825931298145	-0.8038557104309736	51.565906147519385	-4.6197586223375176
-1.2829999999999986	1.5910526666801934	-0.2681063979285525	0.5459650715218535	-0.79814133754899	50.960889487089354	-4.6540113214636465
-1.2819999999999985	1.4687265957010012	-0.26090321614608813	0.6747351249851337	-0.7892760756397135	50.428239341834704	-4.637215725877478
-1.2809999999999984	1.331915246729675	-0.25166960956314094	0.8209262623363983	-0.7831313622123266	49.98308240749841	-4.609009346245796
-1.2799999999999985	1.1865647447304566	-0.2478559678464326	0.983580750738113	-0.7772101232179077	49.635246335623236	-4.595858616233552
-1.2789999999999986	1.038449793897895	-0.2553570919609988	1.1609690442554983	-0.7857454930624077	49.38876626828246	-4.603548632576465
-1.2779999999999985	0.8928094536405728	-0.26364637969545135	1.3506365398188138	-0.7903905640108192	49.24172134972217	-4.61229760544759
-1.2769999999999984	0.7540693111934748	-0.2642206718012827	1.5495229625518088	-0.7927006339329238	49.18641572503256	-4.623536226238618
-1.2759999999999985	0.625666586790376	-0.26079200754915915	1.7541465059775347	-0.8052572173665682	49.209901427150974	-4.639036138438759
-1.2749999999999986	0.509980849509819	-0.2648072381119736	1.960834980502045	-0.8157794083447273	49.29482333307538	-4.630184474380178
-1.2739999999999985	0.4083607408126161	-0.2848634364135833	2.165978136918591	-0.8268940358707532	49.42054775740003	-4.594021086028537
-1.2729999999999984	0.32122793602443384	-0.31890630003086706	2.3662707210163196	-0.8225999316761411	49.564515750893285	-4.59646717686869
-1.2719999999999985	0.24823432882203741	-0.33760538813783175	2.55891585172304	-0.8059457254210611	49.703740847495816	-4.603993337244812
-1.2709999999999986	0.18844715424065286	-0.345711782543373	2.7417633363383813	-0.788332727977094	49.81635167689925	-4.606927462952153
-1.2699999999999985	0.14053889530414948	-0.35036134790220114	2.9133668989710304	-0.8035847597470483	49.883066614625484	-4.588899929022593
-1.2689999999999984	0.1029633576786183	-0.3538649450273929	3.072956449318478	-0.8380512548455061	49.88848473610138	-4.559333550867922
-1.2679999999999985	0.07410509477573145	-0.3765168851932124	3.220334286306917	-0.8628857264337039	49.82208785262075	-4.551939764715443
-1.2669999999999986	0.05239533804049625	-0.38895630076920706	3.3557151739042217	-0.8771704204657809	49.67887302500921	-4.5259097469565175
-1.2659999999999985	0.03639288084124975	-0.3866558148155203	3.479537540115517	-0.8745865871211583	49.45957133108751	-4.493261581213143
-1.2649999999999983	0.024832442212335493	-0.37313688136225315	3.5922754032654476	-0.8615943649881491	49.170451598842114	-4.5277341878712
-1.2639999999999985	0.016645683806940873	-0.36445988983786015	3.6942778231560016	-0.8479047508318147	48.82275025085455	-4.531849823741086
-1.2629999999999986	0.010961325064173421	-0.3546237483072309	3.785655561174622	-0.8345753390470867	48.43180304699162	-4.522287283575833
-1.2619999999999985	0.007090937913958752	-0.3450688803460757	3.8662248948452507	-0.8138715261294277	48.01597563229265	-4.514526090706157
-1.2609999999999983	0.00450633545412369	-0.34176501657513714	3.935508276232574	-0.7819299339355192	47.59549468481767	-4.534780376535706
-1.2599999999999985	0.0028133422074093565	-0.3408788082534957	3.9927828010362707	-0.7727263167281228	47.19127111019976	-4.529763375545505
-1.2589999999999986	0.0017254437872010172	-0.3468624691173792	4.037161816533491	-0.7585287367611796	46.823785542634724	-4.501221729694569
-1.2579999999999985	0.0010395808662197255	-0.351427846847935	4.067693185507798	-0.7468296827858156	46.51208094598371	-4.471122470368576
-1.2569999999999983	0.0006153113828245019	-0.3428586880073483	4.083459569360513	-0.7433380890217134	46.27288425923072	-4.461891845596072
-1.2559999999999985	0.00035777569186224394	-0.3221440385701527	4.083670612769287	-0.7443911390208284	46.11986413556516	-4.504459754201667
-1.2549999999999986	0.00020436471801647883	-0.31616226899379213	4.067742580920806	-0.7433923097677373	46.06302725342021	-4.543745116717559
-1.2539999999999984	0.0001146780289192692	-0.3123676929227966	4.035366133043096	-0.7423048192749275	46.108260312324255	-4.55338660265381
-1.2529999999999983	6.321697757875162e-05	-0.31114583487007463	3.9865660636972056	-0.7633111417466403	46.257034569536025	-4.549830111450744
-1.2519999999999984	3.423469365790504e-05	-0.3206438829014785	3.9217571308419736	-0.7793189948029707	46.50629891825272	-4.517451790296994
-1.2509999999999986	1.8212869383967104e-05	-0.32996241618159217	3.841797425861809	-0.7882963202747871	46.848590538517136	-4.481785668917459
-1.2499999999999984	9.518521806483404e-06	-0.33867113459744935	3.7480358595078505	-0.8030807009759238	47.27238543018555	-4.472503799013605
-1.2489999999999983	4.886972043332582e-06	-0.34766005263261335	3.6423446577169174	-0.8099637922688242	47.762693986172046	-4.486501351820928
-1.2479999999999984	2.464843836629433e-06	-0.3599433767717897	3.5271230836898524	-0.8041404652054734	48.30188165085517	-4.499463440901128
-1.2469999999999986	1.2212882337965896e-06	-0.3586525202432209	3.405256699023468	-0.787939534758633	48.87066652238675	-4.49916533840356
-1.2459999999999984	5.944648029777291e-07	-0.349563298060448	3.2800186465710124	-0.7748556539710715	49.44922044289812	-4.517430956991371
-1.2449999999999983	2.8425841379907134e-07	-0.3381917274812936	3.1549061306140547	-0.7792708410169722	50.01828309886363	-4.527677960534538
-1.2439999999999984	1.3353026771961764e-07	-0.32784437218897233	3.0334158657646837	-0.789345794454148	50.560193499227644	-4.519763400453909
-1.2429999999999986	6.16205145372763e-08	-0.32297185593753275	2.9187750824580494	-0.7870453343724154	51.05975091232179	-4.514785504976059
-1.2419999999999984	2.7935093562259982e-08	-0.3206183695367296	2.8136572281413605	-0.7729341268450974	51.5048363613999	-4.508761435417938
-1.2409999999999983	1.244096732220074e-08	-0.3179649246832368	2.7199209763967285	-0.7643054074308846	51.88675262529078	-4.517188124589214
-1.2399999999999984	5.442988010392885e-09	-0.3172370100247228	2.6384150144988516	-0.7623077264035704	52.20027099006926	-4.5407892561297745
-1.2389999999999985	2.339374843226048e-09	-0.31630532698554886	2.568887661915335	-0.7613623350891546	52.44340252087549	-4.5204560805350384
-1.2379999999999984	9.877373207490141e-10	-0.3155801431073973	2.5100293454292375	-0.7539589591732224	52.61693706190176	-4.490726125751608
-1.2369999999999983	4.0969657260890797e-10	-0.3204954255573591	2.459658507987562	-0.7545978944644858	52.723812481207126	-4.52863158173595
-1.2359999999999984	1.6694079852111906e-10	-0.324699165543479	2.4150402325324904	-0.7555064503181179	52.76838898296725	-4.566560930668818
-1.2349999999999985	6.682554079569423e-11	-0.3224491913842491	2.373305239455026	-0.7486142977770895	52.75570853792343	-4.553020678618925
-1.2339999999999984	2.627887127028546e-11	-0.3170007517855248	2.331918770912381	-0.7338782945582428	52.69081790707398	-4.538171231666381
-1.2329999999999983	1.0152900120200447e-11	-0.30760517502551427	2.289137552580712	-0.7110075717802016	52.57822565926827	-4.530374413594841
-1.2319999999999984	3.8562999845684845e-12	-0.31016453513992015	2.244390750467566	-0.6842043855337998	52.42154928056751	-4.5032499406019015
-1.2309999999999985	1.4472801187644356e-12	-0.3226162125720962	2.198528289399527	-0.6849789495135499	52.22338836718198	-4.495507662898893
-1.2299999999999984	5.580124502382647e-13	-0.33304321756331745	2.1538960644737126	-0.7162101612554967	51.98543490773266	-4.495044578211296
-1.2289999999999983	2.8083357765174593e-13	-0.3465075718092682	2.1142199778105497	-0.7454367812418743	51.708803545961935	-4.523242823491716
-1.2279999999999984	3.245748239143245e-13	-0.36273743459079905	2.0843058964818444	-0.7621560133333464	51.3945361997143	-4.551646701536687
-1.2269999999999985	7.355965891778698e-13	-0.3713100910002392	2.0695867254010074	-0.769788452424143	51.04421005283927	-4.5589285641855275
-1.2259999999999984	1.942619379013798e-12	-0.3728090612000038	2.075567304557645	-0.7697485284373635	50.66055965382818	-4.563866998785455
-1.2249999999999983	5.1644453525738125e-12	-0.38293427230701094	2.1072301298844254	-0.766739223344201	50.24801622469674	-4.547604458040458
-1.2239999999999984	1.3529921162518411e-11	-0.3927333706929808	2.168468555448398	-0.7585995036771265	49.81307274266083	-4.570930667716249
-1.2229999999999985	3.483507924513395e-11	-0.3957955166507304	2.2616091165899923	-0.7503772937231307	49.364402510182465	-4.606944198728984
-1.2219999999999984	8.81127996721869e-11	-0.3935074947651894	2.387072125847359	-0.7404830933027746	48.91269013866098	-4.607358231201478
-1.2209999999999983	2.189490685741517e-10	-0.38187272147649015	2.543201902393498	-0.7319125574421858	48.47017325804541	-4.590835014995545
-1.2199999999999984	5.344742063113847e-10	-0.3740693429137758	2.72627762446087	-0.7236234200689651	48.04993516146228	-4.585054716584223
-1.2189999999999985	1.2817096429971442e-09	-0.3737103386529732	2.9306956855611173	-0.7293993764042873	47.66502640280257	-4.593002384829799
-1.2179999999999984	3.0194772864465646e-09	-0.38011342398157966	3.149297146082767	-0.7431952389218757	47.32752068216395	-4.60091162979599
-1.2169999999999983	6.988003152047011e-09	-0.3822595719070725	3.3738013482512126	-0.7644408557358877	47.04762215779287	-4.580487539075418
-1.2159999999999984	1.5887429143929357e-08	-0.3932072589544077	3.5953001262172752	-0.7803438324539168	46.832934998486635	-4.576907049916999
-1.2149999999999985	3.5484065345139436e-08	-0.39773401005168	3.804766503602944	-0.781596277383585	46.68798197202035	-4.600657953585929
-1.2139999999999984	7.785604230471313e-08	-0.388419969956981	3.993536665365994	-0.7993011058240944	46.614020747232196	-4.59084191455175
-1.2129999999999983	1.678148871949489e-07	-0.3788898389901925	4.153732943482601	-0.8140998240861298	46.6091606397422	-4.545507759348366
-1.2119999999999984	3.553430753341331e-07	-0.36544959679814554	4.2786067346594585	-0.8039978108477708	46.6687366784596	-4.53212355295434
-1.2109999999999985	7.391701785468928e-07	-0.3549321867275747	4.36279170461702	-0.797023049154216	46.78586030122431	-4.556032694291619
-1.2099999999999984	1.5104982515653097e-06	-0.3490034806195467	4.402467557230808	-0.7878477206072004	46.95204364854426	-4.542087577766418
-1.2089999999999983	3.032321364860407e-06	-0.33906153266422073	4.395441779605065	-0.7722865669648648	47.15779167469959	-4.56973010226243
-1.2079999999999984	5.98011359931734e-06	-0.3257717585511621	4.341160527146695	-0.7955329010889532	47.39307399766645	-4.588366569098942
-1.2069999999999985	1.1585715277343655e-05	-0.3121434178633356	4.2406603473198965	-0.8055402482870454	47.64762362663659	-4.563787601979257
-1.2059999999999984	2.2050349524365973e-05	-0.306014990005219	4.096470576659577	-0.7996359795443411	47.91105608391493	-4.569927547998261
-1.2049999999999983	4.1227529748516114e-05	-0.30110531425300224	3.9124732328328995	-0.791257102814699	48.172851212899054	-4.5998035376447834
-1.2039999999999984	7.572483901464493e-05	-0.30492869133861467	3.693724427270412	-0.7862949373630673	48.422281434214874	-4.633992340304118
-1.2029999999999985	0.0001366370927651673	-0.311475254220529	3.4462398929349427	-0.778166293045686	48.64839543431482	-4.612553019410378
-1.2019999999999984	0.00024220219592543813	-0.31320980792468694	3.1767478172439216	-0.7813905420977303	48.84016870712652	-4.581140211490519
-1.2009999999999983	0.000421761321143997	-0.3041260344957651	2.8924148177112348	-0.8024205340838706	48.986909224235234	-4.5768057907963255
-1.1999999999999984	0.0007214971681170284	-0.30439988778804106	2.6005549971762334	-0.8014335073474156	49.07895953181648	-4.556566864305266
-1.1989999999999985	0.0012124999290832196	-0.3187650128876521	2.3083365010068073	-0.7972613092113375	49.10867216603843	-4.57259025076636
-1.1979999999999984	0.0020017416341121842	-0.3287619422544167	2.022503609292796	-0.7943672558876087	49.071563838787924	-4.575271767840042
-1.1969999999999983	0.00324648597925405	-0.3381241745856324	1.7491339859488177	-0.7929201709852803	48.967488352420474	-4.588618786386096
-1.1959999999999984	0.005172473213609032	-0.3418750950495688	1.493449515634787	-0.7939337129218299	48.80162219793899	-4.6033564302788825
-1.1949999999999985	0.008095844877779108	-0.3386057877213271	1.2596949948585048	-0.7931530946799454	48.585041997831404	-4.60775627861032
-1.1939999999999984	0.012448164399262648	-0.3310125820378343	1.0510922191975385	-0.7864820467705654	48.33469689516125	-4.57462464826958
-1.1929999999999983	0.01880302232108529	-0.3307415009708511	0.8698686549929203	-0.7813831964371907	48.072643041319196	-4.565114144423273
-1.1919999999999984	0.027901606989026804	-0.3391845228499956	0.7173511578711845	-0.7752979421715166	47.82450565077957	-4.564849815207724
-1.1909999999999985	0.04067335355509811	-0.3561445909776683	0.594107444822681	-0.7704413507561647	47.617253742364646	-4.568692658539769
-1.1899999999999984	0.05824651634035764	-0.3706837447760389	0.500112436901974	-0.774810464371722	47.47649517069073	-4.5395579739151835
-1.1889999999999983	0.08194248663455535	-0.36416788192363386	0.4349140323092417	-0.7790664810318966	47.423603581084116	-4.560110203868229
-1.1879999999999984	0.11324721520172934	-0.3576613333483397	0.39777377456808194	-0.7797709513804395	47.47305409880216	-4.577591222468212
-1.1869999999999985	0.15375354325905152	-0.353681484539262	0.38776220979298576	-0.7631794119162892	47.630355312616715	-4.596038177627303
-1.1859999999999984	0.20506991135664024	-0.34340242982886565	0.40379600385717684	-0.7533455228125807	47.890914094361285	-4.570788585042705
-1.1849999999999983	0.26869399693545276	-0.3338840017904974	0.44461326643380333	-0.7519437720484015	48.24006005551203	-4.539167375540757
-1.1839999999999984	0.34585431057305993	-0.3242694774486867	0.5086938725955427	-0.7523579516927356	48.65430173091393	-4.540840289744878
-1.1829999999999985	0.43732834973305895	-0.32283014924571357	0.5941415691130119	-0.752682564013482	49.10370962965073	-4.51929142021911
-1.1819999999999984	0.5432519313104547	-0.3301397196427652	0.6985529203918708	-0.7545125033058696	49.55515023784231	-4.504496627481179
-1.1809999999999983	0.6629398654213772	-0.33506468007501966	0.8189033802637522	-0.7509596299239155	49.975958608195654	-4.506095571987506
-1.1799999999999984	0.7947420675627158	-0.3276764600967775	0.9514819034093759	-0.7369951580358897	50.33755943239281	-4.493936221823611
-1.1789999999999985	0.9359604059726283	-0.32172809600755037	1.0919018916519845	-0.7197272061944278	50.61854243852669	-4.50751951704169
-1.1779999999999984	1.0828491541260217	-0.3145536619474581	1.235207861580956	-0.7084614042067491	50.80677045698301	-4.489274664759444
-1.1769999999999983	1.2307154577197421	-0.310553222574499	1.3760846958284276	-0.7111019392816554	50.90023751203966	-4.51249058137131
-1.1759999999999984	1.374126004151265	-0.3045374523698103	1.5091611167828607	-0.7225770518452566	50.90657839815825	-4.546758142635393
-1.1749999999999985	1.5072131364813588	-0.3019610015819878	1.6293831441012554	-0.7336962981943262	50.84133116752132	-4.56141199173285
-1.1739999999999984	1.6240597101273004	-0.29681853964156524	1.7324191870512367	-0.7388440148965854	50.725237734258535	-4.564921002178399
-1.1729999999999983	1.7191292276985217	-0.30431862792684405	1.8150485052141903	-0.7354060167156765	50.58100592966783	-4.570375769512847
-1.1719999999999984	1.787698460003123	-0.3158067663043196	1.8754810501363088	-0.7185880609846489	50.43002687331371	-4.552230519813248
-1.1709999999999985	1.8262457569790043	-0.3258319832610857	1.9135603587443717	-0.6927046259734164	50.289533605481665	-4.554893051772385
-1.1699999999999984	1.8327506781824432	-0.33853338785309345	1.9308122844080249	-0.6854849500874702	50.17060249519303	-4.564816738685388
-1.1689999999999983	1.806869469941081	-0.3482878058928684	1.9303197965775225	-0.7071196758986869	50.07725231728006	-4.566208265091938
-1.1679999999999984	1.7499651819163653	-0.34716188433971373	1.9164256403710145	-0.7274781660698518	50.00671141773405	-4.569714658465417
-1.1669999999999985	1.664988759682888	-0.3510827604795299	1.8942873400909965	-0.7340357125069082	49.95073148735972	-4.595156967269459
-1.1659999999999984	1.5562255670143108	-0.3590585825054872	1.8693295678301565	-0.7293170553314998	49.89765880187467	-4.631086654538833
-1.1649999999999983	1.42893766899793	-0.3520342986529189	1.8466542115729738	-0.7353278389382493	49.83485817371558	-4.6410391171680345
-1.1639999999999984	1.2889434554156463	-0.3329441389321028	1.830476204840608	-0.7397382755505489	49.7510406861885	-4.607664789046727
-1.1629999999999985	1.1421812744529307	-0.31194228151829173	1.8236520363794768	-0.7276512452356003	49.63808113795325	-4.577100102042495
-1.1619999999999984	0.9943022617300425	-0.29555658371204624	1.8273578291758856	-0.7122489323365515	49.49201920674617	-4.583587397741867
-1.1609999999999983	0.8503301962859626	-0.2829935745851386	1.8409562187147397	-0.7035339393374093	49.31310096336545	-4.600129845770133
-1.1599999999999984	0.7144146160144337	-0.2776639312094421	1.862068309527472	-0.6986483407912012	49.10490572186795	-4.60967415313868
-1.1589999999999985	0.5896897435119233	-0.2783541776418102	1.886841830990954	-0.6943257985696685	48.87278306103595	-4.5828624530151725
-1.1579999999999984	0.4782382687880866	-0.27656712980875703	1.9103826411371554	-0.685151146524953	48.62196251331024	-4.606768428482419
-1.1569999999999983	0.3811476486601873	-0.28424351183565605	1.927297165821735	-0.6780517149507043	48.355767047451906	-4.608650456034341
-1.1559999999999984	0.2986386341110968	-0.3040374928586924	1.9322808116527572	-0.6762062999341758	48.074346455300635	-4.581171387747332
-1.1549999999999985	0.23024178362645178	-0.3281108137708423	1.9206834605568062	-0.6738733611927693	47.7742490447937	-4.561846955992636
-1.1539999999999984	0.17499757939769642	-0.3491484289282295	1.8889882164636187	-0.6615050040687634	47.448986603750136	-4.52979607357857
-1.1529999999999982	0.1316586674220999	-0.3741088331855267	1.8351527161849879	-0.6632461879764264	47.09054864122964	-4.493148989541982
-1.1519999999999984	0.09887757775798929	-0.3898752613789956	1.7587814732234033	-0.666081105243192	46.691625307858345	-4.470321833867827
-1.1509999999999985	0.07536884175186875	-0.39060892291353444	1.661120005050237	-0.6547069000254887	46.24814232022734	-4.440580830340843
-1.1499999999999984	0.060039635122690095	-0.38265426782970746	1.5448836476729564	-0.6483732965452972	45.761626527771405	-4.439004645766255
-1.1489999999999982	0.05208715534644979	-0.3711674443785537	1.4139528926588416	-0.6604865852533099	45.24092476494933	-4.464935296501095
-1.1479999999999984	0.051063474533112004	-0.35795672246477983	1.272980349593567	-0.682974799563737	44.70289158207254	-4.522174142484437
-1.1469999999999985	0.056909557691182416	-0.3386132101419499	1.1269606183114633	-0.6996898674203459	44.17182659011967	-4.554050258755862
-1.1459999999999984	0.0699597916134577	-0.32793010001178424	0.9808132194251584	-0.7129983159554184	43.677649252129996	-4.594655171514018
-1.1449999999999982	0.09091726377214998	-0.318897250400731	0.839021191977421	-0.7191335984625407	43.25301048138804	-4.610138002710546
-1.1439999999999984	0.12079883019873792	-0.310527128100223	0.7053558299425792	-0.7102379914797411	42.929719001055375	-4.589173565811795
-1.1429999999999985	0.16084840133330577	-0.3006391181508164	0.5827036029220697	-0.7009344865610253	42.73497595360206	-4.593468477436676
-1.1419999999999983	0.21241744131477347	-0.2874941928489648	0.47299695611021436	-0.6953211453317801	42.68794606950535	-4.6002012351943575
-1.1409999999999982	0.2768137948477905	-0.2726055415881745	0.3772384288509627	-0.690195151449731	42.79714508891792	-4.583541034014045
-1.1399999999999983	0.3551236966007493	-0.2592885718115201	0.29559875217211445	-0.686755402738628	43.059002680057375	-4.555294007403452
-1.1389999999999985	0.4480168811186576	-0.25210485206700245	0.22756489798020058	-0.6859371639168368	43.45779051115596	-4.535767853352102
-1.1379999999999983	0.5555504124577187	-0.24827289260828928	0.17211333119220376	-0.6801194896387999	43.96691526935099	-4.508947259065474
-1.1369999999999982	0.6769921778849408	-0.2568766789676902	0.12788625422492858	-0.681306820222572	44.55139584275331	-4.533686528129294
-1.1359999999999983	0.8106887260713458	-0.26431235553300964	0.09335337544298945	-0.6865192797228887	45.17119797627837	-4.546380433478623
-1.1349999999999985	0.9540030692721234	-0.2698499457167743	0.06694752389305483	-0.6865130604855645	45.785006200061964	-4.540471304909786
-1.1339999999999983	1.1033452580041165	-0.2761929636224573	0.04716822960004107	-0.6836211719201635	46.35398007416667	-4.5014878819693775
-1.1329999999999982	1.2543115284714221	-0.27400276214683467	0.03265240692246294	-0.6747050183561122	46.845068858100426	-4.497135614787679
-1.1319999999999983	1.401936870195158	-0.2725511948459969	0.022215054070861166	-0.6594941813838937	47.23353682115424	-4.518181872730251
-1.1309999999999985	1.5410519975392767	-0.2769279135410924	0.014865262853090195	-0.6515313346483607	47.504466264900216	-4.532304000802856
-1.1299999999999983	1.6667206764379927	-0.2825072996097892	0.009803917286096324	-0.6579694956504842	47.6531397512251	-4.526024678034292
-1.1289999999999982	1.774719374639853	-0.27263135230489804	0.006409508166142193	-0.6738862602392447	47.68433943219643	-4.480622314464136
-1.1279999999999983	1.8620106005292432	-0.2622356163003635	0.004217834042722178	-0.6938786136341668	47.61072380695975	-4.495097543033877
-1.1269999999999984	1.927156088250505	-0.24804300495809303	0.0029003223215370326	-0.7086490824503568	47.450537822930265	-4.5213048020688165
-1.1259999999999983	1.9706174775181224	-0.22391770717768897	0.0022445534319252267	-0.7151241107392822	47.2249721153285	-4.52295569711813
-1.1249999999999982	1.9949006301598904	-0.22250206183312066	0.002139485640719227	-0.7211756718076767	46.95550685436411	-4.505557922780829
-1.1239999999999983	2.0045144314501315	-0.20994453938718488	0.0025669458372761466	-0.7230491863810643	46.66155508006778	-4.478867117830225
-1.1229999999999984	2.00573406752268	-0.18364634917595837	0.003600179085290764	-0.7256266456050512	46.35866365442312	-4.486538795936381
-1.1219999999999983	2.0061798880146244	-0.16035203716989788	0.005409583403981041	-0.7342254284550127	46.05744482317607	-4.491991983434289
-1.1209999999999982	2.0142433211969304	-0.16115010242091568	0.008275108492705479	-0.7369876494600501	45.76330857250294	-4.4821671353814425
-1.1199999999999983	2.0384083437865317	-0.17626521277858054	0.012604074465732642	-0.7396725157223766	45.47695817299681	-4.508895437207349
-1.1189999999999984	2.086528705760282	-0.2055667338250679	0.018952298255340824	-0.7389176905907286	45.19551194422764	-4.493068162789468
-1.1179999999999983	2.165126255710752	-0.23191957500147084	0.028045380103110064	-0.7254124849860325	44.91403604237281	-4.493402993489798
-1.1169999999999982	2.278773974504198	-0.23930873483343224	0.04079585258459188	-0.7128338185864175	44.62722635765517	-4.5051758533133075
-1.1159999999999983	2.429619201351357	-0.2450077796558952	0.05831077061637999	-0.7059429533267403	44.33096895794633	-4.477655441447404
-1.1149999999999984	2.6170891872535615	-0.2542485737175482	0.08188345408450283	-0.7082410380768831	44.02353942313177	-4.435629656172383
-1.1139999999999983	2.8378041444714435	-0.26646975164953696	0.11296278889701157	-0.7065021282973415	43.70626768047729	-4.418732696313613
-1.1129999999999982	3.085704214274689	-0.2665696518833038	0.153094081409248	-0.7061640957798522	43.383586862454905	-4.441160905630542
-1.1119999999999983	3.3523781202836096	-0.25896360116841477	0.20382724223112028	-0.7176068256566145	43.062488170697605	-4.480839780622375
-1.1109999999999984	3.6275644555781845	-0.24951177769134902	0.26659122224606285	-0.7210014555766608	42.75150228254258	-4.492084387500639
-1.1099999999999983	3.8997830509014952	-0.2433508635381937	0.3425380965546612	-0.7314139926727673	42.45940529892271	-4.497802251630546
-1.1089999999999982	4.1570447933010035	-0.2429581396811354	0.4323656644818262	-0.7352522736066724	42.19389053229371	-4.503966310641786
-1.1079999999999983	4.387584239318735	-0.23599785230780773	0.536133261694415	-0.7335735783729613	41.960449074250704	-4.515653670799432
-1.1069999999999984	4.580560485041567	-0.24353419133554866	0.6530907371235087	-0.727170626110932	41.76166171092509	-4.533853562653661
-1.1059999999999983	4.726677557723709	-0.2617987545555475	0.7815441366556662	-0.7197412698602929	41.597029439602146	-4.541976858868909
-1.1049999999999982	4.818685133541599	-0.27724706495895873	0.9187824792418169	-0.7217700418643153	41.4633729311018	-4.524242795905649
-1.1039999999999983	4.85173236948662	-0.2830878623676217	1.0610872841696941	-0.7214770659966795	41.35573001096281	-4.495516115508349
-1.1029999999999984	4.823560624735389	-0.2874390526773639	1.2038398761448628	-0.7139699557614665	41.26859251852934	-4.51367191787954
-1.1019999999999983	4.73453347590739	-0.2871280974585105	1.3417312939221897	-0.7070153265965277	41.19726500843797	-4.5330077901514
-1.1009999999999982	4.587513612233584	-0.26538660596635105	1.4690669328411474	-0.7021941951907061	41.13910747642664	-4.555285582634645
-1.0999999999999983	4.387605236003664	-0.23890473288241149	1.5801445878021407	-0.6883755118269365	41.09444524278353	-4.571627877127729
-1.0989999999999984	4.141787211607235	-0.2067352822229517	1.6696724624562895	-0.6715816565068705	41.06698649603236	-4.5866462838522475
-1.0979999999999983	3.858466464108623	-0.18025613189850584	1.7331851362477007	-0.6659952804911512	41.06367070765277	-4.583533959346213
-1.0969999999999982	3.546983286745543	-0.19435541728661423	1.7674121994958092	-0.6662006274482354	41.09396415151213	-4.567544940831679
-1.0959999999999983	3.2171005827593464	-0.20655752987493864	1.77055725481847	-0.6669257271517549	41.168706064188996	-4.590355999136589
-1.0949999999999984	2.878507875316625	-0.22133865864541916	1.7424541702418805	-0.67551167214997	41.29867644977066	-4.573103582678594
-1.0939999999999983	2.5403682871781954	-0.23864602827457917	1.6845816830209928	-0.6827227274077167	41.49309432728708	-4.537581169701368
-1.0929999999999982	2.2109326528775757	-0.25396245399581485	1.5999345952367738	-0.6912497687762392	41.75825915893771	-4.546468478279631
-1.0919999999999983	1.8972395230679546	-0.25993549097293106	1.49276722470838	-0.693830592598416	42.09651999126772	-4.553215679025215
-1.0909999999999984	1.6049132145882512	-0.27003072873827483	1.3682397778435804	-0.6804432221189771	42.50570325441653	-4.54168923920068
-1.0899999999999983	1.3380646114500694	-0.2759049789581047	1.2320086524184362	-0.6624462168511415	42.979061387765945	-4.558609900376429
-1.0889999999999982	1.0992917091018832	-0.2770553774958321	1.089805981106474	-0.6404044033834041	43.505732071844285	-4.586474912794129
-1.0879999999999983	0.8897696534598579	-0.2742627206145523	0.9470516990076339	-0.6302824252298665	44.07163277200758	-4.5787507691105755
-1.0869999999999984	0.7094140321155882	-0.2759812314273938	0.8085338442016214	-0.6327589257120239	44.66066612788045	-4.551099329759329
-1.0859999999999983	0.5570970919242488	-0.2831177744506722	0.6781813155548222	-0.6345365208235726	45.25608361863286	-4.510977692732841
-1.0849999999999982	0.4308948021745481	-0.2804076847667913	0.5589400310998364	-0.6391052661703182	45.84184926002826	-4.50178931621557
-1.0839999999999983	0.32834333983827874	-0.26947075262324816	0.4527505139077885	-0.6465194240881897	46.40385970952614	-4.528000227355163
-1.0829999999999984	0.24668637773362226	-0.25323280672067716	0.3606141936355474	-0.6603354297886155	46.93090729067596	-4.546439587910132
-1.0819999999999983	0.18309894802457824	-0.23622878522906937	0.28272833888554877	-0.6760060572060208	47.41531185668864	-4.580304799529378
-1.0809999999999982	0.13487888610985585	-0.22885769680247647	0.218665971592951	-0.6942237599823557	47.85318965273105	-4.5954475584636105
-1.0799999999999983	0.09960213371320882	-0.22381730515698475	0.16757709920232935	-0.7085104002506939	48.24436685050561	-4.57918680514001
-1.0789999999999984	0.07524276821136132	-0.22008396015887924	0.12839033656761514	-0.7154090556398948	48.59197827030303	-4.601311678901507
-1.0779999999999983	0.06026197200221357	-0.22183835181478956	0.09999838559293431	-0.7214307975318164	48.90181589862001	-4.608311999993202
-1.0769999999999982	0.05367193175084821	-0.23302243342358323	0.08141576558251741	-0.7225791040579722	49.18150675943093	-4.613030096538709
-1.0759999999999983	0.05508077455394556	-0.23527802729730757	0.07190168973802322	-0.7251045091583835	49.43960627803293	-4.608565907717335
-1.0749999999999984	0.06472324206220181	-0.23400258716672168	0.0710444406177748	-0.7301570430535094	49.684692785812665	-4.586276947577435
-1.0739999999999983	0.08347919773421303	-0.23472246442097455	0.07880578093482092	-0.7416668453839809	49.92454251305036	-4.5537870856554745
-1.0729999999999982	0.11287872509290316	-0.24224656659642843	0.09552499532475597	-0.7418565173408831	50.16545321509913	-4.582440611948731
-1.0719999999999983	0.15508907703735975	-0.2516455442047758	0.1218825393680727	-0.7318968724521931	50.411769034805204	-4.606853407893987
-1.0709999999999984	0.21287570869650382	-0.25679528241287347	0.1588235879611898	-0.7260176122936624	50.66563979480984	-4.6180297719652526
-1.0699999999999983	0.2895277115057368	-0.2683867417606755	0.2074426555660255	-0.7289198050400428	50.92702540867984	-4.635052860675184
-1.0689999999999982	0.38873775752824513	-0.28520365773896256	0.26883239659247216	-0.7251020627431691	51.19393188533094	-4.632099663987892
-1.0679999999999983	0.5144286264201656	-0.28669407200177077	0.343902902276015	-0.712596708900216	51.46284157184936	-4.639564358214456
-1.0669999999999984	0.6705227672819033	-0.28015014757461987	0.43318214146622636	-0.6968316848289392	51.729279443457685	-4.630418614229473
-1.0659999999999983	0.8606580683639153	-0.2788760992772468	0.5366131004144477	-0.6866335796248144	51.988442082746204	-4.607871756093317
-1.0649999999999982	1.087861590588539	-0.2840487949391033	0.6533677660226702	-0.6776159320543661	52.2358086848543	-4.608718143515989
-1.0639999999999983	1.3542025432493123	-0.2971996632880357	0.7817012573440574	-0.6614879282614188	52.467655202485666	-4.6279404378710955
-1.0629999999999984	1.6604549024734612	-0.3039697782037651	0.9188700219175864	-0.6551250420603199	52.68140359405656	-4.628616567787764
-1.0619999999999983	2.005807155330197	-0.2973903619629627	1.0611352003610857	-0.6557489146426726	52.87575684999245	-4.625839025588007
-1.0609999999999982	2.3876599665864227	-0.291276145198551	1.2038656400106544	-0.6636984301403982	53.050594929938136	-4.621722272259562
-1.0599999999999983	2.801550586880078	-0.28838476270679125	1.3417449009235443	-0.667644573590874	53.206634358338086	-4.619669306271214
-1.0589999999999984	3.241234566583952	-0.27867296806673086	1.4690739885866237	-0.6612474933244833	53.34488235299589	-4.611721503289396
-1.0579999999999983	3.6989406866045313	-0.27259420670586887	1.5801481728254219	-0.6440782932270052	53.46594257242944	-4.61956563683577
-1.0569999999999982	4.165794940016159	-0.2857097113768994	1.6696742315313362	-0.6235881674139709	53.569251722816965	-4.638284832683636
-1.0559999999999983	4.632386043574287	-0.30999743081832276	1.7331859492957293	-0.6140267470554159	53.6523424259483	-4.615652310771227
-1.0549999999999984	5.089421506723949	-0.3323235155354958	1.7674124698631883	-0.604940224256436	53.71023605234653	-4.5885663562085135
-1.0539999999999983	5.528403577516883	-0.34462939159607514	1.7705571256016235	-0.5925162431811105	53.735067853149644	-4.5759002697944995
-1.0529999999999982	5.9422423314132	-0.3675276878459406	1.7424535784334834	-0.6019097473751845	53.716034095822906	-4.571330744530664
-1.0519999999999983	6.3257220325168015	-0.3767838509050662	1.6845803347332644	-0.5995318067898084	53.63972608573267	-4.5545781752390155
-1.0509999999999984	6.675748560078975	-0.3716345325057507	1.5999318449802	-0.5889031581648221	53.490879221984194	-4.510988483732327
-1.0499999999999983	6.991330072208577	-0.3457604585410064	1.492761820498609	-0.5870697658626995	53.25351865481461	-4.509822127170092
-1.0489999999999982	7.273277829109486	-0.3178090358528251	1.368229394856374	-0.6031086347453557	52.91243085746401	-4.504918157720122
-1.0479999999999983	7.523654724764757	-0.3145005612128119	1.2319890837704779	-0.6321819710208183	52.454838695522376	-4.499940791176576
-1.0469999999999984	7.745039486786886	-0.31918227603167476	1.0897697772928414	-0.65786101363977	51.87211397631935	-4.52824259209193
-1.0459999999999983	7.939707953412965	-0.30653775507727815	0.9469859394778078	-0.6753096085044908	51.16133387889138	-4.533617772380169
-1.0449999999999982	8.108853109727189	-0.2872552880211916	0.8084165782448385	-0.6904509243769255	50.3264828088336	-4.523387722609721
-1.0439999999999983	8.25196818505033	-0.26860432848134974	0.6779760209231203	-0.6903579893201528	49.37912309732797	-4.504432362122549
-1.0429999999999984	8.366500319296382	-0.2646027936027103	0.55858721019377	-0.675618726839	48.33840664736493	-4.514207349064546
-1.0419999999999983	8.447847581769851	-0.27755531657343796	0.45215529331548526	-0.6649419854086894	47.230370672157306	-4.53796862567429
-1.0409999999999981	8.489724134525238	-0.279721659819792	0.35962854591346033	-0.6626879753834091	46.08654534404241	-4.54103466959098
-1.0399999999999983	8.484864234294317	-0.2763540406568929	0.28112636286013776	-0.6459381909104355	44.94198762783818	-4.530104088994588
-1.0389999999999984	8.425984028479478	-0.291310652092993	0.21611063575893344	-0.6291247378439223	43.832930741639835	-4.539234582868536
-1.0379999999999983	8.306879016598787	-0.2989505916556406	0.1635770885849563	-0.6238076992328939	42.794290586678954	-4.548338658541379
-1.0369999999999981	8.12351126727181	-0.3167608786643448	0.12224628604803435	-0.633524951052127	41.85729046244349	-4.5197931682076975
-1.0359999999999983	7.874937826470796	-0.31852164575002645	0.09073897578648493	-0.6508468411764927	41.04744981466509	-4.488332961177529
-1.0349999999999984	7.563950576953636	-0.3099968829736451	0.0677260165974177	-0.6607182426904287	40.38313385147481	-4.465853371618268
-1.0339999999999983	7.197334992846883	-0.3167173270190393	0.052048355446736014	-0.6697762619481274	39.87478630199546	-4.44034205184909
-1.0329999999999981	6.7857048241814	-0.3127824008661482	0.04280659446542205	-0.6757951315717641	39.524879197277635	-4.437944862792994
-1.0319999999999983	6.342924079325142	-0.29297208265514135	0.03942222332136778	-0.6688568552819245	39.328525117876374	-4.4382446205309645
-1.0309999999999984	5.885178742716635	-0.2725333034485539	0.0416735097660069	-0.6587728193123356	39.27462217518044	-4.439945889488438
-1.0299999999999983	5.429801463298914	-0.26538468487574124	0.04970856261414296	-0.6592512666886651	39.34735058480897	-4.479503828537819
-1.0289999999999981	4.993978023672306	-0.256772239851727	0.06403664811489627	-0.6648333325799064	39.52781808327716	-4.50104238299626
-1.0279999999999982	4.593472456446663	-0.2607235580377557	0.08549703056864176	-0.662995945406866	39.795660403244064	-4.507976781427547
-1.0269999999999984	4.241498654133495	-0.266483769450176	0.11520305027888317	-0.6688225661269823	40.1304382689623	-4.4840803495529915
-1.0259999999999982	3.9478430037944228	-0.26244051394525725	0.15445844153151222	-0.6755622265971474	40.51272564740295	-4.4772769140445225
-1.0249999999999981	3.71830935406883	-0.2465159372808649	0.2046435056403195	-0.6863091088301042	40.924844791797746	-4.480316752869565
-1.0239999999999982	3.5545195935048586	-0.2234973916330294	0.26707096044561235	-0.693609358057045	41.351261193379905	-4.498244919896368
-1.0229999999999984	3.454065253135861	-0.2069367837529076	0.3428150790129984	-0.6966570914803223	41.77869681563555	-4.535296982416119
-1.0219999999999982	3.4109720081879016	-0.20324612089293478	0.4325227641533081	-0.7033144757799897	42.19604695530365	-4.55312510757418
-1.0209999999999981	3.4164127088595833	-0.21528656148249106	0.5362207951645619	-0.7095254634905179	42.59419273922255	-4.552418235391384
-1.0199999999999982	3.4595872675135566	-0.23238746733024715	0.6531386496841803	-0.7141201020122397	42.9657896118558	-4.528732219766305
-1.0189999999999984	3.528679818305643	-0.24623968375321267	0.7815698999120019	-0.7099811956691097	43.30508748489079	-4.508913257469859
-1.0179999999999982	3.611804552997533	-0.25967453670051144	0.918796088206523	-0.6964441832685324	43.6078078061217	-4.534519803428497
-1.0169999999999981	3.697860394201045	-0.2793422820053109	1.061094345813433	-0.6701766783213404	43.87107433375768	-4.547558835936586
-1.0159999999999982	3.777229694965578	-0.29884088878553533	1.203843474994463	-0.6468760702528321	44.093374278623244	-4.5452457630203265
-1.0149999999999983	3.8422757610203395	-0.31498572605074526	1.3417330937266665	-0.6273696376943224	44.274518511336666	-4.540104611602774
-1.0139999999999982	3.8876163810591757	-0.3242491766694513	1.4690678125238172	-0.6140791128045381	44.41557421437782	-4.554042894896491
-1.0129999999999981	3.9101738294302844	-0.3423756643184776	1.5801449998485295	-0.6062418842924756	44.51875788366223	-4.57171470333268
-1.0119999999999982	3.9090239849101005	-0.35385512108039063	1.6696726288645185	-0.5981322877461572	44.58729562325489	-4.551380618980513
-1.0109999999999983	3.88508623720903	-0.3553068884588363	1.7331851498511581	-0.5893502378123908	44.6252747395515	-4.5376722385864605
-1.0099999999999982	3.8407097358986646	-0.3497708716233165	1.7674120679969862	-0.5819432239206631	44.63751971496063	-4.535762712142951
-1.0089999999999981	3.779218559744521	-0.32760366060835905	1.770556904501567	-0.5635803216783791	44.629522744871196	-4.5195836960055
-1.0079999999999982	3.704477410126486	-0.3044396772735932	1.7424534108209317	-0.5715008865069613	44.607443314965025	-4.479978250415958
-1.0069999999999983	3.620530214428181	-0.2801638037963166	1.684580119995519	-0.5924303717924384	44.57816547745883	-4.498360849878741
-1.0059999999999982	3.531347454861095	-0.2636744111268954	1.5999314571081316	-0.6119574491070731	44.549371369856075	-4.524193386038677
-1.0049999999999981	3.440696226252864	-0.26098093753087515	1.492761044435188	-0.6342113381170326	44.5295628636819	-4.525515410573069
-1.0039999999999982	3.352123157142449	-0.2669307805887496	1.3682278245874464	-0.6415508874087349	44.52794803390809	-4.5110127129027395
-1.0029999999999983	3.2690182598889805	-0.2716083289640189	1.2319859425459037	-0.6287754557357588	44.55411178640408	-4.514746084591937
-1.0019999999999982	3.1947114261098397	-0.2753698461704489	1.0897635957206604	-0.6194997844043371	44.617413607993704	-4.492306950869472
[truncated: 2,001 more rows]
