# Supplementary material for: Stimulus duration encoding occurs early in the moth olfactory pathway
Source: Commun Biol. 2024 Oct 3;7:1252. doi: 10.1038/s42003-024-06921-z (PMC11449909; doi:10.1038/s42003-024-06921-z)
Supplement: Supplementary file 3 — Supplementary Data 1 [file 42003_2024_6921_MOESM3_ESM.zip › Fig 6/E.csv]

	time (s)	LFP response to 20ms stimulus	LFP response to 200ms stimulus	LFP response to 2000ms stimulus
0	-1.0	0.016540159126761	0.0080216812188596	-0.012946883631912572
1	-0.999	0.015153659698945932	0.014350225960659177	0.0069418819344879345
2	-0.998	0.017994602329919795	0.02452605674480026	0.00958481661614784
3	-0.997	0.02414438416322143	0.02217296567212552	0.00914859969412137
4	-0.996	0.01686732963532268	0.015047901898088219	0.0024038457356608434
5	-0.995	0.005884618373069459	0.0029634104193024496	-0.013501073205123077
6	-0.994	0.004335782020275221	-0.008808483619543627	-0.01679613506006135
7	-0.993	0.0049596522071368295	-0.019780454178416913	-0.017336698271079833
8	-0.992	0.006461335026049047	-0.0237497082155599	-0.023840373641488964
9	-0.991	-0.00198515818544352	-0.03158680819877428	-0.025105693480912152
10	-0.99	-0.004313548722453291	-0.03884312359575839	-0.02813761538417177
11	-0.989	0.0026705588489187447	-0.0472593624167995	-0.0325065419753726
12	-0.988	0.014983555270089658	-0.06001516344675388	-0.018340750172538414
13	-0.987	0.03738184722508427	-0.06649386691840778	0.009348706854060407
14	-0.986	0.05585574946912996	-0.06764601521325843	0.038320938434261924
15	-0.985	0.06367081037708641	-0.05815175013449832	0.05222011664924961
16	-0.984	0.054944604829594026	-0.04391183283758281	0.04893030958955409
17	-0.983	0.050639251329634496	-0.035227385539432235	0.03799202936990988
18	-0.982	0.0520776440437729	-0.04814844896352593	0.02066627400411416
19	-0.981	0.06170962603665589	-0.07854088252869443	0.002895081785299917
20	-0.98	0.06558995381068107	-0.09731297911038102	-0.016627696275091898
21	-0.979	0.054532398316853394	-0.1020259367048742	-0.018901148807444264
22	-0.978	0.038787276851783306	-0.09156640105224946	-0.0074172876665624925
23	-0.977	0.023989398492678102	-0.07434651214407335	0.0028065705909429547
24	-0.976	0.01838845333304448	-0.06062901827832523	0.007820063717317582
25	-0.975	0.025260104476758333	-0.0507661693241135	0.016336793298456682
26	-0.974	0.039214289237887424	-0.03594472745389998	0.021348999897323043
27	-0.973	0.0503446384713342	-0.020692373340274163	0.01709116017330121
28	-0.972	0.05049674212286677	-0.00836679919743167	0.012960773483014661
29	-0.971	0.05451368127023149	-0.010138240485045852	0.009975781459087138
30	-0.97	0.061450250775355125	-0.022717666204317307	0.012765698412969793
31	-0.969	0.06841823057154064	-0.03151223566413085	0.009435863473292679
32	-0.968	0.07146446039003664	-0.04336394100343869	0.005011051433790338
33	-0.967	0.06410835366360677	-0.05620106063766115	-0.0036382463253144723
34	-0.966	0.05560662539312801	-0.04638457375883888	-0.007559525173586514
35	-0.965	0.060556182073356876	-0.023541214986501354	-0.015617205169940708
36	-0.964	0.06758508641846855	-0.007393675080827803	-0.031255237938935386
37	-0.963	0.07022670488639193	0.006990635781179111	-0.042102477667508666
38	-0.962	0.07633016680502429	0.025734649674798406	-0.04456267002730106
39	-0.961	0.08854285388994097	0.04125287927369678	-0.04980599993568665
40	-0.96	0.10444497982041981	0.04661634048737729	-0.05755734790200027
41	-0.959	0.11464023781137472	0.03247062113492585	-0.050355371629868646
42	-0.958	0.11010470029232917	0.022018350994980538	-0.042309096325366655
43	-0.957	0.1063132519559382	0.0070243467627911825	-0.04389477795155682
44	-0.956	0.1064253344429109	-0.010782286859247172	-0.04255029914486944
45	-0.955	0.09497683238598391	-0.02217911986822062	-0.03810761548054811
46	-0.954	0.08468504362793024	-0.02456056516511175	-0.019615077959861085
47	-0.953	0.08363703440118063	-0.016137895219079046	0.0020479953021771418
48	-0.952	0.07406562311667722	-0.004706994168730455	0.013387915084512255
49	-0.951	0.05188859783468016	-0.001946848083978789	0.012911149200304065
50	-0.95	0.036319967140586676	-0.010181428856647586	0.01348973161248775
51	-0.949	0.03167953795312099	-0.023353262664723585	0.013237575599498997
52	-0.948	0.0235914798975658	-0.03535773540134389	0.008317856137258994
53	-0.947	0.013893108724980856	-0.01821829554638784	0.007648709700246686
54	-0.946	0.01088573966364306	0.0038398332630166687	0.009103678759412913
55	-0.945	0.009219845486157575	0.024455450416107135	-0.009187245222038265
56	-0.944	0.004203523280221044	0.03675482075333563	-0.02512075745139618
57	-0.943	0.003610423117988557	0.035711757482176254	-0.03043327436332061
58	-0.942	0.008647296431007319	0.021212682972534484	-0.03958284501316215
59	-0.941	0.014990116261666518	0.010805478947453128	-0.04266935206724657
60	-0.94	0.02430224059668531	0.006171321749472291	-0.04213933843505597
61	-0.939	0.018740551147801102	0.004078431974588307	-0.036748822136836744
62	-0.938	0.005556734226697517	0.00162598617100352	-0.03019589811952339
63	-0.9369999999999999	-0.0029248690330440047	-0.008211286009573712	-0.02897681256819522
64	-0.9359999999999999	-0.020771761852594904	-0.024358592050772773	-0.031806385198336645
65	-0.9349999999999999	-0.03222042815821037	-0.03743136487395184	-0.03653034753974244
66	-0.9339999999999999	-0.032947866247511406	-0.050454871857264376	-0.048906277635308006
67	-0.9329999999999999	-0.031763774521501684	-0.046671095986929624	-0.06232470523706842
68	-0.9319999999999999	-0.028268405606546126	-0.0253431021189738	-0.07375742748498536
69	-0.9309999999999999	-0.03628372278116753	-0.002110739332648877	-0.08150008409127217
70	-0.9299999999999999	-0.04384024032827513	0.008911926820463741	-0.08932682584566738
71	-0.9289999999999999	-0.02113296195226301	0.020149995781168925	-0.0994955999517563
72	-0.9279999999999999	0.016380694382008742	0.021099604983807245	-0.10715498609483348
73	-0.9269999999999999	0.04243558086306759	0.01563697746883246	-0.10480054839547985
74	-0.9259999999999999	0.05140965208585989	0.020021620416236636	-0.09392304881178767
75	-0.9249999999999999	0.05079633004169525	0.021724758802239744	-0.08214663422576628
76	-0.9239999999999999	0.05359708176800884	0.010985713337870386	-0.06261953970173711
77	-0.9229999999999999	0.052347411447488154	-0.004006383209847435	-0.04899108756654034
78	-0.9219999999999999	0.045898528619068485	-0.014793187528870183	-0.03798572299277088
79	-0.9209999999999999	0.03544545435405045	-0.01104681641465634	-0.029149864840173918
80	-0.9199999999999999	0.02374923634705655	-0.006986586271389988	-0.019397830285040964
81	-0.9189999999999999	0.014114321124455272	-0.0038158927468747114	-0.012924945191456264
82	-0.9179999999999999	0.011029432545021903	-0.003845016739398064	-0.004874620022650598
83	-0.9169999999999999	0.017480298110310735	-0.01852590304462205	0.00499180746633906
84	-0.9159999999999999	0.0264927446848244	-0.03951783817255201	0.024983458555626545
85	-0.9149999999999999	0.02912620214686097	-0.06057765430109678	0.03158110100012622
86	-0.9139999999999999	0.03222295766719846	-0.07794985297663774	0.03157321066070187
87	-0.9129999999999999	0.03363192074162692	-0.09708575343670377	0.03983671528023927
88	-0.9119999999999999	0.04357491393588477	-0.09755478432259511	0.048235627929385724
89	-0.9109999999999999	0.05569625207029736	-0.09030351241044506	0.050570558926287326
90	-0.9099999999999999	0.047953968632320765	-0.08483178902996295	0.04636134559426835
91	-0.9089999999999999	0.06421594993642646	-0.07834849334450149	0.04003064664711655
92	-0.9079999999999999	0.09394461373558029	-0.06089090579722349	0.038354363273981194
93	-0.9069999999999999	0.11167865465151629	-0.03939500773077317	0.039689735293974696
94	-0.9059999999999999	0.11506079291628693	-0.015370104484298552	0.03898067579047922
95	-0.9049999999999999	0.11827307849948532	-0.0025107740878871966	0.02969492640111212
96	-0.9039999999999999	0.12145557704457194	-0.001989313370113435	0.013209562441436657
97	-0.9029999999999999	0.1279708568229579	-0.013525552140496134	-0.012672125903874716
98	-0.9019999999999999	0.1211304933521534	-0.030627895737733397	-0.028970525978067485
99	-0.9009999999999999	0.11524024544343806	-0.04127320712252004	-0.03762473581153655
100	-0.8999999999999999	0.10685314202976326	-0.039561144432867616	-0.03309939041500526
101	-0.8989999999999999	0.1015297908849788	-0.04332699219069096	-0.01782185862099312
102	-0.8979999999999999	0.1036046083276194	-0.04673337197805624	-0.004687317490872698
103	-0.8969999999999999	0.10274386517050003	-0.043800995604485915	-0.005056424227534755
104	-0.8959999999999999	0.10101555944141052	-0.03293807532400063	-0.011368763068002859
105	-0.8949999999999999	0.07209648763077868	-0.013139856516541697	-0.009310412403135206
106	-0.8939999999999999	0.06550740702316935	-0.00016532590297274006	5.3992807979251024e-05
107	-0.8929999999999999	0.06591240315374738	-0.0015606968803152516	0.004674976350184786
108	-0.8919999999999999	0.06650754735654933	0.005855934624833016	0.007414740689529135
109	-0.8909999999999999	0.0669022006876073	0.019424694487229173	0.013149040282236428
110	-0.8899999999999999	0.046719835136019065	0.019572606267707945	0.03500243589818796
111	-0.8889999999999999	0.022375348391638874	0.00046409988871590386	0.05456156928776081
112	-0.8879999999999999	0.012180361016438957	-0.019326469176193014	0.05232618206973816
113	-0.8869999999999999	0.014929722213944929	-0.02853676189496346	0.05031537583192968
114	-0.8859999999999999	0.03391643360145789	-0.028285757667284955	0.053241180582328324
115	-0.8849999999999999	0.055617890554186256	-0.0267175901194505	0.054096829976073756
116	-0.8839999999999999	0.07629995172856564	-0.02072558978129211	0.05682835227182746
117	-0.8829999999999999	0.08895862069779566	-0.017928561518914584	0.05109259754466633
118	-0.8819999999999999	0.09670875164077586	-0.023616511602389405	0.056157580837800904
119	-0.8809999999999999	0.10246357376496845	-0.023022935029927475	0.05122710246496922
120	-0.8799999999999999	0.09972392146843942	-0.004330027763411961	0.03708569359639002
121	-0.8789999999999999	0.08681345844068009	0.015675851852703083	0.022421771460830787
122	-0.8779999999999999	0.06882260491001044	0.027892272573198883	0.0020119036171466487
123	-0.8769999999999999	0.060221514033989974	0.029506525103123276	-0.012177455994587786
124	-0.8759999999999999	0.05571186921303246	0.017518188971654195	-0.016932953130641932
125	-0.8749999999999999	0.059813290363219807	0.0031210762500403907	-0.010956272592867404
126	-0.8739999999999999	0.06172788485088519	-0.00797613771242405	-0.009782175561742547
127	-0.8729999999999999	0.06017550855292562	-0.0045795197884281325	-0.010400184477307098
128	-0.8719999999999999	0.06756701469517729	0.010853525694474312	-0.015525952799635156
129	-0.8709999999999999	0.08018645605540659	0.02905899892674415	-0.00976807356007576
130	-0.8699999999999999	0.07965734161214351	0.032429112030849895	0.006777878731189513
131	-0.8689999999999999	0.062277717271523585	0.010923191163221402	0.016072143260650554
132	-0.8679999999999999	0.03986136895935549	0.0020911857377494767	0.018371262404000024
133	-0.8669999999999999	0.03484953084909676	0.005752788592057417	0.01991872054267278
134	-0.8659999999999999	0.04603129396436754	0.01690356610785991	0.015996305092964243
135	-0.8649999999999999	0.06106960583095627	0.017129037726368698	0.007810700339296831
136	-0.8639999999999999	0.06760962134939554	0.011182591553760338	-0.0003924806596745878
137	-0.8629999999999999	0.0668991613208058	0.010574399958382545	-0.005176643451222671
138	-0.8619999999999999	0.06792095597862376	0.010781645068061976	-0.006860418785634695
139	-0.8609999999999999	0.07641612813734369	0.011869477301906992	-0.015973221394885797
140	-0.8599999999999999	0.08689805117527326	0.013589988107235045	-0.029643081664028972
141	-0.8589999999999999	0.09962842370113323	0.013995882054819378	-0.04374884521087666
142	-0.8579999999999999	0.10519071948187644	0.016103376043437923	-0.0569274386346692
143	-0.8569999999999999	0.10614140226142432	0.017458289346177772	-0.04836142017774372
144	-0.8559999999999999	0.11079179946260481	0.020450234305096213	-0.01917144140099255
145	-0.8549999999999999	0.12152460430722084	0.021272501918426192	0.003263608940069894
146	-0.8539999999999999	0.12623829327384364	0.012884294951851455	-0.0018338294392458783
147	-0.8529999999999999	0.12180658364094865	-0.0003557782541021968	-0.015336307588341685
148	-0.8519999999999999	0.11671848595899748	-0.0016180378878962389	-0.030415543035087964
149	-0.8509999999999999	0.11713666658403141	0.004648422812950468	-0.03901002441543538
150	-0.8499999999999999	0.12000616568135611	-0.00034280472941314495	-0.04133317354562886
151	-0.8489999999999999	0.13478893819185597	-0.007964157701982147	-0.04691843703077168
152	-0.8479999999999999	0.14745615730472578	-0.017041401243950722	-0.05011048789500587
153	-0.8469999999999999	0.15186376526126225	-0.032398835713533754	-0.04326904475805551
154	-0.8459999999999999	0.1464300208191844	-0.04296521243072892	-0.03951304665727957
155	-0.8449999999999999	0.14284436951888288	-0.040432105290689566	-0.05017599767230901
156	-0.8439999999999999	0.13829037075995293	-0.037275598625832955	-0.06067424690787935
157	-0.8429999999999999	0.13999743123178737	-0.044768664050758196	-0.05735210646505795
158	-0.8419999999999999	0.14680169592965778	-0.056063046559639985	-0.045375706423014396
159	-0.8409999999999999	0.15501958376544173	-0.05379886257791047	-0.04720363934285655
160	-0.8399999999999999	0.16281877208994522	-0.04931817728417376	-0.0636129936918901
161	-0.8389999999999999	0.1687257861653296	-0.04620182188012078	-0.07192393329209534
162	-0.8379999999999999	0.16891035152685777	-0.046941449458334936	-0.06741071168156519
163	-0.8369999999999999	0.16069166987832312	-0.05678836249546608	-0.053529431476816575
164	-0.8359999999999999	0.15170232124059152	-0.05749455901255899	-0.03588265832015823
165	-0.8349999999999999	0.15263363612954947	-0.044321019604889184	-0.008427364095454557
166	-0.8339999999999999	0.15182325839109476	-0.024933890764047152	0.010122142437064753
167	-0.8329999999999999	0.14992976886539772	-0.006941018917605026	0.015252307509813138
168	-0.8319999999999999	0.1504273037486717	0.01042565393767183	0.005750996649985565
169	-0.8309999999999998	0.15036656863798747	0.0202623472353507	0.002411223540041713
170	-0.8299999999999998	0.14790333157365954	0.01848389971262337	0.00958432198320693
171	-0.8289999999999998	0.14486590196252389	0.01885809572586816	0.009210363728958667
172	-0.8279999999999998	0.14622820488034252	0.023337330742370675	0.004518657297625351
173	-0.8269999999999998	0.14725800279012496	0.030215834472687164	-0.0008604270743864467
174	-0.8259999999999998	0.14912065983574355	0.03433675239268865	-0.020000233031698695
175	-0.8249999999999998	0.1502507292323555	0.03772723148670169	-0.04476045822853422
176	-0.8239999999999998	0.14510462233943794	0.03438826401401484	-0.05801347096527398
177	-0.8229999999999998	0.13994265024038366	0.028738308879339664	-0.06138918566558292
178	-0.8219999999999998	0.13882440762442114	0.016361100214731725	-0.06061983428460702
179	-0.8209999999999998	0.13657840577539215	0.011013657736398811	-0.06146866905557629
180	-0.8199999999999998	0.13159346115739162	0.005803237852607283	-0.0688404733615459
181	-0.8189999999999998	0.13010866635252985	0.0013751733984770512	-0.08140022216748073
182	-0.8179999999999998	0.1333158102256697	-0.0034903756070933803	-0.09213486304348063
183	-0.8169999999999998	0.13948323358781708	-0.005585729346390467	-0.09184678753318506
184	-0.8159999999999998	0.13883753060844745	-0.010658269728348881	-0.09231683997117142
185	-0.8149999999999998	0.13688597498616478	-0.03326452091969958	-0.09222373686613686
186	-0.8139999999999998	0.14071929543121361	-0.05256901857316008	-0.07995615520670228
187	-0.8129999999999998	0.13800168394262008	-0.062362398163752775	-0.06301544445847071
188	-0.8119999999999998	0.12888417183353842	-0.058248354104500584	-0.047136274098149404
189	-0.8109999999999998	0.12096035559723237	-0.039314510951698696	-0.039540301539145194
190	-0.8099999999999998	0.12100822541929772	-0.020773888850927392	-0.03660505603523612
191	-0.8089999999999998	0.12554091294929887	-0.013720496516714973	-0.029965562011310783
192	-0.8079999999999998	0.13634934642433857	-0.006281641628809396	-0.021130203856129175
193	-0.8069999999999998	0.1409327216612726	-0.002513769444670864	-0.004162620809744996
194	-0.8059999999999998	0.14655527414575717	-0.000935280386994447	0.008370164711723683
195	-0.8049999999999998	0.14188632226565526	0.008588859894292988	0.005947875326327646
196	-0.8039999999999998	0.13646619651507358	0.018372014638858476	0.0012686065455943044
197	-0.8029999999999998	0.13585478402879564	0.014272901969646472	-0.008378514843468386
198	-0.8019999999999998	0.12834173640376953	0.001723013226242363	-0.020798642692049455
199	-0.8009999999999998	0.12338370557245633	0.004176652924368663	-0.028741993668580653
200	-0.7999999999999998	0.12254242857304715	0.009192893733909014	-0.03442271443778533
201	-0.7989999999999998	0.11773976465577532	0.0030998965285728617	-0.03731332007540977
202	-0.7979999999999998	0.10145818283335784	0.002803501013397399	-0.04395571922655846
203	-0.7969999999999998	0.0912158074446242	0.0026952638860846755	-0.042091509083439824
204	-0.7959999999999998	0.08285744458451516	-0.004114603563585791	-0.029613101080952223
205	-0.7949999999999998	0.07414892401552711	-0.013777619989963345	-0.015964067180525895
206	-0.7939999999999998	0.0684111128971626	-0.027350393957902477	-0.001717406703644723
207	-0.7929999999999998	0.06939363118357793	-0.03997542311292439	0.011356228538684576
208	-0.7919999999999998	0.08122848250276904	-0.04369295820063531	0.02860992415659405
209	-0.7909999999999998	0.09022193540515996	-0.04280362603329963	0.03241873350175395
210	-0.7899999999999998	0.09781179746019969	-0.0483647447689743	0.03065060430330337
211	-0.7889999999999998	0.10151201482680505	-0.05822306331691223	0.026505278608725053
212	-0.7879999999999998	0.10071103045403465	-0.07542439070792611	0.026389148352942794
213	-0.7869999999999998	0.0986330404358356	-0.08362787464042362	0.02710965764626448
214	-0.7859999999999998	0.101572673274775	-0.07795822537806797	0.025966507021652426
215	-0.7849999999999998	0.10241637058335112	-0.06467204090513136	0.018051124182361513
216	-0.7839999999999998	0.09543810197994339	-0.05202870717535683	0.00788408992658222
217	-0.7829999999999998	0.08674815974262244	-0.04228277836067578	0.0032867013982715463
218	-0.7819999999999998	0.08613721018402007	-0.043916751322541615	-0.005929378303575342
219	-0.7809999999999998	0.09655006390414252	-0.039914486799836	-0.026401020140064537
220	-0.7799999999999998	0.10748932661929503	-0.02985357580374119	-0.04482113744944026
221	-0.7789999999999998	0.1141125571672181	-0.023998155422094793	-0.06228258825081232
222	-0.7779999999999998	0.1122987908021413	-0.026931018693208065	-0.07901516932583529
223	-0.7769999999999998	0.10298814631044334	-0.0339237388104433	-0.09256997915196258
224	-0.7759999999999998	0.09967696598080422	-0.031238104119652377	-0.09087456831620684
225	-0.7749999999999998	0.1014679368166666	-0.02299516529749034	-0.07240426779610637
226	-0.7739999999999998	0.1051651258566107	-0.020880819991720343	-0.054318638812416414
227	-0.7729999999999998	0.10759897180005198	-0.018405593189899996	-0.04385604008031627
228	-0.7719999999999998	0.11863160828667293	-0.012540093345405989	-0.03666716954284013
229	-0.7709999999999998	0.1346745660025406	0.002458195496929311	-0.03437685248403759
230	-0.7699999999999998	0.1356898899325358	0.010101255652006265	-0.03570414652088179
231	-0.7689999999999998	0.118645510055228	0.002393375837118857	-0.03770534297338925
232	-0.7679999999999998	0.11041209259154336	-0.03062916505472726	-0.03153446603750695
233	-0.7669999999999998	0.11348285060226064	-0.06563382030731627	-0.02788513187086391
234	-0.7659999999999998	0.10738597042722163	-0.09154449416259251	-0.03555305441375087
235	-0.7649999999999998	0.10127802137798012	-0.10266329675022114	-0.05497642236940163
236	-0.7639999999999998	0.10284486130771467	-0.10131820779571779	-0.07026364928907
237	-0.7629999999999998	0.11165529289613121	-0.09215560114803446	-0.08477654879994484
238	-0.7619999999999998	0.10713651860060078	-0.08405421365636671	-0.0998527202444878
239	-0.7609999999999998	0.0972609353136141	-0.07582129707905598	-0.1092510994958792
240	-0.7599999999999998	0.08706564100226585	-0.06699587077224738	-0.10864099200005005
241	-0.7589999999999998	0.07616018832661797	-0.06388351234949828	-0.10146297466827478
242	-0.7579999999999998	0.06292551487706625	-0.06801503360559812	-0.0759059644437823
243	-0.7569999999999998	0.05491890142926019	-0.07650758301410242	-0.05559270565311176
244	-0.7559999999999998	0.049066916342441966	-0.09323875010055589	-0.04037451503421516
245	-0.7549999999999998	0.04753139428804561	-0.10931731920564365	-0.03927144347206365
246	-0.7539999999999998	0.045400208864851126	-0.11528353156664375	-0.04450024932504817
247	-0.7529999999999998	0.04912032236543691	-0.11453698782461026	-0.049993020531115526
248	-0.7519999999999998	0.05701435134357104	-0.11136157561814218	-0.04891277265413251
249	-0.7509999999999998	0.05867896519576957	-0.10144458405065046	-0.03887915211423708
250	-0.7499999999999998	0.04707925505093434	-0.08262606786007946	-0.02253547283534022
251	-0.7489999999999998	0.04389788042808363	-0.05999920423566483	-0.020302620334976415
252	-0.7479999999999998	0.04644083720054194	-0.04873055709602029	-0.027640276724904492
253	-0.7469999999999998	0.051379599890722764	-0.050976689014685515	-0.027319998554683807
254	-0.7459999999999998	0.06023194323157058	-0.0468683841041546	-0.016679247336664527
255	-0.7449999999999998	0.06902071309339003	-0.038243369590936424	-0.012171288837558691
256	-0.7439999999999998	0.06728894176002681	-0.0369755922079131	-0.012192802341063798
257	-0.7429999999999998	0.06389984466449239	-0.04033812785252224	-0.013666071276905988
258	-0.7419999999999998	0.059241475207670806	-0.049278993219456405	-0.02462004479145601
259	-0.7409999999999998	0.059915317902032	-0.061948025841486426	-0.03162769410085103
260	-0.7399999999999998	0.06204702753795194	-0.054747413953443035	-0.020716442220515992
261	-0.7389999999999998	0.0596095754074047	-0.0501275404190255	-0.006703407266355068
262	-0.7379999999999998	0.056919734028796846	-0.052213016627327295	0.0010689232762201258
263	-0.7369999999999998	0.05426467611895487	-0.055181383462923415	0.007788594739697274
264	-0.7359999999999998	0.05083774522971436	-0.06677403734508533	0.01463717603278202
265	-0.7349999999999998	0.04905736457633465	-0.07484651331236268	0.012952724830375276
266	-0.7339999999999998	0.044681132972788855	-0.0685435698503351	-0.0027609134074057908
267	-0.7329999999999998	0.037055261574254914	-0.05154794973357275	-0.0041703497927724304
268	-0.7319999999999998	0.03502387098800927	-0.030224188253313015	-0.0037400923359051912
269	-0.7309999999999998	0.030897448902978884	-0.018498461632599272	-0.00618045520459618
270	-0.7299999999999998	0.02141403907935718	-0.013138816219219142	-0.012510427883309742
271	-0.7289999999999998	0.017274475806080034	-0.0002583877426079684	-0.014964101650575096
272	-0.7279999999999998	0.017788843941291405	0.01219474486591258	-0.0055651787361733285
273	-0.7269999999999998	0.020870599337724016	0.01708371771789333	0.0018332312679455638
274	-0.7259999999999998	0.030348045759792785	0.018892240060261422	-0.0054041686910129135
275	-0.7249999999999998	0.0402702181434907	0.02582532335730694	-0.02657695400171562
276	-0.7239999999999998	0.05064621721729915	0.04014483362512234	-0.04602018381865272
277	-0.7229999999999998	0.06399190979603159	0.047054288421283993	-0.05034739593314511
278	-0.7219999999999998	0.07650899638244067	0.04018862673716964	-0.04071250138777594
279	-0.7209999999999998	0.07782182506010632	0.025435289166336573	-0.029120929563040916
280	-0.7199999999999998	0.07330016077295086	0.01729824377041757	-0.0202996099108532
281	-0.7189999999999998	0.06165494224314214	0.01668193185188096	-0.017445689564358557
282	-0.7179999999999997	0.04637495990732966	0.03104105161647929	-0.015677924998502794
283	-0.7169999999999997	0.03266658775560843	0.0487614122006577	-0.01854764408213462
284	-0.7159999999999997	0.034929669504460296	0.053773841747591526	-0.024529421427134206
285	-0.7149999999999997	0.05209992205445034	0.043902613073881	-0.02905897220218197
286	-0.7139999999999997	0.06576697798114224	0.03734632292999985	-0.03181136798106568
287	-0.7129999999999997	0.07460470936149419	0.03452744619598534	-0.0322250732839155
288	-0.7119999999999997	0.07640015274371664	0.027573879393595513	-0.04008502039726272
289	-0.7109999999999997	0.07411584010275521	0.026954292055845312	-0.05459109503142338
290	-0.7099999999999997	0.06284152156752056	0.02383441340833303	-0.06956899837246185
291	-0.7089999999999997	0.04703381206527974	0.005700104392006749	-0.06748189559007592
292	-0.7079999999999997	0.042377705817689584	-0.01741011236141876	-0.0570827985272993
293	-0.7069999999999997	0.04997132627641714	-0.028048874085838654	-0.05579247089820647
294	-0.7059999999999997	0.05903726213211377	-0.02983177611389819	-0.06042523162867504
295	-0.7049999999999997	0.06538192982934703	-0.03901442856495018	-0.0650377419833201
296	-0.7039999999999997	0.07098952401668895	-0.05744806271567364	-0.07050954111300728
297	-0.7029999999999997	0.07276514657208075	-0.067299754952504	-0.07881280365815825
298	-0.7019999999999997	0.07060324658971752	-0.0709659594592683	-0.07710009007002684
299	-0.7009999999999997	0.0698802985963605	-0.08404925600970871	-0.06917178943876282
300	-0.6999999999999997	0.08256175822801506	-0.10734448797231337	-0.07074843677779391
301	-0.6989999999999997	0.09252190214918683	-0.11108797069849431	-0.07530824005144679
302	-0.6979999999999997	0.10245460709689172	-0.09780136773385593	-0.08425167398493487
303	-0.6969999999999997	0.10928063142625152	-0.09025948214370753	-0.08396807234707072
304	-0.6959999999999997	0.11290858876296235	-0.09480929245225302	-0.07513914885203726
305	-0.6949999999999997	0.11260586189140373	-0.09564149252588393	-0.05132924031230244
306	-0.6939999999999997	0.10595025425642443	-0.09558512073779496	-0.02202270619309863
307	-0.6929999999999997	0.08702523851723215	-0.09752477963775258	-0.005840637405721923
308	-0.6919999999999997	0.06923171576880832	-0.10287727640127867	-0.017009420149155238
309	-0.6909999999999997	0.05116833884542585	-0.11101120246939322	-0.030354819599768337
310	-0.6899999999999997	0.04468837233726055	-0.11741457230801272	-0.03648960082370942
311	-0.6889999999999997	0.036098229803810715	-0.12152521798831677	-0.040072546369565254
312	-0.6879999999999997	0.02596503340100114	-0.13041898099390387	-0.042513338695220976
313	-0.6869999999999997	0.013038533238497425	-0.13535769250298968	-0.03232023043883218
314	-0.6859999999999997	0.001160961509533215	-0.14064119702136546	-0.012666126928232062
315	-0.6849999999999997	-0.0017534970649985414	-0.14504010172810464	-0.014867865138531111
316	-0.6839999999999997	0.004094865568100543	-0.15546806304102068	-0.028152672911646196
317	-0.6829999999999997	0.023659607831493287	-0.16480365890078044	-0.03681617379217537
318	-0.6819999999999997	0.03450955839556278	-0.1623193829445001	-0.040158465887743126
319	-0.6809999999999997	0.038084246253184656	-0.144505558314144	-0.03399817733341653
320	-0.6799999999999997	0.0400847234637052	-0.116520921901644	-0.02080027061125244
321	-0.6789999999999997	0.04074825457169669	-0.08490933596216114	0.0008905292409262781
322	-0.6779999999999997	0.04978853667234455	-0.056293111797801526	0.013966904602851393
323	-0.6769999999999997	0.05893568879594977	-0.0405161353705512	0.016922631263584956
324	-0.6759999999999997	0.06939988470722071	-0.04976665515793787	0.020418973112802
325	-0.6749999999999997	0.08197249886434933	-0.06464741931242894	0.024190856872581917
326	-0.6739999999999997	0.08820964237800132	-0.06992463868954281	0.021006566955311175
327	-0.6729999999999997	0.08756725476848212	-0.06939006733286811	0.006827814281179964
328	-0.6719999999999997	0.09199191891013131	-0.0645027939724412	-0.00913819195665048
329	-0.6709999999999997	0.09626273988022185	-0.06289464527142888	-0.017554352389298825
330	-0.6699999999999997	0.08662884205675493	-0.05429731088711121	-0.016589321845904063
331	-0.6689999999999997	0.07892811402968809	-0.037475263540276964	-0.007270487317894314
332	-0.6679999999999997	0.06975171086455866	-0.02602138390451438	0.00045829605852194534
333	-0.6669999999999997	0.052510257311175756	-0.022623575900596594	-5.9485023266288754e-05
334	-0.6659999999999997	0.039782974742857136	-0.020533380227335266	-0.0008046761520892898
335	-0.6649999999999997	0.03911398908535068	-0.017282747826272097	-0.002735115211741503
336	-0.6639999999999997	0.03723122605224595	-0.012610469654264496	-0.01102174006929551
337	-0.6629999999999997	0.03996214052511241	-0.00955445814722858	-0.032247286752271245
338	-0.6619999999999997	0.0527052803578798	-0.006181579238864181	-0.04629852921324091
339	-0.6609999999999997	0.07260591873473196	-0.001223312993255865	-0.05064506417705146
340	-0.6599999999999997	0.08580361356550763	-0.001159527088883061	-0.04444801052881483
341	-0.6589999999999997	0.09327861978255662	0.004171896157283668	-0.029177666472087575
342	-0.6579999999999997	0.08235421389539824	0.0051562243900647895	-0.014851020266346266
343	-0.6569999999999997	0.07240077957028687	-0.0029192805506033943	0.0015587053798261344
344	-0.6559999999999997	0.06934521128463736	-0.01068238851938292	0.016642925088590103
345	-0.6549999999999997	0.06827020164341019	-0.017474481429849992	0.018838124908504148
346	-0.6539999999999997	0.0660405317013669	-0.014620192054639158	0.006070186317948082
347	-0.6529999999999997	0.06437183039416618	-0.01250050376908746	-0.01382510998400676
348	-0.6519999999999997	0.06728907082544885	-0.015498179178219633	-0.025847061618822265
349	-0.6509999999999997	0.07471489658721502	-0.015905851264815325	-0.017148983294697606
350	-0.6499999999999997	0.0809830225320098	-0.008273410772472916	-0.004197125553270853
351	-0.6489999999999997	0.08120924373469297	0.0003245575056006302	0.002880425932723389
352	-0.6479999999999997	0.08374076121368546	-0.000787021844831947	0.002499146295393473
353	-0.6469999999999997	0.08505518113483955	-0.0031503009131045633	0.00428460512447529
354	-0.6459999999999997	0.08481155675094448	-0.002621618054437348	0.017822595554489194
355	-0.6449999999999997	0.0748408328046125	0.0010254955101170304	0.032426811013883686
356	-0.6439999999999997	0.06182355183288959	0.009602509521609237	0.033452320491430515
357	-0.6429999999999997	0.0601714459751388	0.022262832200667958	0.020197212651974425
358	-0.6419999999999997	0.060520407556789696	0.032521148994137536	0.008444362613159305
359	-0.6409999999999997	0.0631699521549004	0.024332925300561848	0.005569358051784843
360	-0.6399999999999997	0.060866447325689826	0.013570458472389562	0.002928352404820095
361	-0.6389999999999997	0.052739877613981904	-0.009725153443121977	0.014669375140040925
362	-0.6379999999999997	0.058045743514602115	-0.03395557356774695	0.028486624805208503
363	-0.6369999999999997	0.07276850232014423	-0.05554066235958492	0.02410707217796523
364	-0.6359999999999997	0.08037025621095475	-0.06714010039006878	0.025711300096275726
365	-0.6349999999999997	0.09138268508793948	-0.07402468474356481	0.025278927066068168
366	-0.6339999999999997	0.1073561191342735	-0.08124715490706681	0.01835859705010541
367	-0.6329999999999997	0.1198518158513347	-0.09248671948159792	0.026583641362037627
368	-0.6319999999999997	0.12332814686672737	-0.09398840655516931	0.04374458756669152
369	-0.6309999999999997	0.12675050509861022	-0.08569444135346617	0.046413156377963546
370	-0.6299999999999997	0.12013931214268618	-0.07418815917591975	0.042953879196070514
371	-0.6289999999999997	0.08527397844846105	-0.06419850496834507	0.04660329686185697
372	-0.6279999999999997	0.06844503342101467	-0.06408883346850172	0.05164243539254338
373	-0.6269999999999997	0.08382385409826293	-0.0626001124922139	0.06348080641527266
374	-0.6259999999999997	0.10000101960020047	-0.06096652687707081	0.057315476627487504
375	-0.6249999999999997	0.10927576276070164	-0.054629129530957526	0.037526104096235954
376	-0.6239999999999997	0.10155975220461154	-0.05237137728647474	0.022189230277169462
377	-0.6229999999999997	0.0996912011424485	-0.05776083014100587	0.007068287872536076
378	-0.6219999999999997	0.1031021428369062	-0.06334675811211635	-0.013615578529343976
379	-0.6209999999999997	0.10932642947679908	-0.05901643515885504	-0.024442753527306352
380	-0.6199999999999997	0.1094742262844251	-0.047588004874318905	-0.02474993427108135
381	-0.6189999999999997	0.0989649949322822	-0.04418151329518077	-0.01415579310865691
382	-0.6179999999999997	0.08745761209483482	-0.044184949626079696	0.007667915004839149
383	-0.6169999999999997	0.0767144456828439	-0.047743227210811506	0.031813949189252476
384	-0.6159999999999997	0.07395759326093003	-0.06162096561715571	0.05316646650431414
385	-0.6149999999999997	0.0656841357800499	-0.0761399652884886	0.0722077280650125
386	-0.6139999999999997	0.05684649274734693	-0.09121283541192776	0.08836409402962135
387	-0.6129999999999997	0.045479560120063774	-0.09900570421967309	0.0947619732984572
388	-0.6119999999999997	0.03682857318679484	-0.089283060370329	0.09500805198673357
389	-0.6109999999999997	0.028171498172283586	-0.06889780077356543	0.09827590340235465
390	-0.6099999999999997	0.024205539929622034	-0.062107468306288195	0.09384679597846783
391	-0.6089999999999997	0.031910613082293614	-0.058135225979000234	0.09299165007938835
392	-0.6079999999999997	0.02827536666353567	-0.05923848805526693	0.08489349353621305
393	-0.6069999999999997	0.02540248796914193	-0.06048524811468813	0.07761460621370404
394	-0.6059999999999997	0.04318532391495125	-0.05392185689645901	0.06036692348706828
395	-0.6049999999999996	0.07564759478773417	-0.03558791610883438	0.05434661186296864
396	-0.6039999999999996	0.10104561610714093	-0.017966901877320193	0.06418974180435176
397	-0.6029999999999996	0.10969760270885906	-0.014251407261661516	0.07205568315628476
398	-0.6019999999999996	0.11716694542440867	-0.014905284005926408	0.07520269079128074
399	-0.6009999999999996	0.122002652680397	-0.015742160256258613	0.07847509732192923
400	-0.5999999999999996	0.12418241824994182	-0.006300192639519558	0.07922791385653166
401	-0.5989999999999996	0.12267449217720704	0.0066270723770889516	0.06985017929657542
402	-0.5979999999999996	0.12019001610277999	0.02096743517920209	0.05702711010061471
403	-0.5969999999999996	0.11042992517303535	0.02437534582979518	0.055011056622107236
404	-0.5959999999999996	0.10054814090413944	0.0070279431360670466	0.062382153450648695
405	-0.5949999999999996	0.09455415541243842	0.000989949222109044	0.07131316971868691
406	-0.5939999999999996	0.09028052230213497	0.004584954723744189	0.07800283500625278
407	-0.5929999999999996	0.08355995481217306	-0.0041948488898619725	0.07084133530304074
408	-0.5919999999999996	0.07868008039691975	-0.016393262629924747	0.04288444078365562
409	-0.5909999999999996	0.07500615948090583	-0.02386309997070779	0.028324018096776496
410	-0.5899999999999996	0.0682523107356167	-0.023731224567725234	0.03406643022460743
411	-0.5889999999999996	0.062463156447501354	-0.018225896910134275	0.039588465833863946
412	-0.5879999999999996	0.06549818733621814	-0.029030149895270883	0.030391286246245815
413	-0.5869999999999996	0.07536804716142992	-0.03727427863572134	0.023384995338527777
414	-0.5859999999999996	0.09555176586555562	-0.037436684238948956	0.025414910137578833
415	-0.5849999999999996	0.10946889944378693	-0.03651898390671147	0.025711720361607928
416	-0.5839999999999996	0.11581251703655239	-0.03946376057992063	0.032608193364744416
417	-0.5829999999999996	0.12089668838419773	-0.036638300670939504	0.04097239282400377
418	-0.5819999999999996	0.1261712232992158	-0.03766354122287046	0.0555405173306131
419	-0.5809999999999996	0.1322546790134157	-0.045935433797097885	0.07215222151883499
420	-0.5799999999999996	0.13692482724954208	-0.055722331485590804	0.07993885508750553
421	-0.5789999999999996	0.13005668955589977	-0.042809538184333785	0.07853899461039368
422	-0.5779999999999996	0.12140176993907056	-0.021900241617499736	0.07393526956873137
423	-0.5769999999999996	0.11861004548381263	-0.009961438417665511	0.07298387986728397
424	-0.5759999999999996	0.1128375066050851	-0.016727839452727305	0.064644382476335
425	-0.5749999999999996	0.0937558333467991	-0.023897408030226903	0.05799491831768393
426	-0.5739999999999996	0.08401842603436627	-0.019121338459238944	0.05087815358403354
427	-0.5729999999999996	0.07398977818769598	-0.018415492126765944	0.05220959171381969
428	-0.5719999999999996	0.0700776029824427	-0.023997027087056286	0.06015425358311753
429	-0.5709999999999996	0.07210635760870736	-0.03911760467438329	0.06531570489010147
430	-0.5699999999999996	0.0815950701088619	-0.05667699388965182	0.06664301945580167
431	-0.5689999999999996	0.09171335250477558	-0.06693277470227826	0.05262238103991423
432	-0.5679999999999996	0.09362393456450788	-0.08763235532093011	0.04075467215391635
433	-0.5669999999999996	0.09616473155972184	-0.10019863136939437	0.046649084373759274
434	-0.5659999999999996	0.09864804814236897	-0.09390392627079652	0.05552532907374887
435	-0.5649999999999996	0.08822074138841708	-0.07539156349833735	0.04397670299883418
436	-0.5639999999999996	0.07582673182027312	-0.06549754519455787	0.03338920431278231
437	-0.5629999999999996	0.06922748341586825	-0.06211380786862083	0.019745640729920952
438	-0.5619999999999996	0.053911670165943955	-0.05768364950218867	0.005387236236634313
439	-0.5609999999999996	0.03931432539748721	-0.046493285659920856	-0.01593208271639657
440	-0.5599999999999996	0.03682566404704559	-0.03975253618575188	-0.02467117322140653
441	-0.5589999999999996	0.03644973051148743	-0.03639188246825219	-0.02399332284120759
442	-0.5579999999999996	0.035320368303526015	-0.03135594642656237	-0.018437729539070215
443	-0.5569999999999996	0.03601670052089681	-0.02769679053571242	-0.009745157066049556
444	-0.5559999999999996	0.046437992995371775	-0.040539063680666745	-0.006553586344983366
445	-0.5549999999999996	0.059729830669949815	-0.07089983196530751	-0.013508899999466313
446	-0.5539999999999996	0.06666703472896317	-0.08811905285798936	-0.0235497238728867
447	-0.5529999999999996	0.07765910146891253	-0.07841636923748473	-0.034339019099884106
448	-0.5519999999999996	0.08864920531350935	-0.05225257200716622	-0.04070080415182857
449	-0.5509999999999996	0.0887144544135573	-0.02413434748178666	-0.04432938969240814
450	-0.5499999999999996	0.08141707260369448	-0.00025239512681190515	-0.03254688392163306
451	-0.5489999999999996	0.07949982109636153	0.016171678466774534	-0.020278393441150948
452	-0.5479999999999996	0.08456436147724222	0.028195538704257252	-0.02763285312993981
453	-0.5469999999999996	0.09957644789288508	0.03560666170980332	-0.03262987762017964
454	-0.5459999999999996	0.1096182850115426	0.0426757045093874	-0.025005773711074545
455	-0.5449999999999996	0.11680516778716846	0.04592190714117635	-0.024093734018687883
456	-0.5439999999999996	0.12384383949309972	0.04751059499822734	-0.0285058586713391
457	-0.5429999999999996	0.13381943136457733	0.04750115067007372	-0.03985599419707585
458	-0.5419999999999996	0.13798169331133903	0.03399799877290765	-0.04316926946679742
459	-0.5409999999999996	0.13678009628083204	0.015802057496930446	-0.05108908057563276
460	-0.5399999999999996	0.13114783740628938	-0.005943294960251889	-0.05492932608490655
461	-0.5389999999999996	0.11759514208317672	-0.019087629227557208	-0.05675903027822136
462	-0.5379999999999996	0.1040563263089682	-0.022664589992261668	-0.05784989534159025
463	-0.5369999999999996	0.10511013501617944	-0.038588396598842147	-0.0590624148888161
464	-0.5359999999999996	0.11624306023167516	-0.059083731663103656	-0.06167685083477347
465	-0.5349999999999996	0.12227945639699879	-0.07209751490428469	-0.06112151049678457
466	-0.5339999999999996	0.12376421645585468	-0.0790477861351843	-0.06266425028870334
467	-0.5329999999999996	0.11749371847775938	-0.08125532751178169	-0.05994466580171213
468	-0.5319999999999996	0.11632019268595836	-0.07125733303864971	-0.0593964469685222
469	-0.5309999999999996	0.1198857265062092	-0.053544763463078876	-0.061795970438225885
470	-0.5299999999999996	0.12053870601610328	-0.04325289215829115	-0.05818748577385808
471	-0.5289999999999996	0.12255853799714533	-0.04312362517891985	-0.056638787575299596
472	-0.5279999999999996	0.12899804745637428	-0.04812377836434918	-0.0524924792816992
473	-0.5269999999999996	0.1285453328405958	-0.07009776289787943	-0.04080073594010839
474	-0.5259999999999996	0.13671915342748295	-0.08707783853261704	-0.03028303008734908
475	-0.5249999999999996	0.14465503760971993	-0.08889648996531893	-0.02723468527802551
476	-0.5239999999999996	0.14060713687715237	-0.08517805901002559	-0.0238727561375756
477	-0.5229999999999996	0.12845170836463013	-0.0694109272860174	-0.021250854852412304
478	-0.5219999999999996	0.10975098075043174	-0.05426205824184444	-0.01880882446307862
479	-0.5209999999999996	0.08684873881977942	-0.043374892040632294	-0.01909771051335775
480	-0.5199999999999996	0.06349505657377066	-0.040969171842586166	-0.02766069647785446
481	-0.5189999999999996	0.04905875879445615	-0.05134937657491047	-0.028284394110047534
482	-0.5179999999999996	0.03525421853533764	-0.06365826085282002	-0.025540367801577233
483	-0.5169999999999996	0.020031251704144305	-0.07387629344255715	-0.02362386586402976
484	-0.5159999999999996	0.00840857846067163	-0.09190326751636017	-0.028916573879007458
485	-0.5149999999999996	0.00030501378775817675	-0.10923282354878058	-0.027550917476126487
486	-0.5139999999999996	0.0008365350926085896	-0.1098105181858138	-0.020848649374298055
487	-0.5129999999999996	3.1251843805820575e-05	-0.0993392583087178	-0.006575390621626239
488	-0.5119999999999996	-0.0048622204871663025	-0.08412482849276652	0.008053760117317637
489	-0.5109999999999996	-0.008121776656024097	-0.07649869413998989	0.024749421027101072
490	-0.5099999999999996	-0.013648020608885189	-0.07583863274438259	0.049827923693469334
491	-0.5089999999999996	-0.007195657219489455	-0.0700346214960484	0.07304037252742002
492	-0.5079999999999996	0.005051618700645653	-0.06056537689833301	0.08476708107419434
493	-0.5069999999999996	0.019956217200304976	-0.053312275257300895	0.10048187115304345
494	-0.5059999999999996	0.03914083208604362	-0.06395079193613347	0.10010372294665373
495	-0.5049999999999996	0.05491498051031372	-0.07596298247223587	0.09506875799694339
496	-0.5039999999999996	0.057740519334246294	-0.08737831482557179	0.08513098215997549
497	-0.5029999999999996	0.06265423811791057	-0.08003972817945426	0.06556288490278984
498	-0.5019999999999996	0.06898834649352946	-0.06465956349967578	0.039379472522765684
499	-0.5009999999999996	0.08409530706810057	-0.05397222201241143	0.022985613503270212
500	-0.49999999999999956	0.10068444684684573	-0.06138227867854636	0.026381041975077815
501	-0.49899999999999956	0.10839821805208313	-0.06592699183485476	0.03166847429894413
502	-0.49799999999999955	0.10826624599790756	-0.06854006638007988	0.04024021467916379
503	-0.49699999999999955	0.09507696334088622	-0.08442033645006207	0.04710628289534273
504	-0.49599999999999955	0.07617451523695394	-0.09531398284914076	0.04408717141751885
505	-0.49499999999999955	0.06507587737343591	-0.09762817557766781	0.03059224982822815
506	-0.49399999999999955	0.06528598869820042	-0.09441219671318271	0.014880868625155311
507	-0.49299999999999955	0.0663213793551144	-0.09147162400526833	0.015789549828753524
508	-0.49199999999999955	0.07465988011163867	-0.07916550449176245	0.022078687965300842
509	-0.49099999999999955	0.07765757473134012	-0.06824136559284551	0.021281412041805104
510	-0.48999999999999955	0.07021663992682972	-0.05609991718064043	0.008620059915032889
511	-0.48899999999999955	0.07178490708257546	-0.0533855581462873	-0.020558819165999012
512	-0.48799999999999955	0.08719504739112739	-0.0681615966564452	-0.05983267628002971
513	-0.48699999999999954	0.09113478038321879	-0.08163935303143818	-0.07812367876982466
514	-0.48599999999999954	0.08685370204808675	-0.08688603781240287	-0.07928213407895884
515	-0.48499999999999954	0.08283452858981613	-0.0895641841947295	-0.07833108668866914
516	-0.48399999999999954	0.08017541396771408	-0.08359933003753922	-0.07694942533495144
517	-0.48299999999999954	0.08220071744157928	-0.0778803377540908	-0.07737301851702551
518	-0.48199999999999954	0.09331339670013304	-0.08677365738538494	-0.07261689122881662
519	-0.48099999999999954	0.10025305269160253	-0.09244640377576703	-0.0747726936925472
520	-0.47999999999999954	0.09740916445340411	-0.09998407143722933	-0.07855685256958592
521	-0.47899999999999954	0.0814521420611978	-0.1048760880824116	-0.07416872574850411
522	-0.47799999999999954	0.06707086436443346	-0.11075247256627087	-0.06470558191958162
523	-0.47699999999999954	0.0606069205046878	-0.12562310222990195	-0.050495508967330634
524	-0.47599999999999953	0.06815059208848462	-0.14468612848186832	-0.03786674663383473
525	-0.47499999999999953	0.07531455062172575	-0.16231550368021747	-0.03294398419685252
526	-0.47399999999999953	0.07709011044717276	-0.18151431314064442	-0.03567306289411597
527	-0.47299999999999953	0.0702102612785163	-0.189814953560207	-0.03953135419168066
528	-0.47199999999999953	0.05759995040868039	-0.19434394516228623	-0.02638579746076796
529	-0.47099999999999953	0.05246151400952556	-0.19554962737592305	-0.0076944126379547935
530	-0.46999999999999953	0.05699646019705748	-0.1905114449408722	-0.0035295272159100665
531	-0.46899999999999953	0.0661622420505363	-0.17982370236373385	-0.004733970906973128
532	-0.4679999999999995	0.08063749499449285	-0.17446345217861994	-0.009092149889036205
533	-0.4669999999999995	0.09250042438112374	-0.17013995567855625	-0.005282129270996418
534	-0.4659999999999995	0.0960804406436009	-0.17130715655696963	-0.013566760349893684
535	-0.4649999999999995	0.08715187243751993	-0.17188734585965668	-0.028450591148791348
536	-0.4639999999999995	0.07934312315334936	-0.16140139596573083	-0.04150337601614718
537	-0.4629999999999995	0.0805386476643954	-0.13644161819934017	-0.04090054132535538
538	-0.4619999999999995	0.07907118740800778	-0.11163218929248171	-0.02839175420955357
539	-0.4609999999999995	0.0723726455797283	-0.09273728772994655	-0.023647131339720035
540	-0.4599999999999995	0.06669174545364212	-0.07997351123148812	-0.018092869632457747
541	-0.4589999999999995	0.06660829118733638	-0.0725281797195452	-0.010851422074965651
542	-0.4579999999999995	0.0734011333264032	-0.0648310778673607	0.0048385678645643726
543	-0.4569999999999995	0.07954667912039605	-0.054786364693716325	0.01372212944879451
544	-0.4559999999999995	0.08341994857158239	-0.04961769990249523	0.02115162412648357
545	-0.4549999999999995	0.07670859189665764	-0.051801786947876134	0.02955437346704798
546	-0.4539999999999995	0.07021699622874988	-0.05684447910802225	0.039021361343991694
547	-0.4529999999999995	0.06293846313751478	-0.06996862810239124	0.05520678589523606
548	-0.4519999999999995	0.05882757267988385	-0.08289638046597567	0.07810477134168183
549	-0.4509999999999995	0.06275224689493533	-0.0882828053351908	0.09889351974442094
550	-0.4499999999999995	0.07161477509576714	-0.10206645346840368	0.11909082575817483
551	-0.4489999999999995	0.08176313136917214	-0.10319362572799091	0.12122472289938083
552	-0.4479999999999995	0.09001049742789735	-0.10157266478978862	0.10942502182972887
553	-0.4469999999999995	0.09228629643412788	-0.10010446483753087	0.10550070791860654
554	-0.4459999999999995	0.09240205754614053	-0.1005934165166555	0.10140735807609194
555	-0.4449999999999995	0.09341654106568585	-0.10225449873466912	0.09325979925571315
556	-0.4439999999999995	0.09515444978277997	-0.10963484141353129	0.08742844753247292
557	-0.4429999999999995	0.10680520297635783	-0.10824373260970023	0.08014712632954142
558	-0.4419999999999995	0.11488996703465966	-0.09608870410359817	0.06703188157680333
559	-0.4409999999999995	0.11388861808189456	-0.07867881789541821	0.060181342554836224
560	-0.4399999999999995	0.1134116998784502	-0.05995150168819662	0.07023047264976658
561	-0.4389999999999995	0.10967993690936367	-0.04100706022924306	0.08233086586938819
562	-0.4379999999999995	0.11624273430057919	-0.030567392204148735	0.08040923753811943
563	-0.4369999999999995	0.13082544224735435	-0.03689526296734455	0.07079779265491144
564	-0.4359999999999995	0.1297328856858375	-0.04915341092544049	0.06633972140622275
565	-0.4349999999999995	0.12454283628495494	-0.055849545182185274	0.06325977872265169
566	-0.4339999999999995	0.12446154434063603	-0.06430556508387757	0.05263366622776135
567	-0.4329999999999995	0.12048831379710287	-0.06743194632194267	0.051260525697341165
568	-0.4319999999999995	0.10476089576492877	-0.07988905526474982	0.06656669537644512
569	-0.4309999999999995	0.08747846730173806	-0.09184725750236798	0.09042782504259386
570	-0.4299999999999995	0.07642115127459335	-0.10546368022729877	0.1143361853112579
571	-0.4289999999999995	0.07662687187950368	-0.09609744684066923	0.11566448691862975
572	-0.4279999999999995	0.08280989693217856	-0.08136994267099427	0.10379816467888806
573	-0.4269999999999995	0.0920670567703325	-0.06990219279018045	0.0763676881590052
574	-0.4259999999999995	0.10504548933724213	-0.06074576616662559	0.05062352369066258
575	-0.4249999999999995	0.11926147286677058	-0.05904202733737047	0.042326206901780586
576	-0.4239999999999995	0.1361018562278878	-0.05559778395818452	0.04042448026723341
577	-0.4229999999999995	0.14694053187571565	-0.04442898917414418	0.025675708131240666
578	-0.4219999999999995	0.15329193284008047	-0.028007102935234122	0.012690567526561112
579	-0.4209999999999995	0.15808396723799845	-0.01739120770564242	0.0016799929952382479
580	-0.4199999999999995	0.15039846985924388	-0.004223473347036279	-0.0018987171687920301
581	-0.4189999999999995	0.14265511779991388	0.011347661261290465	0.0026702123553701976
582	-0.4179999999999995	0.13870815715793927	0.02865350213225059	0.013874424879535186
583	-0.4169999999999995	0.14056159694112705	0.036660661621598624	0.01919357454617238
584	-0.4159999999999995	0.13841592044798975	0.029454943992687277	0.014172477618676217
585	-0.4149999999999995	0.1399116152694631	0.015110471244557389	0.009713492971385603
586	-0.4139999999999995	0.14311853909367286	-0.0050486535159948425	0.011349851493967415
587	-0.4129999999999995	0.13044381135152286	-0.024960991319424898	0.02054639422215087
588	-0.4119999999999995	0.12151929747949737	-0.023354790624877324	0.024192089566603164
589	-0.4109999999999995	0.11188944096381014	-0.012079604733115746	0.016016732902715904
590	-0.4099999999999995	0.0939483164957474	-0.0055610254185528485	0.014564866817937531
591	-0.4089999999999995	0.08469579379658404	-0.013797723210023058	0.004420775129017744
592	-0.4079999999999995	0.08903072118930713	-0.02723378673898617	-0.013943992448864151
593	-0.4069999999999995	0.09389301256710646	-0.042864601669922404	-0.015252009108861738
594	-0.4059999999999995	0.08963199867604177	-0.06024353008747698	-0.013190659289534161
595	-0.40499999999999947	0.07886114201909056	-0.0684949190530659	-0.010043469542923766
596	-0.40399999999999947	0.07189599537826834	-0.0696640925505789	-0.0021453656716034536
597	-0.40299999999999947	0.07257373060420358	-0.07293467461864074	0.004921477239188928
598	-0.40199999999999947	0.07582924191613924	-0.07500292463862343	0.011927874895679702
599	-0.40099999999999947	0.08365065823534444	-0.07181305499631602	0.02404724619121884
600	-0.39999999999999947	0.08583311175460615	-0.07236042886418674	0.03156061136489808
601	-0.39899999999999947	0.08566643121494444	-0.07966013599054603	0.028093015203677425
602	-0.39799999999999947	0.0843598756138985	-0.07909498445490143	0.029175268537147993
603	-0.39699999999999946	0.0843227437556916	-0.07573458959957195	0.031977647966313374
604	-0.39599999999999946	0.08669263345518764	-0.07318832853851708	0.036580183376297
605	-0.39499999999999946	0.08376843254089957	-0.07552794375877707	0.052428118116277136
606	-0.39399999999999946	0.08419647828927579	-0.07534369936834905	0.06476737733030212
607	-0.39299999999999946	0.09247769043135752	-0.07130654968314762	0.08021913778364785
608	-0.39199999999999946	0.10487887675974061	-0.05605337760186262	0.08905863699141543
609	-0.39099999999999946	0.11113565243106749	-0.03920296749178586	0.05967005538320582
610	-0.38999999999999946	0.11252958767705644	-0.028831549525717346	0.03359834607760577
611	-0.38899999999999946	0.11125366154930902	-0.02043671719551042	0.023551647599220314
612	-0.38799999999999946	0.11054077163684287	-0.02002090046235298	0.021205243344145322
613	-0.38699999999999946	0.10804814131808706	-0.02394416742376787	0.03238813636856404
614	-0.38599999999999945	0.10359557460546308	-0.018332354533196205	0.042541188635276034
615	-0.38499999999999945	0.11053579772639642	-0.020083400480836944	0.03963391268623573
616	-0.38399999999999945	0.12104829463556248	-0.029898958382108806	0.02274676775426898
617	-0.38299999999999945	0.13167539166325742	-0.04895695495119614	0.015402735621851802
618	-0.38199999999999945	0.13320030883532744	-0.06170140632499895	0.012267834678320873
619	-0.38099999999999945	0.13517811883130568	-0.06617944706249414	0.009043377986058929
620	-0.37999999999999945	0.13878717229538456	-0.07090065797111422	0.009873505810562462
621	-0.37899999999999945	0.1287947541800828	-0.07387001203402259	0.012786988335292026
622	-0.37799999999999945	0.11312351965643103	-0.07219277335336875	0.012962903783843977
623	-0.37699999999999945	0.1050529346212148	-0.06730805625080591	0.02325955930596861
624	-0.37599999999999945	0.09834696729760438	-0.06834382159694112	0.027799655561155562
625	-0.37499999999999944	0.086770277839784	-0.07266936947246358	0.01214693428587089
626	-0.37399999999999944	0.08553217639860125	-0.06957281286489538	0.011219465204354708
627	-0.37299999999999944	0.08622040121719964	-0.06431550403927665	0.0252235920609693
628	-0.37199999999999944	0.0843885095957172	-0.06512047972864284	0.04688216194720808
629	-0.37099999999999944	0.08303130840026093	-0.08225641297837849	0.0729994058106389
630	-0.36999999999999944	0.08231811525640943	-0.09127654152364109	0.09273201334359055
631	-0.36899999999999944	0.09231399820061092	-0.09227283392267457	0.09941161972772253
632	-0.36799999999999944	0.10079208895226321	-0.09554538565706429	0.09627818098525862
633	-0.36699999999999944	0.10392509246774101	-0.09354273141066223	0.09540811541318894
634	-0.36599999999999944	0.09846840180774556	-0.08243770525739177	0.09128264762454913
635	-0.36499999999999944	0.08832901007443165	-0.06240647400006537	0.08553244721541531
636	-0.36399999999999944	0.0823368379341679	-0.05032689285608261	0.0794291471917437
637	-0.36299999999999943	0.08758615120722232	-0.05137784991560449	0.06819371457745405
638	-0.36199999999999943	0.09680214865576531	-0.05346531037743132	0.05874481841010737
639	-0.36099999999999943	0.10183368395187982	-0.0595374892791503	0.05098909031640901
640	-0.35999999999999943	0.09678316096584713	-0.0650830930649414	0.050764093592690414
641	-0.35899999999999943	0.08671378157940714	-0.06803545729259533	0.048055762798077106
642	-0.35799999999999943	0.08267180259985972	-0.06997923831567011	0.049342856229463036
643	-0.35699999999999943	0.07018109072510433	-0.07014552886404626	0.052012176508626974
644	-0.35599999999999943	0.05944305670258326	-0.06563043199694697	0.06020800819803388
645	-0.3549999999999994	0.06076472412057532	-0.05297194614854286	0.06437878116814356
646	-0.3539999999999994	0.06601921293593155	-0.04821934544969352	0.06343680339375042
647	-0.3529999999999994	0.07068638475099871	-0.04698539381406404	0.07031802162923845
648	-0.3519999999999994	0.08627410523711015	-0.045447052915285564	0.06975607206376253
649	-0.3509999999999994	0.10059543532572371	-0.05434809222421292	0.07543196382641407
650	-0.3499999999999994	0.11644768855594215	-0.07159366159699858	0.08662742993664162
651	-0.3489999999999994	0.12318334586123092	-0.08171285236309551	0.084142206062305
652	-0.3479999999999994	0.12014636501606822	-0.08437723596272585	0.07635067391491095
653	-0.3469999999999994	0.11005354565972622	-0.08110082907052353	0.07801972370958231
654	-0.3459999999999994	0.10662765336071732	-0.08626696517966342	0.075739449525581
655	-0.3449999999999994	0.10928100352561271	-0.09342661275520307	0.06359896260286656
656	-0.3439999999999994	0.11116557545292742	-0.10027269754192093	0.04625781253489656
657	-0.3429999999999994	0.12044755720876975	-0.10290164522569324	0.03702957390616117
658	-0.3419999999999994	0.12708560489418164	-0.0957696166678305	0.038760944673452195
659	-0.3409999999999994	0.13354705670717307	-0.0844968447174287	0.03825873091741065
660	-0.3399999999999994	0.13635268036779585	-0.0693635344654408	0.038844438043729626
661	-0.3389999999999994	0.12767478755198086	-0.051372708354971576	0.02731725854233662
662	-0.3379999999999994	0.1172736879834648	-0.040596477658158214	0.026207004885655923
663	-0.3369999999999994	0.10785830011491329	-0.03671417103220471	0.0264485769444221
664	-0.3359999999999994	0.1050050408777324	-0.045313572095808795	0.03236785839096254
665	-0.3349999999999994	0.10162979134223268	-0.05293656832305693	0.05332832277677646
666	-0.3339999999999994	0.09980937565064452	-0.057400399453594084	0.0712888493135441
667	-0.3329999999999994	0.0919018301644316	-0.05872499823665279	0.07708790577785714
668	-0.3319999999999994	0.08599281504168663	-0.04599670378946309	0.08285442546193997
669	-0.3309999999999994	0.07995816901474734	-0.03678369559252866	0.08605078274855144
670	-0.3299999999999994	0.07412095620160092	-0.037006019927972436	0.09595421655375898
671	-0.3289999999999994	0.07736687008641172	-0.03936775111220119	0.10372941302347587
672	-0.3279999999999994	0.08583126828483816	-0.03941878279976048	0.08980898796354418
673	-0.3269999999999994	0.09493391220262057	-0.035290310043337256	0.07394499806316955
674	-0.3259999999999994	0.09474004582687182	-0.03548780678003513	0.07031228426160051
675	-0.3249999999999994	0.09514611788879294	-0.02912966769663492	0.0663911937949942
676	-0.3239999999999994	0.09964219679545666	-0.03272644439039254	0.06626510134172406
677	-0.3229999999999994	0.10831841446159912	-0.04111548058362299	0.07618111439635136
678	-0.3219999999999994	0.11507592139555352	-0.056395796726411415	0.08666644445127777
679	-0.3209999999999994	0.11415171183748557	-0.06395679015161067	0.0878213986911355
680	-0.3199999999999994	0.10332326090243775	-0.05884551274166679	0.08751585930650435
681	-0.3189999999999994	0.0793588337457053	-0.04943564325488584	0.08734065056672083
682	-0.3179999999999994	0.06417979753849926	-0.041558167953306205	0.08830917458365223
683	-0.3169999999999994	0.05469495980541102	-0.033500558176866736	0.08614190681942144
684	-0.3159999999999994	0.04436843933586889	-0.023588684008939684	0.07984495163990155
685	-0.3149999999999994	0.041087867394504304	-0.010967708409517355	0.0660712485962175
686	-0.3139999999999994	0.04259837163426758	0.001723511084576207	0.0571283822509251
687	-0.3129999999999994	0.03752104143703475	0.005615277525781981	0.06530897179369256
688	-0.3119999999999994	0.028328267672136413	6.414700017233951e-06	0.07751418962683268
689	-0.3109999999999994	0.019036162190322236	-0.017167304339660346	0.08089968384418095
690	-0.3099999999999994	0.016919693757453783	-0.03543459642826725	0.08122604260506869
691	-0.3089999999999994	0.024882533483683272	-0.049737054284975726	0.08324774128228327
692	-0.3079999999999994	0.03344573456094499	-0.0495059903478752	0.0819235857376727
693	-0.3069999999999994	0.03632026746129101	-0.03987920968000715	0.0699048325611857
694	-0.3059999999999994	0.03888704492335982	-0.028023992325807996	0.050142419491312235
695	-0.3049999999999994	0.04175766022415881	-0.011535422660139707	0.03545796667225489
696	-0.3039999999999994	0.042255199923843065	-0.00996769542137224	0.03588559689881364
697	-0.3029999999999994	0.048609296693610735	-0.009423207607421316	0.033746424016867664
698	-0.3019999999999994	0.04339427095517241	-0.010226164994088313	0.02961891382277252
699	-0.3009999999999994	0.047285588055698456	-0.004276931224076728	0.03230974755538223
700	-0.2999999999999994	0.059628975639953626	0.0034093291074914506	0.03645799572885057
701	-0.2989999999999994	0.07300014935335197	-0.0002181588587287305	0.05459440099921317
702	-0.2979999999999994	0.08203267075561657	-0.004018348243929497	0.07336916580467777
703	-0.2969999999999994	0.08514353706207081	-0.023771829009667737	0.08141212142783584
704	-0.2959999999999994	0.07351051477110451	-0.04743071621515396	0.07353396712771582
705	-0.2949999999999994	0.05681779666350195	-0.06103550098865488	0.05271879830313184
706	-0.2939999999999994	0.03603370904189358	-0.07290080035479682	0.018344987276217185
707	-0.29299999999999937	0.01399216791084891	-0.07754689394483628	-0.013914320553032777
708	-0.29199999999999937	0.0007352680035370126	-0.060216809593618366	-0.038792734639120426
709	-0.29099999999999937	0.00024607095997909386	-0.04252098846783576	-0.04164060548315355
710	-0.28999999999999937	0.003589696162114979	-0.025633803786087546	-0.026121661960720903
711	-0.28899999999999937	0.006537171729728727	-0.012116944110093565	-0.00488810042067892
712	-0.28799999999999937	0.007807241183985563	-0.0011284443110526046	0.02335406317772309
713	-0.28699999999999937	0.012546417773775126	0.0031756817887341636	0.049990118167521254
714	-0.28599999999999937	0.027464008299558276	-0.00216576969023838	0.06760339192345036
715	-0.28499999999999936	0.03726731975648985	-0.007615954785793252	0.07206403732826587
716	-0.28399999999999936	0.04796993275349716	-0.01293003817482485	0.07251198846957786
717	-0.28299999999999936	0.06041425691094505	-0.009682872821202662	0.07657086808187663
718	-0.28199999999999936	0.06818747093822036	-0.014001535040993255	0.07651745182798399
719	-0.28099999999999936	0.07419829147214131	-0.02610208919122301	0.06913852363607798
720	-0.27999999999999936	0.0721236227304439	-0.03812585444129432	0.06600436302404243
721	-0.27899999999999936	0.06437587585369065	-0.05495000731359217	0.06427246996772211
722	-0.27799999999999936	0.057326732510167865	-0.059282045128307044	0.06391709477231453
723	-0.27699999999999936	0.05065874538560429	-0.06185393615990373	0.06788430136600695
724	-0.27599999999999936	0.04746602209743581	-0.063560674241781	0.07852311491855879
725	-0.27499999999999936	0.05087990025811011	-0.0593400640356986	0.08522189175361378
726	-0.27399999999999936	0.04889211351789635	-0.05342038906803706	0.09118461230517078
727	-0.27299999999999935	0.044836214269992125	-0.041864629151127396	0.09925287247320932
728	-0.27199999999999935	0.04147890057057042	-0.019033371294281728	0.10270316098316744
729	-0.27099999999999935	0.03500314078901973	-0.0013685099786007867	0.10210299757478482
730	-0.26999999999999935	0.036397931634835574	0.002697913515362624	0.09835807990969335
731	-0.26899999999999935	0.040270495879478826	-0.004692137774515007	0.09977830917196609
732	-0.26799999999999935	0.03903778006450098	-0.013883633855716759	0.10386245772736702
733	-0.26699999999999935	0.03378965719505656	-0.023009556252957596	0.10531894280530334
734	-0.26599999999999935	0.0344919207134211	-0.030414533188705288	0.1140102274570227
735	-0.26499999999999935	0.04506190301615025	-0.017197944279081744	0.10846637891471775
736	-0.26399999999999935	0.04996387485439504	-0.009576266793944195	0.1032672743725525
737	-0.26299999999999935	0.043252436972966886	-0.0035238803528230924	0.09966805839239931
738	-0.26199999999999934	0.03159082671335654	-0.0031773382082343105	0.09822709884568177
739	-0.26099999999999934	0.028414735999721438	-0.0017847629955069842	0.09080627533981138
740	-0.25999999999999934	0.0382140325326617	-0.0023138049229468076	0.0794160658665256
741	-0.25899999999999934	0.042545683468573084	-0.005278469491651669	0.07445125193133059
742	-0.25799999999999934	0.04807122317300281	-0.00125654465142416	0.06420714450930996
743	-0.25699999999999934	0.06155472832512427	0.00029605456754066564	0.04947181611965983
744	-0.25599999999999934	0.06716100428121963	-0.0038487404103157707	0.03412765815107679
745	-0.25499999999999934	0.06231139962421684	-0.010852717736371626	0.04500006241635975
746	-0.25399999999999934	0.057249303712388504	-0.01362333312277697	0.06644426909437379
747	-0.25299999999999934	0.0427178218015771	-0.009096583910308341	0.08881769555655525
748	-0.25199999999999934	0.03049950186918482	0.00032806470639412666	0.10103284720065274
749	-0.25099999999999933	0.02106137494330631	0.00014548296829509458	0.1127258227200538
750	-0.24999999999999933	0.017328458142069597	0.002723436514103276	0.12589369402636566
751	-0.24899999999999933	0.022330973968965544	0.00835650311323897	0.11733045538735407
752	-0.24799999999999933	0.023206189715067525	0.001382690905685117	0.0985536019285265
753	-0.24699999999999933	0.008010027756279573	-0.005763143973377227	0.07640167532867961
754	-0.24599999999999933	-0.002521050357604626	-0.00047918554076700943	0.05812687199544094
755	-0.24499999999999933	-0.009472975699496691	0.014542069840281047	0.04529947956540906
756	-0.24399999999999933	-0.00847520366614035	0.018328980299806133	0.043820199452249485
757	-0.24299999999999933	0.0052359591047949055	0.021950881881090793	0.04729142868262135
758	-0.24199999999999933	0.021778304979666693	0.02311749075151313	0.044310253285488474
759	-0.24099999999999933	0.03302415280445506	0.02541700011784644	0.037963516589387895
760	-0.23999999999999932	0.03982779911873147	0.028821516008242423	0.03454705931137884
761	-0.23899999999999932	0.0315432354033722	0.021166104244599408	0.040943060545213336
762	-0.23799999999999932	0.021429409415533323	0.014034153479702865	0.058535025075904155
763	-0.23699999999999932	0.021290533774238105	0.005961715140620486	0.07026980232924944
764	-0.23599999999999932	0.02193802057172289	0.00184352115033574	0.07191574081238408
765	-0.23499999999999932	0.009675010210132284	-0.00711437393222181	0.07157849962154586
766	-0.23399999999999932	-0.0008991920173288671	-0.010393742183486961	0.07929445410680995
767	-0.23299999999999932	-0.00387515240606416	-0.009150034619680196	0.08938674141670482
768	-0.23199999999999932	6.901562227109849e-05	-0.002101387349797479	0.09696466430963907
769	-0.23099999999999932	-0.0007042362649173207	0.0017566268766146752	0.10521162691260703
770	-0.22999999999999932	-0.008346428482048172	0.002951370964974052	0.1081613498063796
771	-0.22899999999999932	-0.012582900888410856	0.00569930803252494	0.10522118690371537
772	-0.22799999999999931	-0.011839547876064341	-0.0019046249099431468	0.09787219664410561
773	-0.2269999999999993	0.000502208656612238	-0.01087763312078872	0.09520175173788428
774	-0.2259999999999993	0.015041191098881725	-0.012316219804191366	0.10222982005840861
775	-0.2249999999999993	0.031895355621862825	0.0008485629329954434	0.1102388418376889
776	-0.2239999999999993	0.05436041833799497	0.019758158970291238	0.11378036785751156
777	-0.2229999999999993	0.07048104515277265	0.02468125239704202	0.11575747598001208
778	-0.2219999999999993	0.07444962492181659	0.012814693935286614	0.10582632236666557
779	-0.2209999999999993	0.07991970741469029	0.004237142987450517	0.087898479257893
780	-0.2199999999999993	0.09299819603288674	0.008255769052124646	0.07259312407799937
781	-0.2189999999999993	0.1016777178230261	0.003568560216667893	0.07394777031329838
782	-0.2179999999999993	0.10361663828219218	0.013073820974702804	0.07783145561365842
783	-0.2169999999999993	0.09964915830110742	0.019982587974696424	0.07750783901226811
784	-0.2159999999999993	0.09536260598963091	0.023369567948801708	0.08329008153493193
785	-0.2149999999999993	0.0885607064995849	0.02689590566443215	0.08696786548174609
786	-0.2139999999999993	0.07667538695614025	0.023250993022316226	0.08340724540185156
787	-0.2129999999999993	0.06301652781427733	0.021288013377165554	0.08169599310265609
788	-0.2119999999999993	0.05140886320253308	0.028824770092402	0.07841432573222797
789	-0.2109999999999993	0.03299247767366166	0.02813347089778774	0.07443494432755524
790	-0.2099999999999993	0.005153915200766089	0.015439529822630362	0.06469989886752062
791	-0.2089999999999993	-0.018882187617739517	0.0023526916206266088	0.060427777261607384
792	-0.2079999999999993	-0.024101309553866822	0.00455666022746804	0.05018774403817195
793	-0.2069999999999993	-0.020708918093608506	0.005129868710379489	0.03858471179880666
794	-0.2059999999999993	-0.01448072627879956	0.007879122881938172	0.026012447917464605
795	-0.2049999999999993	-0.010351157641396989	0.008166647014033688	0.030474805814555195
796	-0.2039999999999993	-0.015347311351902999	0.001657865066808419	0.05340890066229269
797	-0.2029999999999993	-0.019033884614916362	-0.00022193451916804421	0.06356546895630626
798	-0.2019999999999993	-0.025212702862847217	0.0007912616905414143	0.0587648339301253
799	-0.2009999999999993	-0.02383176828476952	-0.0016057435058164015	0.04792824842796864
800	-0.1999999999999993	-0.01796460639561562	0.0058771742334749015	0.030372529941681336
801	-0.1989999999999993	-0.011740466226028423	0.014959335572763506	0.023421588820550687
802	-0.1979999999999993	-0.004859093207871498	0.02447369864462019	0.026181684845828983
803	-0.1969999999999993	0.002209688705209568	0.027011737297933054	0.026274054069914742
804	-0.19599999999999929	-0.001009645327332383	0.02223661592193693	0.025735904062642322
805	-0.19499999999999929	-0.008962780205508945	0.002567372575416342	0.02424945026962513
806	-0.19399999999999928	-0.02087493785506168	-0.029215410284635993	0.03266065478911483
807	-0.19299999999999928	-0.028546178988556648	-0.05118919722689892	0.04433849668857456
808	-0.19199999999999928	-0.030784986451591643	-0.04998555311881846	0.0660109484285886
809	-0.19099999999999928	-0.03569802427038425	-0.037206387982397296	0.0968010806647022
810	-0.18999999999999928	-0.048976975691617006	-0.030916218134039174	0.11875341760760867
811	-0.18899999999999928	-0.054146303532290885	-0.028828558049771264	0.12383887426839997
812	-0.18799999999999928	-0.05970481773903882	-0.034376714972729726	0.1058327589930816
813	-0.18699999999999928	-0.057515061193938226	-0.03863736508226542	0.07681470284789996
814	-0.18599999999999928	-0.051312514642181443	-0.045471987143581215	0.04959385951556553
815	-0.18499999999999928	-0.04032442986889777	-0.05353653186457174	0.031907289685335856
816	-0.18399999999999928	-0.0345773241010086	-0.04752890774458474	0.021497635682018203
817	-0.18299999999999927	-0.027174904862037413	-0.02855526634257782	0.022629689631287985
818	-0.18199999999999927	-0.01882067725779567	-0.017586347270027645	0.03940249756515292
819	-0.18099999999999927	-0.017319671867876935	-0.013322132776511014	0.05055747382108393
820	-0.17999999999999927	-0.022542629776000953	-0.007365401230053947	0.05847450887919317
821	-0.17899999999999927	-0.03481571247850419	-0.00962935349796824	0.06963783243877066
822	-0.17799999999999927	-0.045641877288037286	-0.017606595630608363	0.08334413285010965
823	-0.17699999999999927	-0.05967139061361351	-0.030452420347845822	0.09788354623329375
824	-0.17599999999999927	-0.07331477341714508	-0.04867279493677459	0.1068172186391194
825	-0.17499999999999927	-0.08176530304102957	-0.06006047014789408	0.11765599040243382
826	-0.17399999999999927	-0.07715548459603025	-0.0624414080645796	0.12699821829180044
827	-0.17299999999999927	-0.06471547634474871	-0.0581867248748882	0.12292601446612159
828	-0.17199999999999926	-0.04520983152497418	-0.05377059473873244	0.11626475947378129
829	-0.17099999999999926	-0.026812392139079277	-0.04763234532132037	0.11370707780937052
830	-0.16999999999999926	-0.010109070354634465	-0.042558021935413616	0.11567641468325024
831	-0.16899999999999926	0.0070614978639762516	-0.0360841739561943	0.11139566591488809
832	-0.16799999999999926	0.02228058149970428	-0.03661541124347316	0.09497305052162085
833	-0.16699999999999926	0.036895165098694435	-0.041236595953759204	0.08194865434872675
834	-0.16599999999999926	0.04869852363296617	-0.03638391309011148	0.07897315670032802
835	-0.16499999999999926	0.05478878757062388	-0.02424159709905706	0.07860420619194833
836	-0.16399999999999926	0.05489719670750525	-0.010029443064987776	0.07708525773401127
837	-0.16299999999999926	0.0522502679927253	-0.008543015694548545	0.0572235996589278
838	-0.16199999999999926	0.052759011732118014	-0.01999362601538018	0.03727934416555914
839	-0.16099999999999925	0.042475016112360084	-0.02379955083408581	0.012757656163449623
840	-0.15999999999999925	0.025486805411159993	-0.021646315152846877	-0.007122544679085597
841	-0.15899999999999925	0.018718419882458308	-0.02723421919449519	-0.013504896293236042
842	-0.15799999999999925	0.009450159086168662	-0.038925294658562606	-0.013713886979038763
843	-0.15699999999999925	-0.00672381118929507	-0.05271838300014942	-0.029994855240385483
844	-0.15599999999999925	-0.023143642320867457	-0.07493935824690465	-0.05214162752389988
845	-0.15499999999999925	-0.03291631554135167	-0.09844446365397838	-0.0672017642831143
846	-0.15399999999999925	-0.038796152763072515	-0.11480760536026549	-0.06446413587197983
847	-0.15299999999999925	-0.04278161545132167	-0.10720777032493535	-0.04309702485249903
848	-0.15199999999999925	-0.03757251875409772	-0.08831534811405706	-0.010256890860668307
849	-0.15099999999999925	-0.03912856254718385	-0.0668127621768006	0.02599262764334113
850	-0.14999999999999925	-0.03271533089870299	-0.04962045653762737	0.060223531734532126
851	-0.14899999999999924	-0.020628196796298705	-0.04414459316252697	0.07845243105049675
852	-0.14799999999999924	-0.015574596970932952	-0.03891262278906833	0.08799071107434667
853	-0.14699999999999924	-0.012529519978211575	-0.029211021542565774	0.10017575454165674
854	-0.14599999999999924	-0.0032206329079217198	-0.020263155181608584	0.10634478737315287
855	-0.14499999999999924	0.008986102933448446	-0.009447208888142978	0.09129188883017395
856	-0.14399999999999924	0.024986315700797762	-0.0019555355114134125	0.07912295374653523
857	-0.14299999999999924	0.0399215343400861	-0.02635323668196244	0.06976634425088125
858	-0.14199999999999924	0.0457760014192954	-0.05023994828039162	0.053849145525905764
859	-0.14099999999999924	0.048333791256434874	-0.06448052096388066	0.037412555704485526
860	-0.13999999999999924	0.05646018686228475	-0.06568332823704943	0.019730283642451177
861	-0.13899999999999924	0.06592679386767476	-0.05812745781983201	0.00507937481509126
862	-0.13799999999999923	0.06781605885437632	-0.042864115055990935	-0.0007905348391354705
863	-0.13699999999999923	0.0666481367158886	-0.03194743642157796	-0.007822235221802639
864	-0.13599999999999923	0.06667709159723684	-0.02417839910273811	0.002850643694312227
865	-0.13499999999999923	0.057658258367373566	-0.01720760040142232	0.01805051887474563
866	-0.13399999999999923	0.03930315967519659	-0.020363339028933836	0.028844993805881552
867	-0.13299999999999923	0.01599627595403364	-0.022705706971230488	0.022797565030761142
868	-0.13199999999999923	0.0018062588191028882	-0.013060791468644757	0.0016758976818270358
869	-0.13099999999999923	-0.008237533788765765	0.0010270719327824232	-0.02028624527389524
870	-0.12999999999999923	-0.008880956919770713	0.0032786480615879334	-0.03806725442759905
871	-0.12899999999999923	-0.009415605832625004	-0.010983993273118295	-0.05100557379423141
872	-0.12799999999999923	-0.004337641673440835	-0.030293010518173	-0.0546874127560444
873	-0.12699999999999922	-0.00019325931086052242	-0.03585971678902377	-0.04183258103739002
874	-0.12599999999999922	0.005003196091911615	-0.025407537215348254	-0.02887206995102446
875	-0.12499999999999922	0.008337456925299528	-0.01810839404470054	-0.02069270816775213
876	-0.12399999999999922	0.00898471475371494	-0.009166743259956135	-0.013549286633418749
877	-0.12299999999999922	0.01226608231657762	0.0024593275071729667	-0.006391054784400023
878	-0.12199999999999922	0.0192344120543076	0.00037260231299247605	0.008033556306697822
879	-0.12099999999999922	0.025859909615362935	-0.001944354960373466	0.023102034444290778
880	-0.11999999999999922	0.029293008997412714	0.008884656492731579	0.022175405668797183
881	-0.11899999999999922	0.02919475965448116	0.03132214324971149	0.017846766730383424
882	-0.11799999999999922	0.027197079831390372	0.054870090832553516	0.023857488873242925
883	-0.11699999999999922	0.024411050026335486	0.0341121200939528	0.03122948279799811
884	-0.11599999999999921	0.026350698161218176	0.017206811098995654	0.034547152544888375
885	-0.11499999999999921	0.02681681733682483	0.01235430026237336	0.04087803942659818
886	-0.11399999999999921	0.025394065942293972	0.010068362870641478	0.04154980458090934
887	-0.11299999999999921	0.021969804364048866	0.003532922826927065	0.03884783885868734
888	-0.11199999999999921	0.03375092020231705	0.011343198671204101	0.029579007190684115
889	-0.11099999999999921	0.04135773633360915	0.020955400067095575	0.015592508791085894
890	-0.10999999999999921	0.04007004700783135	0.02644172743600627	0.0037526790873147384
891	-0.10899999999999921	0.04443625056388007	0.026320909612524084	-6.470985643874938e-05
892	-0.10799999999999921	0.05074112272092888	0.018573029573976052	-0.00794777772933192
893	-0.1069999999999992	0.04394716122315914	0.0013024379710597888	-0.002885859205558512
894	-0.1059999999999992	0.02377830082423069	-0.006777129438141018	0.020017165186122152
895	-0.1049999999999992	-0.001849599093040505	-0.01113710968500787	0.03889578705396288
896	-0.1039999999999992	-0.01832276498068264	-0.017118354244843634	0.04726427992829419
897	-0.1029999999999992	-0.01693849523307407	-0.023817626140830703	0.05612716153368546
898	-0.1019999999999992	-0.017376418099896342	-0.022016304425221008	0.062030593889593394
899	-0.1009999999999992	-0.013523799923949885	-0.012697242141146868	0.06192196813810889
900	-0.0999999999999992	-0.005644849435365303	-0.0026539964500594073	0.0684075452412292
901	-0.0989999999999992	-0.0035276444116759597	0.008878701495841376	0.084673750097652
902	-0.0979999999999992	-0.0033088035748170637	0.01652478635115172	0.09952036035113271
903	-0.0969999999999992	-0.015283942516629045	0.0022021397740054913	0.10403260498763865
904	-0.0959999999999992	-0.033000389116870664	-0.02227948463347863	0.10187041800662328
905	-0.0949999999999992	-0.051366481498899365	-0.04696452028371534	0.1054602152073668
906	-0.0939999999999992	-0.0727298352936274	-0.06817028853066649	0.1155830507109226
907	-0.0929999999999992	-0.09968919274932898	-0.07830238222623713	0.11955863434365781
908	-0.0919999999999992	-0.11283908678166363	-0.06704844337660046	0.10512707972688247
909	-0.09099999999999919	-0.114903751544328	-0.04780055065280367	0.07239222096494302
910	-0.08999999999999919	-0.11142410597222795	-0.035709901099364276	0.0474857158109054
911	-0.08899999999999919	-0.10504856950604209	-0.03070717124825688	0.04754774382777209
912	-0.08799999999999919	-0.10016429510380591	-0.04502309308958042	0.04136899890314818
913	-0.08699999999999919	-0.09987524705910868	-0.06713716575073397	0.028448325481705214
914	-0.08599999999999919	-0.08492399438980276	-0.0722267233300675	0.016077596170559875
915	-0.08499999999999919	-0.06360942637873927	-0.06513990374183835	0.0041186762162707365
916	-0.08399999999999919	-0.051759726380051864	-0.0578514091712613	-0.0007172698667073568
917	-0.08299999999999919	-0.037426503936595835	-0.05564024101037397	0.001444061101272215
918	-0.08199999999999918	-0.028549429051761735	-0.05778857693961701	0.007139596613370772
919	-0.08099999999999918	-0.02123955432133837	-0.04783059287983358	0.014852895329869642
920	-0.07999999999999918	-0.0194507924075671	-0.038602788351738394	0.028304913517412135
921	-0.07899999999999918	-0.0214930567173447	-0.03600364798592534	0.03577837388019344
922	-0.07799999999999918	-0.028442559157374578	-0.04624709390478641	0.040208146463720264
923	-0.07699999999999918	-0.042908078189428926	-0.057006402364999875	0.047813849942823186
924	-0.07599999999999918	-0.05492900074794981	-0.0660183224930489	0.05657489968501398
925	-0.07499999999999918	-0.06350189685193884	-0.06661732462113273	0.05823854915068484
926	-0.07399999999999918	-0.06154330856721453	-0.06010773060806748	0.050703425525162604
927	-0.07299999999999918	-0.05824101665599169	-0.04970563270949198	0.04183927285804752
928	-0.07199999999999918	-0.04638349913487569	-0.03915837169236258	0.04922263902888959
929	-0.07099999999999917	-0.03201038628337126	-0.04417659923840945	0.060353419228258785
930	-0.06999999999999917	-0.0368806792568382	-0.07033207836665249	0.06420375680389202
931	-0.06899999999999917	-0.05002858875535367	-0.08848703401689531	0.06182958812789446
932	-0.06799999999999917	-0.04969808915395462	-0.08648651774643125	0.04281668797326576
933	-0.06699999999999917	-0.03452728374725516	-0.07393729096319031	0.013266849127465813
934	-0.06599999999999917	-0.0210903784194142	-0.05920539853407582	-0.009093990854329683
935	-0.06499999999999917	-0.01048802000419765	-0.04572724726588537	-0.029816358860341365
936	-0.06399999999999917	-0.003994412146254783	-0.033227811915140515	-0.03142091453058329
937	-0.06299999999999917	0.0015153573888602014	-0.02000533498950132	-0.016191651221990712
938	-0.06199999999999917	-0.003185054854215221	-0.014599532080688944	0.005118611809131605
939	-0.060999999999999166	-0.010915626632210554	-0.007560354621769719	0.01568756598410987
940	-0.059999999999999165	-0.01556550911118026	-0.0033186451280373935	0.02487889237393908
941	-0.058999999999999164	-0.025934274798435655	-0.0009446562175578914	0.03986766596032958
942	-0.05799999999999916	-0.03861611302348083	-0.00016747622408562387	0.06493802837609478
943	-0.05699999999999916	-0.054053563746299924	-0.0012783344302982132	0.07687028097209009
944	-0.05599999999999916	-0.05931402777029649	-0.009059396088700508	0.07524555044489241
945	-0.05499999999999916	-0.05714933912490596	-0.022617289395580532	0.07529607893641325
946	-0.05399999999999916	-0.06136908590409433	-0.03309858994906918	0.06673643749552809
947	-0.05299999999999916	-0.063077283543269	-0.0341658209547696	0.05514280664410078
948	-0.05199999999999916	-0.055864915974684695	-0.024925535128309764	0.031197902058206814
949	-0.05099999999999916	-0.04615367212387826	-0.02250420741534059	0.007351685458529384
950	-0.049999999999999156	-0.05317659022048103	-0.02329269827489444	0.0035020088562283448
951	-0.048999999999999155	-0.059655950524037625	-0.008791575832319772	0.014508239160204387
952	-0.047999999999999154	-0.05407523853037004	0.009015696135887801	0.025730385794523167
953	-0.046999999999999154	-0.04147674751554633	0.021980746531096683	0.040705216727833525
954	-0.04599999999999915	-0.0311343239389279	0.022471453790867554	0.043176978169314185
955	-0.04499999999999915	-0.021484255412730722	0.013977841963014973	0.039207198670501944
956	-0.04399999999999915	-0.009069646541911443	0.014526783389127858	0.03371518182944858
957	-0.04299999999999915	0.002605579698349025	0.011724578545209965	0.027557829003979486
958	-0.04199999999999915	0.006176934242250881	-0.0037482904688611557	0.02687788095450657
959	-0.04099999999999915	0.0019367009047084117	-0.012694884321003717	0.03140844842484962
960	-0.03999999999999915	-0.01235002797035515	-0.002370107200674496	0.0235147169252285
961	-0.038999999999999146	-0.03329150413358489	0.01263323904362938	0.003812004634363051
962	-0.037999999999999146	-0.0550399027434936	0.017281018634663598	-0.016520749615700797
963	-0.036999999999999145	-0.07909887175843859	0.006271879270472672	-0.033907788315551815
964	-0.035999999999999144	-0.10156028075020399	-0.00912641401171746	-0.039442366485261116
965	-0.03499999999999914	-0.10407266431247594	-0.03178918179482401	-0.027093519954980383
966	-0.03399999999999914	-0.0996476866761313	-0.05105849631920836	-0.020115292071636967
967	-0.03299999999999914	-0.09616644488990328	-0.06639423606662981	-0.01197043709438061
968	-0.03199999999999914	-0.08804383233299501	-0.0638681993468314	0.004602488573628449
969	-0.03099999999999914	-0.07942878748771955	-0.05524780064802966	0.022181741571706774
970	-0.02999999999999914	-0.07548430957235862	-0.055057426588004485	0.029255845387514485
971	-0.028999999999999138	-0.07691955889575786	-0.05816443241687134	0.03231318681156717
972	-0.027999999999999137	-0.0773619664102779	-0.05797481991874096	0.019704065839032763
973	-0.026999999999999136	-0.06846934621601994	-0.0488965722077001	0.008170136362328351
974	-0.025999999999999135	-0.05877413262774671	-0.04477024821136122	0.007578742565502069
975	-0.024999999999999134	-0.04886869170105013	-0.046269333304675385	0.009918828045408397
976	-0.023999999999999133	-0.047961093711934334	-0.04622701039704668	0.012976927789859953
977	-0.022999999999999132	-0.04853246264926844	-0.04790661001337782	0.025448525669570957
978	-0.02199999999999913	-0.049781274361606745	-0.04782967019596072	0.04504863676384197
979	-0.02099999999999913	-0.05102721158623301	-0.04037716116408321	0.055020739745265
980	-0.01999999999999913	-0.05446643559680571	-0.026436877535338417	0.04856566643271306
981	-0.01899999999999913	-0.05671809278882113	-0.020697593581311135	0.042248961033913686
982	-0.017999999999999128	-0.05031750249627226	-0.03179956898867112	0.03000616862837228
983	-0.016999999999999127	-0.03642570427893984	-0.04652804076165351	0.021651000727101768
984	-0.015999999999999126	-0.023282250622539788	-0.05963594866199161	0.02064771529911047
985	-0.014999999999999125	-0.017774719280867515	-0.06894263476232185	0.03308279695635734
986	-0.013999999999999124	-0.033403555766336454	-0.08224360980088129	0.05134516884041033
987	-0.012999999999999123	-0.060202695742971185	-0.09385066911556071	0.05817965314721439
988	-0.011999999999999122	-0.07806501690129193	-0.09076759783484198	0.053716534745602944
989	-0.010999999999999122	-0.08141329546133458	-0.0903953865520126	0.0515483616527594
990	-0.00999999999999912	-0.09190813713969412	-0.09020888500472288	0.04974401595651997
991	-0.00899999999999912	-0.10667493133442567	-0.09084985924327449	0.043420486950333466
992	-0.007999999999999119	-0.10733861631296368	-0.08980227126790924	0.0452246330117385
993	-0.006999999999999118	-0.09136375046606542	-0.07574858259388786	0.04304741410432295
994	-0.005999999999999117	-0.06848048604106859	-0.06440895981658247	0.03157258185102805
995	-0.004999999999999116	-0.04820827286917699	-0.057073693451981974	0.023552435449179284
996	-0.003999999999999115	-0.03142128310765885	-0.049060188332197434	0.025357905421698978
997	-0.0029999999999991145	-0.017142064284923438	-0.04072876521412883	0.028078354548681565
998	-0.0019999999999991136	-0.009397490892590298	-0.028061537873911153	0.03433221915350866
999	-0.0009999999999991127	-0.00831605392491762	-0.00940437042102144	0.04220475817014854
1000	8.881784197001252e-16	0.019265523778723835	0.030831983906866846	0.07013639598898912
1001	0.001000000000000778	0.09108490418922847	0.08501346167327031	0.1479884916514098
1002	0.00200000000000089	0.30800732827773547	0.23646892561212068	0.3274036024019711
1003	0.003000000000001002	0.3153880987520217	0.28653245226070684	0.3206104992252871
1004	0.004000000000000892	0.20670113663480394	0.21760696924221729	0.2067954606240174
1005	0.005000000000000782	0.10805736790074551	0.15317885314504007	0.1487569618046782
1006	0.0060000000000008935	0.06071885870363452	0.10183831356702215	0.12350265306623058
1007	0.007000000000001005	0.028503982099083808	0.05517425998667772	0.12086524188851293
1008	0.008000000000000895	-0.038658868075232375	0.005827650228610452	0.11626316417095864
1009	0.009000000000000785	-0.09033366313572541	-0.030096858930458433	0.11708783441314317
1010	0.010000000000000897	-0.13275609788918707	-0.08327263827978276	0.09008809407792323
1011	0.011000000000001009	-0.21758108220009562	-0.1658606021239756	-0.0020626560114015407
1012	0.012000000000000899	-0.32715503981834876	-0.29487665417751074	-0.08377334928156403
1013	0.013000000000000789	-0.47915085068612423	-0.4483569206809978	-0.2046857212225281
1014	0.0140000000000009	-0.5904767114207684	-0.6369056467969841	-0.34874738431456187
1015	0.015000000000001013	-0.8118780687404256	-0.829430604562845	-0.5392451364763997
1016	0.016000000000000902	-1.0915750592125608	-1.0689039481604865	-0.7692548116289584
1017	0.017000000000000792	-1.2460821397443802	-1.271812600074667	-0.9572215455762636
1018	0.018000000000000904	-1.4349805348958915	-1.4340368105159749	-1.2293852761582995
1019	0.019000000000001016	-1.6827790461886203	-1.61621262256417	-1.4762790043273626
1020	0.020000000000000906	-1.9015252316095352	-1.8064796644689407	-1.5666809759885907
1021	0.021000000000000796	-2.1051683925746194	-1.9690723712196685	-1.7468384636199759
1022	0.022000000000000908	-2.2287087274270707	-2.115571186820992	-2.0084260621516985
1023	0.02300000000000102	-2.3639006794258317	-2.2414966914043295	-2.1202317666745922
1024	0.02400000000000091	-2.5118364094451446	-2.3477087943319885	-2.2294490564183005
1025	0.0250000000000008	-2.593482721794724	-2.494455020478173	-2.3396036493548467
1026	0.02600000000000091	-2.6598596792861	-2.5597508569028085	-2.45712565183967
1027	0.027000000000001023	-2.820043980382628	-2.5834512276973127	-2.5966445617386715
1028	0.028000000000000913	-2.9333418576681636	-2.7115288011898295	-2.6244988431578236
1029	0.029000000000000803	-2.9318331911150683	-2.7664529451657685	-2.6797655013430575
1030	0.030000000000000915	-3.0063580997781916	-2.8373659252424064	-2.8018861656963296
1031	0.031000000000001027	-3.095079819935212	-2.9078011650638436	-2.8750056615526707
1032	0.03200000000000092	-3.1055449923186136	-2.974440539014841	-2.9566189803629874
1033	0.033000000000000806	-3.1465918690844497	-3.0135244785677515	-3.0222599663989542
1034	0.03400000000000092	-3.2228706745248195	-3.100408369660893	-3.0944681910329948
1035	0.03500000000000103	-3.209527790161892	-3.1483058646720172	-3.1473762933739713
1036	0.03600000000000092	-3.2009022305080066	-3.173889190909683	-3.229470832126732
1037	0.03700000000000081	-3.2276396197781057	-3.231577650665474	-3.2935716146533514
1038	0.03800000000000092	-3.283288850682598	-3.290550427323924	-3.2807547131200283
1039	0.039000000000001034	-3.2843824658191227	-3.3209924475520536	-3.423681242377991
1040	0.040000000000000924	-3.272170939325504	-3.368859241762167	-3.405868572709371
1041	0.041000000000000814	-3.3401909440403244	-3.4413408988437415	-3.398684377889455
1042	0.042000000000000925	-3.3469664951274427	-3.4554172689245406	-3.50661462743138
1043	0.04300000000000104	-3.257351494926846	-3.491690501574433	-3.4969292263470284
1044	0.04400000000000093	-3.2550935478320584	-3.577916678646092	-3.499073036261101
1045	0.04500000000000082	-3.2468219508523974	-3.5885847251437037	-3.554517516933673
1046	0.04600000000000093	-3.200657643967655	-3.645400376017731	-3.6105938935462727
1047	0.04700000000000104	-3.27983755712334	-3.7314889508746507	-3.618039441723261
1048	0.04800000000000093	-3.2639210883038	-3.699913507565209	-3.6626593229458906
1049	0.04900000000000082	-3.2578744083244997	-3.730563713982036	-3.734937930425609
1050	0.05000000000000093	-3.300088220257537	-3.8068687717282303	-3.74504209823779
1051	0.051000000000001044	-3.26079333075973	-3.822344311850924	-3.7732989628942657
1052	0.052000000000000934	-3.180574708213329	-3.8384498772780415	-3.8410510492228354
1053	0.053000000000000824	-3.223930929417751	-3.913989190020925	-3.8424686368145413
1054	0.054000000000000936	-3.2675874361083097	-3.927450068114106	-3.8967907439322484
1055	0.05500000000000105	-3.2765175632866828	-3.877848584397017	-3.9299465216433935
1056	0.05600000000000094	-3.1824291239751648	-3.922762987757968	-3.9228914984493155
1057	0.05700000000000083	-3.11143323480976	-3.9603171898787335	-3.972389147735029
1058	0.05800000000000094	-3.1634120256617537	-3.9705856814229934	-4.031813269196527
1059	0.05900000000000105	-3.1777215147790736	-4.016631681830621	-3.9961098541595894
1060	0.06000000000000094	-3.1203785086696123	-4.0047850340219115	-3.9944184251221544
1061	0.06100000000000083	-3.1281167646812054	-4.045682492608403	-4.018247104907535
1062	0.06200000000000094	-3.1086870438307326	-4.037186333030842	-4.0539952863926425
1063	0.06300000000000106	-3.0990472272405714	-4.038186182060515	-4.089185068469148
1064	0.06400000000000095	-3.159198860243688	-4.042389330727401	-4.078482255002554
1065	0.06500000000000083	-3.161055221223513	-4.105546757013818	-4.069503918678739
1066	0.06600000000000095	-3.1413967617593643	-4.139005303348904	-4.134956374498045
1067	0.06700000000000106	-3.091985567074668	-4.075339669120918	-4.152992087925603
1068	0.06800000000000095	-3.0258924258035207	-4.038099754282208	-4.085925537055897
1069	0.06900000000000084	-3.0093428266921194	-4.1535792716600035	-4.117106123163888
1070	0.07000000000000095	-3.0487295714514215	-4.185686594222697	-4.224455846224403
1071	0.07100000000000106	-3.119077568266117	-4.130707139636218	-4.237888100854599
1072	0.07200000000000095	-3.113501358341945	-4.11528875931029	-4.2189090369522555
1073	0.07300000000000084	-3.0757748571933647	-4.168162153042945	-4.253816472864006
1074	0.07400000000000095	-3.0592719871055616	-4.2477973936695745	-4.323517779313208
1075	0.07500000000000107	-3.009432152296971	-4.244088447544351	-4.318943239555522
1076	0.07600000000000096	-2.9623295837018744	-4.256806687000246	-4.291789552937669
1077	0.07700000000000085	-2.946404133291918	-4.279565700805742	-4.304113502260141
1078	0.07800000000000096	-2.925601624640573	-4.308469194309458	-4.363383211749716
1079	0.07900000000000107	-2.886877321642569	-4.2928848419585055	-4.390265669212624
1080	0.08000000000000096	-2.8436628389434175	-4.27782166918037	-4.390238920609897
1081	0.08100000000000085	-2.846547946519677	-4.331534258642872	-4.4063827833745695
1082	0.08200000000000096	-2.874796623421784	-4.3282825212746685	-4.409832538404289
1083	0.08300000000000107	-2.925593650525057	-4.34087597101235	-4.412076673098925
1084	0.08400000000000096	-2.8974361281267957	-4.404133423319914	-4.405035856186379
1085	0.08500000000000085	-2.87699644918141	-4.39751897138557	-4.4166545230975585
1086	0.08600000000000096	-2.8706787860422547	-4.358197587715214	-4.438708677881398
1087	0.08700000000000108	-2.8663424353380056	-4.331337717285735	-4.4954582977406625
1088	0.08800000000000097	-2.8577155588372243	-4.369635282886079	-4.4551110706980905
1089	0.08900000000000086	-2.8559639392506893	-4.407285240739339	-4.419288032485122
1090	0.09000000000000097	-2.8575997350496545	-4.444718768217058	-4.457745163095129
1091	0.09100000000000108	-2.8820586244745168	-4.488756784835305	-4.517054923466428
1092	0.09200000000000097	-2.8339486744489157	-4.483015727942495	-4.514166332882699
1093	0.09300000000000086	-2.791516363618739	-4.470657275110083	-4.546296225553337
1094	0.09400000000000097	-2.7835552351839414	-4.4913711331225254	-4.550772551304149
1095	0.09500000000000108	-2.7702749395086768	-4.542850381674623	-4.534421024928287
1096	0.09600000000000097	-2.759998494619783	-4.557909764169319	-4.545701956192369
1097	0.09700000000000086	-2.727083609282522	-4.591918566393322	-4.597411506669232
1098	0.09800000000000098	-2.701943402912005	-4.5824083744820285	-4.6818520344760435
1099	0.09900000000000109	-2.704113774433835	-4.553649576032883	-4.66003049435337
1100	0.10000000000000098	-2.6904403415849174	-4.583013365135418	-4.600425738918828
1101	0.10100000000000087	-2.6769248094203286	-4.620543373502852	-4.624001279252146
1102	0.10200000000000098	-2.6881868121601626	-4.652568154856016	-4.662299000458548
1103	0.10300000000000109	-2.7026645568954626	-4.647042979733363	-4.66134883261031
1104	0.10400000000000098	-2.678455393631837	-4.640409176042242	-4.604023562887668
1105	0.10500000000000087	-2.644374747492237	-4.61341892071121	-4.636909202168884
1106	0.10600000000000098	-2.6461879870465728	-4.60830460427764	-4.657682994123791
1107	0.1070000000000011	-2.6967343044849663	-4.6118482209675875	-4.657069612719624
1108	0.10800000000000098	-2.71099761435129	-4.618693869580712	-4.642629968138824
1109	0.10900000000000087	-2.69085222048972	-4.659527918180792	-4.637889844904432
1110	0.11000000000000099	-2.6386165830938704	-4.697369136424368	-4.64626154471936
1111	0.1110000000000011	-2.600030108035498	-4.715534573342436	-4.607849874017916
1112	0.11200000000000099	-2.5838935935181047	-4.723375613803058	-4.606869612577041
1113	0.11300000000000088	-2.5838169801779847	-4.701683852019238	-4.622730627219971
1114	0.11400000000000099	-2.5794213264654915	-4.693996065923697	-4.67680122038372
1115	0.1150000000000011	-2.6212481132909518	-4.760776394092116	-4.703630529668442
1116	0.11600000000000099	-2.6044373505346954	-4.739904859927234	-4.67006756775111
1117	0.11700000000000088	-2.5611044467268167	-4.7326743944342775	-4.671901933399105
1118	0.11800000000000099	-2.5430102440143516	-4.735430847871275	-4.657422762116361
1119	0.1190000000000011	-2.52979122745649	-4.6983284665431295	-4.64320800681896
1120	0.120000000000001	-2.499976152001287	-4.723138542884425	-4.701542988354751
1121	0.12100000000000088	-2.4703444462330983	-4.795707196978783	-4.740035773135941
1122	0.122000000000001	-2.4870436066321355	-4.7963253358528855	-4.736396666253814
1123	0.12300000000000111	-2.4892322790652215	-4.755544259695909	-4.71149303914595
1124	0.124000000000001	-2.477848548322096	-4.80468479412454	-4.693902919318317
1125	0.1250000000000009	-2.4501780636217876	-4.831830209191157	-4.697595720853799
1126	0.126000000000001	-2.4431907414391993	-4.8308395402282684	-4.709482192482279
1127	0.1270000000000011	-2.4320350611350965	-4.7760060074538915	-4.736789284331501
1128	0.128000000000001	-2.3793499770037103	-4.730672738455967	-4.742655131493801
1129	0.1290000000000009	-2.3726397708110487	-4.798933108200217	-4.740745199044304
1130	0.130000000000001	-2.4084449937427848	-4.844709856313053	-4.762817156024945
1131	0.13100000000000112	-2.402738462101322	-4.822967286739162	-4.798062743315751
1132	0.132000000000001	-2.3776388277989944	-4.765141303656061	-4.825065669005807
1133	0.1330000000000009	-2.372862148045244	-4.736741105450568	-4.780627395196982
1134	0.134000000000001	-2.3733841434486185	-4.73002324759618	-4.748097811429046
1135	0.13500000000000112	-2.3597009848633697	-4.752009682786219	-4.773753119447128
1136	0.136000000000001	-2.3595940386731318	-4.874590552819731	-4.809915585518357
1137	0.1370000000000009	-2.3461685305750763	-4.892543315343294	-4.793608257960487
1138	0.138000000000001	-2.320493754654987	-4.869831376608974	-4.755275305436421
1139	0.13900000000000112	-2.309462081890579	-4.879267126574797	-4.727188530196881
1140	0.140000000000001	-2.284019138130947	-4.9137618983366504	-4.741044324332063
1141	0.1410000000000009	-2.2433484890320683	-4.884513767113935	-4.73114981114575
1142	0.14200000000000101	-2.197671052502863	-4.853895415350399	-4.717419546977183
1143	0.14300000000000113	-2.1884578021568566	-4.864453568186079	-4.732445848199208
1144	0.14400000000000102	-2.18214762726285	-4.845112597529942	-4.696681902819843
1145	0.1450000000000009	-2.1877907993910934	-4.871824120236956	-4.656970188364403
1146	0.14600000000000102	-2.19347179409052	-4.860324307490939	-4.761631267093578
1147	0.14700000000000113	-2.205585949659043	-4.828993064131376	-4.778937956773159
1148	0.14800000000000102	-2.2264489690809417	-4.78747382626529	-4.729778602539509
1149	0.1490000000000009	-2.2395731527604057	-4.759981010065812	-4.709394363436352
1150	0.15000000000000102	-2.2122077048697357	-4.7938147117862	-4.692838605661726
1151	0.15100000000000113	-2.184037214825843	-4.868779588763924	-4.693513019145088
1152	0.15200000000000102	-2.170080828897636	-4.876363023928977	-4.723187015403003
1153	0.1530000000000009	-2.1601338802296626	-4.8640339803702455	-4.74110508969438
1154	0.15400000000000102	-2.1440848149621052	-4.8655249829478855	-4.754587679210221
1155	0.15500000000000114	-2.1212850630772513	-4.862202028296308	-4.76128326600194
1156	0.15600000000000103	-2.0969049783435296	-4.845771088029537	-4.763742566167128
1157	0.15700000000000092	-2.0713930543142847	-4.853911754769715	-4.778386160917748
1158	0.15800000000000103	-2.0573199045159294	-4.919716155826753	-4.774562862939804
1159	0.15900000000000114	-2.038824085658663	-4.949470599898779	-4.772384652968131
1160	0.16000000000000103	-2.0120195899544138	-4.932359269680585	-4.806097415040266
1161	0.16100000000000092	-2.012274887517231	-4.899346094313658	-4.796728651982919
1162	0.16200000000000103	-2.0010317715556187	-4.893008268720292	-4.789508780518387
1163	0.16300000000000114	-1.9893354383323285	-4.915010215174638	-4.809546097603582
1164	0.16400000000000103	-1.9784044368981923	-4.936627839422155	-4.7972107615813036
1165	0.16500000000000092	-1.9626038584285606	-4.917506550827514	-4.789853403603687
1166	0.16600000000000104	-1.949863142405478	-4.919259170081168	-4.812155874548158
1167	0.16700000000000115	-1.938143964439716	-4.967172086345142	-4.806888792667863
1168	0.16800000000000104	-1.9176042268805096	-4.960507841449825	-4.798463620942264
1169	0.16900000000000093	-1.904873238926721	-4.926712924753583	-4.829028523041958
1170	0.17000000000000104	-1.8916230776526821	-4.909962174453795	-4.8528097268092445
1171	0.17100000000000115	-1.8768163745418907	-4.896963285153274	-4.833206287048724
1172	0.17200000000000104	-1.8536260153101538	-4.863463324784858	-4.827790955854905
1173	0.17300000000000093	-1.8410260969182994	-4.819922742704656	-4.8373282146208725
1174	0.17400000000000104	-1.8535691280336084	-4.802701743762848	-4.874324834984159
1175	0.17500000000000115	-1.8701846683355594	-4.81108157509431	-4.919345634780852
1176	0.17600000000000104	-1.8703765460473636	-4.820034830770255	-4.924289345434044
1177	0.17700000000000093	-1.8574532143161198	-4.81236971086027	-4.915547755608231
1178	0.17800000000000105	-1.8467730053575713	-4.802468712079437	-4.876411073766293
1179	0.17900000000000116	-1.826275122629257	-4.825147329179784	-4.864566842516066
1180	0.18000000000000105	-1.8211498247530624	-4.839310398376704	-4.848681488525527
1181	0.18100000000000094	-1.8039342424702507	-4.850924589805737	-4.8415506103315655
1182	0.18200000000000105	-1.800276848070679	-4.8445764686166894	-4.870843989249705
1183	0.18300000000000116	-1.7891136876758997	-4.842897029235785	-4.841324766989725
1184	0.18400000000000105	-1.769258790707452	-4.845744729281664	-4.788463107030108
1185	0.18500000000000094	-1.7449095254831188	-4.830490106580577	-4.7934657995123136
1186	0.18600000000000105	-1.7234452761731736	-4.81754573791316	-4.8254499642441155
1187	0.18700000000000117	-1.7056303583909624	-4.81020649301253	-4.805050122300859
1188	0.18800000000000106	-1.697497818679006	-4.792985293008047	-4.813161003164396
1189	0.18900000000000095	-1.7098187559210092	-4.818628362406022	-4.82225682576366
1190	0.19000000000000106	-1.7258631664863708	-4.879982588688181	-4.804795031225809
1191	0.19100000000000117	-1.7073786872941643	-4.892439466335804	-4.805309834734715
1192	0.19200000000000106	-1.6836496091888946	-4.859618480466509	-4.878562401285263
1193	0.19300000000000095	-1.6608663026983688	-4.869408747845876	-4.917169159742872
1194	0.19400000000000106	-1.6408979137690003	-4.8777041200691915	-4.888108781842628
1195	0.19500000000000117	-1.6326602419669485	-4.821307922489282	-4.867710807240291
1196	0.19600000000000106	-1.636271906963498	-4.792657921828178	-4.842887491954814
1197	0.19700000000000095	-1.6397695532247518	-4.821867133263627	-4.812809792235582
1198	0.19800000000000106	-1.644836142295408	-4.840662299712159	-4.835760953399058
1199	0.19900000000000118	-1.6394280863385577	-4.845262931660045	-4.828888542244733
1200	0.20000000000000107	-1.6226697072154954	-4.829305479633841	-4.819829371864382
1201	0.20100000000000096	-1.6058419280231326	-4.843408624140348	-4.837717044451215
1202	0.20200000000000107	-1.616801907760408	-4.891486473760055	-4.838417427314613
1203	0.20300000000000118	-1.6170062205897313	-4.886525724738491	-4.835833147213119
1204	0.20400000000000107	-1.5956767537132777	-4.8135126168635844	-4.797193837615705
1205	0.20500000000000096	-1.5980357753318268	-4.790437801198448	-4.848956022872264
1206	0.20600000000000107	-1.5941880571939313	-4.783199585831054	-4.894955219951789
1207	0.20700000000000118	-1.5703701387793463	-4.802495913676302	-4.874258424361946
1208	0.20800000000000107	-1.5377311786081556	-4.852403966849298	-4.845971091192916
1209	0.20900000000000096	-1.5150693815209977	-4.830824458081604	-4.825810543962572
1210	0.21000000000000107	-1.5022453770531945	-4.804778108054941	-4.8114960096199555
1211	0.2110000000000012	-1.4842679610995289	-4.806350907462721	-4.817150934440156
1212	0.21200000000000108	-1.4764132094895897	-4.797866998292452	-4.850714671640532
1213	0.21300000000000097	-1.4758471968107914	-4.724637045740577	-4.861060026464435
1214	0.21400000000000108	-1.481772589452077	-4.683620994016969	-4.835013321086933
1215	0.2150000000000012	-1.4928415534177812	-4.710611511856142	-4.826532661072323
1216	0.21600000000000108	-1.4951295460372682	-4.695392714237794	-4.801315619277235
1217	0.21700000000000097	-1.4830862260108604	-4.692514041697323	-4.803593471008833
1218	0.21800000000000108	-1.4806848643734862	-4.704125760659761	-4.837509214430665
1219	0.2190000000000012	-1.4894431574403995	-4.683169871366612	-4.836000666612679
1220	0.22000000000000108	-1.4946973909636132	-4.656331104944885	-4.832600538744208
1221	0.22100000000000097	-1.495866670645916	-4.6051391759599145	-4.84858905761499
1222	0.22200000000000109	-1.4901840922065872	-4.58401845855706	-4.858517626502866
1223	0.2230000000000012	-1.4772883330481574	-4.5800141164698385	-4.869330734969477
1224	0.2240000000000011	-1.4650817261790767	-4.600423372247211	-4.844472006970525
1225	0.22500000000000098	-1.458143147185515	-4.568070098249495	-4.826057222865675
1226	0.2260000000000011	-1.441706310429301	-4.530890634573229	-4.822183626221686
1227	0.2270000000000012	-1.4283026555956544	-4.524246795953411	-4.779946653565058
1228	0.2280000000000011	-1.4210317410719113	-4.504767697738818	-4.7621276154264685
1229	0.22900000000000098	-1.4196795154640096	-4.491161947335127	-4.756805570251607
1230	0.2300000000000011	-1.4193620822927753	-4.450916342570758	-4.79896253371808
1231	0.2310000000000012	-1.410388000370924	-4.40341576389827	-4.809102814544335
1232	0.2320000000000011	-1.3992888754012438	-4.389525570127218	-4.803404378475875
1233	0.23300000000000098	-1.3911607169401383	-4.353941720696721	-4.836622161524919
1234	0.2340000000000011	-1.3849411878699187	-4.366438832617687	-4.834496577628028
1235	0.2350000000000012	-1.3785789425463322	-4.384462202669524	-4.840420252598267
1236	0.2360000000000011	-1.3800920373286114	-4.349407411480415	-4.820969652889531
1237	0.237000000000001	-1.3819715991188652	-4.327775603722737	-4.796549569830295
1238	0.2380000000000011	-1.3830133691701663	-4.298053576547653	-4.788164328974604
1239	0.2390000000000012	-1.3851743731073896	-4.2735602080485915	-4.806063638048678
1240	0.2400000000000011	-1.3797049690121876	-4.253696619929322	-4.829471580780436
1241	0.241000000000001	-1.3734245680456898	-4.211020690120569	-4.823894627196897
1242	0.2420000000000011	-1.3690267567998868	-4.20511416218229	-4.79093488865407
1243	0.24300000000000122	-1.3777401424698639	-4.201854999114028	-4.757668065422182
1244	0.2440000000000011	-1.3860994613571913	-4.21277192767236	-4.817544068865255
1245	0.245000000000001	-1.3976820640217562	-4.24160428784561	-4.853264199529036
1246	0.2460000000000011	-1.4058264176055917	-4.225910123260564	-4.827142160869949
1247	0.24700000000000122	-1.4089318560896447	-4.21541309366871	-4.8004523364684335
1248	0.2480000000000011	-1.3991494326491467	-4.22112371524015	-4.782218218711917
1249	0.249000000000001	-1.3786268431765933	-4.190868068031352	-4.747363037439884
1250	0.2500000000000011	-1.3550560461693715	-4.191889686701709	-4.741062132632599
1251	0.2510000000000012	-1.3326708769132276	-4.201556010692181	-4.769379863931918
1252	0.2520000000000011	-1.3108142668783667	-4.173752143462687	-4.803613399917401
1253	0.253000000000001	-1.2972398815486608	-4.138636718807116	-4.777930362261503
1254	0.2540000000000011	-1.2878427853462713	-4.101393148928946	-4.7745690244087955
1255	0.2550000000000012	-1.2739488494575444	-4.056046027094745	-4.814685638715727
1256	0.2560000000000011	-1.2547555269425572	-4.0271075895010355	-4.800383058255383
1257	0.257000000000001	-1.2358100918092136	-4.019363977588293	-4.84321184070352
1258	0.2580000000000011	-1.2316941330028077	-3.9975253205744794	-4.879763746376128
1259	0.25900000000000123	-1.235509419974501	-3.9750517695420977	-4.857491839845016
1260	0.2600000000000011	-1.240115327346437	-3.94590680651431	-4.840773124575903
1261	0.261000000000001	-1.242484844810815	-3.9015864122912176	-4.858832943626345
1262	0.2620000000000011	-1.2359235153657102	-3.8490796406484775	-4.862494017549766
1263	0.26300000000000123	-1.2151124016019943	-3.7992198717273458	-4.834345927747651
1264	0.2640000000000011	-1.191642028940409	-3.806726296517092	-4.793437655117148
1265	0.265000000000001	-1.1792048902205439	-3.8173137882619566	-4.77653253154235
1266	0.2660000000000011	-1.173421021646397	-3.826182346918719	-4.81273381838532
1267	0.26700000000000124	-1.1700910306507681	-3.805476815393835	-4.834208518304176
1268	0.2680000000000011	-1.174830861384685	-3.7665107014360037	-4.845200627866975
1269	0.269000000000001	-1.1639625659599635	-3.7334591432510695	-4.815124702030341
1270	0.27000000000000113	-1.152145167042559	-3.691155132594558	-4.8021048139323685
1271	0.27100000000000124	-1.1392011276408247	-3.6352829031306366	-4.813245108563517
1272	0.27200000000000113	-1.1357761685553025	-3.615867313887462	-4.833093330019449
1273	0.273000000000001	-1.1616777551366277	-3.595846974428176	-4.831954459154085
1274	0.27400000000000113	-1.1557733289713634	-3.555572324208708	-4.81860487096301
1275	0.27500000000000124	-1.1341566312194602	-3.5383592640042516	-4.810072312076511
1276	0.27600000000000113	-1.1171851693417527	-3.5166230577944124	-4.788703318269513
1277	0.277000000000001	-1.1057793408028578	-3.4849316776703114	-4.794152767584836
1278	0.27800000000000114	-1.0959151018898934	-3.4721814307207883	-4.793099429010067
1279	0.27900000000000125	-1.0909457106944693	-3.4608933493023333	-4.786579032256812
1280	0.28000000000000114	-1.083398513947083	-3.4661977554608465	-4.814735097285171
1281	0.281000000000001	-1.079005263836661	-3.456110454816352	-4.833794048148582
1282	0.28200000000000114	-1.0750669102569006	-3.439660680319867	-4.87366017414209
1283	0.28300000000000125	-1.0783257196965903	-3.4231469525730347	-4.921199642452879
1284	0.28400000000000114	-1.0818892950694787	-3.4183301450322565	-4.915964594337523
1285	0.28500000000000103	-1.0830881887238082	-3.429724323415627	-4.869898504436789
1286	0.28600000000000114	-1.0844143818955414	-3.417518296071811	-4.828520739558607
1287	0.28700000000000125	-1.0803653207109898	-3.395340674479482	-4.809853313388393
1288	0.28800000000000114	-1.0654620420346679	-3.3526390399602346	-4.790177994641019
1289	0.28900000000000103	-1.0565607863627504	-3.308917912672377	-4.730367415656705
1290	0.29000000000000115	-1.0592337078611989	-3.29428137864362	-4.713833039953884
1291	0.29100000000000126	-1.0670719628327492	-3.2851822509693402	-4.790129444529895
1292	0.29200000000000115	-1.0748018234954286	-3.265462205047186	-4.83806282671697
1293	0.29300000000000104	-1.0795489509356901	-3.2262845666357127	-4.82229676326045
1294	0.29400000000000115	-1.0767544351377147	-3.2000356847916067	-4.817225689804838
1295	0.29500000000000126	-1.0679181407803755	-3.1996182596834926	-4.7979672159563
1296	0.29600000000000115	-1.0618346287098535	-3.1862210883952278	-4.770723233110492
1297	0.29700000000000104	-1.054482157955117	-3.1648759337748507	-4.740503737777621
1298	0.29800000000000115	-1.0530049150835168	-3.147083177990219	-4.73873796158312
1299	0.29900000000000126	-1.0474595865421084	-3.1326258131223046	-4.7281776054962235
1300	0.30000000000000115	-1.0461542982683572	-3.1113827057403665	-4.7407396196721505
1301	0.30100000000000104	-1.0387759551651115	-3.1009591526149616	-4.751607427442855
1302	0.30200000000000116	-1.024809668210385	-3.0699552370657472	-4.7409843485261955
1303	0.30300000000000127	-0.9986345447676702	-3.024571756472629	-4.770110107862316
1304	0.30400000000000116	-0.9688472299544444	-2.9791985347069168	-4.788600727710397
1305	0.30500000000000105	-0.944810209643036	-2.9345950061831063	-4.81800581523998
1306	0.30600000000000116	-0.9241034405179139	-2.892550478684139	-4.859754747523522
1307	0.30700000000000127	-0.916647194594378	-2.84998602955502	-4.868195831040593
1308	0.30800000000000116	-0.9140739418794568	-2.841524791456414	-4.821861236862308
1309	0.30900000000000105	-0.9125882562087668	-2.851894019801813	-4.75234520916773
1310	0.31000000000000116	-0.9101251855497909	-2.8506907860999013	-4.699586570511298
1311	0.3110000000000013	-0.8995535642269477	-2.850881775683274	-4.715668763123945
1312	0.31200000000000117	-0.8959993135424962	-2.8652496606118425	-4.726423017740649
1313	0.31300000000000106	-0.8959515227897573	-2.8775814211154565	-4.744338679769133
1314	0.31400000000000117	-0.8993066707311467	-2.867180489872567	-4.731853409872715
1315	0.3150000000000013	-0.8981203340499776	-2.8588550792972627	-4.7044161312247
1316	0.31600000000000117	-0.8897178375839888	-2.8474688210339014	-4.660187083075121
1317	0.31700000000000106	-0.87240061338611	-2.8476214142245158	-4.665989210424059
1318	0.31800000000000117	-0.8569370898603266	-2.8455196781399263	-4.710597178445116
1319	0.3190000000000013	-0.8514851470016988	-2.8399604699537493	-4.698247963226069
1320	0.3200000000000012	-0.8522701606513263	-2.823103731748509	-4.706753263176806
1321	0.32100000000000106	-0.8564645650828422	-2.7936646105764527	-4.695071502812137
1322	0.3220000000000012	-0.8646826100820514	-2.75207931521882	-4.69092438810756
1323	0.3230000000000013	-0.8678851358001596	-2.7118295911725054	-4.6854952534863825
1324	0.3240000000000012	-0.8627855891970436	-2.694979697406686	-4.685053291211165
1325	0.32500000000000107	-0.8580093395352645	-2.7032220172274206	-4.662363970074679
1326	0.3260000000000012	-0.8483876477315495	-2.704939762926254	-4.673727659171923
1327	0.3270000000000013	-0.8354914819240553	-2.6981256550707227	-4.692235699123421
1328	0.3280000000000012	-0.8282953550125025	-2.6862758552640384	-4.719033481608557
1329	0.32900000000000107	-0.8298484494911409	-2.674881028190461	-4.723813845235009
1330	0.3300000000000012	-0.831631253006006	-2.6540639470525	-4.70298251306693
1331	0.3310000000000013	-0.8272977646703585	-2.626995093134468	-4.700205690710827
1332	0.3320000000000012	-0.8243701302818309	-2.6000662521367794	-4.700615732167957
1333	0.3330000000000011	-0.8281835737131376	-2.57403849899964	-4.647513701405033
1334	0.3340000000000012	-0.8311075386915481	-2.5471046453264816	-4.605518923225259
1335	0.3350000000000013	-0.8269207928121137	-2.5464166601298968	-4.635994060630915
1336	0.3360000000000012	-0.8232013116158966	-2.5610793488229735	-4.658200027094324
1337	0.3370000000000011	-0.8083928946264823	-2.5660899203311973	-4.660518191945972
1338	0.3380000000000012	-0.7924781379913827	-2.556142375341258	-4.668206371811601
1339	0.3390000000000013	-0.7915668911346374	-2.562894421997357	-4.6731302466298
1340	0.3400000000000012	-0.8047905160546661	-2.570481610021813	-4.653525381273243
1341	0.3410000000000011	-0.8227173059746624	-2.5630304034417817	-4.632538077916681
1342	0.3420000000000012	-0.8333236345464914	-2.5470228550525595	-4.6400499486736395
1343	0.3430000000000013	-0.8467004836310984	-2.5495806630684625	-4.646005814620393
1344	0.3440000000000012	-0.8585533519308974	-2.5312850747673963	-4.64359497394347
1345	0.3450000000000011	-0.8701595641078081	-2.488151262691009	-4.6689777151353855
1346	0.3460000000000012	-0.8726761073157574	-2.4511753045630424	-4.661783547490121
1347	0.3470000000000013	-0.8694656397364233	-2.4103753922526248	-4.633140251524448
1348	0.3480000000000012	-0.8560870513271971	-2.390516574274694	-4.611524159418195
1349	0.3490000000000011	-0.8452146447045987	-2.387048310008626	-4.572036792285643
1350	0.3500000000000012	-0.8379322115756755	-2.392497260985403	-4.581051996496476
1351	0.3510000000000013	-0.8373089384228043	-2.3938757182728847	-4.598020011139058
1352	0.3520000000000012	-0.8419741676531929	-2.3820183448508176	-4.571368307881603
1353	0.3530000000000011	-0.837563477445727	-2.3629995232443477	-4.586788688619398
1354	0.3540000000000012	-0.8263865795042509	-2.345251163281008	-4.592337707846041
1355	0.3550000000000013	-0.8192533621066561	-2.324026553478863	-4.629258593241586
1356	0.3560000000000012	-0.8082658955396352	-2.3048127876677516	-4.6390394421600245
1357	0.3570000000000011	-0.7927737451534489	-2.286950212356209	-4.6492212811628635
1358	0.3580000000000012	-0.7862682230894315	-2.2723580223077047	-4.701900789020731
1359	0.3590000000000013	-0.7849743233462331	-2.2573841365240486	-4.706069954768839
1360	0.3600000000000012	-0.7878726417714981	-2.242351950596631	-4.6627673949355035
1361	0.3610000000000011	-0.7909756329360571	-2.223751621672468	-4.674214880690891
1362	0.3620000000000012	-0.7802157944083654	-2.2013668180398756	-4.678208210468845
1363	0.3630000000000013	-0.7701737485514993	-2.1919561690952576	-4.719765495280141
1364	0.3640000000000012	-0.7636045032735979	-2.1915045022244812	-4.744653482499222
1365	0.3650000000000011	-0.7671253940397587	-2.1925708281790786	-4.742297572924074
1366	0.3660000000000012	-0.7713778827479948	-2.1795087717550197	-4.724196740585695
1367	0.3670000000000013	-0.7811334767051906	-2.1574867478390582	-4.669672863408711
1368	0.3680000000000012	-0.7800996979216409	-2.146137224856277	-4.613823023535473
1369	0.3690000000000011	-0.7748987599755975	-2.1537663946408054	-4.6074180309771595
1370	0.3700000000000012	-0.7744251686684442	-2.162470913642784	-4.62350385122115
1371	0.37100000000000133	-0.7648870227769893	-2.167263232493733	-4.61357742800804
1372	0.3720000000000012	-0.7496904243927149	-2.170886966115086	-4.649866198901018
1373	0.3730000000000011	-0.7367141289176999	-2.1627386483666573	-4.640995281838594
1374	0.3740000000000012	-0.7214212901625481	-2.1402928978362303	-4.621977045528038
1375	0.37500000000000133	-0.7134579885085268	-2.117404125853806	-4.627243694637997
1376	0.3760000000000012	-0.7145953343266359	-2.0991038997908906	-4.673230454138198
1377	0.3770000000000011	-0.7162748373808718	-2.0871293871579124	-4.671991839389711
1378	0.3780000000000012	-0.7172573011546426	-2.078917731775177	-4.641676326284477
1379	0.37900000000000134	-0.7222813692358773	-2.0760154735528213	-4.6265420271016735
1380	0.3800000000000012	-0.7240107700332703	-2.071260851425544	-4.638257163368281
1381	0.3810000000000011	-0.722647642604839	-2.0649423447517914	-4.649897215372965
1382	0.3820000000000012	-0.715003329656497	-2.044943824310754	-4.645761345914656
1383	0.38300000000000134	-0.701398132915596	-2.027640123829435	-4.63603257486962
1384	0.38400000000000123	-0.6803770713620878	-2.039055716395568	-4.639080723721466
1385	0.3850000000000011	-0.6642136670350015	-2.049686096918155	-4.634643779591939
1386	0.38600000000000123	-0.6596134697563335	-2.030058372224442	-4.627935150397349
1387	0.38700000000000134	-0.6680964467586472	-1.993337465258078	-4.637966582104795
1388	0.38800000000000123	-0.6804818372511398	-1.961280751171423	-4.62213988431952
1389	0.3890000000000011	-0.6851021528861524	-1.9452747786365652	-4.615721877696249
1390	0.39000000000000123	-0.6789510112176596	-1.9266736909262774	-4.595276195154815
1391	0.39100000000000135	-0.6699555110861934	-1.9118688491783835	-4.591645531218114
1392	0.39200000000000124	-0.663030086925367	-1.8988175231342643	-4.593077670029066
1393	0.3930000000000011	-0.6554733537486915	-1.8863233933756804	-4.596571719653408
1394	0.39400000000000124	-0.6570791955417602	-1.8789926159652408	-4.562683962661253
1395	0.39500000000000135	-0.6715575694351562	-1.8800636825119825	-4.588782680143295
1396	0.39600000000000124	-0.6759851182086039	-1.8804113489693894	-4.629843988032798
1397	0.39700000000000113	-0.6756231153631735	-1.878566646098508	-4.638404623601446
1398	0.39800000000000124	-0.6863304152761217	-1.8658965434222077	-4.647447309173075
1399	0.39900000000000135	-0.7016552555236878	-1.8516069818514482	-4.617875173036097
1400	0.40000000000000124	-0.7173141255571633	-1.850774148433417	-4.605615701764785
1401	0.40100000000000113	-0.7412093316199709	-1.8581651922353182	-4.603072151733553
1402	0.40200000000000125	-0.7571015171375187	-1.8591123646046037	-4.595798394156462
1403	0.40300000000000136	-0.7529468043771286	-1.8639622937144404	-4.573842408899087
1404	0.40400000000000125	-0.7375904427213961	-1.873274915441992	-4.574876597249034
1405	0.40500000000000114	-0.7218647623309564	-1.8756684369601142	-4.543432236270074
1406	0.40600000000000125	-0.706875304783093	-1.866808706294241	-4.549705882149062
1407	0.40700000000000136	-0.6962048701737032	-1.8585144724771405	-4.587944755225658
1408	0.40800000000000125	-0.6838702833640384	-1.8504758880840473	-4.604393734063794
1409	0.40900000000000114	-0.675534133779922	-1.8459587469995768	-4.590423989969193
1410	0.41000000000000125	-0.6777478861408781	-1.8410922368712692	-4.555331847836245
1411	0.41100000000000136	-0.6715625184828964	-1.8374823827617839	-4.601092245548904
1412	0.41200000000000125	-0.658205425851379	-1.831011368907828	-4.642963893584165
1413	0.41300000000000114	-0.6493634233153581	-1.8204629263186072	-4.63017482257477
1414	0.41400000000000126	-0.650321622020023	-1.8077171752232546	-4.595698025032044
1415	0.41500000000000137	-0.6607708656577326	-1.7879964551681347	-4.593233168002632
1416	0.41600000000000126	-0.6752497701699437	-1.775608037077565	-4.593485524608064
1417	0.41700000000000115	-0.6764799318900079	-1.7594826048435788	-4.606074839276218
1418	0.41800000000000126	-0.6695263520915966	-1.7535887741801701	-4.623421330793599
1419	0.41900000000000137	-0.6768902399333435	-1.7446799078518616	-4.622039407828772
1420	0.42000000000000126	-0.6901261101371536	-1.7233573140230238	-4.629688495314695
1421	0.42100000000000115	-0.6935157456824458	-1.6997021426526613	-4.632161259502845
1422	0.42200000000000126	-0.6925750790541838	-1.6842711617948605	-4.666546652703222
1423	0.4230000000000014	-0.686169420003798	-1.6775604553902346	-4.690042937663417
1424	0.42400000000000126	-0.6801948405673182	-1.672622846807707	-4.653243995785995
1425	0.42500000000000115	-0.6727227157322798	-1.6671117348388265	-4.6150895269774
1426	0.42600000000000127	-0.6647064985335223	-1.6593186473692696	-4.584747852275784
1427	0.4270000000000014	-0.6613140242879798	-1.6531520451524975	-4.604072415308777
1428	0.42800000000000127	-0.6554899998783296	-1.6523603852677304	-4.6003376428643525
1429	0.42900000000000116	-0.6534787016512232	-1.6551370748254821	-4.62492004285211
1430	0.43000000000000127	-0.6465371121708315	-1.6658312501010428	-4.639103392890343
1431	0.4310000000000014	-0.6358251095302501	-1.6757707033273912	-4.621235967316357
1432	0.43200000000000127	-0.6236919840172002	-1.678859522108885	-4.620047787320599
1433	0.43300000000000116	-0.6162416074058197	-1.6724810815425653	-4.632518922189204
1434	0.4340000000000013	-0.6275510712739311	-1.6563702688118631	-4.614517563383395
1435	0.4350000000000014	-0.6470913384339867	-1.6433953299050823	-4.595109277193874
1436	0.4360000000000013	-0.6666748947016325	-1.633960832780552	-4.62545153311519
1437	0.43700000000000117	-0.6669889817043535	-1.6259233386343868	-4.61876888661178
1438	0.4380000000000013	-0.6570611326205448	-1.6285231343171673	-4.6270889548980945
1439	0.4390000000000014	-0.6448166521446729	-1.6369446922723712	-4.594036413055103
1440	0.4400000000000013	-0.6304552357245726	-1.6542453537058714	-4.561205586234706
1441	0.44100000000000117	-0.6088820176724201	-1.661543891194609	-4.562842455435572
1442	0.4420000000000013	-0.5978323515896562	-1.6626923402598195	-4.581812877693158
1443	0.4430000000000014	-0.597644431533369	-1.6629487434072125	-4.599818863292064
1444	0.4440000000000013	-0.5986218660935518	-1.6656517116021452	-4.582780920947335
1445	0.4450000000000012	-0.5961950150786411	-1.6620031456809754	-4.563414485971554
1446	0.4460000000000013	-0.5887864324139591	-1.6525855465425594	-4.552062945049476
1447	0.4470000000000014	-0.5928938722489121	-1.632756547590268	-4.562088039292727
1448	0.4480000000000013	-0.6021173125415897	-1.6047052315302748	-4.581367563141421
1449	0.4490000000000012	-0.6132965990431576	-1.5814843952245983	-4.61714389998196
1450	0.4500000000000013	-0.6194090863094558	-1.5693245262429372	-4.635109545709173
1451	0.4510000000000014	-0.6190137291818492	-1.5560238016637615	-4.634376741030079
1452	0.4520000000000013	-0.6137664062354109	-1.541197742395437	-4.603491089633407
1453	0.4530000000000012	-0.5992971304438054	-1.5264849552792414	-4.560969489820455
1454	0.4540000000000013	-0.5861094187660323	-1.517116910463824	-4.53579914247553
1455	0.4550000000000014	-0.5837787865600038	-1.502761391960133	-4.528078888267434
1456	0.4560000000000013	-0.5783051656216295	-1.482479549710623	-4.505242549247573
1457	0.4570000000000012	-0.5741124433197027	-1.4722179736799215	-4.528875223616129
1458	0.4580000000000013	-0.5821978236722005	-1.4692749482760232	-4.5383582152648305
1459	0.4590000000000014	-0.5834327725090783	-1.4563172029930025	-4.547733252417969
1460	0.4600000000000013	-0.5724757277258459	-1.4328055903721106	-4.575200834910973
1461	0.4610000000000012	-0.5623272077163828	-1.4045436548611634	-4.608870700745398
1462	0.4620000000000013	-0.5527237010340551	-1.3925564553921	-4.632490933574548
1463	0.4630000000000014	-0.5458689056339697	-1.394255252265282	-4.618397730350063
1464	0.4640000000000013	-0.5425008859513007	-1.4032667897983886	-4.577468665980154
1465	0.4650000000000012	-0.5552017571529757	-1.419794433845982	-4.577830432737875
1466	0.4660000000000013	-0.5713304303764388	-1.434333425924382	-4.590020372931121
1467	0.4670000000000014	-0.5939474907799562	-1.4334134554709117	-4.576560174002229
1468	0.4680000000000013	-0.605885883254467	-1.4205810797940577	-4.567158215237301
1469	0.4690000000000012	-0.6116032734959623	-1.410779978522092	-4.5429205727268975
1470	0.4700000000000013	-0.608716818358933	-1.4176299020622063	-4.554623718900772
1471	0.4710000000000014	-0.5938578226755366	-1.4274019982810628	-4.561924823886836
1472	0.4720000000000013	-0.5718212160679088	-1.4335447293925123	-4.584826543749481
1473	0.4730000000000012	-0.5531418389555409	-1.4376913371019666	-4.603887203260707
1474	0.4740000000000013	-0.5433004921472828	-1.4321043302420782	-4.58365184767768
1475	0.4750000000000014	-0.5325232132520152	-1.4253730036651975	-4.603688139409668
1476	0.4760000000000013	-0.5277792753049486	-1.42545178188777	-4.635336041230191
1477	0.4770000000000012	-0.5337666301379612	-1.435071834819968	-4.6214276652488815
1478	0.4780000000000013	-0.5330231856950792	-1.4383607026216028	-4.607500166651476
1479	0.4790000000000014	-0.5185427848330196	-1.4242038080140609	-4.595083658470363
1480	0.4800000000000013	-0.5100361503296404	-1.4031979136110853	-4.560557207964139
1481	0.4810000000000012	-0.5109646397402211	-1.3928811205777314	-4.542210432663385
1482	0.4820000000000013	-0.5112377689538539	-1.398516266050835	-4.563113080119636
1483	0.48300000000000143	-0.5141858787071997	-1.4089365404028003	-4.589214345464144
1484	0.4840000000000013	-0.5140772066083131	-1.420200995287758	-4.573942539361285
1485	0.4850000000000012	-0.5110644629003537	-1.4272677467788775	-4.57076373870221
1486	0.4860000000000013	-0.5052755633354402	-1.4271465676059845	-4.58515707843586
1487	0.48700000000000143	-0.5057654729606418	-1.42001194972521	-4.571871476145604
1488	0.4880000000000013	-0.5119593414923096	-1.3976505266559738	-4.565522580074342
1489	0.4890000000000012	-0.5185712617994322	-1.3706724560799708	-4.579619965674312
1490	0.4900000000000013	-0.5222405238843957	-1.3456330543261934	-4.58803229155476
1491	0.49100000000000144	-0.5186611869955853	-1.3263738805511698	-4.566389322017802
1492	0.4920000000000013	-0.5095586306880123	-1.3081482896431778	-4.5661146763065075
1493	0.4930000000000012	-0.4938561909842055	-1.3027879813542154	-4.58225053597969
1494	0.4940000000000013	-0.48389304271964034	-1.3058164898408031	-4.600325722879896
1495	0.49500000000000144	-0.4794454104905833	-1.3140201765357884	-4.615690267216147
1496	0.49600000000000133	-0.4694095449423616	-1.3241846417082	-4.615663816851141
1497	0.4970000000000012	-0.4597225609139702	-1.3326224326032032	-4.582378803829215
1498	0.49800000000000133	-0.4600221803936449	-1.346505817484717	-4.578158516895133
1499	0.49900000000000144	-0.46847229868989626	-1.3494976733358917	-4.598896318207107
1500	0.5000000000000013	-0.479222579518262	-1.3547557067400684	-4.607384194623225
1501	0.5010000000000012	-0.4843463116885036	-1.3651850859672179	-4.606766774844345
1502	0.5020000000000013	-0.4744191504890861	-1.365196159061805	-4.640136111792208
1503	0.5030000000000014	-0.46725115790510674	-1.3519642397638019	-4.64490841644432
1504	0.5040000000000013	-0.46738671093231193	-1.3344688213864033	-4.6194463301326385
1505	0.5050000000000012	-0.47742984186937837	-1.3158963823901066	-4.584295782147076
1506	0.5060000000000013	-0.4947746204001387	-1.300642739130591	-4.573131830816931
1507	0.5070000000000014	-0.5081410009015012	-1.2946485872979199	-4.592233934252836
1508	0.5080000000000013	-0.5127674464844006	-1.2926362165001928	-4.594149697521905
1509	0.5090000000000012	-0.5150224821609094	-1.3094879867274918	-4.533172369602186
1510	0.5100000000000013	-0.5191905527077295	-1.3284751409460764	-4.57305983469758
1511	0.5110000000000015	-0.5143834538157066	-1.3284658303146657	-4.637817199382738
1512	0.5120000000000013	-0.5079067467811559	-1.3121288104313014	-4.639884757468331
1513	0.5130000000000012	-0.5018608005994858	-1.2829374420673527	-4.654004475181663
1514	0.5140000000000013	-0.487716854266896	-1.251850094222565	-4.646601698646813
1515	0.5150000000000015	-0.4686179904433929	-1.2318896554618735	-4.639880254784108
1516	0.5160000000000013	-0.4577211505480842	-1.2246473450332411	-4.606437969210969
1517	0.5170000000000012	-0.4546732438981031	-1.22430742890187	-4.580736706102363
1518	0.5180000000000013	-0.4612564897983973	-1.2344297820162002	-4.5713312537148605
1519	0.5190000000000015	-0.4625917010940281	-1.253622553646321	-4.560491378318514
1520	0.5200000000000014	-0.4492797831021868	-1.262866061209008	-4.553997662847976
1521	0.5210000000000012	-0.45225855597048936	-1.2711427854397195	-4.572595371422946
1522	0.5220000000000014	-0.4603455529914602	-1.2610637439920653	-4.554063043611159
1523	0.5230000000000015	-0.4714476019494538	-1.2414332856873134	-4.539881940263482
1524	0.5240000000000014	-0.47493405704763775	-1.2225176999575218	-4.545056717211952
1525	0.5250000000000012	-0.46148269216896526	-1.2040208796109397	-4.543519925677646
1526	0.5260000000000014	-0.44232819363345005	-1.1907177425354654	-4.564779425267327
1527	0.5270000000000015	-0.43732776459371847	-1.1808037618145049	-4.556059571242684
1528	0.5280000000000014	-0.4403801533785976	-1.1696426637567048	-4.542883815358831
1529	0.5290000000000012	-0.44511944786047786	-1.1642883093145133	-4.556966250575991
1530	0.5300000000000014	-0.45123174924571585	-1.1735704886999592	-4.573047857521589
1531	0.5310000000000015	-0.45596394866474454	-1.1908681086228061	-4.592528427220293
1532	0.5320000000000014	-0.4543769918450473	-1.204342398412254	-4.568145971291418
1533	0.5330000000000013	-0.4460097670453903	-1.2000330323465291	-4.563440112148268
1534	0.5340000000000014	-0.4390278549566617	-1.2058080860020732	-4.591096303220108
1535	0.5350000000000015	-0.4369389091447716	-1.2176281844813728	-4.621462927049515
1536	0.5360000000000014	-0.43366842473970146	-1.2225108850183806	-4.617935822096129
1537	0.5370000000000013	-0.43245102436089095	-1.2213693065864628	-4.5897943197067645
1538	0.5380000000000014	-0.4267124347388804	-1.2139363921997708	-4.554468159369299
1539	0.5390000000000015	-0.41088932983892285	-1.192072456282601	-4.555272500817895
1540	0.5400000000000014	-0.43208903104349927	-1.169938275213785	-4.5572050433491365
1541	0.5410000000000013	-0.44653890116467526	-1.152877188505304	-4.543473390459188
1542	0.5420000000000014	-0.44186675720221374	-1.1451488609725569	-4.5499049360690815
1543	0.5430000000000015	-0.4325538769736094	-1.1472224413500898	-4.55327019573913
1544	0.5440000000000014	-0.4275452729559136	-1.1508918364637104	-4.4961764381304885
1545	0.5450000000000013	-0.4238185209609339	-1.1434450875353441	-4.461978339456999
1546	0.5460000000000014	-0.43580106766075855	-1.1394652082130319	-4.506163484420128
1547	0.5470000000000015	-0.46677130305553916	-1.1364909072708822	-4.525634890617869
1548	0.5480000000000014	-0.48724097671636935	-1.1310138912126095	-4.544026600082092
1549	0.5490000000000013	-0.5013228857756205	-1.1320021471724375	-4.543950026545364
1550	0.5500000000000014	-0.5005849002848353	-1.1315460867114047	-4.53476898004715
1551	0.5510000000000015	-0.4833393523154523	-1.1272064712860308	-4.556022465325965
1552	0.5520000000000014	-0.46691450120168104	-1.1307871801070768	-4.592061324835811
1553	0.5530000000000013	-0.45246877485396614	-1.1414198286546364	-4.572020227469198
1554	0.5540000000000014	-0.4396345565075992	-1.1434000553450605	-4.557544451672515
1555	0.5550000000000015	-0.4331630808109555	-1.1463159994672012	-4.555172265052925
1556	0.5560000000000014	-0.4274784540383926	-1.1425043125442196	-4.578063279020416
1557	0.5570000000000013	-0.42191781350096136	-1.1395103104926227	-4.579667328563831
1558	0.5580000000000014	-0.4258936610018682	-1.1446663840035816	-4.576727442150905
1559	0.5590000000000015	-0.4383226199231101	-1.147696565866099	-4.573059564618897
1560	0.5600000000000014	-0.4545307299667568	-1.1373862233718048	-4.570192514661084
1561	0.5610000000000013	-0.470101086995227	-1.1215846147842015	-4.601360137696316
1562	0.5620000000000014	-0.48052739487070906	-1.1105945123314165	-4.596559991585845
1563	0.5630000000000015	-0.4921043190128133	-1.0962713458744595	-4.59384124351128
1564	0.5640000000000014	-0.5059187916143578	-1.0868982006134984	-4.598847109558752
1565	0.5650000000000013	-0.5102951846420578	-1.1050288785217242	-4.609726741908793
1566	0.5660000000000014	-0.49991884279092313	-1.1098394481347122	-4.628758369642671
1567	0.5670000000000015	-0.4913106434880635	-1.0925130728886574	-4.646293994775836
1568	0.5680000000000014	-0.4828239787315096	-1.0674702467835124	-4.660306532925065
1569	0.5690000000000013	-0.4767152594371151	-1.0529066285573616	-4.6438299699001995
1570	0.5700000000000014	-0.4769713217580942	-1.0558111468932494	-4.586577384602804
1571	0.5710000000000015	-0.47629310824376164	-1.0761317651410627	-4.561874264684316
1572	0.5720000000000014	-0.4704775201599842	-1.0947930751936967	-4.609855360402178
1573	0.5730000000000013	-0.4611226548981281	-1.1077159003946806	-4.60801970489983
1574	0.5740000000000014	-0.4486547559306664	-1.1272163134337387	-4.591575722086067
1575	0.5750000000000015	-0.4352211396507398	-1.1401762895557694	-4.5660706516121925
1576	0.5760000000000014	-0.43091224043694587	-1.1357783528617547	-4.558986600026616
1577	0.5770000000000013	-0.42708049503415413	-1.1306762702334867	-4.572880997030016
1578	0.5780000000000014	-0.4290979054220928	-1.1322844835386436	-4.585305260269702
1579	0.5790000000000015	-0.43776716419283523	-1.1264729057876788	-4.572434216333968
1580	0.5800000000000014	-0.4450557522296345	-1.115360147996415	-4.547237691158843
1581	0.5810000000000013	-0.45821218732409297	-1.104706392670977	-4.587593052335441
1582	0.5820000000000014	-0.4777327939748349	-1.0893311986679919	-4.614684671344178
1583	0.5830000000000015	-0.4865216066167314	-1.0653073584928976	-4.611130448376103
1584	0.5840000000000014	-0.4792519679444399	-1.0502083677245022	-4.632910641479863
1585	0.5850000000000013	-0.4680485420677576	-1.0379113444921353	-4.631695570603365
1586	0.5860000000000014	-0.4574099277425436	-1.0314214009288365	-4.618300691934296
1587	0.5870000000000015	-0.4538094253945584	-1.0272720240383437	-4.577980891881187
1588	0.5880000000000014	-0.451578199262274	-1.026689633389732	-4.531874731390544
1589	0.5890000000000013	-0.4480080511535267	-1.0370953536819656	-4.53002861230882
1590	0.5900000000000014	-0.440329111807875	-1.0509287975358144	-4.488452349953759
1591	0.5910000000000015	-0.4258068210478589	-1.0636153757577882	-4.501384378078901
1592	0.5920000000000014	-0.4159099732974009	-1.07875498068155	-4.533163917483923
1593	0.5930000000000013	-0.4133113809135155	-1.0877348047162916	-4.575198708013725
1594	0.5940000000000014	-0.41436210759330727	-1.0856151922995576	-4.5953506875115275
1595	0.5950000000000015	-0.4117355471677429	-1.0773196300523409	-4.550832572256585
1596	0.5960000000000014	-0.4024436188440904	-1.0586748547667433	-4.5327002426026395
1597	0.5970000000000013	-0.39805318772050907	-1.034824484023145	-4.510588615090695
1598	0.5980000000000014	-0.39693370042673337	-1.0142167834505307	-4.480504874643737
1599	0.5990000000000015	-0.40003953031362727	-1.0058539494806462	-4.470407232869548
1600	0.6000000000000014	-0.4100451525424974	-1.010715024817284	-4.471447398573556
1601	0.6010000000000013	-0.4203484609932515	-1.0165137195419882	-4.473694523948661
1602	0.6020000000000014	-0.4298193107980335	-1.022113055891903	-4.476366256144361
1603	0.6030000000000015	-0.431862390026342	-1.0251566968357961	-4.512163264092144
1604	0.6040000000000014	-0.42157212339145045	-1.0228008653822291	-4.522204416675094
1605	0.6050000000000013	-0.43343309093517207	-1.0083784377539757	-4.532771473464889
1606	0.6060000000000014	-0.45896786982650767	-0.9931602295049284	-4.517694158906957
1607	0.6070000000000015	-0.48114558185394585	-0.9774151030890292	-4.531512627747398
1608	0.6080000000000014	-0.48686390542212044	-0.9572105745193265	-4.548033065394544
1609	0.6090000000000013	-0.47839930936943775	-0.9462459291106703	-4.543179560910888
1610	0.6100000000000014	-0.47072515678705446	-0.9451545034456658	-4.5131903105061575
1611	0.6110000000000015	-0.4696929413308632	-0.9564043893571087	-4.497786688379227
1612	0.6120000000000014	-0.4726073463466649	-0.972920996639481	-4.519560303005805
1613	0.6130000000000013	-0.4724861542071825	-0.9869464876378485	-4.521836763553037
1614	0.6140000000000014	-0.46654556047324686	-0.9850345838269811	-4.492733034952689
1615	0.6150000000000015	-0.45151855623138754	-0.9822514673300418	-4.4678216884961754
1616	0.6160000000000014	-0.4415273208685845	-0.9804046108961258	-4.461386199284666
1617	0.6170000000000013	-0.4334474777919171	-0.9716630138456832	-4.477277277038473
1618	0.6180000000000014	-0.4296466892571087	-0.9628078252848492	-4.472360456752369
1619	0.6190000000000015	-0.41925117209797447	-0.9520614903907649	-4.467251411161782
1620	0.6200000000000014	-0.40626402608594286	-0.9406188866536829	-4.444580950800088
1621	0.6210000000000013	-0.40222617582544906	-0.9408910133492031	-4.464784125631382
1622	0.6220000000000014	-0.4007475909692915	-0.9456230484394416	-4.472651778666853
1623	0.6230000000000016	-0.3956600438417341	-0.9546146278727835	-4.480390948431369
1624	0.6240000000000014	-0.38316029588256295	-0.9691473230708044	-4.469281280314774
1625	0.6250000000000013	-0.37433905347617424	-0.9826264750270874	-4.481544630610276
1626	0.6260000000000014	-0.36593417034329173	-1.0035670575649396	-4.539331106005183
1627	0.6270000000000016	-0.37191190466437996	-1.0164393693078222	-4.541377748444953
1628	0.6280000000000014	-0.3874357065050607	-1.010883197655206	-4.521073559946959
1629	0.6290000000000013	-0.3999300095291277	-1.0104123669095695	-4.516634630958113
1630	0.6300000000000014	-0.40957167869852773	-1.0089568952612138	-4.489317084221132
1631	0.6310000000000016	-0.41084008325825133	-1.0022381359592418	-4.461020039549643
1632	0.6320000000000014	-0.4168294593849336	-0.9970678232965078	-4.441372648134219
1633	0.6330000000000013	-0.42427819405371137	-0.9799632698402555	-4.446559821863709
1634	0.6340000000000015	-0.4355572232248354	-0.9594362065638979	-4.438673050395819
1635	0.6350000000000016	-0.44955686863718053	-0.9519838405328371	-4.4810003756637355
1636	0.6360000000000015	-0.45489954621082956	-0.9496334607596404	-4.506090883861041
1637	0.6370000000000013	-0.45101790154874394	-0.9300448632654877	-4.509396843104581
1638	0.6380000000000015	-0.4367335165109186	-0.9094931223766259	-4.513923637223191
1639	0.6390000000000016	-0.4225284221015104	-0.8919760264772132	-4.488152805143127
1640	0.6400000000000015	-0.4197480661560101	-0.8770705592783422	-4.473025507137782
1641	0.6410000000000013	-0.4209084061812374	-0.8687479056179167	-4.494191040913381
1642	0.6420000000000015	-0.42678543866697555	-0.8625707892871417	-4.513070460440602
1643	0.6430000000000016	-0.42974543398189763	-0.8629755800870086	-4.506703096259421
1644	0.6440000000000015	-0.4184912899218572	-0.8642129102775267	-4.535896402633316
1645	0.6450000000000014	-0.4011499516589429	-0.8690868046011776	-4.580697569109975
1646	0.6460000000000015	-0.38350038644333856	-0.8777627036164929	-4.600273383514715
1647	0.6470000000000016	-0.3709545955313765	-0.8817423014451218	-4.597731038717758
1648	0.6480000000000015	-0.37394546878703516	-0.884806606605936	-4.561274218831276
1649	0.6490000000000014	-0.385014975427378	-0.8881680483155134	-4.527855108068451
1650	0.6500000000000015	-0.4015962407652638	-0.8932405137944567	-4.505172001610462
1651	0.6510000000000016	-0.4171594069531233	-0.8966084107691035	-4.504592918347594
1652	0.6520000000000015	-0.43711441454653466	-0.8962000011593149	-4.492900374201134
1653	0.6530000000000014	-0.45105707919952914	-0.9025250627409905	-4.466939932218334
1654	0.6540000000000015	-0.46299928412924746	-0.910319676422187	-4.464764012666307
1655	0.6550000000000016	-0.465118903628298	-0.9124092031179932	-4.480131329753458
1656	0.6560000000000015	-0.4702111000544203	-0.9089344859501626	-4.513697226151769
1657	0.6570000000000014	-0.47490523218026826	-0.9041338783631994	-4.5213249226190255
1658	0.6580000000000015	-0.4653862498262824	-0.9098744463635301	-4.551191886873423
1659	0.6590000000000016	-0.4523485197220649	-0.9207862671682965	-4.557169414576206
1660	0.6600000000000015	-0.45166828914001295	-0.9253563522310987	-4.52142180794358
1661	0.6610000000000014	-0.45731007799069884	-0.9187340391448173	-4.484075205076935
1662	0.6620000000000015	-0.4679323762024686	-0.9083395559569639	-4.466508080232851
1663	0.6630000000000016	-0.474283700212915	-0.9023016851374723	-4.508611047473268
1664	0.6640000000000015	-0.4734495140804441	-0.8972891974863988	-4.5339452601322785
1665	0.6650000000000014	-0.46433530350796487	-0.8884088741908079	-4.557409428621523
1666	0.6660000000000015	-0.4574100265383908	-0.8833468731513082	-4.541338742300135
1667	0.6670000000000016	-0.45861532234796987	-0.8795480928522	-4.514458889552514
1668	0.6680000000000015	-0.4438145765969301	-0.8990800196080115	-4.490563506778134
1669	0.6690000000000014	-0.42430254795658806	-0.918275608718132	-4.5025441643412485
1670	0.6700000000000015	-0.41112802000394033	-0.9208528116064933	-4.486256636438428
1671	0.6710000000000016	-0.40200436441243287	-0.9165539361642968	-4.473223702181931
1672	0.6720000000000015	-0.39487988102752486	-0.9061521587681906	-4.505301957509057
1673	0.6730000000000014	-0.38768660127777516	-0.8924483964821033	-4.519954798663278
1674	0.6740000000000015	-0.3771182237441643	-0.8794846799467734	-4.514911420986838
1675	0.6750000000000016	-0.3583840941228612	-0.8806953415345781	-4.500714365450082
1676	0.6760000000000015	-0.33942711810658965	-0.8839610981846424	-4.5055170471085875
1677	0.6770000000000014	-0.3563627101436682	-0.8814569237964758	-4.522929231216835
1678	0.6780000000000015	-0.37326778115018516	-0.8824220753792734	-4.503396461950342
1679	0.6790000000000016	-0.37207876784964256	-0.8847652180371699	-4.459987477208306
1680	0.6800000000000015	-0.3687155496506165	-0.8851277171153474	-4.43219655260583
1681	0.6810000000000014	-0.3641830490469666	-0.8868468486071618	-4.45912408503889
1682	0.6820000000000015	-0.359155408909763	-0.878585344646493	-4.498940799506908
1683	0.6830000000000016	-0.3629032806169708	-0.883558674057348	-4.530742223447987
1684	0.6840000000000015	-0.3673508236302629	-0.8893988787408013	-4.520428397761293
1685	0.6850000000000014	-0.37630826624215785	-0.8922988755077923	-4.51555037475552
1686	0.6860000000000015	-0.37975008047891456	-0.9066730941425705	-4.521937701088539
1687	0.6870000000000016	-0.36931084553777477	-0.9192541541768858	-4.506466027141658
1688	0.6880000000000015	-0.3544364844324365	-0.9127521770570866	-4.5061639613417315
1689	0.6890000000000014	-0.3484415092848973	-0.9004656783775096	-4.554188289701171
1690	0.6900000000000015	-0.3384174710742536	-0.8850134524100742	-4.56633781703729
1691	0.6910000000000016	-0.3286389832704231	-0.8647644977070819	-4.550251416613621
1692	0.6920000000000015	-0.3141664510085017	-0.8469133491006481	-4.553087927740765
1693	0.6930000000000014	-0.3016655747706409	-0.8361082396823792	-4.53463043602817
1694	0.6940000000000015	-0.2911049972049356	-0.8237825217228771	-4.53814976331063
1695	0.6950000000000016	-0.2841385328678592	-0.814014565930085	-4.550285893717194
1696	0.6960000000000015	-0.27464994559350464	-0.8045751965324833	-4.5490343391354156
1697	0.6970000000000014	-0.2693614573059687	-0.8077610528484089	-4.536562438772993
1698	0.6980000000000015	-0.2734972131262002	-0.8099951510009402	-4.528452907063331
1699	0.6990000000000016	-0.2784241321999467	-0.8056992279982712	-4.534631049223886
1700	0.7000000000000015	-0.29258373607322613	-0.8011218289768613	-4.506230680352706
1701	0.7010000000000014	-0.31619536146425803	-0.8051580630164564	-4.49142678226959
1702	0.7020000000000015	-0.3252250206078145	-0.8208551018237434	-4.50850657727757
1703	0.7030000000000016	-0.3330678693460179	-0.832579644097134	-4.5322952478197
1704	0.7040000000000015	-0.3443361003166757	-0.8342200791420805	-4.542097400565866
1705	0.7050000000000014	-0.3551815546537291	-0.8239659697428763	-4.5702596321581925
1706	0.7060000000000015	-0.35802035606235977	-0.8167245838258846	-4.5787756002790605
1707	0.7070000000000016	-0.35314101958967214	-0.8126762690690962	-4.5751391892121624
1708	0.7080000000000015	-0.34370880071162485	-0.8106685741695198	-4.563874454981156
1709	0.7090000000000014	-0.33674047719313727	-0.8056856679305773	-4.588794244491722
1710	0.7100000000000015	-0.3348102475803336	-0.8023442649098523	-4.588203289795
1711	0.7110000000000016	-0.3319315980989888	-0.8014178030332108	-4.558194682052903
1712	0.7120000000000015	-0.3275165260770812	-0.8014396045068252	-4.5610959054371625
1713	0.7130000000000014	-0.31337165367423303	-0.7942449731371012	-4.5628737492483795
1714	0.7140000000000015	-0.28619131073754506	-0.7922777840016871	-4.5627353722597155
1715	0.7150000000000016	-0.2845365444294508	-0.7982572058652438	-4.571011302331594
1716	0.7160000000000015	-0.2832312733251321	-0.8038557104309736	-4.6197586223375176
1717	0.7170000000000014	-0.2681063979285525	-0.79814133754899	-4.6540113214636465
1718	0.7180000000000015	-0.26090321614608813	-0.7892760756397135	-4.637215725877478
1719	0.7190000000000016	-0.25166960956314094	-0.7831313622123266	-4.609009346245796
1720	0.7200000000000015	-0.2478559678464326	-0.7772101232179077	-4.595858616233552
1721	0.7210000000000014	-0.2553570919609988	-0.7857454930624077	-4.603548632576465
1722	0.7220000000000015	-0.26364637969545135	-0.7903905640108192	-4.61229760544759
1723	0.7230000000000016	-0.2642206718012827	-0.7927006339329238	-4.623536226238618
1724	0.7240000000000015	-0.26079200754915915	-0.8052572173665682	-4.639036138438759
1725	0.7250000000000014	-0.2648072381119736	-0.8157794083447273	-4.630184474380178
1726	0.7260000000000015	-0.2848634364135833	-0.8268940358707532	-4.594021086028537
1727	0.7270000000000016	-0.31890630003086706	-0.8225999316761411	-4.59646717686869
1728	0.7280000000000015	-0.33760538813783175	-0.8059457254210611	-4.603993337244812
1729	0.7290000000000014	-0.345711782543373	-0.788332727977094	-4.606927462952153
1730	0.7300000000000015	-0.35036134790220114	-0.8035847597470483	-4.588899929022593
1731	0.7310000000000016	-0.3538649450273929	-0.8380512548455061	-4.559333550867922
1732	0.7320000000000015	-0.3765168851932124	-0.8628857264337039	-4.551939764715443
1733	0.7330000000000014	-0.38895630076920706	-0.8771704204657809	-4.5259097469565175
1734	0.7340000000000015	-0.3866558148155203	-0.8745865871211583	-4.493261581213143
1735	0.7350000000000017	-0.37313688136225315	-0.8615943649881491	-4.5277341878712
1736	0.7360000000000015	-0.36445988983786015	-0.8479047508318147	-4.531849823741086
1737	0.7370000000000014	-0.3546237483072309	-0.8345753390470867	-4.522287283575833
1738	0.7380000000000015	-0.3450688803460757	-0.8138715261294277	-4.514526090706157
1739	0.7390000000000017	-0.34176501657513714	-0.7819299339355192	-4.534780376535706
1740	0.7400000000000015	-0.3408788082534957	-0.7727263167281228	-4.529763375545505
1741	0.7410000000000014	-0.3468624691173792	-0.7585287367611796	-4.501221729694569
1742	0.7420000000000015	-0.351427846847935	-0.7468296827858156	-4.471122470368576
1743	0.7430000000000017	-0.3428586880073483	-0.7433380890217134	-4.461891845596072
1744	0.7440000000000015	-0.3221440385701527	-0.7443911390208284	-4.504459754201667
1745	0.7450000000000014	-0.31616226899379213	-0.7433923097677373	-4.543745116717559
1746	0.7460000000000016	-0.3123676929227966	-0.7423048192749275	-4.55338660265381
1747	0.7470000000000017	-0.31114583487007463	-0.7633111417466403	-4.549830111450744
1748	0.7480000000000016	-0.3206438829014785	-0.7793189948029707	-4.517451790296994
1749	0.7490000000000014	-0.32996241618159217	-0.7882963202747871	-4.481785668917459
1750	0.7500000000000016	-0.33867113459744935	-0.8030807009759238	-4.472503799013605
1751	0.7510000000000017	-0.34766005263261335	-0.8099637922688242	-4.486501351820928
1752	0.7520000000000016	-0.3599433767717897	-0.8041404652054734	-4.499463440901128
1753	0.7530000000000014	-0.3586525202432209	-0.787939534758633	-4.49916533840356
1754	0.7540000000000016	-0.349563298060448	-0.7748556539710715	-4.517430956991371
1755	0.7550000000000017	-0.3381917274812936	-0.7792708410169722	-4.527677960534538
1756	0.7560000000000016	-0.32784437218897233	-0.789345794454148	-4.519763400453909
1757	0.7570000000000014	-0.32297185593753275	-0.7870453343724154	-4.514785504976059
1758	0.7580000000000016	-0.3206183695367296	-0.7729341268450974	-4.508761435417938
1759	0.7590000000000017	-0.3179649246832368	-0.7643054074308846	-4.517188124589214
1760	0.7600000000000016	-0.3172370100247228	-0.7623077264035704	-4.5407892561297745
1761	0.7610000000000015	-0.31630532698554886	-0.7613623350891546	-4.5204560805350384
1762	0.7620000000000016	-0.3155801431073973	-0.7539589591732224	-4.490726125751608
1763	0.7630000000000017	-0.3204954255573591	-0.7545978944644858	-4.52863158173595
1764	0.7640000000000016	-0.324699165543479	-0.7555064503181179	-4.566560930668818
1765	0.7650000000000015	-0.3224491913842491	-0.7486142977770895	-4.553020678618925
1766	0.7660000000000016	-0.3170007517855248	-0.7338782945582428	-4.538171231666381
1767	0.7670000000000017	-0.30760517502551427	-0.7110075717802016	-4.530374413594841
1768	0.7680000000000016	-0.31016453513992015	-0.6842043855337998	-4.5032499406019015
1769	0.7690000000000015	-0.3226162125720962	-0.6849789495135499	-4.495507662898893
1770	0.7700000000000016	-0.33304321756331745	-0.7162101612554967	-4.495044578211296
1771	0.7710000000000017	-0.3465075718092682	-0.7454367812418743	-4.523242823491716
1772	0.7720000000000016	-0.36273743459079905	-0.7621560133333464	-4.551646701536687
1773	0.7730000000000015	-0.3713100910002392	-0.769788452424143	-4.5589285641855275
1774	0.7740000000000016	-0.3728090612000038	-0.7697485284373635	-4.563866998785455
1775	0.7750000000000017	-0.38293427230701094	-0.766739223344201	-4.547604458040458
1776	0.7760000000000016	-0.3927333706929808	-0.7585995036771265	-4.570930667716249
1777	0.7770000000000015	-0.3957955166507304	-0.7503772937231307	-4.606944198728984
1778	0.7780000000000016	-0.3935074947651894	-0.7404830933027746	-4.607358231201478
1779	0.7790000000000017	-0.38187272147649015	-0.7319125574421858	-4.590835014995545
1780	0.7800000000000016	-0.3740693429137758	-0.7236234200689651	-4.585054716584223
1781	0.7810000000000015	-0.3737103386529732	-0.7293993764042873	-4.593002384829799
1782	0.7820000000000016	-0.38011342398157966	-0.7431952389218757	-4.60091162979599
1783	0.7830000000000017	-0.3822595719070725	-0.7644408557358877	-4.580487539075418
1784	0.7840000000000016	-0.3932072589544077	-0.7803438324539168	-4.576907049916999
1785	0.7850000000000015	-0.39773401005168	-0.781596277383585	-4.600657953585929
1786	0.7860000000000016	-0.388419969956981	-0.7993011058240944	-4.59084191455175
1787	0.7870000000000017	-0.3788898389901925	-0.8140998240861298	-4.545507759348366
1788	0.7880000000000016	-0.36544959679814554	-0.8039978108477708	-4.53212355295434
1789	0.7890000000000015	-0.3549321867275747	-0.797023049154216	-4.556032694291619
1790	0.7900000000000016	-0.3490034806195467	-0.7878477206072004	-4.542087577766418
1791	0.7910000000000017	-0.33906153266422073	-0.7722865669648648	-4.56973010226243
1792	0.7920000000000016	-0.3257717585511621	-0.7955329010889532	-4.588366569098942
1793	0.7930000000000015	-0.3121434178633356	-0.8055402482870454	-4.563787601979257
1794	0.7940000000000016	-0.306014990005219	-0.7996359795443411	-4.569927547998261
1795	0.7950000000000017	-0.30110531425300224	-0.791257102814699	-4.5998035376447834
1796	0.7960000000000016	-0.30492869133861467	-0.7862949373630673	-4.633992340304118
1797	0.7970000000000015	-0.311475254220529	-0.778166293045686	-4.612553019410378
1798	0.7980000000000016	-0.31320980792468694	-0.7813905420977303	-4.581140211490519
1799	0.7990000000000017	-0.3041260344957651	-0.8024205340838706	-4.5768057907963255
1800	0.8000000000000016	-0.30439988778804106	-0.8014335073474156	-4.556566864305266
1801	0.8010000000000015	-0.3187650128876521	-0.7972613092113375	-4.57259025076636
1802	0.8020000000000016	-0.3287619422544167	-0.7943672558876087	-4.575271767840042
1803	0.8030000000000017	-0.3381241745856324	-0.7929201709852803	-4.588618786386096
1804	0.8040000000000016	-0.3418750950495688	-0.7939337129218299	-4.6033564302788825
1805	0.8050000000000015	-0.3386057877213271	-0.7931530946799454	-4.60775627861032
1806	0.8060000000000016	-0.3310125820378343	-0.7864820467705654	-4.57462464826958
1807	0.8070000000000017	-0.3307415009708511	-0.7813831964371907	-4.565114144423273
1808	0.8080000000000016	-0.3391845228499956	-0.7752979421715166	-4.564849815207724
1809	0.8090000000000015	-0.3561445909776683	-0.7704413507561647	-4.568692658539769
1810	0.8100000000000016	-0.3706837447760389	-0.774810464371722	-4.5395579739151835
1811	0.8110000000000017	-0.36416788192363386	-0.7790664810318966	-4.560110203868229
1812	0.8120000000000016	-0.3576613333483397	-0.7797709513804395	-4.577591222468212
1813	0.8130000000000015	-0.353681484539262	-0.7631794119162892	-4.596038177627303
1814	0.8140000000000016	-0.34340242982886565	-0.7533455228125807	-4.570788585042705
1815	0.8150000000000017	-0.3338840017904974	-0.7519437720484015	-4.539167375540757
1816	0.8160000000000016	-0.3242694774486867	-0.7523579516927356	-4.540840289744878
1817	0.8170000000000015	-0.32283014924571357	-0.752682564013482	-4.51929142021911
1818	0.8180000000000016	-0.3301397196427652	-0.7545125033058696	-4.504496627481179
1819	0.8190000000000017	-0.33506468007501966	-0.7509596299239155	-4.506095571987506
1820	0.8200000000000016	-0.3276764600967775	-0.7369951580358897	-4.493936221823611
1821	0.8210000000000015	-0.32172809600755037	-0.7197272061944278	-4.50751951704169
1822	0.8220000000000016	-0.3145536619474581	-0.7084614042067491	-4.489274664759444
1823	0.8230000000000017	-0.310553222574499	-0.7111019392816554	-4.51249058137131
1824	0.8240000000000016	-0.3045374523698103	-0.7225770518452566	-4.546758142635393
1825	0.8250000000000015	-0.3019610015819878	-0.7336962981943262	-4.56141199173285
1826	0.8260000000000016	-0.29681853964156524	-0.7388440148965854	-4.564921002178399
1827	0.8270000000000017	-0.30431862792684405	-0.7354060167156765	-4.570375769512847
1828	0.8280000000000016	-0.3158067663043196	-0.7185880609846489	-4.552230519813248
1829	0.8290000000000015	-0.3258319832610857	-0.6927046259734164	-4.554893051772385
1830	0.8300000000000016	-0.33853338785309345	-0.6854849500874702	-4.564816738685388
1831	0.8310000000000017	-0.3482878058928684	-0.7071196758986869	-4.566208265091938
1832	0.8320000000000016	-0.34716188433971373	-0.7274781660698518	-4.569714658465417
1833	0.8330000000000015	-0.3510827604795299	-0.7340357125069082	-4.595156967269459
1834	0.8340000000000016	-0.3590585825054872	-0.7293170553314998	-4.631086654538833
1835	0.8350000000000017	-0.3520342986529189	-0.7353278389382493	-4.6410391171680345
1836	0.8360000000000016	-0.3329441389321028	-0.7397382755505489	-4.607664789046727
1837	0.8370000000000015	-0.31194228151829173	-0.7276512452356003	-4.577100102042495
1838	0.8380000000000016	-0.29555658371204624	-0.7122489323365515	-4.583587397741867
1839	0.8390000000000017	-0.2829935745851386	-0.7035339393374093	-4.600129845770133
1840	0.8400000000000016	-0.2776639312094421	-0.6986483407912012	-4.60967415313868
1841	0.8410000000000015	-0.2783541776418102	-0.6943257985696685	-4.5828624530151725
1842	0.8420000000000016	-0.27656712980875703	-0.685151146524953	-4.606768428482419
1843	0.8430000000000017	-0.28424351183565605	-0.6780517149507043	-4.608650456034341
1844	0.8440000000000016	-0.3040374928586924	-0.6762062999341758	-4.581171387747332
1845	0.8450000000000015	-0.3281108137708423	-0.6738733611927693	-4.561846955992636
1846	0.8460000000000016	-0.3491484289282295	-0.6615050040687634	-4.52979607357857
1847	0.8470000000000018	-0.3741088331855267	-0.6632461879764264	-4.493148989541982
1848	0.8480000000000016	-0.3898752613789956	-0.666081105243192	-4.470321833867827
1849	0.8490000000000015	-0.39060892291353444	-0.6547069000254887	-4.440580830340843
1850	0.8500000000000016	-0.38265426782970746	-0.6483732965452972	-4.439004645766255
1851	0.8510000000000018	-0.3711674443785537	-0.6604865852533099	-4.464935296501095
1852	0.8520000000000016	-0.35795672246477983	-0.682974799563737	-4.522174142484437
1853	0.8530000000000015	-0.3386132101419499	-0.6996898674203459	-4.554050258755862
1854	0.8540000000000016	-0.32793010001178424	-0.7129983159554184	-4.594655171514018
1855	0.8550000000000018	-0.318897250400731	-0.7191335984625407	-4.610138002710546
1856	0.8560000000000016	-0.310527128100223	-0.7102379914797411	-4.589173565811795
1857	0.8570000000000015	-0.3006391181508164	-0.7009344865610253	-4.593468477436676
1858	0.8580000000000017	-0.2874941928489648	-0.6953211453317801	-4.6002012351943575
1859	0.8590000000000018	-0.2726055415881745	-0.690195151449731	-4.583541034014045
1860	0.8600000000000017	-0.2592885718115201	-0.686755402738628	-4.555294007403452
1861	0.8610000000000015	-0.25210485206700245	-0.6859371639168368	-4.535767853352102
1862	0.8620000000000017	-0.24827289260828928	-0.6801194896387999	-4.508947259065474
1863	0.8630000000000018	-0.2568766789676902	-0.681306820222572	-4.533686528129294
1864	0.8640000000000017	-0.26431235553300964	-0.6865192797228887	-4.546380433478623
1865	0.8650000000000015	-0.2698499457167743	-0.6865130604855645	-4.540471304909786
1866	0.8660000000000017	-0.2761929636224573	-0.6836211719201635	-4.5014878819693775
1867	0.8670000000000018	-0.27400276214683467	-0.6747050183561122	-4.497135614787679
1868	0.8680000000000017	-0.2725511948459969	-0.6594941813838937	-4.518181872730251
1869	0.8690000000000015	-0.2769279135410924	-0.6515313346483607	-4.532304000802856
1870	0.8700000000000017	-0.2825072996097892	-0.6579694956504842	-4.526024678034292
1871	0.8710000000000018	-0.27263135230489804	-0.6738862602392447	-4.480622314464136
1872	0.8720000000000017	-0.2622356163003635	-0.6938786136341668	-4.495097543033877
1873	0.8730000000000016	-0.24804300495809303	-0.7086490824503568	-4.5213048020688165
1874	0.8740000000000017	-0.22391770717768897	-0.7151241107392822	-4.52295569711813
1875	0.8750000000000018	-0.22250206183312066	-0.7211756718076767	-4.505557922780829
1876	0.8760000000000017	-0.20994453938718488	-0.7230491863810643	-4.478867117830225
1877	0.8770000000000016	-0.18364634917595837	-0.7256266456050512	-4.486538795936381
1878	0.8780000000000017	-0.16035203716989788	-0.7342254284550127	-4.491991983434289
1879	0.8790000000000018	-0.16115010242091568	-0.7369876494600501	-4.4821671353814425
1880	0.8800000000000017	-0.17626521277858054	-0.7396725157223766	-4.508895437207349
1881	0.8810000000000016	-0.2055667338250679	-0.7389176905907286	-4.493068162789468
1882	0.8820000000000017	-0.23191957500147084	-0.7254124849860325	-4.493402993489798
1883	0.8830000000000018	-0.23930873483343224	-0.7128338185864175	-4.5051758533133075
1884	0.8840000000000017	-0.2450077796558952	-0.7059429533267403	-4.477655441447404
1885	0.8850000000000016	-0.2542485737175482	-0.7082410380768831	-4.435629656172383
1886	0.8860000000000017	-0.26646975164953696	-0.7065021282973415	-4.418732696313613
1887	0.8870000000000018	-0.2665696518833038	-0.7061640957798522	-4.441160905630542
1888	0.8880000000000017	-0.25896360116841477	-0.7176068256566145	-4.480839780622375
1889	0.8890000000000016	-0.24951177769134902	-0.7210014555766608	-4.492084387500639
1890	0.8900000000000017	-0.2433508635381937	-0.7314139926727673	-4.497802251630546
1891	0.8910000000000018	-0.2429581396811354	-0.7352522736066724	-4.503966310641786
1892	0.8920000000000017	-0.23599785230780773	-0.7335735783729613	-4.515653670799432
1893	0.8930000000000016	-0.24353419133554866	-0.727170626110932	-4.533853562653661
1894	0.8940000000000017	-0.2617987545555475	-0.7197412698602929	-4.541976858868909
1895	0.8950000000000018	-0.27724706495895873	-0.7217700418643153	-4.524242795905649
1896	0.8960000000000017	-0.2830878623676217	-0.7214770659966795	-4.495516115508349
1897	0.8970000000000016	-0.2874390526773639	-0.7139699557614665	-4.51367191787954
1898	0.8980000000000017	-0.2871280974585105	-0.7070153265965277	-4.5330077901514
1899	0.8990000000000018	-0.26538660596635105	-0.7021941951907061	-4.555285582634645
1900	0.9000000000000017	-0.23890473288241149	-0.6883755118269365	-4.571627877127729
1901	0.9010000000000016	-0.2067352822229517	-0.6715816565068705	-4.5866462838522475
1902	0.9020000000000017	-0.18025613189850584	-0.6659952804911512	-4.583533959346213
1903	0.9030000000000018	-0.19435541728661423	-0.6662006274482354	-4.567544940831679
1904	0.9040000000000017	-0.20655752987493864	-0.6669257271517549	-4.590355999136589
1905	0.9050000000000016	-0.22133865864541916	-0.67551167214997	-4.573103582678594
1906	0.9060000000000017	-0.23864602827457917	-0.6827227274077167	-4.537581169701368
1907	0.9070000000000018	-0.25396245399581485	-0.6912497687762392	-4.546468478279631
1908	0.9080000000000017	-0.25993549097293106	-0.693830592598416	-4.553215679025215
1909	0.9090000000000016	-0.27003072873827483	-0.6804432221189771	-4.54168923920068
1910	0.9100000000000017	-0.2759049789581047	-0.6624462168511415	-4.558609900376429
1911	0.9110000000000018	-0.2770553774958321	-0.6404044033834041	-4.586474912794129
1912	0.9120000000000017	-0.2742627206145523	-0.6302824252298665	-4.5787507691105755
1913	0.9130000000000016	-0.2759812314273938	-0.6327589257120239	-4.551099329759329
1914	0.9140000000000017	-0.2831177744506722	-0.6345365208235726	-4.510977692732841
1915	0.9150000000000018	-0.2804076847667913	-0.6391052661703182	-4.50178931621557
1916	0.9160000000000017	-0.26947075262324816	-0.6465194240881897	-4.528000227355163
1917	0.9170000000000016	-0.25323280672067716	-0.6603354297886155	-4.546439587910132
1918	0.9180000000000017	-0.23622878522906937	-0.6760060572060208	-4.580304799529378
1919	0.9190000000000018	-0.22885769680247647	-0.6942237599823557	-4.5954475584636105
1920	0.9200000000000017	-0.22381730515698475	-0.7085104002506939	-4.57918680514001
1921	0.9210000000000016	-0.22008396015887924	-0.7154090556398948	-4.601311678901507
1922	0.9220000000000017	-0.22183835181478956	-0.7214307975318164	-4.608311999993202
1923	0.9230000000000018	-0.23302243342358323	-0.7225791040579722	-4.613030096538709
1924	0.9240000000000017	-0.23527802729730757	-0.7251045091583835	-4.608565907717335
1925	0.9250000000000016	-0.23400258716672168	-0.7301570430535094	-4.586276947577435
1926	0.9260000000000017	-0.23472246442097455	-0.7416668453839809	-4.5537870856554745
1927	0.9270000000000018	-0.24224656659642843	-0.7418565173408831	-4.582440611948731
1928	0.9280000000000017	-0.2516455442047758	-0.7318968724521931	-4.606853407893987
1929	0.9290000000000016	-0.25679528241287347	-0.7260176122936624	-4.6180297719652526
1930	0.9300000000000017	-0.2683867417606755	-0.7289198050400428	-4.635052860675184
1931	0.9310000000000018	-0.28520365773896256	-0.7251020627431691	-4.632099663987892
1932	0.9320000000000017	-0.28669407200177077	-0.712596708900216	-4.639564358214456
1933	0.9330000000000016	-0.28015014757461987	-0.6968316848289392	-4.630418614229473
1934	0.9340000000000017	-0.2788760992772468	-0.6866335796248144	-4.607871756093317
1935	0.9350000000000018	-0.2840487949391033	-0.6776159320543661	-4.608718143515989
1936	0.9360000000000017	-0.2971996632880357	-0.6614879282614188	-4.6279404378710955
1937	0.9370000000000016	-0.3039697782037651	-0.6551250420603199	-4.628616567787764
1938	0.9380000000000017	-0.2973903619629627	-0.6557489146426726	-4.625839025588007
1939	0.9390000000000018	-0.291276145198551	-0.6636984301403982	-4.621722272259562
1940	0.9400000000000017	-0.28838476270679125	-0.667644573590874	-4.619669306271214
1941	0.9410000000000016	-0.27867296806673086	-0.6612474933244833	-4.611721503289396
1942	0.9420000000000017	-0.27259420670586887	-0.6440782932270052	-4.61956563683577
1943	0.9430000000000018	-0.2857097113768994	-0.6235881674139709	-4.638284832683636
1944	0.9440000000000017	-0.30999743081832276	-0.6140267470554159	-4.615652310771227
1945	0.9450000000000016	-0.3323235155354958	-0.604940224256436	-4.5885663562085135
1946	0.9460000000000017	-0.34462939159607514	-0.5925162431811105	-4.5759002697944995
1947	0.9470000000000018	-0.3675276878459406	-0.6019097473751845	-4.571330744530664
1948	0.9480000000000017	-0.3767838509050662	-0.5995318067898084	-4.5545781752390155
1949	0.9490000000000016	-0.3716345325057507	-0.5889031581648221	-4.510988483732327
1950	0.9500000000000017	-0.3457604585410064	-0.5870697658626995	-4.509822127170092
1951	0.9510000000000018	-0.3178090358528251	-0.6031086347453557	-4.504918157720122
1952	0.9520000000000017	-0.3145005612128119	-0.6321819710208183	-4.499940791176576
1953	0.9530000000000016	-0.31918227603167476	-0.65786101363977	-4.52824259209193
1954	0.9540000000000017	-0.30653775507727815	-0.6753096085044908	-4.533617772380169
1955	0.9550000000000018	-0.2872552880211916	-0.6904509243769255	-4.523387722609721
1956	0.9560000000000017	-0.26860432848134974	-0.6903579893201528	-4.504432362122549
1957	0.9570000000000016	-0.2646027936027103	-0.675618726839	-4.514207349064546
1958	0.9580000000000017	-0.27755531657343796	-0.6649419854086894	-4.53796862567429
1959	0.9590000000000019	-0.279721659819792	-0.6626879753834091	-4.54103466959098
1960	0.9600000000000017	-0.2763540406568929	-0.6459381909104355	-4.530104088994588
1961	0.9610000000000016	-0.291310652092993	-0.6291247378439223	-4.539234582868536
1962	0.9620000000000017	-0.2989505916556406	-0.6238076992328939	-4.548338658541379
1963	0.9630000000000019	-0.3167608786643448	-0.633524951052127	-4.5197931682076975
1964	0.9640000000000017	-0.31852164575002645	-0.6508468411764927	-4.488332961177529
1965	0.9650000000000016	-0.3099968829736451	-0.6607182426904287	-4.465853371618268
1966	0.9660000000000017	-0.3167173270190393	-0.6697762619481274	-4.44034205184909
1967	0.9670000000000019	-0.3127824008661482	-0.6757951315717641	-4.437944862792994
1968	0.9680000000000017	-0.29297208265514135	-0.6688568552819245	-4.4382446205309645
1969	0.9690000000000016	-0.2725333034485539	-0.6587728193123356	-4.439945889488438
1970	0.9700000000000017	-0.26538468487574124	-0.6592512666886651	-4.479503828537819
1971	0.9710000000000019	-0.256772239851727	-0.6648333325799064	-4.50104238299626
1972	0.9720000000000018	-0.2607235580377557	-0.662995945406866	-4.507976781427547
1973	0.9730000000000016	-0.266483769450176	-0.6688225661269823	-4.4840803495529915
1974	0.9740000000000018	-0.26244051394525725	-0.6755622265971474	-4.4772769140445225
1975	0.9750000000000019	-0.2465159372808649	-0.6863091088301042	-4.480316752869565
1976	0.9760000000000018	-0.2234973916330294	-0.693609358057045	-4.498244919896368
1977	0.9770000000000016	-0.2069367837529076	-0.6966570914803223	-4.535296982416119
1978	0.9780000000000018	-0.20324612089293478	-0.7033144757799897	-4.55312510757418
1979	0.9790000000000019	-0.21528656148249106	-0.7095254634905179	-4.552418235391384
1980	0.9800000000000018	-0.23238746733024715	-0.7141201020122397	-4.528732219766305
1981	0.9810000000000016	-0.24623968375321267	-0.7099811956691097	-4.508913257469859
1982	0.9820000000000018	-0.25967453670051144	-0.6964441832685324	-4.534519803428497
1983	0.9830000000000019	-0.2793422820053109	-0.6701766783213404	-4.547558835936586
1984	0.9840000000000018	-0.29884088878553533	-0.6468760702528321	-4.5452457630203265
1985	0.9850000000000017	-0.31498572605074526	-0.6273696376943224	-4.540104611602774
1986	0.9860000000000018	-0.3242491766694513	-0.6140791128045381	-4.554042894896491
1987	0.9870000000000019	-0.3423756643184776	-0.6062418842924756	-4.57171470333268
1988	0.9880000000000018	-0.35385512108039063	-0.5981322877461572	-4.551380618980513
1989	0.9890000000000017	-0.3553068884588363	-0.5893502378123908	-4.5376722385864605
1990	0.9900000000000018	-0.3497708716233165	-0.5819432239206631	-4.535762712142951
1991	0.9910000000000019	-0.32760366060835905	-0.5635803216783791	-4.5195836960055
1992	0.9920000000000018	-0.3044396772735932	-0.5715008865069613	-4.479978250415958
1993	0.9930000000000017	-0.2801638037963166	-0.5924303717924384	-4.498360849878741
1994	0.9940000000000018	-0.2636744111268954	-0.6119574491070731	-4.524193386038677
1995	0.9950000000000019	-0.26098093753087515	-0.6342113381170326	-4.525515410573069
1996	0.9960000000000018	-0.2669307805887496	-0.6415508874087349	-4.5110127129027395
1997	0.9970000000000017	-0.2716083289640189	-0.6287754557357588	-4.514746084591937
1998	0.9980000000000018	-0.2753698461704489	-0.6194997844043371	-4.492306950869472
[truncated: 2,001 more rows]
