# Supplementary material for: Stimulus duration encoding occurs early in the moth olfactory pathway
Source: Commun Biol. 2024 Oct 3;7:1252. doi: 10.1038/s42003-024-06921-z (PMC11449909; doi:10.1038/s42003-024-06921-z)
Supplement: Supplementary file 3 — Supplementary Data 1 [file 42003_2024_6921_MOESM3_ESM.zip › Fig 6/D.csv]

	time (s)	potential (mV)
0	-1.0	0.0
1	-0.9999000000000002	0.0061035156
2	-0.9998000000000005	0.015258789
3	-0.9997000000000007	0.024414062
4	-0.9996000000000009	0.033569336
5	-0.9995000000000012	0.05493164
6	-0.9994000000000014	0.05493164
7	-0.9993000000000016	0.051879883
8	-0.9991999999999983	0.02746582
9	-0.9990999999999985	0.033569336
10	-0.9989999999999988	0.036621094
11	-0.998899999999999	0.018310547
12	-0.9987999999999992	0.015258789
13	-0.9986999999999995	0.012207031
14	-0.9985999999999997	0.024414062
15	-0.9984999999999999	0.015258789
16	-0.9984000000000002	0.0030517578
17	-0.9983000000000004	0.0030517578
18	-0.9982000000000006	-0.015258789
19	-0.9981000000000009	-0.021362305
20	-0.9980000000000011	-0.024414062
21	-0.9979000000000013	-0.0030517578
22	-0.9978000000000016	0.024414062
23	-0.9976999999999983	0.04272461
24	-0.9975999999999985	0.061035156
25	-0.9974999999999987	0.064086914
26	-0.997399999999999	0.0579834
27	-0.9972999999999992	0.0579834
28	-0.9971999999999994	0.05493164
29	-0.9970999999999997	0.0579834
30	-0.9969999999999999	0.07019043
31	-0.9969000000000001	0.08544922
32	-0.9968000000000004	0.091552734
33	-0.9967000000000006	0.103759766
34	-0.9966000000000008	0.103759766
35	-0.996500000000001	0.10070801
36	-0.9964000000000013	0.08850098
37	-0.9963000000000015	0.07019043
38	-0.9962000000000018	0.07019043
39	-0.9960999999999984	0.061035156
40	-0.9959999999999987	0.045776367
41	-0.9958999999999989	0.036621094
42	-0.9957999999999991	0.033569336
43	-0.9956999999999994	0.033569336
44	-0.9955999999999996	0.04272461
45	-0.9954999999999998	0.048828125
46	-0.9954000000000001	0.033569336
47	-0.9953000000000003	0.03967285
48	-0.9952000000000005	0.036621094
49	-0.9951000000000008	0.045776367
50	-0.995000000000001	0.0579834
51	-0.9949000000000012	0.051879883
52	-0.9948000000000015	0.048828125
53	-0.9947000000000017	0.048828125
54	-0.9945999999999984	0.04272461
55	-0.9944999999999986	0.036621094
56	-0.9943999999999988	0.021362305
57	-0.9942999999999991	0.012207031
58	-0.9941999999999993	0.0061035156
59	-0.9940999999999995	0.018310547
60	-0.9939999999999998	0.021362305
61	-0.9939	0.030517578
62	-0.9938000000000002	0.045776367
63	-0.9937000000000005	0.045776367
64	-0.9936000000000007	0.0579834
65	-0.9935000000000009	0.061035156
66	-0.9934000000000012	0.08239746
67	-0.9933000000000014	0.10070801
68	-0.9932000000000016	0.11291504
69	-0.9930999999999983	0.119018555
70	-0.9929999999999986	0.11291504
71	-0.9928999999999988	0.12207031
72	-0.992799999999999	0.13122559
73	-0.9926999999999992	0.1373291
74	-0.9925999999999995	0.14343262
75	-0.9924999999999997	0.14343262
76	-0.9924	0.12207031
77	-0.9923000000000002	0.10681152
78	-0.9922000000000004	0.09765625
79	-0.9921000000000006	0.091552734
80	-0.9920000000000009	0.08850098
81	-0.9919000000000011	0.08239746
82	-0.9918000000000013	0.0793457
83	-0.9917000000000016	0.0793457
84	-0.9915999999999983	0.08544922
85	-0.9914999999999985	0.08239746
86	-0.9913999999999987	0.06713867
87	-0.991299999999999	0.064086914
88	-0.9911999999999992	0.064086914
89	-0.9910999999999994	0.0579834
90	-0.9909999999999997	0.07019043
91	-0.9908999999999999	0.08850098
92	-0.9908000000000001	0.10681152
93	-0.9907000000000004	0.1159668
94	-0.9906000000000006	0.12207031
95	-0.9905000000000008	0.11291504
96	-0.9904000000000011	0.09765625
97	-0.9903000000000013	0.091552734
98	-0.9902000000000015	0.11291504
99	-0.9901000000000018	0.11291504
100	-0.9899999999999984	0.10986328
101	-0.9898999999999987	0.11291504
102	-0.9897999999999989	0.1159668
103	-0.9896999999999991	0.10986328
104	-0.9895999999999994	0.09765625
105	-0.9894999999999996	0.07019043
106	-0.9893999999999998	0.048828125
107	-0.9893000000000001	0.033569336
108	-0.9892000000000003	0.04272461
109	-0.9891000000000005	0.051879883
110	-0.9890000000000008	0.05493164
111	-0.988900000000001	0.048828125
112	-0.9888000000000012	0.0579834
113	-0.9887000000000015	0.064086914
114	-0.9886000000000017	0.045776367
115	-0.9884999999999984	0.03967285
116	-0.9883999999999986	0.024414062
117	-0.9882999999999988	0.012207031
118	-0.9881999999999991	0.0030517578
119	-0.9880999999999993	0.0061035156
120	-0.9879999999999995	0.018310547
121	-0.9878999999999998	-0.0030517578
122	-0.9878	-0.009155273
123	-0.9877000000000002	-0.0030517578
124	-0.9876000000000005	0.012207031
125	-0.9875000000000007	0.030517578
126	-0.9874000000000009	0.036621094
127	-0.9873000000000012	0.045776367
128	-0.9872000000000014	0.07019043
129	-0.9871000000000016	0.091552734
130	-0.9869999999999983	0.091552734
131	-0.9868999999999986	0.08544922
132	-0.9867999999999988	0.07324219
133	-0.986699999999999	0.07324219
134	-0.9865999999999993	0.0579834
135	-0.9864999999999995	0.0579834
136	-0.9863999999999997	0.051879883
137	-0.9863	0.03967285
138	-0.9862000000000002	0.045776367
139	-0.9861000000000004	0.05493164
140	-0.9860000000000007	0.064086914
141	-0.9859000000000009	0.06713867
142	-0.9858000000000011	0.06713867
143	-0.9857000000000014	0.07019043
144	-0.9856000000000016	0.061035156
145	-0.9854999999999983	0.061035156
146	-0.9853999999999985	0.051879883
147	-0.9852999999999987	0.051879883
148	-0.985199999999999	0.03967285
149	-0.9850999999999992	0.02746582
150	-0.9849999999999994	0.033569336
151	-0.9848999999999997	0.045776367
152	-0.9847999999999999	0.03967285
153	-0.9847000000000001	0.0579834
154	-0.9846000000000004	0.06713867
155	-0.9845000000000006	0.076293945
156	-0.9844000000000008	0.07019043
157	-0.9843000000000011	0.05493164
158	-0.9842000000000013	0.04272461
159	-0.9841000000000015	0.02746582
160	-0.9840000000000018	0.021362305
161	-0.9838999999999984	0.0061035156
162	-0.9837999999999987	0.012207031
163	-0.9836999999999989	0.009155273
164	-0.9835999999999991	0.0061035156
165	-0.9834999999999994	0.012207031
166	-0.9833999999999996	0.009155273
167	-0.9832999999999998	0.018310547
168	-0.9832000000000001	-0.0030517578
169	-0.9831000000000003	-0.018310547
170	-0.9830000000000005	-0.036621094
171	-0.9829000000000008	-0.051879883
172	-0.982800000000001	-0.048828125
173	-0.9827000000000012	-0.030517578
174	-0.9826000000000015	-0.012207031
175	-0.9825000000000017	-0.012207031
176	-0.9823999999999984	-0.0030517578
177	-0.9822999999999986	0.0061035156
178	-0.9821999999999989	0.021362305
179	-0.9820999999999991	0.018310547
180	-0.9819999999999993	0.021362305
181	-0.9818999999999996	0.03967285
182	-0.9817999999999998	0.045776367
183	-0.9817	0.05493164
184	-0.9816000000000003	0.0579834
185	-0.9815000000000005	0.04272461
186	-0.9814000000000007	0.0579834
187	-0.981300000000001	0.05493164
188	-0.9812000000000012	0.05493164
189	-0.9811000000000014	0.033569336
190	-0.9810000000000016	0.024414062
191	-0.9808999999999983	0.009155273
192	-0.9807999999999986	-0.0061035156
193	-0.9806999999999988	-0.018310547
194	-0.980599999999999	-0.0061035156
195	-0.9804999999999993	0.012207031
196	-0.9803999999999995	0.015258789
197	-0.9802999999999997	0.018310547
198	-0.9802	0.021362305
199	-0.9801000000000002	0.02746582
200	-0.9800000000000004	0.036621094
201	-0.9799000000000007	0.045776367
202	-0.9798000000000009	0.045776367
203	-0.9797000000000011	0.048828125
204	-0.9796000000000014	0.048828125
205	-0.9795000000000016	0.064086914
206	-0.9793999999999983	0.07019043
207	-0.9792999999999985	0.03967285
208	-0.9791999999999987	0.012207031
209	-0.979099999999999	0.009155273
210	-0.9789999999999992	0.0061035156
211	-0.9788999999999994	0.012207031
212	-0.9787999999999997	0.012207031
213	-0.9786999999999999	0.021362305
214	-0.9786000000000001	0.018310547
215	-0.9785000000000004	0.018310547
216	-0.9784000000000006	0.030517578
217	-0.9783000000000008	0.018310547
218	-0.9782000000000011	0.04272461
219	-0.9781000000000013	0.048828125
220	-0.9780000000000015	0.048828125
221	-0.9779000000000018	0.06713867
222	-0.9777999999999984	0.061035156
223	-0.9776999999999987	0.064086914
224	-0.9775999999999989	0.07019043
225	-0.9774999999999991	0.07019043
226	-0.9773999999999994	0.061035156
227	-0.9772999999999996	0.05493164
228	-0.9771999999999998	0.07324219
229	-0.9771000000000001	0.076293945
230	-0.9770000000000003	0.076293945
231	-0.9769000000000005	0.076293945
232	-0.9768000000000008	0.08544922
233	-0.976700000000001	0.08850098
234	-0.9766000000000012	0.103759766
235	-0.9765000000000015	0.10681152
236	-0.9764000000000017	0.11291504
237	-0.9762999999999984	0.12512207
238	-0.9761999999999986	0.12207031
239	-0.9760999999999989	0.1159668
240	-0.9759999999999991	0.08850098
241	-0.9758999999999993	0.076293945
242	-0.9757999999999996	0.08544922
243	-0.9756999999999998	0.09460449
244	-0.9756	0.10681152
245	-0.9755000000000003	0.10070801
246	-0.9754000000000005	0.10986328
247	-0.9753000000000007	0.09460449
248	-0.975200000000001	0.08239746
249	-0.9751000000000012	0.08544922
250	-0.9750000000000014	0.076293945
251	-0.9749000000000017	0.07324219
252	-0.9747999999999983	0.0793457
253	-0.9746999999999986	0.08239746
254	-0.9745999999999988	0.0793457
255	-0.974499999999999	0.08544922
256	-0.9743999999999993	0.09460449
257	-0.9742999999999995	0.091552734
258	-0.9741999999999997	0.10070801
259	-0.9741	0.09765625
260	-0.9740000000000002	0.08544922
261	-0.9739000000000004	0.076293945
262	-0.9738000000000007	0.076293945
263	-0.9737000000000009	0.08239746
264	-0.9736000000000011	0.08544922
265	-0.9735000000000014	0.10070801
266	-0.9734000000000016	0.10986328
267	-0.9732999999999983	0.12512207
268	-0.9731999999999985	0.1373291
269	-0.9730999999999987	0.16174316
270	-0.972999999999999	0.16784668
271	-0.9728999999999992	0.18920898
272	-0.9727999999999994	0.18920898
273	-0.9726999999999997	0.18615723
274	-0.9725999999999999	0.18310547
275	-0.9725000000000001	0.16784668
276	-0.9724000000000004	0.14953613
277	-0.9723000000000006	0.13427734
278	-0.9722000000000008	0.10986328
279	-0.9721000000000011	0.11291504
280	-0.9720000000000013	0.1159668
281	-0.9719000000000015	0.119018555
282	-0.9718000000000018	0.119018555
283	-0.9716999999999985	0.103759766
284	-0.9715999999999987	0.11291504
285	-0.9714999999999989	0.103759766
286	-0.9713999999999992	0.091552734
287	-0.9712999999999994	0.10681152
288	-0.9711999999999996	0.12207031
289	-0.9710999999999999	0.11291504
290	-0.9710000000000001	0.10986328
291	-0.9709000000000003	0.119018555
292	-0.9708000000000006	0.119018555
293	-0.9707000000000008	0.119018555
294	-0.970600000000001	0.10986328
295	-0.9705000000000013	0.11291504
296	-0.9704000000000015	0.11291504
297	-0.9703000000000017	0.09765625
298	-0.9701999999999984	0.08850098
299	-0.9700999999999986	0.09460449
300	-0.9699999999999989	0.08239746
301	-0.9698999999999991	0.06713867
302	-0.9697999999999993	0.0579834
303	-0.9696999999999996	0.0579834
304	-0.9695999999999998	0.048828125
305	-0.9695	0.02746582
306	-0.9694000000000003	0.021362305
307	-0.9693000000000005	0.021362305
308	-0.9692000000000007	0.030517578
309	-0.969100000000001	0.03967285
310	-0.9690000000000012	0.03967285
311	-0.9689000000000014	0.048828125
312	-0.9688000000000017	0.048828125
313	-0.9686999999999983	0.045776367
314	-0.9685999999999986	0.05493164
315	-0.9684999999999988	0.048828125
316	-0.968399999999999	0.0579834
317	-0.9682999999999993	0.05493164
318	-0.9681999999999995	0.048828125
319	-0.9680999999999997	0.051879883
320	-0.968	0.06713867
321	-0.9679000000000002	0.06713867
322	-0.9678000000000004	0.07019043
323	-0.9677000000000007	0.07019043
324	-0.9676000000000009	0.0793457
325	-0.9675000000000011	0.076293945
326	-0.9674000000000014	0.076293945
327	-0.9673000000000016	0.0793457
328	-0.9671999999999983	0.09460449
329	-0.9670999999999985	0.09765625
330	-0.9669999999999987	0.103759766
331	-0.966899999999999	0.103759766
332	-0.9667999999999992	0.09765625
333	-0.9666999999999994	0.10070801
334	-0.9665999999999997	0.10070801
335	-0.9664999999999999	0.09765625
336	-0.9664000000000001	0.09765625
337	-0.9663000000000004	0.091552734
338	-0.9662000000000006	0.08544922
339	-0.9661000000000008	0.09460449
340	-0.9660000000000011	0.10986328
341	-0.9659000000000013	0.10986328
342	-0.9658000000000015	0.103759766
343	-0.9656999999999982	0.09460449
344	-0.9655999999999985	0.0793457
345	-0.9654999999999987	0.07019043
346	-0.9653999999999989	0.061035156
347	-0.9652999999999992	0.0579834
348	-0.9651999999999994	0.048828125
349	-0.9650999999999996	0.064086914
350	-0.9649999999999999	0.064086914
351	-0.9649000000000001	0.064086914
352	-0.9648000000000003	0.07019043
353	-0.9647000000000006	0.061035156
354	-0.9646000000000008	0.048828125
355	-0.964500000000001	0.04272461
356	-0.9644000000000013	0.048828125
357	-0.9643000000000015	0.045776367
358	-0.9642000000000017	0.048828125
359	-0.9640999999999984	0.051879883
360	-0.9639999999999986	0.05493164
361	-0.9638999999999989	0.061035156
362	-0.9637999999999991	0.064086914
363	-0.9636999999999993	0.0793457
364	-0.9635999999999996	0.08239746
365	-0.9634999999999998	0.07324219
366	-0.9634	0.06713867
367	-0.9633000000000003	0.05493164
368	-0.9632000000000005	0.03967285
369	-0.9631000000000007	0.018310547
370	-0.963000000000001	0.012207031
371	-0.9629000000000012	0.0061035156
372	-0.9628000000000014	0.021362305
373	-0.9627000000000017	0.02746582
374	-0.9625999999999983	0.021362305
375	-0.9624999999999986	0.018310547
376	-0.9623999999999988	0.018310547
377	-0.962299999999999	0.033569336
378	-0.9621999999999993	0.03967285
379	-0.9620999999999995	0.045776367
380	-0.9619999999999997	0.064086914
381	-0.9619	0.061035156
382	-0.9618000000000002	0.06713867
383	-0.9617000000000004	0.051879883
384	-0.9616000000000007	0.036621094
385	-0.9615000000000009	0.021362305
386	-0.9614000000000011	0.030517578
387	-0.9613000000000014	0.021362305
388	-0.9612000000000016	-0.0030517578
389	-0.9610999999999983	0.0030517578
390	-0.9609999999999985	-0.009155273
391	-0.9608999999999988	-0.0061035156
392	-0.960799999999999	0.0
393	-0.9606999999999992	0.0061035156
394	-0.9605999999999995	0.024414062
395	-0.9604999999999997	0.045776367
396	-0.9603999999999999	0.061035156
397	-0.9603000000000002	0.061035156
398	-0.9602000000000004	0.0579834
399	-0.9601000000000006	0.05493164
400	-0.9600000000000009	0.0579834
401	-0.9599000000000011	0.051879883
402	-0.9598000000000013	0.061035156
403	-0.9597000000000016	0.06713867
404	-0.9595999999999982	0.07019043
405	-0.9594999999999985	0.091552734
406	-0.9593999999999987	0.091552734
407	-0.9592999999999989	0.08544922
408	-0.9591999999999992	0.08544922
409	-0.9590999999999994	0.08850098
410	-0.9589999999999996	0.06713867
411	-0.9588999999999999	0.051879883
412	-0.9588000000000001	0.04272461
413	-0.9587000000000003	0.03967285
414	-0.9586000000000006	0.04272461
415	-0.9585000000000008	0.05493164
416	-0.958400000000001	0.064086914
417	-0.9583000000000013	0.076293945
418	-0.9582000000000015	0.0579834
419	-0.9581000000000017	0.064086914
420	-0.9579999999999984	0.06713867
421	-0.9578999999999986	0.06713867
422	-0.9577999999999989	0.07324219
423	-0.9576999999999991	0.0793457
424	-0.9575999999999993	0.10986328
425	-0.9574999999999996	0.12512207
426	-0.9573999999999998	0.12207031
427	-0.9573	0.12207031
428	-0.9572000000000003	0.12512207
429	-0.9571000000000005	0.14038086
430	-0.9570000000000007	0.15258789
431	-0.956900000000001	0.15563965
432	-0.9568000000000012	0.15258789
433	-0.9567000000000014	0.15563965
434	-0.9566000000000017	0.15563965
435	-0.9564999999999984	0.14953613
436	-0.9563999999999986	0.14038086
437	-0.9562999999999988	0.13427734
438	-0.956199999999999	0.13122559
439	-0.9560999999999993	0.12512207
440	-0.9559999999999995	0.10986328
441	-0.9558999999999997	0.103759766
442	-0.9558	0.10070801
443	-0.9557000000000002	0.08850098
444	-0.9556000000000004	0.08239746
445	-0.9555000000000007	0.08239746
446	-0.9554000000000009	0.064086914
447	-0.9553000000000011	0.051879883
448	-0.9552000000000014	0.048828125
449	-0.9551000000000016	0.03967285
450	-0.9549999999999983	0.061035156
451	-0.9548999999999985	0.064086914
452	-0.9547999999999988	0.0579834
453	-0.954699999999999	0.064086914
454	-0.9545999999999992	0.064086914
455	-0.9544999999999995	0.06713867
456	-0.9543999999999997	0.0579834
457	-0.9542999999999999	0.07324219
458	-0.9542000000000002	0.091552734
459	-0.9541000000000004	0.091552734
460	-0.9540000000000006	0.08850098
461	-0.9539000000000009	0.091552734
462	-0.9538000000000011	0.09460449
463	-0.9537000000000013	0.10070801
464	-0.9536000000000016	0.10681152
465	-0.9534999999999982	0.10070801
466	-0.9533999999999985	0.10681152
467	-0.9532999999999987	0.10986328
468	-0.9531999999999989	0.13122559
469	-0.9530999999999992	0.1373291
470	-0.9529999999999994	0.14038086
471	-0.9528999999999996	0.1586914
472	-0.9527999999999999	0.14953613
473	-0.9527000000000001	0.14953613
474	-0.9526000000000003	0.14648438
475	-0.9525000000000006	0.13427734
476	-0.9524000000000008	0.1159668
477	-0.952300000000001	0.09460449
478	-0.9522000000000013	0.103759766
479	-0.9521000000000015	0.09765625
480	-0.9520000000000017	0.0793457
481	-0.9518999999999984	0.06713867
482	-0.9517999999999986	0.0579834
483	-0.9516999999999989	0.064086914
484	-0.9515999999999991	0.06713867
485	-0.9514999999999993	0.09460449
486	-0.9513999999999996	0.08239746
487	-0.9512999999999998	0.08544922
488	-0.9512	0.08239746
489	-0.9511000000000003	0.08544922
490	-0.9510000000000005	0.08239746
491	-0.9509000000000007	0.0793457
492	-0.950800000000001	0.0793457
493	-0.9507000000000012	0.06713867
494	-0.9506000000000014	0.0579834
495	-0.9505000000000017	0.051879883
496	-0.9503999999999984	0.03967285
497	-0.9502999999999986	0.05493164
498	-0.9501999999999988	0.076293945
499	-0.9500999999999991	0.07324219
500	-0.9499999999999993	0.07324219
501	-0.9498999999999995	0.0793457
502	-0.9497999999999998	0.08544922
503	-0.9497	0.08544922
504	-0.9496000000000002	0.076293945
505	-0.9495000000000005	0.06713867
506	-0.9494000000000007	0.051879883
507	-0.9493000000000009	0.05493164
508	-0.9492000000000012	0.06713867
509	-0.9491000000000014	0.0579834
510	-0.9490000000000016	0.045776367
511	-0.9488999999999983	0.048828125
512	-0.9487999999999985	0.051879883
513	-0.9486999999999988	0.05493164
514	-0.948599999999999	0.05493164
515	-0.9484999999999992	0.0579834
516	-0.9483999999999995	0.05493164
517	-0.9482999999999997	0.045776367
518	-0.9481999999999999	0.045776367
519	-0.9481000000000002	0.045776367
520	-0.9480000000000004	0.061035156
521	-0.9479000000000006	0.061035156
522	-0.9478000000000009	0.064086914
523	-0.9477000000000011	0.07019043
524	-0.9476000000000013	0.0579834
525	-0.9475000000000016	0.0579834
526	-0.9473999999999982	0.06713867
527	-0.9472999999999985	0.064086914
528	-0.9471999999999987	0.07019043
529	-0.9470999999999989	0.07019043
530	-0.9469999999999992	0.0793457
531	-0.9468999999999994	0.08850098
532	-0.9467999999999996	0.1159668
533	-0.9466999999999999	0.13427734
534	-0.9466000000000001	0.14648438
535	-0.9465000000000003	0.15258789
536	-0.9464000000000006	0.14343262
537	-0.9463000000000008	0.12817383
538	-0.946200000000001	0.12512207
539	-0.9461000000000013	0.12817383
540	-0.9460000000000015	0.12817383
541	-0.9459000000000017	0.1159668
542	-0.9457999999999984	0.09765625
543	-0.9456999999999987	0.091552734
544	-0.9455999999999989	0.08239746
545	-0.9454999999999991	0.08544922
546	-0.9453999999999994	0.08850098
547	-0.9452999999999996	0.08239746
548	-0.9451999999999998	0.07019043
549	-0.9451	0.045776367
550	-0.9450000000000003	0.02746582
551	-0.9449000000000005	0.03967285
552	-0.9448000000000008	0.051879883
553	-0.944700000000001	0.064086914
554	-0.9446000000000012	0.06713867
555	-0.9445000000000014	0.045776367
556	-0.9444000000000017	0.02746582
557	-0.9442999999999984	0.015258789
558	-0.9441999999999986	0.012207031
559	-0.9440999999999988	0.015258789
560	-0.9439999999999991	0.02746582
561	-0.9438999999999993	0.021362305
562	-0.9437999999999995	0.009155273
563	-0.9436999999999998	-0.0030517578
564	-0.9436	-0.015258789
565	-0.9435000000000002	-0.009155273
566	-0.9434000000000005	-0.009155273
567	-0.9433000000000007	-0.015258789
568	-0.9432000000000009	-0.036621094
569	-0.9431000000000012	-0.045776367
570	-0.9430000000000014	-0.045776367
571	-0.9429000000000016	-0.0579834
572	-0.9427999999999983	-0.051879883
573	-0.9426999999999985	-0.045776367
574	-0.9425999999999988	-0.03967285
575	-0.942499999999999	-0.036621094
576	-0.9423999999999992	-0.012207031
577	-0.9422999999999995	0.0
578	-0.9421999999999997	0.0061035156
579	-0.9420999999999999	0.015258789
580	-0.9420000000000002	0.009155273
581	-0.9419000000000004	0.021362305
582	-0.9418000000000006	0.024414062
583	-0.9417000000000009	0.018310547
584	-0.9416000000000011	0.009155273
585	-0.9415000000000013	0.0
586	-0.9414000000000016	0.012207031
587	-0.9412999999999982	0.015258789
588	-0.9411999999999985	0.02746582
589	-0.9410999999999987	0.04272461
590	-0.940999999999999	0.030517578
591	-0.9408999999999992	0.021362305
592	-0.9407999999999994	0.018310547
593	-0.9406999999999996	0.012207031
594	-0.9405999999999999	0.009155273
595	-0.9405000000000001	0.0061035156
596	-0.9404000000000003	0.0030517578
597	-0.9403000000000006	-0.009155273
598	-0.9402000000000008	-0.021362305
599	-0.940100000000001	-0.021362305
600	-0.9400000000000013	-0.012207031
601	-0.9399000000000015	0.0
602	-0.9398000000000017	0.009155273
603	-0.9396999999999984	0.015258789
604	-0.9395999999999987	0.018310547
605	-0.9394999999999989	0.048828125
606	-0.9393999999999991	0.061035156
607	-0.9392999999999994	0.05493164
608	-0.9391999999999996	0.045776367
609	-0.9390999999999998	0.045776367
610	-0.9390000000000001	0.05493164
611	-0.9389000000000003	0.048828125
612	-0.9388000000000005	0.048828125
613	-0.9387000000000008	0.051879883
614	-0.938600000000001	0.045776367
615	-0.9385000000000012	0.033569336
616	-0.9384000000000015	0.033569336
617	-0.9383000000000017	0.018310547
618	-0.9381999999999984	0.012207031
619	-0.9380999999999986	0.012207031
620	-0.9379999999999988	0.0030517578
621	-0.9378999999999991	0.036621094
622	-0.9377999999999993	0.045776367
623	-0.9376999999999995	0.05493164
624	-0.9375999999999998	0.061035156
625	-0.9375	0.05493164
626	-0.9374000000000002	0.0579834
627	-0.9373000000000005	0.048828125
628	-0.9372000000000007	0.03967285
629	-0.9371000000000009	0.051879883
630	-0.9370000000000012	0.05493164
631	-0.9369000000000014	0.07019043
632	-0.9368000000000016	0.07019043
633	-0.9366999999999983	0.06713867
634	-0.9365999999999985	0.076293945
635	-0.9364999999999988	0.091552734
636	-0.936399999999999	0.103759766
637	-0.9362999999999992	0.091552734
638	-0.9361999999999995	0.10070801
639	-0.9360999999999997	0.10986328
640	-0.9359999999999999	0.08544922
641	-0.9359000000000002	0.08239746
642	-0.9358000000000004	0.076293945
643	-0.9357000000000006	0.064086914
644	-0.9356000000000009	0.06713867
645	-0.9355000000000011	0.0579834
646	-0.9354000000000013	0.051879883
647	-0.9353000000000016	0.05493164
648	-0.9351999999999983	0.04272461
649	-0.9350999999999985	0.03967285
650	-0.9349999999999987	0.02746582
651	-0.934899999999999	0.018310547
652	-0.9347999999999992	0.015258789
653	-0.9346999999999994	0.012207031
654	-0.9345999999999997	0.015258789
655	-0.9344999999999999	0.015258789
656	-0.9344000000000001	0.018310547
657	-0.9343000000000004	0.018310547
658	-0.9342000000000006	0.018310547
659	-0.9341000000000008	0.024414062
660	-0.934000000000001	0.030517578
661	-0.9339000000000013	0.03967285
662	-0.9338000000000015	0.051879883
663	-0.9337000000000018	0.06713867
664	-0.9335999999999984	0.076293945
665	-0.9334999999999987	0.08544922
666	-0.9333999999999989	0.08239746
667	-0.9332999999999991	0.08850098
668	-0.9331999999999994	0.09460449
669	-0.9330999999999996	0.10070801
670	-0.9329999999999998	0.09460449
671	-0.9329000000000001	0.10681152
672	-0.9328000000000003	0.1159668
673	-0.9327000000000005	0.11291504
674	-0.9326000000000008	0.10986328
675	-0.932500000000001	0.11291504
676	-0.9324000000000012	0.09765625
677	-0.9323000000000015	0.08239746
678	-0.9322000000000017	0.0579834
679	-0.9320999999999984	0.03967285
680	-0.9319999999999986	0.033569336
681	-0.9318999999999988	0.030517578
682	-0.9317999999999991	0.033569336
683	-0.9316999999999993	0.024414062
684	-0.9315999999999995	0.03967285
685	-0.9314999999999998	0.051879883
686	-0.9314	0.04272461
687	-0.9313000000000002	0.051879883
688	-0.9312000000000005	0.07019043
689	-0.9311000000000007	0.07324219
690	-0.9310000000000009	0.06713867
691	-0.9309000000000012	0.064086914
692	-0.9308000000000014	0.0793457
693	-0.9307000000000016	0.08239746
694	-0.9305999999999983	0.09460449
695	-0.9304999999999986	0.10070801
696	-0.9303999999999988	0.09765625
697	-0.930299999999999	0.08850098
698	-0.9301999999999992	0.08544922
699	-0.9300999999999995	0.09460449
700	-0.9299999999999997	0.08239746
701	-0.9299	0.076293945
702	-0.9298000000000002	0.07324219
703	-0.9297000000000004	0.06713867
704	-0.9296000000000006	0.07019043
705	-0.9295000000000009	0.05493164
706	-0.9294000000000011	0.04272461
707	-0.9293000000000013	0.036621094
708	-0.9292000000000016	0.033569336
709	-0.9290999999999983	0.036621094
710	-0.9289999999999985	0.048828125
711	-0.9288999999999987	0.045776367
712	-0.928799999999999	0.051879883
713	-0.9286999999999992	0.05493164
714	-0.9285999999999994	0.0579834
715	-0.9284999999999997	0.07019043
716	-0.9283999999999999	0.0793457
717	-0.9283000000000001	0.08544922
718	-0.9282000000000004	0.07324219
719	-0.9281000000000006	0.06713867
720	-0.9280000000000008	0.08239746
721	-0.9279000000000011	0.07324219
722	-0.9278000000000013	0.07019043
723	-0.9277000000000015	0.07324219
724	-0.9276000000000018	0.076293945
725	-0.9274999999999984	0.07019043
726	-0.9273999999999987	0.07324219
727	-0.9272999999999989	0.08239746
728	-0.9271999999999991	0.09460449
729	-0.9270999999999994	0.09460449
730	-0.9269999999999996	0.08850098
731	-0.9268999999999998	0.08850098
732	-0.9268000000000001	0.08239746
733	-0.9267000000000003	0.064086914
734	-0.9266000000000005	0.07324219
735	-0.9265000000000008	0.08850098
736	-0.926400000000001	0.09460449
737	-0.9263000000000012	0.09460449
738	-0.9262000000000015	0.10070801
739	-0.9261000000000017	0.103759766
740	-0.9259999999999984	0.11291504
741	-0.9258999999999986	0.11291504
742	-0.9257999999999988	0.10986328
743	-0.9256999999999991	0.10681152
744	-0.9255999999999993	0.103759766
745	-0.9254999999999995	0.10681152
746	-0.9253999999999998	0.103759766
747	-0.9253	0.10681152
748	-0.9252000000000002	0.103759766
749	-0.9251000000000005	0.08850098
750	-0.9250000000000007	0.091552734
751	-0.9249000000000009	0.06713867
752	-0.9248000000000012	0.0579834
753	-0.9247000000000014	0.06713867
754	-0.9246000000000016	0.051879883
755	-0.9244999999999983	0.045776367
756	-0.9243999999999986	0.03967285
757	-0.9242999999999988	0.03967285
758	-0.924199999999999	0.030517578
759	-0.9240999999999993	0.051879883
760	-0.9239999999999995	0.061035156
761	-0.9238999999999997	0.048828125
762	-0.9238	0.048828125
763	-0.9237000000000002	0.036621094
764	-0.9236000000000004	0.024414062
765	-0.9235000000000007	0.012207031
766	-0.9234000000000009	-0.009155273
767	-0.9233000000000011	-0.02746582
768	-0.9232000000000014	-0.033569336
769	-0.9231000000000016	-0.033569336
770	-0.9229999999999983	-0.02746582
771	-0.9228999999999985	-0.036621094
772	-0.9227999999999987	-0.02746582
773	-0.922699999999999	-0.012207031
774	-0.9225999999999992	-0.0061035156
775	-0.9224999999999994	-0.009155273
776	-0.9223999999999997	0.0030517578
777	-0.9222999999999999	0.018310547
778	-0.9222000000000001	0.033569336
779	-0.9221000000000004	0.03967285
780	-0.9220000000000006	0.04272461
781	-0.9219000000000008	0.04272461
782	-0.9218000000000011	0.04272461
783	-0.9217000000000013	0.036621094
784	-0.9216000000000015	0.033569336
785	-0.9215000000000018	0.021362305
786	-0.9213999999999984	0.033569336
787	-0.9212999999999987	0.04272461
788	-0.9211999999999989	0.033569336
789	-0.9210999999999991	0.033569336
790	-0.9209999999999994	0.030517578
791	-0.9208999999999996	0.0061035156
792	-0.9207999999999998	0.0030517578
793	-0.9207000000000001	0.021362305
794	-0.9206000000000003	0.02746582
795	-0.9205000000000005	0.04272461
796	-0.9204000000000008	0.05493164
797	-0.920300000000001	0.07324219
798	-0.9202000000000012	0.0793457
799	-0.9201000000000015	0.07019043
800	-0.9200000000000017	0.064086914
801	-0.9198999999999984	0.0579834
802	-0.9197999999999986	0.0579834
803	-0.9196999999999989	0.04272461
804	-0.9195999999999991	0.03967285
805	-0.9194999999999993	0.061035156
806	-0.9193999999999996	0.07019043
807	-0.9192999999999998	0.07019043
808	-0.9192	0.064086914
809	-0.9191000000000003	0.07019043
810	-0.9190000000000005	0.05493164
811	-0.9189000000000007	0.051879883
812	-0.918800000000001	0.045776367
813	-0.9187000000000012	0.045776367
814	-0.9186000000000014	0.04272461
815	-0.9185000000000016	0.07019043
816	-0.9183999999999983	0.07324219
817	-0.9182999999999986	0.064086914
818	-0.9181999999999988	0.0793457
819	-0.918099999999999	0.08544922
820	-0.9179999999999993	0.08239746
821	-0.9178999999999995	0.08544922
822	-0.9177999999999997	0.08239746
823	-0.9177	0.06713867
824	-0.9176000000000002	0.061035156
825	-0.9175000000000004	0.0579834
826	-0.9174000000000007	0.048828125
827	-0.9173000000000009	0.045776367
828	-0.9172000000000011	0.051879883
829	-0.9171000000000014	0.06713867
830	-0.9170000000000016	0.08544922
831	-0.9168999999999983	0.091552734
832	-0.9167999999999985	0.09765625
833	-0.9166999999999987	0.103759766
834	-0.916599999999999	0.11291504
835	-0.9164999999999992	0.10986328
836	-0.9163999999999994	0.11291504
837	-0.9162999999999997	0.10986328
838	-0.9161999999999999	0.11291504
839	-0.9161000000000001	0.10070801
840	-0.9160000000000004	0.08544922
841	-0.9159000000000006	0.08239746
842	-0.9158000000000008	0.08239746
843	-0.9157000000000011	0.076293945
844	-0.9156000000000013	0.07324219
845	-0.9155000000000015	0.06713867
846	-0.9153999999999982	0.06713867
847	-0.9152999999999984	0.06713867
848	-0.9151999999999987	0.07019043
849	-0.9150999999999989	0.07324219
850	-0.9149999999999991	0.06713867
851	-0.9148999999999994	0.06713867
852	-0.9147999999999996	0.076293945
853	-0.9146999999999998	0.08239746
854	-0.9146000000000001	0.0793457
855	-0.9145000000000003	0.08239746
856	-0.9144000000000005	0.0793457
857	-0.9143000000000008	0.08850098
858	-0.914200000000001	0.091552734
859	-0.9141000000000012	0.08544922
860	-0.9140000000000015	0.08239746
861	-0.9139000000000017	0.07324219
862	-0.9137999999999984	0.0793457
863	-0.9136999999999986	0.08239746
864	-0.9135999999999989	0.09460449
865	-0.9134999999999991	0.103759766
866	-0.9133999999999993	0.10681152
867	-0.9132999999999996	0.10986328
868	-0.9131999999999998	0.1159668
869	-0.9131	0.12512207
870	-0.9130000000000003	0.13122559
871	-0.9129000000000005	0.14953613
872	-0.9128000000000007	0.14953613
873	-0.912700000000001	0.14038086
874	-0.9126000000000012	0.14648438
875	-0.9125000000000014	0.14343262
876	-0.9124000000000017	0.12817383
877	-0.9122999999999983	0.1159668
878	-0.9121999999999986	0.09765625
879	-0.9120999999999988	0.08544922
880	-0.911999999999999	0.076293945
881	-0.9118999999999993	0.07019043
882	-0.9117999999999995	0.07324219
883	-0.9116999999999997	0.076293945
884	-0.9116	0.07019043
885	-0.9115000000000002	0.0793457
886	-0.9114000000000004	0.076293945
887	-0.9113000000000007	0.07019043
888	-0.9112000000000009	0.076293945
889	-0.9111000000000011	0.08239746
890	-0.9110000000000014	0.08544922
891	-0.9109000000000016	0.09765625
892	-0.9107999999999983	0.08850098
893	-0.9106999999999985	0.08850098
894	-0.9105999999999987	0.0793457
895	-0.910499999999999	0.07324219
896	-0.9103999999999992	0.07019043
897	-0.9102999999999994	0.0579834
898	-0.9101999999999997	0.05493164
899	-0.9100999999999999	0.061035156
900	-0.9100000000000001	0.064086914
901	-0.9099000000000004	0.0579834
902	-0.9098000000000006	0.064086914
903	-0.9097000000000008	0.0793457
904	-0.9096000000000011	0.0793457
905	-0.9095000000000013	0.076293945
906	-0.9094000000000015	0.08239746
907	-0.9093000000000018	0.0793457
908	-0.9091999999999985	0.06713867
909	-0.9090999999999987	0.07019043
910	-0.9089999999999989	0.06713867
911	-0.9088999999999992	0.0793457
912	-0.9087999999999994	0.076293945
913	-0.9086999999999996	0.08239746
914	-0.9085999999999999	0.08850098
915	-0.9085000000000001	0.08239746
916	-0.9084000000000003	0.103759766
917	-0.9083000000000006	0.11291504
918	-0.9082000000000008	0.11291504
919	-0.908100000000001	0.11291504
920	-0.9080000000000013	0.10681152
921	-0.9079000000000015	0.09460449
922	-0.9078000000000017	0.091552734
923	-0.9076999999999984	0.11291504
924	-0.9075999999999986	0.10986328
925	-0.9074999999999989	0.10070801
926	-0.9073999999999991	0.09765625
927	-0.9072999999999993	0.09460449
928	-0.9071999999999996	0.103759766
929	-0.9070999999999998	0.103759766
930	-0.907	0.10681152
931	-0.9069000000000003	0.091552734
932	-0.9068000000000005	0.06713867
933	-0.9067000000000007	0.051879883
934	-0.906600000000001	0.04272461
935	-0.9065000000000012	0.051879883
936	-0.9064000000000014	0.0579834
937	-0.9063000000000017	0.0579834
938	-0.9061999999999983	0.0579834
939	-0.9060999999999986	0.07019043
940	-0.9059999999999988	0.08850098
941	-0.905899999999999	0.08850098
942	-0.9057999999999993	0.076293945
943	-0.9056999999999995	0.0579834
944	-0.9055999999999997	0.05493164
945	-0.9055	0.051879883
946	-0.9054000000000002	0.064086914
947	-0.9053000000000004	0.06713867
948	-0.9052000000000007	0.061035156
949	-0.9051000000000009	0.07019043
950	-0.9050000000000011	0.07324219
951	-0.9049000000000014	0.07019043
952	-0.9048000000000016	0.064086914
953	-0.9046999999999983	0.0579834
954	-0.9045999999999985	0.045776367
955	-0.9044999999999987	0.03967285
956	-0.904399999999999	0.051879883
957	-0.9042999999999992	0.045776367
958	-0.9041999999999994	0.048828125
959	-0.9040999999999997	0.05493164
960	-0.9039999999999999	0.0579834
961	-0.9039000000000001	0.061035156
962	-0.9038000000000004	0.048828125
963	-0.9037000000000006	0.04272461
964	-0.9036000000000008	0.033569336
965	-0.9035000000000011	0.02746582
966	-0.9034000000000013	0.018310547
967	-0.9033000000000015	0.012207031
968	-0.9031999999999982	0.0
969	-0.9030999999999985	-0.009155273
970	-0.9029999999999987	-0.009155273
971	-0.9028999999999989	-0.012207031
972	-0.9027999999999992	-0.0061035156
973	-0.9026999999999994	0.0
974	-0.9025999999999996	0.0030517578
975	-0.9024999999999999	0.0030517578
976	-0.9024000000000001	0.012207031
977	-0.9023000000000003	0.012207031
978	-0.9022000000000006	0.012207031
979	-0.9021000000000008	0.012207031
980	-0.902000000000001	0.0061035156
981	-0.9019000000000013	0.012207031
982	-0.9018000000000015	0.018310547
983	-0.9017000000000017	-0.0030517578
984	-0.9015999999999984	0.0030517578
985	-0.9014999999999986	-0.009155273
986	-0.9013999999999989	0.009155273
987	-0.9012999999999991	0.021362305
988	-0.9011999999999993	0.015258789
989	-0.9010999999999996	0.03967285
990	-0.9009999999999998	0.04272461
991	-0.9009	0.04272461
992	-0.9008000000000003	0.03967285
993	-0.9007000000000005	0.030517578
994	-0.9006000000000007	0.036621094
995	-0.900500000000001	0.051879883
996	-0.9004000000000012	0.076293945
997	-0.9003000000000014	0.08239746
998	-0.9002000000000017	0.08544922
999	-0.9000999999999983	0.09460449
1000	-0.8999999999999986	0.091552734
1001	-0.8998999999999988	0.103759766
1002	-0.899799999999999	0.09460449
1003	-0.8996999999999993	0.08850098
1004	-0.8995999999999995	0.08544922
1005	-0.8994999999999997	0.091552734
1006	-0.8994	0.09460449
1007	-0.8993000000000002	0.0793457
1008	-0.8992000000000004	0.064086914
1009	-0.8991000000000007	0.06713867
1010	-0.8990000000000009	0.06713867
1011	-0.8989000000000011	0.0579834
1012	-0.8988000000000014	0.064086914
1013	-0.8987000000000016	0.0579834
1014	-0.8985999999999983	0.05493164
1015	-0.8984999999999985	0.048828125
1016	-0.8983999999999988	0.03967285
1017	-0.898299999999999	0.036621094
1018	-0.8981999999999992	0.024414062
1019	-0.8980999999999995	0.036621094
1020	-0.8979999999999997	0.03967285
1021	-0.8978999999999999	0.045776367
1022	-0.8978000000000002	0.05493164
1023	-0.8977000000000004	0.051879883
1024	-0.8976000000000006	0.06713867
1025	-0.8975000000000009	0.064086914
1026	-0.8974000000000011	0.051879883
1027	-0.8973000000000013	0.03967285
1028	-0.8972000000000016	0.030517578
1029	-0.8970999999999982	0.051879883
1030	-0.8969999999999985	0.08544922
1031	-0.8968999999999987	0.10681152
1032	-0.8967999999999989	0.1159668
1033	-0.8966999999999992	0.11291504
1034	-0.8965999999999994	0.119018555
1035	-0.8964999999999996	0.11291504
1036	-0.8963999999999999	0.12207031
1037	-0.8963000000000001	0.119018555
1038	-0.8962000000000003	0.1159668
1039	-0.8961000000000006	0.1159668
1040	-0.8960000000000008	0.10681152
1041	-0.895900000000001	0.08850098
1042	-0.8958000000000013	0.08544922
1043	-0.8957000000000015	0.07324219
1044	-0.8956000000000017	0.064086914
1045	-0.8954999999999984	0.064086914
1046	-0.8953999999999986	0.061035156
1047	-0.8952999999999989	0.076293945
1048	-0.8951999999999991	0.07019043
1049	-0.8950999999999993	0.076293945
1050	-0.8949999999999996	0.07324219
1051	-0.8948999999999998	0.07019043
1052	-0.8948	0.07019043
1053	-0.8947000000000003	0.064086914
1054	-0.8946000000000005	0.06713867
1055	-0.8945000000000007	0.07019043
1056	-0.894400000000001	0.0793457
1057	-0.8943000000000012	0.08239746
1058	-0.8942000000000014	0.08544922
1059	-0.8941000000000017	0.08850098
1060	-0.8939999999999984	0.103759766
1061	-0.8938999999999986	0.119018555
1062	-0.8937999999999988	0.12207031
1063	-0.893699999999999	0.12207031
1064	-0.8935999999999993	0.119018555
1065	-0.8934999999999995	0.12512207
1066	-0.8933999999999997	0.12817383
1067	-0.8933	0.13122559
1068	-0.8932000000000002	0.14038086
1069	-0.8931000000000004	0.15563965
1070	-0.8930000000000007	0.1739502
1071	-0.8929000000000009	0.1739502
1072	-0.8928000000000011	0.15563965
1073	-0.8927000000000014	0.14343262
1074	-0.8926000000000016	0.1373291
1075	-0.8924999999999983	0.14038086
1076	-0.8923999999999985	0.13427734
1077	-0.8922999999999988	0.12817383
1078	-0.892199999999999	0.12512207
1079	-0.8920999999999992	0.1159668
1080	-0.8919999999999995	0.119018555
1081	-0.8918999999999997	0.1159668
1082	-0.8917999999999999	0.119018555
1083	-0.8917000000000002	0.11291504
1084	-0.8916000000000004	0.10986328
1085	-0.8915000000000006	0.1159668
1086	-0.8914000000000009	0.09460449
1087	-0.8913000000000011	0.10070801
1088	-0.8912000000000013	0.09460449
1089	-0.8911000000000016	0.10681152
1090	-0.8909999999999982	0.12512207
1091	-0.8908999999999985	0.119018555
1092	-0.8907999999999987	0.13427734
1093	-0.8906999999999989	0.1373291
1094	-0.8905999999999992	0.14953613
1095	-0.8904999999999994	0.14343262
1096	-0.8903999999999996	0.14038086
1097	-0.8902999999999999	0.13427734
1098	-0.8902000000000001	0.12207031
1099	-0.8901000000000003	0.119018555
1100	-0.8900000000000006	0.09460449
1101	-0.8899000000000008	0.08544922
1102	-0.889800000000001	0.0793457
1103	-0.8897000000000013	0.07324219
1104	-0.8896000000000015	0.07324219
1105	-0.8895000000000017	0.07019043
1106	-0.8893999999999984	0.06713867
1107	-0.8892999999999986	0.07019043
1108	-0.8891999999999989	0.076293945
1109	-0.8890999999999991	0.07019043
1110	-0.8889999999999993	0.064086914
1111	-0.8888999999999996	0.051879883
1112	-0.8887999999999998	0.04272461
1113	-0.8887	0.045776367
1114	-0.8886000000000003	0.04272461
1115	-0.8885000000000005	0.05493164
1116	-0.8884000000000007	0.048828125
1117	-0.888300000000001	0.05493164
1118	-0.8882000000000012	0.048828125
1119	-0.8881000000000014	0.048828125
1120	-0.8880000000000017	0.07324219
1121	-0.8878999999999984	0.07324219
1122	-0.8877999999999986	0.076293945
1123	-0.8876999999999988	0.08544922
1124	-0.8875999999999991	0.09460449
1125	-0.8874999999999993	0.11291504
1126	-0.8873999999999995	0.12512207
1127	-0.8872999999999998	0.1159668
1128	-0.8872	0.10986328
1129	-0.8871000000000002	0.119018555
1130	-0.8870000000000005	0.119018555
1131	-0.8869000000000007	0.10986328
1132	-0.8868000000000009	0.10070801
1133	-0.8867000000000012	0.09460449
1134	-0.8866000000000014	0.08544922
1135	-0.8865000000000016	0.091552734
1136	-0.8863999999999983	0.10070801
1137	-0.8862999999999985	0.103759766
1138	-0.8861999999999988	0.11291504
1139	-0.886099999999999	0.119018555
1140	-0.8859999999999992	0.12512207
1141	-0.8858999999999995	0.11291504
1142	-0.8857999999999997	0.09765625
1143	-0.8856999999999999	0.08239746
1144	-0.8856000000000002	0.07019043
1145	-0.8855000000000004	0.064086914
1146	-0.8854000000000006	0.051879883
1147	-0.8853000000000009	0.045776367
1148	-0.8852000000000011	0.051879883
1149	-0.8851000000000013	0.07324219
1150	-0.8850000000000016	0.10070801
1151	-0.8848999999999982	0.1159668
1152	-0.8847999999999985	0.12207031
1153	-0.8846999999999987	0.13122559
1154	-0.8845999999999989	0.14343262
1155	-0.8844999999999992	0.14038086
1156	-0.8843999999999994	0.12817383
1157	-0.8842999999999996	0.12512207
1158	-0.8841999999999999	0.12207031
1159	-0.8841000000000001	0.10681152
1160	-0.8840000000000003	0.11291504
1161	-0.8839000000000006	0.10986328
1162	-0.8838000000000008	0.10070801
1163	-0.883700000000001	0.08544922
1164	-0.8836000000000013	0.08544922
1165	-0.8835000000000015	0.07019043
1166	-0.8834000000000017	0.048828125
1167	-0.8832999999999984	0.048828125
1168	-0.8831999999999987	0.048828125
1169	-0.8830999999999989	0.03967285
1170	-0.8829999999999991	0.021362305
1171	-0.8828999999999994	-0.0061035156
1172	-0.8827999999999996	-0.015258789
1173	-0.8826999999999998	-0.012207031
1174	-0.8826	-0.012207031
1175	-0.8825000000000003	-0.009155273
1176	-0.8824000000000005	-0.012207031
1177	-0.8823000000000008	-0.009155273
1178	-0.882200000000001	0.0061035156
1179	-0.8821000000000012	0.021362305
1180	-0.8820000000000014	0.033569336
1181	-0.8819000000000017	0.04272461
1182	-0.8817999999999984	0.04272461
1183	-0.8816999999999986	0.0579834
1184	-0.8815999999999988	0.048828125
1185	-0.8814999999999991	0.04272461
1186	-0.8813999999999993	0.051879883
1187	-0.8812999999999995	0.045776367
1188	-0.8811999999999998	0.04272461
1189	-0.8811	0.03967285
1190	-0.8810000000000002	0.04272461
1191	-0.8809000000000005	0.03967285
1192	-0.8808000000000007	0.04272461
1193	-0.8807000000000009	0.051879883
1194	-0.8806000000000012	0.03967285
1195	-0.8805000000000014	0.045776367
1196	-0.8804000000000016	0.048828125
1197	-0.8802999999999983	0.045776367
1198	-0.8801999999999985	0.018310547
1199	-0.8800999999999988	0.0
1200	-0.879999999999999	0.0
1201	-0.8798999999999992	0.012207031
1202	-0.8797999999999995	0.012207031
1203	-0.8796999999999997	0.015258789
1204	-0.8795999999999999	0.012207031
1205	-0.8795000000000002	0.021362305
1206	-0.8794000000000004	0.036621094
1207	-0.8793000000000006	0.045776367
1208	-0.8792000000000009	0.0579834
1209	-0.8791000000000011	0.06713867
1210	-0.8790000000000013	0.076293945
1211	-0.8789000000000016	0.08850098
1212	-0.8787999999999982	0.08544922
1213	-0.8786999999999985	0.08239746
1214	-0.8785999999999987	0.0793457
1215	-0.878499999999999	0.0793457
1216	-0.8783999999999992	0.103759766
1217	-0.8782999999999994	0.091552734
1218	-0.8781999999999996	0.08850098
1219	-0.8780999999999999	0.08239746
1220	-0.8780000000000001	0.061035156
1221	-0.8779000000000003	0.051879883
1222	-0.8778000000000006	0.051879883
1223	-0.8777000000000008	0.061035156
1224	-0.877600000000001	0.048828125
1225	-0.8775000000000013	0.045776367
1226	-0.8774000000000015	0.051879883
1227	-0.8773000000000017	0.045776367
1228	-0.8771999999999984	0.064086914
1229	-0.8770999999999987	0.064086914
1230	-0.8769999999999989	0.06713867
1231	-0.8768999999999991	0.07324219
1232	-0.8767999999999994	0.08239746
1233	-0.8766999999999996	0.076293945
1234	-0.8765999999999998	0.07324219
1235	-0.8765000000000001	0.091552734
1236	-0.8764000000000003	0.103759766
1237	-0.8763000000000005	0.10070801
1238	-0.8762000000000008	0.10070801
1239	-0.876100000000001	0.08850098
1240	-0.8760000000000012	0.07019043
1241	-0.8759000000000015	0.07019043
1242	-0.8758000000000017	0.07324219
1243	-0.8756999999999984	0.07324219
1244	-0.8755999999999986	0.08239746
1245	-0.8754999999999988	0.07324219
1246	-0.8753999999999991	0.064086914
1247	-0.8752999999999993	0.064086914
1248	-0.8751999999999995	0.07019043
1249	-0.8750999999999998	0.076293945
1250	-0.875	0.07324219
1251	-0.8749000000000002	0.06713867
1252	-0.8748000000000005	0.061035156
1253	-0.8747000000000007	0.064086914
1254	-0.8746000000000009	0.07324219
1255	-0.8745000000000012	0.08239746
1256	-0.8744000000000014	0.09460449
1257	-0.8743000000000016	0.09460449
1258	-0.8741999999999983	0.091552734
1259	-0.8740999999999985	0.08544922
1260	-0.8739999999999988	0.08239746
1261	-0.873899999999999	0.08544922
1262	-0.8737999999999992	0.076293945
1263	-0.8736999999999995	0.076293945
1264	-0.8735999999999997	0.076293945
1265	-0.8734999999999999	0.076293945
1266	-0.8734000000000002	0.08239746
1267	-0.8733000000000004	0.10070801
1268	-0.8732000000000006	0.119018555
1269	-0.8731000000000009	0.12817383
1270	-0.8730000000000011	0.13427734
1271	-0.8729000000000013	0.14343262
1272	-0.8728000000000016	0.14648438
1273	-0.8726999999999983	0.15563965
1274	-0.8725999999999985	0.16479492
1275	-0.8724999999999987	0.16174316
1276	-0.872399999999999	0.14648438
1277	-0.8722999999999992	0.119018555
1278	-0.8721999999999994	0.091552734
1279	-0.8720999999999997	0.08850098
1280	-0.8719999999999999	0.07324219
1281	-0.8719000000000001	0.07019043
1282	-0.8718000000000004	0.064086914
1283	-0.8717000000000006	0.06713867
1284	-0.8716000000000008	0.06713867
1285	-0.871500000000001	0.07019043
1286	-0.8714000000000013	0.051879883
1287	-0.8713000000000015	0.048828125
1288	-0.8712000000000018	0.064086914
1289	-0.8710999999999984	0.07019043
1290	-0.8709999999999987	0.07324219
1291	-0.8708999999999989	0.08544922
1292	-0.8707999999999991	0.06713867
1293	-0.8706999999999994	0.05493164
1294	-0.8705999999999996	0.045776367
1295	-0.8704999999999998	0.051879883
1296	-0.8704000000000001	0.045776367
1297	-0.8703000000000003	0.04272461
1298	-0.8702000000000005	0.036621094
1299	-0.8701000000000008	0.021362305
1300	-0.870000000000001	0.015258789
1301	-0.8699000000000012	0.015258789
1302	-0.8698000000000015	0.0030517578
1303	-0.8697000000000017	0.0061035156
1304	-0.8695999999999984	0.012207031
1305	-0.8694999999999986	0.012207031
1306	-0.8693999999999988	0.009155273
1307	-0.8692999999999991	0.012207031
1308	-0.8691999999999993	0.0
1309	-0.8690999999999995	-0.0030517578
1310	-0.8689999999999998	-0.009155273
1311	-0.8689	-0.0030517578
1312	-0.8688000000000002	-0.009155273
1313	-0.8687000000000005	0.0
1314	-0.8686000000000007	0.021362305
1315	-0.8685000000000009	0.036621094
1316	-0.8684000000000012	0.05493164
1317	-0.8683000000000014	0.051879883
1318	-0.8682000000000016	0.048828125
1319	-0.8680999999999983	0.048828125
1320	-0.8679999999999986	0.048828125
1321	-0.8678999999999988	0.03967285
1322	-0.867799999999999	0.015258789
1323	-0.8676999999999992	0.0061035156
1324	-0.8675999999999995	-0.0061035156
1325	-0.8674999999999997	0.0030517578
1326	-0.8674	0.015258789
1327	-0.8673000000000002	0.0061035156
1328	-0.8672000000000004	0.012207031
1329	-0.8671000000000006	0.018310547
1330	-0.8670000000000009	0.030517578
1331	-0.8669000000000011	0.04272461
1332	-0.8668000000000013	0.036621094
1333	-0.8667000000000016	0.033569336
1334	-0.8665999999999983	0.036621094
1335	-0.8664999999999985	0.03967285
1336	-0.8663999999999987	0.033569336
1337	-0.866299999999999	0.030517578
1338	-0.8661999999999992	0.036621094
1339	-0.8660999999999994	0.051879883
1340	-0.8659999999999997	0.061035156
1341	-0.8658999999999999	0.05493164
1342	-0.8658000000000001	0.051879883
1343	-0.8657000000000004	0.051879883
1344	-0.8656000000000006	0.048828125
1345	-0.8655000000000008	0.051879883
1346	-0.8654000000000011	0.048828125
1347	-0.8653000000000013	0.04272461
1348	-0.8652000000000015	0.036621094
1349	-0.8650999999999982	0.036621094
1350	-0.8649999999999984	0.02746582
1351	-0.8648999999999987	0.021362305
1352	-0.8647999999999989	0.012207031
1353	-0.8646999999999991	0.012207031
1354	-0.8645999999999994	0.0061035156
1355	-0.8644999999999996	0.0061035156
1356	-0.8643999999999998	0.012207031
1357	-0.8643000000000001	0.0030517578
1358	-0.8642000000000003	-0.009155273
1359	-0.8641000000000005	-0.0030517578
1360	-0.8640000000000008	0.0030517578
1361	-0.863900000000001	0.0061035156
1362	-0.8638000000000012	0.0030517578
1363	-0.8637000000000015	-0.0061035156
1364	-0.8636000000000017	-0.015258789
1365	-0.8634999999999984	-0.03967285
1366	-0.8633999999999986	-0.048828125
1367	-0.8632999999999988	-0.07324219
1368	-0.8631999999999991	-0.09460449
1369	-0.8630999999999993	-0.10681152
1370	-0.8629999999999995	-0.10986328
1371	-0.8628999999999998	-0.119018555
1372	-0.8628	-0.09460449
1373	-0.8627000000000002	-0.0793457
1374	-0.8626000000000005	-0.08239746
1375	-0.8625000000000007	-0.076293945
1376	-0.8624000000000009	-0.07324219
1377	-0.8623000000000012	-0.07019043
1378	-0.8622000000000014	-0.07019043
1379	-0.8621000000000016	-0.07019043
1380	-0.8619999999999983	-0.061035156
1381	-0.8618999999999986	-0.051879883
1382	-0.8617999999999988	-0.048828125
1383	-0.861699999999999	-0.06713867
1384	-0.8615999999999993	-0.07019043
1385	-0.8614999999999995	-0.08239746
1386	-0.8613999999999997	-0.08544922
1387	-0.8613	-0.08850098
1388	-0.8612000000000002	-0.103759766
1389	-0.8611000000000004	-0.08850098
1390	-0.8610000000000007	-0.08850098
1391	-0.8609000000000009	-0.08544922
1392	-0.8608000000000011	-0.08850098
1393	-0.8607000000000014	-0.08239746
1394	-0.8606000000000016	-0.06713867
1395	-0.8604999999999983	-0.061035156
1396	-0.8603999999999985	-0.048828125
1397	-0.8602999999999987	-0.051879883
1398	-0.860199999999999	-0.051879883
1399	-0.8600999999999992	-0.048828125
1400	-0.8599999999999994	-0.045776367
1401	-0.8598999999999997	-0.036621094
1402	-0.8597999999999999	-0.02746582
1403	-0.8597000000000001	-0.018310547
1404	-0.8596000000000004	-0.0061035156
1405	-0.8595000000000006	0.009155273
1406	-0.8594000000000008	0.030517578
1407	-0.8593000000000011	0.021362305
1408	-0.8592000000000013	0.0030517578
1409	-0.8591000000000015	0.009155273
1410	-0.8590000000000018	0.015258789
1411	-0.8588999999999984	0.012207031
1412	-0.8587999999999987	0.024414062
1413	-0.8586999999999989	0.0061035156
1414	-0.8585999999999991	0.009155273
1415	-0.8584999999999994	0.024414062
1416	-0.8583999999999996	0.018310547
1417	-0.8582999999999998	0.015258789
1418	-0.8582000000000001	0.0061035156
1419	-0.8581000000000003	0.015258789
1420	-0.8580000000000005	0.0061035156
1421	-0.8579000000000008	0.018310547
1422	-0.857800000000001	0.02746582
1423	-0.8577000000000012	0.024414062
1424	-0.8576000000000015	0.030517578
1425	-0.8575000000000017	0.024414062
1426	-0.8573999999999984	0.015258789
1427	-0.8572999999999986	0.018310547
1428	-0.8571999999999989	0.021362305
1429	-0.8570999999999991	0.03967285
1430	-0.8569999999999993	0.051879883
1431	-0.8568999999999996	0.08544922
1432	-0.8567999999999998	0.12207031
1433	-0.8567	0.15563965
1434	-0.8566000000000003	0.17089844
1435	-0.8565000000000005	0.1739502
1436	-0.8564000000000007	0.16479492
1437	-0.856300000000001	0.16479492
1438	-0.8562000000000012	0.17089844
1439	-0.8561000000000014	0.16479492
1440	-0.8560000000000016	0.1373291
1441	-0.8558999999999983	0.11291504
1442	-0.8557999999999986	0.103759766
1443	-0.8556999999999988	0.10986328
1444	-0.855599999999999	0.103759766
1445	-0.8554999999999993	0.103759766
1446	-0.8553999999999995	0.09765625
1447	-0.8552999999999997	0.08850098
1448	-0.8552	0.08850098
1449	-0.8551000000000002	0.10681152
1450	-0.8550000000000004	0.11291504
1451	-0.8549000000000007	0.10070801
1452	-0.8548000000000009	0.09460449
1453	-0.8547000000000011	0.08850098
1454	-0.8546000000000014	0.076293945
1455	-0.8545000000000016	0.0793457
1456	-0.8543999999999983	0.076293945
1457	-0.8542999999999985	0.076293945
1458	-0.8541999999999987	0.076293945
1459	-0.854099999999999	0.08239746
1460	-0.8539999999999992	0.08850098
1461	-0.8538999999999994	0.091552734
1462	-0.8537999999999997	0.08850098
1463	-0.8536999999999999	0.091552734
1464	-0.8536000000000001	0.103759766
1465	-0.8535000000000004	0.12817383
1466	-0.8534000000000006	0.13122559
1467	-0.8533000000000008	0.1373291
1468	-0.8532000000000011	0.14648438
1469	-0.8531000000000013	0.14953613
1470	-0.8530000000000015	0.14953613
1471	-0.8528999999999982	0.16174316
1472	-0.8527999999999984	0.14648438
1473	-0.8526999999999987	0.11291504
1474	-0.8525999999999989	0.103759766
1475	-0.8524999999999991	0.10681152
1476	-0.8523999999999994	0.09460449
1477	-0.8522999999999996	0.091552734
1478	-0.8521999999999998	0.08239746
1479	-0.8521000000000001	0.06713867
1480	-0.8520000000000003	0.06713867
1481	-0.8519000000000005	0.0579834
1482	-0.8518000000000008	0.048828125
1483	-0.851700000000001	0.0579834
1484	-0.8516000000000012	0.064086914
1485	-0.8515000000000015	0.07324219
1486	-0.8514000000000017	0.045776367
1487	-0.8512999999999984	0.048828125
1488	-0.8511999999999986	0.05493164
1489	-0.8510999999999989	0.048828125
1490	-0.8509999999999991	0.05493164
1491	-0.8508999999999993	0.0579834
1492	-0.8507999999999996	0.061035156
1493	-0.8506999999999998	0.045776367
1494	-0.8506	0.051879883
1495	-0.8505000000000003	0.051879883
1496	-0.8504000000000005	0.05493164
1497	-0.8503000000000007	0.06713867
1498	-0.850200000000001	0.06713867
1499	-0.8501000000000012	0.0793457
1500	-0.8500000000000014	0.08544922
1501	-0.8499000000000017	0.07019043
1502	-0.8497999999999983	0.061035156
1503	-0.8496999999999986	0.051879883
1504	-0.8495999999999988	0.045776367
1505	-0.849499999999999	0.05493164
1506	-0.8493999999999993	0.04272461
1507	-0.8492999999999995	0.036621094
1508	-0.8491999999999997	0.048828125
1509	-0.8491	0.061035156
1510	-0.8490000000000002	0.07019043
1511	-0.8489000000000004	0.0579834
1512	-0.8488000000000007	0.04272461
1513	-0.8487000000000009	0.03967285
1514	-0.8486000000000011	0.04272461
1515	-0.8485000000000014	0.04272461
1516	-0.8484000000000016	0.036621094
1517	-0.8482999999999983	0.033569336
1518	-0.8481999999999985	0.04272461
1519	-0.8480999999999987	0.036621094
1520	-0.847999999999999	0.045776367
1521	-0.8478999999999992	0.0579834
1522	-0.8477999999999994	0.045776367
1523	-0.8476999999999997	0.04272461
1524	-0.8475999999999999	0.048828125
1525	-0.8475000000000001	0.06713867
1526	-0.8474000000000004	0.0579834
1527	-0.8473000000000006	0.05493164
1528	-0.8472000000000008	0.064086914
1529	-0.8471000000000011	0.06713867
1530	-0.8470000000000013	0.076293945
1531	-0.8469000000000015	0.0793457
1532	-0.8468000000000018	0.0793457
1533	-0.8466999999999985	0.08850098
1534	-0.8465999999999987	0.08544922
1535	-0.8464999999999989	0.08850098
1536	-0.8463999999999992	0.09765625
1537	-0.8462999999999994	0.10070801
1538	-0.8461999999999996	0.09460449
1539	-0.8460999999999999	0.10681152
1540	-0.8460000000000001	0.12512207
1541	-0.8459000000000003	0.1159668
1542	-0.8458000000000006	0.09765625
1543	-0.8457000000000008	0.08544922
1544	-0.845600000000001	0.08544922
1545	-0.8455000000000013	0.091552734
1546	-0.8454000000000015	0.09765625
1547	-0.8453000000000017	0.08850098
1548	-0.8451999999999984	0.08239746
1549	-0.8450999999999986	0.076293945
1550	-0.8449999999999989	0.0793457
1551	-0.8448999999999991	0.076293945
1552	-0.8447999999999993	0.06713867
1553	-0.8446999999999996	0.064086914
1554	-0.8445999999999998	0.06713867
1555	-0.8445	0.076293945
1556	-0.8444000000000003	0.064086914
1557	-0.8443000000000005	0.03967285
1558	-0.8442000000000007	0.030517578
1559	-0.844100000000001	0.030517578
1560	-0.8440000000000012	0.03967285
1561	-0.8439000000000014	0.051879883
1562	-0.8438000000000017	0.05493164
1563	-0.8436999999999983	0.0579834
1564	-0.8435999999999986	0.061035156
1565	-0.8434999999999988	0.045776367
1566	-0.843399999999999	0.024414062
1567	-0.8432999999999993	0.0061035156
1568	-0.8431999999999995	-0.012207031
1569	-0.8430999999999997	-0.033569336
1570	-0.843	-0.04272461
1571	-0.8429000000000002	-0.061035156
1572	-0.8428000000000004	-0.07324219
1573	-0.8427000000000007	-0.07019043
1574	-0.8426000000000009	-0.064086914
1575	-0.8425000000000011	-0.05493164
1576	-0.8424000000000014	-0.036621094
1577	-0.8423000000000016	-0.021362305
1578	-0.8421999999999983	-0.009155273
1579	-0.8420999999999985	-0.009155273
1580	-0.8419999999999987	0.0
1581	-0.841899999999999	0.018310547
1582	-0.8417999999999992	0.0
1583	-0.8416999999999994	0.0
1584	-0.8415999999999997	-0.009155273
1585	-0.8414999999999999	-0.021362305
1586	-0.8414000000000001	-0.0061035156
1587	-0.8413000000000004	-0.015258789
1588	-0.8412000000000006	-0.009155273
1589	-0.8411000000000008	0.0030517578
1590	-0.8410000000000011	0.024414062
1591	-0.8409000000000013	0.024414062
1592	-0.8408000000000015	0.018310547
1593	-0.8406999999999982	0.012207031
1594	-0.8405999999999985	0.009155273
1595	-0.8404999999999987	0.024414062
1596	-0.8403999999999989	0.02746582
1597	-0.8402999999999992	0.009155273
1598	-0.8401999999999994	-0.0061035156
1599	-0.8400999999999996	-0.0030517578
1600	-0.8399999999999999	0.0
1601	-0.8399000000000001	0.0061035156
1602	-0.8398000000000003	0.012207031
1603	-0.8397000000000006	0.015258789
1604	-0.8396000000000008	0.024414062
1605	-0.839500000000001	0.04272461
1606	-0.8394000000000013	0.048828125
1607	-0.8393000000000015	0.02746582
1608	-0.8392000000000017	0.012207031
1609	-0.8390999999999984	0.015258789
1610	-0.8389999999999986	0.024414062
1611	-0.8388999999999989	0.030517578
1612	-0.8387999999999991	0.02746582
1613	-0.8386999999999993	0.02746582
1614	-0.8385999999999996	0.02746582
1615	-0.8384999999999998	0.018310547
1616	-0.8384	0.018310547
1617	-0.8383000000000003	0.018310547
1618	-0.8382000000000005	0.033569336
1619	-0.8381000000000007	0.051879883
1620	-0.838000000000001	0.061035156
1621	-0.8379000000000012	0.07019043
1622	-0.8378000000000014	0.076293945
1623	-0.8377000000000017	0.08850098
1624	-0.8375999999999983	0.08544922
1625	-0.8374999999999986	0.06713867
1626	-0.8373999999999988	0.061035156
1627	-0.837299999999999	0.04272461
1628	-0.8371999999999993	0.051879883
1629	-0.8370999999999995	0.061035156
1630	-0.8369999999999997	0.07019043
1631	-0.8369	0.08544922
1632	-0.8368000000000002	0.09460449
1633	-0.8367000000000004	0.10986328
1634	-0.8366000000000007	0.1159668
1635	-0.8365000000000009	0.119018555
1636	-0.8364000000000011	0.12817383
1637	-0.8363000000000014	0.14648438
1638	-0.8362000000000016	0.16174316
1639	-0.8360999999999983	0.17700195
1640	-0.8359999999999985	0.16479492
1641	-0.8358999999999988	0.1373291
1642	-0.835799999999999	0.13122559
1643	-0.8356999999999992	0.10986328
1644	-0.8355999999999995	0.10070801
1645	-0.8354999999999997	0.10070801
1646	-0.8353999999999999	0.11291504
1647	-0.8353000000000002	0.119018555
1648	-0.8352000000000004	0.119018555
1649	-0.8351000000000006	0.119018555
1650	-0.8350000000000009	0.10681152
1651	-0.8349000000000011	0.09765625
1652	-0.8348000000000013	0.10070801
1653	-0.8347000000000016	0.09765625
1654	-0.8345999999999982	0.103759766
1655	-0.8344999999999985	0.10986328
1656	-0.8343999999999987	0.10070801
1657	-0.8342999999999989	0.08239746
1658	-0.8341999999999992	0.076293945
1659	-0.8340999999999994	0.07019043
1660	-0.8339999999999996	0.061035156
1661	-0.8338999999999999	0.0579834
1662	-0.8338000000000001	0.05493164
1663	-0.8337000000000003	0.07019043
1664	-0.8336000000000006	0.076293945
1665	-0.8335000000000008	0.091552734
1666	-0.833400000000001	0.09765625
1667	-0.8333000000000013	0.10986328
1668	-0.8332000000000015	0.12207031
1669	-0.8331000000000017	0.12512207
1670	-0.8329999999999984	0.13427734
1671	-0.8328999999999986	0.14648438
1672	-0.8327999999999989	0.14648438
1673	-0.8326999999999991	0.14648438
1674	-0.8325999999999993	0.14343262
1675	-0.8324999999999996	0.13122559
1676	-0.8323999999999998	0.13122559
1677	-0.8323	0.10681152
1678	-0.8322000000000003	0.08239746
1679	-0.8321000000000005	0.076293945
1680	-0.8320000000000007	0.06713867
1681	-0.831900000000001	0.07324219
1682	-0.8318000000000012	0.07324219
1683	-0.8317000000000014	0.076293945
1684	-0.8316000000000017	0.0793457
1685	-0.8314999999999984	0.08544922
1686	-0.8313999999999986	0.07324219
1687	-0.8312999999999988	0.076293945
1688	-0.831199999999999	0.08850098
1689	-0.8310999999999993	0.103759766
1690	-0.8309999999999995	0.10681152
1691	-0.8308999999999997	0.10986328
1692	-0.8308	0.10070801
1693	-0.8307000000000002	0.09460449
1694	-0.8306000000000004	0.10986328
1695	-0.8305000000000007	0.12512207
1696	-0.8304000000000009	0.12512207
1697	-0.8303000000000011	0.1159668
1698	-0.8302000000000014	0.1159668
1699	-0.8301000000000016	0.11291504
1700	-0.8299999999999983	0.1159668
1701	-0.8298999999999985	0.12817383
1702	-0.8297999999999988	0.11291504
1703	-0.829699999999999	0.11291504
1704	-0.8295999999999992	0.103759766
1705	-0.8294999999999995	0.09765625
1706	-0.8293999999999997	0.076293945
1707	-0.8292999999999999	0.061035156
1708	-0.8292000000000002	0.05493164
1709	-0.8291000000000004	0.051879883
1710	-0.8290000000000006	0.045776367
1711	-0.8289000000000009	0.051879883
1712	-0.8288000000000011	0.048828125
1713	-0.8287000000000013	0.051879883
1714	-0.8286000000000016	0.048828125
1715	-0.8284999999999982	0.036621094
1716	-0.8283999999999985	0.030517578
1717	-0.8282999999999987	0.030517578
1718	-0.8281999999999989	0.036621094
1719	-0.8280999999999992	0.061035156
1720	-0.8279999999999994	0.0793457
1721	-0.8278999999999996	0.0793457
1722	-0.8277999999999999	0.08239746
1723	-0.8277000000000001	0.08239746
1724	-0.8276000000000003	0.0793457
1725	-0.8275000000000006	0.07324219
1726	-0.8274000000000008	0.08239746
1727	-0.827300000000001	0.08544922
1728	-0.8272000000000013	0.08850098
1729	-0.8271000000000015	0.103759766
1730	-0.8270000000000017	0.11291504
1731	-0.8268999999999984	0.1159668
1732	-0.8267999999999986	0.103759766
1733	-0.8266999999999989	0.091552734
1734	-0.8265999999999991	0.091552734
1735	-0.8264999999999993	0.09765625
1736	-0.8263999999999996	0.10681152
1737	-0.8262999999999998	0.10681152
1738	-0.8262	0.10986328
1739	-0.8261000000000003	0.10681152
1740	-0.8260000000000005	0.10070801
1741	-0.8259000000000007	0.09765625
1742	-0.825800000000001	0.103759766
1743	-0.8257000000000012	0.103759766
1744	-0.8256000000000014	0.08850098
1745	-0.8255000000000017	0.08239746
1746	-0.8253999999999984	0.07324219
1747	-0.8252999999999986	0.064086914
1748	-0.8251999999999988	0.0579834
1749	-0.8250999999999991	0.06713867
1750	-0.8249999999999993	0.076293945
1751	-0.8248999999999995	0.07019043
1752	-0.8247999999999998	0.0579834
1753	-0.8247	0.048828125
1754	-0.8246000000000002	0.05493164
1755	-0.8245000000000005	0.05493164
1756	-0.8244000000000007	0.048828125
1757	-0.8243000000000009	0.051879883
1758	-0.8242000000000012	0.051879883
1759	-0.8241000000000014	0.061035156
1760	-0.8240000000000016	0.076293945
1761	-0.8238999999999983	0.07324219
1762	-0.8237999999999985	0.061035156
1763	-0.8236999999999988	0.051879883
1764	-0.823599999999999	0.051879883
1765	-0.8234999999999992	0.051879883
1766	-0.8233999999999995	0.048828125
1767	-0.8232999999999997	0.033569336
1768	-0.8231999999999999	0.018310547
1769	-0.8231000000000002	0.021362305
1770	-0.8230000000000004	0.0061035156
1771	-0.8229000000000006	0.009155273
1772	-0.8228000000000009	0.02746582
1773	-0.8227000000000011	0.033569336
1774	-0.8226000000000013	0.02746582
1775	-0.8225000000000016	0.030517578
1776	-0.8223999999999982	0.018310547
1777	-0.8222999999999985	0.021362305
1778	-0.8221999999999987	0.021362305
1779	-0.8220999999999989	0.030517578
1780	-0.8219999999999992	0.036621094
1781	-0.8218999999999994	0.024414062
1782	-0.8217999999999996	0.024414062
1783	-0.8216999999999999	0.015258789
1784	-0.8216000000000001	0.0
1785	-0.8215000000000003	0.0030517578
1786	-0.8214000000000006	0.012207031
1787	-0.8213000000000008	0.02746582
1788	-0.821200000000001	0.024414062
1789	-0.8211000000000013	0.051879883
1790	-0.8210000000000015	0.05493164
1791	-0.8209000000000017	0.051879883
1792	-0.8207999999999984	0.03967285
1793	-0.8206999999999987	0.04272461
1794	-0.8205999999999989	0.048828125
1795	-0.8204999999999991	0.064086914
1796	-0.8203999999999994	0.0793457
1797	-0.8202999999999996	0.08544922
1798	-0.8201999999999998	0.07324219
1799	-0.8201	0.064086914
1800	-0.8200000000000003	0.051879883
1801	-0.8199000000000005	0.048828125
1802	-0.8198000000000008	0.04272461
1803	-0.819700000000001	0.033569336
1804	-0.8196000000000012	0.03967285
1805	-0.8195000000000014	0.048828125
1806	-0.8194000000000017	0.051879883
1807	-0.8192999999999984	0.0579834
1808	-0.8191999999999986	0.061035156
1809	-0.8190999999999988	0.07019043
1810	-0.8189999999999991	0.076293945
1811	-0.8188999999999993	0.0793457
1812	-0.8187999999999995	0.076293945
1813	-0.8186999999999998	0.07019043
1814	-0.8186	0.07324219
1815	-0.8185000000000002	0.06713867
1816	-0.8184000000000005	0.06713867
1817	-0.8183000000000007	0.0793457
1818	-0.8182000000000009	0.08850098
1819	-0.8181000000000012	0.10070801
1820	-0.8180000000000014	0.0793457
1821	-0.8179000000000016	0.0793457
1822	-0.8177999999999983	0.09460449
1823	-0.8176999999999985	0.103759766
1824	-0.8175999999999988	0.10681152
1825	-0.817499999999999	0.103759766
1826	-0.8173999999999992	0.10681152
1827	-0.8172999999999995	0.1159668
1828	-0.8171999999999997	0.09765625
1829	-0.8170999999999999	0.08850098
1830	-0.8170000000000002	0.091552734
1831	-0.8169000000000004	0.08544922
1832	-0.8168000000000006	0.103759766
1833	-0.8167000000000009	0.11291504
1834	-0.8166000000000011	0.1159668
1835	-0.8165000000000013	0.12512207
1836	-0.8164000000000016	0.13122559
1837	-0.8162999999999982	0.14953613
1838	-0.8161999999999985	0.16479492
1839	-0.8160999999999987	0.1586914
1840	-0.815999999999999	0.13427734
1841	-0.8158999999999992	0.11291504
1842	-0.8157999999999994	0.09765625
1843	-0.8156999999999996	0.076293945
1844	-0.8155999999999999	0.076293945
1845	-0.8155000000000001	0.08544922
1846	-0.8154000000000003	0.08544922
1847	-0.8153000000000006	0.08239746
1848	-0.8152000000000008	0.06713867
1849	-0.815100000000001	0.061035156
1850	-0.8150000000000013	0.07324219
1851	-0.8149000000000015	0.07019043
1852	-0.8148000000000017	0.0579834
1853	-0.8146999999999984	0.07019043
1854	-0.8145999999999987	0.091552734
1855	-0.8144999999999989	0.10681152
1856	-0.8143999999999991	0.103759766
1857	-0.8142999999999994	0.119018555
1858	-0.8141999999999996	0.119018555
1859	-0.8140999999999998	0.12207031
1860	-0.8140000000000001	0.12512207
1861	-0.8139000000000003	0.11291504
1862	-0.8138000000000005	0.10681152
1863	-0.8137000000000008	0.10070801
1864	-0.813600000000001	0.091552734
1865	-0.8135000000000012	0.08544922
1866	-0.8134000000000015	0.08850098
1867	-0.8133000000000017	0.10986328
1868	-0.8131999999999984	0.13122559
1869	-0.8130999999999986	0.15258789
1870	-0.8129999999999988	0.16479492
1871	-0.8128999999999991	0.18310547
1872	-0.8127999999999993	0.18310547
1873	-0.8126999999999995	0.16479492
1874	-0.8125999999999998	0.14953613
1875	-0.8125	0.15563965
1876	-0.8124000000000002	0.14343262
1877	-0.8123000000000005	0.12512207
1878	-0.8122000000000007	0.10681152
1879	-0.8121000000000009	0.10070801
1880	-0.8120000000000012	0.091552734
1881	-0.8119000000000014	0.08239746
1882	-0.8118000000000016	0.08544922
1883	-0.8116999999999983	0.09460449
1884	-0.8115999999999985	0.10986328
1885	-0.8114999999999988	0.119018555
1886	-0.811399999999999	0.10986328
1887	-0.8112999999999992	0.10986328
1888	-0.8111999999999995	0.1159668
1889	-0.8110999999999997	0.1159668
1890	-0.8109999999999999	0.11291504
1891	-0.8109000000000002	0.10070801
1892	-0.8108000000000004	0.10070801
1893	-0.8107000000000006	0.09765625
1894	-0.8106000000000009	0.10681152
1895	-0.8105000000000011	0.12512207
1896	-0.8104000000000013	0.12817383
1897	-0.8103000000000016	0.12512207
1898	-0.8101999999999983	0.11291504
1899	-0.8100999999999985	0.09460449
1900	-0.8099999999999987	0.091552734
1901	-0.809899999999999	0.09460449
1902	-0.8097999999999992	0.103759766
1903	-0.8096999999999994	0.1159668
1904	-0.8095999999999997	0.11291504
1905	-0.8094999999999999	0.103759766
1906	-0.8094000000000001	0.076293945
1907	-0.8093000000000004	0.064086914
1908	-0.8092000000000006	0.05493164
1909	-0.8091000000000008	0.0579834
1910	-0.809000000000001	0.07019043
1911	-0.8089000000000013	0.07019043
1912	-0.8088000000000015	0.08239746
1913	-0.8087000000000018	0.10070801
1914	-0.8085999999999984	0.103759766
1915	-0.8084999999999987	0.10070801
1916	-0.8083999999999989	0.091552734
1917	-0.8082999999999991	0.08850098
1918	-0.8081999999999994	0.08544922
1919	-0.8080999999999996	0.0793457
1920	-0.8079999999999998	0.08239746
1921	-0.8079000000000001	0.0793457
1922	-0.8078000000000003	0.064086914
1923	-0.8077000000000005	0.07019043
1924	-0.8076000000000008	0.07019043
1925	-0.807500000000001	0.08544922
1926	-0.8074000000000012	0.08544922
1927	-0.8073000000000015	0.076293945
1928	-0.8072000000000017	0.08850098
1929	-0.8070999999999984	0.091552734
1930	-0.8069999999999986	0.11291504
1931	-0.8068999999999988	0.10986328
1932	-0.8067999999999991	0.103759766
1933	-0.8066999999999993	0.08544922
1934	-0.8065999999999995	0.08239746
1935	-0.8064999999999998	0.08544922
1936	-0.8064	0.08850098
1937	-0.8063000000000002	0.103759766
1938	-0.8062000000000005	0.11291504
1939	-0.8061000000000007	0.10681152
1940	-0.8060000000000009	0.119018555
1941	-0.8059000000000012	0.11291504
1942	-0.8058000000000014	0.10070801
1943	-0.8057000000000016	0.10070801
1944	-0.8055999999999983	0.09765625
1945	-0.8054999999999986	0.10986328
1946	-0.8053999999999988	0.1159668
1947	-0.805299999999999	0.103759766
1948	-0.8051999999999992	0.08544922
1949	-0.8050999999999995	0.076293945
1950	-0.8049999999999997	0.07324219
1951	-0.8049	0.064086914
1952	-0.8048000000000002	0.061035156
1953	-0.8047000000000004	0.06713867
1954	-0.8046000000000006	0.064086914
1955	-0.8045000000000009	0.061035156
1956	-0.8044000000000011	0.061035156
1957	-0.8043000000000013	0.0579834
1958	-0.8042000000000016	0.045776367
1959	-0.8040999999999983	0.045776367
1960	-0.8039999999999985	0.045776367
1961	-0.8038999999999987	0.045776367
1962	-0.803799999999999	0.04272461
1963	-0.8036999999999992	0.045776367
1964	-0.8035999999999994	0.05493164
1965	-0.8034999999999997	0.07324219
1966	-0.8033999999999999	0.06713867
1967	-0.8033000000000001	0.07019043
1968	-0.8032000000000004	0.07019043
1969	-0.8031000000000006	0.051879883
1970	-0.8030000000000008	0.045776367
1971	-0.8029000000000011	0.024414062
1972	-0.8028000000000013	0.021362305
1973	-0.8027000000000015	0.02746582
1974	-0.8025999999999982	0.030517578
1975	-0.8024999999999984	0.030517578
1976	-0.8023999999999987	0.03967285
1977	-0.8022999999999989	0.03967285
1978	-0.8021999999999991	0.033569336
1979	-0.8020999999999994	0.036621094
1980	-0.8019999999999996	0.048828125
1981	-0.8018999999999998	0.05493164
1982	-0.8018000000000001	0.05493164
1983	-0.8017000000000003	0.04272461
1984	-0.8016000000000005	0.030517578
1985	-0.8015000000000008	0.015258789
1986	-0.801400000000001	0.009155273
1987	-0.8013000000000012	0.0030517578
1988	-0.8012000000000015	-0.009155273
1989	-0.8011000000000017	-0.009155273
1990	-0.8009999999999984	-0.009155273
1991	-0.8008999999999986	-0.009155273
1992	-0.8007999999999988	-0.012207031
1993	-0.8006999999999991	-0.0030517578
1994	-0.8005999999999993	0.0030517578
1995	-0.8004999999999995	0.012207031
1996	-0.8003999999999998	0.02746582
1997	-0.8003	0.012207031
1998	-0.8002000000000002	0.018310547
[truncated: 108,003 more rows]
