# Supplementary material for: Stimulus duration encoding occurs early in the moth olfactory pathway
Source: Commun Biol. 2024 Oct 3;7:1252. doi: 10.1038/s42003-024-06921-z (PMC11449909; doi:10.1038/s42003-024-06921-z)
Supplement: Supplementary file 3 — Supplementary Data 1 [file 42003_2024_6921_MOESM3_ESM.zip › Fig 1/I/block.csv]

duration (s)	signal (%)
11.299999999999955	2.3410753393449757
19.700000000000273	3.7854239834195993
27.299999999999613	5.868846374914548
28.700000000000614	5.404433492082043
29.899999999997817	6.974322376606956
31.19999999999834	6.98129085148954
57.90000000000077	9.861960028721882
122.10000000000036	10.976446530177974
214.09999999999982	13.908258036280005
255.4000000000002	14.603162844059353
269.99999999999994	16.381667161233644
313.00000000000097	14.842042887506125
373.0000000000004	16.344363249468955
425.6	16.142493878678994
448.3000000000004	16.410867650071758
458.1000000000017	14.254888290704676
499.20000000000044	16.42036225285991
