# Supplementary material for: Stimulus duration encoding occurs early in the moth olfactory pathway
Source: Commun Biol. 2024 Oct 3;7:1252. doi: 10.1038/s42003-024-06921-z (PMC11449909; doi:10.1038/s42003-024-06921-z)
Supplement: Supplementary file 3 — Supplementary Data 1 [file 42003_2024_6921_MOESM3_ESM.zip › Fig 1/I/valve.csv]

duration (s)	signal (%)
5.19999999999996	2.516620803254062
10.200000000000387	6.758852244193933
20.199999999999818	7.2725430878326325
50.10000000000048	12.554337338649393
100.20000000000095	12.152426473671294
200.0	14.59513688690817
500.20000000000095	12.95301705162944
