# Supplementary material for: Stimulus duration encoding occurs early in the moth olfactory pathway
Source: Commun Biol. 2024 Oct 3;7:1252. doi: 10.1038/s42003-024-06921-z (PMC11449909; doi:10.1038/s42003-024-06921-z)
Supplement: Supplementary file 3 — Supplementary Data 1 [file 42003_2024_6921_MOESM3_ESM.zip › Fig 1/G/block.csv]

duration (s)	signal (%)
11.299999999999955	6.022757774523711
19.700000000000273	10.24969773352943
27.299999999999613	13.168572147909268
28.700000000000614	11.797477357174852
29.899999999997817	14.91489633803636
31.19999999999834	13.709526950737082
57.90000000000077	20.21644996850363
122.10000000000036	22.22040868457356
214.09999999999982	26.21650772206432
255.4000000000002	27.26700714849029
269.99999999999994	25.555823807212207
313.00000000000097	26.269948522755925
373.0000000000004	27.86965633514421
425.6	27.14792232627149
448.3000000000004	28.470142942628584
458.1000000000017	25.820582782563584
499.20000000000044	27.01277811370805
