# Supplementary material for: Stimulus duration encoding occurs early in the moth olfactory pathway
Source: Commun Biol. 2024 Oct 3;7:1252. doi: 10.1038/s42003-024-06921-z (PMC11449909; doi:10.1038/s42003-024-06921-z)
Supplement: Supplementary file 3 — Supplementary Data 1 [file 42003_2024_6921_MOESM3_ESM.zip › Fig 1/G/valve.csv]

duration (s)	signal (%)
5.19999999999996	8.943679423464234
10.200000000000387	15.036933530604548
20.199999999999818	21.06980108292876
50.10000000000048	28.504917973476445
100.20000000000095	31.534087728512738
200.0	33.68544763313179
500.20000000000095	34.66228886139438
