# Supplementary material for: Stimulus duration encoding occurs early in the moth olfactory pathway
Source: Commun Biol. 2024 Oct 3;7:1252. doi: 10.1038/s42003-024-06921-z (PMC11449909; doi:10.1038/s42003-024-06921-z)
Supplement: Supplementary file 3 — Supplementary Data 1 [file 42003_2024_6921_MOESM3_ESM.zip › Fig 1/A/50ms.csv]

time	PID (mV)
0.0	-0.00016190976652807605
0.0010000000000047748	-0.0006185286921701313
0.0020000000000024443	0.00038554275907047336
0.0030000000000001137	0.0015189172937628422
0.0040000000000048885	0.001839407017436098
0.005000000000002558	0.0009645547470370373
0.006000000000000227	-0.0008155315549831215
0.007000000000005002	-0.0025848384448907964
0.008000000000002672	-0.0033886447924658574
0.009000000000000341	-0.0020263767042660147
0.010000000000005116	0.000770585253169101
0.011000000000002785	0.0026808159607809626
0.012000000000000455	0.0024999931306878324
0.01300000000000523	0.0014901675298375334
0.014000000000002899	0.0012833102979845131
0.015000000000000568	0.0010308413751189739
0.016000000000005343	0.00021847530956631316
0.017000000000003013	-2.9346608455103392e-05
0.018000000000000682	-0.00022645125776688161
0.019000000000005457	-0.002010979443665395
0.020000000000003126	-0.005032015441931955
0.021000000000000796	-0.007329041702150481
0.02200000000000557	-0.007434753781773752
0.02300000000000324	-0.005623091209281291
0.02400000000000091	-0.0035221866636040177
0.025000000000005684	-0.002054038760535232
0.026000000000003354	-0.0009231928014135023
0.027000000000001023	0.0004336721647142911
0.028000000000005798	0.0024139611603276006
0.029000000000003467	0.00506251600033726
0.030000000000001137	0.008076040344282977
0.030999999999998806	0.010283798524925534
0.03200000000000358	0.009833237410206655
0.03300000000000125	0.006981046681097135
0.03399999999999892	0.003967913486788264
0.035000000000003695	0.0017763922976114011
0.036000000000001364	0.001018387880136774
0.036999999999999034	0.0017696751489325482
0.03800000000000381	0.0025233458816119143
0.03900000000000148	0.0021868106107011294
0.03999999999999915	0.0006892156118762825
0.04100000000000392	-0.0005361775695189679
0.04200000000000159	4.6041781402813604e-05
0.04299999999999926	0.0017404486895419803
0.044000000000004036	0.0031332032804559018
0.045000000000001705	0.0031947817640276236
0.045999999999999375	0.0014795332793967329
0.04700000000000415	-0.0008642666890647727
0.04800000000000182	-0.0019974898007200943
0.04899999999999949	-0.0010155771776828243
0.05000000000000426	0.001651352244110916
0.05100000000000193	0.004459564699076249
0.0519999999999996	0.00580398050793888
0.05300000000000438	0.005102033253465109
0.054000000000002046	0.0031502648736095383
0.054999999999999716	0.001111254702197233
0.05600000000000449	-0.0006515502109656303
0.05700000000000216	-0.0018227344183376155
0.05799999999999983	-0.002931955545675498
0.059000000000004604	-0.005481499556149801
0.060000000000002274	-0.009120655624742938
0.06099999999999994	-0.012288698775834475
0.06200000000000472	-0.013867785430599331
0.06300000000000239	-0.0128844232634231
0.06400000000000006	-0.009881520044881633
0.06500000000000483	-0.006746094774688163
0.0660000000000025	-0.00444863397230711
0.06700000000000017	-0.003176504585626122
0.06800000000000495	-0.002201867783149996
0.06900000000000261	0.0006795166564840416
0.07000000000000028	0.005488480012867682
0.07100000000000506	0.008822249629027966
0.07200000000000273	0.008638237062020711
0.0730000000000004	0.005746450800526201
0.07400000000000517	0.001781367304439387
0.07500000000000284	-0.0013896557861231883
0.07600000000000051	-0.0029502206306274933
0.07700000000000529	-0.0031296138406556066
0.07800000000000296	-0.0021337579819112576
0.07900000000000063	-0.0007301916855521654
0.0800000000000054	0.00016556004997950546
0.08100000000000307	0.0004913154056153668
0.08200000000000074	0.0014838270645415323
0.08300000000000551	0.004031560590972788
0.08400000000000318	0.00635315604851259
0.08500000000000085	0.006607293924734071
0.08600000000000563	0.005383712284370503
0.0870000000000033	0.0030510378718963662
0.08800000000000097	0.0005083979327016827
0.08900000000000574	-0.00023648119928424942
0.09000000000000341	0.0007052508157036336
0.09100000000000108	0.0021466307794834496
0.09199999999999875	0.0034393729130457393
0.09300000000000352	0.003920523651107415
0.0940000000000012	0.0024706008769243997
0.09499999999999886	-0.00033824056525499175
0.09600000000000364	-0.002035172003450697
0.09700000000000131	-0.0017336181163942258
0.09799999999999898	-0.0006084278452309303
0.09900000000000375	-0.0004307638216682799
0.10000000000000142	-0.0015595335067919796
0.10099999999999909	-0.002976806674781337
0.10200000000000387	-0.004333070328490333
0.10300000000000153	-0.00546101076377689
0.1039999999999992	-0.005417903841739239
0.10500000000000398	-0.003935987997271978
0.10600000000000165	-0.0014713290766264022
0.10699999999999932	0.0010899700882724328
0.10800000000000409	0.002871343258209845
0.10900000000000176	0.0047638140218570595
0.10999999999999943	0.006991777965859406
0.1110000000000042	0.007930539646092877
0.11200000000000188	0.00763509340186192
0.11299999999999955	0.006942095251968061
0.11400000000000432	0.005632583345452151
0.11500000000000199	0.003351469484344783
0.11599999999999966	0.00047595355135868705
0.11700000000000443	-0.0013955263743523202
0.1180000000000021	-0.001468907575661601
0.11899999999999977	-0.0005043105951897122
0.12000000000000455	0.0006899973074274432
0.12100000000000222	0.0015919247779883198
0.12199999999999989	0.0021398994274825327
0.12300000000000466	0.0028773676206206196
0.12400000000000233	0.004253543328930723
0.125	0.005576062368243326
0.12600000000000477	0.005319098537408107
0.12700000000000244	0.0031184986579021893
0.1280000000000001	0.00014993098688336756
0.1290000000000049	-0.001583265319050532
0.13000000000000256	-0.0015745331980293984
0.13100000000000023	-0.0011781934841732708
0.132000000000005	-0.0009197942156718355
0.13300000000000267	-0.0005479724406881472
0.13400000000000034	-0.00013896815084015642
0.13500000000000512	-0.0003300115041321919
0.13600000000000279	-0.0005376515748930168
0.13700000000000045	0.00042222812305852834
0.13800000000000523	0.0018161827405730336
0.1390000000000029	0.0018995716826579246
0.14000000000000057	-3.4611339924366796e-05
0.14100000000000534	-0.0025961878907044796
0.142000000000003	-0.004645111388757835
0.14300000000000068	-0.006458860351755646
0.14400000000000546	-0.007538826765226141
0.14500000000000313	-0.007464567776631957
0.1460000000000008	-0.006529907080217836
0.14700000000000557	-0.004830830864299033
0.14800000000000324	-0.0024631796569228115
0.1490000000000009	0.00035496212086396636
0.15000000000000568	0.0028100177726647453
0.15100000000000335	0.003977292843509192
0.15200000000000102	0.004197839404071172
0.1530000000000058	0.004321588396214978
0.15400000000000347	0.003946667989908448
0.15500000000000114	0.0025843530112711157
0.1559999999999988	0.0006648677258791328
0.15700000000000358	-0.0007589546697718184
0.15800000000000125	-0.0011876716284870874
0.15899999999999892	-0.001604688512046894
0.1600000000000037	-0.002013513162974966
0.16100000000000136	-0.0020780493700007516
0.16199999999999903	-0.0022563931657484217
0.1630000000000038	-0.0023402800068650716
0.16400000000000148	-0.002112124207321279
0.16499999999999915	-0.0015870549970781536
0.16600000000000392	-0.000939121576947521
0.1670000000000016	-0.0005184685339950394
0.16799999999999926	-0.00028358524524976135
0.16900000000000404	-0.00013600518509500982
0.1700000000000017	-0.00047524850087392215
0.17099999999999937	-0.0012218603136411395
0.17200000000000415	-0.0018472139602434298
0.17300000000000182	-0.0027518158347689527
0.1739999999999995	-0.00383671350286365
0.17500000000000426	-0.00370320779531511
0.17600000000000193	-0.0024134121030414796
0.1769999999999996	-0.0014210938938143838
0.17800000000000438	-0.0012306331843978874
0.17900000000000205	-0.001559727334532842
0.17999999999999972	-0.00221498805394129
0.1810000000000045	-0.0029975696604405003
0.18200000000000216	-0.0036459027543089577
0.18299999999999983	-0.004675693250869524
0.1840000000000046	-0.006301494175558135
0.18500000000000227	-0.007667354909059778
0.18599999999999994	-0.008155181289689081
0.18700000000000472	-0.007511961024358298
0.1880000000000024	-0.006013015882317435
0.18900000000000006	-0.004263307072100247
0.19000000000000483	-0.0024289665458902304
0.1910000000000025	-0.0004042669667749009
0.19200000000000017	0.0013706445079989839
0.19300000000000495	0.0022051075309143485
0.19400000000000261	0.0023696878611047228
0.19500000000000028	0.002294710064155724
0.19600000000000506	0.0019351312683421888
0.19700000000000273	0.001255467741711062
0.1980000000000004	0.00018864934920979407
0.19900000000000517	-0.0011070913062963355
0.20000000000000284	-0.0026466878237473295
0.2010000000000005	-0.004356205957515446
0.2020000000000053	-0.005199736621951452
0.20300000000000296	-0.00492172495450844
0.20400000000000063	-0.004774630993499776
0.2050000000000054	-0.0050827349367657745
0.20600000000000307	-0.004671834211749895
0.20700000000000074	-0.003576668486115403
0.2080000000000055	-0.0032702115814196887
0.20900000000000318	-0.0036845779480387613
0.21000000000000085	-0.004032490728230978
0.21100000000000563	-0.0048376539052678415
0.2120000000000033	-0.0063300979298256885
0.21300000000000097	-0.007414848584278683
0.21400000000000574	-0.007559003253937642
0.2150000000000034	-0.006814431279822274
0.21600000000000108	-0.004994725394022733
0.21699999999999875	-0.0026731936920830453
0.21800000000000352	-0.0006747750790131834
0.2190000000000012	0.00014370629452427832
0.21999999999999886	-0.00017462465887246582
0.22100000000000364	-0.000343642704468107
0.2220000000000013	0.0006363601225837774
0.22299999999999898	0.0024103643434804363
0.22400000000000375	0.0033088771419510377
0.22500000000000142	0.0028182616538039618
0.2259999999999991	0.0014547626536784443
0.22700000000000387	-0.00016329263763031855
0.22800000000000153	-0.0003510221481993564
0.2289999999999992	0.001889435613623852
0.23000000000000398	0.004746398314811022
0.23100000000000165	0.005791429914868985
0.23199999999999932	0.004901791819397278
0.2330000000000041	0.003608383559438104
0.23400000000000176	0.003214040272721701
0.23499999999999943	0.0034539838640291376
0.2360000000000042	0.0032225735216179297
0.23700000000000188	0.0021205337612595116
0.23799999999999955	7.675773730474002e-05
0.23900000000000432	-0.0025834217605669387
0.240000000000002	-0.005068484059336
0.24099999999999966	-0.006720203515909335
0.24200000000000443	-0.0064969673913836835
0.2430000000000021	-0.004037950803854359
0.24399999999999977	-0.0008321167259680711
0.24500000000000455	0.0009147457069297392
0.24600000000000222	0.0011115115766499946
0.2469999999999999	0.001659795971782889
0.24800000000000466	0.0030654318639473763
0.24900000000000233	0.004827182036679123
0.25	0.00617779944856936
0.2510000000000048	0.006008314236069024
0.25200000000000244	0.0038126298945975884
0.2530000000000001	8.930848745341842e-05
0.2540000000000049	-0.0032704349285685185
0.25500000000000256	-0.004678302551575605
0.2560000000000002	-0.0043861565797598
0.257000000000005	-0.0035321303811108075
0.25800000000000267	-0.0038012135546850864
0.25900000000000034	-0.005746975028571194
0.2600000000000051	-0.0076792272701075755
0.2610000000000028	-0.007530010044747555
0.26200000000000045	-0.005322242349923808
0.26300000000000523	-0.003134340134134857
0.2640000000000029	-0.0020679367590850438
0.26500000000000057	-0.002431881619009857
0.26600000000000534	-0.003960937621345629
0.267000000000003	-0.005300235754443237
0.2680000000000007	-0.005076181438165031
0.26900000000000546	-0.0026643613357831258
0.2700000000000031	0.0009686195948119835
0.2710000000000008	0.003847343455450954
0.27200000000000557	0.004524264566584339
0.27300000000000324	0.0033296901524491763
0.2740000000000009	0.0015762084111172476
0.2750000000000057	0.00033303399797242475
0.27600000000000335	-0.0002966474989073819
0.277000000000001	-0.0004879057965373346
0.2780000000000058	-0.0008242739160328983
0.27900000000000347	-0.002919991414956273
0.28000000000000114	-0.006304275323205569
0.2809999999999988	-0.008676014303381049
0.2820000000000036	-0.008876428341028735
0.28300000000000125	-0.006850006651608572
0.2839999999999989	-0.003563741881208305
0.2850000000000037	-0.0008766905204360075
0.28600000000000136	0.0003469905917776199
0.28699999999999903	0.0004915637113535262
0.2880000000000038	0.0001735988608088352
0.2890000000000015	0.00041574968788210363
0.28999999999999915	0.0012419119704671266
0.2910000000000039	0.0015666498073061393
0.2920000000000016	0.0007820614697046778
0.29299999999999926	-0.00160336085398706
0.29400000000000404	-0.005034490788043271
0.2950000000000017	-0.007817143173060408
0.2959999999999994	-0.008908375415059134
0.29700000000000415	-0.008039432225888394
0.2980000000000018	-0.006404459705543369
0.2989999999999995	-0.006100754061839036
0.30000000000000426	-0.007211277080259216
0.30100000000000193	-0.00800106270356707
0.3019999999999996	-0.006891713861706672
0.3030000000000044	-0.0038114024387764095
0.30400000000000205	-0.0005642207675843302
0.3049999999999997	0.0009116299686415903
0.3060000000000045	0.00019712936961499303
0.30700000000000216	-0.001837131489641719
0.30799999999999983	-0.0034720543587659436
0.3090000000000046	-0.0028362018856044786
0.3100000000000023	9.552877044087575e-05
0.31099999999999994	0.0030902995699701053
0.3120000000000047	0.003996781280403831
0.3130000000000024	0.0030926465643784165
0.31400000000000006	0.0015685687734387228
0.31500000000000483	0.0005164004614750489
0.3160000000000025	0.001036918901993826
0.31700000000000017	0.0024662543481003343
0.31800000000000495	0.0036655609813098415
0.3190000000000026	0.0037368011368682013
0.3200000000000003	0.001670617992762183
0.32100000000000506	-0.001720495357032939
0.32200000000000273	-0.004324321309930891
0.3230000000000004	-0.005042626473550255
0.3240000000000052	-0.004247445866774984
0.32500000000000284	-0.0028766968685253512
0.3260000000000005	-0.001359771463679388
0.3270000000000053	-7.39927883035174e-05
0.32800000000000296	0.0005805061431841781
0.3290000000000006	0.0015717672101000497
0.3300000000000054	0.003712844648075329
0.33100000000000307	0.005596332687941168
0.33200000000000074	0.0053753227317260635
0.3330000000000055	0.0031785810487317
0.3340000000000032	-0.0004201467192270554
0.33500000000000085	-0.004458449423514496
0.3360000000000056	-0.0064738914490543534
0.3370000000000033	-0.005837192294339421
0.33800000000000097	-0.004292431650350469
0.33900000000000574	-0.003607012324425511
0.3400000000000034	-0.004089735783480033
0.3410000000000011	-0.00484713886436139
0.34199999999999875	-0.004749356453649949
0.3430000000000035	-0.0031091479821341813
0.3440000000000012	-0.0002540268834560729
0.34499999999999886	0.003043723275640446
0.34600000000000364	0.0052649750315280795
0.3470000000000013	0.005236098082719357
0.347999999999999	0.003594190118762072
0.34900000000000375	0.0023229310706650865
0.3500000000000014	0.002990849505492763
0.3509999999999991	0.005061553188924166
0.35200000000000387	0.0067442521803563185
0.35300000000000153	0.007075678762589262
0.3539999999999992	0.006653197956559029
0.355000000000004	0.006187997957486958
0.35600000000000165	0.006274119493996731
0.3569999999999993	0.0074470765872611585
0.3580000000000041	0.008730943445112375
0.35900000000000176	0.008633723574994676
0.35999999999999943	0.00688231547138565
0.3610000000000042	0.004169698826914257
0.3620000000000019	0.0015833714183368431
0.36299999999999955	0.0002609373777631166
0.3640000000000043	0.00041069272147838316
0.365000000000002	0.001143960492279773
0.36599999999999966	0.0020060851369696165
0.36700000000000443	0.0030068543871721795
0.3680000000000021	0.0039062299010447143
0.3689999999999998	0.004830607255061957
0.37000000000000455	0.006172356956329606
0.3710000000000022	0.007311005533217256
0.3719999999999999	0.007417817418674824
0.37300000000000466	0.006992704426852582
0.37400000000000233	0.005956071861649556
0.375	0.0036033200430066444
0.3760000000000048	0.000756307031719595
0.37700000000000244	-0.0009460724261787284
0.3780000000000001	-0.0009565762604940086
0.3790000000000049	-0.00010440810691008317
0.38000000000000256	0.0008287141023157556
0.3810000000000002	0.0015584325627347156
0.382000000000005	0.0019685371032701036
0.38300000000000267	0.002664156794394579
0.38400000000000034	0.004504459491094397
0.3850000000000051	0.006767593782682943
0.3860000000000028	0.008133486557237462
0.38700000000000045	0.008623994121647455
0.38800000000000523	0.008701603990899065
0.3890000000000029	0.008712770446996105
0.39000000000000057	0.009223254799522978
0.39100000000000534	0.010019924634555887
0.392000000000003	0.010654381002119196
0.3930000000000007	0.011302164810058609
0.39400000000000546	0.011726048585027295
0.3950000000000031	0.011478490293247073
0.3960000000000008	0.010497416581523313
0.39700000000000557	0.00992826439587578
0.39800000000000324	0.009903088809030052
0.3990000000000009	0.008386631661507386
0.4000000000000057	0.005680974379215684
0.40100000000000335	0.003777756519629402
0.402000000000001	0.0030161813461220223
0.4030000000000058	0.0026435043033135918
0.40400000000000347	0.0024723732692808753
0.40500000000000114	0.00297527226719128
0.4059999999999988	0.004540623697356976
0.4070000000000036	0.006946459007615206
0.40800000000000125	0.008962074937995394
0.4089999999999989	0.010071140025816442
0.4100000000000037	0.01072189397792762
0.41100000000000136	0.010677402418909127
0.41199999999999903	0.009933274860298434
0.4130000000000038	0.009357178747847517
0.4140000000000015	0.009419279550968402
0.41499999999999915	0.00937282627826444
0.4160000000000039	0.008460355672282633
0.4170000000000016	0.007495278895251653
0.41799999999999926	0.006721156471538658
0.41900000000000404	0.0055722254618864805
0.4200000000000017	0.0049514946671231595
0.4209999999999994	0.005927028292094736
0.42200000000000415	0.007992789994092454
0.4230000000000018	0.009470434028619674
0.4239999999999995	0.009828185082885584
0.42500000000000426	0.010268309260566912
0.42600000000000193	0.011135390296839052
0.4269999999999996	0.011272742291106964
0.4280000000000044	0.010618631409335593
0.42900000000000205	0.01038840370018052
0.4299999999999997	0.010182900383295473
0.4310000000000045	0.009191318964087503
0.43200000000000216	0.007315808819276114
0.43299999999999983	0.004898307447778014
0.4340000000000046	0.003770670234036916
0.4350000000000023	0.004461567687868509
0.43599999999999994	0.005382844318142331
0.4370000000000047	0.00545845023873158
0.4380000000000024	0.004808778223906929
0.43900000000000006	0.003445005660840405
0.44000000000000483	0.0012325535903825982
0.4410000000000025	-0.0004282155655604551
0.44200000000000017	-0.0004965821049119975
0.44300000000000495	-3.332339027846105e-05
0.4440000000000026	-0.0007996344546944885
0.4450000000000003	-0.0030593557279482157
0.44600000000000506	-0.005153281663786912
0.44700000000000273	-0.006045793109908361
0.4480000000000004	-0.005599100572574507
0.4490000000000052	-0.003656191937906118
0.45000000000000284	-0.001267588953957415
0.4510000000000005	-0.0002679987379483936
0.4520000000000053	-0.00040820451059925885
0.45300000000000296	0.00018015598983697225
0.4540000000000006	0.0012539913159978833
0.4550000000000054	0.0017523062844671518
0.45600000000000307	0.0014607675897028967
0.45700000000000074	-0.0005528492304012627
0.4580000000000055	-0.004035523152734087
0.4590000000000032	-0.007335799409028096
0.46000000000000085	-0.00957474712113416
0.4610000000000056	-0.010408649351766441
0.4620000000000033	-0.009505713172801071
0.46300000000000097	-0.006889767473291805
0.46400000000000574	-0.00377078152995009
0.4650000000000034	-0.0015725916283333807
0.4660000000000011	-0.0005676488242933114
0.46699999999999875	0.00028431500582056375
0.4680000000000035	0.001857895972455948
0.4690000000000012	0.004270733258438588
0.46999999999999886	0.006782186038272671
0.47100000000000364	0.00730616246765314
0.4720000000000013	0.005593217590206518
0.472999999999999	0.0031306498464109475
0.47400000000000375	0.001181208020597787
0.4750000000000014	0.00038068560509354717
0.4759999999999991	0.0004242221875386963
0.47700000000000387	0.0012031821403328017
0.47800000000000153	0.001665115530372459
0.4789999999999992	0.0008392196833572934
0.480000000000004	-7.611132956870321e-05
0.48100000000000165	-0.00023010465586397426
0.4819999999999993	-5.2040120954890875e-05
0.4830000000000041	-8.900545900859096e-05
0.48400000000000176	-0.0008716638896763434
0.48499999999999943	-0.0023266733904456246
0.4860000000000042	-0.004070600878363633
0.4870000000000019	-0.006049675770037925
0.48799999999999955	-0.007405165049675483
0.4890000000000043	-0.006953291697924346
0.490000000000002	-0.005138835698487462
0.49099999999999966	-0.003890805744819055
0.49200000000000443	-0.004780022683088405
0.4930000000000021	-0.006463765217973185
0.4939999999999998	-0.006435466282611216
0.49500000000000455	-0.004541757462120398
0.4960000000000022	-0.0020638793654488797
0.4969999999999999	-0.00033835784860857454
0.49800000000000466	-0.0007006744350655867
0.49900000000000233	-0.0036383105363586325
0.5	-0.007860109851046869
0.5010000000000048	-0.01039472903381394
0.5020000000000024	-0.009647733802820755
0.5030000000000001	-0.0071264559246694455
0.5040000000000049	-0.004238426423461666
0.5050000000000026	-0.0018279693377887586
0.5060000000000002	-0.0005983164153800651
0.507000000000005	-0.00012697213462197767
0.5080000000000027	0.0007995391445627718
0.5090000000000003	0.0031761018554619554
0.5100000000000051	0.0061455636697787305
0.5110000000000028	0.0077423176254290335
0.5120000000000005	0.006844038993563553
0.5130000000000052	0.0037385239909449755
0.5140000000000029	0.0003403097040017029
0.5150000000000006	-0.0015778826279294659
0.5160000000000053	-0.0023182747497971735
0.517000000000003	-0.002255081252015357
0.5180000000000007	-0.0015702859090811433
0.5190000000000055	-0.002040866172946021
0.5200000000000031	-0.00371325955366283
0.5210000000000008	-0.00445621862635708
0.5220000000000056	-0.003364316678254724
0.5230000000000032	-0.0012332583390471732
0.5240000000000009	0.0005285619235994178
0.5250000000000057	0.0012668358625022268
0.5260000000000034	3.865109794581065e-07
0.527000000000001	-0.0028687456721897303
0.5280000000000058	-0.004762749710918384
0.5290000000000035	-0.004588633924895583
0.5300000000000011	-0.0028185877978420364
0.5309999999999988	-0.0008966309808801996
0.5320000000000036	-0.0007035198791721458
0.5330000000000013	-0.002558993655589405
0.5339999999999989	-0.0041616517153453825
0.5350000000000037	-0.0037498046480147055
0.5360000000000014	-0.0028262131444277243
0.536999999999999	-0.0025796305334735126
0.5380000000000038	-0.002985723702707028
0.5390000000000015	-0.004875089630256129
0.5399999999999991	-0.00835888563559751
0.5410000000000039	-0.01159754788306997
0.5420000000000016	-0.012802610317827399
0.5429999999999993	-0.012092990164465547
0.544000000000004	-0.010377404066341045
0.5450000000000017	-0.008051215007284337
0.5459999999999994	-0.005863614379438224
0.5470000000000041	-0.004840977387183981
0.5480000000000018	-0.004091865656827351
0.5489999999999995	-0.001773089725418595
0.5500000000000043	0.0021559506208244416
0.5510000000000019	0.005560833239471127
0.5519999999999996	0.005728395950892551
0.5530000000000044	0.0031645455446088462
0.554000000000002	0.00047721862387763777
0.5549999999999997	-0.0018458947571954897
0.5560000000000045	-0.003619959082600439
0.5570000000000022	-0.0038907226924193763
0.5579999999999998	-0.003211920342509247
0.5590000000000046	-0.0028341054525830487
0.5600000000000023	-0.0034352299529037374
0.5609999999999999	-0.00473581800601882
0.5620000000000047	-0.005132591312347681
0.5630000000000024	-0.00394946878432921
0.5640000000000001	-0.0023119489118720053
0.5650000000000048	-0.0009618939946914105
0.5660000000000025	-0.0002554502197149907
0.5670000000000002	-0.0009887158020469046
0.568000000000005	-0.002707034972528294
0.5690000000000026	-0.0035095560819298857
0.5700000000000003	-0.002270866326169812
0.5710000000000051	0.00037839072542926244
0.5720000000000027	0.002441009862770181
0.5730000000000004	0.002765350657800963
0.5740000000000052	0.001646927222444545
0.5750000000000028	2.940284629358801e-05
0.5760000000000005	-0.0007410836402574366
0.5770000000000053	-0.0007029209481041425
0.578000000000003	-0.0004922904368225352
0.5790000000000006	0.0003633207138320637
0.5800000000000054	0.0015342618419317638
0.5810000000000031	0.0015173927880201383
0.5820000000000007	0.000800420360414591
0.5830000000000055	0.0006677752620878767
0.5840000000000032	0.0011063678916265892
0.5850000000000009	0.002648850645015153
0.5860000000000056	0.004318119073121328
0.5870000000000033	0.003794397580339166
0.588000000000001	0.0017788837911631651
0.5890000000000057	0.0011594886784936835
0.5900000000000034	0.0030796961725672247
0.5910000000000011	0.0056209332834054404
0.5919999999999987	0.0067376912848214785
0.5930000000000035	0.00597551400974675
0.5940000000000012	0.0035979843854949886
0.5949999999999989	0.0006880230793314098
0.5960000000000036	-0.0013099067834407836
0.5970000000000013	-0.0013507130255109602
0.597999999999999	-7.836976989731972e-05
0.5990000000000038	0.00041168597836705665
0.6000000000000014	-0.0005474216281365759
0.6009999999999991	-0.002033951753114904
0.6020000000000039	-0.0026135509541985406
0.6030000000000015	-0.0013646719409720278
0.6039999999999992	0.00085718345192178
0.605000000000004	0.002614936776196893
0.6060000000000016	0.003592674086546944
0.6069999999999993	0.003924523809697966
0.6080000000000041	0.0033044377014647777
0.6090000000000018	0.002160596278530621
0.6099999999999994	0.001772950181354784
0.6110000000000042	0.002592617427784511
0.6120000000000019	0.0036088090958657257
0.6129999999999995	0.0037171976872095542
0.6140000000000043	0.0034554945666984893
0.615000000000002	0.0037013295303823766
0.6159999999999997	0.004366030034185137
0.6170000000000044	0.005101106090004077
0.6180000000000021	0.005226216833390531
0.6189999999999998	0.004189048976929606
0.6200000000000045	0.002527200671502231
0.6210000000000022	0.0008672015758175652
0.6219999999999999	-0.0005783197202518439
0.6230000000000047	-0.0017637894575845518
0.6240000000000023	-0.0029567672632228007
0.625	-0.0034468107310650434
0.6260000000000048	-0.0023411790465307416
0.6270000000000024	-0.0003965780107481275
0.6280000000000001	0.0013366376367068152
0.6290000000000049	0.00250248857948716
0.6300000000000026	0.003140734679593085
0.6310000000000002	0.0038790183315347187
0.632000000000005	0.004714906466815073
0.6330000000000027	0.004601566903965255
0.6340000000000003	0.0031890195054939553
0.6350000000000051	0.00116603924697612
0.6360000000000028	-0.0008011932940987037
0.6370000000000005	-0.0024174358707144752
0.6380000000000052	-0.003465741939293044
0.6390000000000029	-0.0045765752188837595
0.6400000000000006	-0.005821910311752663
0.6410000000000053	-0.005856524194459424
0.642000000000003	-0.005060272204920414
0.6430000000000007	-0.004596829751838569
0.6440000000000055	-0.0038934482651193816
0.6450000000000031	-0.0023537016596040846
0.6460000000000008	-0.0006538127175238005
0.6470000000000056	0.0002822911312002123
0.6480000000000032	0.0003211221512960488
0.6490000000000009	0.0005581870587763441
0.6500000000000057	0.0013556753789377533
0.6510000000000034	0.0013994578690146645
0.652000000000001	0.0006185671271300092
0.6530000000000058	0.00014055047189196499
0.6540000000000035	0.0005205399073821438
0.6550000000000011	0.0016454574787776628
0.6559999999999988	0.002496992828357464
0.6570000000000036	0.002556873292423152
0.6580000000000013	0.002508599223769337
0.6589999999999989	0.0024979827075362927
0.6600000000000037	0.0017710969068705795
0.6610000000000014	0.0003314996459673074
0.661999999999999	-0.0006453319475201056
0.6630000000000038	-0.0009922852491770094
0.6640000000000015	-0.0015341212333589043
0.6649999999999991	-0.00198551338999562
0.6660000000000039	-0.0011111111067913055
0.6670000000000016	0.0011000849221956344
0.6679999999999993	0.003624027919340882
0.669000000000004	0.006483920308478476
0.6700000000000017	0.008644441645861997
0.6709999999999994	0.00858717303550123
0.6720000000000041	0.007134630234682603
0.6730000000000018	0.0059503843571543195
0.6739999999999995	0.005708095528519055
0.6750000000000043	0.005856838923635208
0.6760000000000019	0.005357261887940011
0.6769999999999996	0.003595406081625725
0.6780000000000044	0.001263220203595773
0.679000000000002	-0.0007024763322876702
0.6799999999999997	-0.0017427819893643137
0.6810000000000045	-0.0015086280553435634
0.6820000000000022	2.309210322260497e-05
0.6829999999999998	0.002401227398550767
0.6840000000000046	0.004279409217302049
0.6850000000000023	0.005240675786594658
0.6859999999999999	0.006208053321284713
0.6870000000000047	0.007201716053478529
0.6880000000000024	0.008056212278763627
0.6890000000000001	0.009157016537994696
0.6900000000000048	0.009257575183206175
0.6910000000000025	0.007125560826103861
0.6920000000000002	0.004206917552407114
0.693000000000005	0.002246403412628279
0.6940000000000026	0.0016904994717729202
0.6950000000000003	0.0022584846062445375
0.6960000000000051	0.0034793929441272776
0.6970000000000027	0.005210197691080266
0.6980000000000004	0.005965362843202986
0.6990000000000052	0.004577158485957749
0.7000000000000028	0.002715504739520879
0.7010000000000005	0.0021541769216431076
0.7020000000000053	0.003026002224462716
0.703000000000003	0.004174762918156817
0.7040000000000006	0.004471569639570733
0.7050000000000054	0.003531628134294999
0.7060000000000031	0.0016762672284492718
0.7070000000000007	3.993591926124422e-05
0.7080000000000055	-0.00029659057152040696
0.7090000000000032	0.0010852063680600352
0.7100000000000009	0.003305297468600679
0.7110000000000056	0.00477585434213541
0.7120000000000033	0.004700894590511592
0.713000000000001	0.003487104633367229
0.7140000000000057	0.0022946006155885853
0.7150000000000034	0.0016456519012232507
0.7160000000000011	0.0020032347643566275
0.7169999999999987	0.003515567853205991
0.7180000000000035	0.004374404405308591
0.7190000000000012	0.003572820779865595
0.7199999999999989	0.001935170619419681
0.7210000000000036	0.0006173869180943791
0.7220000000000013	0.0009198994114167317
0.722999999999999	0.0026843406537385424
0.7240000000000038	0.004729645610706321
0.7250000000000014	0.005827177348609831
0.7259999999999991	0.005482938466937291
0.7270000000000039	0.00490520965185944
0.7280000000000015	0.005166298602939958
0.7289999999999992	0.006593121612043272
0.730000000000004	0.008159516807589261
0.7310000000000016	0.007686132758246305
0.7319999999999993	0.004486307965820536
0.7330000000000041	0.00035234101883541407
0.7340000000000018	-0.0027897881762254948
0.7349999999999994	-0.004685489877615304
0.7360000000000042	-0.005408902668500759
0.7370000000000019	-0.004617330370318127
0.7379999999999995	-0.0025338112097035613
0.7390000000000043	-0.0006843627637488415
0.740000000000002	0.00013477815358358943
0.7409999999999997	0.0006443928055224346
0.7420000000000044	0.0017982256906720053
0.7430000000000021	0.003521918834858701
0.7439999999999998	0.004366878410622582
0.7450000000000045	0.0032871674187643783
0.7460000000000022	0.0007408978763975572
0.7469999999999999	-0.0017915774858632732
0.7480000000000047	-0.003506135974606758
0.7490000000000023	-0.003932025281652574
0.75	-0.0028854089964280394
0.7510000000000048	-0.0016181881109777127
0.7520000000000024	-0.0010216984178920779
0.7530000000000001	-0.0011500093684869404
0.7540000000000049	-0.001752275149962853
0.7550000000000026	-0.001495101689940883
0.7560000000000002	0.00024919259113096034
0.757000000000005	0.002259910569732279
0.7580000000000027	0.0027026988738811293
0.7590000000000003	0.0005672216065537137
0.7600000000000051	-0.002964426585823593
0.7610000000000028	-0.005831540232151282
0.7620000000000005	-0.006623071900123097
0.7630000000000052	-0.005228911231313983
0.7640000000000029	-0.0027537311805707625
0.7650000000000006	-8.259634017651466e-05
0.7660000000000053	0.0017305459906411349
0.767000000000003	0.0018105883419214821
0.7680000000000007	0.0014453240168228044
0.7690000000000055	0.00285734578064141
0.7700000000000031	0.005658978461199589
0.7710000000000008	0.007190462219875144
0.7720000000000056	0.0063606753338975525
0.7730000000000032	0.0035771047577198493
0.7740000000000009	-0.0004185491968002495
0.7750000000000057	-0.0037619456245855287
0.7760000000000034	-0.004863173580377903
0.777000000000001	-0.003793259799831282
0.7780000000000058	-0.0019523820828658955
0.7790000000000035	-0.0011916538729386797
0.7800000000000011	-0.00237710444061325
0.7809999999999988	-0.0036682298049908737
0.7820000000000036	-0.003234954119990727
0.7830000000000013	-0.0023520597155575204
0.7839999999999989	-0.0025511115994744926
0.7850000000000037	-0.0034376689350218747
0.7860000000000014	-0.004383983198766419
0.786999999999999	-0.005671657784692229
0.7880000000000038	-0.006561951136482334
0.7890000000000015	-0.0054863844254737885
0.7899999999999991	-0.002075311529321756
0.7910000000000039	0.001937459177163208
0.7920000000000016	0.004011684627678329
0.7929999999999993	0.004126188497741561
0.794000000000004	0.003647452719194832
0.7950000000000017	0.003431690005789314
0.7959999999999994	0.003984624024178698
0.7970000000000041	0.00502202343362874
0.7980000000000018	0.00551694146338276
0.7989999999999995	0.004313610612827206
0.8000000000000043	0.0018955878799864967
0.8010000000000019	-0.0007711338613849996
0.8019999999999996	-0.002858035576668792
0.8030000000000044	-0.003291160994562893
0.804000000000002	-0.0025273350806218047
0.8049999999999997	-0.0015452132973572052
0.8060000000000045	-0.000624318103610058
0.8070000000000022	0.0002509377911549473
0.8079999999999998	0.0012045698061029784
0.8090000000000046	0.003196494726947073
0.8100000000000023	0.006987937842919853
0.8109999999999999	0.010844982278367669
0.8120000000000047	0.01255081331655794
0.8130000000000024	0.012311408678380254
0.8140000000000001	0.010968954645684356
0.8150000000000048	0.008692127675077451
0.8160000000000025	0.006573785910701863
0.8170000000000002	0.006437662260789588
0.818000000000005	0.008232679896435977
0.8190000000000026	0.009387964612894633
0.8200000000000003	0.008699982928145802
0.8210000000000051	0.007154874717937366
0.8220000000000027	0.005767129306917052
0.8230000000000004	0.005378545001894675
0.8240000000000052	0.006026063685665257
0.8250000000000028	0.006719552537687054
0.8260000000000005	0.006586347014737467
0.8270000000000053	0.005462726375052476
0.828000000000003	0.0036142497749887424
0.8290000000000006	0.0023642653606659836
0.8300000000000054	0.002267014210470541
0.8310000000000031	0.0021459367108676228
0.8320000000000007	0.0018761528893980386
0.8330000000000055	0.0019580555351980345
0.8340000000000032	0.0019856433630112626
0.8350000000000009	0.0013593354302693173
0.8360000000000056	0.0007702059899555499
0.8370000000000033	0.0015153014675100985
0.838000000000001	0.0024635422182269556
0.8390000000000057	0.0013369325176058684
0.8400000000000034	-0.001373399687343155
0.8410000000000011	-0.004052715759154975
0.8419999999999987	-0.006024315326000042
0.8430000000000035	-0.006428727696711846
0.8440000000000012	-0.005531724597617897
0.8449999999999989	-0.0040729556274411586
0.8460000000000036	-0.0016826036951275822
0.8470000000000013	0.0007082516919929593
0.847999999999999	0.001980360912111955
0.8490000000000038	0.003463864154161188
0.8500000000000014	0.005907458913475594
0.8509999999999991	0.008234743921517856
0.8520000000000039	0.009508416139809987
0.8530000000000015	0.00940243579047406
0.8539999999999992	0.008094564382430544
0.855000000000004	0.0060956866663962545
0.8560000000000016	0.004187293569681869
0.8569999999999993	0.0025951457784605006
0.8580000000000041	0.00104919607315041
0.8590000000000018	-0.0002643163643124913
0.8599999999999994	-0.00091035136621927
0.8610000000000042	-0.0007644407622860419
0.8620000000000019	-3.804964800650646e-05
0.8629999999999995	0.0005499801109315984
0.8640000000000043	0.0010953200621074228
0.865000000000002	0.0024423082483147427
0.8659999999999997	0.004121563975723676
0.8670000000000044	0.005207123700305981
0.8680000000000021	0.0058437559134680685
0.8689999999999998	0.0063577920753781735
0.8700000000000045	0.006160010677377578
0.8710000000000022	0.005080318541208166
0.8719999999999999	0.003915625177657984
0.8730000000000047	0.003266232262962823
0.8740000000000023	0.0029927688894055833
0.875	0.00314353723221748
0.8760000000000048	0.0034322636458456544
0.8770000000000024	0.0030969169077658754
0.8780000000000001	0.0022549803758086977
0.8790000000000049	0.0008610145499642904
0.8800000000000026	-0.0009590313272365231
0.8810000000000002	-0.002707170629508133
0.882000000000005	-0.004292404441893929
0.8830000000000027	-0.0060217416622185185
0.8840000000000003	-0.0076893960824669485
0.8850000000000051	-0.008782342877012073
0.8860000000000028	-0.009408435544302951
0.8870000000000005	-0.009102442343977139
0.8880000000000052	-0.007307152015553625
0.8890000000000029	-0.004598282015482869
0.8900000000000006	-0.0026660031920635
0.8910000000000053	-0.0021854466656097884
0.892000000000003	-0.002168091474234919
0.8930000000000007	-0.002122853513851603
0.8940000000000055	-0.0023840642730494424
0.8950000000000031	-0.003090432267792046
0.8960000000000008	-0.004123443070815524
0.8970000000000056	-0.00566032353262426
0.8980000000000032	-0.007401007628157563
0.8990000000000009	-0.008387949690333973
0.9000000000000057	-0.008304458972870923
0.9010000000000034	-0.007255228374170414
0.902000000000001	-0.004684990859711987
0.9030000000000058	-0.0011306349870676207
0.9040000000000035	0.0019516779453996073
0.9050000000000011	0.004489675240670421
0.9059999999999988	0.006583234138556804
0.9070000000000036	0.0072343432261635235
0.9080000000000013	0.006431966928644502
0.9089999999999989	0.005828547769381247
0.9100000000000037	0.00510103179821337
0.9110000000000014	0.002521292529176232
0.911999999999999	-0.00156293892251074
0.9130000000000038	-0.004919623009279991
0.9140000000000015	-0.00603544794884258
0.9149999999999991	-0.0053969644787681004
0.9160000000000039	-0.004070484945396126
0.9170000000000016	-0.0023768380278544037
0.9179999999999993	-0.0008641275354745164
0.919000000000004	-0.0006629717220794803
0.9200000000000017	-0.0014147246213478456
0.9209999999999994	-0.0013113722862002422
0.9220000000000041	0.0002219436227508535
0.9230000000000018	0.001379046956696161
0.9239999999999995	0.0008060078604248416
0.9250000000000043	-0.0011396384037308015
0.9260000000000019	-0.003445284199992322
0.9269999999999996	-0.005359710898685248
0.9280000000000044	-0.0059425179926516775
0.929000000000002	-0.0038960351585862057
0.9299999999999997	-0.0005240710140986538
0.9310000000000045	0.0011181681877404125
0.9320000000000022	0.000439861694029063
0.9329999999999998	-0.000706084796244746
0.9340000000000046	-0.0007764206590411707
0.9350000000000023	-0.00011688236736559793
0.9359999999999999	0.0001706514920844213
0.9370000000000047	-0.0001489525570447489
0.9380000000000024	-0.0013707411980516111
0.9390000000000001	-0.003539994302216785
0.9400000000000048	-0.005176798595568675
0.9410000000000025	-0.004786341979682056
0.9420000000000002	-0.0025183134527876224
0.943000000000005	0.000533560598400905
0.9440000000000026	0.003202328908695057
0.9450000000000003	0.005149045871567192
0.9460000000000051	0.006641104122705366
0.9470000000000027	0.007336370560206092
0.9480000000000004	0.0075293187912184225
0.9490000000000052	0.008067156316348453
0.9500000000000028	0.008363010378316708
0.9510000000000005	0.0072791135285885785
0.9520000000000053	0.004670861370543783
0.953000000000003	0.0022007099008116314
0.9540000000000006	0.0019211826747738173
0.9550000000000054	0.0036164757637963197
0.9560000000000031	0.007228019274866108
0.9570000000000007	0.013375713021758707
0.9580000000000055	0.0202946504792449
0.9590000000000032	0.0264842523122177
0.9600000000000009	0.03338348407683225
0.9610000000000056	0.042802490264260334
0.9620000000000033	0.05424028095727275
0.963000000000001	0.0659646122301773
0.9640000000000057	0.0770243955616377
0.9650000000000034	0.08617710016676496
0.9660000000000011	0.09315896483510279
0.9669999999999987	0.10012708401980255
0.9680000000000035	0.10893604407696476
0.9690000000000012	0.11902465489508468
0.9699999999999989	0.12807580610530864
0.9710000000000036	0.13551456339423112
0.9720000000000013	0.14120918253795675
0.972999999999999	0.14395235033146772
0.9740000000000038	0.14473000158460317
0.9750000000000014	0.145425786039037
0.9759999999999991	0.14682359989038868
0.9770000000000039	0.14879787362459648
0.9780000000000015	0.15011296084883285
0.9789999999999992	0.14927994593939523
0.980000000000004	0.14723301273398864
0.9810000000000016	0.1465181760611776
0.9819999999999993	0.14830714550550986
0.9830000000000041	0.15273881508212428
0.9840000000000018	0.15836831010161967
0.9849999999999994	0.16281492808471548
0.9860000000000042	0.165689300329524
0.9870000000000019	0.16825381679679186
0.9879999999999995	0.17102505522623893
0.9890000000000043	0.17427648525165168
0.990000000000002	0.17832896247638919
0.9909999999999997	0.18177548090474674
0.9920000000000044	0.18265986622065
0.9930000000000021	0.18088117099183207
0.9939999999999998	0.17833428887473912
0.9950000000000045	0.17755354300839246
0.9960000000000022	0.1796288510486996
0.9969999999999999	0.1833345368076321
0.9980000000000047	0.18625062948922105
0.9990000000000023	0.1869709149799732
1.0	0.1858676237201876
1.0010000000000048	0.1838859122634317
1.0020000000000024	0.18147016989420967
1.0030000000000001	0.17793028031007868
1.0040000000000049	0.17216404313584416
1.0050000000000026	0.1628872029019673
1.0060000000000002	0.14956074780010098
1.007000000000005	0.13357996990798127
1.0080000000000027	0.11807335890482633
1.0090000000000003	0.10629148383146073
1.0100000000000051	0.09816336780864712
1.0110000000000028	0.09100471916581988
1.0120000000000005	0.08365738506209033
1.0130000000000052	0.07648799524278699
1.014000000000003	0.06931607985258749
1.0150000000000006	0.06278908691216065
1.0160000000000053	0.05806983379043049
1.017000000000003	0.05488083787072433
1.0180000000000007	0.05211688148982697
1.0190000000000055	0.048827622350617016
1.0200000000000031	0.045177843290408956
1.0210000000000008	0.04235078140115812
1.0220000000000056	0.04112148917112918
1.0230000000000032	0.041406302305299666
1.024000000000001	0.04248044737254515
1.0250000000000057	0.04369704330653389
1.0260000000000034	0.0447620619220805
1.027000000000001	0.04446306215371895
1.0280000000000058	0.04292111412842695
1.0290000000000035	0.04254384551335777
1.0300000000000011	0.043933974227493774
1.0309999999999988	0.04489475461978994
1.0320000000000036	0.04424110321223258
1.0330000000000013	0.04254846408830746
1.033999999999999	0.03972509320109189
1.0350000000000037	0.03632054351671387
1.0360000000000014	0.033617539618901245
1.036999999999999	0.03229044433211384
1.0380000000000038	0.03220829806145678
1.0390000000000015	0.03212074384532213
1.0399999999999991	0.030927466895451977
1.041000000000004	0.028774220709700156
1.0420000000000016	0.027368361902156902
1.0429999999999993	0.028152204672159186
1.044000000000004	0.030713728236465756
1.0450000000000017	0.03372466098927969
1.0459999999999994	0.03495998066344501
1.0470000000000041	0.033186407777834256
1.0480000000000018	0.02980996999894814
1.0489999999999995	0.027170196890281984
1.0500000000000043	0.026060622855512205
1.051000000000002	0.025731806290451673
1.0519999999999996	0.026038367244887502
1.0530000000000044	0.02712348945465327
1.054000000000002	0.028077867378463003
1.0549999999999997	0.027301702182467684
1.0560000000000045	0.025094840405853715
1.0570000000000022	0.023724007190473132
1.0579999999999998	0.02331743453679084
1.0590000000000046	0.022366886884553315
1.0600000000000023	0.021155002471437936
1.061	0.0202021381773267
1.0620000000000047	0.019075468405321712
1.0630000000000024	0.017964963500755514
1.064	0.01766449232789513
1.0650000000000048	0.018483199609585083
1.0660000000000025	0.02001250504072634
1.0670000000000002	0.021838663204118564
1.068000000000005	0.023765442316065623
1.0690000000000026	0.02564418396619622
1.0700000000000003	0.027095625585780696
1.071000000000005	0.028300641396707595
1.0720000000000027	0.02960400777798149
1.0730000000000004	0.030343819579749767
1.0740000000000052	0.029877847226730325
1.0750000000000028	0.027670736454029187
1.0760000000000005	0.02433285362659371
1.0770000000000053	0.02171816149390733
1.078000000000003	0.020622669484979317
1.0790000000000006	0.020260681670153394
1.0800000000000054	0.019994173244654065
1.081000000000003	0.02006035250368188
1.0820000000000007	0.019938734678812
1.0830000000000055	0.01890208313004124
1.0840000000000032	0.01756333487664372
1.0850000000000009	0.017183206883988597
1.0860000000000056	0.017498323841698478
1.0870000000000033	0.017372819190382076
1.088000000000001	0.017170747549982004
1.0890000000000057	0.017286251763479647
1.0900000000000034	0.017429578272360878
1.091000000000001	0.01761487073437783
1.0919999999999987	0.01763455031015737
1.0930000000000035	0.01711411941521621
1.0940000000000012	0.01611515308806676
1.0949999999999989	0.015066087381581491
1.0960000000000036	0.014013974880532128
1.0970000000000013	0.013419651059203617
1.097999999999999	0.013864414529189805
1.0990000000000038	0.014375768264777147
1.1000000000000014	0.014251294174118034
1.100999999999999	0.013779860655865782
1.1020000000000039	0.012877302040427925
1.1030000000000015	0.011379264679254344
1.1039999999999992	0.009627291647416335
1.105000000000004	0.00827666293042657
1.1060000000000016	0.0076458241326365405
1.1069999999999993	0.007973674884386436
1.108000000000004	0.009744295461067552
1.1090000000000018	0.012304246042634432
1.1099999999999994	0.014174523962306779
1.1110000000000042	0.015050319357187111
1.1120000000000019	0.015432140477244706
1.1129999999999995	0.015131802202380756
1.1140000000000043	0.01404437881859076
1.115000000000002	0.013191880661787711
1.1159999999999997	0.012640757873898532
1.1170000000000044	0.011169662161631663
1.118000000000002	0.008407560014007094
1.1189999999999998	0.00554999778767392
1.1200000000000045	0.0040089654622487555
1.1210000000000022	0.00434762706569075
1.1219999999999999	0.006110030722690138
1.1230000000000047	0.007437319061222666
1.1240000000000023	0.007557015705544784
1.125	0.00761025126231789
1.1260000000000048	0.00824222639649317
1.1270000000000024	0.009251797572192397
1.1280000000000001	0.010098643359981108
1.1290000000000049	0.010527536038261221
1.1300000000000026	0.009940852021872705
1.1310000000000002	0.008355984440625323
1.132000000000005	0.007084650783297059
1.1330000000000027	0.006189613885658448
1.1340000000000003	0.0056578381895303715
1.1350000000000051	0.006340302356377879
1.1360000000000028	0.008191421014639839
1.1370000000000005	0.009699886944052787
1.1380000000000052	0.009772306990679503
1.139000000000003	0.009018131012194449
1.1400000000000006	0.008379322780842602
1.1410000000000053	0.008093995492258827
1.142000000000003	0.007983416818849143
1.1430000000000007	0.007660235112284681
1.1440000000000055	0.0067537627226548335
1.1450000000000031	0.005927426887582962
1.1460000000000008	0.005664343034427092
1.1470000000000056	0.0057879738485073174
1.1480000000000032	0.007176330451256129
1.149000000000001	0.01011699362567112
1.1500000000000057	0.012792090357002699
1.1510000000000034	0.013432829085732997
1.152000000000001	0.01240359046787418
1.1530000000000058	0.011635581613613883
1.1540000000000035	0.011692961655731957
1.1550000000000011	0.011640293955525217
1.1559999999999988	0.011246517436319114
1.1570000000000036	0.01039748576917022
1.1580000000000013	0.008218892193519933
1.158999999999999	0.004646325924748915
1.1600000000000037	0.0012847270710670301
1.1610000000000014	-1.4281948251153044e-05
1.161999999999999	0.001411634007139912
1.1630000000000038	0.0045738675155664295
1.1640000000000015	0.0073376147957376564
1.1649999999999991	0.008658067671830425
1.166000000000004	0.009644273196171442
1.1670000000000016	0.011259362553346898
1.1679999999999993	0.013286275398492298
1.169000000000004	0.015322726941726842
1.1700000000000017	0.016402714296782948
1.1709999999999994	0.015503493330167064
1.1720000000000041	0.012988055186185449
1.1730000000000018	0.009775135692124749
1.1739999999999995	0.007128725804211285
1.1750000000000043	0.00599228083645877
1.176000000000002	0.0058395712792320194
1.1769999999999996	0.00605322419511454
1.1780000000000044	0.005637936249876229
1.179000000000002	0.0038751349898564925
1.1799999999999997	0.0016448956113759355
1.1810000000000045	0.0003458252602303385
1.1820000000000022	0.000753184902112245
1.1829999999999998	0.0020790062460104824
1.1840000000000046	0.0029483648036251102
1.1850000000000023	0.002091867545654792
1.186	-0.0002738541859221195
1.1870000000000047	-0.0018224638504706868
1.1880000000000024	-0.0009751582634091049
1.189	0.0021258121049479092
1.1900000000000048	0.005941901289577334
1.1910000000000025	0.00889220035977852
1.1920000000000002	0.01036439387930149
1.193000000000005	0.010240252222417388
1.1940000000000026	0.00952391181796051
1.1950000000000003	0.008972850308757236
1.196000000000005	0.00808096067373847
1.1970000000000027	0.006835517930945067
1.1980000000000004	0.005339483826553892
1.1990000000000052	0.001977113240403483
1.2000000000000028	-0.003244601565577992
1.2010000000000005	-0.0073400584094364665
1.2020000000000053	-0.008755916746738365
1.203000000000003	-0.007481319595861499
1.2040000000000006	-0.004369230890122662
1.2050000000000054	-0.0010700312993200739
1.206000000000003	0.001198446418590979
1.2070000000000007	0.0022459752249375177
1.2080000000000055	0.003267601525740819
1.2090000000000032	0.005117019999048747
1.2100000000000009	0.0065462633625311285
1.2110000000000056	0.00581417336336201
1.2120000000000033	0.0032249459419944047
1.213000000000001	0.00017940676780412888
1.2140000000000057	-0.0020795798411755565
1.2150000000000034	-0.0032102744136650917
1.216000000000001	-0.0036254071247005613
1.2169999999999987	-0.0028765723734344084
1.2180000000000035	-0.0014168895419425316
1.2190000000000012	-0.0009092251558898125
1.2199999999999989	-0.001491701988946957
1.2210000000000036	-0.0017536852495497303
1.2220000000000013	-0.0005164211125088783
1.222999999999999	0.00200338972223649
1.2240000000000038	0.004473359379153829
1.2250000000000014	0.005744401382573029
1.225999999999999	0.005151420768412439
1.2270000000000039	0.0027488332687403104
1.2280000000000015	0.0001441022341472836
1.2289999999999992	-0.00017180176660082323
1.230000000000004	0.0027863343225185857
1.2310000000000016	0.00686356610513034
1.2319999999999993	0.00948836766369064
1.233000000000004	0.009752795303634688
1.2340000000000018	0.007871162905596484
1.2349999999999994	0.0059540698993762915
1.2360000000000042	0.005845108698475642
1.2370000000000019	0.007119443309766906
1.2379999999999995	0.008472356381538992
1.2390000000000043	0.008381021037722255
1.240000000000002	0.0063094087514414116
1.2409999999999997	0.003822356045803188
1.2420000000000044	0.002820142802023488
1.243000000000002	0.0030532933968211357
1.2439999999999998	0.0036413604314934223
1.2450000000000045	0.004943526846571985
1.2460000000000022	0.006937716384603108
1.2469999999999999	0.008465535890210969
1.2480000000000047	0.009414244986762719
1.2490000000000023	0.011044426333338565
1.25	0.01317815284264065
1.2510000000000048	0.014746088978680209
1.2520000000000024	0.015074793741012619
1.2530000000000001	0.013556756862627261
1.2540000000000049	0.010343328042534572
1.2550000000000026	0.006623160057527348
1.2560000000000002	0.003986627474699805
1.257000000000005	0.0035663801102606904
1.2580000000000027	0.004869219863529209
1.2590000000000003	0.006329734595023053
1.2600000000000051	0.007000375097275081
1.2610000000000028	0.0067967452639610525
1.2620000000000005	0.006489273765622554
1.2630000000000052	0.00717693766691704
1.264000000000003	0.009078172427788184
1.2650000000000006	0.010611328435723407
1.2660000000000053	0.010647805028598793
1.267000000000003	0.009680573236797933
1.2680000000000007	0.008291776557824763
1.2690000000000055	0.0077748370685418455
1.2700000000000031	0.008455182058723263
1.2710000000000008	0.009044766379308733
1.2720000000000056	0.009187687473541201
1.2730000000000032	0.009274488584483575
1.274000000000001	0.00961488703933901
1.2750000000000057	0.010091897990662037
1.2760000000000034	0.010790237496839938
1.277000000000001	0.012117614297337454
1.2780000000000058	0.01303805303142827
1.2790000000000035	0.012023693617608005
1.2800000000000011	0.009012081627862628
1.2809999999999988	0.00483534581021459
1.2820000000000036	0.0011517378654183766
1.2830000000000013	-0.00044475984419429756
1.283999999999999	7.652787959348913e-05
1.2850000000000037	0.0018259434485091808
1.2860000000000014	0.0035832951147865143
1.286999999999999	0.004693833663984257
1.2880000000000038	0.00560594420615438
1.2890000000000015	0.006861362579350925
1.2899999999999991	0.008471043324032507
1.291000000000004	0.009878596733018222
1.2920000000000016	0.009943027506331146
1.2929999999999993	0.008482473965531558
1.294000000000004	0.006369193569893145
1.2950000000000017	0.0036205086479996085
1.2959999999999994	0.0010192060354502809
1.2970000000000041	4.020772352350952e-05
1.2980000000000018	9.753333749134725e-05
1.2989999999999995	0.00025574086760561177
1.3000000000000043	0.0006433743289926712
1.301000000000002	0.001148110089857377
1.3019999999999996	0.00144331657965865
1.3030000000000044	0.0018592768560795926
1.304000000000002	0.002813478045599641
1.3049999999999997	0.003534270976799645
1.3060000000000045	0.0032646173883387444
1.3070000000000022	0.0025802108393638582
1.3079999999999998	0.0022416802496435678
1.3090000000000046	0.0022156189532581898
1.3100000000000023	0.0021606595525348053
1.311	0.0019208027410658889
1.3120000000000047	0.0016229549544594566
1.3130000000000024	0.001840027509468617
1.314	0.0023299337109488833
1.3150000000000048	0.001936411484154049
1.3160000000000025	0.000884135227036042
1.3170000000000002	0.0007255990715500174
1.318000000000005	0.0016333782471146475
1.3190000000000026	0.0016266358988886699
1.3200000000000003	0.00017769125357847848
1.321000000000005	-0.0007860217895834774
1.3220000000000027	-0.0009831641718704772
1.3230000000000004	-0.0019765925036833833
1.3240000000000052	-0.003487900072000156
1.3250000000000028	-0.003558163077701017
1.3260000000000005	-0.0022319591304022085
1.3270000000000053	-0.0009971068402283277
1.328000000000003	8.003092537842797e-05
1.3290000000000006	0.001557475118693402
1.3300000000000054	0.0034304461353822473
1.331000000000003	0.005469687789516363
1.3320000000000007	0.007311775874324111
1.3330000000000055	0.008084459326806827
1.3340000000000032	0.007412260106084306
1.3350000000000009	0.005944079890272342
1.3360000000000056	0.004250271854075736
1.3370000000000033	0.0026530601521020064
1.338000000000001	0.0008818978510658742
1.3390000000000057	-0.0010874199530327283
1.3400000000000034	-0.0018305380132476404
1.341000000000001	-0.0006302651020068159
1.3419999999999987	0.0013143047958352565
1.3430000000000035	0.0025387303165608655
1.3440000000000012	0.003013263623943774
1.3449999999999989	0.0036505433818605154
1.3460000000000036	0.004776964951089621
1.3470000000000013	0.006014313697212004
1.347999999999999	0.007823488535567871
1.3490000000000038	0.010684173010440149
1.3500000000000014	0.012205942310319452
1.350999999999999	0.010844988565605304
1.3520000000000039	0.007972769350786457
1.3530000000000015	0.005300979947372825
1.3539999999999992	0.0044105184904728555
1.355000000000004	0.004912361340527731
1.3560000000000016	0.005613780388531788
1.3569999999999993	0.005831113450043222
1.358000000000004	0.005171723700183619
1.3590000000000018	0.003984625199586039
1.3599999999999994	0.0024914690624451945
1.3610000000000042	0.001561295478821408
1.3620000000000019	0.002269276371203067
1.3629999999999995	0.0036688893724782946
1.3640000000000043	0.0034890368357120036
1.365000000000002	0.0017872585827354427
1.3659999999999997	8.959895116327427e-05
1.3670000000000044	-0.0012068100667080028
1.368000000000002	-0.0011758690442692967
1.3689999999999998	0.0009007105464434671
1.3700000000000045	0.003872665914188813
1.3710000000000022	0.006188719715584018
1.3719999999999999	0.007211612274925373
1.3730000000000047	0.007230503838119327
1.3740000000000023	0.006586054283669982
1.375	0.006005191583505713
1.3760000000000048	0.00584467895592654
1.3770000000000024	0.005072289894355041
1.3780000000000001	0.0025201291626022445
1.3790000000000049	-0.0015366385544198812
1.3800000000000026	-0.004223316243175065
1.3810000000000002	-0.003809899128229783
1.382000000000005	-0.0016860610882920056
1.3830000000000027	0.0010402425736232546
1.3840000000000003	0.0036216603675044926
1.3850000000000051	0.0051836113882178635
1.3860000000000028	0.005692011322595728
1.3870000000000005	0.00553582541095466
1.3880000000000052	0.005678383951615098
1.389000000000003	0.00718778567629132
1.3900000000000006	0.00961067708333406
1.3910000000000053	0.010513431336947094
1.392000000000003	0.008215867389804673
1.3930000000000007	0.00433581246164131
1.3940000000000055	0.0016524699502854325
1.3950000000000031	0.0013315143627984313
1.3960000000000008	0.0027389700112417396
1.3970000000000056	0.004620900070836761
1.3980000000000032	0.005356105955280928
1.399000000000001	0.004264259611793535
1.4000000000000057	0.0023292909533001445
1.4010000000000034	0.0007907250517586836
1.402000000000001	0.00047547703977351155
1.4030000000000058	0.001465369685992779
1.4040000000000035	0.002502904431370484
1.4050000000000011	0.0020341324312229503
1.4059999999999988	0.0007280298426143403
1.4070000000000036	-0.0002267527682565669
1.4080000000000013	-0.00017155548308854144
1.408999999999999	0.0018778115821048685
1.4100000000000037	0.004429604633529108
1.4110000000000014	0.005138204946035971
1.411999999999999	0.004224114013529332
1.4130000000000038	0.0029146666535863766
1.4140000000000015	0.0020593877327841304
1.4149999999999991	0.0018750288202945514
1.416000000000004	0.0021928212872588835
1.4170000000000016	0.00270532970004604
1.4179999999999993	0.002371454278979295
1.419000000000004	-0.0004980864690191356
1.4200000000000017	-0.0052453638057623105
1.4209999999999994	-0.008423873853485607
1.4220000000000041	-0.008201570696015492
1.4230000000000018	-0.005761123845894925
1.4239999999999995	-0.0024051089669988035
1.4250000000000043	0.0009553994675279552
1.426000000000002	0.0023557395566868892
1.4269999999999996	0.0014823712829564462
1.4280000000000044	0.0010724064008495163
1.429000000000002	0.0030052309300205725
1.4299999999999997	0.006041108212870285
1.4310000000000045	0.007995121502120171
1.4320000000000022	0.0076296250762656
1.4329999999999998	0.005247346876421223
1.4340000000000046	0.002608330239795934
1.4350000000000023	0.0012967073633661603
1.436	0.0015594850832380503
1.4370000000000047	0.003008511116154484
1.4380000000000024	0.004582170656356687
1.439	0.0042147610057282035
1.4400000000000048	0.0022464652649406727
1.4410000000000025	0.0011934143569038262
1.4420000000000002	0.0017422149079184398
1.443000000000005	0.002892992455826515
1.4440000000000026	0.0038558522964005594
1.4450000000000003	0.004650522849455047
1.446000000000005	0.004226104525608038
1.4470000000000027	0.002126631587365342
1.4480000000000004	0.0008929341699264571
1.4490000000000052	0.002473687066109182
1.4500000000000028	0.005820274458864802
1.4510000000000005	0.00874079694426273
1.4520000000000053	0.010130629221715017
1.453000000000003	0.009901058103648119
1.4540000000000006	0.00889524025725105
1.4550000000000054	0.008143238965519467
1.456000000000003	0.007796709458194493
1.4570000000000007	0.007783811765906278
1.4580000000000055	0.007350393942199197
1.4590000000000032	0.005249079022914728
1.4600000000000009	0.0015736580247985694
1.4610000000000056	-0.0017799271168670882
1.4620000000000033	-0.003599210485362905
1.463000000000001	-0.004251941271023991
1.4640000000000057	-0.0040283956041573315
1.4650000000000034	-0.0029818016081994917
1.466000000000001	-0.0019123349641050696
1.4670000000000059	-0.00210728571818026
1.4680000000000035	-0.0026447928994879216
1.4690000000000012	-0.0011686850686806899
1.4699999999999989	0.002353770255028835
1.4710000000000036	0.005484520843382698
1.4720000000000013	0.005859792381763868
1.472999999999999	0.003366041346749897
1.4740000000000038	-0.0003982650545832214
1.4750000000000014	-0.0038847518542141812
1.475999999999999	-0.006119931809809137
1.4770000000000039	-0.006496208462136939
1.4780000000000015	-0.005427152902870077
1.4789999999999992	-0.004538891377702186
1.480000000000004	-0.004346072360625814
1.4810000000000016	-0.004265008816576023
1.4819999999999993	-0.0036477539764018874
1.483000000000004	-0.0022451764842888033
1.4840000000000018	-0.0007470351599341461
1.4849999999999994	0.0006557130176961955
1.4860000000000042	0.0018756294198880676
1.4870000000000019	0.0018661343454661654
1.4879999999999995	0.00047571497050382793
1.4890000000000043	-0.0005882832066098785
1.490000000000002	-0.0002262502997921193
1.4909999999999997	0.0009952362504710899
1.4920000000000044	0.0018038879320708579
1.493000000000002	0.001714844220972363
1.4939999999999998	0.0012839775491255711
1.4950000000000045	0.0008452089907487671
1.4960000000000022	0.000882255687864448
1.4969999999999999	0.001699925133435648
1.4980000000000047	0.00240016313741809
1.4990000000000023	0.0016968876208147791
1.5	-0.00014050598222339127
1.5010000000000048	-0.002427523146850203
1.5020000000000024	-0.004561682781180681
1.5030000000000001	-0.005323116253726582
1.5040000000000049	-0.004674030993026627
1.5050000000000026	-0.003303253553898204
1.5060000000000002	-0.0017154610330717577
1.507000000000005	-5.511954646714322e-05
1.5080000000000027	0.0016910398589645096
1.5090000000000003	0.0035447547669696586
1.5100000000000051	0.005350156690670208
1.5110000000000028	0.006494882040577436
1.5120000000000005	0.007129537853680276
1.5130000000000052	0.007655548474698378
1.514000000000003	0.007409586132690404
1.5150000000000006	0.005953295372800407
1.5160000000000053	0.0042346422298443955
1.517000000000003	0.0033639222525920724
1.5180000000000007	0.003292855550917643
1.5190000000000055	0.00284746642881281
1.5200000000000031	0.0014567878438056776
1.5210000000000008	0.0001881924083607114
1.5220000000000056	-0.00044355931961055303
1.5230000000000032	-0.0008396051056980261
1.524000000000001	-0.0008131635394832334
1.5250000000000057	-0.00039926928992951654
1.5260000000000034	0.000518209217308869
1.527000000000001	0.00206745398708236
1.5280000000000058	0.003272027855370239
1.5290000000000035	0.00394964816060422
1.5300000000000011	0.004995350512742349
1.5309999999999988	0.005985310834374998
1.5320000000000036	0.005737325163196973
1.5330000000000013	0.004528073604593863
1.533999999999999	0.0037816278734166173
1.5350000000000037	0.0036878353890098586
1.5360000000000014	0.0032210536806285433
1.536999999999999	0.0027493036363254518
1.5380000000000038	0.002865979617218826
1.5390000000000015	0.00218976887907361
1.5399999999999991	-9.893717160448291e-05
1.541000000000004	-0.0023061492871923285
1.5420000000000016	-0.003445071511210573
1.5429999999999993	-0.004230397608456431
1.544000000000004	-0.004589048805437897
1.5450000000000017	-0.0036529622761236353
1.5459999999999994	-0.0013297637095760306
1.5470000000000041	0.0012922647631639023
1.5480000000000018	0.003568413510126072
1.5489999999999995	0.00545978831724896
1.5500000000000043	0.00647544139551801
1.551000000000002	0.006226227322915336
1.5519999999999996	0.0052145687397909726
1.5530000000000044	0.004357020679521067
1.554000000000002	0.004095974544775245
1.5549999999999997	0.003765722635894921
1.5560000000000045	0.002543152095019298
1.5570000000000022	0.0009099213209724916
1.5579999999999998	-0.0005046160100345039
1.5590000000000046	-0.0012753890062479581
1.5600000000000023	-0.0008008673450129336
1.561	0.0005516918748500459
1.5620000000000047	0.0018993741653960273
1.5630000000000024	0.002735223368750649
1.564	0.0031417222381527592
1.5650000000000048	0.003460136316938539
1.5660000000000025	0.0031195837984579694
1.5670000000000002	0.001672374938663353
1.568000000000005	0.00036852366055963785
1.5690000000000026	-5.4824817851508965e-05
1.5700000000000003	-0.0006181900485217504
1.571000000000005	-0.0015277415269888963
1.5720000000000027	-0.0024967954565545654
1.5730000000000004	-0.0034704035798479894
1.5740000000000052	-0.003979983502215543
1.5750000000000028	-0.0040381773146295685
1.5760000000000005	-0.003989523295802169
1.5770000000000053	-0.003791576240771999
1.578000000000003	-0.0035753782977669636
1.5790000000000006	-0.0037336783067266656
1.5800000000000054	-0.004056233775748428
1.581000000000003	-0.0040478594947253145
1.5820000000000007	-0.004046524711014826
1.5830000000000055	-0.005030840646006531
1.5840000000000032	-0.006834433240437217
1.5850000000000009	-0.00824245701020736
1.5860000000000056	-0.00856569058181712
1.5870000000000033	-0.007723099212665805
1.588000000000001	-0.005480958986411306
1.5890000000000057	-0.002257959717073765
1.5900000000000034	0.00011824293697752784
1.591000000000001	0.0003010896466945705
1.5920000000000059	-0.0005620572456322733
1.5930000000000035	-0.0007494642243705801
1.5940000000000012	-0.0006937084202958276
1.5949999999999989	-0.0005775075697875536
1.5960000000000036	-0.0001258870979760311
1.5970000000000013	-0.0008376828012320633
1.597999999999999	-0.0037995225610620805
1.5990000000000038	-0.007910858322555706
1.6000000000000014	-0.010641173555102995
1.600999999999999	-0.010227125737112677
1.6020000000000039	-0.006891363772862863
1.6030000000000015	-0.0026386355384191195
1.6039999999999992	-0.00032430039294396846
1.605000000000004	-0.0002469919785106629
1.6060000000000016	-6.515592249674285e-05
1.6069999999999993	0.0011426066293727859
1.608000000000004	0.0028555320462581336
1.6090000000000018	0.00494150249916281
1.6099999999999994	0.006401757736965283
1.6110000000000042	0.005422911882970393
1.6120000000000019	0.0024730304653356955
1.6129999999999995	-0.00040505941484271805
1.6140000000000043	-0.0024036968226679297
1.615000000000002	-0.002967230872196237
1.6159999999999997	-0.0018501202076178429
1.6170000000000044	-0.0002220214198707882
1.618000000000002	-6.797714853530065e-05
1.6189999999999998	-0.0017868696436716528
1.6200000000000045	-0.0037037675878317552
1.6210000000000022	-0.004916158298990644
1.6219999999999999	-0.005129598614768954
1.6230000000000047	-0.0044780829978287254
1.6240000000000023	-0.003838417968172551
1.625	-0.0037121398859274327
1.6260000000000048	-0.003898567659522286
1.6270000000000024	-0.00407730260604134
1.6280000000000001	-0.0037013231484606004
1.6290000000000049	-0.0007007533170684055
1.6300000000000026	0.004392340158433685
1.6310000000000002	0.007751495462830463
1.632000000000005	0.008089508432312655
1.6330000000000027	0.006832561144415796
1.6340000000000003	0.005287086755925949
1.6350000000000051	0.0040158109458869745
1.6360000000000028	0.003307366013832552
1.6370000000000005	0.0025271822476095815
1.6380000000000052	0.0005065952188138499
1.639000000000003	-0.0028785014714471165
1.6400000000000006	-0.006268175672694433
1.6410000000000053	-0.008039439235020814
1.642000000000003	-0.007275408074560303
1.6430000000000007	-0.004013618419344776
1.6440000000000055	0.00014796571639605984
1.6450000000000031	0.0031731578508329356
1.6460000000000008	0.004419389139462318
1.6470000000000056	0.0047625185905877205
1.6480000000000032	0.0055163013055599085
1.649000000000001	0.007206849113880662
1.6500000000000057	0.009285752381842295
1.6510000000000034	0.010301825948131605
1.652000000000001	0.008699003149286292
1.6530000000000058	0.004582622933423896
1.6540000000000035	-0.00042075098381752106
1.6550000000000011	-0.004320357139080883
1.6559999999999988	-0.0061834754783386325
1.6570000000000036	-0.006570400683446839
1.6580000000000013	-0.006196906333716579
1.658999999999999	-0.006155454267688421
1.6600000000000037	-0.006743105612014399
1.6610000000000014	-0.006587380162264256
1.661999999999999	-0.0057858425937411416
1.6630000000000038	-0.005087563175510569
1.6640000000000015	-0.00408483909766939
1.6649999999999991	-0.0029798718377516235
1.666000000000004	-0.0027176525593178573
1.6670000000000016	-0.0030840853058964708
1.6679999999999993	-0.0023460640834801123
1.669000000000004	9.625549002716067e-05
1.6700000000000017	0.003053414431335854
1.6709999999999994	0.005537334653558641
1.6720000000000041	0.007266117404100213
1.6730000000000018	0.007469262370820048
1.6739999999999995	0.006430323893998032
1.6750000000000043	0.0053266727039731525
1.676000000000002	0.004124686896211071
1.6769999999999996	0.00327041224019704
1.6780000000000044	0.0029430554481198598
1.679000000000002	0.0015669101718655029
1.6799999999999997	-0.0016337708108523363
1.6810000000000045	-0.005017349238425339
1.6820000000000022	-0.0064332199925219375
1.6829999999999998	-0.005719951479951193
1.6840000000000046	-0.0047646432586353395
1.6850000000000023	-0.004489411093442896
1.686	-0.004528299061398011
1.6870000000000047	-0.005299228232268336
1.6880000000000024	-0.006050107858054476
1.689	-0.004596398223656348
1.6900000000000048	-0.0012840167254158676
1.6910000000000025	0.0011271023595639837
1.6920000000000002	0.001218557385402187
1.693000000000005	-0.0007371190251704587
1.6940000000000026	-0.0040671046580392735
1.6950000000000003	-0.006916657457659242
1.696000000000005	-0.007007186001096702
1.6970000000000027	-0.004799351280614166
1.6980000000000004	-0.002785646181932395
1.6990000000000052	-0.0020472501195242633
1.7000000000000028	-0.002059569640003585
1.7010000000000005	-0.002108585225500649
1.7020000000000053	-0.001897982127905715
1.703000000000003	-0.0013693337836013179
1.7040000000000006	-0.0007339801587280829
1.7050000000000054	-0.0001927313950383138
1.706000000000003	-0.0004826994609565425
1.7070000000000007	-0.0024606659083288482
1.7080000000000055	-0.004891348746360364
1.7090000000000032	-0.0060194812743589055
1.7100000000000009	-0.005542305616116251
1.7110000000000056	-0.004504408236302839
1.7120000000000033	-0.003556247173084494
1.713000000000001	-0.0020395971955676426
1.7140000000000057	-0.0003318086193677593
1.7150000000000034	0.0005686827539563099
1.716000000000001	0.0008260265746491692
1.7170000000000059	0.0012561410297829744
1.7180000000000035	0.001901470407543774
1.7190000000000012	0.0013575822922437704
1.7199999999999989	-0.0006550587014604345
1.7210000000000036	-0.003356319825498208
1.7220000000000013	-0.006561037745932168
1.722999999999999	-0.009117344041584997
1.7240000000000038	-0.009621164340949229
1.7250000000000014	-0.008235148204323525
1.725999999999999	-0.0065917877292968885
1.7270000000000039	-0.006335823878111557
1.7280000000000015	-0.007291421947710918
1.7289999999999992	-0.0073695320400724695
1.730000000000004	-0.005749695064124343
1.7310000000000016	-0.00400368539503337
1.7319999999999993	-0.003126167124149421
1.733000000000004	-0.003143477414783993
1.7340000000000018	-0.004245544266406963
1.7349999999999994	-0.006503477198070855
1.7360000000000042	-0.008935485453444485
1.7370000000000019	-0.009635857288973475
1.7379999999999995	-0.008598418445781698
1.7390000000000043	-0.0074900591099693195
1.740000000000002	-0.006728420281301875
1.7409999999999997	-0.005711326959695531
1.7420000000000044	-0.0044513428497794895
1.743000000000002	-0.0032758584908620394
1.7439999999999998	-0.0017300798307333283
1.7450000000000045	7.502498813370787e-05
1.7460000000000022	0.0009247597100344826
1.7469999999999999	0.000413605860501941
1.7480000000000047	-3.119559208541488e-06
1.7490000000000023	0.00046162751402905374
1.75	0.0005361703903061081
1.7510000000000048	3.9645267462705586e-05
1.7520000000000024	-0.00013584665858376097
1.7530000000000001	-0.00015819901022936917
1.7540000000000049	-0.0003307692221412908
1.7550000000000026	-0.000670586761056324
1.7560000000000002	-0.001022965494723277
1.757000000000005	-0.0009709511323976541
1.7580000000000027	-0.00028354706968891804
1.7590000000000003	0.00024126961320874058
1.7600000000000051	-0.00013523459254551577
1.7610000000000028	-0.0009608421718780868
1.7620000000000005	-0.0023546691796500255
1.7630000000000052	-0.004153108715352688
1.764000000000003	-0.005065518865500112
1.7650000000000006	-0.004654922094186404
1.7660000000000053	-0.003746611207240493
1.767000000000003	-0.0028909001391762366
1.7680000000000007	-0.0017021944667764619
1.7690000000000055	-0.00017612295099102732
1.7700000000000031	0.001160317986091751
1.7710000000000008	0.0018743507927571803
1.7720000000000056	0.0018105734567440395
1.7730000000000032	0.001150912138586827
1.774000000000001	5.613430409012076e-05
1.7750000000000057	-0.001431218397870039
1.7760000000000034	-0.0032697001890518605
1.777000000000001	-0.0046243480916421465
1.7780000000000058	-0.005214757079291562
1.7790000000000035	-0.006002644547185241
1.7800000000000011	-0.006651676766890984
1.7809999999999988	-0.005983650479588509
1.7820000000000036	-0.004346727480473664
1.7830000000000013	-0.003160420235485523
1.783999999999999	-0.0023453062672642517
1.7850000000000037	-0.0010304258606032655
1.7860000000000014	0.00023638393222099582
1.786999999999999	0.0010154742620557813
1.7880000000000038	0.0011202191236163767
1.7890000000000015	0.0005985988436558972
1.7899999999999991	7.67304788131178e-05
1.791000000000004	-0.00045924070235139463
1.7920000000000016	-0.0010998490350975932
1.7929999999999993	-0.0017577347971563548
1.794000000000004	-0.0021590234307398396
1.7950000000000017	-0.001929231100764005
1.7959999999999994	-0.001309189297420555
1.7970000000000041	-0.000990590623991991
1.7980000000000018	-0.0012807909565425775
1.7989999999999995	-0.001982563909183985
1.8000000000000043	-0.002600502017366556
1.801000000000002	-0.0027438567560156358
1.8019999999999996	-0.0028032141608237858
1.8030000000000044	-0.0034243790091572257
1.804000000000002	-0.004894512461052109
1.8049999999999997	-0.006794029926711836
1.8060000000000045	-0.008293991512937663
1.8070000000000022	-0.009090687989061546
1.8079999999999998	-0.008811010952525076
1.8090000000000046	-0.006749770221343052
1.8100000000000023	-0.0039081664097148534
1.811	-0.002000915969400427
1.8120000000000047	-0.0013668242231402081
1.8130000000000024	-0.0018680302036408248
1.814	-0.0029893342206681814
1.8150000000000048	-0.004013220999718202
1.8160000000000025	-0.00485250930548269
1.8170000000000002	-0.005928816899543001
1.818000000000005	-0.007837726770919057
1.8190000000000026	-0.01091818861775671
1.8200000000000003	-0.013366124951286735
1.821000000000005	-0.013164463955038834
1.8220000000000027	-0.010970896709457773
1.8230000000000004	-0.007999429420944086
1.8240000000000052	-0.005086152372055695
1.8250000000000028	-0.0027717464647753574
1.8260000000000005	-0.0008654668884593378
1.8270000000000053	0.0006702248201403041
1.828000000000003	0.0019115849203431528
1.8290000000000006	0.0032446202550099725
1.8300000000000054	0.0040103534475656
1.831000000000003	0.00311738537072856
1.8320000000000007	0.0006658164980687381
1.8330000000000055	-0.0020052310838577924
1.8340000000000032	-0.0035782937505057745
1.8350000000000009	-0.0035686561906419535
1.8360000000000056	-0.0026906025817119003
1.8370000000000033	-0.0024008877094440113
1.838000000000001	-0.003574377131555818
1.8390000000000057	-0.0056492811382317445
1.8400000000000034	-0.007023444078658925
1.841000000000001	-0.0069290152275170245
1.8420000000000059	-0.005582539970733415
1.8430000000000035	-0.003942821088565947
1.8440000000000012	-0.00357967098222966
1.8449999999999989	-0.005021912886201043
1.8460000000000036	-0.007169618568293042
1.8470000000000013	-0.008503104465959846
1.847999999999999	-0.008212861827929924
1.8490000000000038	-0.006006741395484142
1.8500000000000014	-0.0027587149762449362
1.850999999999999	-0.0008586279031624211
1.8520000000000039	-0.0012859396966637343
1.8530000000000015	-0.002539415746445396
1.8539999999999992	-0.003575788063683829
1.855000000000004	-0.0038573799925894206
1.8560000000000016	-0.0032237596173374412
1.8569999999999993	-0.0031558027325846007
1.858000000000004	-0.004512614321164437
1.8590000000000018	-0.007164578709123122
1.8599999999999994	-0.010394652463491928
1.8610000000000042	-0.012150014290537667
1.8620000000000019	-0.011361635064330078
1.8629999999999995	-0.009419830844038421
1.8640000000000043	-0.007826959873477769
1.865000000000002	-0.006689343160918843
1.8659999999999997	-0.005744143281863
1.8670000000000044	-0.005086306403533549
1.868000000000002	-0.003973325008724694
1.8689999999999998	-0.0016177772910381432
1.8700000000000045	0.0006693831220632266
1.8710000000000022	0.001043438620431349
1.8719999999999999	-0.001286865585801745
1.8730000000000047	-0.0053468804375846075
1.8740000000000023	-0.009015108537497625
1.875	-0.01073369377810363
1.8760000000000048	-0.01010756913509243
1.8770000000000024	-0.0076396071526370485
1.8780000000000001	-0.004780244100245379
1.8790000000000049	-0.003543595597033383
1.8800000000000026	-0.004259354972192648
1.8810000000000002	-0.005228888265653687
1.882000000000005	-0.004891536155584774
1.8830000000000027	-0.0038915995360034156
1.8840000000000003	-0.0036361616496741822
1.8850000000000051	-0.004777606799292072
1.8860000000000028	-0.007880301878560064
1.8870000000000005	-0.011857598629934286
1.8880000000000052	-0.013751669816844678
1.889000000000003	-0.012055446833848824
1.8900000000000006	-0.00822023430183428
1.8910000000000053	-0.004954372809746744
1.892000000000003	-0.004118932271863983
1.8930000000000007	-0.005255030670432086
1.8940000000000055	-0.006216142210626089
1.8950000000000031	-0.005628996296470018
1.8960000000000008	-0.0037744481915958942
1.8970000000000056	-0.0015611633462405382
1.8980000000000032	-0.00042706596215228484
1.899000000000001	-0.0022930155417144934
1.9000000000000057	-0.006439691544045767
1.9010000000000034	-0.009511897759474076
1.902000000000001	-0.010231757451189366
1.9030000000000058	-0.009912558021523984
1.9040000000000035	-0.009200391696056603
1.9050000000000011	-0.007347389652738526
1.9059999999999988	-0.005187081990857596
1.9070000000000036	-0.004200264732978796
1.9080000000000013	-0.003310814450149569
1.908999999999999	-0.001226352265613147
1.9100000000000037	0.0013553644052546419
1.9110000000000014	0.0033339203956007876
1.911999999999999	0.0038128875245140945
1.9130000000000038	0.002049007785873325
1.9140000000000015	-0.0015294775603856
1.9149999999999991	-0.005318212508790339
1.916000000000004	-0.007432437101097936
1.9170000000000016	-0.007327906754292261
1.9179999999999993	-0.0057095414946082895
1.919000000000004	-0.004111616968986639
1.9200000000000017	-0.0038069182296911214
1.9209999999999994	-0.0038619221632541665
1.9220000000000041	-0.003190381816425085
1.9230000000000018	-0.002064824293717048
1.9239999999999995	-0.0012023451278217918
1.9250000000000043	-0.0009319172354422764
1.926000000000002	-0.001339786296501476
1.9269999999999996	-0.0026544211890833884
1.9280000000000044	-0.003763301244961372
1.929000000000002	-0.0029312982770868905
1.9299999999999997	-0.00033981679857941007
1.9310000000000045	0.002648183913874237
1.9320000000000022	0.004671229689750997
1.9329999999999998	0.005100790376123543
1.9340000000000046	0.0042804072882624885
1.9350000000000023	0.0028443591157133077
1.936	0.0017049655005359748
1.9370000000000047	0.0013897368146232728
1.9380000000000024	0.001265262508589715
1.939	1.7207134268863104e-06
1.9400000000000048	-0.003278455803849814
1.9410000000000025	-0.007769640613535845
1.9420000000000002	-0.011054089131898821
1.943000000000005	-0.012213664618542308
1.9440000000000026	-0.011927454971511469
1.9450000000000003	-0.010204860586956695
1.946000000000005	-0.007252333065234885
1.9470000000000027	-0.004246627324205649
1.9480000000000004	-0.0020580989078868473
1.9490000000000052	-0.00016962913724181134
1.9500000000000028	0.0016427827508621474
1.9510000000000005	0.002955684715994561
1.9520000000000053	0.0030328246744438176
1.953000000000003	0.0013924434339535289
1.9540000000000006	-0.0014120988656024427
1.9550000000000054	-0.004528239553323468
1.956000000000003	-0.006569505529118489
1.9570000000000007	-0.006419793164695908
1.9580000000000055	-0.004967783658514526
1.9590000000000032	-0.004178252424323921
1.9600000000000009	-0.003785067633928212
1.9610000000000056	-0.0027330423705299034
1.9620000000000033	-0.0014077327987081789
1.963000000000001	-5.4795132574049266e-05
1.9640000000000057	0.0015722122620919145
1.9650000000000034	0.002956253455066717
1.966000000000001	0.003029300846877527
1.9670000000000059	0.0017609188957680387
1.9680000000000035	-0.0004846866102964694
1.9690000000000012	-0.002197492998546049
1.9699999999999989	-0.001927832121416213
1.9710000000000036	-0.0008160562070799273
1.9720000000000013	-0.00022056808308748994
1.972999999999999	3.0327718337339606e-05
1.9740000000000038	0.00037547349263617754
1.9750000000000014	0.00035955723143051417
1.975999999999999	0.00020687205140568356
1.9770000000000039	0.001370465177754981
1.9780000000000015	0.0034757901166295865
1.9789999999999992	0.00413317005320597
1.980000000000004	0.0026545969627326527
1.9810000000000016	0.0006634292948222864
1.9819999999999993	-0.0008322174297094264
1.983000000000004	-0.002017579653530359
1.9840000000000018	-0.002896698679569414
1.9849999999999994	-0.0033681073908059756
1.9860000000000042	-0.0033653931719667637
1.9870000000000019	-0.0023989167103455056
1.9879999999999995	-0.0004485926929702058
1.9890000000000043	0.0014357888923070337
1.990000000000002	0.0030260978702176854
1.9909999999999997	0.004027540615425628
1.9920000000000044	0.0029955385525034617
1.993000000000002	0.000581131477626055
1.9939999999999998	-0.0013835198753008135
1.9950000000000045	-0.0031299339731146124
1.9960000000000022	-0.005545684594989998
1.9969999999999999	-0.008379789877283144
1.9980000000000047	-0.010782604465040277
[truncated: 1 more rows]
