# Supplementary material for: Stimulus duration encoding occurs early in the moth olfactory pathway
Source: Commun Biol. 2024 Oct 3;7:1252. doi: 10.1038/s42003-024-06921-z (PMC11449909; doi:10.1038/s42003-024-06921-z)
Supplement: Supplementary file 3 — Supplementary Data 1 [file 42003_2024_6921_MOESM3_ESM.zip › Fig 1/A/100ms.csv]

time	PID (mV)
0.0	-0.010086607490842503
0.0010000000000047748	-0.00715276763772768
0.0020000000000095497	-0.004926743195164627
0.0030000000000001137	-0.003828814304955263
0.0040000000000048885	-0.0029224687257592874
0.005000000000009663	-0.0026829264129347432
0.006000000000000227	-0.0027101094081868624
0.007000000000005002	-0.0018020934720105004
0.008000000000009777	-1.9850175224256377e-05
0.009000000000000341	0.0011938044645962759
0.010000000000005116	0.0010928245006712877
0.01100000000000989	-6.924719470600626e-05
0.012000000000000455	-0.0018047821131218097
0.01300000000000523	-0.003231014378026101
0.014000000000010004	-0.0038487392514488642
0.015000000000000568	-0.0034930509213277694
0.016000000000005343	-0.002957016675048443
0.017000000000010118	-0.0031664828529058705
0.018000000000000682	-0.003012801089925636
0.019000000000005457	-0.0019914343877418016
0.020000000000010232	-0.0013567754021092833
0.021000000000000796	-0.0008956192713328072
0.02200000000000557	0.0001527767533348645
0.023000000000010346	0.0006872631438694603
0.02400000000000091	0.0004217881221539147
0.025000000000005684	0.0006476928192270472
0.02600000000001046	0.0010861181486968173
0.027000000000001023	0.0016297526904263423
0.028000000000005798	0.002520462847550241
0.029000000000010573	0.003168553862020014
0.030000000000001137	0.004089707760429279
0.03100000000000591	0.00563833299561571
0.03200000000001069	0.007289658777655864
0.03300000000000125	0.008340829152269273
0.034000000000006025	0.008406203593271322
0.0350000000000108	0.007567521259184133
0.036000000000001364	0.006118459411705132
0.03700000000000614	0.0041795303418926885
0.0379999999999967	0.002500496833004236
0.03900000000000148	0.0018567685210231903
0.04000000000000625	0.0008672828348276969
0.04099999999999682	-0.0014690590602871416
0.04200000000000159	-0.004027628075868294
0.043000000000006366	-0.004915201658890037
0.04399999999999693	-0.0035417755298415743
0.045000000000001705	-0.0010517127157951972
0.04600000000000648	0.00208547439400052
0.046999999999997044	0.005501776488346005
0.04800000000000182	0.0078026968498962805
0.049000000000006594	0.008575346169525495
0.04999999999999716	0.008498273896202663
0.05100000000000193	0.007940314023789493
0.05200000000000671	0.006808762342619226
0.05299999999999727	0.005104887648394733
0.054000000000002046	0.003300496540887966
0.05500000000000682	0.0017445446437934508
0.055999999999997385	1.9980761453485343e-05
0.05700000000000216	-0.0022692412060360354
0.058000000000006935	-0.0037679785554043136
0.0589999999999975	-0.0032313022661302664
0.060000000000002274	-0.002074366790664213
0.06100000000000705	-0.0015758306302858511
0.06199999999999761	-0.0011594821194193835
0.06300000000000239	-0.0005583716569495385
0.06400000000000716	6.0955412053081605e-05
0.06499999999999773	0.0009478349338044962
0.0660000000000025	0.002378005199901969
0.06700000000000728	0.0037397182021130676
0.06799999999999784	0.0036239473313081695
0.06900000000000261	0.0017557604436082433
0.07000000000000739	-0.00035521955716610263
0.07099999999999795	-0.0006963134976941342
0.07200000000000273	0.001263478389390128
0.0730000000000075	0.00413650478571825
0.07399999999999807	0.006399369859659909
0.07500000000000284	0.007560141035336846
0.07600000000000762	0.007883940651631874
0.07699999999999818	0.007628585456984416
0.07800000000000296	0.00669358872984283
0.07900000000000773	0.00626657831589143
0.0799999999999983	0.007058295422388981
0.08100000000000307	0.0066623664778935
0.08200000000000784	0.004249197524005531
0.08299999999999841	0.0018016473109944467
0.08400000000000318	0.0007721663699544266
0.08500000000000796	0.001510891611097586
0.08599999999999852	0.003940145624121344
0.0870000000000033	0.007132687812722862
0.08800000000000807	0.009483720727073985
0.08899999999999864	0.010773520030031337
0.09000000000000341	0.010978789060444843
0.09100000000000819	0.009856276335068689
0.09199999999999875	0.008161021810617322
0.09300000000000352	0.006817410247741225
0.0940000000000083	0.0056928522026211265
0.09499999999999886	0.0035470559583994127
0.09600000000000364	0.0006576428493665183
0.09700000000000841	-0.0014159643970592549
0.09799999999999898	-0.0023513767774125454
0.09900000000000375	-0.0019397504029304898
0.10000000000000853	-0.0002533972924040993
0.10099999999999909	0.001029540205326085
0.10200000000000387	0.0005675497240398562
0.10300000000000864	-0.0008567914918994205
0.1039999999999992	-0.0013889095613226529
0.10500000000000398	-0.0004413673231657687
0.10600000000000875	0.0012888168550767804
0.10699999999999932	0.0027301292823342354
0.10800000000000409	0.0027072620859367185
0.10900000000000887	0.0008791630664074227
0.10999999999999943	-0.0016923164568880549
0.1110000000000042	-0.003416379631397987
0.11200000000000898	-0.0037479241660166754
0.11299999999999955	-0.0032466827621656065
0.11400000000000432	-0.0022019878591409683
0.1150000000000091	-0.0008495431547276592
0.11599999999999966	-0.00010991839663208766
0.11700000000000443	-0.000211278066457417
0.11800000000000921	-0.00048603321040607486
0.11899999999999977	-0.000509569534744329
0.12000000000000455	-0.00013363379957351468
0.12100000000000932	3.892454569565677e-05
0.12199999999999989	-0.0009536091429054334
0.12300000000000466	-0.0032844673783531553
0.12400000000000944	-0.005979055773963775
0.125	-0.007308150193776633
0.12600000000000477	-0.006348876651766944
0.12700000000000955	-0.003608876058076447
0.1280000000000001	-0.0005870274549570184
0.1290000000000049	0.0011703153475506741
0.13000000000000966	0.0015354176893795334
0.13100000000000023	0.0015230513133171401
0.132000000000005	0.0019601629911159776
0.13300000000000978	0.0030404633434292167
0.13400000000000034	0.004531762267359461
0.13500000000000512	0.005640124218920561
0.1360000000000099	0.0049691655167839474
0.13700000000000045	0.0019633035601504378
0.13800000000000523	-0.0017918862973764359
0.13900000000001	-0.003580166718864877
0.14000000000000057	-0.0022981130715080548
0.14100000000000534	0.0007126750588988653
0.14200000000001012	0.0031895171744423193
0.14300000000000068	0.0037957851870625546
0.14400000000000546	0.0033441856455463004
0.14500000000001023	0.003747639963101561
0.1460000000000008	0.005685908875454581
0.14700000000000557	0.007995080902691746
0.14800000000001035	0.009020830367227926
0.1490000000000009	0.008186788376285687
0.15000000000000568	0.005674158229373393
0.15100000000001046	0.0022890209731484075
0.15200000000000102	-6.391897514956358e-06
0.1530000000000058	0.00010480743456384578
0.15400000000001057	0.0019560010070416205
0.15500000000000114	0.0035841614816675732
0.1560000000000059	0.003644199612927394
0.1570000000000107	0.0021796840057125098
0.15800000000000125	0.0005518526069576514
0.15900000000000603	0.0003693348503699415
0.1600000000000108	0.0014258998356778561
0.16100000000000136	0.002847067914482765
0.16200000000000614	0.0039072708526267045
0.1629999999999967	0.00399589571445051
0.16400000000000148	0.0028958243683487642
0.16500000000000625	0.0009878717251340446
0.16599999999999682	0.00019182010038471203
0.1670000000000016	0.001520788838202556
0.16800000000000637	0.0039013157132148355
0.16899999999999693	0.005987268116467372
0.1700000000000017	0.006328156505048477
0.17100000000000648	0.005183483971037035
0.17199999999999704	0.004849506038611444
0.17300000000000182	0.0059332126110781536
0.1740000000000066	0.007186362817139117
0.17499999999999716	0.007603300472481384
0.17600000000000193	0.0065099343353404535
0.1770000000000067	0.0037230816075234335
0.17799999999999727	-5.352524558538586e-05
0.17900000000000205	-0.002933929448556963
0.18000000000000682	-0.0033201753034676827
0.18099999999999739	-0.0018526814319757292
0.18200000000000216	-0.0002688314739735859
0.18300000000000693	0.000759503968013699
0.1839999999999975	0.0011832266180965543
0.18500000000000227	0.0009688620938774116
0.18600000000000705	0.001186931425530969
0.1869999999999976	0.0032894244460538904
0.1880000000000024	0.006467431170199855
0.18900000000000716	0.008662992257817116
0.18999999999999773	0.008888162012902472
0.1910000000000025	0.006826364864755175
0.19200000000000728	0.003968117989424726
0.19299999999999784	0.0025535109072331048
0.19400000000000261	0.0028946757491344617
0.1950000000000074	0.004046536193001444
0.19599999999999795	0.004880508763305495
0.19700000000000273	0.004161352451887522
0.1980000000000075	0.0017804559619554214
0.19899999999999807	0.00028852212335435856
0.20000000000000284	0.0010817271733150513
0.20100000000000762	0.0022055718833360683
0.20199999999999818	0.00249106418737969
0.20300000000000296	0.002229884574649665
0.20400000000000773	0.0015844792765092037
0.2049999999999983	0.0005288027664039373
0.20600000000000307	-0.0005895930603711679
0.20700000000000784	-0.0003753146791449674
0.2079999999999984	0.0010798513188871092
0.20900000000000318	0.001811441006948705
0.21000000000000796	0.0013646332363208722
0.21099999999999852	0.0007117232983077728
0.2120000000000033	0.00020236469032056725
0.21300000000000807	-0.00036428263509850596
0.21399999999999864	-0.0005171207891895032
0.2150000000000034	6.756358098493019e-05
0.21600000000000819	0.0003181491596398732
0.21699999999999875	-0.0008699546989649267
0.21800000000000352	-0.0035387038052823432
0.2190000000000083	-0.006219831881145881
0.21999999999999886	-0.007446294222192463
0.22100000000000364	-0.007339119825312053
0.2220000000000084	-0.006038308409946302
0.22299999999999898	-0.003980153498197868
0.22400000000000375	-0.0021661602171876722
0.22500000000000853	-0.0007937607979983707
0.2259999999999991	0.0006865585799973946
0.22700000000000387	0.0026090976726278144
0.22800000000000864	0.004674203821687083
0.2289999999999992	0.005956345776185575
0.23000000000000398	0.0055656601752243386
0.23100000000000875	0.004141184890315164
0.23199999999999932	0.0025963815920461842
0.2330000000000041	0.0009670267545075034
0.23400000000000887	7.10763327692756e-05
0.23499999999999943	0.0004600640091151132
0.2360000000000042	0.001193632684737892
0.23700000000000898	0.0017795125409243062
0.23799999999999955	0.0028025344397264902
0.23900000000000432	0.004137787839040668
0.2400000000000091	0.004975938407097828
0.24099999999999966	0.005437339958201389
0.24200000000000443	0.005680456112014504
0.2430000000000092	0.005164618517924285
0.24399999999999977	0.003876567569274368
0.24500000000000455	0.002592651641607352
0.24600000000000932	0.0016002556902002753
0.2469999999999999	0.0009520245494859961
0.24800000000000466	0.0007722096717392051
0.24900000000000944	0.00036547541065923674
0.25	-0.00023302741367783674
0.2510000000000048	-0.0004424125794639756
0.25200000000000955	-0.0005468502184372363
0.2530000000000001	-0.0007072222178581003
0.2540000000000049	-0.0002994070012961174
0.25500000000000966	0.000754483159008207
0.2560000000000002	0.0013161969447008336
0.257000000000005	0.0009141496185110853
0.2580000000000098	0.00014861390200206144
0.25900000000000034	-0.0004160070193990381
0.2600000000000051	-0.0010989384321811603
0.2610000000000099	-0.002494588379976565
0.26200000000000045	-0.003912514423451446
0.26300000000000523	-0.004175100889300424
0.26400000000001	-0.002969464539492974
0.26500000000000057	-0.000741290902985902
0.26600000000000534	0.001562336534780971
0.2670000000000101	0.0032276439289494656
0.2680000000000007	0.004418966112057257
0.26900000000000546	0.005517372116231096
0.27000000000001023	0.006367746447730818
0.2710000000000008	0.006338769994334759
0.27200000000000557	0.005051143727433146
0.27300000000001035	0.002641310624030204
0.2740000000000009	7.838033810392882e-07
0.2750000000000057	-0.0017381810752077043
0.27600000000001046	-0.0024460357927667195
0.277000000000001	-0.0023432082668611662
0.2780000000000058	-0.0011560436207543796
0.2790000000000106	0.0008938135586890892
0.28000000000000114	0.0025405315981382446
0.2810000000000059	0.00349488339631973
0.2820000000000107	0.004265129257524121
0.28300000000000125	0.00507785394349964
0.284000000000006	0.005900326370531428
0.2850000000000108	0.006286693824041602
0.28600000000000136	0.006538591292236828
0.28700000000000614	0.00656794448735522
0.2879999999999967	0.005662414798054661
0.2890000000000015	0.003920863100646403
0.29000000000000625	0.0019243098538732246
0.2909999999999968	0.0009062028775068832
0.2920000000000016	0.0014813091948263145
0.29300000000000637	0.002765282110662786
0.29399999999999693	0.003341423516846573
0.2950000000000017	0.0024760646990821603
0.2960000000000065	0.0007990460798012078
0.29699999999999704	-0.0005375842807369638
0.2980000000000018	-0.000498764175884974
0.2990000000000066	0.0008816932566745636
0.29999999999999716	0.002422474889387428
0.30100000000000193	0.002920444648871998
0.3020000000000067	0.00253767475607521
0.30299999999999727	0.0025162875630185535
0.30400000000000205	0.0032306121441551235
0.3050000000000068	0.004751139035244076
0.3059999999999974	0.007679643439541862
0.30700000000000216	0.0114769471115182
0.30800000000000693	0.013882696074212941
0.3089999999999975	0.013515602709883558
0.3100000000000023	0.01135582863748986
0.31100000000000705	0.009147730249475601
0.3119999999999976	0.007727440206858451
0.3130000000000024	0.006804226490711944
0.31400000000000716	0.0053835300758210605
0.3149999999999977	0.0026852073720380195
0.3160000000000025	-0.0006535608087071382
0.3170000000000073	-0.0032682705546621072
0.31799999999999784	-0.004249982297262907
0.3190000000000026	-0.003469708951165018
0.3200000000000074	-0.0017539070866947626
0.32099999999999795	-0.0003637294575940667
0.32200000000000273	0.0002733491953717642
0.3230000000000075	0.00040841646922949357
0.32399999999999807	-0.00024635068473274674
0.32500000000000284	-0.0014544139193938526
0.3260000000000076	-0.0014527886214866755
0.3269999999999982	-0.00020367044515128831
0.32800000000000296	8.227984403849161e-05
0.32900000000000773	-0.001281955009795866
0.3299999999999983	-0.0033769687271685877
0.33100000000000307	-0.004790809907372896
0.33200000000000784	-0.004571323532469682
0.3329999999999984	-0.0030732899761805126
0.3340000000000032	-0.0010146922812359087
0.33500000000000796	0.0004900762420438598
0.3359999999999985	0.0002719696561426512
0.3370000000000033	-0.0011258757096405294
0.33800000000000807	-0.002260354878473641
0.33899999999999864	-0.0029799121063024546
0.3400000000000034	-0.0036943499266543223
0.3410000000000082	-0.004285950253796503
0.34199999999999875	-0.005603616168283478
0.3430000000000035	-0.007739732802315896
0.3440000000000083	-0.009248760888524868
0.34499999999999886	-0.009451446298788604
0.34600000000000364	-0.007577267165595178
0.3470000000000084	-0.003780072537831175
0.347999999999999	-9.436339777736636e-05
0.34900000000000375	0.0014343577304575894
0.3500000000000085	0.0005428636067311452
0.3509999999999991	-0.0008993337603756631
0.35200000000000387	-0.0012652863146533438
0.35300000000000864	-0.0006287507185576748
0.3539999999999992	0.0006590036878357381
0.355000000000004	0.0015957355104722752
0.35600000000000875	1.524518559755636e-05
0.3569999999999993	-0.003786704743216508
0.3580000000000041	-0.006759695654453718
0.35900000000000887	-0.006486741331560313
0.35999999999999943	-0.003091482102027326
0.3610000000000042	0.0009754779197255199
0.362000000000009	0.003706258572895133
0.36299999999999955	0.004165730367053285
0.3640000000000043	0.0027756742053153902
0.3650000000000091	0.0020716385312664425
0.36599999999999966	0.003151110868484776
0.36700000000000443	0.004501924790961286
0.3680000000000092	0.004939841908645239
0.3689999999999998	0.0034540456291080298
0.37000000000000455	-0.000516168026996038
0.3710000000000093	-0.005103947670822879
0.3719999999999999	-0.00805165666709309
0.37300000000000466	-0.008784367946704497
0.37400000000000944	-0.0072990985517661575
0.375	-0.00472917466147781
0.3760000000000048	-0.0028914103957165893
0.37700000000000955	-0.0017926724358811688
0.3780000000000001	-0.00038343682286727044
0.3790000000000049	0.001964733228847359
0.38000000000000966	0.004693035237913147
0.3810000000000002	0.006677875321786059
0.382000000000005	0.007362241055548203
0.3830000000000098	0.006399583043136226
0.38400000000000034	0.003920768618292494
0.3850000000000051	0.0013751631165287166
0.3860000000000099	0.0009584200220600339
0.38700000000000045	0.0027423464286857784
0.38800000000000523	0.004832564899807207
0.38900000000001	0.006117802506948225
0.39000000000000057	0.006875464108268762
0.39100000000000534	0.0077826201440052735
0.3920000000000101	0.008966433983270688
0.3930000000000007	0.010016710580861725
0.39400000000000546	0.010208925578474208
0.39500000000001023	0.00944911513976021
0.3960000000000008	0.00796345179549405
0.39700000000000557	0.005304176562222485
0.39800000000001035	0.001961747673293694
0.3990000000000009	-0.00024796469265145175
0.4000000000000057	3.802828489763341e-05
0.40100000000001046	0.0023962212771402257
0.402000000000001	0.005139482103770349
0.4030000000000058	0.007032761161354791
0.4040000000000106	0.007434722738068085
0.40500000000000114	0.007213200060003515
0.4060000000000059	0.00807795508755236
0.4070000000000107	0.010076679081369336
0.40800000000000125	0.011750274678684797
0.409000000000006	0.011871068112268953
0.4100000000000108	0.010526267363335323
0.41100000000000136	0.008147825025824815
0.41200000000000614	0.005140980433259961
0.4129999999999967	0.0026394844607485366
0.4140000000000015	0.001789312523617183
0.41500000000000625	0.0025442124407048785
0.4159999999999968	0.003397632490745357
0.4170000000000016	0.002513947422225522
0.41800000000000637	0.0002576814833223518
0.41899999999999693	-0.0007328758628590483
0.4200000000000017	0.00023504896093551369
0.4210000000000065	0.0011865543554604378
0.42199999999999704	0.0014626570021814243
0.4230000000000018	0.0014293987243932235
0.4240000000000066	0.0002553304465186157
0.42499999999999716	-0.0017236789992253643
0.42600000000000193	-0.002256063647655452
0.4270000000000067	-0.0005661928479979844
0.42799999999999727	0.0019692898550763387
0.42900000000000205	0.003605459556229205
0.4300000000000068	0.0035626767597583134
0.4309999999999974	0.001949651477904603
0.43200000000000216	-0.0002634730742893795
0.43300000000000693	-0.001563468958687263
0.4339999999999975	-0.0010622346648391035
0.4350000000000023	0.0006497449925836298
0.43600000000000705	0.001633348813232829
0.4369999999999976	0.001082185158699366
0.4380000000000024	-0.0003052563769265359
0.43900000000000716	-0.0018753672960856427
0.4399999999999977	-0.0028043453720585677
0.4410000000000025	-0.0021298325856679836
0.4420000000000073	0.0002523768752001575
0.44299999999999784	0.0034103999928934356
0.4440000000000026	0.006263048357077625
0.4450000000000074	0.008150726265811828
0.44599999999999795	0.00959850801395262
0.44700000000000273	0.011389210009722955
0.4480000000000075	0.012909018054453375
0.44899999999999807	0.01332916596433504
0.45000000000000284	0.012578182637453764
0.4510000000000076	0.011108975431477736
0.4519999999999982	0.00896478074724149
0.45300000000000296	0.006649241718498492
0.45400000000000773	0.0053643282077103505
0.4549999999999983	0.004832667338992633
0.45600000000000307	0.004437134695604666
0.45700000000000784	0.00436456232559488
0.4579999999999984	0.004306637013557475
0.4590000000000032	0.0036553392622365862
0.46000000000000796	0.002911057498726898
0.4609999999999985	0.0026402922778777016
0.4620000000000033	0.0025904603586037397
0.46300000000000807	0.0027942882175391575
0.46399999999999864	0.002481366725584049
0.4650000000000034	0.0014702405210632054
0.4660000000000082	0.0015433282352406309
0.46699999999999875	0.002632554346208024
0.4680000000000035	0.003640798495221248
0.4690000000000083	0.004516979769864935
0.46999999999999886	0.0052722730294117335
0.47100000000000364	0.0060564995737993135
0.4720000000000084	0.0066835402464853425
0.472999999999999	0.007252916245870407
0.47400000000000375	0.008310185851415866
0.4750000000000085	0.009507954376683985
0.4759999999999991	0.009985676333524474
0.47700000000000387	0.009526986269580207
0.47800000000000864	0.008500703567547162
0.4789999999999992	0.007181992825840091
0.480000000000004	0.005779517481016304
0.48100000000000875	0.00456896288140193
0.4819999999999993	0.003957885257054606
0.4830000000000041	0.004488285971939628
0.48400000000000887	0.006174861741577114
0.48499999999999943	0.008205303251467318
0.4860000000000042	0.00968830245539325
0.487000000000009	0.010205544373729322
0.48799999999999955	0.009657495316130697
0.4890000000000043	0.008479444514881104
0.4900000000000091	0.0071950875973872275
0.49099999999999966	0.005865902246128444
0.49200000000000443	0.00511360180013855
0.4930000000000092	0.005202743845859882
0.4939999999999998	0.004975162307638048
0.49500000000000455	0.004144891410583772
0.4960000000000093	0.0032699461831440756
0.4969999999999999	0.002000478107921531
0.49800000000000466	0.0005123659965606088
0.49900000000000944	0.00031509509726819593
0.5	0.0012762665677222202
0.5010000000000048	0.0016838200929783205
0.5020000000000095	0.001653261535955472
0.5030000000000001	0.0020097424388755
0.5040000000000049	0.0025625770740314454
0.5050000000000097	0.0028769484565392056
0.5060000000000002	0.0027956593923060572
0.507000000000005	0.0022730442050388194
0.5080000000000098	0.0014457503027054473
0.5090000000000003	0.0009473744061392219
0.5100000000000051	0.0011051756860696999
0.5110000000000099	0.0014453547207935469
0.5120000000000005	0.0017379731325274192
0.5130000000000052	0.0023883465022755982
0.51400000000001	0.0033853666535381
0.5150000000000006	0.004413337359775717
0.5160000000000053	0.004331449535126478
0.5170000000000101	0.002755182783823607
0.5180000000000007	0.0013358989693862367
0.5190000000000055	0.0005734885124684791
0.5200000000000102	-0.0005107393245424091
0.5210000000000008	-0.002588437029611844
0.5220000000000056	-0.004735315903879356
0.5230000000000103	-0.005808050386449617
0.5240000000000009	-0.005648991682392246
0.5250000000000057	-0.004317731577655151
0.5260000000000105	-0.002172270957203207
0.527000000000001	0.0005097357248562423
0.5280000000000058	0.0027130579768579717
0.5290000000000106	0.003412872025995374
0.5300000000000011	0.0031299639993243645
0.5310000000000059	0.002476363448950936
0.5320000000000107	0.0015005040479547935
0.5330000000000013	-8.213315257787253e-05
0.534000000000006	-0.002088929343385134
0.5350000000000108	-0.004077970636147178
0.5360000000000014	-0.006471402126727597
0.5370000000000061	-0.008865463631920645
0.5379999999999967	-0.010216509832512696
0.5390000000000015	-0.009754408811384882
0.5400000000000063	-0.007847643353269637
0.5409999999999968	-0.00637846896759099
0.5420000000000016	-0.005653633008467315
0.5430000000000064	-0.004171137212534915
0.5439999999999969	-0.0015211791336015694
0.5450000000000017	0.0015789998100197542
0.5460000000000065	0.004945958086297292
0.546999999999997	0.007895564886959368
0.5480000000000018	0.009024913318047492
0.5490000000000066	0.008407805082536794
0.5499999999999972	0.007413813538171518
0.5510000000000019	0.007262388799851478
0.5520000000000067	0.008315027657552264
0.5529999999999973	0.009847438864058318
0.554000000000002	0.01106974389218171
0.5550000000000068	0.011500258141933409
0.5559999999999974	0.011143821394565455
0.5570000000000022	0.01037934353120963
0.5580000000000069	0.009319604617077041
0.5589999999999975	0.00861290733757565
0.5600000000000023	0.00935647656538352
0.561000000000007	0.010946097472425887
0.5619999999999976	0.010903558898893252
0.5630000000000024	0.0085847157729073
0.5640000000000072	0.005605295455459312
0.5649999999999977	0.003704058434484325
0.5660000000000025	0.004575585977121139
0.5670000000000073	0.007741222236099337
0.5679999999999978	0.01031362003387401
0.5690000000000026	0.010815005012143074
0.5700000000000074	0.010010089757858425
0.570999999999998	0.008798187062267081
0.5720000000000027	0.007511432205017095
0.5730000000000075	0.006060490399707272
0.5739999999999981	0.0045280444613432416
0.5750000000000028	0.0029510903053492996
0.5760000000000076	0.0003082008566661286
0.5769999999999982	-0.0032473443124842517
0.578000000000003	-0.00580777375453418
0.5790000000000077	-0.00623292769028605
0.5799999999999983	-0.004715336733900721
0.5810000000000031	-0.002611001283588677
0.5820000000000078	-0.0011803770217068265
0.5829999999999984	-0.0004705077672749201
0.5840000000000032	-0.00022312284622940748
0.585000000000008	0.0002261373336616693
0.5859999999999985	0.0019003493268219384
0.5870000000000033	0.004663575010159598
0.5880000000000081	0.006793363470017546
0.5889999999999986	0.0066176872107508175
0.5900000000000034	0.004458005889551062
0.5910000000000082	0.0017575333779275162
0.5919999999999987	-9.388247381924833e-05
0.5930000000000035	9.526757041168052e-07
0.5940000000000083	0.0021643291676245804
0.5949999999999989	0.004840465897324247
0.5960000000000036	0.005545438708602735
0.5970000000000084	0.003859443821815549
0.597999999999999	0.0021382502017546754
0.5990000000000038	0.002131850006121649
0.6000000000000085	0.0030114445519626846
0.6009999999999991	0.003960378422050511
0.6020000000000039	0.004808786006113867
0.6030000000000086	0.004473426599953498
0.6039999999999992	0.0032600021073902643
0.605000000000004	0.002742748289266573
0.6060000000000088	0.003999940601328524
0.6069999999999993	0.007268572394083595
0.6080000000000041	0.01042433941581658
0.6090000000000089	0.01159530747793471
0.6099999999999994	0.011235824958245134
0.6110000000000042	0.010213872646706756
0.612000000000009	0.009143838103615421
0.6129999999999995	0.008447144272188012
0.6140000000000043	0.007904464606509932
0.6150000000000091	0.006822299421307916
0.6159999999999997	0.004943283325351213
0.6170000000000044	0.0019314165795193531
0.6180000000000092	-0.0018705686776918687
0.6189999999999998	-0.00427806837305359
0.6200000000000045	-0.003872323694320874
0.6210000000000093	-0.0015543941769542305
0.6219999999999999	0.0007963949473637232
0.6230000000000047	0.00209448422192026
0.6240000000000094	0.0022421071329690474
0.625	0.0021572863344102287
0.6260000000000048	0.003450341839159048
0.6270000000000095	0.006060654353334452
0.6280000000000001	0.008288327239875534
0.6290000000000049	0.008772144047237796
0.6300000000000097	0.0072586968121084675
0.6310000000000002	0.004351515656455848
0.632000000000005	0.001269474299360651
0.6330000000000098	-0.0007481650269425242
0.6340000000000003	-0.0009594067759626797
0.6350000000000051	0.0007278353025536396
0.6360000000000099	0.003124878054198683
0.6370000000000005	0.004435491168898242
0.6380000000000052	0.004337280247427105
0.63900000000001	0.0046651077021998555
0.6400000000000006	0.006994726326975049
0.6410000000000053	0.010501995245451748
0.6420000000000101	0.013161447165346252
0.6430000000000007	0.013993269819145872
0.6440000000000055	0.012740752981651726
0.6450000000000102	0.009694380113704128
0.6460000000000008	0.007113320162193015
0.6470000000000056	0.007076796039632814
0.6480000000000103	0.009091832025345031
0.6490000000000009	0.010571621669874291
0.6500000000000057	0.009817638656403983
0.6510000000000105	0.008035373513764706
0.652000000000001	0.006479420307659134
0.6530000000000058	0.005109167305442513
0.6540000000000106	0.003902327926940546
0.6550000000000011	0.0027774535555145762
0.6560000000000059	0.001021236687853617
0.6570000000000107	-0.0013890527440454461
0.6580000000000013	-0.0035619466520534454
0.659000000000006	-0.005147209818311875
0.6600000000000108	-0.0058871946490440565
0.6610000000000014	-0.0051773326029236994
0.6620000000000061	-0.0030605053909637647
0.6629999999999967	-0.0005324282767058578
0.6640000000000015	0.0017905618173481436
0.6650000000000063	0.0034977534537421195
0.6659999999999968	0.004795258619074643
0.6670000000000016	0.006639284017021142
0.6680000000000064	0.008647141231162222
0.6689999999999969	0.009511210014393008
0.6700000000000017	0.008902674315643606
0.6710000000000065	0.007439074258043915
0.671999999999997	0.004900691849039083
0.6730000000000018	0.001564051437450197
0.6740000000000066	-0.00034032203174047266
0.6749999999999972	0.0002795398520654748
0.6760000000000019	0.0016026079543132888
0.6770000000000067	0.0015008069086402949
0.6779999999999973	0.0007922579501413076
0.679000000000002	0.0012139505319743006
0.6800000000000068	0.0025816341049292027
0.6809999999999974	0.0045409021021658134
0.6820000000000022	0.00705923403901903
0.6830000000000069	0.009481687366209109
0.6839999999999975	0.010315690998085148
0.6850000000000023	0.008702446583874824
0.686000000000007	0.006063803224962806
0.6869999999999976	0.004021573913104351
0.6880000000000024	0.0028259561512261446
0.6890000000000072	0.0022083888912149074
0.6899999999999977	0.0018444220287976308
0.6910000000000025	0.0012840552601445067
0.6920000000000073	0.00013319518599482833
0.6929999999999978	-0.0007806276740085585
0.6940000000000026	7.10996252265933e-05
0.6950000000000074	0.0023583431579528415
0.695999999999998	0.004161105597943851
0.6970000000000027	0.004151527662657608
0.6980000000000075	0.0028933235765001234
0.6989999999999981	0.0013163628814821765
0.7000000000000028	-0.0008102589991407237
0.7010000000000076	-0.0027929450270021065
0.7019999999999982	-0.0031710151907121506
0.703000000000003	-0.00171827026140285
0.7040000000000077	0.0007675496555284149
0.7049999999999983	0.0038918013943262174
0.7060000000000031	0.007285199163524222
0.7070000000000078	0.009663917893009907
0.7079999999999984	0.010509813646346006
0.7090000000000032	0.010169868298723926
0.710000000000008	0.009175194962243186
0.7109999999999985	0.007691145613490137
0.7120000000000033	0.0054583403364108045
0.7130000000000081	0.002331730742414444
0.7139999999999986	-0.0010561223389069297
0.7150000000000034	-0.0031949829246741574
0.7160000000000082	-0.0041829848524341275
0.7169999999999987	-0.004870504700685872
0.7180000000000035	-0.004647796611206406
0.7190000000000083	-0.002589428421036373
0.7199999999999989	0.0003784037077499701
0.7210000000000036	0.0025157957487634943
0.7220000000000084	0.0035066530701207644
0.722999999999999	0.003787550473095965
0.7240000000000038	0.0035744270972747636
0.7250000000000085	0.00322269122591197
0.7259999999999991	0.003262292465948088
0.7270000000000039	0.0031324793341356324
0.7280000000000086	0.00221813834392547
0.7289999999999992	0.0013324960854486391
0.730000000000004	0.0012539672200821215
0.7310000000000088	0.0022383101255176023
0.7319999999999993	0.00385564568944091
0.7330000000000041	0.0047974604084251
0.7340000000000089	0.004930830103759137
0.7349999999999994	0.005059439024684125
0.7360000000000042	0.005007758680961725
0.737000000000009	0.003980166041336301
0.7379999999999995	0.0020258326824598967
0.7390000000000043	0.0003447287817057621
0.7400000000000091	-0.0003632282525076686
0.7409999999999997	-0.0005819841490258377
0.7420000000000044	-0.0008977854299816843
0.7430000000000092	-0.0014547276793856296
0.7439999999999998	-0.0019313311350543302
0.7450000000000045	-0.0012076649481398555
0.7460000000000093	0.0012770547295151411
0.7469999999999999	0.004337553015429879
0.7480000000000047	0.006694797818147645
0.7490000000000094	0.008242609675900701
0.75	0.009397236514027584
0.7510000000000048	0.00982089099219893
0.7520000000000095	0.009404804082281235
0.7530000000000001	0.00878550701955312
0.7540000000000049	0.007713666918859155
0.7550000000000097	0.005556497690373181
0.7560000000000002	0.0024775664889421537
0.757000000000005	-2.0049824213376163e-05
0.7580000000000098	-0.0006394171467506486
0.7590000000000003	0.0004077686620587473
0.7600000000000051	0.0026225419959197537
0.7610000000000099	0.004792989294497348
0.7620000000000005	0.005514603047010675
0.7630000000000052	0.0047833051762751246
0.76400000000001	0.0036186050162281816
0.7650000000000006	0.0035242585936690893
0.7660000000000053	0.005168546939317123
0.7670000000000101	0.007170328369015426
0.7680000000000007	0.007242640129174241
0.7690000000000055	0.004940890533483566
0.7700000000000102	0.0021460014706326507
0.7710000000000008	0.0008408069828099525
0.7720000000000056	0.0018752516158842202
0.7730000000000103	0.004184453058468282
0.7740000000000009	0.0066034600055684105
0.7750000000000057	0.00854281629923999
0.7760000000000105	0.00857521004932742
0.777000000000001	0.006590906038151039
0.7780000000000058	0.004652727959774343
0.7790000000000106	0.004112816053827114
0.7800000000000011	0.0041650118837306994
0.7810000000000059	0.0037604353479076323
0.7820000000000107	0.0024450787238966118
0.7830000000000013	0.0006914441517509857
0.784000000000006	-0.0006571325500138297
0.7850000000000108	-0.00041619221931889043
0.7860000000000014	0.0024167844079646785
0.7870000000000061	0.006276805374491556
0.7879999999999967	0.009135569487818993
0.7890000000000015	0.010032932882823684
0.7900000000000063	0.009095092577312851
0.7909999999999968	0.008036411237795062
0.7920000000000016	0.0077688036271327775
0.7930000000000064	0.007625914550166158
0.7939999999999969	0.007179559964121493
0.7950000000000017	0.006385692982275688
0.7960000000000065	0.00475189016355616
0.796999999999997	0.0023804333049527557
0.7980000000000018	0.0011453654862227914
0.7990000000000066	0.0026940745933425056
0.7999999999999972	0.006125358520798642
0.8010000000000019	0.009218031876405781
0.8020000000000067	0.010809169526657064
0.8029999999999973	0.010754635457622078
0.804000000000002	0.009839571315681389
0.8050000000000068	0.00947943567685575
0.8059999999999974	0.010655076758062496
0.8070000000000022	0.012729629259738213
0.8080000000000069	0.013799751170321005
0.8089999999999975	0.013105232535169473
0.8100000000000023	0.010991620848022247
0.811000000000007	0.008003221174222759
0.8119999999999976	0.005162672681268539
0.8130000000000024	0.0033942728176283568
0.8140000000000072	0.0032011047095009586
0.8149999999999977	0.004413530424441356
0.8160000000000025	0.005381927722414958
0.8170000000000073	0.004884320812956325
0.8179999999999978	0.0036997722621299107
0.8190000000000026	0.0034806552670082302
0.8200000000000074	0.004995870203626372
0.820999999999998	0.007566773470801588
0.8220000000000027	0.009903663023983088
0.8230000000000075	0.00997850879712074
0.8239999999999981	0.007234037286146995
0.8250000000000028	0.0040721413582754575
0.8260000000000076	0.002966453740681223
0.8269999999999982	0.0043725230411905775
0.828000000000003	0.006471616240015053
0.8290000000000077	0.007024017402495531
0.8299999999999983	0.005594866768065903
0.8310000000000031	0.0038123998625266635
0.8320000000000078	0.0028935468821201984
0.8329999999999984	0.002559414350211258
0.8340000000000032	0.002701741688858707
0.835000000000008	0.002920490404909925
0.8359999999999985	0.002258503983948772
0.8370000000000033	0.0004622368960186656
0.8380000000000081	-0.0012903864429056637
0.8389999999999986	-0.0017042029137929924
0.8400000000000034	-0.0010835562117768821
0.8410000000000082	0.00014342846662779998
0.8419999999999987	0.0019848997856261865
0.8430000000000035	0.0035309018596993303
0.8440000000000083	0.004181117123326382
0.8449999999999989	0.0047902328599094025
0.8460000000000036	0.006811183942286478
0.8470000000000084	0.009728165387940494
0.847999999999999	0.01111866388893542
0.8490000000000038	0.01002822093952426
0.8500000000000085	0.0073279730638409445
0.8509999999999991	0.004257214442695542
0.8520000000000039	0.002432760296469455
0.8530000000000086	0.0029168216256574204
0.8539999999999992	0.00451491561622805
0.855000000000004	0.006217781653484217
0.8560000000000088	0.007817021316523513
0.8569999999999993	0.008378774965627162
0.8580000000000041	0.008259628900114455
0.8590000000000089	0.00861478835754759
0.8599999999999994	0.009893384514874318
0.8610000000000042	0.012033371209849507
0.862000000000009	0.0141166065071237
0.8629999999999995	0.014654688776797632
0.8640000000000043	0.012609041902695708
0.8650000000000091	0.008794185526266592
0.8659999999999997	0.005732249213895907
0.8670000000000044	0.005304426498105322
0.8680000000000092	0.006903839854428856
0.8689999999999998	0.008693191762189667
0.8700000000000045	0.010020890834950988
0.8710000000000093	0.010189789147227554
0.8719999999999999	0.009630637369038032
0.8730000000000047	0.010433963306498517
0.8740000000000094	0.012189668802228174
0.875	0.01281237174508936
0.8760000000000048	0.011196558585313997
0.8770000000000095	0.0075215742827080476
0.8780000000000001	0.0030811005187687214
0.8790000000000049	-0.00034206119349256854
0.8800000000000097	-0.0020316823192345146
0.8810000000000002	-0.0019662772074964725
0.882000000000005	4.8828204530636406e-05
0.8830000000000098	0.0025937970542587474
0.8840000000000003	0.003962284501615334
0.8850000000000051	0.0043646226954778275
0.8860000000000099	0.004969833700790076
0.8870000000000005	0.0067034516370548984
0.8880000000000052	0.008644877498058512
0.88900000000001	0.009178783825312594
0.8900000000000006	0.00828256931378639
0.8910000000000053	0.006695961381112659
0.8920000000000101	0.00448825512156784
0.8930000000000007	0.0017427427075723334
0.8940000000000055	3.304718577909836e-05
0.8950000000000102	5.6264503972997444e-05
0.8960000000000008	0.0002712834511931684
0.8970000000000056	-5.355679040076923e-05
0.8980000000000103	-8.450084224414927e-05
0.8990000000000009	0.0005894812453170372
0.9000000000000057	0.0018090351997721663
0.9010000000000105	0.0035439324520104547
0.902000000000001	0.005250139832672389
0.9030000000000058	0.0066443007307978195
0.9040000000000106	0.008240432460577455
0.9050000000000011	0.010497195178243598
0.9060000000000059	0.014277236650853398
0.9070000000000107	0.020104152425974527
0.9080000000000013	0.027461275778743067
0.909000000000006	0.03602058693965811
0.9100000000000108	0.04576091948778622
0.9110000000000014	0.05621299243474852
0.9120000000000061	0.06626252509209118
0.9129999999999967	0.07516959709129895
0.9140000000000015	0.08370023871540505
0.9150000000000063	0.09273390941525794
0.9159999999999968	0.10158101799890117
0.9170000000000016	0.1089312597197095
0.9180000000000064	0.11441829176002159
0.9189999999999969	0.11873415785304886
0.9200000000000017	0.12275648113333365
0.9210000000000065	0.12691983397402767
0.921999999999997	0.13171034969920745
0.9230000000000018	0.1372996113399724
0.9240000000000066	0.1428463484596593
0.9249999999999972	0.14818268550910002
0.9260000000000019	0.1533458481250596
0.9270000000000067	0.15752780574933428
0.9279999999999973	0.16076480014110184
0.929000000000002	0.16348919425312178
0.9300000000000068	0.1661204108941456
0.9309999999999974	0.16899339007302214
0.9320000000000022	0.1715258302791076
0.9330000000000069	0.17276302951285555
0.9339999999999975	0.17320351589473754
0.9350000000000023	0.1743965155977409
0.936000000000007	0.1758574521319391
0.9369999999999976	0.17690232562846978
0.9380000000000024	0.17823654899387165
0.9390000000000072	0.18010471710933365
0.9399999999999977	0.18186301628059717
0.9410000000000025	0.18327087434572775
0.9420000000000073	0.1853706757033277
0.9429999999999978	0.18788026018020076
0.9440000000000026	0.1889768592798583
0.9450000000000074	0.18873104295604093
0.945999999999998	0.18881253187942187
0.9470000000000027	0.18945523124476493
0.9480000000000075	0.19034612392047148
0.9489999999999981	0.1917237002624922
0.9500000000000028	0.193761545365158
0.9510000000000076	0.19726305994385318
0.9519999999999982	0.20215969473947823
0.953000000000003	0.2067889507577757
0.9540000000000077	0.21002660308591908
0.9549999999999983	0.21151455645914305
0.9560000000000031	0.2117007958441196
0.9570000000000078	0.21180830629545483
0.9579999999999984	0.21241235648118167
0.9590000000000032	0.21323375927452232
0.960000000000008	0.2135630486934381
0.9609999999999985	0.2127174842471995
0.9620000000000033	0.21117828385727044
0.9630000000000081	0.2106757550653165
0.9639999999999986	0.21225198245377447
0.9650000000000034	0.21583664656193494
0.9660000000000082	0.22103060780808098
0.9669999999999987	0.22646421549706977
0.9680000000000035	0.22985036859508923
0.9690000000000083	0.2313349975681883
0.9699999999999989	0.23336088916524172
0.9710000000000036	0.23556330177741613
0.9720000000000084	0.23691732186739095
0.972999999999999	0.23823415727274647
0.9740000000000038	0.2391920276184889
0.9750000000000085	0.2388690699737251
0.9759999999999991	0.23712048255458504
0.9770000000000039	0.23520418279101685
0.9780000000000086	0.23485090949714557
0.9789999999999992	0.2367033924425927
0.980000000000004	0.23992805030277592
0.9810000000000088	0.2420574437846405
0.9819999999999993	0.2428123329066634
0.9830000000000041	0.24396118933434188
0.9840000000000089	0.2450150804584025
0.9849999999999994	0.2457015661176284
0.9860000000000042	0.24725535240031685
0.987000000000009	0.249076889897399
0.9879999999999995	0.24920022476816514
0.9890000000000043	0.24786339162323337
0.9900000000000091	0.24700488767945836
0.9909999999999997	0.24691643417473066
0.9920000000000044	0.24766459031353533
0.9930000000000092	0.2494737610133203
0.9939999999999998	0.2512049391635604
0.9950000000000045	0.2520502168742452
0.9960000000000093	0.25179185564298223
0.9969999999999999	0.25074315565978367
0.9980000000000047	0.2498546606207511
0.9990000000000094	0.24960335199718786
1.0	0.24917390716360588
1.0010000000000048	0.2471311214199026
1.0020000000000095	0.2433110538081354
1.0030000000000001	0.23801432604888387
1.0040000000000049	0.23113233328638003
1.0050000000000097	0.22300233787344947
1.0060000000000002	0.2137255156609065
1.007000000000005	0.20291343245564922
1.0080000000000098	0.19059081177873882
1.0090000000000003	0.1771226866981498
1.0100000000000051	0.16396565702098642
1.01100000000001	0.15332225710337324
1.0120000000000005	0.14508328052918054
1.0130000000000052	0.13790867828747136
1.01400000000001	0.13120338260247807
1.0150000000000006	0.12423041772121221
1.0160000000000053	0.11652754559864228
1.0170000000000101	0.10861453079368762
1.0180000000000007	0.10208207551262234
1.0190000000000055	0.09835596580758738
1.0200000000000102	0.09718143590682125
1.0210000000000008	0.09735090676098615
1.0220000000000056	0.09733769965994715
1.0230000000000103	0.09608648045061562
1.024000000000001	0.09411372440088303
1.0250000000000057	0.0925799397523385
1.0260000000000105	0.09144670239620005
1.027000000000001	0.08973637184374898
1.0280000000000058	0.0870543065597231
1.0290000000000106	0.08339934435395716
1.0300000000000011	0.07950248332782217
1.031000000000006	0.07637200234691519
1.0320000000000107	0.07452714832936726
1.0330000000000013	0.0745763916775844
1.034000000000006	0.07622344011939648
1.0350000000000108	0.07782391662621477
1.0360000000000014	0.0776535604681772
1.0370000000000061	0.07584613650131496
1.0379999999999967	0.0742560594313265
1.0390000000000015	0.07381809307526141
1.0400000000000063	0.07411257871632256
1.0409999999999968	0.07426512158284276
1.0420000000000016	0.07312381207968603
1.0430000000000064	0.0703501604542422
1.043999999999997	0.06698799750787042
1.0450000000000017	0.06406072289158642
1.0460000000000065	0.06270993955560009
1.046999999999997	0.06374344931609124
1.0480000000000018	0.06553161821887371
1.0490000000000066	0.0657287599721005
1.0499999999999972	0.06382731336706207
1.051000000000002	0.06133361919275857
1.0520000000000067	0.059846150267359385
1.0529999999999973	0.0593310529815793
1.054000000000002	0.05909754951746961
1.0550000000000068	0.0583697182464751
1.0559999999999974	0.05643578846731652
1.0570000000000022	0.052916697523590406
1.058000000000007	0.04859449543958874
1.0589999999999975	0.04646826163596941
1.0600000000000023	0.048135086468324435
1.061000000000007	0.05165139279583384
1.0619999999999976	0.055067893068650606
1.0630000000000024	0.05714068596283006
1.0640000000000072	0.05664384709225188
1.0649999999999977	0.054958818161618225
1.0660000000000025	0.055006122845889724
1.0670000000000073	0.05622576984833031
1.0679999999999978	0.056065394514273434
1.0690000000000026	0.05413273119217552
1.0700000000000074	0.0506135015896461
1.070999999999998	0.04591330245574708
1.0720000000000027	0.0418645931638808
1.0730000000000075	0.039837107575350306
1.073999999999998	0.040044854164834505
1.0750000000000028	0.04171781050897369
1.0760000000000076	0.04347766392127698
1.0769999999999982	0.04406760871555378
1.078000000000003	0.04309413394786969
1.0790000000000077	0.04181635831618874
1.0799999999999983	0.04119986397461059
1.081000000000003	0.04095795065515314
1.0820000000000078	0.04151847352812755
1.0829999999999984	0.042597950131446106
1.0840000000000032	0.042458350704771566
1.085000000000008	0.04142469501693821
1.0859999999999985	0.04131482241791462
1.0870000000000033	0.04245668616092421
1.088000000000008	0.044624171303448965
1.0889999999999986	0.04701478137256035
1.0900000000000034	0.047643431476097745
1.0910000000000082	0.04596985432660032
1.0919999999999987	0.04374874094081722
1.0930000000000035	0.04268075070385197
1.0940000000000083	0.043225152253090864
1.0949999999999989	0.044155773271495266
1.0960000000000036	0.043343455131932274
1.0970000000000084	0.04048217340370878
1.097999999999999	0.03690826310242267
1.0990000000000038	0.03456532733826902
1.1000000000000085	0.03495378409978953
1.100999999999999	0.03724615577442563
1.1020000000000039	0.03933473129197981
1.1030000000000086	0.04014571955426874
1.1039999999999992	0.0396085741656723
1.105000000000004	0.038498455980552584
1.1060000000000088	0.03824921933190496
1.1069999999999993	0.03928799671380662
1.108000000000004	0.04047504545806821
1.1090000000000089	0.04015823909015684
1.1099999999999994	0.038306314720350204
1.1110000000000042	0.03594112859033994
1.112000000000009	0.033356296296847894
1.1129999999999995	0.031463705756691544
1.1140000000000043	0.03161999585070379
1.115000000000009	0.03316299823517478
1.1159999999999997	0.03417456075841487
1.1170000000000044	0.034716861847414675
1.1180000000000092	0.03552100778819702
1.1189999999999998	0.03647813301619124
1.1200000000000045	0.038134415480789205
1.1210000000000093	0.040088640033738104
1.1219999999999999	0.04114082576054557
1.1230000000000047	0.04131951588278991
1.1240000000000094	0.04071763170684539
1.125	0.03923813451213727
1.1260000000000048	0.037826700290458266
1.1270000000000095	0.03713456990798709
1.1280000000000001	0.03679229130937658
1.1290000000000049	0.03657786817392184
1.1300000000000097	0.03662071676748999
1.1310000000000002	0.03696270940766367
1.132000000000005	0.03680942729746696
1.1330000000000098	0.03588223663213509
1.1340000000000003	0.034993095978119705
1.1350000000000051	0.03405426370826432
1.13600000000001	0.03237079121066359
1.1370000000000005	0.030529430279672993
1.1380000000000052	0.029364859775614892
1.13900000000001	0.02823514284444904
1.1400000000000006	0.02672764578613476
1.1410000000000053	0.025747637568052793
1.1420000000000101	0.025838356933105586
1.1430000000000007	0.02670760451972013
1.1440000000000055	0.02776356761376196
1.1450000000000102	0.02858343468199699
1.1460000000000008	0.02951161905303944
1.1470000000000056	0.031053798793346868
1.1480000000000103	0.032759854981101046
1.149000000000001	0.03348060502338463
1.1500000000000057	0.033136597692457644
1.1510000000000105	0.03248440901361247
1.152000000000001	0.031158528433953486
1.1530000000000058	0.02838816892084254
1.1540000000000106	0.025443349901141207
1.1550000000000011	0.023953314488955282
1.156000000000006	0.02320636454460217
1.1570000000000107	0.022413554791285532
1.1580000000000013	0.02258832448545539
1.159000000000006	0.023936139937888033
1.1600000000000108	0.02500895915083796
1.1610000000000014	0.02587500544599841
1.1620000000000061	0.02718440085559531
1.1629999999999967	0.028388767060270135
1.1640000000000015	0.02892936131373463
1.1650000000000063	0.028407802692560886
1.1659999999999968	0.027374926419524277
1.1670000000000016	0.026669905818632756
1.1680000000000064	0.0258843728507723
1.168999999999997	0.024827878160625504
1.1700000000000017	0.024299620414976936
1.1710000000000065	0.024510978124781785
1.171999999999997	0.024692285217018564
1.1730000000000018	0.024221486019115834
1.1740000000000066	0.023729712682246024
1.1749999999999972	0.023657807804500462
1.176000000000002	0.023546948202656223
1.1770000000000067	0.023085042424416315
1.1779999999999973	0.02192535729619371
1.179000000000002	0.020518112876924795
1.1800000000000068	0.01951496348827392
1.1809999999999974	0.018854560922985705
1.1820000000000022	0.01854702366269939
1.183000000000007	0.019239594771967076
1.1839999999999975	0.020850042287039027
1.1850000000000023	0.022558544452163373
1.186000000000007	0.024759562374816912
1.1869999999999976	0.027143280112949076
1.1880000000000024	0.028627387650914785
1.1890000000000072	0.029471270646959855
1.1899999999999977	0.030322864028358067
1.1910000000000025	0.03096505253182136
1.1920000000000073	0.03100948069475794
1.1929999999999978	0.03042288879039866
1.1940000000000026	0.028959171323763896
1.1950000000000074	0.026699750389963528
1.195999999999998	0.024136898437379435
1.1970000000000027	0.02199645263711876
1.1980000000000075	0.021309441497044022
1.198999999999998	0.02212100168712139
1.2000000000000028	0.02323132447379053
1.2010000000000076	0.02399709885801412
1.2019999999999982	0.024983263982988425
1.203000000000003	0.026362423903039604
1.2040000000000077	0.027367221001694735
1.2049999999999983	0.028360317758257376
1.206000000000003	0.030042017679090798
1.2070000000000078	0.030997226946703624
1.2079999999999984	0.029852092520713754
1.2090000000000032	0.027133558261878056
1.210000000000008	0.02460612925453676
1.2109999999999985	0.02416610099071606
1.2120000000000033	0.02603355858843471
1.213000000000008	0.028811739054186387
1.2139999999999986	0.031494902458044156
1.2150000000000034	0.03374552372118499
1.2160000000000082	0.03522103786845399
1.2169999999999987	0.03629291442809662
1.2180000000000035	0.037217503495570445
1.2190000000000083	0.03793546895953175
1.2199999999999989	0.03821650896933255
1.2210000000000036	0.03658259857235102
1.2220000000000084	0.03287250123507405
1.222999999999999	0.02909166886142272
1.2240000000000038	0.02648569393990623
1.2250000000000085	0.025663226329871808
1.225999999999999	0.027145407139682883
1.2270000000000039	0.02964802956742052
1.2280000000000086	0.031084130377444882
1.2289999999999992	0.030729614918128704
1.230000000000004	0.02888829474752337
1.2310000000000088	0.02695951213652427
1.2319999999999993	0.026409266360108402
1.233000000000004	0.026731530894844237
1.2340000000000089	0.02652763679957672
1.2349999999999994	0.025062228298361192
1.2360000000000042	0.022265984775805506
1.237000000000009	0.018916999919143158
1.2379999999999995	0.016943428832725253
1.2390000000000043	0.01780685100294601
1.240000000000009	0.020237287589601163
1.2409999999999997	0.022479447591572766
1.2420000000000044	0.024039355227898143
1.2430000000000092	0.024995656419073843
1.2439999999999998	0.02555565216443179
1.2450000000000045	0.026038111331704136
1.2460000000000093	0.027770538270969362
1.2469999999999999	0.030020436242879638
1.2480000000000047	0.030299463221431497
1.2490000000000094	0.02810813854498934
1.25	0.02424660616836531
1.2510000000000048	0.020441866462216955
1.2520000000000095	0.018464168135542858
1.2530000000000001	0.019021804208595353
1.2540000000000049	0.021718075468228938
1.2550000000000097	0.023995756743014313
1.2560000000000002	0.023406891660848108
1.257000000000005	0.021587348367366584
1.2580000000000098	0.021406732515294787
1.2590000000000003	0.022659000886924317
1.2600000000000051	0.023886682766677624
1.26100000000001	0.02419454059830025
1.2620000000000005	0.023349446503068867
1.2630000000000052	0.02156915710280246
1.26400000000001	0.018866210777968156
1.2650000000000006	0.01636670354503233
1.2660000000000053	0.016120262092139445
1.2670000000000101	0.018253143073391993
1.2680000000000007	0.020717184575237347
1.2690000000000055	0.021120464469259033
1.2700000000000102	0.019163983339139486
1.2710000000000008	0.017063886316128315
1.2720000000000056	0.015892827540345444
1.2730000000000103	0.015045873845358868
1.274000000000001	0.014966462100429415
1.2750000000000057	0.015571467926505551
1.2760000000000105	0.01469960053977846
1.277000000000001	0.012264822862952631
1.2780000000000058	0.010511368982219653
1.2790000000000106	0.010659032139160958
1.2800000000000011	0.012910603734039766
1.281000000000006	0.0163213092242482
1.2820000000000107	0.019006728141974807
1.2830000000000013	0.01995196671968045
1.284000000000006	0.019702029915697545
1.2850000000000108	0.019700368030715773
1.2860000000000014	0.021339643558726463
1.2870000000000061	0.02410403120584069
1.2879999999999967	0.026421770559466047
1.2890000000000015	0.02701582096980017
1.2900000000000063	0.02496606121170568
1.2909999999999968	0.021463044653749173
1.2920000000000016	0.01849501425780188
1.2930000000000064	0.01682311154528706
1.293999999999997	0.016658790440736055
1.2950000000000017	0.01696944861180644
1.2960000000000065	0.01571532447863507
1.296999999999997	0.012471507666748876
1.2980000000000018	0.009327107245212364
1.2990000000000066	0.00849397470738594
1.2999999999999972	0.009927539343554108
1.301000000000002	0.01256466059598322
1.3020000000000067	0.015084526943099454
1.3029999999999973	0.016154755987407662
1.304000000000002	0.015429231897777129
1.3050000000000068	0.014266829405804402
1.3059999999999974	0.014736190663628074
1.3070000000000022	0.01673305705122687
1.308000000000007	0.019136943527654368
1.3089999999999975	0.02105575015229648
1.3100000000000023	0.021323644879821472
1.311000000000007	0.0200047078909768
1.3119999999999976	0.019001558460785786
1.3130000000000024	0.019457455072895327
1.3140000000000072	0.020589219131519395
1.3149999999999977	0.020814556511465944
1.3160000000000025	0.018875809203017003
1.3170000000000073	0.015409826048235872
1.3179999999999978	0.012220284720248071
1.3190000000000026	0.010912278797949664
1.3200000000000074	0.012109611635661502
1.320999999999998	0.014763474954889807
1.3220000000000027	0.017667641241980555
1.3230000000000075	0.02073225804302538
1.323999999999998	0.02316807115717039
1.3250000000000028	0.023935555371609546
1.3260000000000076	0.024164477946227083
1.3269999999999982	0.025533763482330538
1.328000000000003	0.02746329974170187
1.3290000000000077	0.028035434309800246
1.3299999999999983	0.026741966827329416
1.331000000000003	0.024283423240359654
1.3320000000000078	0.021810017564916677
1.3329999999999984	0.019905837817337242
1.3340000000000032	0.018495908789153064
1.335000000000008	0.01785518028892679
1.3359999999999985	0.01716754515938359
1.3370000000000033	0.01549933555465878
1.338000000000008	0.013627029228540553
1.3389999999999986	0.012946910695323303
1.3400000000000034	0.013391864919276453
1.3410000000000082	0.014027057657770039
1.3419999999999987	0.014689306851780513
1.3430000000000035	0.015180456451446143
1.3440000000000083	0.01490902647055207
1.3449999999999989	0.013208284517167367
1.3460000000000036	0.011152649681755418
1.3470000000000084	0.010760262674956401
1.347999999999999	0.01214297804214216
1.3490000000000038	0.014307925267958353
1.3500000000000085	0.016151205760601806
1.350999999999999	0.017139481758494328
1.3520000000000039	0.01748320957903441
1.3530000000000086	0.01811976377930471
1.3539999999999992	0.02024127918308595
1.355000000000004	0.023304230674702844
1.3560000000000088	0.02520166114561037
1.3569999999999993	0.02476562912211746
1.358000000000004	0.0227059855465994
1.3590000000000089	0.020362884275750462
1.3599999999999994	0.018559135699744853
1.3610000000000042	0.017719046766610205
1.362000000000009	0.017910292177595412
1.3629999999999995	0.01821064531339216
1.3640000000000043	0.018047442088563962
1.365000000000009	0.01751750926124653
1.3659999999999997	0.016907347961461178
1.3670000000000044	0.01736135332484669
1.3680000000000092	0.019037259105052086
1.3689999999999998	0.02051939971079027
1.3700000000000045	0.020900003964936867
1.3710000000000093	0.020254274379916726
1.3719999999999999	0.018443201550442132
1.3730000000000047	0.015852725697878815
1.3740000000000094	0.01354475366171962
1.375	0.011743259086011492
1.3760000000000048	0.010270467999142205
1.3770000000000095	0.009395126894945156
1.3780000000000001	0.009633159252390347
1.3790000000000049	0.010368107126383764
1.3800000000000097	0.010881973044098452
1.3810000000000002	0.01182776935116378
1.382000000000005	0.013750556043415315
1.3830000000000098	0.015597825711743715
1.3840000000000003	0.016083755067558304
1.3850000000000051	0.015482160045807028
1.38600000000001	0.014448909644426047
1.3870000000000005	0.012994973165108288
1.3880000000000052	0.010751010393668707
1.38900000000001	0.008624902762696996
1.3900000000000006	0.008439616833989026
1.3910000000000053	0.010139224377102296
1.3920000000000101	0.01204689100890108
1.3930000000000007	0.013108617251838003
1.3940000000000055	0.013655039472543661
1.3950000000000102	0.013777723329287115
1.3960000000000008	0.013413487515973694
1.3970000000000056	0.012714608535828644
1.3980000000000103	0.011837983801633383
1.399000000000001	0.01141234199963409
1.4000000000000057	0.010755732902510773
1.4010000000000105	0.009615141622046316
1.402000000000001	0.009157907649589203
1.4030000000000058	0.008962470913358684
1.4040000000000106	0.008670749813462829
1.4050000000000011	0.009533851522495314
1.406000000000006	0.01174987998623251
1.4070000000000107	0.014219977379944621
1.4080000000000013	0.01681145673211231
1.409000000000006	0.019365965251220103
1.4100000000000108	0.0207804028324397
1.4110000000000014	0.02093084041432103
1.4120000000000061	0.020321494854960747
1.4129999999999967	0.019042810930262527
1.4140000000000015	0.017307401978341325
1.4150000000000063	0.015320455040356387
1.4159999999999968	0.013450554837859428
1.4170000000000016	0.012077836425837816
1.4180000000000064	0.011405633689387093
1.418999999999997	0.01144290065296658
1.4200000000000017	0.011402791728392916
1.4210000000000065	0.01098019723787024
1.421999999999997	0.011225089791046423
1.4230000000000018	0.012387499478444704
1.4240000000000066	0.013226951960794556
1.4249999999999972	0.014127437241630623
1.426000000000002	0.016307135228108702
1.4270000000000067	0.0184753831577565
1.4279999999999973	0.01892630480928067
1.429000000000002	0.017478533998417672
1.4300000000000068	0.015683180867815647
1.4309999999999974	0.015546427126833684
1.4320000000000022	0.016038390828621837
1.433000000000007	0.0155136414655602
1.4339999999999975	0.014710919189703957
1.4350000000000023	0.013776874014062804
1.436000000000007	0.012129961601453219
1.4369999999999976	0.010887556974950304
1.4380000000000024	0.011018732748272787
1.4390000000000072	0.011520046628906794
1.4399999999999977	0.011612801859820757
1.4410000000000025	0.0106285603893073
1.4420000000000073	0.008319620073480373
1.4429999999999978	0.006340329455526934
1.4440000000000026	0.005888195896042148
1.4450000000000074	0.007257397864195415
1.445999999999998	0.010244254467355975
1.4470000000000027	0.013186026958965962
1.4480000000000075	0.014302595752446747
1.448999999999998	0.013892365193805442
1.4500000000000028	0.013495899452400182
1.4510000000000076	0.013149362660003761
1.4519999999999982	0.012103322862407066
1.453000000000003	0.010781570837436052
1.4540000000000077	0.010258280965649524
1.4549999999999983	0.010143018647152544
1.456000000000003	0.00914451502380233
1.4570000000000078	0.008105335360127777
1.4579999999999984	0.008466334300347893
1.4590000000000032	0.01045135551432021
1.460000000000008	0.013616336328951479
1.4609999999999985	0.016579623255295717
1.4620000000000033	0.01775143957698756
1.463000000000008	0.0171344898686343
1.4639999999999986	0.016324226886971705
1.4650000000000034	0.016370011539002034
1.4660000000000082	0.01742693775426645
1.4669999999999987	0.019260508837756655
1.4680000000000035	0.020244754072650684
1.4690000000000083	0.018707534054150203
1.4699999999999989	0.01562647256533117
1.4710000000000036	0.01344553522818385
1.4720000000000084	0.01292824707528246
1.472999999999999	0.013458902009323963
1.4740000000000038	0.014751070158775404
1.4750000000000085	0.015388862132433328
1.475999999999999	0.013891813794730428
1.4770000000000039	0.011881460432378503
1.4780000000000086	0.011643918908819894
1.4789999999999992	0.012628732869531398
1.480000000000004	0.013502614665332627
1.4810000000000088	0.014013004525218142
1.4819999999999993	0.0133444573630991
1.483000000000004	0.011769795655087819
1.4840000000000089	0.010488812141965564
1.4849999999999994	0.0100903328274751
1.4860000000000042	0.011476134203249862
1.487000000000009	0.014218309673805123
1.4879999999999995	0.016705262939083945
1.4890000000000043	0.017864871407772025
1.490000000000009	0.017698634966689875
1.4909999999999997	0.0169053843995068
1.4920000000000044	0.01642322754411437
1.4930000000000092	0.01665631200705241
1.4939999999999998	0.017326487211135777
1.4950000000000045	0.01763407590861747
1.4960000000000093	0.01614131696724409
1.4969999999999999	0.013642001854465024
1.4980000000000047	0.01252457185007618
1.4990000000000094	0.0135445684807155
1.5	0.016125055156015086
1.5010000000000048	0.0191654953314613
1.5020000000000095	0.021422521512785883
1.5030000000000001	0.02210247326037643
1.5040000000000049	0.021874752498828386
1.5050000000000097	0.021921494124035563
1.5060000000000002	0.022699038174723643
1.507000000000005	0.023719454382896774
1.5080000000000098	0.02335181670455098
1.5090000000000003	0.02099518675779805
1.5100000000000051	0.017471039904398245
1.51100000000001	0.014087942673560692
1.5120000000000005	0.012996547668775085
1.5130000000000052	0.014089154524347999
1.51400000000001	0.01559138523214159
1.5150000000000006	0.016710383011692174
1.5160000000000053	0.01669076104657901
1.5170000000000101	0.01601995448404187
1.5180000000000007	0.015911661819910737
1.5190000000000055	0.016693992217565227
1.5200000000000102	0.017352472303272307
1.5210000000000008	0.016898050942765034
1.5220000000000056	0.0157376127195061
1.5230000000000103	0.0139448637837861
1.524000000000001	0.01130524923660101
1.5250000000000057	0.008762894965568277
1.5260000000000105	0.007986759861776594
1.527000000000001	0.009351981352390154
1.5280000000000058	0.011299303213883005
1.5290000000000106	0.012628063364641035
1.5300000000000011	0.01309294609844604
1.531000000000006	0.012777470644438165
1.5320000000000107	0.01255396047056753
1.5330000000000013	0.01322852638714449
1.534000000000006	0.01460422777549285
1.5350000000000108	0.015574570093487724
1.5360000000000014	0.014880125528705584
1.5370000000000061	0.012301789495969396
1.5379999999999967	0.009429682238014183
1.5390000000000015	0.007862578206751326
1.5400000000000063	0.00733290153540357
1.5409999999999968	0.007374299447440988
1.5420000000000016	0.008292008819721745
1.5430000000000064	0.009800150887770592
1.543999999999997	0.01076765657934502
1.5450000000000017	0.011704084243093972
1.5460000000000065	0.014094668344667499
1.546999999999997	0.017422435838925568
1.5480000000000018	0.019907713699780612
1.5490000000000066	0.020402926086259376
1.5499999999999972	0.018806365403402574
1.551000000000002	0.015525140227328437
1.5520000000000067	0.011816501015269317
1.5529999999999973	0.008519080825172949
1.554000000000002	0.0058345011098051725
1.5550000000000068	0.004476586776602007
1.5559999999999974	0.003859609453998415
1.5570000000000022	0.002981585987620805
1.558000000000007	0.0025463949533303123
1.5589999999999975	0.0037533417533220275
1.5600000000000023	0.006947393319267088
1.561000000000007	0.010825052822527603
1.5619999999999976	0.013660911339565276
1.5630000000000024	0.014944292160020363
1.5640000000000072	0.014613621278810243
1.5649999999999977	0.013502078698933327
1.5660000000000025	0.013419817784332037
1.5670000000000073	0.014961024261896825
1.5679999999999978	0.016772028145647346
1.5690000000000026	0.017186987797119538
1.5700000000000074	0.016397427844428797
1.570999999999998	0.015492396157274706
1.5720000000000027	0.014646090673945391
1.5730000000000075	0.014151436393247658
1.573999999999998	0.014599567454634067
1.5750000000000028	0.01554533458002242
1.5760000000000076	0.01568924088383904
1.5769999999999982	0.014443183891299907
1.578000000000003	0.011872420774350235
1.5790000000000077	0.008927871774789365
1.5799999999999983	0.007351738530339694
1.581000000000003	0.007967228976347392
1.5820000000000078	0.010533928885930691
1.5829999999999984	0.013761721421409086
1.5840000000000032	0.015710492052876557
1.585000000000008	0.015857312931278397
1.5859999999999985	0.015647142993889144
1.5870000000000033	0.016000341361627115
1.588000000000008	0.016876474218557386
1.5889999999999986	0.017797340176181443
1.5900000000000034	0.017799780700284883
1.5910000000000082	0.016695816829061273
1.5919999999999987	0.014790591435133123
1.5930000000000035	0.012611329471707738
1.5940000000000083	0.010695857544238206
1.5949999999999989	0.008892798197918746
1.5960000000000036	0.0072124428435071065
1.5970000000000084	0.005827767327944971
1.597999999999999	0.005166789348157048
1.5990000000000038	0.0057665860321485796
1.6000000000000085	0.00719697467484353
1.600999999999999	0.008883872776932363
1.6020000000000039	0.010579662220408551
1.6030000000000086	0.011661162704919792
1.6039999999999992	0.01121871129233236
1.605000000000004	0.009321578144124473
1.6060000000000088	0.007062446155764041
1.6069999999999993	0.005422987759012199
1.608000000000004	0.004768434365142873
1.6090000000000089	0.004845973945573859
1.6099999999999994	0.005211530702516386
1.6110000000000042	0.005487094729973249
1.612000000000009	0.0056998590665775
1.6129999999999995	0.006586054815933888
1.6140000000000043	0.00853428467169221
1.615000000000009	0.011059211379523062
1.6159999999999997	0.012904239823749802
1.6170000000000044	0.013009189304006276
1.6180000000000092	0.012476091197227293
1.6189999999999998	0.01219343762678815
1.6200000000000045	0.011455744682229154
1.6210000000000093	0.010190215805429666
1.6219999999999999	0.009062490003416792
1.6230000000000047	0.008676516962430861
1.6240000000000094	0.008655412696999978
1.625	0.008507723139233581
1.6260000000000048	0.008821177427193318
1.6270000000000095	0.009589063703505648
1.6280000000000001	0.010021346983916822
1.6290000000000049	0.01031126141616041
1.6300000000000097	0.010675635952717887
1.6310000000000002	0.011037495698202827
1.632000000000005	0.010943178001986246
1.6330000000000098	0.009442276483134272
1.6340000000000003	0.007591286802841809
1.6350000000000051	0.006374513480033234
1.63600000000001	0.004806072581481222
1.6370000000000005	0.0031076277863433
1.6380000000000052	0.0029184842601117245
1.63900000000001	0.004295264976951523
1.6400000000000006	0.005642210434518941
1.6410000000000053	0.006264071967150141
1.6420000000000101	0.006786875117618697
1.6430000000000007	0.007789226251581982
1.6440000000000055	0.00876773541513889
1.6450000000000102	0.00917901593661707
1.6460000000000008	0.009402449178599219
1.6470000000000056	0.009460083841843563
1.6480000000000103	0.009319963435262289
1.649000000000001	0.008667109009953732
1.6500000000000057	0.007437095989992594
1.6510000000000105	0.007277811075875547
1.652000000000001	0.008775839159892697
1.6530000000000058	0.01030974163805103
1.6540000000000106	0.010788635470157515
1.6550000000000011	0.010824437948937535
1.656000000000006	0.010307750234764405
1.6570000000000107	0.00903700903386444
1.6580000000000013	0.0081667104637715
1.659000000000006	0.007987411852369184
1.6600000000000108	0.007728540580794791
1.6610000000000014	0.006498739812577005
1.6620000000000061	0.004402514865536842
1.6629999999999967	0.002738765736909058
1.6640000000000015	0.0022467663872017874
1.6650000000000063	0.0033296931520287554
1.6659999999999968	0.0063955624132246165
1.6670000000000016	0.00982707646161861
1.6680000000000064	0.011290140736020741
1.668999999999997	0.010515048887315942
1.6700000000000017	0.009307511742834831
1.6710000000000065	0.009392921871930967
1.671999999999997	0.010516199949516776
1.6730000000000018	0.01154594195270242
1.6740000000000066	0.011454445467310344
1.6749999999999972	0.010195037534636527
1.676000000000002	0.008396317225705283
1.6770000000000067	0.006784239358630823
1.6779999999999973	0.005952601048465999
1.679000000000002	0.005856979037943676
1.6800000000000068	0.007278460358658418
1.6809999999999974	0.009830303320565514
1.6820000000000022	0.011543333715940077
1.683000000000007	0.011833716564582287
1.6839999999999975	0.011558274349670007
1.6850000000000023	0.011932076707420556
1.686000000000007	0.013293162644264294
1.6869999999999976	0.01423244367139551
1.6880000000000024	0.012847479498609999
1.6890000000000072	0.009679191215395582
1.6899999999999977	0.006146549884351439
1.6910000000000025	0.003143200236499738
1.6920000000000073	0.001878525951354754
1.6929999999999978	0.002340659102289434
1.6940000000000026	0.003747036523778272
1.6950000000000074	0.0049189029085559555
1.695999999999998	0.0049555127502730716
1.6970000000000027	0.004462782106149245
1.6980000000000075	0.004107322861187236
1.698999999999998	0.004456361153899628
1.7000000000000028	0.005694916401717959
1.7010000000000076	0.006590028414389435
1.7019999999999982	0.005950133467546798
1.703000000000003	0.004239101273552904
1.7040000000000077	0.002906775059910585
1.7049999999999983	0.0028757098947681916
1.706000000000003	0.004029908347089034
1.7070000000000078	0.00588096496596585
1.7079999999999984	0.007745733511816551
1.7090000000000032	0.008377761468659563
1.710000000000008	0.007575910513230425
1.7109999999999985	0.007067962928830883
1.7120000000000033	0.008046044400854156
1.713000000000008	0.009665574378686563
1.7139999999999986	0.010241816314507024
1.7150000000000034	0.008476452026141387
1.7160000000000082	0.004496424602358993
1.7169999999999987	0.000544056588049938
1.7180000000000035	-0.0008344483294359128
1.7190000000000083	0.0005260287554309652
1.7199999999999989	0.0030281194753973076
1.7210000000000036	0.005111823554229579
1.7220000000000084	0.005891088969540549
1.722999999999999	0.005743966382003947
1.7240000000000038	0.005559392552836759
1.7250000000000085	0.006373184339907311
1.725999999999999	0.008303291799385078
1.7270000000000039	0.009733270557294628
1.7280000000000086	0.009373762441172826
1.7289999999999992	0.00703871485696098
1.730000000000004	0.004116392332030344
1.7310000000000088	0.0020500381695520886
1.7319999999999993	0.0007486735659212985
1.733000000000004	-0.00014198568973575046
1.7340000000000089	-0.0003333914900939219
1.7349999999999994	0.00015556797624043664
1.7360000000000042	-9.497050514158639e-05
1.737000000000009	-0.0010344424990021543
1.7379999999999995	-0.0006098507231223479
1.7390000000000043	0.0017853635133532493
1.740000000000009	0.004467721337605717
1.7409999999999997	0.005970299398540608
1.7420000000000044	0.006328442295795267
1.7430000000000092	0.005840999779402347
1.7439999999999998	0.005099817655671523
1.7450000000000045	0.0052363617444663325
1.7460000000000093	0.007468713099963466
1.7469999999999999	0.011527791765738543
1.7480000000000047	0.015329651919463136
1.7490000000000094	0.01710376069393039
1.75	0.016197022489267684
1.7510000000000048	0.01398807353726113
1.7520000000000095	0.01263050113675738
1.7530000000000001	0.012592641516708518
1.7540000000000049	0.013456675086137867
1.7550000000000097	0.01365153166480869
1.7560000000000002	0.010975446374985827
1.757000000000005	0.0058419306919938645
1.7580000000000098	0.0009441387352479774
1.7590000000000003	-0.002281408446563925
1.7600000000000051	-0.0039647925059702535
1.76100000000001	-0.0038956925136003936
1.7620000000000005	-0.0021425775052554843
1.7630000000000052	0.0001500137555255909
1.76400000000001	0.0018531348072979834
1.7650000000000006	0.0034736476195009296
1.7660000000000053	0.005961989777081601
1.7670000000000101	0.008622615338723315
1.7680000000000007	0.010588759731157553
1.7690000000000055	0.011339209572045499
1.7700000000000102	0.010458648817803486
1.7710000000000008	0.00876363753887997
1.7720000000000056	0.007630312010355481
1.7730000000000103	0.00773735724816561
1.774000000000001	0.009358844338680124
1.7750000000000057	0.012014836559660633
1.7760000000000105	0.013934657092134917
1.777000000000001	0.01406550582225217
1.7780000000000058	0.012984954471613038
1.7790000000000106	0.012054487150817552
1.7800000000000011	0.012537466592058483
1.781000000000006	0.013502810933639921
1.7820000000000107	0.013540023319051193
1.7830000000000013	0.012577487999417089
1.784000000000006	0.010106137109253115
1.7850000000000108	0.006747905393162709
1.7860000000000014	0.004919406932488106
1.7870000000000061	0.0055318777923160836
1.7879999999999967	0.007591726584456313
1.7890000000000015	0.01002232741780567
1.7900000000000063	0.011783640724493873
1.7909999999999968	0.012334240107880694
1.7920000000000016	0.012104899067384125
1.7930000000000064	0.012051728852221819
1.793999999999997	0.01284707381810084
1.7950000000000017	0.013854184479034541
1.7960000000000065	0.014118413047188009
1.796999999999997	0.01359054604398455
1.7980000000000018	0.012482000539383238
1.7990000000000066	0.011059823324881327
1.7999999999999972	0.010087127010951939
1.801000000000002	0.010333735644605829
1.8020000000000067	0.01178634094702517
1.8029999999999973	0.013308393401269155
1.804000000000002	0.013431400998238495
1.8050000000000068	0.0124686539711589
1.8059999999999974	0.012508496749059904
1.8070000000000022	0.014232452338204275
1.808000000000007	0.015288497788311654
1.8089999999999975	0.014237442794250666
1.8100000000000023	0.01225546241171286
1.811000000000007	0.009786919387235174
1.8119999999999976	0.0063999946913567765
1.8130000000000024	0.003002712573813177
1.8140000000000072	0.0013678862617043546
1.8149999999999977	0.0006942415310284769
1.8160000000000025	-0.0007410320158005469
1.8170000000000073	-0.0019878943363685455
1.8179999999999978	-0.0018142049938291984
1.8190000000000026	-0.0006921955539348488
1.8200000000000074	0.0005477564432563533
1.820999999999998	0.0019150792948681883
1.8220000000000027	0.0035070583482059306
1.8230000000000075	0.004803201027969285
1.823999999999998	0.005554972890875353
1.8250000000000028	0.005798915862923774
1.8260000000000076	0.005408526736473281
1.8269999999999982	0.00449585721048649
1.828000000000003	0.0035355031845222076
1.8290000000000077	0.003147930822730367
1.8299999999999983	0.003708977500830099
1.831000000000003	0.004972856405765333
1.8320000000000078	0.005633818402288132
1.8329999999999984	0.0051924287443613866
1.8340000000000032	0.005110888859974426
1.835000000000008	0.0057199479137430165
1.8359999999999985	0.00583745803965106
1.8370000000000033	0.005324439462265358
1.838000000000008	0.004694926188452632
1.8389999999999986	0.0042255926123077716
1.8400000000000034	0.003983056126299535
1.8410000000000082	0.0036045872622088642
1.8419999999999987	0.0032034140269434266
1.8430000000000035	0.0036434031130969536
1.8440000000000083	0.005118549087951191
1.8449999999999989	0.007172118045175933
1.8460000000000036	0.009592675452921903
1.8470000000000084	0.01164034231796617
1.847999999999999	0.012500798334354763
1.8490000000000038	0.012258954489605307
1.8500000000000085	0.01115445301379508
1.850999999999999	0.009642959564859025
1.8520000000000039	0.007725893719583355
1.8530000000000086	0.00517643281471525
1.8539999999999992	0.0029852431829677966
1.855000000000004	0.0016136864725808649
1.8560000000000088	0.0005123320225950372
1.8569999999999993	-0.00038985938526522374
1.858000000000004	-0.0006925457747174146
1.8590000000000089	2.6130854108094237e-05
1.8599999999999994	0.0007830596449178841
1.8610000000000042	0.000711836395224907
1.862000000000009	0.0007465316768989344
1.8629999999999995	0.0008152813497932231
1.8640000000000043	0.0007366499304407923
1.865000000000009	0.0012181131869899934
1.8659999999999997	0.0019307429860472595
1.8670000000000044	0.002229627394779444
1.8680000000000092	0.002144260739236573
1.8689999999999998	0.0021179464306304565
1.8700000000000045	0.002411595451193718
1.8710000000000093	0.0031671173693010512
1.8719999999999999	0.004308492293919748
1.8730000000000047	0.005233117453070211
1.8740000000000094	0.005505220704797232
1.875	0.005114009614388599
1.8760000000000048	0.004434962482800439
1.8770000000000095	0.003626933757006732
1.8780000000000001	0.0027607618837744343
1.8790000000000049	0.0025414949705368428
1.8800000000000097	0.002796919618732482
1.8810000000000002	0.002648786463996273
1.882000000000005	0.0024212731550969395
1.8830000000000098	0.0034094669372984224
1.8840000000000003	0.005334444544996968
1.8850000000000051	0.007670930200707171
1.88600000000001	0.011063575085753475
1.8870000000000005	0.013701464405312783
1.8880000000000052	0.013925066798766796
1.88900000000001	0.012923410394757206
1.8900000000000006	0.011952832888471931
1.8910000000000053	0.011218708025503014
1.8920000000000101	0.010309795717977514
1.8930000000000007	0.009023471367020317
1.8940000000000055	0.006856359117778725
1.8950000000000102	0.003556961382678873
1.8960000000000008	-0.0001086361441023041
1.8970000000000056	-0.002958757358727572
1.8980000000000103	-0.003580677992273
1.899000000000001	-0.0021487019090463953
1.9000000000000057	-0.0003284297748793625
1.9010000000000105	0.0010810224375418743
1.902000000000001	0.002256385377442523
1.9030000000000058	0.00316306964539188
1.9040000000000106	0.003401176626743221
1.9050000000000011	0.0033706426393001294
1.906000000000006	0.0037460458129692895
1.9070000000000107	0.004037416022092222
1.9080000000000013	0.0031065433453457882
1.909000000000006	0.0013132954925868167
1.9100000000000108	0.0006264179656793865
1.9110000000000014	0.0015051441711282443
1.9120000000000061	0.002455141736739164
1.9129999999999967	0.003231362100745893
1.9140000000000015	0.004399775230049893
1.9150000000000063	0.004833431090971763
1.9159999999999968	0.003822244258133523
1.9170000000000016	0.00303569550225673
1.9180000000000064	0.00352548588288059
1.918999999999997	0.004737645243397657
1.9200000000000017	0.005700116325489508
1.9210000000000065	0.005378558327620605
1.921999999999997	0.004042391136415435
1.9230000000000018	0.002199707235647377
1.9240000000000066	0.0005344790962796512
1.9249999999999972	0.0007269337084687977
1.926000000000002	0.0030595704735520628
1.9270000000000067	0.005767447369010582
1.9279999999999973	0.007009719708736468
1.929000000000002	0.006645468927582759
1.9300000000000068	0.005617493195322299
1.9309999999999974	0.004652517550435414
1.9320000000000022	0.004332908130118025
1.933000000000007	0.005078852946192506
1.9339999999999975	0.006813387025976797
1.9350000000000023	0.007787834666750765
1.936000000000007	0.006442021501259563
1.9369999999999976	0.0037724596050625623
1.9380000000000024	0.0021131461111312585
1.9390000000000072	0.00295667187890477
1.9399999999999977	0.005407534255907221
1.9410000000000025	0.0075242380901150265
1.9420000000000073	0.008311055942899685
1.9429999999999978	0.008071495841453037
1.9440000000000026	0.007948880400045212
1.9450000000000074	0.008608701023591401
1.945999999999998	0.009476122415355951
1.9470000000000027	0.009733287894462837
1.9480000000000075	0.009142067190863998
1.948999999999998	0.007418254074062217
1.9500000000000028	0.0049187557151090435
1.9510000000000076	0.003166184248782631
1.9519999999999982	0.0030792683207858016
1.953000000000003	0.0046494309473603425
1.9540000000000077	0.006676435412158028
1.9549999999999983	0.007703975108325496
1.956000000000003	0.007682873234677189
1.9570000000000078	0.007138062858254475
1.9579999999999984	0.006429864890432782
1.9590000000000032	0.005789545051862754
1.960000000000008	0.0056056432075674515
1.9609999999999985	0.005747079792027288
1.9620000000000033	0.005437288819048791
1.963000000000008	0.004570411769328496
1.9639999999999986	0.0036255634071976194
1.9650000000000034	0.0037141114869624035
1.9660000000000082	0.005597673239746579
1.9669999999999987	0.0085210221590163
1.9680000000000035	0.011756251452767817
1.9690000000000083	0.013740420052855582
1.9699999999999989	0.012937706331726098
1.9710000000000036	0.010624079923145227
1.9720000000000084	0.008716934654729605
1.972999999999999	0.007442154350071439
1.9740000000000038	0.006561010051274427
1.9750000000000085	0.005308957956615298
1.975999999999999	0.0025460569380845836
1.9770000000000039	-0.0004945815221336453
1.9780000000000086	-0.0017790863531914124
1.9789999999999992	-0.000455471325329274
1.980000000000004	0.002854000535216614
1.9810000000000088	0.006405494723186471
1.9819999999999993	0.009382514851942667
1.983000000000004	0.011288314233837025
1.9840000000000089	0.011972164149775083
1.9849999999999994	0.012706154548486833
1.9860000000000042	0.014541459555446246
1.987000000000009	0.01615343123354328
1.9879999999999995	0.01585658717150509
1.9890000000000043	0.013998073979697986
1.990000000000009	0.011260302072793832
1.9909999999999997	0.007975407687150476
1.9920000000000044	0.004760331890615243
1.9930000000000092	0.0024647693011028253
1.9939999999999998	0.0014268500216423345
1.9950000000000045	0.001355930948842257
1.9960000000000093	0.001454490547103384
1.9969999999999999	0.0007911558331692354
1.9980000000000047	0.00039214283911050347
[truncated: 1 more rows]
