# Supplementary material for: Stimulus duration encoding occurs early in the moth olfactory pathway
Source: Commun Biol. 2024 Oct 3;7:1252. doi: 10.1038/s42003-024-06921-z (PMC11449909; doi:10.1038/s42003-024-06921-z)
Supplement: Supplementary file 3 — Supplementary Data 1 [file 42003_2024_6921_MOESM3_ESM.zip › Fig 1/A/5s.csv]

time	PID (mV)
0.0	0.3733491935010107
0.0010000000000047748	0.37288902129589285
0.0020000000000095497	0.3725265743047238
0.0030000000000143245	0.37188729012510424
0.004000000000019099	0.3701552041273107
0.0049999999999954525	0.3679499148176096
0.006000000000000227	0.36622076393840075
0.007000000000005002	0.3651359121268789
0.008000000000009777	0.3645506607494758
0.009000000000014552	0.3645578322292314
0.010000000000019327	0.36523342217610555
0.01099999999999568	0.3664182349833642
0.012000000000000455	0.36822918961440776
0.01300000000000523	0.37054384189841794
0.014000000000010004	0.3725365740599265
0.01500000000001478	0.37342528871981867
0.016000000000019554	0.3737117690189695
0.016999999999995907	0.3737630808617414
0.018000000000000682	0.37301962838333086
0.019000000000005457	0.3720856379328042
0.020000000000010232	0.371283025594579
0.021000000000015007	0.3697797092907733
0.02200000000001978	0.36723911989717384
0.022999999999996135	0.3641257837704093
0.02400000000000091	0.36148765513554826
0.025000000000005684	0.3600807867159936
0.02600000000001046	0.36044393805992403
0.027000000000015234	0.3625753014840539
0.02800000000002001	0.36544295221910633
0.028999999999996362	0.36831348709937006
0.030000000000001137	0.37075493924431524
0.03100000000000591	0.37236828721519927
0.03200000000001069	0.37350095821303636
0.03300000000001546	0.37445294557158787
0.034000000000020236	0.375506412513665
0.03499999999999659	0.376765316611375
0.036000000000001364	0.3771492815639385
0.03700000000000614	0.37598096233776324
0.038000000000010914	0.37438731823301896
0.03900000000001569	0.37413092816965504
0.040000000000020464	0.3749982714261899
0.04099999999999682	0.37534331650844166
0.04200000000000159	0.3744848777162888
0.043000000000006366	0.37248881896156116
0.04400000000001114	0.3698734016360311
0.045000000000015916	0.36735927568723925
0.04600000000002069	0.36537593496186066
0.046999999999997044	0.36429232004748524
0.04800000000000182	0.36362505873629347
0.049000000000006594	0.36244249369894055
0.05000000000001137	0.36141845092865804
0.051000000000016144	0.36120475565560606
0.05200000000002092	0.36136623658383626
0.05299999999999727	0.3626340640994207
0.054000000000002046	0.36558507668240103
0.05500000000000682	0.36859064240804584
0.056000000000011596	0.3700275127310498
0.05700000000001637	0.3703009877129526
0.058000000000021146	0.3706050169782711
0.0589999999999975	0.3709696025546054
0.060000000000002274	0.37120485849460916
0.06100000000000705	0.3712963562199833
0.06200000000001182	0.370349669831325
0.0630000000000166	0.3682337350497253
0.06400000000002137	0.366245506878736
0.06499999999999773	0.36497930736138023
0.0660000000000025	0.36479955765119854
0.06700000000000728	0.36636611106459244
0.06800000000001205	0.36874188243760625
0.06900000000001683	0.37035440612647097
0.0700000000000216	0.37109930048028783
0.07099999999999795	0.371275936457497
0.07200000000000273	0.3713158282915744
0.0730000000000075	0.37269102697330847
0.07400000000001228	0.3751231554556053
0.07500000000001705	0.37674415781828813
0.07600000000002183	0.3761329505250369
0.07699999999999818	0.37315393087797233
0.07800000000000296	0.37029877808811174
0.07900000000000773	0.3691302957384643
0.0800000000000125	0.36900616094866673
0.08100000000001728	0.36987647996708073
0.08200000000002206	0.3709989699730657
0.08299999999999841	0.3706022018690187
0.08400000000000318	0.3685340901530557
0.08500000000000796	0.3663974607486136
0.08600000000001273	0.3658260221182633
0.08700000000001751	0.3670268916236485
0.08800000000002228	0.36880103415264825
0.08899999999999864	0.36898959906758205
0.09000000000000341	0.3664065875195593
0.09100000000000819	0.3631686737940753
0.09200000000001296	0.36162905719944133
0.09300000000001774	0.36216282167379144
0.09399999999999409	0.36406976064791596
0.09499999999999886	0.36569349949050306
0.09600000000000364	0.36576380054172253
0.09700000000000841	0.3647393287169819
0.09800000000001319	0.36432589776488083
0.09900000000001796	0.3656873164433452
0.09999999999999432	0.368468559957098
0.10099999999999909	0.3716641906420174
0.10200000000000387	0.37378264770301195
0.10300000000000864	0.37281198981338504
0.10400000000001342	0.36922109050092133
0.10500000000001819	0.36649527870471094
0.10599999999999454	0.36673713698462873
0.10699999999999932	0.36872828159539106
0.10800000000000409	0.3706324276380576
0.10900000000000887	0.37184695572911086
0.11000000000001364	0.37188941382967605
0.11100000000001842	0.37038755217154046
0.11199999999999477	0.3687365673009982
0.11299999999999955	0.36918275114191773
0.11400000000000432	0.37143133809868834
0.1150000000000091	0.37352087220158586
0.11600000000001387	0.3740388613139828
0.11700000000001864	0.37183181462154924
0.117999999999995	0.36777361252729346
0.11899999999999977	0.3642494390285819
0.12000000000000455	0.362116130514602
0.12100000000000932	0.3616901845853218
0.1220000000000141	0.36304250018609757
0.12300000000001887	0.3645372596039404
0.12399999999999523	0.36417626208617915
0.125	0.3629026268391091
0.12600000000000477	0.3632633908828885
0.12700000000000955	0.3653317988705946
0.12800000000001432	0.36735447827841994
0.1290000000000191	0.3682134913298878
0.12999999999999545	0.3684076901701522
0.13100000000000023	0.3679185946496343
0.132000000000005	0.36628385659578855
0.13300000000000978	0.3649608480471882
0.13400000000001455	0.36543770294031247
0.13500000000001933	0.3677238340150726
0.13599999999999568	0.3708778771060431
0.13700000000000045	0.3729147960271074
0.13800000000000523	0.37279334609505
0.13900000000001	0.3723460964646402
0.14000000000001478	0.3731852461305684
0.14100000000001955	0.3744901485190253
0.1419999999999959	0.3755614060962487
0.14300000000000068	0.3757894968136243
0.14400000000000546	0.3740299662422286
0.14500000000001023	0.3709373485791381
0.146000000000015	0.36895446906711316
0.14700000000001978	0.36931612486894644
0.14799999999999613	0.3713051254940364
0.1490000000000009	0.373762565737915
0.15000000000000568	0.37568869854201237
0.15100000000001046	0.3763324983699057
0.15200000000001523	0.37564456439969146
0.15300000000002	0.3752509885223732
0.15399999999999636	0.37563994755612684
0.15500000000000114	0.37579579365721705
0.1560000000000059	0.37498102674966194
0.1570000000000107	0.3724376532443369
0.15800000000001546	0.3687805005947574
0.15900000000002024	0.36504150242002537
0.1599999999999966	0.3619433640360865
0.16100000000000136	0.3607237591983454
0.16200000000000614	0.3617517070876489
0.16300000000001091	0.36328409301902786
0.1640000000000157	0.36426752825657827
0.16500000000002046	0.3649119914247856
0.16599999999999682	0.36513050320186546
0.1670000000000016	0.36618687728584615
0.16800000000000637	0.3685617977217991
0.16900000000001114	0.36989219175071675
0.17000000000001592	0.3693682455114513
0.1710000000000207	0.36844401363457985
0.17199999999999704	0.36744237519403955
0.17300000000000182	0.3666409267179894
0.1740000000000066	0.3672028308186701
0.17500000000001137	0.36884474133545064
0.17600000000001614	0.37018528193673894
0.17700000000002092	0.37071679171290595
0.17799999999999727	0.3707928724561393
0.17900000000000205	0.3705339637968636
0.18000000000000682	0.3698768723119512
0.1810000000000116	0.36969785428705604
0.18200000000001637	0.3698663120986987
0.18300000000002115	0.3687048912314346
0.1839999999999975	0.3661742689892309
0.18500000000000227	0.3634175465669136
0.18600000000000705	0.36068970221938157
0.18700000000001182	0.35866264748122534
0.1880000000000166	0.3578515850177838
0.18900000000002137	0.35746124284037273
0.18999999999999773	0.3580177608323573
0.1910000000000025	0.3599524965496226
0.19200000000000728	0.36213883381090484
0.19300000000001205	0.3647548794360678
0.19400000000001683	0.36820936425561
0.1950000000000216	0.3715632869868437
0.19599999999999795	0.3742065183743549
0.19700000000000273	0.3759481686296985
0.1980000000000075	0.3759060753462143
0.19900000000001228	0.37381257698604875
0.20000000000001705	0.3706656909360429
0.20100000000002183	0.36777356838305747
0.20199999999999818	0.3659424854984653
0.20300000000000296	0.36517996829158217
0.20400000000000773	0.3657495661447816
0.2050000000000125	0.367594555882865
0.20600000000001728	0.3699935486188596
0.20700000000002206	0.372769196716247
0.2079999999999984	0.37585660932796416
0.20900000000000318	0.3782429180199103
0.21000000000000796	0.3793354399251835
0.21100000000001273	0.3798066460018549
0.2120000000000175	0.3795524596791739
0.21300000000002228	0.3785477974999257
0.21399999999999864	0.37804870054524825
0.2150000000000034	0.3778176974425795
0.21600000000000819	0.37677796162873234
0.21700000000001296	0.3753915499265704
0.21800000000001774	0.3741992405813843
0.2189999999999941	0.3734974584124692
0.21999999999999886	0.37332988246427423
0.22100000000000364	0.37322824860027526
0.2220000000000084	0.37333310328734703
0.2230000000000132	0.3733159980977877
0.22400000000001796	0.37234707796506517
0.22499999999999432	0.3711212516565269
0.2259999999999991	0.37042100796109984
0.22700000000000387	0.3694620106391077
0.22800000000000864	0.3677731849187761
0.22900000000001342	0.3666183455969899
0.2300000000000182	0.3672387140671488
0.23099999999999454	0.36916849371721544
0.23199999999999932	0.3713182232535922
0.2330000000000041	0.3735236013623447
0.23400000000000887	0.3756634621666996
0.23500000000001364	0.37689493922668493
0.23600000000001842	0.3766619651326398
0.23699999999999477	0.3756567849045107
0.23799999999999955	0.3753988962161887
0.23900000000000432	0.37563698650059374
0.2400000000000091	0.3750393683037869
0.24100000000001387	0.3738858634700919
0.24200000000001864	0.3726273019384404
0.242999999999995	0.3708759794049707
0.24399999999999977	0.3690237323327409
0.24500000000000455	0.36839353679247233
0.24600000000000932	0.3690737800551702
0.2470000000000141	0.36962583109629066
0.24800000000001887	0.36931364393105787
0.24899999999999523	0.3688969346426413
0.25	0.3690121730491501
0.2510000000000048	0.36891785185124415
0.25200000000000955	0.36788942807775066
0.2530000000000143	0.3668794463091355
0.2540000000000191	0.3664658314161761
0.25499999999999545	0.36536551665603834
0.2560000000000002	0.36320641373472584
0.257000000000005	0.36131886172339067
0.2580000000000098	0.36075884503809497
0.25900000000001455	0.3619228279698817
0.2600000000000193	0.36398457498081516
0.2609999999999957	0.36511476831426715
0.26200000000000045	0.3648602776202813
0.26300000000000523	0.36417473234555087
0.26400000000001	0.3641574446717843
0.2650000000000148	0.3651455042604385
0.26600000000001955	0.36708583835881814
0.2669999999999959	0.3690029590785115
0.2680000000000007	0.3698437998844155
0.26900000000000546	0.3703689273739377
0.27000000000001023	0.3708936695671902
0.271000000000015	0.3718462483403742
0.2720000000000198	0.37373474903322573
0.27299999999999613	0.3757291446021971
0.2740000000000009	0.3777250930814565
0.2750000000000057	0.37935489803397143
0.27600000000001046	0.38006415563717044
0.27700000000001523	0.3804875157987171
0.27800000000002	0.3813067035905019
0.27899999999999636	0.38271548947232603
0.28000000000000114	0.3831589162149267
0.2810000000000059	0.3818149307193619
0.2820000000000107	0.37956729354052615
0.28300000000001546	0.37619420473885085
0.28400000000002024	0.3721533263985859
0.2849999999999966	0.36922924870155516
0.28600000000000136	0.36845095819671736
0.28700000000000614	0.3692522806328161
0.2880000000000109	0.3702441772045018
0.2890000000000157	0.37016934710285976
0.29000000000002046	0.36868161035719116
0.2909999999999968	0.3668011177874633
0.2920000000000016	0.36573512628205634
0.29300000000000637	0.3656795940014145
0.29400000000001114	0.3658385177998292
0.2950000000000159	0.3656252771496146
0.2960000000000207	0.36513176104669487
0.29699999999999704	0.3642339807223197
0.2980000000000018	0.36325742552614165
0.2990000000000066	0.3633856222567508
0.30000000000001137	0.36519588093277544
0.30100000000001614	0.3681516051541884
0.3020000000000209	0.3706999158656804
0.30299999999999727	0.3716994573949932
0.30400000000000205	0.3711359340024045
0.3050000000000068	0.37030891895349194
0.3060000000000116	0.37113193110016846
0.30700000000001637	0.37293330723282286
0.30800000000002115	0.3740086116740035
0.3089999999999975	0.3739745854805307
0.3100000000000023	0.37309137861519237
0.31100000000000705	0.3718364943935721
0.3120000000000118	0.3705754705782141
0.3130000000000166	0.3706896259669848
0.3140000000000214	0.372604309122641
0.3149999999999977	0.3744756898243009
0.3160000000000025	0.37486974825655206
0.3170000000000073	0.3732607112611868
0.31800000000001205	0.3703556079083323
0.3190000000000168	0.36778760050892456
0.3200000000000216	0.3660185097729298
0.32099999999999795	0.3646855395882767
0.32200000000000273	0.3629419153918818
0.3230000000000075	0.35948625516448707
0.3240000000000123	0.35488100460572247
0.32500000000001705	0.3510432806638944
0.32600000000002183	0.3495895012812162
0.3269999999999982	0.3513549484410175
0.32800000000000296	0.354292845312238
0.32900000000000773	0.3554180831617274
0.3300000000000125	0.35427704262553106
0.3310000000000173	0.3524887463724473
0.33200000000002206	0.35228593624956306
0.3329999999999984	0.35432618993992027
0.3340000000000032	0.3581332512282226
0.33500000000000796	0.3622382521761536
0.33600000000001273	0.36377125549198674
0.3370000000000175	0.3626953202630761
0.3380000000000223	0.36123819718731826
0.33899999999999864	0.3599336866140438
0.3400000000000034	0.359481224741878
0.3410000000000082	0.36119134454054913
0.34200000000001296	0.3642540600528441
0.34300000000001774	0.36644945900579606
0.3439999999999941	0.36724130721435494
0.34499999999999886	0.3679123520478533
0.34600000000000364	0.3692064044027459
0.3470000000000084	0.3709500114780434
0.3480000000000132	0.3726752875201872
0.34900000000001796	0.3732725905372419
0.3499999999999943	0.3721985598679794
0.3509999999999991	0.3703635955822139
0.35200000000000387	0.36901709132145555
0.35300000000000864	0.3692307788814664
0.3540000000000134	0.3707998814903415
0.3550000000000182	0.37237348199084747
0.35599999999999454	0.3733163423090635
0.3569999999999993	0.373345065610579
0.3580000000000041	0.372198978635907
0.35900000000000887	0.3709319466760488
0.36000000000001364	0.37141406710672176
0.3610000000000184	0.37357998435991363
0.36199999999999477	0.37512128887246027
0.36299999999999955	0.3741573049035455
0.3640000000000043	0.370555261225162
0.3650000000000091	0.36618069678857845
0.36600000000001387	0.3636510842330281
0.36700000000001864	0.3637331847984215
0.367999999999995	0.3654187133829804
0.3689999999999998	0.36755646170156664
0.37000000000000455	0.3696421504841656
0.3710000000000093	0.3712792950315418
0.3720000000000141	0.37255416310919637
0.37300000000001887	0.37487245507236877
0.3739999999999952	0.3778982837839997
0.375	0.37937045297149335
0.3760000000000048	0.37868135913815837
0.37700000000000955	0.3764029488599782
0.3780000000000143	0.37287504485374207
0.3790000000000191	0.36985757039825623
0.37999999999999545	0.3692737505426762
0.3810000000000002	0.3700119422795901
0.382000000000005	0.37045101322379104
0.3830000000000098	0.37003198815466937
0.38400000000001455	0.3685252973038651
0.3850000000000193	0.367212728788617
0.3859999999999957	0.3675081588638699
0.38700000000000045	0.36917723326274604
0.38800000000000523	0.37136827165210023
0.38900000000001	0.37335638974435287
0.3900000000000148	0.3740202392046962
0.39100000000001955	0.373199465858978
0.3919999999999959	0.3717541736408726
0.3930000000000007	0.37078398977335747
0.39400000000000546	0.3716989335418433
0.39500000000001023	0.37345997408387854
0.396000000000015	0.3739069678396224
0.3970000000000198	0.37327224456604013
0.39799999999999613	0.37266013163007067
0.3990000000000009	0.37204786884141744
0.4000000000000057	0.37190205269195814
0.40100000000001046	0.37281059719027254
0.40200000000001523	0.37358326414821946
0.40300000000002	0.3732046265904956
0.40399999999999636	0.37118559252958716
0.40500000000000114	0.36792922424467994
0.4060000000000059	0.3654481042897162
0.4070000000000107	0.36458906713981215
0.40800000000001546	0.36489090223096543
0.40900000000002024	0.3661951752705467
0.4099999999999966	0.3678400705789968
0.41100000000000136	0.36900916575636794
0.41200000000000614	0.36940374517723906
0.4130000000000109	0.3703049971377811
0.4140000000000157	0.3737217003457563
0.41500000000002046	0.37829704162548505
0.4159999999999968	0.3802663985379964
0.4170000000000016	0.3788830109615546
0.41800000000000637	0.3762313578943219
0.41900000000001114	0.3734802410014515
0.4200000000000159	0.37144985108750833
0.4210000000000207	0.37091856941261236
0.42199999999999704	0.3716081046123617
0.4230000000000018	0.3720054546849502
0.4240000000000066	0.3712087317035947
0.42500000000001137	0.37056978439496946
0.42600000000001614	0.37123016725162317
0.4270000000000209	0.37321740380626
0.42799999999999727	0.37593707416178673
0.42900000000000205	0.3778882930599844
0.4300000000000068	0.37862366216857646
0.4310000000000116	0.3785169004000928
0.43200000000001637	0.37736925255974574
0.43300000000002115	0.37593327823640643
0.4339999999999975	0.3747825087267077
0.4350000000000023	0.37323872511856565
0.43600000000000705	0.37178953202112514
0.4370000000000118	0.3719482552646128
0.4380000000000166	0.37327883036718057
0.4390000000000214	0.37395507443737075
0.4399999999999977	0.37381785641824106
0.4410000000000025	0.37428410589655503
0.4420000000000073	0.3755880528105627
0.44300000000001205	0.37639025803224474
0.4440000000000168	0.3759793611366897
0.4450000000000216	0.3745406780063329
0.44599999999999795	0.3725721847105532
0.44700000000000273	0.37051957492022747
0.4480000000000075	0.36844380198224325
0.4490000000000123	0.3670058368196025
0.45000000000001705	0.36734367365844955
0.45100000000002183	0.3693400748675349
0.4519999999999982	0.37206272929754824
0.45300000000000296	0.3749521451433305
0.45400000000000773	0.37761586268331215
0.4550000000000125	0.3794509301794474
0.4560000000000173	0.37977262356344965
0.45700000000002206	0.37872561986019154
0.4579999999999984	0.377110054320146
0.4590000000000032	0.37536880405310696
0.46000000000000796	0.37310417632369364
0.46100000000001273	0.37073264184807153
0.4620000000000175	0.36937535686226736
0.4630000000000223	0.3681831473850547
0.46399999999999864	0.36681250078411837
0.4650000000000034	0.3668974258440463
0.4660000000000082	0.36886038663839393
0.46700000000001296	0.371012892887186
0.46800000000001774	0.37209924246895687
0.4689999999999941	0.37279129724837407
0.46999999999999886	0.3736467216162649
0.47100000000000364	0.37433584647872054
0.4720000000000084	0.3745125920770669
0.4730000000000132	0.37374267240031234
0.47400000000001796	0.3719877546711347
0.4749999999999943	0.3705051316357487
0.4759999999999991	0.3700143070683612
0.47700000000000387	0.3697516104979442
0.47800000000000864	0.37002991429725746
0.4790000000000134	0.3709519697878405
0.4800000000000182	0.37121594018726434
0.48099999999999454	0.3709984502958183
0.4819999999999993	0.3714450006465624
0.4830000000000041	0.37214792993392487
0.48400000000000887	0.3717461337400304
0.48500000000001364	0.3701623183025853
0.4860000000000184	0.36867066097815143
0.48699999999999477	0.3677262663102893
0.48799999999999955	0.36663363678197997
0.4890000000000043	0.3653225941622629
0.4900000000000091	0.3646048619360599
0.49100000000001387	0.36501191664399313
0.49200000000001864	0.3664709951289057
0.492999999999995	0.36856142188159813
0.4939999999999998	0.3706989599561708
0.49500000000000455	0.3721910895393452
0.4960000000000093	0.37307212416054975
0.4970000000000141	0.3742195286760278
0.49800000000001887	0.37518187115902457
0.4989999999999952	0.375338881669075
0.5	0.37523306964911984
0.5010000000000048	0.37466577362686737
0.5020000000000095	0.3728657768225582
0.5030000000000143	0.3694672332706355
0.5040000000000191	0.3662051877588945
0.5049999999999955	0.3656186780337596
0.5060000000000002	0.3675745385874669
0.507000000000005	0.37012007076396136
0.5080000000000098	0.37169956114990865
0.5090000000000146	0.37216772436325823
0.5100000000000193	0.37202248690680717
0.5109999999999957	0.37188946385457855
0.5120000000000005	0.3723201876964283
0.5130000000000052	0.37252899575285126
0.51400000000001	0.3721600538989172
0.5150000000000148	0.37166632591301685
0.5160000000000196	0.3705097185660883
0.5169999999999959	0.3688772479222429
0.5180000000000007	0.3677371383013587
0.5190000000000055	0.36708981398983365
0.5200000000000102	0.3667584642533483
0.521000000000015	0.3673126943899937
0.5220000000000198	0.368355469084118
0.5229999999999961	0.36837100053563226
0.5240000000000009	0.36690909389898674
0.5250000000000057	0.3652936006187147
0.5260000000000105	0.3651343676710873
0.5270000000000152	0.36667918944355055
0.52800000000002	0.3689135483453845
0.5289999999999964	0.36994987228120035
0.5300000000000011	0.36898697210633136
0.5310000000000059	0.36736029795259584
0.5320000000000107	0.36713032096286247
0.5330000000000155	0.369140157752344
0.5340000000000202	0.3722329592580379
0.5349999999999966	0.375057593196371
0.5360000000000014	0.37631175205646716
0.5370000000000061	0.37566747045532445
0.5380000000000109	0.3748304358784239
0.5390000000000157	0.37480972341557406
0.5400000000000205	0.37541506933625435
0.5409999999999968	0.3763674143786008
0.5420000000000016	0.37644319869340315
0.5430000000000064	0.37421943033114885
0.5440000000000111	0.3708318472919161
0.5450000000000159	0.3685812353503048
0.5460000000000207	0.3679983801974254
0.546999999999997	0.36921398467828076
0.5480000000000018	0.3718209908920651
0.5490000000000066	0.3737427363392427
0.5500000000000114	0.37385132294076556
0.5510000000000161	0.3735879366226849
0.5520000000000209	0.3746958521428233
0.5529999999999973	0.3772467561749161
0.554000000000002	0.3799866170815054
0.5550000000000068	0.381868269546449
0.5560000000000116	0.38228687448892823
0.5570000000000164	0.3807567249934691
0.5580000000000211	0.378369074449778
0.5589999999999975	0.3775233833514764
0.5600000000000023	0.3787761450402654
0.561000000000007	0.38055700560412936
0.5620000000000118	0.3821006038414374
0.5630000000000166	0.38224172558445635
0.5640000000000214	0.37990262210425446
0.5649999999999977	0.37729932478960115
0.5660000000000025	0.37639593026166185
0.5670000000000073	0.3765762748722615
0.568000000000012	0.37687941233684263
0.5690000000000168	0.3766576654129393
0.5700000000000216	0.3760020836856458
0.570999999999998	0.37499854928198695
0.5720000000000027	0.37396211559308307
0.5730000000000075	0.3743339082397341
0.5740000000000123	0.37641412394808604
0.575000000000017	0.37912814666244304
0.5760000000000218	0.38135097339974744
0.5769999999999982	0.38251143262735277
0.578000000000003	0.38287461590067573
0.5790000000000077	0.38273987036101714
0.5800000000000125	0.38220683101016995
0.5810000000000173	0.3815993363813438
0.582000000000022	0.38078215014751
0.5829999999999984	0.37862060038489903
0.5840000000000032	0.3747884505013588
0.585000000000008	0.3712791080870572
0.5860000000000127	0.36977904018587837
0.5870000000000175	0.37002728614890207
0.5880000000000223	0.37125782008685704
0.5889999999999986	0.3721616023371226
0.5900000000000034	0.3719620083177527
0.5910000000000082	0.37101578140757363
0.592000000000013	0.37009535769089785
0.5930000000000177	0.3702768712205437
0.5939999999999941	0.37184174171671913
0.5949999999999989	0.37373978606521796
0.5960000000000036	0.3741631760639175
0.5970000000000084	0.3726266769932971
0.5980000000000132	0.37093615088337817
0.599000000000018	0.37088226016331705
0.5999999999999943	0.37279848245543346
0.6009999999999991	0.37563166256655095
0.6020000000000039	0.3778921165378275
0.6030000000000086	0.3784477265557258
0.6040000000000134	0.37686394951396207
0.6050000000000182	0.3747537621910064
0.6059999999999945	0.3744310736564713
0.6069999999999993	0.3757511086826555
0.6080000000000041	0.37703722010568896
0.6090000000000089	0.37713642856277585
0.6100000000000136	0.3761338119998519
0.6110000000000184	0.3742692264633904
0.6119999999999948	0.3716974677116469
0.6129999999999995	0.3702728127570559
0.6140000000000043	0.3714357209692166
0.6150000000000091	0.3742845628369395
0.6160000000000139	0.3768794724145189
0.6170000000000186	0.37800840455169205
0.617999999999995	0.3773686802787878
0.6189999999999998	0.37542418615050877
0.6200000000000045	0.37416638643668115
0.6210000000000093	0.37505220601239847
0.6220000000000141	0.37707738395888113
0.6230000000000189	0.3779572663231134
0.6239999999999952	0.37619763482424573
0.625	0.3728294532918802
0.6260000000000048	0.370795369374817
0.6270000000000095	0.3712498393960366
0.6280000000000143	0.372393157082887
0.6290000000000191	0.3729076761526905
0.6299999999999955	0.3727688821390878
0.6310000000000002	0.3720383665756555
0.632000000000005	0.3709828368111196
0.6330000000000098	0.37104153403917567
0.6340000000000146	0.37346250123753744
0.6350000000000193	0.3767153767080908
0.6359999999999957	0.379013096976464
0.6370000000000005	0.380130676740013
0.6380000000000052	0.37968902884272837
0.63900000000001	0.3772304873090244
0.6400000000000148	0.3740181982352025
0.6410000000000196	0.3726337533608861
0.6419999999999959	0.3732793293876838
0.6430000000000007	0.3736094192591053
0.6440000000000055	0.3726402098004289
0.6450000000000102	0.3712548010240116
0.646000000000015	0.37085988120727353
0.6470000000000198	0.37243286601643744
0.6479999999999961	0.37537610057952986
0.6490000000000009	0.37742023811936
0.6500000000000057	0.3777129660920708
0.6510000000000105	0.37756306591154615
0.6520000000000152	0.3768804573026039
0.65300000000002	0.3753342717908719
0.6539999999999964	0.37442826386124084
0.6550000000000011	0.3753152780547321
0.6560000000000059	0.3769535273798784
0.6570000000000107	0.37788598629520553
0.6580000000000155	0.3780164513376011
0.6590000000000202	0.3773577969775498
0.6599999999999966	0.37644732964106
0.6610000000000014	0.37715268903388566
0.6620000000000061	0.3792799732800959
0.6630000000000109	0.3805169604580665
0.6640000000000157	0.38027048294496685
0.6650000000000205	0.37915616530627294
0.6659999999999968	0.37698875722069586
0.6670000000000016	0.3745707627652503
0.6680000000000064	0.37331990511476854
0.6690000000000111	0.37303745999111126
0.6700000000000159	0.3734320476050418
0.6710000000000207	0.373639151385762
0.671999999999997	0.37292632943587456
0.6730000000000018	0.37246549015556685
0.6740000000000066	0.37382984753489856
0.6750000000000114	0.37647644697755717
0.6760000000000161	0.3780313814247385
0.6770000000000209	0.3778952147698309
0.6779999999999973	0.3764309494915441
0.679000000000002	0.37356937778930266
0.6800000000000068	0.37053387418601175
0.6810000000000116	0.3689447329158826
0.6820000000000164	0.36868277928386045
0.6830000000000211	0.36814111705673275
0.6839999999999975	0.3670780744620924
0.6850000000000023	0.36666864360265755
0.686000000000007	0.3667594893983621
0.6870000000000118	0.36713371288242175
0.6880000000000166	0.3683552583739053
0.6890000000000214	0.3698294344430433
0.6899999999999977	0.37045946416515074
0.6910000000000025	0.3701569439060575
0.6920000000000073	0.36960725577413805
0.693000000000012	0.3692078832963405
0.6940000000000168	0.36861826417148996
0.6950000000000216	0.3674414183374346
0.695999999999998	0.3660129405333132
0.6970000000000027	0.3659234887215312
0.6980000000000075	0.36757831922522455
0.6990000000000123	0.36929617900119477
0.700000000000017	0.3701925579654357
0.7010000000000218	0.3708076395421745
0.7019999999999982	0.3714656285450276
0.703000000000003	0.37155386497118204
0.7040000000000077	0.37138220778672737
0.7050000000000125	0.3727029837070203
0.7060000000000173	0.37534537704939597
0.707000000000022	0.37685977777283053
0.7079999999999984	0.37622866629549107
0.7090000000000032	0.3741802868091677
0.710000000000008	0.3722441245225202
0.7110000000000127	0.3716972306778511
0.7120000000000175	0.3725985689132628
0.7130000000000223	0.3751123724485198
0.7139999999999986	0.3784326760285464
0.7150000000000034	0.38096728987398903
0.7160000000000082	0.38258989358584716
0.717000000000013	0.38361118377521275
0.7180000000000177	0.38401901089016066
0.7189999999999941	0.383627756118068
0.7199999999999989	0.38202237030572733
0.7210000000000036	0.378969143846577
0.7220000000000084	0.3751831670376954
0.7230000000000132	0.3720977445037155
0.724000000000018	0.3705753652254815
0.7249999999999943	0.3714068976947118
0.7259999999999991	0.374072095335862
0.7270000000000039	0.37619888638602905
0.7280000000000086	0.3769807586230744
0.7290000000000134	0.3778124068513466
0.7300000000000182	0.37915233885825206
0.7309999999999945	0.3797775984520707
0.7319999999999993	0.3793734475204751
0.7330000000000041	0.37891639079053074
0.7340000000000089	0.3783613252731809
0.7350000000000136	0.3763359377642727
0.7360000000000184	0.37282858002456587
0.7369999999999948	0.3691494753561853
0.7379999999999995	0.3662154592450577
0.7390000000000043	0.36464045395231226
0.7400000000000091	0.36475840725128195
0.7410000000000139	0.36594101162961884
0.7420000000000186	0.367138005384126
0.742999999999995	0.3683922215924561
0.7439999999999998	0.3695262763676851
0.7450000000000045	0.3697862687385114
0.7460000000000093	0.36995073429537173
0.7470000000000141	0.3708264258700491
0.7480000000000189	0.3707681357919202
0.7489999999999952	0.3687537250167011
0.75	0.36673011438376213
0.7510000000000048	0.3661539454079696
0.7520000000000095	0.36730715657238616
0.7530000000000143	0.37060470002042256
0.7540000000000191	0.3749415114413255
0.7549999999999955	0.3778469685130331
0.7560000000000002	0.37855375489210663
0.757000000000005	0.37837386788833977
0.7580000000000098	0.37841887478043895
0.7590000000000146	0.3789943685843967
0.7600000000000193	0.3794795485572926
0.7609999999999957	0.3793199895811198
0.7620000000000005	0.37827408240053306
0.7630000000000052	0.37574924398128035
0.76400000000001	0.37270092647772657
0.7650000000000148	0.37135046297821706
0.7660000000000196	0.37227982310552366
0.7669999999999959	0.3736232315205711
0.7680000000000007	0.3739698552922996
0.7690000000000055	0.3737679832844087
0.7700000000000102	0.37348706595832887
0.771000000000015	0.37328760180062287
0.7720000000000198	0.37356399096426396
0.7729999999999961	0.3744564397911191
0.7740000000000009	0.3751872053013753
0.7750000000000057	0.3745861497901527
0.7760000000000105	0.3721045888000297
0.7770000000000152	0.36919161663166494
0.77800000000002	0.3673666872127606
0.7789999999999964	0.3664497139890272
0.7800000000000011	0.3666513604506574
0.7810000000000059	0.3679538813896296
0.7820000000000107	0.3686789013277703
0.7830000000000155	0.36784393537530613
0.7840000000000202	0.3667594144305108
0.7849999999999966	0.36644763524598395
0.7860000000000014	0.36616259579624233
0.7870000000000061	0.3650856448513068
0.7880000000000109	0.3640516063857191
0.7890000000000157	0.3640124709143783
0.7900000000000205	0.36406092147369684
0.7909999999999968	0.3631853523328443
0.7920000000000016	0.362616899692976
0.7930000000000064	0.364633393334432
0.7940000000000111	0.36883152028592825
0.7950000000000159	0.3728399045281708
0.7960000000000207	0.37528483286829284
0.796999999999997	0.37588055878094684
0.7980000000000018	0.37532581662828557
0.7990000000000066	0.37484575830232725
0.8000000000000114	0.37473180661773675
0.8010000000000161	0.37497271666497356
0.8020000000000209	0.3757428376169395
0.8029999999999973	0.3750853922744767
0.804000000000002	0.37116623694033374
0.8050000000000068	0.36679836048951964
0.8060000000000116	0.36554099452140576
0.8070000000000164	0.36674304499745897
0.8080000000000211	0.3685280020794359
0.8089999999999975	0.37069556820405014
0.8100000000000023	0.3727067626043291
0.811000000000007	0.3736683779027097
0.8120000000000118	0.37427761097180295
0.8130000000000166	0.37549803679313676
0.8140000000000214	0.37748773263072133
0.8149999999999977	0.3795395893952431
0.8160000000000025	0.3799738891837803
0.8170000000000073	0.37781710240008914
0.818000000000012	0.37503974398169926
0.8190000000000168	0.3741157493888392
0.8200000000000216	0.3742387023343957
0.820999999999998	0.3751572282702358
0.8220000000000027	0.3776395598696297
0.8230000000000075	0.379069716140923
0.8240000000000123	0.3778948487143868
0.825000000000017	0.37640823344052227
0.8260000000000218	0.3758183516037765
0.8269999999999982	0.37663165223847633
0.828000000000003	0.37926718860694764
0.8290000000000077	0.3818393334007979
0.8300000000000125	0.382569135621198
0.8310000000000173	0.380587514178246
0.832000000000022	0.3770164585050709
0.8329999999999984	0.3752679678200435
0.8340000000000032	0.3758094459553732
0.835000000000008	0.3766615529231249
0.8360000000000127	0.3772307845492333
0.8370000000000175	0.37738509360026695
0.8380000000000223	0.3764244722812411
0.8389999999999986	0.374743496624145
0.8400000000000034	0.3739079077546904
0.8410000000000082	0.3745504838349044
0.842000000000013	0.3763205516080226
0.8430000000000177	0.37792466939586133
0.8439999999999941	0.37748835995832125
0.8449999999999989	0.37489327975936293
0.8460000000000036	0.37248077588865997
0.8470000000000084	0.3724596364831212
0.8480000000000132	0.3740372523334315
0.849000000000018	0.3746965836449917
0.8499999999999943	0.3740886105903968
0.8509999999999991	0.37328265632590396
0.8520000000000039	0.37261327172351666
0.8530000000000086	0.3730307878855239
0.8540000000000134	0.3752539971490931
0.8550000000000182	0.3778083107085464
0.8559999999999945	0.3784989344028228
0.8569999999999993	0.3767164286655096
0.8580000000000041	0.373338924227907
0.8590000000000089	0.37021647392431123
0.8600000000000136	0.3688478600908652
0.8610000000000184	0.3693615337397068
0.8619999999999948	0.37180818489560696
0.8629999999999995	0.3752246457771189
0.8640000000000043	0.377200048437327
0.8650000000000091	0.3773270249901933
0.8660000000000139	0.37765087945505516
0.8670000000000186	0.37914466921804135
0.867999999999995	0.38150407600444664
0.8689999999999998	0.38338088304581774
0.8700000000000045	0.3830780982909041
0.8710000000000093	0.38060348648132913
0.8720000000000141	0.37669159244732364
0.8730000000000189	0.37313973472011036
0.8739999999999952	0.3713290332000544
0.875	0.3703655701364084
0.8760000000000048	0.36992840590872217
0.8770000000000095	0.37012497638439734
0.8780000000000143	0.370108868347298
0.8790000000000191	0.36972791639721125
0.8799999999999955	0.3703749981201302
0.8810000000000002	0.3729044915773342
0.882000000000005	0.3753073731219028
0.8830000000000098	0.3753362611132822
0.8840000000000146	0.37344573376896595
0.8850000000000193	0.3714820050386449
0.8859999999999957	0.3702676783592802
0.8870000000000005	0.3695323464609543
0.8880000000000052	0.3699186810020051
0.88900000000001	0.3716906697635737
0.8900000000000148	0.3734421287556121
0.8910000000000196	0.3741412876742626
0.8919999999999959	0.37415829216052515
0.8930000000000007	0.37485000277245467
0.8940000000000055	0.3768869818156122
0.8950000000000102	0.37915270262127554
0.896000000000015	0.3804402791959579
0.8970000000000198	0.3807261955366145
0.8979999999999961	0.3804151058546239
0.8990000000000009	0.3790245838800965
0.9000000000000057	0.37596568347440806
0.9010000000000105	0.373044609839105
0.9020000000000152	0.37208116911169886
0.90300000000002	0.37181332489544056
0.9039999999999964	0.3705583117476957
0.9050000000000011	0.36871929866761943
0.9060000000000059	0.36735705996001633
0.9070000000000107	0.36693947137621225
0.9080000000000155	0.36795234012735845
0.9090000000000202	0.3700438899894116
0.9099999999999966	0.371350100233015
0.9110000000000014	0.370719974874732
0.9120000000000061	0.36952180272466223
0.9130000000000109	0.36884195319601604
0.9140000000000157	0.36865098175802413
0.9150000000000205	0.36915590684087085
0.9159999999999968	0.3700301155565695
0.9170000000000016	0.37124694415033443
0.9180000000000064	0.3732276226213252
0.9190000000000111	0.37541472787091973
0.9200000000000159	0.37693241164700236
0.9210000000000207	0.3782692367126594
0.921999999999997	0.3796324107292337
0.9230000000000018	0.3801024227323543
0.9240000000000066	0.37995151791063214
0.9250000000000114	0.37965417623778674
0.9260000000000161	0.3782776006058239
0.9270000000000209	0.37572359259030025
0.9279999999999973	0.37298236980877253
0.929000000000002	0.3707621675527146
0.9300000000000068	0.3695967723829866
0.9310000000000116	0.3693335375362458
0.9320000000000164	0.369984130593651
0.9330000000000211	0.37172568485387736
0.9339999999999975	0.37367602843733416
0.9350000000000023	0.3754253205936968
0.936000000000007	0.37688267617324184
0.9370000000000118	0.3775896056888712
0.9380000000000166	0.3779546655540403
0.9390000000000214	0.37756215286956696
0.9399999999999977	0.37524401516533773
0.9410000000000025	0.37227725378136733
0.9420000000000073	0.37040187840662153
0.943000000000012	0.36905638481806197
0.9440000000000168	0.36810799785097686
0.9450000000000216	0.36844187230993797
0.945999999999998	0.36971451579526593
0.9470000000000027	0.3709974836647933
0.9480000000000075	0.3718150776114628
0.9490000000000123	0.3725114866491148
0.950000000000017	0.373494229015915
0.9510000000000218	0.373806252227124
0.9519999999999982	0.3729136877756757
0.953000000000003	0.372535366211859
0.9540000000000077	0.37365034114040807
0.9550000000000125	0.3749381693761302
0.9560000000000173	0.3755095486882072
0.957000000000022	0.37560908337201193
0.9579999999999984	0.375510103362077
0.9590000000000032	0.37531577305204095
0.960000000000008	0.3749316277402077
0.9610000000000127	0.37416918360003537
0.9620000000000175	0.3733672851426587
0.9630000000000223	0.3728985274319453
0.9639999999999986	0.37237785717693395
0.9650000000000034	0.3716409620404421
0.9660000000000082	0.3714056473367454
0.967000000000013	0.3714604720899477
0.9680000000000177	0.370719171665033
0.9689999999999941	0.3694097451864896
0.9699999999999989	0.36875815917368776
0.9710000000000036	0.36964121319986937
0.9720000000000084	0.3719201845000411
0.9730000000000132	0.37521766176061944
0.974000000000018	0.3791814533237572
0.9749999999999943	0.3820946498964862
0.9759999999999991	0.3824754636548554
0.9770000000000039	0.3816413684396757
0.9780000000000086	0.3812040327485286
0.9790000000000134	0.38081914801793926
0.9800000000000182	0.37958292222934487
0.9809999999999945	0.3774486508338112
0.9819999999999993	0.3745068726575126
0.9830000000000041	0.37042964500980213
0.9840000000000089	0.3664333116843848
0.9850000000000136	0.36423157070820456
0.9860000000000184	0.3640588787529543
0.9869999999999948	0.3657476185012212
0.9879999999999995	0.3682221864683724
0.9890000000000043	0.36984457847649527
0.9900000000000091	0.37054903065327666
0.9910000000000139	0.3711955824555805
0.9920000000000186	0.372111544222325
0.992999999999995	0.3734249482843149
0.9939999999999998	0.3743995921054496
0.9950000000000045	0.37373882839235456
0.9960000000000093	0.3721303312540433
0.9970000000000141	0.37050704678979535
0.9980000000000189	0.36874643100702703
0.9989999999999952	0.36780406268640864
1.0	0.3683398268055409
1.0010000000000048	0.3688631909793271
1.0020000000000095	0.3673930277091019
1.0030000000000143	0.36246672068120794
1.004000000000019	0.3533722713622772
1.0049999999999955	0.3410567809407649
1.0060000000000002	0.3276176082321558
1.007000000000005	0.3147024298996826
1.0080000000000098	0.30239194084855725
1.0090000000000146	0.2899983404542075
1.0100000000000193	0.2778796574081067
1.0109999999999957	0.26721157276875906
1.0120000000000005	0.25863532338199385
1.0130000000000052	0.2526221316918608
1.01400000000001	0.24903033515206535
1.0150000000000148	0.24615030778987212
1.0160000000000196	0.24234266199755633
1.016999999999996	0.23790924529798876
1.0180000000000007	0.23388067642065907
1.0190000000000055	0.2306875777303097
1.0200000000000102	0.22854186526931264
1.021000000000015	0.22655420590401987
1.0220000000000198	0.22313562817329546
1.0229999999999961	0.2179864260666992
1.024000000000001	0.21233009133617756
1.0250000000000057	0.20767886681924358
1.0260000000000105	0.20481601391398258
1.0270000000000152	0.20357195422132157
1.02800000000002	0.20318397490670145
1.0289999999999964	0.2025974027368601
1.0300000000000011	0.2009261868575279
1.031000000000006	0.19830656105244512
1.0320000000000107	0.19606106331808149
1.0330000000000155	0.19551150716617305
1.0340000000000202	0.19645308580013704
1.0349999999999966	0.1967200779462518
1.0360000000000014	0.19453192071556405
1.0370000000000061	0.1903879189570552
1.038000000000011	0.186024842532061
1.0390000000000157	0.18308255479296834
1.0400000000000205	0.18232473758211545
1.0409999999999968	0.18360132053256556
1.0420000000000016	0.1854948762841631
1.0430000000000064	0.18548189846868998
1.0440000000000111	0.18224356784474205
1.045000000000016	0.1778318909067642
1.0460000000000207	0.1751241856956516
1.046999999999997	0.17438026755237085
1.0480000000000018	0.17394567932040836
1.0490000000000066	0.17279879229341613
1.0500000000000114	0.17086407403556392
1.0510000000000161	0.16840233138900185
1.052000000000021	0.16663875060057654
1.0529999999999973	0.16652861786010698
1.054000000000002	0.16753404968766727
1.0550000000000068	0.16828614907442083
1.0560000000000116	0.16788039128640284
1.0570000000000164	0.1665778872587118
1.0580000000000211	0.16511591515788004
1.0589999999999975	0.16357606931412416
1.0600000000000023	0.161844039573114
1.061000000000007	0.1599371266451124
1.0620000000000118	0.15729071413778953
1.0630000000000166	0.1531166349826076
1.0640000000000214	0.1474547127970323
1.0649999999999977	0.14268245010283115
1.0660000000000025	0.14096399057476455
1.0670000000000073	0.14190389049903493
1.068000000000012	0.1442773619250005
1.0690000000000168	0.1466999320430366
1.0700000000000216	0.14869542819148177
1.070999999999998	0.14982082137823666
1.0720000000000027	0.15003659111964923
1.0730000000000075	0.15094507615885186
1.0740000000000123	0.15308765456426088
1.075000000000017	0.15517000056190225
1.0760000000000218	0.15491310162096655
1.0769999999999982	0.1516140153333866
1.078000000000003	0.14773283629225636
1.0790000000000077	0.14506991402669622
1.0800000000000125	0.14370126332446684
1.0810000000000173	0.14386826343710007
1.082000000000022	0.1445333633081203
1.0829999999999984	0.14380471003156248
1.0840000000000032	0.14157275513700437
1.085000000000008	0.13946180023605984
1.0860000000000127	0.13884457967221586
1.0870000000000175	0.14003662486037546
1.0880000000000223	0.1422144694848004
1.0889999999999986	0.143447320583973
1.0900000000000034	0.14242636715594012
1.0910000000000082	0.13972845137298212
1.092000000000013	0.13745890861207086
1.0930000000000177	0.13686189167009213
1.093999999999994	0.13784084213183795
1.0949999999999989	0.13962655311823763
1.0960000000000036	0.14085183872655122
1.0970000000000084	0.14129881619908902
1.0980000000000132	0.14071044221612275
1.099000000000018	0.13914158709844612
1.0999999999999943	0.13862078369200392
1.100999999999999	0.139473077989891
1.1020000000000039	0.1394110061391921
1.1030000000000086	0.13722383610899147
1.1040000000000134	0.13378740975876519
1.1050000000000182	0.13041894999806974
1.1059999999999945	0.12821652301802844
1.1069999999999993	0.12726394195765095
1.108000000000004	0.1268649014554036
1.1090000000000089	0.12686709176601096
1.1100000000000136	0.12723308507312864
1.1110000000000184	0.12766020246857088
1.1119999999999948	0.12788944081278572
1.1129999999999995	0.12888452064250333
1.1140000000000043	0.1308189257274203
1.115000000000009	0.13151197640089024
1.1160000000000139	0.13042976051259533
1.1170000000000186	0.12848187040363637
1.117999999999995	0.12577723726283796
1.1189999999999998	0.12287713126105654
1.1200000000000045	0.12051175283347941
1.1210000000000093	0.11961464590735867
1.122000000000014	0.12013492669202817
1.1230000000000189	0.12065582280400998
1.1239999999999952	0.12070172156164469
1.125	0.12050301607300964
1.1260000000000048	0.12075533303133955
1.1270000000000095	0.1218223670553637
1.1280000000000143	0.12335768702493916
1.129000000000019	0.12460934541285192
1.1299999999999955	0.12438331902402078
1.1310000000000002	0.12273259118081428
1.132000000000005	0.12088709227200567
1.1330000000000098	0.11960580489811629
1.1340000000000146	0.11902579756686335
1.1350000000000193	0.11890161455803111
1.1359999999999957	0.1189198496471286
1.1370000000000005	0.11904465833870187
1.1380000000000052	0.1196647965189161
1.13900000000001	0.12072852840181093
1.1400000000000148	0.12151265741521047
1.1410000000000196	0.12250864604401818
1.141999999999996	0.12407828753557332
1.1430000000000007	0.12415548268517226
1.1440000000000055	0.12154324252174029
1.1450000000000102	0.11790362950002985
1.146000000000015	0.11479732350289695
1.1470000000000198	0.11252009331393115
1.1479999999999961	0.11073428683681616
1.149000000000001	0.10930132218238443
1.1500000000000057	0.10898324744164525
1.1510000000000105	0.10967338664165717
1.1520000000000152	0.11019759301716282
1.15300000000002	0.11064523993615898
1.1539999999999964	0.11177573703972551
1.1550000000000011	0.11385121917951742
1.156000000000006	0.11624833069538454
1.1570000000000107	0.11735906785909501
1.1580000000000155	0.11627665284837842
1.1590000000000202	0.11357186272169086
1.1599999999999966	0.11059647530189937
1.1610000000000014	0.10844970174212737
1.1620000000000061	0.10771021860756806
1.163000000000011	0.10781568121183589
1.1640000000000157	0.1077601098513988
1.1650000000000205	0.10765095254535154
1.1659999999999968	0.10759036937770307
1.1670000000000016	0.10764766983627513
1.1680000000000064	0.10820494800160824
1.1690000000000111	0.10912897705626064
1.170000000000016	0.1094569106047992
1.1710000000000207	0.10880702603108429
1.171999999999997	0.10786807101262158
1.1730000000000018	0.1070744036010676
1.1740000000000066	0.10631005964140963
1.1750000000000114	0.10534903677969143
1.1760000000000161	0.10447293954545821
1.177000000000021	0.10423526076094299
1.1779999999999973	0.10446197011870986
1.179000000000002	0.10457313626364449
1.1800000000000068	0.1046926611020452
1.1810000000000116	0.10505820326527679
1.1820000000000164	0.10559290308096489
1.1830000000000211	0.10589779795442476
1.1839999999999975	0.10532538406672465
1.1850000000000023	0.10457205400961087
1.186000000000007	0.10454221107279826
1.1870000000000118	0.10414123549674029
1.1880000000000166	0.10329191449884416
1.1890000000000214	0.10330326240168398
1.1899999999999977	0.10376231548057047
1.1910000000000025	0.10350976703202855
1.1920000000000073	0.1028594908594936
1.193000000000012	0.1033283630997727
1.1940000000000168	0.10503794063123098
1.1950000000000216	0.1064629487598209
1.195999999999998	0.10710406194811109
1.1970000000000027	0.1071751219674248
1.1980000000000075	0.10630670152637507
1.1990000000000123	0.10494011912608735
1.200000000000017	0.1039569054277039
1.2010000000000218	0.10326003554618648
1.2019999999999982	0.10221608201134777
1.203000000000003	0.10053380625114555
1.2040000000000077	0.09895065399250898
1.2050000000000125	0.09855264823930646
1.2060000000000173	0.0990370055198515
1.207000000000022	0.09920927222500123
1.2079999999999984	0.09871000827883813
1.2090000000000032	0.09812989293266328
1.210000000000008	0.09763754335860601
1.2110000000000127	0.0971467298618134
1.2120000000000175	0.09728660955481458
1.2130000000000223	0.09856035742865683
1.2139999999999986	0.09996434990531797
1.2150000000000034	0.09967964902116529
1.2160000000000082	0.0979416678144655
1.217000000000013	0.09634816598382093
1.2180000000000177	0.09493011436492077
1.218999999999994	0.09350993370723738
1.2199999999999989	0.09307679739953965
1.2210000000000036	0.09362560691227781
1.2220000000000084	0.09408120074921152
1.2230000000000132	0.09362272647706363
1.224000000000018	0.09276960061003765
1.2249999999999943	0.0928681059601883
1.225999999999999	0.09343859170160623
1.2270000000000039	0.09333274745978268
1.2280000000000086	0.09265306025647771
1.2290000000000134	0.09159596533472353
1.2300000000000182	0.09039594274133911
1.2309999999999945	0.08931101218242066
1.2319999999999993	0.08823411121271678
1.233000000000004	0.08781184894230024
1.2340000000000089	0.0889436549278824
1.2350000000000136	0.09091305024371367
1.2360000000000184	0.09252155104712544
1.2369999999999948	0.09336322702957864
1.2379999999999995	0.09382228761266752
1.2390000000000043	0.09424518520219397
1.240000000000009	0.093807840854051
1.2410000000000139	0.09239180890579227
1.2420000000000186	0.09042201275827788
1.242999999999995	0.08755349437158189
1.2439999999999998	0.08380433606519636
1.2450000000000045	0.08068676368284448
1.2460000000000093	0.07996354863520272
1.247000000000014	0.08084808783784714
1.2480000000000189	0.08173369067551495
1.2489999999999952	0.08184193859672936
1.25	0.08088236198203674
1.2510000000000048	0.07988958726301128
1.2520000000000095	0.08008318463255706
1.2530000000000143	0.08159519042400964
1.254000000000019	0.08288083329127893
1.2549999999999955	0.08233536012321388
1.2560000000000002	0.08005551871146412
1.257000000000005	0.07709622577173987
1.2580000000000098	0.07501000819330095
1.2590000000000146	0.07487088975901757
1.2600000000000193	0.076476922273654
1.2609999999999957	0.07919606809921467
1.2620000000000005	0.08212969356364035
1.2630000000000052	0.08383567075343241
1.26400000000001	0.08440705993426591
1.2650000000000148	0.08559422474412813
1.2660000000000196	0.08815426355200287
1.266999999999996	0.09109755386724805
1.2680000000000007	0.09286998963952944
1.2690000000000055	0.09251715850105882
1.2700000000000102	0.09015481842489975
1.271000000000015	0.08780848798436167
1.2720000000000198	0.08758055352413519
1.2729999999999961	0.08926030236093806
1.274000000000001	0.09177124377458255
1.2750000000000057	0.09400597839813084
1.2760000000000105	0.09456634268277588
1.2770000000000152	0.0934699901904651
1.27800000000002	0.09267914910082636
1.2789999999999964	0.09290630126700866
1.2800000000000011	0.09323276339787419
1.281000000000006	0.09331431163497492
1.2820000000000107	0.0926319778418584
1.2830000000000155	0.08957502604991846
1.2840000000000202	0.08429351954696906
1.2849999999999966	0.07939072059557983
1.2860000000000014	0.07596386051432616
1.2870000000000061	0.07427707536726617
1.288000000000011	0.07487914609271495
1.2890000000000157	0.07639901541067678
1.2900000000000205	0.07650216481511794
1.2909999999999968	0.07534934906853698
1.2920000000000016	0.07516073219321696
1.2930000000000064	0.07682115623677545
1.2940000000000111	0.07944044327784434
1.295000000000016	0.08180895376790988
1.2960000000000207	0.08276758910065726
1.296999999999997	0.08128162995751054
1.2980000000000018	0.07807025090095732
1.2990000000000066	0.07548926971706878
1.3000000000000114	0.07467681811078716
1.3010000000000161	0.0753268584807393
1.302000000000021	0.07690123436048253
1.3029999999999973	0.07793661708877589
1.304000000000002	0.07751879276363864
1.3050000000000068	0.07722522015028702
1.3060000000000116	0.0789467710181305
1.3070000000000164	0.08217573911739223
1.3080000000000211	0.08534856551661112
1.3089999999999975	0.0873855226137091
1.3100000000000023	0.08717008157429662
1.311000000000007	0.08460569446076023
1.3120000000000118	0.08154736572896903
1.3130000000000166	0.08036601638232074
1.3140000000000214	0.08143444070633345
1.3149999999999977	0.08320173808258481
1.3160000000000025	0.08418597365020988
1.3170000000000073	0.08358081811246325
1.318000000000012	0.08177828139611591
1.3190000000000168	0.07984273734389909
1.3200000000000216	0.07863721465493577
1.320999999999998	0.0784191902782978
1.3220000000000027	0.07803783049096187
1.3230000000000075	0.07598738777313076
1.3240000000000123	0.07191494576999076
1.325000000000017	0.06801606346894803
1.3260000000000218	0.06695515447902857
1.3269999999999982	0.06843930704047652
1.328000000000003	0.07107157704888999
1.3290000000000077	0.07413297760273951
1.3300000000000125	0.0766457173213641
1.3310000000000173	0.07720142262329349
1.332000000000022	0.07630665878547353
1.3329999999999984	0.07665878225939834
1.3340000000000032	0.07912070817837882
1.335000000000008	0.08137559356379852
1.3360000000000127	0.08108616439137917
1.3370000000000175	0.07818621543162381
1.3380000000000223	0.07453528139340758
1.3389999999999986	0.07176821290448714
1.3400000000000034	0.06976252766343878
1.3410000000000082	0.06892260522941938
1.342000000000013	0.06973022028544712
1.3430000000000177	0.07026993956153041
1.343999999999994	0.06901397701370159
1.3449999999999989	0.06685477942284924
1.3460000000000036	0.06587555570238063
1.3470000000000084	0.06677019784738082
1.3480000000000132	0.06823416388863575
1.349000000000018	0.0689061616472831
1.3499999999999943	0.06817491352387016
1.350999999999999	0.06608119082178018
1.3520000000000039	0.06354770087104587
1.3530000000000086	0.06262071689830773
1.3540000000000134	0.06426279370360305
1.3550000000000182	0.06697963948726365
1.3559999999999945	0.06911951442154457
1.3569999999999993	0.07029128097145992
1.358000000000004	0.0701588431671002
1.3590000000000089	0.06934907916982638
1.3600000000000136	0.0695137024746098
1.3610000000000184	0.07059367041798388
1.3619999999999948	0.0713780171547895
1.3629999999999995	0.0708901122456433
1.3640000000000043	0.06836657333542305
1.365000000000009	0.06453711706052626
1.3660000000000139	0.061395416820140096
1.3670000000000186	0.06009955970710201
1.367999999999995	0.060785176467157205
1.3689999999999998	0.06265411364661833
1.3700000000000045	0.06528849719883663
1.3710000000000093	0.06868478401486014
1.372000000000014	0.07159707807892404
1.3730000000000189	0.07337166960908978
1.3739999999999952	0.07459776129870375
1.375	0.0755845653643549
1.3760000000000048	0.07627888515660461
1.3770000000000095	0.07663630523337261
1.3780000000000143	0.07680502817889291
1.379000000000019	0.07601118066274906
1.3799999999999955	0.07361176532789562
1.3810000000000002	0.071327490436183
1.382000000000005	0.07002461540530447
1.3830000000000098	0.06818174423755771
1.3840000000000146	0.06588052757664122
1.3850000000000193	0.06515251573885862
1.3859999999999957	0.06603879938872671
1.3870000000000005	0.06727165568841205
1.3880000000000052	0.0682951533335313
1.38900000000001	0.06905971664772156
1.3900000000000148	0.06975372567192843
1.3910000000000196	0.07037037825627092
1.391999999999996	0.07108345840668923
1.3930000000000007	0.07192568989758251
1.3940000000000055	0.07245316986607125
1.3950000000000102	0.07219093533454488
1.396000000000015	0.0712260405150859
1.3970000000000198	0.06999028368397983
1.3979999999999961	0.06866287032497742
1.399000000000001	0.06730102925147252
1.4000000000000057	0.06652325129074793
1.4010000000000105	0.06738210301651616
1.4020000000000152	0.07007526898033817
1.40300000000002	0.07260987696418922
1.4039999999999964	0.07312798386657413
1.4050000000000011	0.0722077326209064
1.406000000000006	0.07036061491139935
1.4070000000000107	0.06819487775621154
1.4080000000000155	0.06681434179582528
1.4090000000000202	0.06627099363199655
1.4099999999999966	0.0663606390809761
1.4110000000000014	0.0669039046833267
1.4120000000000061	0.06780382480176661
1.413000000000011	0.06884805312213185
1.4140000000000157	0.06953733218908507
1.4150000000000205	0.07024083268622196
1.4159999999999968	0.07140441660593842
1.4170000000000016	0.07257824862742479
1.4180000000000064	0.07323821680826352
1.4190000000000111	0.07296007624975147
1.420000000000016	0.07122700818776992
1.4210000000000207	0.06847029442104163
1.421999999999997	0.06622480867205015
1.4230000000000018	0.06494655457323237
1.4240000000000066	0.06405766473491974
1.4250000000000114	0.06369628603610836
1.4260000000000161	0.06439141651621459
1.427000000000021	0.06606107677373618
1.4279999999999973	0.06751484865589868
1.429000000000002	0.06840682090905555
1.4300000000000068	0.06916381021944457
1.4310000000000116	0.06876884251985912
1.4320000000000164	0.06710765393403159
1.4330000000000211	0.06593615799927588
1.4339999999999975	0.06623042469689855
1.4350000000000023	0.06692781785349768
1.436000000000007	0.06693019445270328
1.4370000000000118	0.06627543297982455
1.4380000000000166	0.06520007234259975
1.4390000000000214	0.06397443406104908
1.4399999999999977	0.0635316013157375
1.4410000000000025	0.06446782206676678
1.4420000000000073	0.06533208154228796
1.443000000000012	0.06481683956932088
1.4440000000000168	0.06347355470620578
1.4450000000000216	0.062487208320964716
1.445999999999998	0.062136905982883746
1.4470000000000027	0.06155991227085104
1.4480000000000075	0.06002169738291127
1.4490000000000123	0.05834921109017558
1.450000000000017	0.05773259266836224
1.4510000000000218	0.057847485645861445
1.4519999999999982	0.05885580365717253
1.453000000000003	0.061384064344651997
1.4540000000000077	0.0647030170234005
1.4550000000000125	0.06763442215666829
1.4560000000000173	0.0692253041954574
1.457000000000022	0.06963265357549583
1.4579999999999984	0.06949897144343384
1.4590000000000032	0.06847227022896828
1.460000000000008	0.06656416551659773
1.4610000000000127	0.06464039375738001
1.4620000000000175	0.06307577388671805
1.4630000000000223	0.061678263096669544
1.4639999999999986	0.060573460807804
1.4650000000000034	0.05987820736043963
1.4660000000000082	0.059862689817593934
1.467000000000013	0.06157940774484394
1.4680000000000177	0.06474604172647616
1.468999999999994	0.06737879806284564
1.4699999999999989	0.06849523012940537
1.4710000000000036	0.0681678650244484
1.4720000000000084	0.06738078480641244
1.4730000000000132	0.06752443372238637
1.474000000000018	0.06838712349038648
1.4749999999999943	0.06854822715887114
1.475999999999999	0.06749662723117955
1.4770000000000039	0.06629551311054391
1.4780000000000086	0.06550394846339486
1.4790000000000134	0.06493088871997632
1.4800000000000182	0.06451978355372484
1.4809999999999945	0.06415477662088515
1.4819999999999993	0.0630093253898544
1.483000000000004	0.06078217535581716
1.4840000000000089	0.058458154973936825
1.4850000000000136	0.056523161929882125
1.4860000000000184	0.05576499137858456
1.4869999999999948	0.05652290955482892
1.4879999999999995	0.05721537466489148
1.4890000000000043	0.056028522160809925
1.490000000000009	0.05344753514658635
1.4910000000000139	0.05109991622166184
1.4920000000000186	0.04954452225333841
1.492999999999995	0.049418387961266026
1.4939999999999998	0.05059613436172391
1.4950000000000045	0.051951732441114305
1.4960000000000093	0.05252727967190784
1.497000000000014	0.0521160641348244
1.4980000000000189	0.05169389341190777
1.4989999999999952	0.05182141046093382
1.5	0.05239826696267553
1.5010000000000048	0.05340609999461135
1.5020000000000095	0.05385268909425526
1.5030000000000143	0.052577497595454534
1.504000000000019	0.05043343078045239
1.5049999999999955	0.04897817525944114
1.5060000000000002	0.048783359633850484
1.507000000000005	0.04918981192209346
1.5080000000000098	0.049672982008780835
1.5090000000000146	0.0511463608470936
1.5100000000000193	0.053378903902540936
1.5109999999999957	0.05542395886997585
1.5120000000000005	0.05842443357716014
1.5130000000000052	0.06282699484709281
1.51400000000001	0.06635572843967305
1.5150000000000148	0.06676142147097591
1.5160000000000196	0.06389588849327714
1.516999999999996	0.05969734835050852
1.5180000000000007	0.05672535608377289
1.5190000000000055	0.0560418139253653
1.5200000000000102	0.05724047335852605
1.521000000000015	0.059611452648000746
1.5220000000000198	0.06184532097513316
1.5229999999999961	0.062393253466914864
1.524000000000001	0.061008169184280404
1.5250000000000057	0.05939794009989459
1.5260000000000105	0.059361152464239675
1.5270000000000152	0.060743600185770394
1.52800000000002	0.061874795071551324
1.5289999999999964	0.06143589454416013
1.5300000000000011	0.05964709500820322
1.531000000000006	0.057197686318148304
1.5320000000000107	0.05493763226050856
1.5330000000000155	0.0544131736642577
1.5340000000000202	0.05609957166018964
1.5349999999999966	0.0584692641656928
1.5360000000000014	0.05972332191064792
1.5370000000000061	0.0593455497377773
1.538000000000011	0.05884207089553546
1.5390000000000157	0.059819535602367406
1.5400000000000205	0.061922673914263336
1.5409999999999968	0.06392855597281363
1.5420000000000016	0.06430350286452031
1.5430000000000064	0.06199284004890902
1.5440000000000111	0.05744613939550865
1.545000000000016	0.052962735230300345
1.5460000000000207	0.05092349598253561
1.546999999999997	0.05124011858582435
1.5480000000000018	0.05281452901917828
1.5490000000000066	0.054710417460217674
1.5500000000000114	0.055947910061709336
1.5510000000000161	0.056310328668901566
1.552000000000021	0.05681218018994321
1.5529999999999973	0.058406443046965
1.554000000000002	0.060874001707317243
1.5550000000000068	0.06310317573407931
1.5560000000000116	0.06418462432092155
1.5570000000000164	0.06381098275587738
1.5580000000000211	0.06224653124726344
1.5589999999999975	0.06024034258180663
1.5600000000000023	0.05857318623223624
1.561000000000007	0.05820986368510702
1.5620000000000118	0.058662794259292446
1.5630000000000166	0.05816976372660092
1.5640000000000214	0.05611745976517826
1.5649999999999977	0.0538467605149697
1.5660000000000025	0.05297814424108864
1.5670000000000073	0.05357647052741843
1.568000000000012	0.05445853238363603
1.5690000000000168	0.05461969807401413
1.5700000000000216	0.05422644748823635
1.570999999999998	0.05316468619719599
1.5720000000000027	0.05132963813098
1.5730000000000075	0.05023419637805968
1.5740000000000123	0.05101251188826962
1.575000000000017	0.05328966239996094
1.5760000000000218	0.0555210941858466
1.5769999999999982	0.05600716609478924
1.578000000000003	0.05490877625141988
1.5790000000000077	0.05396208803143865
1.5800000000000125	0.053864204078032524
1.5810000000000173	0.05377729796474149
1.582000000000022	0.05335399804336689
1.5829999999999984	0.052401956656445994
1.5840000000000032	0.050977800882542806
1.585000000000008	0.04901628098234385
1.5860000000000127	0.046399119382746074
1.5870000000000175	0.04433616537376171
1.5880000000000223	0.04394138237862787
1.5889999999999986	0.04555225225859276
1.5900000000000034	0.04808548722292361
1.5910000000000082	0.04919363720881926
1.592000000000013	0.049174275782732514
1.5930000000000177	0.051112296988350965
1.593999999999994	0.05534952327047035
1.5949999999999989	0.058727913842122684
1.5960000000000036	0.059585723110036896
1.5970000000000084	0.05830875255068782
1.5980000000000132	0.05518507249788589
1.599000000000018	0.05148748017911182
1.5999999999999943	0.04903444171468119
1.600999999999999	0.04901435833293023
1.6020000000000039	0.05044650523833485
1.6030000000000086	0.05068655568234304
1.6040000000000134	0.049645266296491845
1.6050000000000182	0.04853741977939075
1.6059999999999945	0.048044215450995215
1.6069999999999993	0.04939687784077214
1.608000000000004	0.052766533499852414
1.6090000000000089	0.05641528694329662
1.6100000000000136	0.0585951404815894
1.6110000000000184	0.05812837857998267
1.6119999999999948	0.055081872407338674
1.6129999999999995	0.051978285470387485
1.6140000000000043	0.051146428671145924
1.615000000000009	0.052278349477011585
1.6160000000000139	0.05341532963863863
1.6170000000000186	0.05305087768151754
1.617999999999995	0.05160075649403581
1.6189999999999998	0.05023940468824431
1.6200000000000045	0.04928420969928884
1.6210000000000093	0.049167926996119195
1.622000000000014	0.050330809151689165
1.6230000000000189	0.051570072409758444
1.6239999999999952	0.05142696269219037
1.625	0.050263797326686836
1.6260000000000048	0.049095112325847
1.6270000000000095	0.048219663791878246
1.6280000000000143	0.04792750084711965
1.629000000000019	0.04852858808183391
1.6299999999999955	0.04947993826661551
1.6310000000000002	0.04989668901130562
1.632000000000005	0.04970703397703929
1.6330000000000098	0.04945691713150695
1.6340000000000146	0.049799247865054894
1.6350000000000193	0.05095602764313562
1.6359999999999957	0.05168622655925533
1.6370000000000005	0.05055614328171119
1.6380000000000052	0.04813185089858494
1.63900000000001	0.045868095055730175
1.6400000000000148	0.04342855332390559
1.6410000000000196	0.04094892794952629
1.641999999999996	0.040066724038578326
1.6430000000000007	0.040431376776755394
1.6440000000000055	0.04094955182308341
1.6450000000000102	0.041672383406451116
1.646000000000015	0.04285942134143533
1.6470000000000198	0.04421372061870543
1.6479999999999961	0.045868925360490996
1.649000000000001	0.0479130855372087
1.6500000000000057	0.04881629957290254
1.6510000000000105	0.04810303848717872
1.6520000000000152	0.04758511465241339
1.65300000000002	0.04826544948774793
1.6539999999999964	0.04896892871968414
1.6550000000000011	0.048974449506355835
1.656000000000006	0.04862135227958215
1.6570000000000107	0.048251232509778356
1.6580000000000155	0.04869337732915906
1.6590000000000202	0.049803198402767555
1.6599999999999966	0.05022209999667197
1.6610000000000014	0.05029257157218378
1.6620000000000061	0.050887378423689615
1.663000000000011	0.050860610217398364
1.6640000000000157	0.05013433751132335
1.6650000000000205	0.049690921570368946
1.6659999999999968	0.04907252194595947
1.6670000000000016	0.04723937116979689
1.6680000000000064	0.044198791188802204
1.6690000000000111	0.04164586321166472
1.670000000000016	0.040909707068589006
1.6710000000000207	0.04165417014061471
1.671999999999997	0.043350413723885976
1.6730000000000018	0.04612818151756835
1.6740000000000066	0.0492828445424358
1.6750000000000114	0.05169523885033679
1.6760000000000161	0.052963475535056065
1.677000000000021	0.053400925739478786
1.6779999999999973	0.05354012912350186
1.679000000000002	0.052679587244067475
1.6800000000000068	0.04998150145619819
1.6810000000000116	0.04619600782866984
1.6820000000000164	0.04275645866711839
1.6830000000000211	0.040226889533391895
1.6839999999999975	0.03847061093107545
1.6850000000000023	0.03848127359901244
1.686000000000007	0.04101280892837017
1.6870000000000118	0.044470478318397975
1.6880000000000166	0.04723800347828171
1.6890000000000214	0.049061472182178156
1.6899999999999977	0.050007894961347055
1.6910000000000025	0.049756582570723636
1.6920000000000073	0.04862153078964501
1.693000000000012	0.04743183012193691
1.6940000000000168	0.04655945073322661
1.6950000000000216	0.04599359293959368
1.695999999999998	0.0453019775206335
1.6970000000000027	0.04441635491205946
1.6980000000000075	0.0435881262852649
1.6990000000000123	0.043036712569776155
1.700000000000017	0.042632411580509656
1.7010000000000218	0.041996530704756264
1.7019999999999982	0.04144275993207999
1.703000000000003	0.04117996011270934
1.7040000000000077	0.04114455383846683
1.7050000000000125	0.041784774679959016
1.7060000000000173	0.042975580717526114
1.707000000000022	0.04385573939512012
1.7079999999999984	0.04342043116871989
1.7090000000000032	0.04185256297693385
1.710000000000008	0.04110547713847844
1.7110000000000127	0.041858329375872805
1.7120000000000175	0.04362075279889935
1.7130000000000223	0.0466043097431065
1.7139999999999986	0.04974823919453662
1.7150000000000034	0.05106650693916183
1.7160000000000082	0.05087742125392439
1.717000000000013	0.050931588985664356
1.7180000000000177	0.05164843903233268
1.718999999999994	0.05234583196173755
1.7199999999999989	0.05222677640883953
1.7210000000000036	0.05082779629670228
1.7220000000000084	0.047897906458975306
1.7230000000000132	0.04393850446548674
1.724000000000018	0.040177561308153045
1.7249999999999943	0.03763676841549303
1.725999999999999	0.03742057936928665
1.7270000000000039	0.039507660336015125
1.7280000000000086	0.042146481467218125
1.7290000000000134	0.043865823150830645
1.7300000000000182	0.04460948864235181
1.7309999999999945	0.044526151797518905
1.7319999999999993	0.04420989216894185
1.733000000000004	0.04521054710708011
1.7340000000000089	0.04713749115274345
1.7350000000000136	0.047696376495975926
1.7360000000000184	0.04600125573349358
1.7369999999999948	0.04372940601013861
1.7379999999999995	0.04242590414230857
1.7390000000000043	0.04181154292938577
1.740000000000009	0.04197627219565646
1.7410000000000139	0.043425719122361844
1.7420000000000186	0.04502302251968568
1.742999999999995	0.04496832061250314
1.7439999999999998	0.0437079428517255
1.7450000000000045	0.04299971138096492
1.7460000000000093	0.043526616125381355
1.747000000000014	0.04428662191439552
1.7480000000000189	0.04384896879966889
1.7489999999999952	0.04209518064924239
1.75	0.0399438660447523
1.7510000000000048	0.03782267759795511
1.7520000000000095	0.03623752872987382
1.7530000000000143	0.03676361688604492
1.754000000000019	0.039490501131178954
1.7549999999999955	0.04250392453223519
1.7560000000000002	0.04421905790938396
1.757000000000005	0.04506866070647753
1.7580000000000098	0.046228247717716234
1.7590000000000146	0.04736052107950067
1.7600000000000193	0.047636116109753684
1.7609999999999957	0.04715751682494462
1.7620000000000005	0.04587749438696401
1.7630000000000052	0.0429168552302432
1.76400000000001	0.03824694711030084
1.7650000000000148	0.03377850647804946
1.7660000000000196	0.03211974214014198
1.766999999999996	0.03412335184077248
1.7680000000000007	0.03765312907952584
1.7690000000000055	0.03997059249107781
1.7700000000000102	0.04036333358356326
1.771000000000015	0.0398112075706198
1.7720000000000198	0.0399160641007324
1.7729999999999961	0.04174228141916857
1.774000000000001	0.04475483794676439
1.7750000000000057	0.046578295815825704
1.7760000000000105	0.045021026935287936
1.7770000000000152	0.04075752496509426
1.77800000000002	0.03641622234197797
1.7789999999999964	0.03378970692402815
1.7800000000000011	0.03340931368761115
1.781000000000006	0.03531279282147939
1.7820000000000107	0.03833279974235265
1.7830000000000155	0.03998169991997393
1.7840000000000202	0.0392552463643199
1.7849999999999966	0.03803923751505998
1.7860000000000014	0.038020585982806526
1.7870000000000061	0.038896299534858826
1.788000000000011	0.0396987639352898
1.7890000000000157	0.03990486413139884
1.7900000000000205	0.03945965045661234
1.7909999999999968	0.03760395338574797
1.7920000000000016	0.034907529354523376
1.7930000000000064	0.03426638409162553
1.7940000000000111	0.03659599143712853
1.795000000000016	0.03975467082901938
1.7960000000000207	0.04190841943463168
1.796999999999997	0.04274275671045609
1.7980000000000018	0.04256587996594843
1.7990000000000066	0.04267787333244827
1.8000000000000114	0.043842667654339515
1.8010000000000161	0.04489531182981288
1.802000000000021	0.044697431585011174
1.8029999999999973	0.04243897668061796
1.804000000000002	0.038122943424286196
1.8050000000000068	0.034071428719165624
1.8060000000000116	0.03180446542138181
1.8070000000000164	0.03075955083030052
1.8080000000000211	0.03109707904614838
1.8089999999999975	0.032285698430925644
1.8100000000000023	0.03244757374776087
1.811000000000007	0.0314857471987245
1.8120000000000118	0.031112214454702067
1.8130000000000166	0.03257000940230758
1.8140000000000214	0.035890057381734
1.8149999999999977	0.03929192359451372
1.8160000000000025	0.04017508007557927
1.8170000000000073	0.03802437457813879
1.818000000000012	0.034246262761162015
1.8190000000000168	0.030688908928947156
1.8200000000000216	0.028582314781755543
1.820999999999998	0.02828325808936686
1.8220000000000027	0.029762227524542016
1.8230000000000075	0.03177234334169865
1.8240000000000123	0.03278034442048257
1.825000000000017	0.032659837943535046
1.8260000000000218	0.03297997845254667
1.8269999999999982	0.03486403267223124
1.828000000000003	0.03680394350899252
1.8290000000000077	0.037635961510284116
1.8300000000000125	0.03770569907556806
1.8310000000000173	0.03653066653421176
1.832000000000022	0.03452192548201835
1.8329999999999984	0.03392810792820352
1.8340000000000032	0.035368206402757056
1.835000000000008	0.03747857344238646
1.8360000000000127	0.0389617046110762
1.8370000000000175	0.03921107815557177
1.8380000000000223	0.038100726764617635
1.8389999999999986	0.03657511028829116
1.8400000000000034	0.03662938446213573
1.8410000000000082	0.03909707223936291
1.842000000000013	0.04241477841385794
1.8430000000000177	0.044199533747109096
1.843999999999994	0.04361107346026766
1.8449999999999989	0.04153242646035536
1.8460000000000036	0.040092394463508645
1.8470000000000084	0.040579343574694296
1.8480000000000132	0.041987295746288886
1.849000000000018	0.043212938987979004
1.8499999999999943	0.04369963020086104
1.850999999999999	0.04300602527583291
1.8520000000000039	0.042343572934841894
1.8530000000000086	0.043340879631239546
1.8540000000000134	0.045795209292812535
1.8550000000000182	0.04840535623068471
1.8559999999999945	0.04962198330537215
1.8569999999999993	0.048736981853289826
1.858000000000004	0.045964170383192365
1.8590000000000089	0.04227217468569075
1.8600000000000136	0.0392917933673196
1.8610000000000184	0.03785823706186507
1.8619999999999948	0.037415956902738884
1.8629999999999995	0.0367167013782893
1.8640000000000043	0.035239739477447615
1.865000000000009	0.03359220174533597
1.8660000000000139	0.03228909815013703
1.8670000000000186	0.03180413997770206
1.867999999999995	0.032503554437519254
1.8689999999999998	0.03392934528493006
1.8700000000000045	0.03535640046696406
1.8710000000000093	0.03579622498240524
1.872000000000014	0.03532986528081388
1.8730000000000189	0.03515355099726889
1.8739999999999952	0.03551339090940778
1.875	0.03584259116900229
1.8760000000000048	0.0362489256305528
1.8770000000000095	0.03718657549105811
1.8780000000000143	0.038296341822510335
1.879000000000019	0.03942423018394753
1.8799999999999955	0.04071918611509372
1.8810000000000002	0.04261014932861255
1.882000000000005	0.04471906329652084
1.8830000000000098	0.044882469129647364
1.8840000000000146	0.04236361275680342
1.8850000000000193	0.038720839996452386
1.8859999999999957	0.035363943087204135
1.8870000000000005	0.03294040174769926
1.8880000000000052	0.031625141124373576
1.88900000000001	0.03132601344247864
1.8900000000000148	0.03201350036943288
1.8910000000000196	0.03288963300220025
1.891999999999996	0.033664429726255524
1.8930000000000007	0.03516722773627605
1.8940000000000055	0.037546325214434975
1.8950000000000102	0.04039654747739335
1.896000000000015	0.04226753626859744
1.8970000000000198	0.04232753644587069
1.8979999999999961	0.04107184037937829
1.899000000000001	0.038715329880816635
1.9000000000000057	0.03615478001769602
1.9010000000000105	0.03437976284902135
1.9020000000000152	0.03313982931181973
1.90300000000002	0.03197382541999908
1.9039999999999964	0.03136899164739994
1.9050000000000011	0.0314162179992719
1.906000000000006	0.03196958900033632
1.9070000000000107	0.03364837145316372
1.9080000000000155	0.036166502417056344
1.9090000000000202	0.03856786783669491
1.9099999999999966	0.04003540690853877
1.9110000000000014	0.03996105922969249
1.9120000000000061	0.03905272329373106
1.913000000000011	0.0381618622370473
1.9140000000000157	0.03723820861999328
1.9150000000000205	0.03649176670232668
1.9159999999999968	0.03577358864674542
1.9170000000000016	0.03501280365131262
1.9180000000000064	0.03496250350526339
1.9190000000000111	0.03610709599059293
1.920000000000016	0.03799487168552945
1.9210000000000207	0.039532224288198685
1.921999999999997	0.04094614979411499
1.9230000000000018	0.042075024650311654
1.9240000000000066	0.041298625661893906
1.9250000000000114	0.039556723603808706
1.9260000000000161	0.038860774811037876
1.927000000000021	0.038351578952390386
1.9279999999999973	0.036887213060268056
1.929000000000002	0.035301914426634454
1.9300000000000068	0.03441798653357869
1.9310000000000116	0.034223490074829346
1.9320000000000164	0.035000383545093904
1.9330000000000211	0.03701355166057815
1.9339999999999975	0.03899354222047203
1.9350000000000023	0.039667629016979684
1.936000000000007	0.03925290770260186
1.9370000000000118	0.03831075635303259
1.9380000000000166	0.03701170988703087
1.9390000000000214	0.03526522056527586
1.9399999999999977	0.03365182159492365
1.9410000000000025	0.03250167200820034
1.9420000000000073	0.03091075031256413
1.943000000000012	0.02838326652592541
1.9440000000000168	0.025385040284299394
1.9450000000000216	0.023351824607312117
1.945999999999998	0.023701669211604985
1.9470000000000027	0.025565642224423042
1.9480000000000075	0.026793757604235725
1.9490000000000123	0.02743191955364279
1.950000000000017	0.029274724898829943
1.9510000000000218	0.03186407690844968
1.9519999999999982	0.03361094241157292
1.953000000000003	0.03476299242595382
1.9540000000000077	0.03554684471502055
1.9550000000000125	0.035174039842698304
1.9560000000000173	0.03428538017548451
1.957000000000022	0.03448714971551014
1.9579999999999984	0.03576161540029978
1.9590000000000032	0.037406376160156865
1.960000000000008	0.039244943624412346
1.9610000000000127	0.04085644682099697
1.9620000000000175	0.04123294837417388
1.9630000000000223	0.04003516238476584
1.9639999999999986	0.038725935965038503
1.9650000000000034	0.038192459743473135
1.9660000000000082	0.037930362039460444
1.967000000000013	0.037537339097566534
1.9680000000000177	0.035807644135552305
1.968999999999994	0.03268352034445733
1.9699999999999989	0.030303532225087373
1.9710000000000036	0.0289598346934208
1.9720000000000084	0.02803045835227505
1.9730000000000132	0.029305889022283947
1.974000000000018	0.03291198796263801
1.9749999999999943	0.03592958554279161
1.975999999999999	0.03703777221120226
1.9770000000000039	0.03755051205311153
1.9780000000000086	0.03872300963893457
1.9790000000000134	0.040106309260738035
1.9800000000000182	0.04134754536493936
1.9809999999999945	0.04234334108845833
1.9819999999999993	0.04176149247762821
1.983000000000004	0.038904634601597196
1.9840000000000089	0.03480838735405407
1.9850000000000136	0.03106365724052447
1.9860000000000184	0.02937132688100954
1.9869999999999948	0.029903190412416417
1.9879999999999995	0.03146948220801743
1.9890000000000043	0.033057803368614365
1.990000000000009	0.03384614867925134
1.9910000000000139	0.03462754836861401
1.9920000000000186	0.03672136269095573
1.992999999999995	0.0394307571127695
1.9939999999999998	0.041479696087824994
1.9950000000000045	0.04186576504764627
1.9960000000000093	0.03994947054420077
1.997000000000014	0.03697218044084536
1.9980000000000189	0.0347105093972012
[truncated: 1 more rows]
