# Supplementary material for: Stimulus duration encoding occurs early in the moth olfactory pathway
Source: Commun Biol. 2024 Oct 3;7:1252. doi: 10.1038/s42003-024-06921-z (PMC11449909; doi:10.1038/s42003-024-06921-z)
Supplement: Supplementary file 3 — Supplementary Data 1 [file 42003_2024_6921_MOESM3_ESM.zip › Fig 1/A/200ms.csv]

time	PID (mV)
0.0	0.002925859361985983
0.0010000000000047748	0.0016545014571803813
0.0020000000000095497	0.0005190025323271737
0.0030000000000001137	0.00027312104804955574
0.0040000000000048885	0.0004785095286440346
0.005000000000009663	0.001193079952123928
0.006000000000000227	0.0022238393997786247
0.007000000000005002	0.003597216718381639
0.008000000000009777	0.0053358067999612555
0.009000000000000341	0.006481857337248377
0.010000000000005116	0.00628265111730081
0.01100000000000989	0.0050196818690893775
0.012000000000000455	0.004036432453262056
0.01300000000000523	0.0033488063377902933
0.014000000000010004	0.0022866442808619986
0.015000000000000568	0.0011968581750586378
0.016000000000005343	0.00016012621915336128
0.017000000000010118	-0.0002859104207043284
0.018000000000000682	0.00022881629553788454
0.019000000000005457	0.0017551003107956057
0.020000000000010232	0.0041047618056909655
0.021000000000000796	0.005890978373732795
0.02200000000000557	0.006424205269613868
0.023000000000010346	0.006472297284672358
0.02400000000000091	0.006228220001437062
0.025000000000005684	0.005103228148378773
0.02600000000001046	0.0029863059764376047
0.027000000000001023	0.0005720077046227483
0.028000000000005798	-0.0013991700136687282
0.029000000000010573	-0.0031593896760178245
0.030000000000001137	-0.004280048841107588
0.03100000000000591	-0.0032906894151786066
0.03200000000001069	-0.0008842031879092549
0.03300000000000125	0.0011441114258371524
0.034000000000006025	0.002580327760734426
0.0350000000000108	0.0038673253010919435
0.036000000000001364	0.004793311107864587
0.03700000000000614	0.004885003350464018
0.038000000000010914	0.005167837244874445
0.03900000000000148	0.00634731449617397
0.04000000000000625	0.007448152730390416
0.04100000000001103	0.007110869774600289
0.04200000000000159	0.004850454570496871
0.043000000000006366	0.0021754683494035138
0.04400000000001114	0.00017712231020259862
0.045000000000001705	-0.0008900555822544848
0.04600000000000648	-0.0005667165273039921
0.047000000000011255	0.00012501616122512926
0.04800000000000182	-0.0006664383002162085
0.049000000000006594	-0.0028309619343559423
0.05000000000001137	-0.004511735164403574
0.05100000000000193	-0.004519436481054513
0.05200000000000671	-0.003419485249149149
0.05300000000001148	-0.0026843830498798913
0.054000000000002046	-0.0027309604532920586
0.05500000000000682	-0.003375593985758363
0.056000000000011596	-0.004606609055712262
0.05700000000000216	-0.005190301397740428
0.058000000000006935	-0.0037914440868194333
0.05900000000001171	-0.00027199595244869286
0.060000000000002274	0.004548384269926882
0.06100000000000705	0.00798328578058803
0.06200000000001182	0.008489471441392255
0.06300000000000239	0.008036734272272666
0.06400000000000716	0.008199087790805753
0.06500000000001194	0.008992553266322008
0.0660000000000025	0.009968415538225223
0.06700000000000728	0.01013129922529517
0.06800000000001205	0.008593822893374299
0.06900000000000261	0.005091334377956111
0.07000000000000739	0.0005204539315333326
0.07100000000001216	-0.003273597725892993
0.07200000000000273	-0.004895956766109998
0.0730000000000075	-0.004544363778017973
0.07400000000001228	-0.003539305612070566
0.07500000000000284	-0.002760344680703724
0.07600000000000762	-0.00205532412545243
0.07700000000001239	-0.0011664517485816862
0.07800000000000296	3.1631562324803864e-05
0.07900000000000773	0.001732442240724414
0.0800000000000125	0.0031627196517834814
0.08100000000000307	0.003033135094543942
0.08200000000000784	0.000841529516167444
0.08300000000001262	-0.0023484731337929327
0.08400000000000318	-0.0045930291673610315
0.08500000000000796	-0.005097247573529359
0.08600000000001273	-0.004475544708951141
0.0870000000000033	-0.003570025097968405
0.08800000000000807	-0.003307717714248257
0.08900000000001285	-0.004716768561188101
0.09000000000000341	-0.006995125741024646
0.09100000000000819	-0.008146627091523596
0.09200000000001296	-0.007381449334296305
0.09300000000000352	-0.005489894733998824
0.0940000000000083	-0.004054568154752164
0.09500000000001307	-0.003987860446439519
0.09600000000000364	-0.005283188800317639
0.09700000000000841	-0.007089635066800372
0.09799999999999898	-0.007326824304053321
0.09900000000000375	-0.004964131815311239
0.10000000000000853	-0.0013870940906038054
0.10099999999999909	0.00168685813364717
0.10200000000000387	0.0033188160521617186
0.10300000000000864	0.0034063158106509657
0.1039999999999992	0.002334431598260042
0.10500000000000398	0.0010137753001303246
0.10600000000000875	0.0005939173430955206
0.10699999999999932	0.0018615926671741588
0.10800000000000409	0.003699646569094145
0.10900000000000887	0.002939148374773812
0.10999999999999943	-0.0004196610089979492
0.1110000000000042	-0.003320277199203592
0.11200000000000898	-0.004354958840815474
0.11299999999999955	-0.003211726195152039
0.11400000000000432	-0.0002671349564029049
0.1150000000000091	0.0026236855282745445
0.11599999999999966	0.003826163494795836
0.11700000000000443	0.0032330973735506547
0.11800000000000921	0.002329364908964406
0.11899999999999977	0.0030585583316852004
0.12000000000000455	0.005266771699972701
0.12100000000000932	0.0071014968003138045
0.12199999999999989	0.007200384510394047
0.12300000000000466	0.005309685491422555
0.12400000000000944	0.002635649445278704
0.125	0.0007589528052649274
0.12600000000000477	0.00013434786296985266
0.12700000000000955	0.0004366900259175031
0.1280000000000001	0.0012440873254915923
0.1290000000000049	0.001243388350693847
0.13000000000000966	-0.0005442188139624058
0.13100000000000023	-0.0021494320357243984
0.132000000000005	-0.0015849502957680146
0.13300000000000978	0.0009037785694966357
0.13400000000000034	0.004169519268975391
0.13500000000000512	0.006426477886846688
0.1360000000000099	0.00669276752014929
0.13700000000000045	0.005559325385780186
0.13800000000000523	0.004307128340350011
0.13900000000001	0.004167790382691339
0.14000000000000057	0.005504001042980671
0.14100000000000534	0.007732384208596261
0.14200000000001012	0.009152997886344019
0.14300000000000068	0.008400271826284778
0.14400000000000546	0.006453956839834121
0.14500000000001023	0.004703034164519257
0.1460000000000008	0.0034640918035153496
0.14700000000000557	0.0022760735813657715
0.14800000000001035	0.00049472879084051
0.1490000000000009	-0.0019427962533985499
0.15000000000000568	-0.005502903642922176
0.15100000000001046	-0.009708742586681373
0.15200000000000102	-0.012603781646831468
0.1530000000000058	-0.013118524742421134
0.15400000000001057	-0.01160491910645298
0.15500000000000114	-0.009682866128589387
0.1560000000000059	-0.008216725825794371
0.1570000000000107	-0.0072876812043608935
0.15800000000000125	-0.006879340776979638
0.15900000000000603	-0.005596226414704531
0.1600000000000108	-0.0027470592327032825
0.16100000000000136	2.9478599531057792e-05
0.16200000000000614	0.0012381135848841133
0.16300000000001091	0.001336911125145333
0.16400000000000148	0.0005991284125047868
0.16500000000000625	-0.0008974641327211887
0.16600000000001103	-0.0021712335523095243
0.1670000000000016	-0.002444422149714821
0.16800000000000637	-0.0020074962673850495
0.16900000000001114	-0.0019843021918783113
0.1700000000000017	-0.0020713994260548574
0.17100000000000648	-0.0014868597016222582
0.17200000000001125	-0.00024828775008059164
0.17300000000000182	0.001615964581665338
0.1740000000000066	0.00297232571456988
0.17500000000001137	0.0029006123794965938
0.17600000000000193	0.002033695112263002
0.1770000000000067	0.00043660115707382124
0.17800000000001148	-0.0019729850038469996
0.17900000000000205	-0.0033247829429305965
0.18000000000000682	-0.003074598680962968
0.1810000000000116	-0.003268161446639003
0.18200000000000216	-0.004188079995411788
0.18300000000000693	-0.0046828825053596345
0.1840000000000117	-0.005027260526529342
0.18500000000000227	-0.006083364860261677
0.18600000000000705	-0.007202534155737404
0.18700000000001182	-0.007027095174463292
0.1880000000000024	-0.00617968266230123
0.18900000000000716	-0.006195363029144912
0.19000000000001194	-0.007263903431334491
0.1910000000000025	-0.008436718052703145
0.19200000000000728	-0.008850798919416052
0.19300000000001205	-0.008622296021457844
0.19400000000000261	-0.00765337245898255
0.1950000000000074	-0.00562254976197741
0.19600000000001216	-0.0031199466868383195
0.19700000000000273	-0.0010279216839447346
0.1980000000000075	0.00037059769208989935
0.19900000000001228	0.001853566570604633
0.20000000000000284	0.00435784951129714
0.20100000000000762	0.007490625305084119
0.2020000000000124	0.0099799943047615
0.20300000000000296	0.01116815585842701
0.20400000000000773	0.010908851673867776
0.2050000000000125	0.008875341582443474
0.20600000000000307	0.005619835185540098
0.20700000000000784	0.0025150527826785654
0.20800000000001262	8.27772631471264e-05
0.20900000000000318	-0.0019546556381861238
0.21000000000000796	-0.003723014694170622
0.21100000000001273	-0.004681568792433029
0.2120000000000033	-0.004360249986348261
0.21300000000000807	-0.003028501766316252
0.21400000000001285	-0.0016089362376927121
0.2150000000000034	-0.000676703939624562
0.21600000000000819	0.0003495605678102211
0.21700000000001296	0.0009311831761972301
0.21800000000000352	0.0004103239822785081
0.2190000000000083	-0.0005868248522859243
0.22000000000001307	-0.0021210193917907075
0.22100000000000364	-0.004456587948936359
0.2220000000000084	-0.006958196591055853
0.22299999999999898	-0.008178729347464633
0.22400000000000375	-0.007937478401704704
0.22500000000000853	-0.007528175350070424
0.2259999999999991	-0.00743744503146543
0.22700000000000387	-0.006752879031549572
0.22800000000000864	-0.005068127799469743
0.2289999999999992	-0.003948559881986523
0.23000000000000398	-0.004751809181023162
0.23100000000000875	-0.006766618302662983
0.23199999999999932	-0.008121393635347921
0.2330000000000041	-0.008460454809268695
0.23400000000000887	-0.008381920237408302
0.23499999999999943	-0.007087516876207411
0.2360000000000042	-0.00467537497043052
0.23700000000000898	-0.002714371069465633
0.23799999999999955	-0.0017262258264459742
0.23900000000000432	-0.0011993441532940235
0.2400000000000091	-0.0006300051285413899
0.24099999999999966	-0.00011260142815403976
0.24200000000000443	-0.00012309036978863243
0.2430000000000092	-0.0004366432613723928
0.24399999999999977	-0.0008583381797795305
0.24500000000000455	-0.0018438721130958897
0.24600000000000932	-0.0033775670326895136
0.2469999999999999	-0.005121398600577627
0.24800000000000466	-0.006456927379564862
0.24900000000000944	-0.006461914335072102
0.25	-0.005362715342065848
0.2510000000000048	-0.004368398499179927
0.25200000000000955	-0.003380843247749172
0.2530000000000001	-0.0020014445985369026
0.2540000000000049	-0.0011857564059868672
0.25500000000000966	-0.0008156414740189761
0.2560000000000002	0.00016181054868772096
0.257000000000005	0.0015042603440928123
0.2580000000000098	0.0022525078938526446
0.25900000000000034	0.00225452754378645
0.2600000000000051	0.001886958187925704
0.2610000000000099	0.0007370879826333153
0.26200000000000045	-0.0014591296881676851
0.26300000000000523	-0.0037891018394466407
0.26400000000001	-0.005278146644510843
0.26500000000000057	-0.005282681956687924
0.26600000000000534	-0.00338907177543754
0.2670000000000101	-0.0006903466474702688
0.2680000000000007	0.0014987610611195273
0.26900000000000546	0.0027543282142595757
0.27000000000001023	0.003012036115781106
0.2710000000000008	0.003125482839973842
0.27200000000000557	0.003482303058377139
0.27300000000001035	0.003289541179903579
0.2740000000000009	0.0017000080934728434
0.2750000000000057	-0.00046441058047346265
0.27600000000001046	-0.0015727486628408457
0.277000000000001	-0.001621446607951247
0.2780000000000058	-0.0005776660370346626
0.2790000000000106	0.00203803434972654
0.28000000000000114	0.005279168782351876
0.2810000000000059	0.007131651409326072
0.2820000000000107	0.007138340466827414
0.28300000000000125	0.007219737960442734
0.284000000000006	0.008437907165333854
0.2850000000000108	0.009595520127608713
0.28600000000000136	0.009715136875071525
0.28700000000000614	0.008657985516612213
0.2880000000000109	0.00598094926385946
0.2890000000000015	0.0014951424023024137
0.29000000000000625	-0.0032093268837947
0.291000000000011	-0.005698117258042463
0.2920000000000016	-0.0052004390913260486
0.29300000000000637	-0.002344772081070157
0.29400000000001114	0.0011931990560382494
0.2950000000000017	0.003692188438783441
0.2960000000000065	0.004947072278570344
0.29700000000001125	0.005608699674082366
0.2980000000000018	0.006570528032868705
0.2990000000000066	0.008755639007948244
0.30000000000001137	0.011513851304755827
0.30100000000000193	0.012105832382823287
0.3020000000000067	0.009310105138698174
0.3030000000000115	0.005109420901683731
0.30400000000000205	0.0019501912530464117
0.3050000000000068	8.531843816778207e-05
0.3060000000000116	-0.0015726807879476298
0.30700000000000216	-0.0022086771380366967
0.30800000000000693	-0.001433704099264679
0.3090000000000117	-0.0013922798562595552
0.3100000000000023	-0.002682619955038053
0.31100000000000705	-0.003625146895301192
0.3120000000000118	-0.0035223473930349747
0.3130000000000024	-0.0030416683173840843
0.31400000000000716	-0.0030014866556400226
0.31500000000001194	-0.003924852655016091
0.3160000000000025	-0.0051876501218383435
0.3170000000000073	-0.006425122183522911
0.31800000000001205	-0.007194724903108774
0.3190000000000026	-0.00565256181920756
0.3200000000000074	-0.0024746172526274313
0.32100000000001216	-0.0007352435762220612
0.32200000000000273	-0.0011286080565098442
0.3230000000000075	-0.001359602971861925
0.3240000000000123	-0.0001334846467453177
0.32500000000000284	0.0011649835990111823
0.3260000000000076	0.002099277016093231
0.3270000000000124	0.003439184234586411
0.32800000000000296	0.003999390575834706
0.32900000000000773	0.002367063565398782
0.3300000000000125	-0.0004142703844628711
0.33100000000000307	-0.0028874550233629606
0.33200000000000784	-0.004430736563554734
0.3330000000000126	-0.0046317487695723405
0.3340000000000032	-0.0036985475994877923
0.33500000000000796	-0.0028565820462532737
0.33600000000001273	-0.0033026604002195526
0.3370000000000033	-0.004516142900864944
0.33800000000000807	-0.005148663266977452
0.33900000000001285	-0.004509760297074711
0.3400000000000034	-0.002988113674735792
0.3410000000000082	-0.0020522554571126084
0.34200000000001296	-0.002550932843850327
0.3430000000000035	-0.0040063405788105175
0.3440000000000083	-0.005319849652182935
0.3450000000000131	-0.005341184339128405
0.34600000000000364	-0.003846586220693486
0.3470000000000084	-0.0015167333941398268
0.347999999999999	0.0012759838862120053
0.34900000000000375	0.003527260203367226
0.3500000000000085	0.004179359998648183
0.3509999999999991	0.004952967585674392
0.35200000000000387	0.007543113875471976
0.35300000000000864	0.010549063873870244
0.3539999999999992	0.012573470711442533
0.355000000000004	0.013514953975771677
0.35600000000000875	0.012450033636148982
0.3569999999999993	0.009386553761042771
0.3580000000000041	0.006581995154261125
0.35900000000000887	0.00575472993951747
0.35999999999999943	0.0064466828512309195
0.3610000000000042	0.0071074465115306025
0.362000000000009	0.006672907214005159
0.36299999999999955	0.004949608184037849
0.3640000000000043	0.0028215227525418786
0.3650000000000091	0.002036134390789524
0.36599999999999966	0.0031558871977696986
0.36700000000000443	0.00440908196530317
0.3680000000000092	0.004187763558963854
0.3689999999999998	0.002093652380706219
0.37000000000000455	-0.001665817799958679
0.3710000000000093	-0.005202999137108635
0.3719999999999999	-0.006608308014883749
0.37300000000000466	-0.006133354130964257
0.37400000000000944	-0.004258283809495913
0.375	-0.0016262296255204476
0.3760000000000048	0.00017798915954687607
0.37700000000000955	0.0003536724063697566
0.3780000000000001	-0.0005548277906694296
0.3790000000000049	-0.0005667457281238668
0.38000000000000966	0.0016719250473629726
0.3810000000000002	0.00416110606439029
0.382000000000005	0.004021984526759365
0.3830000000000098	0.0015419834028361989
0.38400000000000034	-0.0012649896886888807
0.3850000000000051	-0.003772475706135137
0.3860000000000099	-0.005964409116643002
0.38700000000000045	-0.007605365424400218
0.38800000000000523	-0.008556124789371448
0.38900000000001	-0.008797577580515728
0.39000000000000057	-0.00895585404007853
0.39100000000000534	-0.00949830061820853
0.3920000000000101	-0.009537347711588503
0.3930000000000007	-0.007985173723950797
0.39400000000000546	-0.005855570719272434
0.39500000000001023	-0.0044817888612023425
0.3960000000000008	-0.0036529735411051883
0.39700000000000557	-0.004379010936397047
0.39800000000001035	-0.006844479297163316
0.3990000000000009	-0.008205869788769991
0.4000000000000057	-0.00720469981317098
0.40100000000001046	-0.005210286944637645
0.402000000000001	-0.0031174945854519688
0.4030000000000058	-0.0012091745664491943
0.4040000000000106	0.00017597333713171342
0.40500000000000114	0.0012122813917686056
0.4060000000000059	0.0024537414174947607
0.4070000000000107	0.00421108219952193
0.40800000000000125	0.005791909490117252
0.409000000000006	0.00592175105826256
0.4100000000000108	0.004199336297736044
0.41100000000000136	0.0013581499635048344
0.41200000000000614	-0.0011129140507380626
0.4130000000000109	-0.002140165180451729
0.4140000000000015	-0.0015991102298769952
0.41500000000000625	0.00014955929900383768
0.416000000000011	0.002262017630351966
0.4170000000000016	0.003553898577361983
0.41800000000000637	0.003588027346985779
0.41900000000001114	0.003798242263637338
0.4200000000000017	0.0051840305651726995
0.4210000000000065	0.0064516733038908055
0.42200000000001125	0.006182860887200826
0.4230000000000018	0.004351066534740476
0.4240000000000066	0.0017166252315700984
0.42500000000001137	-0.0009264024687072507
0.42600000000000193	-0.0030859550037585413
0.4270000000000067	-0.004372836651405945
0.4280000000000115	-0.004688174913808117
0.42900000000000205	-0.00436423947975941
0.4300000000000068	-0.004159587097044506
0.4310000000000116	-0.004769257611180942
0.43200000000000216	-0.005876974557938144
0.43300000000000693	-0.006500374157429864
0.4340000000000117	-0.005835163280676407
0.4350000000000023	-0.004530933225223521
0.43600000000000705	-0.004115314974395919
0.4370000000000118	-0.005224886011398188
0.4380000000000024	-0.00642573800990338
0.43900000000000716	-0.00538951535362374
0.44000000000001194	-0.002653909467098892
0.4410000000000025	-0.00016996057897608323
0.4420000000000073	0.001328707876314397
0.44300000000001205	0.00161354697859629
0.4440000000000026	0.0013902563096285508
0.4450000000000074	0.0017284760552999491
0.44600000000001216	0.002435718451697534
0.44700000000000273	0.002979471807313028
0.4480000000000075	0.0035639702907805373
0.4490000000000123	0.0033810819572898734
0.45000000000000284	0.0019233876637787853
0.4510000000000076	0.0008539501675851869
0.4520000000000124	0.00033074361480644424
0.45300000000000296	-0.0009401133936688113
0.45400000000000773	-0.002406439515858874
0.4550000000000125	-0.003121259020352867
0.45600000000000307	-0.0028539596088796985
0.45700000000000784	-0.0016910956841769062
0.4580000000000126	0.00025622201581316356
0.4590000000000032	0.002577854142408303
0.46000000000000796	0.003959500230797804
0.46100000000001273	0.0040104875952203765
0.4620000000000033	0.0033757950459025296
0.46300000000000807	0.0028962452671645114
0.46400000000001285	0.0032021068907821444
0.4650000000000034	0.002930736272906579
0.4660000000000082	0.0005872397768179635
0.46700000000001296	-0.0026291716164937706
0.4680000000000035	-0.00515369986249042
0.4690000000000083	-0.006821385342076601
0.4700000000000131	-0.007495645886791465
0.47100000000000364	-0.007544170131723876
0.4720000000000084	-0.007686981741506423
0.472999999999999	-0.007298226256217828
0.47400000000000375	-0.005586661563534597
0.4750000000000085	-0.0033244870773154562
0.4759999999999991	-0.0018318706244019882
0.47700000000000387	-0.0013003143857007317
0.47800000000000864	-0.0008491965549738919
0.4789999999999992	0.0004318108600946431
0.480000000000004	0.001878596296001575
0.48100000000000875	0.0018646644535002285
0.4819999999999993	0.00046392843757789054
0.4830000000000041	-0.0010313678651547296
0.48400000000000887	-0.0014135998261631307
0.48499999999999943	-0.0003816909900442864
0.4860000000000042	0.001262733810402098
0.487000000000009	0.0029290695001617808
0.48799999999999955	0.004028873201024944
0.4890000000000043	0.003955439835264611
0.4900000000000091	0.0023250833047881573
0.49099999999999966	-0.00023255907987013939
0.49200000000000443	-0.001974749161341105
0.4930000000000092	-0.0030734086618784745
0.4939999999999998	-0.0048039175534274675
0.49500000000000455	-0.006697097535575413
0.4960000000000093	-0.007584587690532842
0.4969999999999999	-0.007215171138961576
0.49800000000000466	-0.005891188978558988
0.49900000000000944	-0.0038207844550085636
0.5	-0.0015901703354217977
0.5010000000000048	-0.00010854531578043365
0.5020000000000095	0.0003185718955441318
0.5030000000000001	0.0005991408766136308
0.5040000000000049	0.0012878639908558824
0.5050000000000097	0.0017374701607781023
0.5060000000000002	0.0013523798371695337
0.507000000000005	1.9303856859208805e-05
0.5080000000000098	-0.0016780723329835152
0.5090000000000003	-0.003568452524953783
0.5100000000000051	-0.005349010576134744
0.5110000000000099	-0.005576764166588069
0.5120000000000005	-0.004424764171898359
0.5130000000000052	-0.0035109517663706995
0.51400000000001	-0.0033098100686331125
0.5150000000000006	-0.0032368307500039266
0.5160000000000053	-0.003058948355263401
0.5170000000000101	-0.0027586092041399822
0.5180000000000007	-0.0018168039447519083
0.5190000000000055	-0.00014059393398343234
0.5200000000000102	0.0013437567286146508
0.5210000000000008	0.001653407038942189
0.5220000000000056	0.0008189137170804754
0.5230000000000103	-0.0004891930055759402
0.5240000000000009	-0.0013459680480743124
0.5250000000000057	-0.001158367888409013
0.5260000000000105	-9.609967994476773e-05
0.527000000000001	0.0014186472414794678
0.5280000000000058	0.00266953913107674
0.5290000000000106	0.002951848624498336
0.5300000000000011	0.002255790453051719
0.5310000000000059	0.0009267601869086554
0.5320000000000107	-0.00015000581635216998
0.5330000000000013	-0.00040317304642068506
0.534000000000006	-0.0007611794162970332
0.5350000000000108	-0.0019745887139292735
0.5360000000000014	-0.004050209966207718
0.5370000000000061	-0.006176481444700425
0.5380000000000109	-0.006530452756311084
0.5390000000000015	-0.0037165838283964386
0.5400000000000063	0.00160170282879829
0.541000000000011	0.006184827162378227
0.5420000000000016	0.007021813960246411
0.5430000000000064	0.005512796807696592
0.5440000000000111	0.004482736587270582
0.5450000000000017	0.003453545942277478
0.5460000000000065	0.002361306878337276
0.5470000000000113	0.0020769786765227278
0.5480000000000018	0.0009914571501871373
0.5490000000000066	-0.002508136832153285
0.5500000000000114	-0.007713117177579913
0.5510000000000019	-0.011673874283688764
0.5520000000000067	-0.011694456473414347
0.5530000000000115	-0.00886856964299668
0.554000000000002	-0.005928868116505671
0.5550000000000068	-0.0045427439685603735
0.5560000000000116	-0.004761632350854182
0.5570000000000022	-0.0052895948984594005
0.5580000000000069	-0.0050117689486192845
0.5590000000000117	-0.003637230538545943
0.5600000000000023	-0.001896149382477908
0.561000000000007	-0.000896607801890135
0.5620000000000118	-0.0013304927973832679
0.5630000000000024	-0.002788893228645507
0.5640000000000072	-0.004248763327706568
0.5650000000000119	-0.004800134233099755
0.5660000000000025	-0.003518673047223
0.5670000000000073	-0.00024027945203629672
0.568000000000012	0.002949349568103624
0.5690000000000026	0.0034663861481945904
0.5700000000000074	0.0023029511521753965
0.5710000000000122	0.0019416683946667775
0.5720000000000027	0.002760969545830135
0.5730000000000075	0.004013537271456709
0.5740000000000123	0.004806589784916588
0.5750000000000028	0.004013779908009411
0.5760000000000076	0.0013310083123312128
0.5770000000000124	-0.0022265699931846112
0.578000000000003	-0.005052535867423971
0.5790000000000077	-0.005731781359128305
0.5800000000000125	-0.004293691391867711
0.5810000000000031	-0.002177399549644597
0.5820000000000078	-0.001395060825932779
0.5830000000000126	-0.0021706246292437213
0.5840000000000032	-0.0024725629500660625
0.585000000000008	-0.0010884208244903617
0.5860000000000127	0.0012525797411481133
0.5870000000000033	0.003125117708684309
0.5880000000000081	0.0035846589331442868
0.5890000000000128	0.0017730965556823867
0.5900000000000034	-0.0020742533484820417
0.5910000000000082	-0.006003127107418095
0.592000000000013	-0.008067305935723705
0.5930000000000035	-0.008018758339055508
0.5940000000000083	-0.006831436513245261
0.5950000000000131	-0.005479848718823347
0.5960000000000036	-0.004395277794712685
0.5970000000000084	-0.003320120948046006
0.597999999999999	-0.0018847725024575288
0.5990000000000038	0.000730000974035024
0.6000000000000085	0.0038411299571978804
0.6009999999999991	0.005835783029702969
0.6020000000000039	0.006195560085115804
0.6030000000000086	0.004278373153982034
0.6039999999999992	0.0011372822375683184
0.605000000000004	-0.0012790422987623788
0.6060000000000088	-0.002155015837754985
0.6069999999999993	-0.0008242014731029794
0.6080000000000041	0.001414256943511911
0.6090000000000089	0.0020332445557590915
0.6099999999999994	0.0004915405681986066
0.6110000000000042	-0.0010667109845676228
0.612000000000009	-0.0009130825559221102
0.6129999999999995	-4.880077935658341e-05
0.6140000000000043	0.0004444601281594167
0.6150000000000091	0.0002389362417158479
0.6159999999999997	-0.0010244494524870955
0.6170000000000044	-0.003583301476456249
0.6180000000000092	-0.005958508756231067
0.6189999999999998	-0.005975246635042338
0.6200000000000045	-0.003973962462846215
0.6210000000000093	-0.0011876372051628898
0.6219999999999999	0.0017175885803612022
0.6230000000000047	0.0031838525830525915
0.6240000000000094	0.0023771048191189113
0.625	0.0012881520625704357
0.6260000000000048	0.0015035131169870793
0.6270000000000095	0.002442136761014062
0.6280000000000001	0.002728533262038128
0.6290000000000049	0.001224001886354963
0.6300000000000097	-0.0016929111700618306
0.6310000000000002	-0.0049172244231897875
0.632000000000005	-0.007487222942426284
0.6330000000000098	-0.008489554993632947
0.6340000000000003	-0.007533760617452296
0.6350000000000051	-0.005316043849006899
0.6360000000000099	-0.002483368398161755
0.6370000000000005	0.00015212324160705388
0.6380000000000052	0.0017211862469243533
0.63900000000001	0.003733840453051681
0.6400000000000006	0.007028644662146838
0.6410000000000053	0.009709741107981673
0.6420000000000101	0.01019715008724182
0.6430000000000007	0.008840121464596978
0.6440000000000055	0.006521128681155777
0.6450000000000102	0.0036512776345037157
0.6460000000000008	0.0011143301974410231
0.6470000000000056	0.0001656952634896769
0.6480000000000103	0.0007494041870387694
0.6490000000000009	0.0011161481279454806
0.6500000000000057	0.0009256782923838443
0.6510000000000105	0.0010250099160780289
0.652000000000001	0.001725096854527344
0.6530000000000058	0.003207956530912541
0.6540000000000106	0.004829396441524918
0.6550000000000011	0.005093088309440683
0.6560000000000059	0.003573326101574829
0.6570000000000107	0.0012118124026376622
0.6580000000000013	-0.0017351187492998452
0.659000000000006	-0.004353667893413814
0.6600000000000108	-0.005020039113093559
0.6610000000000014	-0.003799990840192242
0.6620000000000061	-0.002492968947077465
0.6630000000000109	-0.002551040996241861
0.6640000000000015	-0.00322705843328685
0.6650000000000063	-0.003759564489297821
0.666000000000011	-0.003975243841669548
0.6670000000000016	-0.003255432719910055
0.6680000000000064	-0.0020184706387019625
0.6690000000000111	-0.0013845431265220632
0.6700000000000017	-0.002043972525736289
0.6710000000000065	-0.003760680566021018
0.6720000000000113	-0.005348891834752227
0.6730000000000018	-0.006024234231911812
0.6740000000000066	-0.005401623966905378
0.6750000000000114	-0.003494908917734531
0.6760000000000019	-0.001169962669339997
0.6770000000000067	0.0007862567846448365
0.6780000000000115	0.0024915039619735927
0.679000000000002	0.0048669341924972
0.6800000000000068	0.008109314251318337
0.6810000000000116	0.01099520435062901
0.6820000000000022	0.012265985781298547
0.6830000000000069	0.011783553294629816
0.6840000000000117	0.009763807501393811
0.6850000000000023	0.00634623273151597
0.686000000000007	0.0024358286431185017
0.6870000000000118	-0.0008098865094059819
0.6880000000000024	-0.0027324614381820343
0.6890000000000072	-0.003596906409646129
0.6900000000000119	-0.0039026095983160846
0.6910000000000025	-0.003265654665452432
0.6920000000000073	-0.0016231860189928672
0.693000000000012	0.00020813447475978423
0.6940000000000026	0.002107872376433316
0.6950000000000074	0.004263496444666654
0.6960000000000122	0.00564547598403375
0.6970000000000027	0.005524375581206919
0.6980000000000075	0.004754055943293948
0.6990000000000123	0.004086667967847898
0.7000000000000028	0.0036445726842469855
0.7010000000000076	0.0032712116419566476
0.7020000000000124	0.002590945424946558
0.703000000000003	0.0018377960975959626
0.7040000000000077	0.0013515253960002796
0.7050000000000125	0.0009335716191762671
0.7060000000000031	0.00016625091927277737
0.7070000000000078	-0.000348565703689647
0.7080000000000126	0.00016648603806766575
0.7090000000000032	0.0005576254664253217
0.710000000000008	0.000223503453404294
0.7110000000000127	0.0005239748686149221
0.7120000000000033	0.0016392664829725043
0.7130000000000081	0.002060746566182919
0.7140000000000128	0.0019429392323478494
0.7150000000000034	0.002328249949263107
0.7160000000000082	0.002614754403658259
0.717000000000013	0.0023037098215362263
0.7180000000000035	0.002418452752276631
0.7190000000000083	0.004024337044808657
0.7200000000000131	0.006225802719843277
0.7210000000000036	0.007997842794995848
0.7220000000000084	0.009552968590321965
0.722999999999999	0.010404694759365292
0.7240000000000038	0.010034767468755508
0.7250000000000085	0.008594901578881431
0.7259999999999991	0.006394736646686468
0.7270000000000039	0.004609983850529487
0.7280000000000086	0.0038550444643103868
0.7289999999999992	0.0028884572914548608
0.730000000000004	0.0017277700530722818
0.7310000000000088	0.001839490817392593
0.7319999999999993	0.0036110839358523294
0.7330000000000041	0.005749258253451741
0.7340000000000089	0.006018154414282122
0.7349999999999994	0.004519595381130736
0.7360000000000042	0.0032514069553850463
0.737000000000009	0.002766033818454372
0.7379999999999995	0.003015578679150851
0.7390000000000043	0.004099954887250939
0.7400000000000091	0.004695699733587698
0.7409999999999997	0.0037699273246511863
0.7420000000000044	0.0019088724270791913
0.7430000000000092	0.0002840661063543561
0.7439999999999998	-2.2579114003371808e-05
0.7450000000000045	0.0006575249186009471
0.7460000000000093	0.001375104910049869
0.7469999999999999	0.001523381378547769
0.7480000000000047	0.0011546304099137382
0.7490000000000094	0.0007594785785821891
0.75	-3.986387662098412e-05
0.7510000000000048	-0.0018492926016943005
0.7520000000000095	-0.003680401785279349
0.7530000000000001	-0.004697500910467733
0.7540000000000049	-0.00582912582580567
0.7550000000000097	-0.007337522676970631
0.7560000000000002	-0.008392799207820103
0.757000000000005	-0.008609720093335207
0.7580000000000098	-0.007595607834541223
0.7590000000000003	-0.004685729045522547
0.7600000000000051	-0.001061047279956569
0.7610000000000099	0.0016033522646760503
0.7620000000000005	0.0033821764174280762
0.7630000000000052	0.004488605960497726
0.76400000000001	0.004994180929351983
0.7650000000000006	0.0046476404860902615
0.7660000000000053	0.002925416071543805
0.7670000000000101	0.00022221559131464533
0.7680000000000007	-0.002637041692286443
0.7690000000000055	-0.005181632050703923
0.7700000000000102	-0.0070979997849157424
0.7710000000000008	-0.007897663442454083
0.7720000000000056	-0.007170163467099777
0.7730000000000103	-0.004994284993879417
0.7740000000000009	-0.002623423740887431
0.7750000000000057	-0.0016305298893146952
0.7760000000000105	-0.0014282518333988388
0.777000000000001	-0.0009049536780013065
0.7780000000000058	0.00010393623889822732
0.7790000000000106	0.001999128240776437
0.7800000000000011	0.004064187469353902
0.7810000000000059	0.004244259266899166
0.7820000000000107	0.0016536583457237887
0.7830000000000013	-0.0020434174491219172
0.784000000000006	-0.004576723515402524
0.7850000000000108	-0.0051045751755073015
0.7860000000000014	-0.0037543494783681937
0.7870000000000061	-0.001635054942486653
0.7880000000000109	-0.0006832623329436036
0.7890000000000015	-0.0015202826662800714
0.7900000000000063	-0.003137039447113084
0.791000000000011	-0.0038108785054945917
0.7920000000000016	-0.002704840188658724
0.7930000000000064	-0.0009143858036660324
0.7940000000000111	0.0006078503832714997
0.7950000000000017	0.0006569022085819975
0.7960000000000065	-0.0010635414996494634
0.7970000000000113	-0.003292786051231167
0.7980000000000018	-0.004707414047913236
0.7990000000000066	-0.00300016558401605
0.8000000000000114	0.0015833494242498602
0.8010000000000019	0.005843974521010868
0.8020000000000067	0.008018804437724297
0.8030000000000115	0.00884946982188839
0.804000000000002	0.0104130717189045
0.8050000000000068	0.013616787706827435
0.8060000000000116	0.018249749472866502
0.8070000000000022	0.024355060528280688
0.8080000000000069	0.031368238660339824
0.8090000000000117	0.0382497318444243
0.8100000000000023	0.04496338010237084
0.811000000000007	0.053188082411067227
0.8120000000000118	0.06422483521800751
0.8130000000000024	0.07690412297278805
0.8140000000000072	0.08920213084219537
0.8150000000000119	0.09958443419665099
0.8160000000000025	0.10745688281706196
0.8170000000000073	0.1140857122706921
0.818000000000012	0.12136731525304352
0.8190000000000026	0.12949323496927329
0.8200000000000074	0.1367055591675634
0.8210000000000122	0.14081742509623932
0.8220000000000027	0.14114292254404154
0.8230000000000075	0.13921993041720548
0.8240000000000123	0.13741847442493005
0.8250000000000028	0.13687832297572733
0.8260000000000076	0.13792261277112347
0.8270000000000124	0.1408802595250355
0.828000000000003	0.14461265745172197
0.8290000000000077	0.14662718383036533
0.8300000000000125	0.14670855135356542
0.8310000000000031	0.1476880864222456
0.8320000000000078	0.1512058532371575
0.8330000000000126	0.15587736775964905
0.8340000000000032	0.15956618830551608
0.835000000000008	0.16146937004269102
0.8360000000000127	0.1619252974091294
0.8370000000000033	0.161769485090333
0.8380000000000081	0.161777080455186
0.8390000000000128	0.1627770001275906
0.8400000000000034	0.1656960846639769
0.8410000000000082	0.16920370310965072
0.842000000000013	0.17112384682727938
0.8430000000000035	0.17157071033115204
0.8440000000000083	0.1720188611790199
0.8450000000000131	0.17319011478114074
0.8460000000000036	0.1743342409978019
0.8470000000000084	0.17582765149800927
0.847999999999999	0.17793064996916497
0.8490000000000038	0.17802746626208663
0.8500000000000085	0.17537477515783426
0.8509999999999991	0.17302347384757497
0.8520000000000039	0.17352718565433883
0.8530000000000086	0.17704854943222498
0.8539999999999992	0.1821657921366343
0.855000000000004	0.1867864571556617
0.8560000000000088	0.18982311576403205
0.8569999999999993	0.1919518692173764
0.8580000000000041	0.1941356650294941
0.8590000000000089	0.19696644277794367
0.8599999999999994	0.20061061564104565
0.8610000000000042	0.20444905268785726
0.862000000000009	0.20724184593853723
0.8629999999999995	0.20775883371763493
0.8640000000000043	0.20582516933755707
0.8650000000000091	0.20377218139560116
0.8659999999999997	0.20437115098588352
0.8670000000000044	0.2070035939884851
0.8680000000000092	0.20970828991896157
0.8689999999999998	0.21154753521044045
0.8700000000000045	0.21179937410602825
0.8710000000000093	0.21105331780387568
0.8719999999999999	0.21198375346116177
0.8730000000000047	0.2153977329781287
0.8740000000000094	0.21862063582885047
0.875	0.22069060790226802
0.8760000000000048	0.22256479608446453
0.8770000000000095	0.2236376247088959
0.8780000000000001	0.22386438614833695
0.8790000000000049	0.225224943414043
0.8800000000000097	0.22834292964502578
0.8810000000000002	0.2315685461474194
0.882000000000005	0.23341319116799464
0.8830000000000098	0.23398360890539294
0.8840000000000003	0.2341266121129712
0.8850000000000051	0.23411982025919426
0.8860000000000099	0.23475308625815025
0.8870000000000005	0.23646534126499902
0.8880000000000052	0.23761864292500437
0.88900000000001	0.23682104226930428
0.8900000000000006	0.23485964202617507
0.8910000000000053	0.23282078312544005
0.8920000000000101	0.23114321546294228
0.8930000000000007	0.23071542520406688
0.8940000000000055	0.2321727886814614
0.8950000000000102	0.23516974906505478
0.8960000000000008	0.23883508780688487
0.8970000000000056	0.24183652742898296
0.8980000000000103	0.24360444307457624
0.8990000000000009	0.24581905346885097
0.9000000000000057	0.24922591485174622
0.9010000000000105	0.2522037351281659
0.902000000000001	0.25402998281482503
0.9030000000000058	0.2549225185137137
0.9040000000000106	0.2549317749204846
0.9050000000000011	0.25364458191872896
0.9060000000000059	0.25123506919987265
0.9070000000000107	0.24946059256119243
0.9080000000000013	0.24920007505652528
0.909000000000006	0.24914791384543905
0.9100000000000108	0.24854608240324155
0.9110000000000014	0.24846450994897984
0.9120000000000061	0.24972331390307373
0.9130000000000109	0.2522584949813409
0.9140000000000015	0.25616965251541174
0.9150000000000063	0.2602616986427339
0.916000000000011	0.26252922873403217
0.9170000000000016	0.26244312660456215
0.9180000000000064	0.261199502272329
0.9190000000000111	0.2614236421944335
0.9200000000000017	0.26362703627764816
0.9210000000000065	0.2661825644900689
0.9220000000000113	0.2686648186175495
0.9230000000000018	0.27067880361730917
0.9240000000000066	0.2719338908394946
0.9250000000000114	0.2731938813305012
0.9260000000000019	0.2747336885282165
0.9270000000000067	0.2761782473034816
0.9280000000000115	0.276992517444449
0.929000000000002	0.2768804126605044
0.9300000000000068	0.2757179384191561
0.9310000000000116	0.2739173955865881
0.9320000000000022	0.27220455913176633
0.9330000000000069	0.2702221841927422
0.9340000000000117	0.26788757915161066
0.9350000000000023	0.26681491596181783
0.936000000000007	0.2679900175563774
0.9370000000000118	0.2699101543364065
0.9380000000000024	0.271635489273456
0.9390000000000072	0.2735245005969543
0.9400000000000119	0.27546244687824806
0.9410000000000025	0.2770382639841213
0.9420000000000073	0.2778051523744247
0.943000000000012	0.2776129258988552
0.9440000000000026	0.2765179033018813
0.9450000000000074	0.27497668563028665
0.9460000000000122	0.2736653504994709
0.9470000000000027	0.2732450166920814
0.9480000000000075	0.27314718965869006
0.9490000000000123	0.27200703316071934
0.9500000000000028	0.2711048614721109
0.9510000000000076	0.2726102845983536
0.9520000000000124	0.27565547287280584
0.953000000000003	0.27801878441047495
0.9540000000000077	0.2794064186272791
0.9550000000000125	0.2811222719190812
0.9560000000000031	0.2834109549758112
0.9570000000000078	0.28476669607686556
0.9580000000000126	0.28494684203344717
0.9590000000000032	0.2849102688777049
0.960000000000008	0.28412635209107917
0.9610000000000127	0.28289417327509236
0.9620000000000033	0.28293669332493715
0.9630000000000081	0.2841075323409539
0.9640000000000128	0.28539291155696944
0.9650000000000034	0.28654323437623963
0.9660000000000082	0.2870320689358189
0.967000000000013	0.2875099574523611
0.9680000000000035	0.28824992237969477
0.9690000000000083	0.2880450898648981
0.9700000000000131	0.2873269742632744
0.9710000000000036	0.28651408240577403
0.9720000000000084	0.2855638409609574
0.972999999999999	0.2843824787912848
0.9740000000000038	0.28191231846656634
0.9750000000000085	0.2788507001364847
0.9759999999999991	0.2776811520599936
0.9770000000000039	0.27896585288433534
0.9780000000000086	0.2817775478022006
0.9789999999999992	0.28567846352434423
0.980000000000004	0.28935956963441817
0.9810000000000088	0.2916407204369934
0.9819999999999993	0.2933116824305749
0.9830000000000041	0.2955160913910653
0.9840000000000089	0.2977938901718336
0.9849999999999994	0.2991276044467433
0.9860000000000042	0.2993853392670429
0.987000000000009	0.2987054601382472
0.9879999999999995	0.29758553503766627
0.9890000000000043	0.2960656240472443
0.9900000000000091	0.294635687558998
0.9909999999999997	0.29481095167193205
0.9920000000000044	0.2964581358537798
0.9930000000000092	0.2983469600223732
0.9939999999999998	0.29972271697363506
0.9950000000000045	0.3004200166289355
0.9960000000000093	0.30092175303225666
0.9969999999999999	0.3012397942652839
0.9980000000000047	0.30129259319827734
0.9990000000000094	0.3016123755318945
1.0	0.3012143109293541
1.0010000000000048	0.29836513966132155
1.0020000000000095	0.29312249720688516
1.0030000000000001	0.2862865709440695
1.0040000000000049	0.27774744162085674
1.0050000000000097	0.266173084697908
1.0060000000000002	0.2515506454327573
1.007000000000005	0.23661564080639366
1.0080000000000098	0.22279284880504016
1.0090000000000003	0.2095463843350811
1.0100000000000051	0.1973006901205437
1.01100000000001	0.18688011794952844
1.0120000000000005	0.17857388994773155
1.0130000000000052	0.17167526794722204
1.01400000000001	0.16441181158841053
1.0150000000000006	0.15599146505250078
1.0160000000000053	0.14776664655411398
1.0170000000000101	0.14174901659125114
1.0180000000000007	0.1388128615416456
1.0190000000000055	0.1385178617348986
1.0200000000000102	0.1389527082219066
1.0210000000000008	0.1376758109458528
1.0220000000000056	0.1347870276761503
1.0230000000000103	0.13158233557910043
1.024000000000001	0.1281972187252602
1.0250000000000057	0.12501286433564987
1.0260000000000105	0.1225808469852787
1.027000000000001	0.12062352788550383
1.0280000000000058	0.11785608126822439
1.0290000000000106	0.1131772445780995
1.0300000000000011	0.1077439939980346
1.031000000000006	0.10357995808731181
1.0320000000000107	0.10170469448431307
1.0330000000000013	0.10242252105782272
1.034000000000006	0.1043738034747273
1.0350000000000108	0.1057559671389874
1.0360000000000014	0.10632896627681826
1.0370000000000061	0.10667636066320345
1.038000000000011	0.10743473500325439
1.0390000000000015	0.10818955525390424
1.0400000000000063	0.10788598934291822
1.041000000000011	0.1062305732526097
1.0420000000000016	0.10275879656421005
1.0430000000000064	0.09795622666429171
1.0440000000000111	0.09409694834837357
1.0450000000000017	0.0923811689918721
1.0460000000000065	0.09199962581261281
1.0470000000000113	0.09144655319343029
1.0480000000000018	0.08965098626586449
1.0490000000000066	0.0868498195582115
1.0500000000000114	0.08449825219694153
1.051000000000002	0.08424642622955253
1.0520000000000067	0.08618242299960464
1.0530000000000115	0.08853980346154466
1.054000000000002	0.0898948629679863
1.0550000000000068	0.08959079751802844
1.0560000000000116	0.08789875318707113
1.0570000000000022	0.08566814360365278
1.058000000000007	0.08384581187060926
1.0590000000000117	0.08375768614562969
1.0600000000000023	0.08483041067223751
1.061000000000007	0.08513706958975079
1.0620000000000118	0.08406797711675891
1.0630000000000024	0.0822705129165694
1.0640000000000072	0.08073426347637266
1.065000000000012	0.08002286480584478
1.0660000000000025	0.08021669093899972
1.0670000000000073	0.080845497436381
1.068000000000012	0.08016442574868676
1.0690000000000026	0.07652522049439728
1.0700000000000074	0.07133802595854546
1.0710000000000122	0.0672154112388074
1.0720000000000027	0.06510573355543393
1.0730000000000075	0.06461258720622166
1.0740000000000123	0.06448270113366272
1.0750000000000028	0.06425153049018958
1.0760000000000076	0.0637456872007086
1.0770000000000124	0.06314111770643288
1.078000000000003	0.06362041290930694
1.0790000000000077	0.06541909011768958
1.0800000000000125	0.06796176609712017
1.081000000000003	0.06965480162157639
1.0820000000000078	0.0685572060575175
1.0830000000000126	0.06478653091481419
1.0840000000000032	0.060568113951235965
1.085000000000008	0.05800782122514354
1.0860000000000127	0.05775645453720956
1.0870000000000033	0.05926219324660528
1.088000000000008	0.06075378380761902
1.0890000000000128	0.06060915235260107
1.0900000000000034	0.05885167040913193
1.0910000000000082	0.05715246123462722
1.092000000000013	0.05718839852378688
1.0930000000000035	0.058586589025727026
1.0940000000000083	0.05948987827072123
1.095000000000013	0.05930981282247693
1.0960000000000036	0.05848035108461476
1.0970000000000084	0.056844352709370674
1.097999999999999	0.0549556103438114
1.0990000000000038	0.05435936240804525
1.1000000000000085	0.05593786931314761
1.100999999999999	0.05864229360456946
1.1020000000000039	0.0607820257253456
1.1030000000000086	0.06170240633292478
1.1039999999999992	0.06134368401933128
1.105000000000004	0.06072449042958619
1.1060000000000088	0.06166592064642473
1.1069999999999993	0.06354564107808897
1.108000000000004	0.06365056027179673
1.1090000000000089	0.06131344053248093
1.1099999999999994	0.05758354627141745
1.1110000000000042	0.05341034494663306
1.112000000000009	0.05071594476204881
1.1129999999999995	0.0508531488343613
1.1140000000000043	0.05308261746645436
1.115000000000009	0.0561938872503087
1.1159999999999997	0.059063512132847204
1.1170000000000044	0.060694776045426314
1.1180000000000092	0.06087221477063702
1.1189999999999998	0.06100616469792471
1.1200000000000045	0.06178743545696426
1.1210000000000093	0.06186265347445214
1.1219999999999999	0.06067458197990716
1.1230000000000047	0.0588965035817637
1.1240000000000094	0.05657881880444937
1.125	0.05394454282530593
1.1260000000000048	0.05171246459390204
1.1270000000000095	0.05026462289658101
1.1280000000000001	0.050022802104253555
1.1290000000000049	0.04983382023074627
1.1300000000000097	0.04870028534421185
1.1310000000000002	0.047526725556161234
1.132000000000005	0.046987855510258435
1.1330000000000098	0.04710578668492574
1.1340000000000003	0.047628648976746374
1.1350000000000051	0.04804337977018285
1.13600000000001	0.04816504151713571
1.1370000000000005	0.047666844333773564
1.1380000000000052	0.04634904959742851
1.13900000000001	0.04551208595467662
1.1400000000000006	0.04590152778067441
1.1410000000000053	0.046577062792729364
1.1420000000000101	0.04673954265634408
1.1430000000000007	0.046781440700944074
1.1440000000000055	0.0472715508716908
1.1450000000000102	0.047693578528526376
1.1460000000000008	0.04756215451415419
1.1470000000000056	0.04784305266509982
1.1480000000000103	0.04860163635788452
1.149000000000001	0.0480305657175627
1.1500000000000057	0.0454335393982908
1.1510000000000105	0.04198474970812064
1.152000000000001	0.03922606328046877
1.1530000000000058	0.03786399207010206
1.1540000000000106	0.038253496479548524
1.1550000000000011	0.0399436418717811
1.156000000000006	0.04197189535071025
1.1570000000000107	0.0438984604628288
1.1580000000000013	0.04504764225090384
1.159000000000006	0.045570487519394576
1.1600000000000108	0.04653497826006734
1.1610000000000014	0.04841273134283528
1.1620000000000061	0.0498832876653068
1.163000000000011	0.04977422518276162
1.1640000000000015	0.048940592520898704
1.1650000000000063	0.04733776961707224
1.166000000000011	0.04469465581685213
1.1670000000000016	0.04229382732970492
1.1680000000000064	0.04068889022987911
1.1690000000000111	0.039570891271946046
1.1700000000000017	0.03890479269382774
1.1710000000000065	0.038888370682848276
1.1720000000000113	0.03952000469229437
1.1730000000000018	0.04082438127894139
1.1740000000000066	0.04277964228811702
1.1750000000000114	0.0446376365948857
1.176000000000002	0.04594176633559644
1.1770000000000067	0.046481929200385214
1.1780000000000115	0.04589734565501287
1.179000000000002	0.04439383590276265
1.1800000000000068	0.04268884258778802
1.1810000000000116	0.04129170588203987
1.1820000000000022	0.040177486284367694
1.183000000000007	0.03968795857736927
1.1840000000000117	0.04022654300177285
1.1850000000000023	0.04049120528019315
1.186000000000007	0.03930345595661743
1.1870000000000118	0.03797655673847561
1.1880000000000024	0.03773474991107413
1.1890000000000072	0.037537786743974136
1.190000000000012	0.036086336026508424
1.1910000000000025	0.034479417252436056
1.1920000000000073	0.03402657186838639
1.193000000000012	0.033892589323134194
1.1940000000000026	0.0336501644827504
1.1950000000000074	0.03387767787683023
1.1960000000000122	0.03471051271882976
1.1970000000000027	0.035590906993928584
1.1980000000000075	0.03596579191781815
1.1990000000000123	0.03670032875511302
1.2000000000000028	0.03858223784006929
1.2010000000000076	0.040705553741735234
1.2020000000000124	0.042338709223958375
1.203000000000003	0.042889987139845404
1.2040000000000077	0.04181148500764939
1.2050000000000125	0.039674366014080455
1.206000000000003	0.03724647924634633
1.2070000000000078	0.035154048548652096
1.2080000000000126	0.03326587788968145
1.2090000000000032	0.03154621581914865
1.210000000000008	0.030841750608925734
1.2110000000000127	0.03160998008864889
1.2120000000000033	0.03381378232622668
1.213000000000008	0.035600213811678175
1.2140000000000128	0.036166819130386454
1.2150000000000034	0.03730113380143918
1.2160000000000082	0.038701010011038886
1.217000000000013	0.03892354318882484
1.2180000000000035	0.03829184488972827
1.2190000000000083	0.03768467723403347
1.220000000000013	0.036515108650246
1.2210000000000036	0.03410306510769949
1.2220000000000084	0.031264553678025366
1.222999999999999	0.029187580544440525
1.2240000000000038	0.02842006631533181
1.2250000000000085	0.028773339749395888
1.225999999999999	0.02998111068303374
1.2270000000000039	0.031033244842685666
1.2280000000000086	0.031393620972929935
1.2289999999999992	0.03128602128387589
1.230000000000004	0.030323388097483247
1.2310000000000088	0.029878841851580518
1.2319999999999993	0.030962544967072476
1.233000000000004	0.031498089128708495
1.2340000000000089	0.03018314004177647
1.2349999999999994	0.028243119247027236
1.2360000000000042	0.02699234118307636
1.237000000000009	0.0266085290176813
1.2379999999999995	0.02754317910636999
1.2390000000000043	0.030415539439199342
1.240000000000009	0.0337021484564735
1.2409999999999997	0.03531811988302835
1.2420000000000044	0.035573495846886564
1.2430000000000092	0.03554750805882291
1.2439999999999998	0.03553874368178668
1.2450000000000045	0.03535811803885913
1.2460000000000093	0.034536079231625126
1.2469999999999999	0.03276564358048683
1.2480000000000047	0.029985033929040405
1.2490000000000094	0.026748022981189484
1.25	0.024316224315243214
1.2510000000000048	0.023691915336078867
1.2520000000000095	0.02496406420867753
1.2530000000000001	0.02724182144102338
1.2540000000000049	0.029055981096298707
1.2550000000000097	0.02979504381005624
1.2560000000000002	0.030284820495507993
1.257000000000005	0.030950082584276745
1.2580000000000098	0.03151768342467709
1.2590000000000003	0.032457718202593654
1.2600000000000051	0.033900594806805295
1.26100000000001	0.03429472012759527
1.2620000000000005	0.03292610781131529
1.2630000000000052	0.03078902008185169
1.26400000000001	0.028990104744566477
1.2650000000000006	0.028631736964094646
1.2660000000000053	0.029829128350024006
1.2670000000000101	0.031458188483042104
1.2680000000000007	0.0322868487748231
1.2690000000000055	0.03198279901548102
1.2700000000000102	0.03104305058410028
1.2710000000000008	0.0302406788702246
1.2720000000000056	0.029872944317679038
1.2730000000000103	0.029677694617864778
1.274000000000001	0.029372154546339246
1.2750000000000057	0.028587377354090948
1.2760000000000105	0.027245920144439606
1.277000000000001	0.02585535337483569
1.2780000000000058	0.025558348610279613
1.2790000000000106	0.027191408072635755
1.2800000000000011	0.03057688869104456
1.281000000000006	0.034016100568617584
1.2820000000000107	0.03491220106204315
1.2830000000000013	0.03346655048269487
1.284000000000006	0.03251036281403274
1.2850000000000108	0.033455038505691495
1.2860000000000014	0.03530212464166073
1.2870000000000061	0.03650227210759162
1.288000000000011	0.03608223829482612
1.2890000000000015	0.03328533846172579
1.2900000000000063	0.028814313611455995
1.291000000000011	0.025352405454905802
1.2920000000000016	0.024703693791651507
1.2930000000000064	0.02616421555252667
1.2940000000000111	0.028409982631545233
1.2950000000000017	0.03034507185158617
1.2960000000000065	0.030805257956309087
1.2970000000000113	0.030061816501106807
1.2980000000000018	0.030149445373145508
1.2990000000000066	0.032017890890955567
1.3000000000000114	0.034082267754255074
1.301000000000002	0.03481466939762813
1.3020000000000067	0.03327098332738244
1.3030000000000115	0.0295247402264305
1.304000000000002	0.025502537166398775
1.3050000000000068	0.022614367639357202
1.3060000000000116	0.021704541865954545
1.3070000000000022	0.022871496778992303
1.308000000000007	0.024385835098496178
1.3090000000000117	0.02402542438952576
1.3100000000000023	0.022055850499539634
1.311000000000007	0.020955474262701383
1.3120000000000118	0.021632095931847988
1.3130000000000024	0.02343725024217913
1.3140000000000072	0.02568326125093938
1.315000000000012	0.027387161729987744
1.3160000000000025	0.02743720031731474
1.3170000000000073	0.02602653468588777
1.318000000000012	0.02433349697649578
1.3190000000000026	0.02335797862659711
1.3200000000000074	0.023718949363922187
1.3210000000000122	0.025075590686945974
1.3220000000000027	0.026056019465454206
1.3230000000000075	0.02521358343677674
1.3240000000000123	0.022992165279722216
1.3250000000000028	0.021280614100238397
1.3260000000000076	0.021227570237873153
1.3270000000000124	0.02290308716950124
1.328000000000003	0.024703241135627163
1.3290000000000077	0.024132952710124327
1.3300000000000125	0.02102301316625047
1.331000000000003	0.017626318603564225
1.3320000000000078	0.015903960025983977
1.3330000000000126	0.01606241230362438
1.3340000000000032	0.017289144623165616
1.335000000000008	0.018877045520534656
1.3360000000000127	0.020004068308620126
1.3370000000000033	0.02025441372289084
1.338000000000008	0.02059388517488742
1.3390000000000128	0.022674672422526087
1.3400000000000034	0.025873943321022445
1.3410000000000082	0.0277970412753347
1.342000000000013	0.028069080858061698
1.3430000000000035	0.02716863482139078
1.3440000000000083	0.02496920194817965
1.345000000000013	0.022495989820503083
1.3460000000000036	0.021763576004572936
1.3470000000000084	0.023113768445376007
1.347999999999999	0.024684676158253767
1.3490000000000038	0.024974984279252557
1.3500000000000085	0.024126272692166106
1.350999999999999	0.023522903775506053
1.3520000000000039	0.02446051878352974
1.3530000000000086	0.026918710981907425
1.3539999999999992	0.029860163556758468
1.355000000000004	0.032483468291365544
1.3560000000000088	0.03440754921157303
1.3569999999999993	0.03409065515462854
1.358000000000004	0.03138858269987854
1.3590000000000089	0.028745052671153577
1.3599999999999994	0.027630820000010763
1.3610000000000042	0.028086506505189374
1.362000000000009	0.029065405142729817
1.3629999999999995	0.029196000571976542
1.3640000000000043	0.02826531637485588
1.365000000000009	0.02757433784112425
1.3659999999999997	0.028297128909428898
1.3670000000000044	0.02982742433423195
1.3680000000000092	0.030622257615710358
1.3689999999999998	0.02989425293727926
1.3700000000000045	0.02764685771073132
1.3710000000000093	0.024222955260965847
1.3719999999999999	0.0214303758431698
1.3730000000000047	0.020913385785524825
1.3740000000000094	0.02228217216249209
1.375	0.024090762416108573
1.3760000000000048	0.02546359987115143
1.3770000000000095	0.026159718430635994
1.3780000000000001	0.025984304320440632
1.3790000000000049	0.02601172225136519
1.3800000000000097	0.02729870872080882
1.3810000000000002	0.02876765863520101
1.382000000000005	0.029057771631160648
1.3830000000000098	0.027858880826647656
1.3840000000000003	0.02497739010362085
1.3850000000000051	0.021070048960234983
1.38600000000001	0.018461640642307382
1.3870000000000005	0.018739317817956947
1.3880000000000052	0.020500011603883202
1.38900000000001	0.02147061234421723
1.3900000000000006	0.020956377116290628
1.3910000000000053	0.019922947376840784
1.3920000000000101	0.01969881330289032
1.3930000000000007	0.020713584545240474
1.3940000000000055	0.022653316579525143
1.3950000000000102	0.024730681900910677
1.3960000000000008	0.02613429088811222
1.3970000000000056	0.02640035026610444
1.3980000000000103	0.025780978896903277
1.399000000000001	0.025306731176127056
1.4000000000000057	0.02526960331698136
1.4010000000000105	0.02483776438825882
1.402000000000001	0.02404388784677669
1.4030000000000058	0.023374292247793017
1.4040000000000106	0.022725257014035008
1.4050000000000011	0.021806870697359024
1.406000000000006	0.02082965734199531
1.4070000000000107	0.0207888590023831
1.4080000000000013	0.02164280568283041
1.409000000000006	0.02189471973340885
1.4100000000000108	0.02096715703288464
1.4110000000000014	0.019822615271638235
1.4120000000000061	0.018799876999307567
1.413000000000011	0.018023880746648152
1.4140000000000015	0.01832150515347116
1.4150000000000063	0.01953390041100485
1.416000000000011	0.020726676498792847
1.4170000000000016	0.021565810697125647
1.4180000000000064	0.022397617641612914
1.4190000000000111	0.02353004494512109
1.4200000000000017	0.02526306189331875
1.4210000000000065	0.027504177276473536
1.4220000000000113	0.028592349493413174
1.4230000000000018	0.027919725655520373
1.4240000000000066	0.026888044723478353
1.4250000000000114	0.025282567121068203
1.426000000000002	0.022304914795475715
1.4270000000000067	0.019279939151106082
1.4280000000000115	0.017527821661939877
1.429000000000002	0.016762729077771273
1.4300000000000068	0.016608009332468615
1.4310000000000116	0.017161326345638255
1.4320000000000022	0.018025554693343184
1.433000000000007	0.018533098437586906
1.4340000000000117	0.01918577020631802
1.4350000000000023	0.020687923857378162
1.436000000000007	0.02220905104702002
1.4370000000000118	0.02280758388881924
1.4380000000000024	0.022580230389070734
1.4390000000000072	0.02176806270509974
1.440000000000012	0.020780306478535814
1.4410000000000025	0.020347655664202605
1.4420000000000073	0.02069092339701853
1.443000000000012	0.021204036504003793
1.4440000000000026	0.021787053858009827
1.4450000000000074	0.022761016130890474
1.4460000000000122	0.023657375875962266
1.4470000000000027	0.02426343543650237
1.4480000000000075	0.024601357647363743
1.4490000000000123	0.02451626934270645
1.4500000000000028	0.02407506180960397
1.4510000000000076	0.02353534775337319
1.4520000000000124	0.022580359731362958
1.453000000000003	0.020400622982086634
1.4540000000000077	0.017722137054568102
1.4550000000000125	0.016049851343235288
1.456000000000003	0.01567046989620506
1.4570000000000078	0.01643362295090925
1.4580000000000126	0.018414619504284153
1.4590000000000032	0.021394863479485687
1.460000000000008	0.02389918338279455
1.4610000000000127	0.02478188246827351
1.4620000000000033	0.025033521721454687
1.463000000000008	0.025055372843406535
1.4640000000000128	0.024247288785506985
1.4650000000000034	0.022830678371149597
1.4660000000000082	0.020816324365954507
1.467000000000013	0.017666651902995795
1.4680000000000035	0.013484930507055862
1.4690000000000083	0.00932661654764023
1.470000000000013	0.006738847742247906
1.4710000000000036	0.006783798065523528
1.4720000000000084	0.009014175766794242
1.472999999999999	0.011654947757960174
1.4740000000000038	0.013046867144416562
1.4750000000000085	0.013214358575043942
1.475999999999999	0.013604420785745227
1.4770000000000039	0.015046068797530301
1.4780000000000086	0.01726748287492487
1.4789999999999992	0.019847927918927782
1.480000000000004	0.021348067643822414
1.4810000000000088	0.021125414764941283
1.4819999999999993	0.020324960324616947
1.483000000000004	0.019319441884312814
1.4840000000000089	0.018235497251579972
1.4849999999999994	0.017568464621224834
1.4860000000000042	0.017741891762320102
1.487000000000009	0.01828352123471298
1.4879999999999995	0.018230414883526523
1.4890000000000043	0.017276180426964365
1.490000000000009	0.016004243957514038
1.4909999999999997	0.015418407805083651
1.4920000000000044	0.015347928971774808
1.4930000000000092	0.015334124998398205
1.4939999999999998	0.015225057852930095
1.4950000000000045	0.014708812965143063
1.4960000000000093	0.01396031033217048
1.4969999999999999	0.013545633987636325
1.4980000000000047	0.013800302689608095
1.4990000000000094	0.01482473541559253
1.5	0.01672002460117256
1.5010000000000048	0.01809215371235227
1.5020000000000095	0.018135427363514783
1.5030000000000001	0.018021078594076836
1.5040000000000049	0.017888399146492207
1.5050000000000097	0.018100735621903265
1.5060000000000002	0.01920605710588759
1.507000000000005	0.019770035920360113
1.5080000000000098	0.01841785582296579
1.5090000000000003	0.01565602912179017
1.5100000000000051	0.013207144783981328
1.51100000000001	0.012561165646575511
1.5120000000000005	0.013729633514986274
1.5130000000000052	0.01573617959414003
1.51400000000001	0.017611849885290565
1.5150000000000006	0.01833713142704465
1.5160000000000053	0.018134171840035945
1.5170000000000101	0.018225193446262257
1.5180000000000007	0.01895797401644637
1.5190000000000055	0.020254249511949117
1.5200000000000102	0.02126319524842734
1.5210000000000008	0.020540973055989745
1.5220000000000056	0.017978669092472886
1.5230000000000103	0.014829190034364717
1.524000000000001	0.01247571910534439
1.5250000000000057	0.011664755484965313
1.5260000000000105	0.012429204041326473
1.527000000000001	0.014204554306536507
1.5280000000000058	0.015509666089929562
1.5290000000000106	0.015155791051280431
1.5300000000000011	0.01389853145686156
1.531000000000006	0.013496017155245862
1.5320000000000107	0.01436025499012278
1.5330000000000013	0.015146058693764699
1.534000000000006	0.01483929764306816
1.5350000000000108	0.013183836478767967
1.5360000000000014	0.010618615355382877
1.5370000000000061	0.008546828916913225
1.538000000000011	0.00838272066401215
1.5390000000000015	0.010599467637583758
1.5400000000000063	0.013947707079565387
1.541000000000011	0.016574498245493834
1.5420000000000016	0.017873245451756323
1.5430000000000064	0.01842383837615386
1.5440000000000111	0.018807625717597653
1.5450000000000017	0.018911904303867157
1.5460000000000065	0.018295236979181725
1.5470000000000113	0.017687293304254944
1.5480000000000018	0.0175550959870696
1.5490000000000066	0.0160034016529336
1.5500000000000114	0.012879086962910935
1.551000000000002	0.010245409661200054
1.5520000000000067	0.008971793612560296
1.5530000000000115	0.0096854358115188
1.554000000000002	0.012193251740887812
1.5550000000000068	0.014709942340688259
1.5560000000000116	0.01590281182629589
1.5570000000000022	0.01649187755275329
1.558000000000007	0.018342179381628007
1.5590000000000117	0.022012747243838893
1.5600000000000023	0.025870668004484672
1.561000000000007	0.027699213423813027
1.5620000000000118	0.026361288315369172
1.5630000000000024	0.022364811689226653
1.5640000000000072	0.017912838901060497
1.565000000000012	0.014937612561172727
1.5660000000000025	0.013484328860147728
1.5670000000000073	0.013296643878519898
1.568000000000012	0.014167816807117636
1.5690000000000026	0.014452194069084904
1.5700000000000074	0.012935587750982202
1.5710000000000122	0.01112467125336018
1.5720000000000027	0.011438174022442633
1.5730000000000075	0.013605881270508562
1.5740000000000123	0.015695999665746942
1.5750000000000028	0.01701132995546216
1.5760000000000076	0.016665283849489433
1.5770000000000124	0.014548425121952865
1.578000000000003	0.013049292417488952
1.5790000000000077	0.014203298886026915
1.5800000000000125	0.017672595968309963
1.581000000000003	0.020976241748214844
1.5820000000000078	0.021880455324957117
1.5830000000000126	0.020173314068765054
1.5840000000000032	0.01768148476244301
1.585000000000008	0.01660592759940791
1.5860000000000127	0.016765217195616106
1.5870000000000033	0.01704575369174954
1.588000000000008	0.016759985591357395
1.5890000000000128	0.01508918976020836
1.5900000000000034	0.011529694126257808
1.5910000000000082	0.007574796748346718
1.592000000000013	0.0057704517127330325
1.5930000000000035	0.006578551067205678
1.5940000000000083	0.008874232476606911
1.595000000000013	0.011453566501185938
1.5960000000000036	0.01385585015798439
1.5970000000000084	0.015264113256372159
1.597999999999999	0.01570439326528492
1.5990000000000038	0.016876471829415797
1.6000000000000085	0.018557215646505212
1.600999999999999	0.019256148630986868
1.6020000000000039	0.01802585555570709
1.6030000000000086	0.015008437116165205
1.6039999999999992	0.011825972215496949
1.605000000000004	0.009707813152026996
1.6060000000000088	0.008557868943006263
1.6069999999999993	0.008112085669567707
1.608000000000004	0.008288828863686077
1.6090000000000089	0.008277372684929379
1.6099999999999994	0.007511927233481205
1.6110000000000042	0.007159207949750324
1.612000000000009	0.008539590539781946
1.6129999999999995	0.011149345756396227
1.6140000000000043	0.013552029682171183
1.615000000000009	0.014667203911040275
1.6159999999999997	0.014266119742386443
1.6170000000000044	0.01261034931051885
1.6180000000000092	0.010289378087880961
1.6189999999999998	0.008994011350386305
1.6200000000000045	0.009725739296747955
1.6210000000000093	0.011389807115047317
1.6219999999999999	0.012531737068355843
1.6230000000000047	0.0130007086663168
1.6240000000000094	0.013407660061892904
1.625	0.01360452998448351
1.6260000000000048	0.013610745829819833
1.6270000000000095	0.014255088088913896
1.6280000000000001	0.014961194038658735
1.6290000000000049	0.01429298482017043
1.6300000000000097	0.012372740421430103
1.6310000000000002	0.01002735537326752
1.632000000000005	0.00747711135205816
1.6330000000000098	0.004620922594168381
1.6340000000000003	0.002569762941226423
1.6350000000000051	0.0027775553327744323
1.63600000000001	0.004850721457451543
1.6370000000000005	0.007375153963944167
1.6380000000000052	0.009131852927324177
1.63900000000001	0.011197626847592075
1.6400000000000006	0.014378632494407607
1.6410000000000053	0.016353698750916364
1.6420000000000101	0.016150765146017057
1.6430000000000007	0.015217920320970704
1.6440000000000055	0.014065413208192627
1.6450000000000102	0.012127785304184662
1.6460000000000008	0.009816132160072853
1.6470000000000056	0.00757992791840256
1.6480000000000103	0.005424364612940278
1.649000000000001	0.0038896074654218168
1.6500000000000057	0.0035770837062435532
1.6510000000000105	0.004004225548799371
1.652000000000001	0.004422660796167825
1.6530000000000058	0.005588916441347214
1.6540000000000106	0.007919231875117097
1.6550000000000011	0.011003618534656819
1.656000000000006	0.014092417095258951
1.6570000000000107	0.015758812338764985
1.6580000000000013	0.015903738733655366
1.659000000000006	0.01552024075633091
1.6600000000000108	0.015323353481363662
1.6610000000000014	0.015444223637541112
1.6620000000000061	0.015367763429667445
1.663000000000011	0.01516171557731744
1.6640000000000015	0.014881034912419109
1.6650000000000063	0.014196871805743007
1.666000000000011	0.01360637148574824
1.6670000000000016	0.013540634035543248
1.6680000000000064	0.01384259655591906
1.6690000000000111	0.013977397736949924
1.6700000000000017	0.013431324516203713
1.6710000000000065	0.0126022171450535
1.6720000000000113	0.011822341714975933
1.6730000000000018	0.011052383001167194
1.6740000000000066	0.010178716455636845
1.6750000000000114	0.00967978684589698
1.676000000000002	0.010146306416028377
1.6770000000000067	0.010833788817625919
1.6780000000000115	0.011960651599992626
1.679000000000002	0.014240398485576029
1.6800000000000068	0.016505171553036904
1.6810000000000116	0.017435059407117825
1.6820000000000022	0.0170841807057086
1.683000000000007	0.016208433397776816
1.6840000000000117	0.015248412959109588
1.6850000000000023	0.013921163451460696
1.686000000000007	0.011531050672925801
1.6870000000000118	0.008369230424140239
1.6880000000000024	0.005102432857893519
1.6890000000000072	0.0023870288203716615
1.690000000000012	0.0015737487390685026
1.6910000000000025	0.0026576249313024747
1.6920000000000073	0.004390433264088318
1.693000000000012	0.005776206919985726
1.6940000000000026	0.0066881882418245876
1.6950000000000074	0.008082183867425038
1.6960000000000122	0.010396906883219276
1.6970000000000027	0.012769102534430619
1.6980000000000075	0.014228255667627305
1.6990000000000123	0.014843069609850133
1.7000000000000028	0.014448351294327557
1.7010000000000076	0.012892217495136733
1.7020000000000124	0.011526865149553455
1.703000000000003	0.011083370465341082
1.7040000000000077	0.011141529182649322
1.7050000000000125	0.011820012361644008
1.706000000000003	0.013072841781387118
1.7070000000000078	0.014346057112554593
1.7080000000000126	0.01520064161335994
1.7090000000000032	0.015005691636900527
1.710000000000008	0.01359139341350457
1.7110000000000127	0.011834568941020501
1.7120000000000033	0.010465307376538436
1.713000000000008	0.00957435185398475
1.7140000000000128	0.008998493734032663
1.7150000000000034	0.008229179031833796
1.7160000000000082	0.007566930302759171
1.717000000000013	0.008151002623020966
1.7180000000000035	0.010189608892343079
1.7190000000000083	0.013168686366428314
1.720000000000013	0.0157635242764921
1.7210000000000036	0.016460918726271787
1.7220000000000084	0.016044924787950113
1.7230000000000132	0.015867318096528277
1.7240000000000038	0.01568470842320602
1.7250000000000085	0.015516719552554362
1.725999999999999	0.01534677411091639
1.7270000000000039	0.013727631197195023
1.7280000000000086	0.010311291757417091
1.7289999999999992	0.006943976334254316
1.730000000000004	0.005175591554263045
1.7310000000000088	0.005321002236023338
1.7319999999999993	0.006265238929780213
1.733000000000004	0.006821585602510309
1.7340000000000089	0.007346094985640288
1.7349999999999994	0.007928170348377568
1.7360000000000042	0.008060592302763668
1.737000000000009	0.008095224063029077
1.7379999999999995	0.008826006282679093
1.7390000000000043	0.010701493152148377
1.740000000000009	0.012551577772863785
1.7409999999999997	0.012375479414464959
1.7420000000000044	0.009929956692536546
1.7430000000000092	0.00666766021379162
1.7439999999999998	0.00475116336669632
1.7450000000000045	0.005045374454868861
1.7460000000000093	0.006412363898852421
1.7469999999999999	0.0076318455721693605
1.7480000000000047	0.007431333118686089
1.7490000000000094	0.005339312182068985
1.75	0.0029562492908551752
1.7510000000000048	0.002117398266263582
1.7520000000000095	0.0032293516010361797
1.7530000000000001	0.005197231690247827
1.7540000000000049	0.006521253492825026
1.7550000000000097	0.006353330368309251
1.7560000000000002	0.0050156870639322245
1.757000000000005	0.004220877093583334
1.7580000000000098	0.005396225880941425
1.7590000000000003	0.008318922833889368
1.7600000000000051	0.011658693475986017
1.76100000000001	0.013975844901311488
1.7620000000000005	0.01467086970842553
1.7630000000000052	0.01418879349693226
1.76400000000001	0.013837226852673943
1.7650000000000006	0.01429671191903055
1.7660000000000053	0.014746780254616051
1.7670000000000101	0.014554253958146548
1.7680000000000007	0.01279667924766149
1.7690000000000055	0.008660668917758707
1.7700000000000102	0.004109645190293445
1.7710000000000008	0.0020448191318310966
1.7720000000000056	0.003391749633088039
1.7730000000000103	0.006890527164209114
1.774000000000001	0.010401914613428001
1.7750000000000057	0.012729018213573622
1.7760000000000105	0.013574464331305876
1.777000000000001	0.013209902552716486
1.7780000000000058	0.012766320154016013
1.7790000000000106	0.013103398833006494
1.7800000000000011	0.014028538223739718
1.781000000000006	0.014127273989654207
1.7820000000000107	0.012355318654304311
1.7830000000000013	0.01011885950628343
1.784000000000006	0.00889117783438059
1.7850000000000108	0.008287616601922123
1.7860000000000014	0.007608668246580637
1.7870000000000061	0.007201416758800477
1.788000000000011	0.006762166285043756
1.7890000000000015	0.005005320327974547
1.7900000000000063	0.003225625312836408
1.791000000000011	0.0037696037464068862
1.7920000000000016	0.006201564701603842
1.7930000000000064	0.008691079685663766
1.7940000000000111	0.009940415145905225
1.7950000000000017	0.009207046168163296
1.7960000000000065	0.006795042481519856
1.7970000000000113	0.0041980063565802035
1.7980000000000018	0.003267720399697672
1.7990000000000066	0.004891125648118365
1.8000000000000114	0.00806145923701084
1.801000000000002	0.010870580467519314
1.8020000000000067	0.011713499339594612
1.8030000000000115	0.010560464373487897
1.804000000000002	0.009217534407190088
1.8050000000000068	0.009020301667306265
1.8060000000000116	0.01013752275088785
1.8070000000000022	0.012190075106891206
1.808000000000007	0.013535953433540865
1.8090000000000117	0.012388128941875779
1.8100000000000023	0.00912270419638329
1.811000000000007	0.005676080128535674
1.8120000000000118	0.004305572303506951
1.8130000000000024	0.005628816301575505
1.8140000000000072	0.00804476954308423
1.815000000000012	0.010361371178704493
1.8160000000000025	0.011941415593770177
1.8170000000000073	0.011999724771869485
1.818000000000012	0.010918492335378399
1.8190000000000026	0.010962590205656002
1.8200000000000074	0.012588097532041962
1.8210000000000122	0.013734428027533942
1.8220000000000027	0.013837111901945864
1.8230000000000075	0.01279335026409872
1.8240000000000123	0.010537787233923079
1.8250000000000028	0.008842970576495274
1.8260000000000076	0.00859568430256933
1.8270000000000124	0.008981002717672035
1.828000000000003	0.009622866023513506
1.8290000000000077	0.009492939359832163
1.8300000000000125	0.007900810118159726
1.831000000000003	0.00619512315581784
1.8320000000000078	0.00575096125671001
1.8330000000000126	0.005997478482423811
1.8340000000000032	0.005867326675753376
1.835000000000008	0.005385306235966619
1.8360000000000127	0.0039768352915949216
1.8370000000000033	0.0010888404341108271
1.838000000000008	-0.0016438277356091002
1.8390000000000128	-0.001931043457998746
1.8400000000000034	0.00023649438218703366
1.8410000000000082	0.003604567001672096
1.842000000000013	0.006660986454297245
1.8430000000000035	0.007674590633080536
1.8440000000000083	0.007234774867463146
1.845000000000013	0.007406199246800934
1.8460000000000036	0.00895865934986646
1.8470000000000084	0.011066611143042068
1.8480000000000132	0.012545243728114422
1.8490000000000038	0.012524083710855978
1.8500000000000085	0.010285807766396081
1.850999999999999	0.0067012145520423975
1.8520000000000039	0.0039010727694752047
1.8530000000000086	0.0029642430939990825
1.8539999999999992	0.0038359218392060796
1.855000000000004	0.0055104526496409685
1.8560000000000088	0.006534390290882818
1.8569999999999993	0.00674527062833714
1.858000000000004	0.007255578442159762
1.8590000000000089	0.00871797495937619
1.8599999999999994	0.010674468139576471
1.8610000000000042	0.011962944898755929
1.862000000000009	0.01165652304406764
1.8629999999999995	0.009913184239983516
1.8640000000000043	0.007163196754217351
1.865000000000009	0.0041892188835673996
1.8659999999999997	0.0020153129589746232
1.8670000000000044	0.0009916143311038956
1.8680000000000092	0.0011676788430627217
1.8689999999999998	0.001845645558783102
1.8700000000000045	0.002490113822173787
1.8710000000000093	0.003352900447219285
1.8719999999999999	0.004594434327554381
1.8730000000000047	0.006224299862715211
1.8740000000000094	0.008026894841478727
1.875	0.009464866599592555
1.8760000000000048	0.010153100746138828
1.8770000000000095	0.01015951317677467
1.8780000000000001	0.009221228964475716
1.8790000000000049	0.008412619663696334
1.8800000000000097	0.009046717083482748
1.8810000000000002	0.00964269250459144
1.882000000000005	0.009318258623824457
1.8830000000000098	0.009133074675306612
1.8840000000000003	0.009257086247454133
1.8850000000000051	0.009288447421992098
1.88600000000001	0.009719624432760959
1.8870000000000005	0.010931962055372814
1.8880000000000052	0.011878132704221242
1.88900000000001	0.011333967232422257
1.8900000000000006	0.009961001865180195
1.8910000000000053	0.008753069261303273
1.8920000000000101	0.0075533250047260915
1.8930000000000007	0.007071543778830769
1.8940000000000055	0.008690653197483177
1.8950000000000102	0.012005769824940898
1.8960000000000008	0.015499479944648141
1.8970000000000056	0.01861309267287442
1.8980000000000103	0.02123978006043511
1.899000000000001	0.023563459326319598
1.9000000000000057	0.025248774959936958
1.9010000000000105	0.02578444496857579
1.902000000000001	0.02529861792659426
1.9030000000000058	0.023931571546921472
1.9040000000000106	0.022037775275510325
1.9050000000000011	0.019505634600435928
1.906000000000006	0.01661228981344005
1.9070000000000107	0.014050964596499772
1.9080000000000013	0.012434714903446775
1.909000000000006	0.012394570127006135
1.9100000000000108	0.013399553296157492
1.9110000000000014	0.014607738556896331
1.9120000000000061	0.015536047951096414
1.913000000000011	0.01578671686142194
1.9140000000000015	0.01587385311182523
1.9150000000000063	0.01625778293840928
1.916000000000011	0.0164870215966147
1.9170000000000016	0.01617010712227998
1.9180000000000064	0.014974614283841371
1.9190000000000111	0.013121365830647425
1.9200000000000017	0.011669731301232064
1.9210000000000065	0.010589393273973522
1.9220000000000113	0.00943494686801523
1.9230000000000018	0.008995924739607596
1.9240000000000066	0.009191359619850474
1.9250000000000114	0.009250014148920453
1.926000000000002	0.009252964355153662
1.9270000000000067	0.0095016530427242
1.9280000000000115	0.009418317807124193
1.929000000000002	0.007978348113356603
1.9300000000000068	0.005867812867041307
1.9310000000000116	0.004308911986888278
1.9320000000000022	0.0034489626558026234
1.933000000000007	0.002901952212921486
1.9340000000000117	0.002500969034961923
1.9350000000000023	0.0028840348143221936
1.936000000000007	0.004503034562321227
1.9370000000000118	0.006538990469358365
1.9380000000000024	0.008176426575977048
1.9390000000000072	0.009652215256022086
1.940000000000012	0.011036701455261887
1.9410000000000025	0.012052424631650903
1.9420000000000073	0.013063125464926433
1.943000000000012	0.01416854130854265
1.9440000000000026	0.014499013184235169
1.9450000000000074	0.013484849165397968
1.9460000000000122	0.011214189942738872
1.9470000000000027	0.008554638546969211
1.9480000000000075	0.006373065551528593
1.9490000000000123	0.004303614484789436
1.9500000000000028	0.0019538492626088476
1.9510000000000076	0.0004847183002135156
1.9520000000000124	0.0019722393200748236
1.953000000000003	0.0056597479286366725
1.9540000000000077	0.008485532276919335
1.9550000000000125	0.010163785276996174
1.956000000000003	0.011838862191355447
1.9570000000000078	0.012998470656335278
1.9580000000000126	0.013606466599171443
1.9590000000000032	0.014701590838502487
1.960000000000008	0.015526100684002482
1.9610000000000127	0.014354449862921436
1.9620000000000033	0.011560389724668763
1.963000000000008	0.008788040477887388
1.9640000000000128	0.007119005403679568
1.9650000000000034	0.007141461001271403
1.9660000000000082	0.008405895709406619
1.967000000000013	0.009343107525732737
1.9680000000000035	0.00944327845856235
1.9690000000000083	0.00905508914679768
1.970000000000013	0.008064944614838506
1.9710000000000036	0.006902151462484756
1.9720000000000084	0.006280130759092634
1.9730000000000132	0.006137500642980115
1.9740000000000038	0.0059708147075504606
1.9750000000000085	0.005537760399280332
1.975999999999999	0.005096754994968235
1.9770000000000039	0.005056006983154312
1.9780000000000086	0.006164374478157935
1.9789999999999992	0.008945316265843753
1.980000000000004	0.012167501152032384
1.9810000000000088	0.014116124991557571
1.9819999999999993	0.014418821286608298
1.983000000000004	0.014008915546689774
1.9840000000000089	0.014201140239407306
1.9849999999999994	0.014826244566701723
1.9860000000000042	0.014741307991517022
1.987000000000009	0.01359915322239372
1.9879999999999995	0.011098851053928027
1.9890000000000043	0.0074077517679890775
1.990000000000009	0.00460846994086753
1.9909999999999997	0.004306966538521632
1.9920000000000044	0.005946473359932993
1.9930000000000092	0.007844225199782028
1.9939999999999998	0.008493516664539274
1.9950000000000045	0.00754433718085755
1.9960000000000093	0.005731187509801568
1.9969999999999999	0.004644409622144331
1.9980000000000047	0.004891994000841518
[truncated: 1 more rows]
