# Supplementary material for: Stimulus duration encoding occurs early in the moth olfactory pathway
Source: Commun Biol. 2024 Oct 3;7:1252. doi: 10.1038/s42003-024-06921-z (PMC11449909; doi:10.1038/s42003-024-06921-z)
Supplement: Supplementary file 3 — Supplementary Data 1 [file 42003_2024_6921_MOESM3_ESM.zip › Fig 1/A/2s.csv]

time	PID (mV)
0.0	0.3460791684599581
0.0010000000000047748	0.34625393806495874
0.0020000000000095497	0.34731205910987206
0.0030000000000143245	0.3494332363585355
0.004000000000019099	0.3512457442228466
0.005000000000023874	0.3510462455200003
0.006000000000000227	0.3496808645046332
0.007000000000005002	0.3486711976989296
0.008000000000009777	0.34818111750323516
0.009000000000014552	0.34838812588261814
0.010000000000019327	0.3492750067505027
0.011000000000024102	0.34987524787710433
0.012000000000000455	0.34885525539430595
0.01300000000000523	0.3460014431581956
0.014000000000010004	0.342650883284164
0.01500000000001478	0.3406562875332364
0.016000000000019554	0.34064899354607614
0.01700000000002433	0.34119781109164693
0.018000000000000682	0.341302867384837
0.019000000000005457	0.34146390099552826
0.020000000000010232	0.3421861744125675
0.021000000000015007	0.3430892350631882
0.02200000000001978	0.3436975388307461
0.023000000000024556	0.3447487052366976
0.02400000000000091	0.3460453131593191
0.025000000000005684	0.34556960798285163
0.02600000000001046	0.3430864266676982
0.027000000000015234	0.3403834992515754
0.02800000000002001	0.33937744676048237
0.029000000000024784	0.34094773348547686
0.030000000000001137	0.3437059151603201
0.03100000000000591	0.346079618958509
0.03200000000001069	0.34739963022638776
0.03300000000001546	0.3479844292941803
0.034000000000020236	0.34890811184009224
0.03500000000002501	0.3501488962551997
0.036000000000001364	0.35175393693999424
0.03700000000000614	0.35346753797353037
0.038000000000010914	0.35406597338025025
0.03900000000001569	0.3533447898776701
0.040000000000020464	0.3527009344917275
0.04100000000002524	0.35368956093053283
0.04200000000000159	0.35610707654207086
0.043000000000006366	0.35887450653150055
0.04400000000001114	0.3615497094853331
0.045000000000015916	0.36341793518435983
0.04600000000002069	0.3635718679022163
0.047000000000025466	0.3625537133610608
0.04800000000000182	0.3612417416049449
0.049000000000006594	0.3595441294090763
0.05000000000001137	0.35748157385458457
0.051000000000016144	0.3558669260109956
0.05200000000002092	0.35457849415937504
0.05300000000002569	0.3519457317380127
0.054000000000002046	0.34819820558660397
0.05500000000000682	0.3457517576334295
0.056000000000011596	0.345644863630699
0.05700000000001637	0.3468882321909719
0.058000000000021146	0.3485128858228448
0.05900000000002592	0.3497380486090012
0.060000000000002274	0.35027053775305383
0.06100000000000705	0.351066355040066
0.06200000000001182	0.3525428284514788
0.0630000000000166	0.35454450674798454
0.06400000000002137	0.3566666149596074
0.06500000000002615	0.35746223144851713
0.0660000000000025	0.3561817016453383
0.06700000000000728	0.35401619967403786
0.06800000000001205	0.352220145220244
0.06900000000001683	0.35129389241702325
0.0700000000000216	0.3520871363395738
0.07100000000002638	0.35396292016805286
0.07200000000000273	0.35443362773555454
0.0730000000000075	0.35264225409337924
0.07400000000001228	0.3500683582232342
0.07500000000001705	0.34852836228454115
0.07600000000002183	0.3482467369443635
0.07699999999999818	0.348555743718642
0.07800000000000296	0.34865770871961865
0.07900000000000773	0.3475839510546592
0.0800000000000125	0.34552966250886225
0.08100000000001728	0.34353437370689693
0.08200000000002206	0.3431704528786633
0.08299999999999841	0.34534308679492504
0.08400000000000318	0.3486103397641341
0.08500000000000796	0.3512994989809899
0.08600000000001273	0.35243368373505357
0.08700000000001751	0.35193659714745246
0.08800000000002228	0.35126494439626854
0.08899999999999864	0.3513311888005178
0.09000000000000341	0.3520289355718025
0.09100000000000819	0.3535023272431581
0.09200000000001296	0.3543910017699125
0.09300000000001774	0.35256166118723153
0.09400000000002251	0.3489254584584398
0.09499999999999886	0.3461350848161515
0.09600000000000364	0.34575973633908264
0.09700000000000841	0.34768708520292707
0.09800000000001319	0.3504886346077781
0.09900000000001796	0.3527845111106909
0.10000000000002274	0.3536719561977622
0.10099999999999909	0.35327618813448036
0.10200000000000387	0.3535156378613985
0.10300000000000864	0.3553550335885883
0.10400000000001342	0.357281911260765
0.10500000000001819	0.3579806594578342
0.10600000000002296	0.35748258765725405
0.10699999999999932	0.3553621058539897
0.10800000000000409	0.35174875760943575
0.10900000000000887	0.3489586938352911
0.11000000000001364	0.3483729213923941
0.11100000000001842	0.34959483981447836
0.11200000000002319	0.35191686259542443
0.11299999999999955	0.35319656071791855
0.11400000000000432	0.35228032194581455
0.1150000000000091	0.351524587921477
0.11600000000001387	0.35220996430000456
0.11700000000001864	0.35293597055902814
0.11800000000002342	0.35339781040621876
0.11899999999999977	0.3537163467536838
0.12000000000000455	0.3532454219419776
0.12100000000000932	0.35197620841980964
0.1220000000000141	0.35064926950675307
0.12300000000001887	0.35078999524471577
0.12400000000002365	0.3527510682767545
0.125	0.35469323619902793
0.12600000000000477	0.3550012447806783
0.12700000000000955	0.3540066404074851
0.12800000000001432	0.3531546764748661
0.1290000000000191	0.35371646253772976
0.13000000000002387	0.355860368297936
0.13100000000000023	0.35844277480358955
0.132000000000005	0.3597233876549669
0.13300000000000978	0.3583981090457555
0.13400000000001455	0.3553525455522189
0.13500000000001933	0.3523189305623681
0.1360000000000241	0.35140711615124026
0.13700000000000045	0.3534305782352779
0.13800000000000523	0.35606684957857193
0.13900000000001	0.35818325458543576
0.14000000000001478	0.35987571114589123
0.14100000000001955	0.3601066265146819
0.14200000000002433	0.35889878773916817
0.14300000000000068	0.3582787092970873
0.14400000000000546	0.35920158789069223
0.14500000000001023	0.3601398042071835
0.146000000000015	0.3595672524814291
0.14700000000001978	0.35795444794781317
0.14800000000002456	0.35581982809449353
0.1490000000000009	0.35295274568759893
0.15000000000000568	0.350764251242186
0.15100000000001046	0.3504688515555787
0.15200000000001523	0.351246873035322
0.15300000000002	0.35178226542396485
0.15400000000002478	0.35111147508259566
0.15500000000000114	0.349845898760271
0.1560000000000059	0.35030750498765517
0.1570000000000107	0.3532194369704311
0.15800000000001546	0.3565351227048835
0.15900000000002024	0.3586619167162828
0.160000000000025	0.35939561042220947
0.16100000000000136	0.35820630238289436
0.16200000000000614	0.35569186526438934
0.16300000000001091	0.35438982392296536
0.1640000000000157	0.3543599109177358
0.16500000000002046	0.353716976431111
0.16600000000002524	0.35299987814791
0.1670000000000016	0.3522507836972813
0.16800000000000637	0.3508311120164641
0.16900000000001114	0.35018181423139255
0.17000000000001592	0.35133049155765494
0.1710000000000207	0.3534870420382525
0.17200000000002547	0.35486914721303414
0.17300000000000182	0.35455916427045436
0.1740000000000066	0.35320409493176047
0.17500000000001137	0.35142309826837437
0.17600000000001614	0.34960508245925026
0.17700000000002092	0.3483235223790315
0.1780000000000257	0.3482048310942427
0.17900000000000205	0.34957609161802217
0.18000000000000682	0.35215853828041244
0.1810000000000116	0.3548141839919129
0.18200000000001637	0.3566004848423311
0.18300000000002115	0.3582207308945564
0.18400000000002592	0.36066297736851205
0.18500000000000227	0.36288833390421893
0.18600000000000705	0.36278247628505894
0.18700000000001182	0.36063611000879187
0.1880000000000166	0.3584960662414426
0.18900000000002137	0.35746870108247386
0.19000000000002615	0.3573020568828925
0.1910000000000025	0.35692565810491295
0.19200000000000728	0.3560388534829911
0.19300000000001205	0.3548176396273738
0.19400000000001683	0.35340501318349005
0.1950000000000216	0.3529791127964489
0.19600000000002638	0.35376141774265263
0.19700000000000273	0.35458687629990854
0.1980000000000075	0.3551605062659668
0.19900000000001228	0.3557647779930607
0.20000000000001705	0.356421677890171
0.20100000000002183	0.3565560824392452
0.20199999999999818	0.35618125486672536
0.20300000000000296	0.3563142375284492
0.20400000000000773	0.3569681533370522
0.2050000000000125	0.35711585678988306
0.20600000000001728	0.3563954838753772
0.20700000000002206	0.35590290993567175
0.2079999999999984	0.35649298211567176
0.20900000000000318	0.35754633828672916
0.21000000000000796	0.35845168986475695
0.21100000000001273	0.35956188590780325
0.2120000000000175	0.36121234584928386
0.21300000000002228	0.3619848930674194
0.21399999999999864	0.3612028844037858
0.2150000000000034	0.35999375685893004
0.21600000000000819	0.3581629041391423
0.21700000000001296	0.35568023100750035
0.21800000000001774	0.35343006262872023
0.2190000000000225	0.35164207679155446
0.21999999999999886	0.3506292040552027
0.22100000000000364	0.35096908400575527
0.2220000000000084	0.3525070366698277
0.2230000000000132	0.3544160863996956
0.22400000000001796	0.35564237020383827
0.22500000000002274	0.3561563236240024
0.2259999999999991	0.35679918743677397
0.22700000000000387	0.3575591124122038
0.22800000000000864	0.35809700544450235
0.22900000000001342	0.3579012871723519
0.2300000000000182	0.3565762042542885
0.23100000000002296	0.3541792154748347
0.23199999999999932	0.35182896520417695
0.2330000000000041	0.35110043754369524
0.23400000000000887	0.35139472494909085
0.23500000000001364	0.351912701004965
0.23600000000001842	0.35345835948792986
0.2370000000000232	0.3555442808040759
0.23799999999999955	0.35732227569027364
0.23900000000000432	0.35896779913633414
0.2400000000000091	0.36045501387139106
0.24100000000001387	0.3613660209102501
0.24200000000001864	0.36115077237839
0.24300000000002342	0.36042797456026565
0.24399999999999977	0.35931452056548907
0.24500000000000455	0.3574370255022514
0.24600000000000932	0.3559277541385738
0.2470000000000141	0.3558800201470283
0.24800000000001887	0.35740204494909106
0.24900000000002365	0.3594770613175329
0.25	0.36133109179236855
0.2510000000000048	0.36254479131275913
0.25200000000000955	0.36237211836080113
0.2530000000000143	0.3609842531273223
0.2540000000000191	0.359185338135668
0.2550000000000239	0.35796481670692415
0.2560000000000002	0.35757868569381596
0.257000000000005	0.35731124988899526
0.2580000000000098	0.35619501937758946
0.25900000000001455	0.35396926715495236
0.2600000000000193	0.35203304316561274
0.2610000000000241	0.35155046068531004
0.26200000000000045	0.35251154176792365
0.26300000000000523	0.35433353595547623
0.26400000000001	0.3561422092914493
0.2650000000000148	0.3572125891361768
0.26600000000001955	0.35738679433581555
0.26700000000002433	0.35724667508823027
0.2680000000000007	0.35677840423264096
0.26900000000000546	0.356011060073029
0.27000000000001023	0.3551700717021906
0.271000000000015	0.3535325019200257
0.2720000000000198	0.35033444973233885
0.27300000000002456	0.3459379182004219
0.2740000000000009	0.3427323484649032
0.2750000000000057	0.3425847601138288
0.27600000000001046	0.34476535369981853
0.27700000000001523	0.347456539410333
0.27800000000002	0.34938048483837464
0.2790000000000248	0.3508399794523581
0.28000000000000114	0.3523178438285265
0.2810000000000059	0.35365876398989415
0.2820000000000107	0.35533385942203344
0.28300000000001546	0.35799780232442524
0.28400000000002024	0.360370071932159
0.285000000000025	0.36020026577649544
0.28600000000000136	0.3576974909068969
0.28700000000000614	0.35543806698567426
0.2880000000000109	0.355118872861408
0.2890000000000157	0.35636961438431325
0.29000000000002046	0.3588619889438367
0.29100000000002524	0.36208906831774584
0.2920000000000016	0.36399773572271005
0.29300000000000637	0.3633458706427655
0.29400000000001114	0.36157490450070506
0.2950000000000159	0.36039227387383194
0.2960000000000207	0.36024593452760034
0.29700000000002547	0.36108380153409053
0.2980000000000018	0.3615957302750449
0.2990000000000066	0.36010061646125024
0.30000000000001137	0.3570908675043444
0.30100000000001614	0.3546786906124413
0.3020000000000209	0.35439531492323095
0.3030000000000257	0.35636335236938993
0.30400000000000205	0.35878188176429526
0.3050000000000068	0.3599320810479286
0.3060000000000116	0.3595886578404275
0.30700000000001637	0.3583200260130963
0.30800000000002115	0.35773261734999007
0.3090000000000259	0.358446056819281
0.3100000000000023	0.35932614091766785
0.31100000000000705	0.3591421789862376
0.3120000000000118	0.35708549426405106
0.3130000000000166	0.3529154863043442
0.3140000000000214	0.34844164655905585
0.31500000000002615	0.34649751479822405
0.3160000000000025	0.34771940851871785
0.3170000000000073	0.35087272334776765
0.31800000000001205	0.35427350290711557
0.3190000000000168	0.3563374988981409
0.3200000000000216	0.3567413738654275
0.3210000000000264	0.35695545319859256
0.32200000000000273	0.35843133299207397
0.3230000000000075	0.3610887913459644
0.3240000000000123	0.36338315987662406
0.32500000000001705	0.36316928060714565
0.32600000000002183	0.3597861003292468
0.3269999999999982	0.35493253594059304
0.32800000000000296	0.35110350378547206
0.32900000000000773	0.3498033476459516
0.3300000000000125	0.3513178498707841
0.3310000000000173	0.35459185693521605
0.33200000000002206	0.3573133752306676
0.3329999999999984	0.3575299743455571
0.3340000000000032	0.3563547033968923
0.33500000000000796	0.3563819500888041
0.33600000000001273	0.35772733504011966
0.3370000000000175	0.3594319478777324
0.3380000000000223	0.3610240548428789
0.33899999999999864	0.3618702441051164
0.3400000000000034	0.36107527584927945
0.3410000000000082	0.35897478506187136
0.34200000000001296	0.35709311453642345
0.34300000000001774	0.35644918512292534
0.3440000000000225	0.35701709693715655
0.34499999999999886	0.3574600658098264
0.34600000000000364	0.35740772096938156
0.3470000000000084	0.35753248822064554
0.3480000000000132	0.35784667976820866
0.34900000000001796	0.35860716422302436
0.35000000000002274	0.3591737520157509
0.3509999999999991	0.35847303603535935
0.35200000000000387	0.35688759617222354
0.35300000000000864	0.35441155486889697
0.3540000000000134	0.3508005729515049
0.3550000000000182	0.347128784189957
0.35600000000002296	0.3454430647905294
0.3569999999999993	0.3468946042084855
0.3580000000000041	0.35064789941768454
0.35900000000000887	0.35473940529905834
0.36000000000001364	0.3570130880742405
0.3610000000000184	0.3571663024691383
0.3620000000000232	0.3571716537711233
0.36299999999999955	0.3592506636479717
0.3640000000000043	0.3621780212139951
0.3650000000000091	0.36292993374363863
0.36600000000001387	0.36173117684018374
0.36700000000001864	0.3599315699271012
0.3680000000000234	0.3578428967797769
0.3689999999999998	0.3556731278001213
0.37000000000000455	0.3542245340888621
0.3710000000000093	0.3545211291546372
0.3720000000000141	0.355538150549847
0.37300000000001887	0.3553055415926888
0.37400000000002365	0.3540638558246957
0.375	0.35349747202269366
0.3760000000000048	0.35498096910154825
0.37700000000000955	0.35802079329418157
0.3780000000000143	0.36084650089122805
0.3790000000000191	0.36260761784256085
0.3800000000000239	0.3630262060894541
0.3810000000000002	0.3622188604163907
0.382000000000005	0.36089643398144355
0.3830000000000098	0.35998245877658874
0.38400000000001455	0.36017726561050484
0.3850000000000193	0.36074719910610864
0.3860000000000241	0.36061918231094975
0.38700000000000045	0.35985587026939814
0.38800000000000523	0.35826900641781945
0.38900000000001	0.35664309582121645
0.3900000000000148	0.3567751772567983
0.39100000000001955	0.3588288605398357
0.39200000000002433	0.36127518384765056
0.3930000000000007	0.3619839843105119
0.39400000000000546	0.3601593962745292
0.39500000000001023	0.3568259735685525
0.396000000000015	0.35425220262441465
0.3970000000000198	0.3540286541740953
0.39800000000002456	0.3550039493713547
0.3990000000000009	0.35606972499760753
0.4000000000000057	0.35684178179306275
0.40100000000001046	0.35649285236683415
0.40200000000001523	0.3564566182909933
0.40300000000002	0.3586493458570754
0.4040000000000248	0.3618945899571666
0.40500000000000114	0.36440453404272327
0.4060000000000059	0.36529754408440773
0.4070000000000107	0.36405944019839254
0.40800000000001546	0.36120799189077907
0.40900000000002024	0.3581557924711232
0.410000000000025	0.35622033693367916
0.41100000000000136	0.355850579160923
0.41200000000000614	0.3559183561280604
0.4130000000000109	0.35530103738320745
0.4140000000000157	0.3546905842448177
0.41500000000002046	0.3545914157427738
0.41600000000002524	0.3545043743225523
0.4170000000000016	0.35468437833118044
0.41800000000000637	0.35601500187474944
0.41900000000001114	0.3581005372923408
0.4200000000000159	0.3593398780554469
0.4210000000000207	0.3592153767147052
0.42200000000002547	0.35895699796016306
0.4230000000000018	0.35955563151854963
0.4240000000000066	0.36054333594672977
0.42500000000001137	0.3614152759336567
0.42600000000001614	0.3622574957209137
0.4270000000000209	0.36304017484209705
0.4280000000000257	0.36357704143880665
0.42900000000000205	0.36377049841105036
0.4300000000000068	0.3635643484414702
0.4310000000000116	0.36323940004023775
0.43200000000001637	0.36298945060585563
0.43300000000002115	0.3614346522512185
0.4340000000000259	0.35860979512445645
0.4350000000000023	0.3565323999370602
0.43600000000000705	0.3549221785457505
0.4370000000000118	0.35305557269251353
0.4380000000000166	0.3518024139931136
0.4390000000000214	0.3513401906909158
0.44000000000002615	0.3515103580747245
0.4410000000000025	0.35281907996672685
0.4420000000000073	0.3550190632576684
0.44300000000001205	0.35719808655911245
0.4440000000000168	0.3596464668169257
0.4450000000000216	0.36283167733013943
0.4460000000000264	0.365562280700484
0.44700000000000273	0.36720428161676766
0.4480000000000075	0.3681832227106485
0.4490000000000123	0.36765460826018426
0.45000000000001705	0.36496397051417434
0.45100000000002183	0.36176563554569796
0.4519999999999982	0.3593626774913183
0.45300000000000296	0.3575179691330548
0.45400000000000773	0.35683999524717264
0.4550000000000125	0.3577512239045454
0.4560000000000173	0.3590616817935532
0.45700000000002206	0.3598090118903656
0.4579999999999984	0.3603681134343417
0.4590000000000032	0.361057667052187
0.46000000000000796	0.3614563473769634
0.46100000000001273	0.36152820881504244
0.4620000000000175	0.3613932746299915
0.4630000000000223	0.36066178973797125
0.46399999999999864	0.35903570644474275
0.4650000000000034	0.3568062881168218
0.4660000000000082	0.354769919574906
0.46700000000001296	0.3538926118959476
0.46800000000001774	0.35476538241304206
0.4690000000000225	0.35634503854907235
0.46999999999999886	0.3575828562571839
0.47100000000000364	0.3589397807305333
0.4720000000000084	0.3596086161688533
0.4730000000000132	0.3584507574814928
0.47400000000001796	0.3564812643513757
0.47500000000002274	0.355425626397785
0.4759999999999991	0.3555561114023881
0.47700000000000387	0.3557562770290039
0.47800000000000864	0.35540592859126685
0.4790000000000134	0.3543952053032634
0.4800000000000182	0.3531890269839578
0.48100000000002296	0.35287297298672826
0.4819999999999993	0.3540934459327682
0.4830000000000041	0.3567450200218875
0.48400000000000887	0.3592824462030757
0.48500000000001364	0.360262143029848
0.4860000000000184	0.3601195839704663
0.4870000000000232	0.36023352759125
0.48799999999999955	0.3605022861283358
0.4890000000000043	0.35989835018704575
0.4900000000000091	0.3591526456785822
0.49100000000001387	0.35819158545263863
0.49200000000001864	0.3560921636566055
0.4930000000000234	0.3535506614707451
0.4939999999999998	0.351332666849836
0.49500000000000455	0.35068741943237935
0.4960000000000093	0.35256763221139326
0.4970000000000141	0.3551637173408629
0.49800000000001887	0.35662379836888913
0.49900000000002365	0.3570543141476742
0.5	0.3567612562831076
0.5010000000000048	0.3560168570943113
0.5020000000000095	0.3556511132629768
0.5030000000000143	0.355853796438248
0.5040000000000191	0.35596731640971724
0.5050000000000239	0.35532528421894005
0.5060000000000002	0.35382669928381544
0.507000000000005	0.3523400660731244
0.5080000000000098	0.3514715607537824
0.5090000000000146	0.35147427365491374
0.5100000000000193	0.3523861164485661
0.5110000000000241	0.3535818358152172
0.5120000000000005	0.3542383280121347
0.5130000000000052	0.35396864908494224
0.51400000000001	0.3541013692767019
0.5150000000000148	0.3552142449874325
0.5160000000000196	0.3558360500413539
0.5170000000000243	0.35583992522346664
0.5180000000000007	0.3551886089828722
0.5190000000000055	0.3533661010232108
0.5200000000000102	0.3519241758671984
0.521000000000015	0.35222630071867933
0.5220000000000198	0.35362469840912913
0.5230000000000246	0.35610678891619063
0.5240000000000009	0.35987986439829484
0.5250000000000057	0.36298233168100946
0.5260000000000105	0.36417694419063723
0.5270000000000152	0.3651626342259259
0.52800000000002	0.3669401260615091
0.5290000000000248	0.36772733916609135
0.5300000000000011	0.3665102819981997
0.5310000000000059	0.3646746120451664
0.5320000000000107	0.36237797849493636
0.5330000000000155	0.3589796628269679
0.5340000000000202	0.35572536084711526
0.535000000000025	0.35398791170843646
0.5360000000000014	0.3547628242672399
0.5370000000000061	0.3576748404539343
0.5380000000000109	0.3604891767780691
0.5390000000000157	0.3616766457906711
0.5400000000000205	0.3619190879614327
0.5410000000000252	0.3626708982687594
0.5420000000000016	0.36393097847318057
0.5430000000000064	0.36556016731422014
0.5440000000000111	0.3665146287007317
0.5450000000000159	0.3648557764021116
0.5460000000000207	0.36102221593106254
0.5470000000000255	0.3574589431896553
0.5480000000000018	0.35501893619983355
0.5490000000000066	0.35304732815211604
0.5500000000000114	0.3525918086968591
0.5510000000000161	0.3545108815666453
0.5520000000000209	0.3572623013973931
0.5530000000000257	0.35855779286933276
0.554000000000002	0.3587887045838135
0.5550000000000068	0.36031174869914917
0.5560000000000116	0.363465441107228
0.5570000000000164	0.36660350664903096
0.5580000000000211	0.36766404453339563
0.5590000000000259	0.3662623386329309
0.5600000000000023	0.3637658250431397
0.561000000000007	0.3618479862768166
0.5620000000000118	0.3624276290732642
0.5630000000000166	0.36544902150615016
0.5640000000000214	0.3686128855655495
0.5650000000000261	0.37049981360034945
0.5660000000000025	0.3699784717011845
0.5670000000000073	0.3669597691705376
0.568000000000012	0.36419497697222547
0.5690000000000168	0.363029951841857
0.5700000000000216	0.3624462724700522
0.5710000000000264	0.36227340869300195
0.5720000000000027	0.3621555064415874
0.5730000000000075	0.36072574842700333
0.5740000000000123	0.3580312639507489
0.575000000000017	0.3561024390774406
0.5760000000000218	0.356292337033896
0.5769999999999982	0.3578668180282276
0.578000000000003	0.3600777989972044
0.5790000000000077	0.3625035152882842
0.5800000000000125	0.36372700572803457
0.5810000000000173	0.3638690060420231
0.582000000000022	0.36452457530444854
0.5829999999999984	0.3659466257912047
0.5840000000000032	0.3674096763453682
0.585000000000008	0.36777820820185964
0.5860000000000127	0.36618513357176796
0.5870000000000175	0.36303790503971056
0.5880000000000223	0.36002107958813434
0.5889999999999986	0.35826742316720184
0.5900000000000034	0.3580932540102968
0.5910000000000082	0.36023426404895914
0.592000000000013	0.3627936693931185
0.5930000000000177	0.36282429916168135
0.5940000000000225	0.36206079806655717
0.5949999999999989	0.3627617482372659
0.5960000000000036	0.36413050934225083
0.5970000000000084	0.36585042510623855
0.5980000000000132	0.36745127188436544
0.599000000000018	0.36702060568955946
0.6000000000000227	0.3644029959095455
0.6009999999999991	0.3616740586693059
0.6020000000000039	0.36052198455417767
0.6030000000000086	0.3615483205252511
0.6040000000000134	0.36406382368936707
0.6050000000000182	0.3662463096142645
0.606000000000023	0.36725711816570855
0.6069999999999993	0.36757243691911884
0.6080000000000041	0.36744924571967785
0.6090000000000089	0.3669130318489838
0.6100000000000136	0.36617438869658925
0.6110000000000184	0.3661015249170225
0.6120000000000232	0.36717662168177534
0.6129999999999995	0.36788708077730736
0.6140000000000043	0.3670984045929205
0.6150000000000091	0.3658244402913532
0.6160000000000139	0.3648052823787091
0.6170000000000186	0.3641285787413615
0.6180000000000234	0.36459336239225065
0.6189999999999998	0.36586905923147095
0.6200000000000045	0.36638757861931237
0.6210000000000093	0.3658236491725715
0.6220000000000141	0.36479921282090344
0.6230000000000189	0.3646060032620331
0.6240000000000236	0.3661660532904442
0.625	0.368052264509329
0.6260000000000048	0.3686438608030935
0.6270000000000095	0.36837566130286636
0.6280000000000143	0.3678987909776661
0.6290000000000191	0.36701561576862884
0.6300000000000239	0.36605306627835055
0.6310000000000002	0.36578196785640704
0.632000000000005	0.3661379241770632
0.6330000000000098	0.3665914021131408
0.6340000000000146	0.3670742196157213
0.6350000000000193	0.3673328701087165
0.6360000000000241	0.3675810973759246
0.6370000000000005	0.36825748037814665
0.6380000000000052	0.36875117425781967
0.63900000000001	0.36884738969398007
0.6400000000000148	0.3684050455218142
0.6410000000000196	0.3667781872602759
0.6420000000000243	0.36452150951546974
0.6430000000000007	0.3629180785810493
0.6440000000000055	0.3628636965370686
0.6450000000000102	0.36454121668444994
0.646000000000015	0.3670997921281694
0.6470000000000198	0.36954965597079015
0.6480000000000246	0.3712291091369764
0.6490000000000009	0.3724168142612325
0.6500000000000057	0.37420871866448185
0.6510000000000105	0.37666871806922303
0.6520000000000152	0.3781573706516935
0.65300000000002	0.37712760053890265
0.6540000000000248	0.3738918721459763
0.6550000000000011	0.36967428165629523
0.6560000000000059	0.3659408293790858
0.6570000000000107	0.36375356354008603
0.6580000000000155	0.3628966417268825
0.6590000000000202	0.3626079104460683
0.660000000000025	0.36308474105158517
0.6610000000000014	0.36508942307098546
0.6620000000000061	0.3677281064759709
0.6630000000000109	0.3702447932886204
0.6640000000000157	0.3729631215562156
0.6650000000000205	0.374871445051292
0.6660000000000252	0.37499111703491506
0.6670000000000016	0.3739362502511311
0.6680000000000064	0.37209212045936496
0.6690000000000111	0.36946496618212193
0.6700000000000159	0.3667742791483454
0.6710000000000207	0.3644321299131097
0.6720000000000255	0.36201917216055707
0.6730000000000018	0.3598619512769692
0.6740000000000066	0.358914552463391
0.6750000000000114	0.358819977382526
0.6760000000000161	0.35877837009124325
0.6770000000000209	0.3594255720313213
0.6780000000000257	0.3610513137389529
0.679000000000002	0.362423199159014
0.6800000000000068	0.36262257698045536
0.6810000000000116	0.36200791771489815
0.6820000000000164	0.36194903638782217
0.6830000000000211	0.36323064565218327
0.6840000000000259	0.3652263372950161
0.6850000000000023	0.36696608618681414
0.686000000000007	0.3682451335576764
0.6870000000000118	0.3698296448745457
0.6880000000000166	0.3717630500238603
0.6890000000000214	0.37280566964441797
0.6900000000000261	0.3722698677360697
0.6910000000000025	0.37190968066935165
0.6920000000000073	0.37300710325995623
0.693000000000012	0.373487081049376
0.6940000000000168	0.372192372213457
0.6950000000000216	0.3702374637512043
0.6960000000000264	0.3677682382298697
0.6970000000000027	0.3650304005361988
0.6980000000000075	0.36367361898727846
0.6990000000000123	0.36386515618063614
0.700000000000017	0.3643440186574818
0.7010000000000218	0.36470573371745285
0.7019999999999982	0.3658518069640309
0.703000000000003	0.3683094180386969
0.7040000000000077	0.3707023971485108
0.7050000000000125	0.37202463612120773
0.7060000000000173	0.37248190324234176
0.707000000000022	0.3717805266296937
0.7079999999999984	0.37022773306309686
0.7090000000000032	0.3687996095064025
0.710000000000008	0.36724229487791993
0.7110000000000127	0.3654021112203085
0.7120000000000175	0.3644902931610408
0.7130000000000223	0.3646803689498365
0.7139999999999986	0.3647112009144859
0.7150000000000034	0.3640964601259783
0.7160000000000082	0.3631895666660888
0.717000000000013	0.36261626226142757
0.7180000000000177	0.3623576164011408
0.7190000000000225	0.36283983306531203
0.7199999999999989	0.36486337724441575
0.7210000000000036	0.36727275253957997
0.7220000000000084	0.36906346877674434
0.7230000000000132	0.3705251681838507
0.724000000000018	0.3715009416024516
0.7250000000000227	0.3715224203122236
0.7259999999999991	0.370252928228928
0.7270000000000039	0.3680189176319349
0.7280000000000086	0.36670799498783546
0.7290000000000134	0.36754597917231757
0.7300000000000182	0.3692603810896283
0.731000000000023	0.3700628944082443
0.7319999999999993	0.3693551209843414
0.7330000000000041	0.36823417949518245
0.7340000000000089	0.3678693485006478
0.7350000000000136	0.3679611182600324
0.7360000000000184	0.36802917327003215
0.7370000000000232	0.3678920094968864
0.7379999999999995	0.3672349397563626
0.7390000000000043	0.3659554795401921
0.7400000000000091	0.36445438537706976
0.7410000000000139	0.3634493382848186
0.7420000000000186	0.3635563940541109
0.7430000000000234	0.3653884204435467
0.7439999999999998	0.36810981744735705
0.7450000000000045	0.3694293470517645
0.7460000000000093	0.3695148662189014
0.7470000000000141	0.37003114830386347
0.7480000000000189	0.3708409209394045
0.7490000000000236	0.37100770670814653
0.75	0.3704350323823327
0.7510000000000048	0.36910402962815975
0.7520000000000095	0.36639398178661253
0.7530000000000143	0.36271504886152794
0.7540000000000191	0.3596993185118552
0.7550000000000239	0.3589313922645499
0.7560000000000002	0.3600343384236903
0.757000000000005	0.36085835968569957
0.7580000000000098	0.36050602866654796
0.7590000000000146	0.3593943043655141
0.7600000000000193	0.35812871551904435
0.7610000000000241	0.35767604689002636
0.7620000000000005	0.35851864394232336
0.7630000000000052	0.35987384425419056
0.76400000000001	0.36052019833131876
0.7650000000000148	0.35988154197958155
0.7660000000000196	0.3581583594230854
0.7670000000000243	0.35615934756806866
0.7680000000000007	0.3555694391260733
0.7690000000000055	0.3570080123836397
0.7700000000000102	0.35903598144852
0.771000000000015	0.36046064261646005
0.7720000000000198	0.36059441631537875
0.7730000000000246	0.3593752156001162
0.7740000000000009	0.3581131985113535
0.7750000000000057	0.35815194187014754
0.7760000000000105	0.359758776639159
0.7770000000000152	0.3618876607965548
0.77800000000002	0.36297940948653107
0.7790000000000248	0.3625018106702045
0.7800000000000011	0.3605583100739518
0.7810000000000059	0.35755942372352123
0.7820000000000107	0.3552419911718411
0.7830000000000155	0.3561253339985736
0.7840000000000202	0.35999547001952487
0.785000000000025	0.36354520159634723
0.7860000000000014	0.365129691302688
0.7870000000000061	0.3659593296282115
0.7880000000000109	0.3672076612455032
0.7890000000000157	0.36839556989432176
0.7900000000000205	0.3690379766924859
0.7910000000000252	0.36912298731121407
0.7920000000000016	0.3674167400614954
0.7930000000000064	0.36344970843558044
0.7940000000000111	0.3589761259517888
0.7950000000000159	0.356076678582702
0.7960000000000207	0.35597100322813524
0.7970000000000255	0.3582345881468131
0.7980000000000018	0.3614721167768784
0.7990000000000066	0.3641961628703049
0.8000000000000114	0.3657344400755435
0.8010000000000161	0.36710455877276144
0.8020000000000209	0.36915695939154386
0.8030000000000257	0.37171773606600983
0.804000000000002	0.37394791495608637
0.8050000000000068	0.3742606631508044
0.8060000000000116	0.37208453972625277
0.8070000000000164	0.36927521957589093
0.8080000000000211	0.36762589286617653
0.8090000000000259	0.3673878853119811
0.8100000000000023	0.3686882858361732
0.811000000000007	0.3704131691034036
0.8120000000000118	0.3703988235040402
0.8130000000000166	0.368342681720784
0.8140000000000214	0.3660369706826491
0.8150000000000261	0.3656633730314663
0.8160000000000025	0.3671473776760634
0.8170000000000073	0.3687532302824304
0.818000000000012	0.3699994512958505
0.8190000000000168	0.3702561403419035
0.8200000000000216	0.36868281678796916
0.8210000000000264	0.3660276779150947
0.8220000000000027	0.36372268911885225
0.8230000000000075	0.36300850533242957
0.8240000000000123	0.3638146499138842
0.825000000000017	0.3643761203216389
0.8260000000000218	0.36410837592389583
0.8269999999999982	0.3644154657841909
0.828000000000003	0.36592999730136244
0.8290000000000077	0.3678226835965781
0.8300000000000125	0.36937684254496606
0.8310000000000173	0.37051997694168604
0.832000000000022	0.37049908180501917
0.8329999999999984	0.36814513243825164
0.8340000000000032	0.36394107309350787
0.835000000000008	0.3601824064548894
0.8360000000000127	0.35879450362217546
0.8370000000000175	0.35956511650945955
0.8380000000000223	0.3619679869127541
0.8389999999999986	0.36548735421613365
0.8400000000000034	0.36798601313498164
0.8410000000000082	0.368957655596319
0.842000000000013	0.3704180065396973
0.8430000000000177	0.3736781381479401
0.8440000000000225	0.37766693821751657
0.8449999999999989	0.379917086145021
0.8460000000000036	0.37933309106150864
0.8470000000000084	0.3764596268734605
0.8480000000000132	0.372932978088272
0.849000000000018	0.37036261601481996
0.8500000000000227	0.3691348410821478
0.8509999999999991	0.369279070601887
0.8520000000000039	0.3697555064840216
0.8530000000000086	0.368653678199721
0.8540000000000134	0.36627893936427347
0.8550000000000182	0.36473087294274353
0.856000000000023	0.3650989642578397
0.8569999999999993	0.36685487768038694
0.8580000000000041	0.36881670663900407
0.8590000000000089	0.3701616602246356
0.8600000000000136	0.36996842945563274
0.8610000000000184	0.3674274229093691
0.8620000000000232	0.36432066434993055
0.8629999999999995	0.3641059704758124
0.8640000000000043	0.3668374429175792
0.8650000000000091	0.36984839832739175
0.8660000000000139	0.37162905189907514
0.8670000000000186	0.3717904615969125
0.8680000000000234	0.37091321494098695
0.8689999999999998	0.37000241883763785
0.8700000000000045	0.36957049801757486
0.8710000000000093	0.369424254101152
0.8720000000000141	0.3690222401077503
0.8730000000000189	0.36745897367950664
0.8740000000000236	0.3643919697311696
0.875	0.3617019217139481
0.8760000000000048	0.3607044182632033
0.8770000000000095	0.36107516060609474
0.8780000000000143	0.36247429451662394
0.8790000000000191	0.3641364334392715
0.8800000000000239	0.3650962807608674
0.8810000000000002	0.36462038843731903
0.882000000000005	0.36303823434937876
0.8830000000000098	0.3627158346152163
0.8840000000000146	0.36493891295666425
0.8850000000000193	0.3677811401378438
0.8860000000000241	0.369490217262744
0.8870000000000005	0.3693313434001022
0.8880000000000052	0.3673641285762724
0.88900000000001	0.36523899931850934
0.8900000000000148	0.364214359347546
0.8910000000000196	0.3639632320212659
0.8920000000000243	0.3638208884417224
0.8930000000000007	0.36339684235579933
0.8940000000000055	0.36268689226958023
0.8950000000000102	0.3622985705944415
0.896000000000015	0.36245706492595164
0.8970000000000198	0.3634038794588511
0.8980000000000246	0.36549595487281233
0.8990000000000009	0.3677727773219174
0.9000000000000057	0.36884033654208537
0.9010000000000105	0.3678628817704096
0.9020000000000152	0.36602385103412827
0.90300000000002	0.36558862359070876
0.9040000000000248	0.3657990153700655
0.9050000000000011	0.3652829616323262
0.9060000000000059	0.3647424166666382
0.9070000000000107	0.36476398605630894
0.9080000000000155	0.3655380180945808
0.9090000000000202	0.3670279634538499
0.910000000000025	0.36904205636600185
0.9110000000000014	0.3714778986262208
0.9120000000000061	0.3731830360202194
0.9130000000000109	0.3727070436134936
0.9140000000000157	0.3707558290026379
0.9150000000000205	0.36883082180113574
0.9160000000000252	0.36719378715158374
0.9170000000000016	0.36564553625569324
0.9180000000000064	0.36444736912917464
0.9190000000000111	0.3640833523334686
0.9200000000000159	0.36410348063725956
0.9210000000000207	0.3644720963701329
0.9220000000000255	0.36594081026662306
0.9230000000000018	0.3684286932862155
0.9240000000000066	0.37180481356750517
0.9250000000000114	0.37516008066620987
0.9260000000000161	0.3769433990104836
0.9270000000000209	0.37714252912023516
0.9280000000000257	0.37626649289942915
0.929000000000002	0.37422884188446837
0.9300000000000068	0.3715060891262503
0.9310000000000116	0.36948588382958475
0.9320000000000164	0.3684582408168394
0.9330000000000211	0.36723007603955715
0.9340000000000259	0.36579312437974637
0.9350000000000023	0.36569956362881656
0.936000000000007	0.36648843357208405
0.9370000000000118	0.36665653469736
0.9380000000000166	0.3673121302730878
0.9390000000000214	0.3687457791310128
0.9400000000000261	0.36959319735077023
0.9410000000000025	0.3698627214136706
0.9420000000000073	0.36973152416318167
0.943000000000012	0.36903608303663826
0.9440000000000168	0.36842300616880536
0.9450000000000216	0.3679447261656968
0.9460000000000264	0.36710231818573646
0.9470000000000027	0.36649024351249443
0.9480000000000075	0.36680098095664976
0.9490000000000123	0.3681028384773694
0.950000000000017	0.3697337620283584
0.9510000000000218	0.3709888823350118
0.9519999999999982	0.37187912452417027
0.953000000000003	0.3724923389239987
0.9540000000000077	0.3729643262964245
0.9550000000000125	0.37371810259910376
0.9560000000000173	0.3743010360890754
0.957000000000022	0.37416834810034244
0.9579999999999984	0.3738716041872889
0.9590000000000032	0.3736073850062459
0.960000000000008	0.37323668516602904
0.9610000000000127	0.3731746510052972
0.9620000000000175	0.3738292444588407
0.9630000000000223	0.3743239627318219
0.9639999999999986	0.3741429659180726
0.9650000000000034	0.37432242386028053
0.9660000000000082	0.374578894042166
0.967000000000013	0.374335381947822
0.9680000000000177	0.3737937212229341
0.9690000000000225	0.37248637648802546
0.9699999999999989	0.3705854888336759
0.9710000000000036	0.3682422716750344
0.9720000000000084	0.36522549310818153
0.9730000000000132	0.36214090828086565
0.974000000000018	0.36018988447295003
0.9750000000000227	0.3605350744936467
0.9759999999999991	0.36272117070087273
0.9770000000000039	0.36508170212522384
0.9780000000000086	0.3668332223673536
0.9790000000000134	0.3679603540665554
0.9800000000000182	0.36876254393095464
0.981000000000023	0.3696953927559448
0.9819999999999993	0.3708885993105501
0.9830000000000041	0.37227169106865243
0.9840000000000089	0.3729647665353289
0.9850000000000136	0.3719821884962642
0.9860000000000184	0.36982929814165966
0.9870000000000232	0.3683640630363897
0.9879999999999995	0.36815712698273295
0.9890000000000043	0.3682846142239976
0.9900000000000091	0.3686838174587044
0.9910000000000139	0.36856596351032256
0.9920000000000186	0.3669783234080638
0.9930000000000234	0.3649311893707551
0.9939999999999998	0.36410474534655907
0.9950000000000045	0.3646433004536126
0.9960000000000093	0.36547068127676663
0.9970000000000141	0.36561450403968515
0.9980000000000189	0.3644113701052155
0.9990000000000236	0.3627212954955214
1.0	0.3612056684178604
1.0010000000000048	0.35903733343401634
1.0020000000000095	0.35694341523496564
1.0030000000000143	0.35565838206273703
1.004000000000019	0.35309793919058763
1.0050000000000239	0.3463366974767844
1.0060000000000002	0.335497971399017
1.007000000000005	0.3229377807944736
1.0080000000000098	0.3102399656569357
1.0090000000000146	0.29859834540909647
1.0100000000000193	0.2872781924455787
1.011000000000024	0.2752000624042046
1.0120000000000005	0.2627907589855906
1.0130000000000052	0.2505573371219736
1.01400000000001	0.24015352675679774
1.0150000000000148	0.2330748107888999
1.0160000000000196	0.22892380342847274
1.0170000000000243	0.22736616545735006
1.0180000000000007	0.22674242864154115
1.0190000000000055	0.2244688965033623
1.0200000000000102	0.2209988050188486
1.021000000000015	0.21794720664938227
1.0220000000000198	0.21561526880277226
1.0230000000000246	0.21369758471474348
1.024000000000001	0.2118166948761195
1.0250000000000057	0.20862002774535932
1.0260000000000105	0.20371684387870836
1.0270000000000152	0.19929601142811776
1.02800000000002	0.19691640638320126
1.0290000000000248	0.196531425829284
1.0300000000000011	0.19723726829182497
1.031000000000006	0.1975225409922216
1.0320000000000107	0.19564612895107159
1.0330000000000155	0.19168637295238428
1.0340000000000202	0.1882640355454499
1.035000000000025	0.18677301787463577
1.0360000000000014	0.1862756611143091
1.0370000000000061	0.18540534684012452
1.038000000000011	0.1831727362168251
1.0390000000000157	0.17901871651311707
1.0400000000000205	0.17377561398442348
1.0410000000000252	0.16944817730300768
1.0420000000000016	0.1672280592897263
1.0430000000000064	0.16757376690019515
1.0440000000000111	0.1692395204252098
1.045000000000016	0.16952875782148707
1.0460000000000207	0.16798064996472634
1.0470000000000255	0.16613640559937587
1.0480000000000018	0.1650186388405689
1.0490000000000066	0.16436647108464492
1.0500000000000114	0.16381439384341115
1.0510000000000161	0.16349614716867905
1.052000000000021	0.16206278746660308
1.0530000000000257	0.158356481924187
1.054000000000002	0.15411954891037155
1.0550000000000068	0.15134309541646312
1.0560000000000116	0.15095774387391656
1.0570000000000164	0.15311368705664707
1.0580000000000211	0.155426243228011
1.059000000000026	0.15590262502946814
1.0600000000000023	0.15511685790387283
1.061000000000007	0.15381956836936914
1.0620000000000118	0.1530497008396257
1.0630000000000166	0.15352180686763509
1.0640000000000214	0.15434137554749222
1.0650000000000261	0.15329300153555608
1.0660000000000025	0.1494450627342826
1.0670000000000073	0.14452590094711024
1.068000000000012	0.14034636801054834
1.0690000000000168	0.13811271209117007
1.0700000000000216	0.13794330857235995
1.0710000000000264	0.13869212170446404
1.0720000000000027	0.13911550682840296
1.0730000000000075	0.13805063747766932
1.0740000000000123	0.13584415838535469
1.075000000000017	0.13461225662025078
1.0760000000000218	0.13573912478434466
1.0769999999999982	0.1377549174964699
1.078000000000003	0.13890107008479172
1.0790000000000077	0.13887660291753046
1.0800000000000125	0.13726501798943821
1.0810000000000173	0.13473544897790468
1.082000000000022	0.13288282852263783
1.0829999999999984	0.13257836833777997
1.0840000000000032	0.13349087219824546
1.085000000000008	0.13488222014184162
1.0860000000000127	0.13636269687527192
1.0870000000000175	0.1365349955583513
1.0880000000000223	0.13473852759703828
1.0889999999999986	0.13275350093234556
1.0900000000000034	0.1317768568838577
1.0910000000000082	0.13152399907256335
1.092000000000013	0.13084065636402126
1.0930000000000177	0.1281159932284583
1.0940000000000225	0.12379637137154072
1.0949999999999989	0.12050468524210893
1.0960000000000036	0.11893249360779512
1.0970000000000084	0.11809648332497259
1.0980000000000132	0.11825295137782744
1.099000000000018	0.11941733824981245
1.1000000000000227	0.12049994054983663
1.100999999999999	0.12040298427234815
1.1020000000000039	0.12002035665929182
1.1030000000000086	0.12123414140976993
1.1040000000000134	0.1236371010494711
1.1050000000000182	0.1256594529103153
1.106000000000023	0.12588207521928713
1.1069999999999993	0.1240257849794055
1.108000000000004	0.12160137907212056
1.1090000000000089	0.11980008422603357
1.1100000000000136	0.11904644952662785
1.1110000000000184	0.11949196901672035
1.1120000000000232	0.12061594778633086
1.1129999999999995	0.12147527075391981
1.1140000000000043	0.1213642139525904
1.115000000000009	0.12068590169528534
1.1160000000000139	0.12076622368317005
1.1170000000000186	0.1222906974668282
1.1180000000000234	0.12394164581416482
1.1189999999999998	0.12430094029996472
1.1200000000000045	0.12344168055929511
1.1210000000000093	0.12097792198102733
1.122000000000014	0.11760763644802122
1.1230000000000189	0.11589682439120116
1.1240000000000236	0.11680597929166585
1.125	0.11858026380831908
1.1260000000000048	0.11887262151892385
1.1270000000000095	0.11767425872673036
1.1280000000000143	0.11644796562430909
1.129000000000019	0.11582560909984724
1.1300000000000239	0.11589634998925118
1.1310000000000002	0.11655423722348551
1.132000000000005	0.11688544908331913
1.1330000000000098	0.11575570727652064
1.1340000000000146	0.11327939107735073
1.1350000000000193	0.11026616504295976
1.136000000000024	0.10799972615584198
1.1370000000000005	0.10761160162977754
1.1380000000000052	0.10868705120855812
1.13900000000001	0.11024052692388195
1.1400000000000148	0.11148422892336982
1.1410000000000196	0.11148685657907889
1.1420000000000243	0.11066275274310867
1.1430000000000007	0.11118923126441561
1.1440000000000055	0.11308060181104312
1.1450000000000102	0.11418958196791801
1.146000000000015	0.11424916783562941
1.1470000000000198	0.11360403506282779
1.1480000000000246	0.1116258616686347
1.149000000000001	0.10830765856782673
1.1500000000000057	0.10475245134810199
1.1510000000000105	0.102491605214156
1.1520000000000152	0.10164081238146488
1.15300000000002	0.10121266041756671
1.1540000000000248	0.10082610306265054
1.1550000000000011	0.100330062425652
1.156000000000006	0.09997674020550087
1.1570000000000107	0.10040886134370576
1.1580000000000155	0.10117969668086396
1.1590000000000202	0.10183829788308621
1.160000000000025	0.10256258850383317
1.1610000000000014	0.10229472376484651
1.1620000000000061	0.10082005060781393
1.163000000000011	0.09946116065941338
1.1640000000000157	0.09842275241662
1.1650000000000205	0.09733884660602808
1.1660000000000252	0.09651656545737249
1.1670000000000016	0.09685350807147086
1.1680000000000064	0.09894758379889834
1.1690000000000111	0.10131146075836794
1.170000000000016	0.10237149954896246
1.1710000000000207	0.1027216777317175
1.1720000000000255	0.10250948325076877
1.1730000000000018	0.10137518082884223
1.1740000000000066	0.09977149532537122
1.1750000000000114	0.09799190035168388
1.1760000000000161	0.09571020718225162
1.177000000000021	0.09273889914456003
1.1780000000000257	0.09006465807313316
1.179000000000002	0.08923049620987668
1.1800000000000068	0.08989058959607038
1.1810000000000116	0.09022787919735285
1.1820000000000164	0.09046386901328562
1.1830000000000211	0.09152530186592928
1.184000000000026	0.09257582243397254
1.1850000000000023	0.09247684688304546
1.186000000000007	0.09118096420993253
1.1870000000000118	0.089651969740889
1.1880000000000166	0.08830363957928425
1.1890000000000214	0.08643825925518073
1.1900000000000261	0.08364588670781037
1.1910000000000025	0.0809308613728945
1.1920000000000073	0.07934279937507249
1.193000000000012	0.0789132083602459
1.1940000000000168	0.07971262757169716
1.1950000000000216	0.08121764145327338
1.1960000000000264	0.0827485997495982
1.1970000000000027	0.08434364766111486
1.1980000000000075	0.08631076255449813
1.1990000000000123	0.0886181982876269
1.200000000000017	0.09047726890504895
1.2010000000000218	0.09094211128508999
1.2019999999999982	0.08971980108253703
1.203000000000003	0.08808254553035405
1.2040000000000077	0.0869228088486211
1.2050000000000125	0.08582499494687063
1.2060000000000173	0.08430433044160776
1.207000000000022	0.08258719365243293
1.2079999999999984	0.08204753747853184
1.2090000000000032	0.08236860018916152
1.210000000000008	0.08241510196003665
1.2110000000000127	0.08290686687525795
1.2120000000000175	0.08408064277161251
1.2130000000000223	0.08544995612739609
1.2139999999999986	0.08692406891951944
1.2150000000000034	0.08838494091872343
1.2160000000000082	0.08948736152071245
1.217000000000013	0.08962488388717518
1.2180000000000177	0.08914987454804668
1.2190000000000225	0.08903184582492052
1.2199999999999989	0.08865684713296455
1.2210000000000036	0.08753614557296235
1.2220000000000084	0.08710255109586604
1.2230000000000132	0.08799086726605665
1.224000000000018	0.08836891242933001
1.2250000000000227	0.0871070298684894
1.225999999999999	0.08547352176155504
1.2270000000000039	0.08409771441714575
1.2280000000000086	0.08276855334883813
1.2290000000000134	0.08191953449584717
1.2300000000000182	0.08161745134260297
1.231000000000023	0.0810796147221554
1.2319999999999993	0.07950007098996376
1.233000000000004	0.07732525193754783
1.2340000000000089	0.07614745346107869
1.2350000000000136	0.07701741151678385
1.2360000000000184	0.07979511101122502
1.2370000000000232	0.08313596891859323
1.2379999999999995	0.08541217982971253
1.2390000000000043	0.08662249962418504
1.240000000000009	0.08733809184074628
1.2410000000000139	0.0871025566781059
1.2420000000000186	0.0863067347526757
1.2430000000000234	0.08596376807560341
1.2439999999999998	0.08528693303736967
1.2450000000000045	0.08345655943768562
1.2460000000000093	0.08123312246345687
1.247000000000014	0.07975239281658962
1.2480000000000189	0.07973406111348337
1.2490000000000236	0.08121396231558833
1.25	0.08407462740193297
1.2510000000000048	0.08682908466897234
1.2520000000000095	0.08700113873924867
1.2530000000000143	0.08502185169733645
1.254000000000019	0.08378270942156538
1.2550000000000239	0.08455425813267829
1.2560000000000002	0.08635860446444943
1.257000000000005	0.08779275751652652
1.2580000000000098	0.08696546769405657
1.2590000000000146	0.08307986167016508
1.2600000000000193	0.0782370037869527
1.261000000000024	0.07515873067675666
1.2620000000000005	0.0753105401829303
1.2630000000000052	0.0780674657703894
1.26400000000001	0.08095355563894258
1.2650000000000148	0.08222083932311944
1.2660000000000196	0.08199437412630209
1.2670000000000243	0.08156935072290156
1.2680000000000007	0.08229665370784028
1.2690000000000055	0.08368339495539881
1.2700000000000102	0.08447359351512389
1.271000000000015	0.08433114372031562
1.2720000000000198	0.08226324548888814
1.2730000000000246	0.0780658357687247
1.274000000000001	0.07373392176430935
1.2750000000000057	0.07132452553011674
1.2760000000000105	0.07142805162250837
1.2770000000000152	0.07288775340341173
1.27800000000002	0.07419134205399128
1.2790000000000248	0.07456400248057987
1.2800000000000011	0.0749083203905464
1.281000000000006	0.07616172857181272
1.2820000000000107	0.0781844073594476
1.2830000000000155	0.0814771091621813
1.2840000000000202	0.08463314021526802
1.285000000000025	0.0852159329968115
1.2860000000000014	0.0833206422622322
1.2870000000000061	0.08064243606641897
1.288000000000011	0.07887451120420462
1.2890000000000157	0.07859528559402187
1.2900000000000205	0.07996542466329365
1.2910000000000252	0.08225432456475801
1.2920000000000016	0.08293984807744148
1.2930000000000064	0.08077210503525183
1.2940000000000111	0.07760759731934891
1.295000000000016	0.07573148012596545
1.2960000000000207	0.07518447937587669
1.2970000000000255	0.07459507770729629
1.2980000000000018	0.07352867255773857
1.2990000000000066	0.07244468898320332
1.3000000000000114	0.07078443047753982
1.3010000000000161	0.06868521211324818
1.302000000000021	0.06865024518801803
1.3030000000000257	0.07169246601630495
1.304000000000002	0.07558993988143237
1.3050000000000068	0.07771575814719273
1.3060000000000116	0.07715038071808274
1.3070000000000164	0.07553199353376591
1.3080000000000211	0.07511010530278697
1.309000000000026	0.0757677955936778
1.3100000000000023	0.07617713970115952
1.311000000000007	0.07585151683777624
1.3120000000000118	0.07408120282392334
1.3130000000000166	0.07005155332215632
1.3140000000000214	0.06569884242845833
1.3150000000000261	0.06311568389077923
1.3160000000000025	0.06189659222181277
1.3170000000000073	0.06128131846604517
1.318000000000012	0.060795063008493064
1.3190000000000168	0.0603145535709141
1.3200000000000216	0.059792372818686525
1.3210000000000264	0.05959107478574053
1.3220000000000027	0.060556606166334556
1.3230000000000075	0.06308539860372815
1.3240000000000123	0.06678704951980675
1.325000000000017	0.06991878122067709
1.3260000000000218	0.07022984808691601
1.3269999999999982	0.06767565870786008
1.328000000000003	0.06486510305027032
1.3290000000000077	0.0635912493590454
1.3300000000000125	0.06418011950406366
1.3310000000000173	0.066689824004144
1.332000000000022	0.06895881057388423
1.3329999999999984	0.06891470442787248
1.3340000000000032	0.06794597960182928
1.335000000000008	0.06817803458654915
1.3360000000000127	0.06993492056201597
1.3370000000000175	0.0724489104811201
1.3380000000000223	0.07438704205233795
1.3389999999999986	0.07466067816118073
1.3400000000000034	0.07371090514801801
1.3410000000000082	0.07215923332594958
1.342000000000013	0.07098186035412526
1.3430000000000177	0.07168129168878389
1.3440000000000225	0.07338544919909275
1.3449999999999989	0.07419208374364726
1.3460000000000036	0.07380435554063837
1.3470000000000084	0.07252279866872118
1.3480000000000132	0.07127497818477024
1.349000000000018	0.07144351580962176
1.3500000000000227	0.07342148266094256
1.350999999999999	0.07608652866545638
1.3520000000000039	0.07680305938201606
1.3530000000000086	0.07409838072289911
1.3540000000000134	0.06939956942918381
1.3550000000000182	0.06514152517575844
1.356000000000023	0.06278625623859839
1.3569999999999993	0.06202605350920546
1.358000000000004	0.06203301994844192
1.3590000000000089	0.062130251748210116
1.3600000000000136	0.06176268448845329
1.3610000000000184	0.06093169008378756
1.3620000000000232	0.06019521216593007
1.3629999999999995	0.060722824731492694
1.3640000000000043	0.0626418812352279
1.365000000000009	0.06414662698349823
1.3660000000000139	0.06406801379131817
1.3670000000000186	0.06303823130708103
1.3680000000000234	0.06152031856195636
1.3689999999999998	0.05959034958615851
1.3700000000000045	0.058413054908798064
1.3710000000000093	0.05877571248716244
1.372000000000014	0.05954714713593424
1.3730000000000189	0.059975317988371156
1.3740000000000236	0.06066713692354403
1.375	0.062067313181188244
1.3760000000000048	0.06442694996494419
1.3770000000000095	0.06741424010172223
1.3780000000000143	0.06974292721884831
1.379000000000019	0.07055113455834196
1.3800000000000239	0.0700691929730331
1.3810000000000002	0.06885184714948576
1.382000000000005	0.06802121837556206
1.3830000000000098	0.06869994575220746
1.3840000000000146	0.07012683993108806
1.3850000000000193	0.07131339002297442
1.386000000000024	0.07211317871438074
1.3870000000000005	0.07166403127697697
1.3880000000000052	0.06973340542551854
1.38900000000001	0.0675236108269378
1.3900000000000148	0.06624705235004016
1.3910000000000196	0.06645534870803282
1.3920000000000243	0.06655036462665782
1.3930000000000007	0.06484749824308439
1.3940000000000055	0.06275975463904138
1.3950000000000102	0.06162451472161738
1.396000000000015	0.06084037997876956
1.3970000000000198	0.05984059944176699
1.3980000000000246	0.05916646069378625
1.399000000000001	0.059429030058497034
1.4000000000000057	0.06024013469186733
1.4010000000000105	0.06145395176349837
1.4020000000000152	0.0630773305399816
1.40300000000002	0.06474345285091779
1.4040000000000248	0.06627793831298705
1.4050000000000011	0.06677818121174742
1.406000000000006	0.06523951534888484
1.4070000000000107	0.06245120203346373
1.4080000000000155	0.05975677690478684
1.4090000000000202	0.057266789963812986
1.410000000000025	0.055375473168612674
1.4110000000000014	0.055326659217273005
1.4120000000000061	0.0562873639788768
1.413000000000011	0.056771344838318874
1.4140000000000157	0.057315733164766895
1.4150000000000205	0.05812482578665326
1.4160000000000252	0.058713805692539346
1.4170000000000016	0.059441945906348354
1.4180000000000064	0.06049403218719978
1.4190000000000111	0.06182331002477012
1.420000000000016	0.06318451479889046
1.4210000000000207	0.0630179939109064
1.4220000000000255	0.06089323129831039
1.4230000000000018	0.05889683396569993
1.4240000000000066	0.058563416792421975
1.4250000000000114	0.05903191060873665
1.4260000000000161	0.0591815842953896
1.427000000000021	0.059780087042773385
1.4280000000000257	0.06099941180586207
1.429000000000002	0.061491768825966533
1.4300000000000068	0.061117524777413154
1.4310000000000116	0.06081849168055253
1.4320000000000164	0.060376940740490895
1.4330000000000211	0.05925992763107759
1.434000000000026	0.05807245918184708
1.4350000000000023	0.05729965771448385
1.436000000000007	0.05735463358321559
1.4370000000000118	0.05805459208656642
1.4380000000000166	0.0580381356455936
1.4390000000000214	0.05734128427520337
1.4400000000000261	0.05645993110847596
1.4410000000000025	0.05542003487590713
1.4420000000000073	0.055285939917520226
1.443000000000012	0.05649614106833521
1.4440000000000168	0.0587559790971354
1.4450000000000216	0.0611591391636425
1.4460000000000264	0.06221114629660795
1.4470000000000027	0.06152644254231641
1.4480000000000075	0.05982798353268674
1.4490000000000123	0.05785161800925441
1.450000000000017	0.05596697488216634
1.4510000000000218	0.05447744643582171
1.4519999999999982	0.05323604394690895
1.453000000000003	0.052157908063341286
1.4540000000000077	0.051701306236092634
1.4550000000000125	0.052159975999501236
1.4560000000000173	0.05354153555977419
1.457000000000022	0.054853000344935454
1.4579999999999984	0.055245044570713525
1.4590000000000032	0.055170439253914155
1.460000000000008	0.05435831452435479
1.4610000000000127	0.052766172751840014
1.4620000000000175	0.05193087735322467
1.4630000000000223	0.052560523369080805
1.4639999999999986	0.053211486768698905
1.4650000000000034	0.05270575486475833
1.4660000000000082	0.05103106529405716
1.467000000000013	0.048586816766207734
1.4680000000000177	0.046825785627153824
1.4690000000000225	0.046967017384165685
1.4699999999999989	0.04872329730823889
1.4710000000000036	0.05087511103565005
1.4720000000000084	0.05231726394284319
1.4730000000000132	0.05281563007733865
1.474000000000018	0.053096980163198595
1.4750000000000227	0.05375373760356862
1.475999999999999	0.054587204414756646
1.4770000000000039	0.05470088531256502
1.4780000000000086	0.053051967626794455
1.4790000000000134	0.05064469661973995
1.4800000000000182	0.04886020971170548
1.481000000000023	0.047861206904172365
1.4819999999999993	0.047850256894765686
1.483000000000004	0.048412195570034414
1.4840000000000089	0.048887240589027714
1.4850000000000136	0.04879525462093472
1.4860000000000184	0.048654175792504736
1.4870000000000232	0.049692332904415694
1.4879999999999995	0.051673377100630476
1.4890000000000043	0.05347526198451507
1.490000000000009	0.054334701063361426
1.4910000000000139	0.0537342016243859
1.4920000000000186	0.051539217635550624
1.4930000000000234	0.04824838027191892
1.4939999999999998	0.04523092332444214
1.4950000000000045	0.04429714169233385
1.4960000000000093	0.045731328107282476
1.497000000000014	0.04794338794047961
1.4980000000000189	0.04908119255287929
1.4990000000000236	0.049068802278226666
1.5	0.0492601769589915
1.5010000000000048	0.050201217141918886
1.5020000000000095	0.05206007388976086
1.5030000000000143	0.05430494652730454
1.504000000000019	0.05478579275458307
1.5050000000000239	0.052194880609213956
1.5060000000000002	0.04812108930577687
1.507000000000005	0.04506099635461236
1.5080000000000098	0.04406781009085707
1.5090000000000146	0.044817657767642384
1.5100000000000193	0.04625521661228016
1.511000000000024	0.047505960017136334
1.5120000000000005	0.04763928220987021
1.5130000000000052	0.04663069564928717
1.51400000000001	0.04637580145987727
1.5150000000000148	0.048166984903817586
1.5160000000000196	0.051051683659439545
1.5170000000000243	0.05298063831057792
1.5180000000000007	0.05305252594769611
1.5190000000000055	0.05150030429737533
1.5200000000000102	0.04948833655704843
1.521000000000015	0.048399125259859455
1.5220000000000198	0.04838869324592675
1.5230000000000246	0.04971951878424607
1.524000000000001	0.052108846024676136
1.5250000000000057	0.05360910744296994
1.5260000000000105	0.05267437274208149
1.5270000000000152	0.05101931105387067
1.52800000000002	0.05081452407777284
1.5290000000000248	0.05136221188634921
1.5300000000000011	0.05188825396579468
1.531000000000006	0.05184225752718534
1.5320000000000107	0.050316228557212093
1.5330000000000155	0.04689606869597281
1.5340000000000202	0.043088825848706304
1.535000000000025	0.04149266881380369
1.5360000000000014	0.042251238285388945
1.5370000000000061	0.04393363257733689
1.538000000000011	0.04576477370037581
1.5390000000000157	0.0471348380447395
1.5400000000000205	0.04723792647077136
1.5410000000000252	0.046799447111818236
1.5420000000000016	0.047846547976471684
1.5430000000000064	0.0506707782196248
1.5440000000000111	0.05340513110492193
1.545000000000016	0.05424901859270013
1.5460000000000207	0.05332336062442046
1.5470000000000255	0.05177906264816467
1.5480000000000018	0.050254254351397444
1.5490000000000066	0.04950192056771643
1.5500000000000114	0.04997483538984855
1.5510000000000161	0.050778567724809286
1.552000000000021	0.050787824293926996
1.5530000000000257	0.04943885915993852
1.554000000000002	0.047577297520925585
1.5550000000000068	0.04712749962080185
1.5560000000000116	0.048647382129358326
1.5570000000000164	0.051157610374104115
1.5580000000000211	0.052948411264109235
1.559000000000026	0.05299189680831705
1.5600000000000023	0.05084063070963424
1.561000000000007	0.0472610659994065
1.5620000000000118	0.04494912698732484
1.5630000000000166	0.04495656295358946
1.5640000000000214	0.046568872464459246
1.5650000000000261	0.04858997791631007
1.5660000000000025	0.04918655098735968
1.5670000000000073	0.04770222710664411
1.568000000000012	0.04621152473848176
1.5690000000000168	0.04701419666455737
1.5700000000000216	0.04943657247421223
1.5710000000000264	0.051044974451788114
1.5720000000000027	0.05026649980069333
1.5730000000000075	0.047212547363802974
1.5740000000000123	0.043501590818960906
1.575000000000017	0.04147779291526876
1.5760000000000218	0.04192018542151795
1.5769999999999982	0.04393132526045797
1.578000000000003	0.04646742383346217
1.5790000000000077	0.04883764786821344
1.5800000000000125	0.050221863486321204
1.5810000000000173	0.04981556801535711
1.582000000000022	0.04946086561831386
1.5829999999999984	0.05130610340769095
1.5840000000000032	0.05361353007565231
1.585000000000008	0.054088700403430515
1.5860000000000127	0.052590285058827776
1.5870000000000175	0.0495727216946452
1.5880000000000223	0.04586755176906017
1.5889999999999986	0.042878410082280854
1.5900000000000034	0.04196665821190878
1.5910000000000082	0.04266588363255566
1.592000000000013	0.04252294160632042
1.5930000000000177	0.040959067028447205
1.5940000000000225	0.03966448859845485
1.5949999999999989	0.039226690754922196
1.5960000000000036	0.03941425120619544
1.5970000000000084	0.04050918639105648
1.5980000000000132	0.041904310799898495
1.599000000000018	0.04272091033638428
1.6000000000000227	0.042324332944895626
1.600999999999999	0.04022371631035782
1.6020000000000039	0.03820689852206517
1.6030000000000086	0.03791941121826481
1.6040000000000134	0.03921995287729817
1.6050000000000182	0.041220475846509744
1.606000000000023	0.04246206028850525
1.6069999999999993	0.04287900767387767
1.608000000000004	0.042851258579161625
1.6090000000000089	0.042526650522259374
1.6100000000000136	0.04262602991638508
1.6110000000000184	0.04308391573890221
1.6120000000000232	0.0427785300590846
1.6129999999999995	0.04115272156741365
1.6140000000000043	0.038648356585077315
1.615000000000009	0.03595939989892662
1.6160000000000139	0.034138040123847704
1.6170000000000186	0.03413386173949534
1.6180000000000234	0.03545708094728922
1.6189999999999998	0.03684544835420288
1.6200000000000045	0.03798424246190306
1.6210000000000093	0.03894819708577228
1.622000000000014	0.04020887619097747
1.6230000000000189	0.04260592055708759
1.6240000000000236	0.04566063860600398
1.625	0.0477546322115344
1.6260000000000048	0.047814644939896435
1.6270000000000095	0.045997174766844874
1.6280000000000143	0.04317690208489439
1.629000000000019	0.04035541310597104
1.6300000000000239	0.03872239381223053
1.6310000000000002	0.039020150626708806
1.632000000000005	0.040035815948678014
1.6330000000000098	0.04028857074700039
1.6340000000000146	0.040405660561591644
1.6350000000000193	0.04107623124293116
1.636000000000024	0.04150064456951351
1.6370000000000005	0.04149491847897635
1.6380000000000052	0.041999586893270796
1.63900000000001	0.04272565555522205
1.6400000000000148	0.04257781118691352
1.6410000000000196	0.041277956587456505
1.6420000000000243	0.039187191780430786
1.6430000000000007	0.037341447862693646
1.6440000000000055	0.036236175542415594
1.6450000000000102	0.03549879730672184
1.646000000000015	0.034868327857303004
1.6470000000000198	0.034244907639337234
1.6480000000000246	0.03447047170636355
1.649000000000001	0.03541670319502185
1.6500000000000057	0.036386454391247734
1.6510000000000105	0.037738929396313785
1.6520000000000152	0.03836534165652984
1.65300000000002	0.03764991513252931
1.6540000000000248	0.03631257369090479
1.6550000000000011	0.0346354301834645
1.656000000000006	0.033017641161955845
1.6570000000000107	0.032767675381985266
1.6580000000000155	0.03442552526360085
1.6590000000000202	0.03623494780154811
1.660000000000025	0.037621620125321276
1.6610000000000014	0.039399972240006714
1.6620000000000061	0.04167020646877821
1.663000000000011	0.044091693271004095
1.6640000000000157	0.046075221204266895
1.6650000000000205	0.0475153758694407
1.6660000000000252	0.0484789857985153
1.6670000000000016	0.04845883800201068
1.6680000000000064	0.04711414863458551
1.6690000000000111	0.044801593363024104
1.670000000000016	0.0424222848173153
1.6710000000000207	0.04113425603673683
1.6720000000000255	0.04099862235925002
1.6730000000000018	0.04068446069366644
1.6740000000000066	0.04016076913314043
1.6750000000000114	0.04088162744029877
1.6760000000000161	0.04284288298956637
1.677000000000021	0.04454409702112318
1.6780000000000257	0.045626132254988655
1.679000000000002	0.04657220501392906
1.6800000000000068	0.0468357277570875
1.6810000000000116	0.04617919755800843
1.6820000000000164	0.0451024864986186
1.6830000000000211	0.04395107075585235
1.684000000000026	0.04261132703473642
1.6850000000000023	0.04064989590166544
1.686000000000007	0.03888960752366899
1.6870000000000118	0.03843664882704746
1.6880000000000166	0.03886988163014137
1.6890000000000214	0.039441534800423464
1.6900000000000261	0.03994451214734681
1.6910000000000025	0.04069195588437474
1.6920000000000073	0.04130589728066369
1.693000000000012	0.040792890062591305
1.6940000000000168	0.039591681439539436
1.6950000000000216	0.03844954554840377
1.6960000000000264	0.03717848692434279
1.6970000000000027	0.035916583462227133
1.6980000000000075	0.03525454401157201
1.6990000000000123	0.03501410572781505
1.700000000000017	0.03453159452248142
1.7010000000000218	0.0342111230343696
1.7019999999999982	0.035037453593543925
1.703000000000003	0.036903909844201485
1.7040000000000077	0.03901593332602642
1.7050000000000125	0.04045262265519366
1.7060000000000173	0.040264077500644604
1.707000000000022	0.03892106343609468
1.7079999999999984	0.038248535859061746
1.7090000000000032	0.03855656841203842
1.710000000000008	0.03829451188538788
1.7110000000000127	0.03687184679102118
1.7120000000000175	0.034637554043346105
1.7130000000000223	0.03212402973405851
1.7139999999999986	0.03017491063185699
1.7150000000000034	0.029915393545723937
1.7160000000000082	0.03180924044119256
1.717000000000013	0.03416114078333736
1.7180000000000177	0.03626208436414272
1.7190000000000225	0.03914756229923312
1.7199999999999989	0.041935354798731644
1.7210000000000036	0.04339480670615768
1.7220000000000084	0.044196954179506184
1.7230000000000132	0.044759749871744456
1.724000000000018	0.04442349601353929
1.7250000000000227	0.0422139116295099
1.725999999999999	0.038289391474597485
1.7270000000000039	0.03519888730135988
1.7280000000000086	0.03467019768949657
1.7290000000000134	0.03597355955233857
1.7300000000000182	0.0381835595796166
1.731000000000023	0.04020074505216906
1.7319999999999993	0.040793704166745964
1.733000000000004	0.0404726784579524
1.7340000000000089	0.04097525474896672
1.7350000000000136	0.04276511151337668
1.7360000000000184	0.04443782800032067
1.7370000000000232	0.04446449201699346
1.7379999999999995	0.042772446886931194
1.7390000000000043	0.040211106159815505
1.740000000000009	0.03769467593266293
1.7410000000000139	0.03629236996949847
1.7420000000000186	0.03725863327315295
1.7430000000000234	0.04042531032578195
1.7439999999999998	0.043319240208201576
1.7450000000000045	0.04415558215911375
1.7460000000000093	0.04354388298582965
1.747000000000014	0.042440166268414264
1.7480000000000189	0.04130017510584426
1.7490000000000236	0.040764292780867205
1.75	0.04062906184901801
1.7510000000000048	0.03926244728885336
1.7520000000000095	0.03577671050465099
1.7530000000000143	0.03140892046583421
1.754000000000019	0.028363134767152853
1.7550000000000239	0.027731617562387897
1.7560000000000002	0.02892503443292919
1.757000000000005	0.031082410463330743
1.7580000000000098	0.033212031803430575
1.7590000000000146	0.0345453094872264
1.7600000000000193	0.03585376050380396
1.761000000000024	0.037793520034799445
1.7620000000000005	0.04017956663629331
1.7630000000000052	0.04287091908856182
1.76400000000001	0.045041488949539396
1.7650000000000148	0.045173848925415594
1.7660000000000196	0.04260346921538847
1.7670000000000243	0.038921255203101315
1.7680000000000007	0.03632363015357084
1.7690000000000055	0.03560828769913246
1.7700000000000102	0.036365841225915296
1.771000000000015	0.03757937234436534
1.7720000000000198	0.03748643601953591
1.7730000000000246	0.0356637776151917
1.774000000000001	0.03471718766608597
1.7750000000000057	0.036247233534162475
1.7760000000000105	0.03901207576674624
1.7770000000000152	0.041327066932710155
1.77800000000002	0.04225369082026884
1.7790000000000248	0.041958675872246325
1.7800000000000011	0.04112814483147417
1.781000000000006	0.04069652664724617
1.7820000000000107	0.04201405513240894
1.7830000000000155	0.04479666226525973
1.7840000000000202	0.0472108778426782
1.785000000000025	0.048327977254776125
1.7860000000000014	0.04829584137286305
1.7870000000000061	0.048165329841875985
1.788000000000011	0.04863879882892906
1.7890000000000157	0.04852072025304675
1.7900000000000205	0.04663247922157618
1.7910000000000252	0.04357826464649571
1.7920000000000016	0.04007306931623959
1.7930000000000064	0.03584628363529297
1.7940000000000111	0.03153483341590097
1.795000000000016	0.029047184270218452
1.7960000000000207	0.029342458241464458
1.7970000000000255	0.03147105043304511
1.7980000000000018	0.033836103218348026
1.7990000000000066	0.03535346469841682
1.8000000000000114	0.03560821081047123
1.8010000000000161	0.03560422319220295
1.802000000000021	0.037110374423220016
1.8030000000000257	0.03963534627945291
1.804000000000002	0.040868517242405304
1.8050000000000068	0.03976461558925505
1.8060000000000116	0.036591146373171235
1.8070000000000164	0.03269128147670784
1.8080000000000211	0.029788238564548375
1.809000000000026	0.02853664033507215
1.8100000000000023	0.028737689428782423
1.811000000000007	0.029244262912002935
1.8120000000000118	0.029240539093327203
1.8130000000000166	0.02853793070509377
1.8140000000000214	0.027180035259289213
1.8150000000000261	0.027140915475061273
1.8160000000000025	0.029282522020131603
1.8170000000000073	0.031632841950067936
1.818000000000012	0.03352035305881503
1.8190000000000168	0.034641946078362955
1.8200000000000216	0.03348961110978055
1.8210000000000264	0.030702513331998034
1.8220000000000027	0.028979490867127086
1.8230000000000075	0.029769203726188364
1.8240000000000123	0.03254727851677597
1.825000000000017	0.03563037361485353
1.8260000000000218	0.03728995930295687
1.8269999999999982	0.0377650937062082
1.828000000000003	0.038344914397642094
1.8290000000000077	0.03893606304663017
1.8300000000000125	0.039559231058689595
1.8310000000000173	0.04027591351350549
1.832000000000022	0.04029102256303429
1.8329999999999984	0.039154321678515284
1.8340000000000032	0.036339556096093496
1.835000000000008	0.033150007149629145
1.8360000000000127	0.031793071013717256
1.8370000000000175	0.03221013127571503
1.8380000000000223	0.03384004067050837
1.8389999999999986	0.03578961004906496
1.8400000000000034	0.03674546724020074
1.8410000000000082	0.03657607379574159
1.842000000000013	0.03684576002393782
1.8430000000000177	0.03916218522126689
1.8440000000000225	0.042210535095950186
1.8449999999999989	0.043731835794851626
1.8460000000000036	0.04349977177883725
1.8470000000000084	0.04145379869123415
1.8480000000000132	0.0379943204308856
1.849000000000018	0.03500094450131705
1.8500000000000227	0.0334958190062372
1.850999999999999	0.032803400654971136
1.8520000000000039	0.03161310999454356
1.8530000000000086	0.029581623744128566
1.8540000000000134	0.028127162282569097
1.8550000000000182	0.028273160080803283
1.856000000000023	0.029582296892478627
1.8569999999999993	0.0317320326347495
1.858000000000004	0.033805187421711735
1.8590000000000089	0.034161789027917576
1.8600000000000136	0.032949959269796124
1.8610000000000184	0.03181937919722355
1.8620000000000232	0.031825444343706724
1.8629999999999995	0.03311932906314847
1.8640000000000043	0.03492526066456117
1.865000000000009	0.03591569260262678
1.8660000000000139	0.03558605872073912
1.8670000000000186	0.03510843698739044
1.8680000000000234	0.03541443797028753
1.8689999999999998	0.035894310962123574
1.8700000000000045	0.03674598632905099
1.8710000000000093	0.03812879649041487
1.872000000000014	0.03874872861153085
1.8730000000000189	0.03810229906161681
1.8740000000000236	0.03631393707641461
1.875	0.03354596025944128
1.8760000000000048	0.031219199002177653
1.8770000000000095	0.030308651986770366
1.8780000000000143	0.030310381625363505
1.879000000000019	0.03122455860108113
1.8800000000000239	0.03227558409783446
1.8810000000000002	0.03247549994519089
1.882000000000005	0.03274748913619343
1.8830000000000098	0.03405949092014886
1.8840000000000146	0.03597631605597472
1.8850000000000193	0.03695549737009958
1.886000000000024	0.036792510152566175
1.8870000000000005	0.03599828602881502
1.8880000000000052	0.03389214651842331
1.88900000000001	0.030755626336920142
1.8900000000000148	0.028199051263129986
1.8910000000000196	0.026986521838443113
1.8920000000000243	0.026546656474764136
1.8930000000000007	0.026384321140165506
1.8940000000000055	0.026332920522857288
1.8950000000000102	0.026575602135061292
1.896000000000015	0.02739982184781232
1.8970000000000198	0.028924558759381262
1.8980000000000246	0.031300276013031716
1.899000000000001	0.033556805971922024
1.9000000000000057	0.03452399963633697
1.9010000000000105	0.03459845268599827
1.9020000000000152	0.034653323312657885
1.90300000000002	0.034731670184719794
1.9040000000000248	0.034464785087485385
1.9050000000000011	0.033562823716605246
1.906000000000006	0.03231321887107225
1.9070000000000107	0.03149611284095765
1.9080000000000155	0.0317084637411704
1.9090000000000202	0.03233127934496469
1.910000000000025	0.032861360567609604
1.9110000000000014	0.0340662517810659
1.9120000000000061	0.034935534537011065
1.913000000000011	0.034124520407492774
1.9140000000000157	0.032720140134424765
1.9150000000000205	0.03190134610643548
1.9160000000000252	0.031210899006347062
1.9170000000000016	0.0297524974583784
1.9180000000000064	0.028059815650457287
1.9190000000000111	0.027433931814640912
1.920000000000016	0.02758721911469396
1.9210000000000207	0.027819568927834656
1.9220000000000255	0.02905736487562321
1.9230000000000018	0.03194976979997158
1.9240000000000066	0.03553995955742761
1.9250000000000114	0.03860117274216126
1.9260000000000161	0.040268531361324925
1.927000000000021	0.04006662535845089
1.9280000000000257	0.03835196996264145
1.929000000000002	0.03604703542977945
1.9300000000000068	0.03341373910814914
1.9310000000000116	0.029740496170960643
1.9320000000000164	0.025342417200365716
1.9330000000000211	0.021818267490013095
1.934000000000026	0.020024885776558282
1.9350000000000023	0.020425245983555218
1.936000000000007	0.022531840779846254
1.9370000000000118	0.02440684617251626
1.9380000000000166	0.02559534297535404
1.9390000000000214	0.027080424755561744
1.9400000000000261	0.02840633808579738
1.9410000000000025	0.028725182984162923
1.9420000000000073	0.028746014771318322
1.943000000000012	0.028772040830527784
1.9440000000000168	0.02797766234642835
1.9450000000000216	0.026209201035168123
1.9460000000000264	0.024045021877647472
1.9470000000000027	0.02213737174908368
1.9480000000000075	0.021653183633242527
1.9490000000000123	0.0230340486482975
1.950000000000017	0.024722254295309706
1.9510000000000218	0.025453924587703125
1.9519999999999982	0.02575298927059428
1.953000000000003	0.026439483603330812
1.9540000000000077	0.02754350783512256
1.9550000000000125	0.028985788805124
1.9560000000000173	0.030795720912801777
1.957000000000022	0.031834372184412596
1.9579999999999984	0.030811411670154346
1.9590000000000032	0.02886814286854987
1.960000000000008	0.02795850700713408
1.9610000000000127	0.02840682351479829
1.9620000000000175	0.03048319663871214
1.9630000000000223	0.03412901803055054
1.9639999999999986	0.03729484898814771
1.9650000000000034	0.03863676387505793
1.9660000000000082	0.038738912215399546
1.967000000000013	0.038176033536690565
1.9680000000000177	0.03730666574529434
1.9690000000000225	0.03698611740790311
1.9699999999999989	0.03658045302457997
1.9710000000000036	0.034167443113037474
1.9720000000000084	0.030412423545405312
1.9730000000000132	0.02701526156414963
1.974000000000018	0.02484532723033401
1.9750000000000227	0.02451665553121539
1.975999999999999	0.02558272913840165
1.9770000000000039	0.027019430890552143
1.9780000000000086	0.02802743751940058
1.9790000000000134	0.028894440306683027
1.9800000000000182	0.029969503998838014
1.981000000000023	0.031208141528208742
1.9819999999999993	0.03371132629576502
1.983000000000004	0.037462568315370474
1.9840000000000089	0.039669952753559806
1.9850000000000136	0.038104450004665544
1.9860000000000184	0.03392911266897937
1.9870000000000232	0.029668141513418636
1.9879999999999995	0.02663268014634037
1.9890000000000043	0.02557721590785124
1.990000000000009	0.026359950170657953
1.9910000000000139	0.02717592627140348
1.9920000000000186	0.026486975611718998
1.9930000000000234	0.024676839100067356
1.9939999999999998	0.023449087927607495
1.9950000000000045	0.024338900119413497
1.9960000000000093	0.027020000019511266
1.997000000000014	0.029121885121863138
1.9980000000000189	0.029045062307423715
[truncated: 1 more rows]
