# Supplementary material for: Stimulus duration encoding occurs early in the moth olfactory pathway
Source: Commun Biol. 2024 Oct 3;7:1252. doi: 10.1038/s42003-024-06921-z (PMC11449909; doi:10.1038/s42003-024-06921-z)
Supplement: Supplementary file 3 — Supplementary Data 1 [file 42003_2024_6921_MOESM3_ESM.zip › Fig 1/A/1s.csv]

time	PID (mV)
0.0	0.005716584462240914
0.0010000000000047748	0.00540416620143044
0.0020000000000095497	0.004421490562934321
0.0030000000000143245	0.0038761924532082397
0.004000000000019099	0.00458027216405752
0.005000000000023874	0.005925617987360441
0.006000000000000227	0.008157922383805657
0.007000000000005002	0.012739722887049392
0.008000000000009777	0.020273733732594158
0.009000000000014552	0.029847087305410594
0.010000000000019327	0.03991999404320285
0.011000000000024102	0.04967955224554368
0.012000000000000455	0.05926068148565281
0.01300000000000523	0.06855482996513107
0.014000000000010004	0.07757570206483158
0.01500000000001478	0.08619710299754896
0.016000000000019554	0.09391462197689895
0.01700000000002433	0.10066166732663429
0.018000000000000682	0.10593708406007339
0.019000000000005457	0.10962151027622538
0.020000000000010232	0.11226675003637698
0.021000000000015007	0.11409619529247435
0.02200000000001978	0.11555388594238672
0.023000000000024556	0.11753654809609901
0.02400000000000091	0.12106800069472806
0.025000000000005684	0.12608264880430958
0.02600000000001046	0.1310049270657568
0.027000000000015234	0.1350406780794516
0.02800000000002001	0.13903988283722166
0.029000000000024784	0.14305839275231486
0.030000000000001137	0.14666459282770922
0.03100000000000591	0.15028963578347748
0.03200000000001069	0.15338779084145068
0.03300000000001546	0.15521075736148549
0.034000000000020236	0.1564277996661456
0.03500000000002501	0.15764838863997083
0.036000000000001364	0.15865417805489665
0.03700000000000614	0.15954442059883447
0.038000000000010914	0.16123513373777304
0.03900000000001569	0.16362965166368373
0.040000000000020464	0.16587259389367348
0.04100000000002524	0.16739477391968263
0.04200000000000159	0.16793231901657132
0.043000000000006366	0.16829115406093303
0.04400000000001114	0.16854433334951963
0.045000000000015916	0.1681145376165306
0.04600000000002069	0.16710992986259626
0.047000000000025466	0.1664854048658694
0.04800000000000182	0.16689456886270182
0.049000000000006594	0.16747434369988207
0.05000000000001137	0.16831958631791466
0.051000000000016144	0.17030422956876085
0.05200000000002092	0.17317239327749834
0.05300000000002569	0.17551313363342896
0.054000000000002046	0.1764657633088165
0.05500000000000682	0.17695245621790365
0.056000000000011596	0.17766118719553614
0.05700000000001637	0.17843603103764485
0.058000000000021146	0.17908994268967418
0.05900000000002592	0.1794992312600477
0.060000000000002274	0.17955371007301885
0.06100000000000705	0.17884467162165046
0.06200000000001182	0.17764094264573535
0.0630000000000166	0.17710363212167612
0.06400000000002137	0.1777820208527267
0.06499999999999773	0.17944190150160158
0.0660000000000025	0.1810048227279011
0.06700000000000728	0.18164627281608953
0.06800000000001205	0.18237064992683183
0.06900000000001683	0.1843034674515121
0.0700000000000216	0.18688257930725655
0.07099999999999795	0.18972254850561704
0.07200000000000273	0.19336713484206777
0.0730000000000075	0.19678316463637988
0.07400000000001228	0.19831260658573355
0.07500000000001705	0.1981816760514537
0.07600000000002183	0.19833493850705142
0.07699999999999818	0.20021798855353123
0.07800000000000296	0.20360256461753795
0.07900000000000773	0.20795685027528873
0.0800000000000125	0.2119789103223191
0.08100000000001728	0.2138822975616508
0.08200000000002206	0.2138924848328193
0.08299999999999841	0.21404325122762174
0.08400000000000318	0.21480120209264886
0.08500000000000796	0.2156011857588587
0.08600000000001273	0.21667272155564915
0.08700000000001751	0.21699223133808998
0.08800000000002228	0.21636538101726843
0.08899999999999864	0.21574669903709492
0.09000000000000341	0.21556450447554806
0.09100000000000819	0.21745715232741014
0.09200000000001296	0.2216490556546359
0.09300000000001774	0.22546707260834664
0.09400000000002251	0.2272175526150994
0.09499999999999886	0.22733674317295022
0.09600000000000364	0.22692808098803002
0.09700000000000841	0.22677940581460493
0.09800000000001319	0.22638667471147755
0.09900000000001796	0.2250335411653056
0.10000000000002274	0.22303820360043902
0.10099999999999909	0.22076841873978603
0.10200000000000387	0.2182260648352754
0.10300000000000864	0.21610135787447587
0.10400000000001342	0.21587860700628048
0.10500000000001819	0.21810049025580006
0.10600000000002296	0.2220075231896173
0.10699999999999932	0.22568897569877597
0.10800000000000409	0.2272495010458298
0.10900000000000887	0.22804770072126182
0.11000000000001364	0.2306468434793626
0.11100000000001842	0.23522812839706228
0.11200000000002319	0.240587308788668
0.11299999999999955	0.24469344674644997
0.11400000000000432	0.245693104079291
0.1150000000000091	0.24443780753715325
0.11600000000001387	0.242798812562975
0.11700000000001864	0.24163076776905384
0.11800000000002342	0.2418724397408193
0.11899999999999977	0.24347238908362473
0.12000000000000455	0.24534625035305518
0.12100000000000932	0.2460978924787689
0.1220000000000141	0.24440866205224346
0.12300000000001887	0.24173055372949193
0.12400000000002365	0.2411496004546913
0.125	0.2427590487935799
0.12600000000000477	0.24396971230703735
0.12700000000000955	0.2434705904915232
0.12800000000001432	0.24140064911336157
0.1290000000000191	0.23804499496973983
0.13000000000002387	0.23480410960150216
0.13100000000000023	0.23403089907115063
0.132000000000005	0.23621372128445012
0.13300000000000978	0.2394222744752244
0.13400000000001455	0.2420533411814421
0.13500000000001933	0.24391483118711516
0.1360000000000241	0.2456045224471125
0.13700000000000045	0.24762795166048182
0.13800000000000523	0.25048594528900076
0.13900000000001	0.25382058678254227
0.14000000000001478	0.25604110124685125
0.14100000000001955	0.2558608537458331
0.14200000000002433	0.2535255649217955
0.14300000000000068	0.25098813488451255
0.14400000000000546	0.24999329637369463
0.14500000000001023	0.2511204686177033
0.146000000000015	0.25399151105974305
0.14700000000001978	0.2574969156402424
0.14800000000002456	0.25991218276522265
0.1490000000000009	0.25996989595999154
0.15000000000000568	0.25872978130040547
0.15100000000001046	0.2593068430527513
0.15200000000001523	0.2630002771215783
0.15300000000002	0.26716303994191226
0.15400000000002478	0.2685544546511452
0.15500000000000114	0.26655894878919295
0.1560000000000059	0.26278651312539536
0.1570000000000107	0.25893529625780676
0.15800000000001546	0.2565074527504436
0.15900000000002024	0.2566185821863486
0.160000000000025	0.2590161432571342
0.16100000000000136	0.2619416007603934
0.16200000000000614	0.26323678553178703
0.16300000000001091	0.26269071255953075
0.1640000000000157	0.2617928969368641
0.16500000000002046	0.26184756746984406
0.16600000000002524	0.2632365587143234
0.1670000000000016	0.2648546875895262
0.16800000000000637	0.26505472324410856
0.16900000000001114	0.2638940494318236
0.17000000000001592	0.2626885997089319
0.1710000000000207	0.2619970098986483
0.17200000000002547	0.26265448798503693
0.17300000000000182	0.2652152862831256
0.1740000000000066	0.26812519786153294
0.17500000000001137	0.26993975468775216
0.17600000000001614	0.2706874438974326
0.17700000000002092	0.2707432001676868
0.1780000000000257	0.27094069270704607
0.17900000000000205	0.2725793049653628
0.18000000000000682	0.27506785827794156
0.1810000000000116	0.2762050691717805
0.18200000000001637	0.2751620602072816
0.18300000000002115	0.2726640729228152
0.18400000000002592	0.2703468004457321
0.18500000000000227	0.26952497345707527
0.18600000000000705	0.2698916291797964
0.18700000000001182	0.271144154073796
0.1880000000000166	0.2732179292285737
0.18900000000002137	0.27507534698493485
0.18999999999999773	0.27577038111459407
0.1910000000000025	0.2757104141778982
0.19200000000000728	0.27601884733131654
0.19300000000001205	0.2768766930210815
0.19400000000001683	0.277239285867512
0.1950000000000216	0.27654010368573617
0.19599999999999795	0.2753124535603679
0.19700000000000273	0.2732846134454453
0.1980000000000075	0.2706329128712749
0.19900000000001228	0.26988133134683645
0.20000000000001705	0.27189680075024414
0.20100000000002183	0.27443135303526833
0.20199999999999818	0.2762293429514775
0.20300000000000296	0.2777693502995968
0.20400000000000773	0.27924098908986755
0.2050000000000125	0.2809024145473005
0.20600000000001728	0.2828422905111199
0.20700000000002206	0.2842356597204384
0.2079999999999984	0.2846553623840325
0.20900000000000318	0.2839169515848132
0.21000000000000796	0.2816087642928019
0.21100000000001273	0.2787829200131144
0.2120000000000175	0.27753212996206594
0.21300000000002228	0.2783729117574798
0.21399999999999864	0.27988247653883647
0.2150000000000034	0.28126869126217596
0.21600000000000819	0.28304478910219166
0.21700000000001296	0.28527310596790223
0.21800000000001774	0.2870442164671423
0.2190000000000225	0.28849525226969547
0.21999999999999886	0.2906728586128977
0.22100000000000364	0.2921732344503746
0.2220000000000084	0.29205276412362374
0.2230000000000132	0.2919182497009059
0.22400000000001796	0.2919069929501714
0.22500000000002274	0.29130264781456117
0.2259999999999991	0.29064788002932296
0.22700000000000387	0.2901415839200639
0.22800000000000864	0.2895079337324908
0.22900000000001342	0.28860911207293105
0.2300000000000182	0.28750699781611205
0.23100000000002296	0.28729743950075387
0.23199999999999932	0.28837384117441794
0.2330000000000041	0.2896001729859647
0.23400000000000887	0.29049514770395213
0.23500000000001364	0.29080828703605394
0.23600000000001842	0.29030698428930496
0.2370000000000232	0.28950642960491235
0.23799999999999955	0.2885158429375848
0.23900000000000432	0.28738804766440595
0.2400000000000091	0.2866516986976678
0.24100000000001387	0.2863094200232741
0.24200000000001864	0.28628979114991665
0.24300000000002342	0.28704260258390135
0.24399999999999977	0.2881904152861302
0.24500000000000455	0.28856660238512327
0.24600000000000932	0.28877294593140035
0.2470000000000141	0.29022263468205145
0.24800000000001887	0.29207998298453147
0.24900000000002365	0.2926460785723742
0.25	0.2926543758055954
0.2510000000000048	0.29361145183537524
0.25200000000000955	0.29452007742818725
0.2530000000000143	0.2945664619905953
0.2540000000000191	0.29416926636665625
0.2550000000000239	0.2931387189070142
0.2560000000000002	0.29223893482776014
0.257000000000005	0.29258572888884377
0.2580000000000098	0.2933851561041326
0.25900000000001455	0.29358678627824053
0.2600000000000193	0.2936246001064965
0.2610000000000241	0.29369054890576696
0.26200000000000045	0.29300061745100864
0.26300000000000523	0.29208902570134765
0.26400000000001	0.2916939836273301
0.2650000000000148	0.29098598478815957
0.26600000000001955	0.2900457387179016
0.26700000000002433	0.2897592035760651
0.2680000000000007	0.2900228157608672
0.26900000000000546	0.2898462019877012
0.27000000000001023	0.2892872216840615
0.271000000000015	0.2906246393735034
0.2720000000000198	0.29459273662736624
0.27300000000002456	0.29906094549277945
0.2740000000000009	0.30209862555795697
0.2750000000000057	0.30370438761135926
0.27600000000001046	0.3049777894495676
0.27700000000001523	0.30630799983838125
0.27800000000002	0.3071486945093249
0.2790000000000248	0.30682995518869216
0.28000000000000114	0.3052450403218802
0.2810000000000059	0.3024634120772419
0.2820000000000107	0.2992269624385926
0.28300000000001546	0.2973996637225091
0.28400000000002024	0.29785522642731177
0.285000000000025	0.2995845752514678
0.28600000000000136	0.30113967447782414
0.28700000000000614	0.3020340361380618
0.2880000000000109	0.302468848953095
0.2890000000000157	0.30282581648471973
0.29000000000002046	0.30374246812923494
0.29100000000002524	0.3051963284586608
0.2920000000000016	0.30646505535526086
0.29300000000000637	0.30631866600873475
0.29400000000001114	0.30425334304643903
0.2950000000000159	0.30175925571221585
0.2960000000000207	0.3000583984344829
0.29700000000002547	0.299434655779743
0.2980000000000018	0.300202915553966
0.2990000000000066	0.30172375546706287
0.30000000000001137	0.30282971552845034
0.30100000000001614	0.3035170015260573
0.3020000000000209	0.3043804512199578
0.3030000000000257	0.30580642269164954
0.30400000000000205	0.30786034485601
0.3050000000000068	0.30999202240318857
0.3060000000000116	0.31139542531731723
0.30700000000001637	0.31160673998779537
0.30800000000002115	0.3107221071564536
0.3090000000000259	0.30985883672930126
0.3100000000000023	0.3104374983576333
0.31100000000000705	0.31270341496584353
0.3120000000000118	0.31601437927079257
0.3130000000000166	0.31832555236994436
0.3140000000000214	0.31813338189112794
0.3149999999999977	0.3163600031666808
0.3160000000000025	0.31437381906397666
0.3170000000000073	0.31322108084814415
0.31800000000001205	0.31320211827214894
0.3190000000000168	0.3133363171431261
0.3200000000000216	0.3119429422260732
0.32099999999999795	0.30862098564615326
0.32200000000000273	0.30454839051100163
0.3230000000000075	0.3015819050637771
0.3240000000000123	0.3013862783048266
0.32500000000001705	0.3033399021680224
0.32600000000002183	0.30541456935916456
0.3269999999999982	0.3059328129397187
0.32800000000000296	0.30423053867646854
0.32900000000000773	0.3015325902862998
0.3300000000000125	0.2999819438876786
0.3310000000000173	0.30063018624839377
0.33200000000002206	0.302374324083687
0.3329999999999984	0.3033536975250329
0.3340000000000032	0.30253563371904013
0.33500000000000796	0.30074286002128453
0.33600000000001273	0.30017003247921326
0.3370000000000175	0.30143821494615064
0.3380000000000223	0.3036938104789137
0.33899999999999864	0.3061430174595149
0.3400000000000034	0.3077476324003798
0.3410000000000082	0.30772490193850094
0.34200000000001296	0.3064866665519284
0.34300000000001774	0.3056047136282336
0.3440000000000225	0.3063848373265059
0.34499999999999886	0.30811349818662126
0.34600000000000364	0.30919201676531016
0.3470000000000084	0.3091621633764815
0.3480000000000132	0.3081715678833897
0.34900000000001796	0.30638598466983585
0.35000000000002274	0.30539847600267356
0.3509999999999991	0.30699379112435643
0.35200000000000387	0.3107270545858512
0.35300000000000864	0.314670388466792
0.3540000000000134	0.31706722072267185
0.3550000000000182	0.31721297508874874
0.35600000000002296	0.3157243381545754
0.3569999999999993	0.3141860312965566
0.3580000000000041	0.3131991314547563
0.35900000000000887	0.31289211374572806
0.36000000000001364	0.31270766580905784
0.3610000000000184	0.31119711561741886
0.3620000000000232	0.30922778689156166
0.36299999999999955	0.30829932171909596
0.3640000000000043	0.3089976891410371
0.3650000000000091	0.311542380855522
0.36600000000001387	0.31475404010345287
0.36700000000001864	0.3170297559328064
0.3680000000000234	0.317013052835956
0.3689999999999998	0.3150034342019969
0.37000000000000455	0.3132494454391648
0.3710000000000093	0.3134978424352002
0.3720000000000141	0.31581078130779144
0.37300000000001887	0.3183460883007591
0.37400000000002365	0.31894473761804215
0.375	0.3172140772900526
0.3760000000000048	0.3147149454905912
0.37700000000000955	0.31293234656781405
0.3780000000000143	0.31229267454672555
0.3790000000000191	0.3129210255053405
0.3800000000000239	0.3140888828400702
0.3810000000000002	0.31444337791534666
0.382000000000005	0.31319132569174896
0.3830000000000098	0.3113761346632339
0.38400000000001455	0.31036208160128975
0.3850000000000193	0.3100867423091285
0.3860000000000241	0.3106735217621815
0.38700000000000045	0.31199210437080427
0.38800000000000523	0.3129680029920576
0.38900000000001	0.31271877770938183
0.3900000000000148	0.31234915340440217
0.39100000000001955	0.31457066406342593
0.39200000000002433	0.3197531072618551
0.3930000000000007	0.3253210889926965
0.39400000000000546	0.32881254864199133
0.39500000000001023	0.329329777613513
0.396000000000015	0.3274508322052455
0.3970000000000198	0.3250607132475361
0.39800000000002456	0.324069266177659
0.3990000000000009	0.3247550932222992
0.4000000000000057	0.3259436220867543
0.40100000000001046	0.3262463800713271
0.40200000000001523	0.3250909404043779
0.40300000000002	0.3230032300112601
0.4040000000000248	0.32139592099479963
0.40500000000000114	0.32135265253665557
0.4060000000000059	0.3220409877428346
0.4070000000000107	0.3220607380721647
0.40800000000001546	0.32148914043284627
0.40900000000002024	0.3205709404545172
0.410000000000025	0.319516680569533
0.41100000000000136	0.3195022195705247
0.41200000000000614	0.3210155018959918
0.4130000000000109	0.32285067780295224
0.4140000000000157	0.32345722285921696
0.41500000000002046	0.32251855217605807
0.41600000000002524	0.3204690518637324
0.4170000000000016	0.31804757338264766
0.41800000000000637	0.316219768588551
0.41900000000001114	0.31552050240631674
0.4200000000000159	0.31610663403908945
0.4210000000000207	0.3168313970705179
0.42200000000002547	0.31618526582985634
0.4230000000000018	0.314556206704947
0.4240000000000066	0.31340215213891
0.42500000000001137	0.31324916574076866
0.42600000000001614	0.31374335496859423
0.4270000000000209	0.3145570475054066
0.4280000000000257	0.3152435242249406
0.42900000000000205	0.3155317319645606
0.4300000000000068	0.31552539938030755
0.4310000000000116	0.3161273565852768
0.43200000000001637	0.3178110890988359
0.43300000000002115	0.3201780905814571
0.4340000000000259	0.3228972806187014
0.4350000000000023	0.32443008259465994
0.43600000000000705	0.3238737246661575
0.4370000000000118	0.32267906303353444
0.4380000000000166	0.3224598289617722
0.4390000000000214	0.323683759599871
0.4399999999999977	0.32537995929543384
0.4410000000000025	0.32575832549656797
0.4420000000000073	0.3245926881877871
0.44300000000001205	0.32327377903910326
0.4440000000000168	0.3229136969292506
0.4450000000000216	0.323627484295427
0.44599999999999795	0.32507149510887096
0.44700000000000273	0.3274258703092633
0.4480000000000075	0.33035828350320456
0.4490000000000123	0.33272763882242173
0.45000000000001705	0.3341654441731017
0.45100000000002183	0.33507709188660584
0.4519999999999982	0.3358913402507603
0.45300000000000296	0.33687676021426666
0.45400000000000773	0.33718949539898113
0.4550000000000125	0.3358816640049594
0.4560000000000173	0.33414174599749547
0.45700000000002206	0.33322851431604955
0.4579999999999984	0.33286363020152765
0.4590000000000032	0.3321829192829894
0.46000000000000796	0.33111920806730283
0.46100000000001273	0.33039569516611267
0.4620000000000175	0.3301292031236467
0.4630000000000223	0.3306698737294623
0.46399999999999864	0.33192048526843737
0.4650000000000034	0.33291277499630506
0.4660000000000082	0.33325529196337794
0.46700000000001296	0.33317005601288985
0.46800000000001774	0.33279923178045745
0.4690000000000225	0.33214386977813715
0.46999999999999886	0.3315533815302493
0.47100000000000364	0.33093185288213134
0.4720000000000084	0.3300297307327009
0.4730000000000132	0.32905914409666404
0.47400000000001796	0.3285266174924267
0.47500000000002274	0.32875604005174186
0.4759999999999991	0.3290548162843131
0.47700000000000387	0.32986651339262424
0.47800000000000864	0.3314594505639284
0.4790000000000134	0.3321086230763273
0.4800000000000182	0.33135107674043457
0.48100000000002296	0.329827291063223
0.4819999999999993	0.32768804844429905
0.4830000000000041	0.32524926089796324
0.48400000000000887	0.3235125161567282
0.48500000000001364	0.3231345969548452
0.4860000000000184	0.3234006184378338
0.4870000000000232	0.3235463088292712
0.48799999999999955	0.3243765682016981
0.4890000000000043	0.32646269916596526
0.4900000000000091	0.32906946502496565
0.49100000000001387	0.33204002148078027
0.49200000000001864	0.3353663554714367
0.4930000000000234	0.33851090316495325
0.4939999999999998	0.3411440255619118
0.49500000000000455	0.342396244038786
0.4960000000000093	0.34224055340662923
0.4970000000000141	0.34145211304253126
0.49800000000001887	0.33957667897076876
0.49900000000002365	0.3372573478710023
0.5	0.3356957153988902
0.5010000000000048	0.33439888187335265
0.5020000000000095	0.3328247904204631
0.5030000000000143	0.3314204108701895
0.5040000000000191	0.33068710441654814
0.5050000000000239	0.3306654392440541
0.5060000000000002	0.33135327740357773
0.507000000000005	0.33263027591813626
0.5080000000000098	0.33383192762038993
0.5090000000000146	0.33398513834179744
0.5100000000000193	0.33366968651612977
0.5110000000000241	0.33432255733129623
0.5120000000000005	0.3352552977962198
0.5130000000000052	0.3347906859443018
0.51400000000001	0.3323935017667748
0.5150000000000148	0.32974702973995546
0.5160000000000196	0.3292251894962187
0.5170000000000243	0.33077648511993596
0.5180000000000007	0.3330105982767779
0.5190000000000055	0.3349433876421519
0.5200000000000102	0.33616328019126007
0.521000000000015	0.33641421701266655
0.5220000000000198	0.33534452130612674
0.5230000000000246	0.3337144450846853
0.5240000000000009	0.3323418731162531
0.5250000000000057	0.3307149185120239
0.5260000000000105	0.32837187947196533
0.5270000000000152	0.3260226406496154
0.52800000000002	0.3245270507323125
0.5290000000000248	0.3238128107608609
0.5300000000000011	0.324336453977965
0.5310000000000059	0.32694017736274905
0.5320000000000107	0.33090217699345664
0.5330000000000155	0.33427950299144077
0.5340000000000202	0.3357114563835816
0.535000000000025	0.33548992014423734
0.5360000000000014	0.33438355591508345
0.5370000000000061	0.3328854894942024
0.5380000000000109	0.33186427651807654
0.5390000000000157	0.33133207415814014
0.5400000000000205	0.33025762101114475
0.5410000000000252	0.32827138084277974
0.5420000000000016	0.32626902354866144
0.5430000000000064	0.32570928795247034
0.5440000000000111	0.32759096943101107
0.5450000000000159	0.33176095927719257
0.5460000000000207	0.3360333246594204
0.5470000000000255	0.3379310836315713
0.5480000000000018	0.33767915362800616
0.5490000000000066	0.3372854476460102
0.5500000000000114	0.33817922864532
0.5510000000000161	0.34067455992408424
0.5520000000000209	0.3435872137672683
0.5530000000000257	0.3447954014869009
0.554000000000002	0.3435525376529711
0.5550000000000068	0.340827649563975
0.5560000000000116	0.33755644819670777
0.5570000000000164	0.3350348171309111
0.5580000000000211	0.33451967670076693
0.5590000000000259	0.3357719723414068
0.5600000000000023	0.33767303166116597
0.561000000000007	0.33773773271350954
0.5620000000000118	0.3347302096333794
0.5630000000000166	0.3316287003435148
0.5640000000000214	0.3301975613827332
0.5649999999999977	0.3293921109615112
0.5660000000000025	0.32920815403883263
0.5670000000000073	0.32906287810334156
0.568000000000012	0.3283396437776759
0.5690000000000168	0.3275693846476878
0.5700000000000216	0.32791834113334256
0.570999999999998	0.33107728294799027
0.5720000000000027	0.3363039079725496
0.5730000000000075	0.341177757960496
0.5740000000000123	0.3435823579706712
0.575000000000017	0.34337855765933234
0.5760000000000218	0.3423907997321405
0.5769999999999982	0.34202736924203736
0.578000000000003	0.3433817211431242
0.5790000000000077	0.3462110651584335
0.5800000000000125	0.3484230354303925
0.5810000000000173	0.3481278505227099
0.582000000000022	0.34537166909964384
0.5829999999999984	0.3422540768043672
0.5840000000000032	0.34121543434845997
0.585000000000008	0.3423791108158872
0.5860000000000127	0.34371423373138577
0.5870000000000175	0.34362093274326877
0.5880000000000223	0.34216528869966867
0.5889999999999986	0.3405964831280081
0.5900000000000034	0.3404160383344379
0.5910000000000082	0.34164379173685155
0.592000000000013	0.34274456553022997
0.5930000000000177	0.3424341591009762
0.5940000000000225	0.3397784860928986
0.5949999999999989	0.33556951188565043
0.5960000000000036	0.33176345852494715
0.5970000000000084	0.3295281417390419
0.5980000000000132	0.3301487357505001
0.599000000000018	0.33323475412244863
0.6000000000000227	0.3359662807927794
0.6009999999999991	0.33612836527562834
0.6020000000000039	0.33433930563901393
0.6030000000000086	0.3330576321535954
0.6040000000000134	0.33343676212397877
0.6050000000000182	0.33494944923073133
0.606000000000023	0.33710502021902344
0.6069999999999993	0.3392127347883964
0.6080000000000041	0.33978660695731433
0.6090000000000089	0.3384691836722036
0.6100000000000136	0.33705030170480516
0.6110000000000184	0.3380626649284088
0.6120000000000232	0.34194497037641025
0.6129999999999995	0.34599352465382305
0.6140000000000043	0.34801041149949036
0.6150000000000091	0.3477805765401564
0.6160000000000139	0.34584599873303945
0.6170000000000186	0.344123832985789
0.6180000000000234	0.3441004678107221
0.6189999999999998	0.3451712941526078
0.6200000000000045	0.3460868001012136
0.6210000000000093	0.3447539794126722
0.6220000000000141	0.3401378524802888
0.6230000000000189	0.3347191223450886
0.6240000000000236	0.3313510175667114
0.625	0.3309810635295505
0.6260000000000048	0.3328575174333569
0.6270000000000095	0.33501984466424617
0.6280000000000143	0.33636388808569895
0.6290000000000191	0.3369093478802786
0.6300000000000239	0.33693591452880944
0.6310000000000002	0.3378013921967193
0.632000000000005	0.3406452182731563
0.6330000000000098	0.34337645601033184
0.6340000000000146	0.34325311098099587
0.6350000000000193	0.3410158905117574
0.6360000000000241	0.338439152436927
0.6370000000000005	0.33598385591136787
0.6380000000000052	0.3343488078649826
0.63900000000001	0.3344266903575707
0.6400000000000148	0.33569817351195086
0.6410000000000196	0.33655710691695734
0.6420000000000243	0.3362600842039011
0.6430000000000007	0.3357188937419014
0.6440000000000055	0.3364611763962687
0.6450000000000102	0.3387107574808986
0.646000000000015	0.3413344462307901
0.6470000000000198	0.34383827268928957
0.6480000000000246	0.34564115080492663
0.6490000000000009	0.345565808547067
0.6500000000000057	0.3443200462628557
0.6510000000000105	0.3438513481674024
0.6520000000000152	0.3453180691806329
0.65300000000002	0.34784856045796686
0.6540000000000248	0.34932096494109555
0.6550000000000011	0.34890183859731283
0.6560000000000059	0.3468509731341797
0.6570000000000107	0.34413294905245034
0.6580000000000155	0.3422864580261334
0.6590000000000202	0.34255975622206924
0.660000000000025	0.3445657295321019
0.6610000000000014	0.34624369261849247
0.6620000000000061	0.34576409935636143
0.6630000000000109	0.3430419788613262
0.6640000000000157	0.34048142962970773
0.6650000000000205	0.3395613952526728
0.6660000000000252	0.33928763044657895
0.6670000000000016	0.34019777911072296
0.6680000000000064	0.34256987576779524
0.6690000000000111	0.34456758443345337
0.6700000000000159	0.345748094449851
0.6710000000000207	0.34728193103317306
0.6720000000000255	0.34965925092782235
0.6730000000000018	0.35202297652544
0.6740000000000066	0.3531006051622625
0.6750000000000114	0.3524714632907258
0.6760000000000161	0.3508639894660397
0.6770000000000209	0.3484959955443274
0.6780000000000257	0.3459243277600814
0.679000000000002	0.3449656281433156
0.6800000000000068	0.3459393744438132
0.6810000000000116	0.347398254962749
0.6820000000000164	0.3482063394302107
0.6830000000000211	0.3485563026146277
0.6840000000000259	0.34893440687677213
0.6850000000000023	0.3493403201079692
0.686000000000007	0.34973881046778077
0.6870000000000118	0.34998098173891684
0.6880000000000166	0.34967664816531274
0.6890000000000214	0.3483816941383998
0.6899999999999977	0.3463071274401463
0.6910000000000025	0.34482927325211304
0.6920000000000073	0.3447433938633843
0.693000000000012	0.3452128474745144
0.6940000000000168	0.3455687251907516
0.6950000000000216	0.34584614551640736
0.695999999999998	0.34671243197890306
0.6970000000000027	0.34780134341160124
0.6980000000000075	0.3478275086067778
0.6990000000000123	0.3477346085624826
0.700000000000017	0.34860515059144537
0.7010000000000218	0.34932043428782633
0.7019999999999982	0.348633506261543
0.703000000000003	0.3468906630580956
0.7040000000000077	0.3445222218517531
0.7050000000000125	0.34197205286068644
0.7060000000000173	0.3406071921348731
0.707000000000022	0.340631748966731
0.7079999999999984	0.34148348727004535
0.7090000000000032	0.3430205940010605
0.710000000000008	0.3452818210962425
0.7110000000000127	0.3477374303824892
0.7120000000000175	0.34908634244605374
0.7130000000000223	0.34904758624007354
0.7139999999999986	0.34833257247379845
0.7150000000000034	0.3474354019900105
0.7160000000000082	0.3466063363998355
0.717000000000013	0.34595178216244166
0.7180000000000177	0.3446166238185059
0.7190000000000225	0.34209266650733533
0.7199999999999989	0.3395613130875696
0.7210000000000036	0.33763857717136025
0.7220000000000084	0.3365111601164342
0.7230000000000132	0.3374229893833403
0.724000000000018	0.3403887576244379
0.7250000000000227	0.3432919175538635
0.7259999999999991	0.34536492614300707
0.7270000000000039	0.34726407825176486
0.7280000000000086	0.34872505732129655
0.7290000000000134	0.34910151163940395
0.7300000000000182	0.34891996170772044
0.731000000000023	0.34932945466414866
0.7319999999999993	0.3499186723282899
0.7330000000000041	0.3499928803282537
0.7340000000000089	0.34959704557113624
0.7350000000000136	0.3489556142512048
0.7360000000000184	0.3489840319800305
0.7370000000000232	0.34983567889519834
0.7379999999999995	0.3503523460357367
0.7390000000000043	0.35028386715455895
0.7400000000000091	0.35030107592707693
0.7410000000000139	0.3501798067834059
0.7420000000000186	0.3495692970840726
0.7430000000000234	0.3490116042366667
0.7439999999999998	0.34871520205566825
0.7450000000000045	0.34850026532781125
0.7460000000000093	0.34834558380008046
0.7470000000000141	0.34797238557125715
0.7480000000000189	0.34730619896571885
0.7490000000000236	0.3466953673209975
0.75	0.3470583558668556
0.7510000000000048	0.3491838639984634
0.7520000000000095	0.35173823746444455
0.7530000000000143	0.3527525517707095
0.7540000000000191	0.3519128173018087
0.7550000000000239	0.3503031306369181
0.7560000000000002	0.3488186765319736
0.757000000000005	0.34765176263964703
0.7580000000000098	0.34713896379679765
0.7590000000000146	0.34696616859118595
0.7600000000000193	0.3464010901282291
0.7610000000000241	0.34504917005216823
0.7620000000000005	0.34326637049347786
0.7630000000000052	0.3423072327809469
0.76400000000001	0.3433193585352773
0.7650000000000148	0.3458379663348178
0.7660000000000196	0.347852958320923
0.7670000000000243	0.34877265354079157
0.7680000000000007	0.3497794836056628
0.7690000000000055	0.35123631161075297
0.7700000000000102	0.3526093080887507
0.771000000000015	0.354222182023558
0.7720000000000198	0.35589529840859163
0.7730000000000246	0.3559492086766668
0.7740000000000009	0.3540127931752697
0.7750000000000057	0.3514760100367786
0.7760000000000105	0.3499330800008943
0.7770000000000152	0.3498340479492319
0.77800000000002	0.3505668379147233
0.7790000000000248	0.3517520351121209
0.7800000000000011	0.35264078537494237
0.7810000000000059	0.35237969282553216
0.7820000000000107	0.35105592436834476
0.7830000000000155	0.34996931915493684
0.7840000000000202	0.35017961221862304
0.785000000000025	0.3513687599362587
0.7860000000000014	0.35229892651430783
0.7870000000000061	0.35208315913505606
0.7880000000000109	0.3516789085153508
0.7890000000000157	0.3519873816264596
0.7900000000000205	0.35307666298003865
0.7910000000000252	0.35546832791516936
0.7920000000000016	0.3587584419225155
0.7930000000000064	0.3608624646041717
0.7940000000000111	0.3605951973317759
0.7950000000000159	0.359021940619283
0.7960000000000207	0.3574555577320279
0.7970000000000255	0.35634377919187665
0.7980000000000018	0.3555768931577274
0.7990000000000066	0.35443927495035943
0.8000000000000114	0.35176463197651325
0.8010000000000161	0.3474396026121818
0.8020000000000209	0.3431454487054393
0.8030000000000257	0.3407170547740119
0.804000000000002	0.34089352649214766
0.8050000000000068	0.34350405853650956
0.8060000000000116	0.3475263671995168
0.8070000000000164	0.3508352341849897
0.8080000000000211	0.35243964448213727
0.8090000000000259	0.35291200706530423
0.8100000000000023	0.35327767826596135
0.811000000000007	0.3547773497179834
0.8120000000000118	0.356655556049233
0.8130000000000166	0.35702722349622246
0.8140000000000214	0.3550632176536584
0.8149999999999977	0.35192491024565253
0.8160000000000025	0.34978711007333274
0.8170000000000073	0.34941759900424746
0.818000000000012	0.3503281856653804
0.8190000000000168	0.3518934927803186
0.8200000000000216	0.3533268880355295
0.820999999999998	0.35284997893337555
0.8220000000000027	0.34985104403702294
0.8230000000000075	0.346518645619447
0.8240000000000123	0.3451213711906739
0.825000000000017	0.3454460478627608
0.8260000000000218	0.34647068431978434
0.8269999999999982	0.34788230955038085
0.828000000000003	0.34838975423067575
0.8290000000000077	0.3477419420284745
0.8300000000000125	0.34779478786154727
0.8310000000000173	0.3499463331207484
0.832000000000022	0.3538065919148655
0.8329999999999984	0.35746021839826714
0.8340000000000032	0.35968671118881107
0.835000000000008	0.3601787682395771
0.8360000000000127	0.359587249767098
0.8370000000000175	0.3592466104030406
0.8380000000000223	0.3593867430992542
0.8389999999999986	0.3595321048738035
0.8400000000000034	0.3588688731244529
0.8410000000000082	0.35646578816458285
0.842000000000013	0.35246214984519186
0.8430000000000177	0.3481192078157089
0.8440000000000225	0.344965880440808
0.8449999999999989	0.3440838195132045
0.8460000000000036	0.3453106941244798
0.8470000000000084	0.3473371035046049
0.8480000000000132	0.34915840983357493
0.849000000000018	0.35084141025650695
0.8500000000000227	0.35274040537453544
0.8509999999999991	0.35519336648425903
0.8520000000000039	0.35787769578590445
0.8530000000000086	0.359326664476488
0.8540000000000134	0.3581022124994423
0.8550000000000182	0.354874032386967
0.856000000000023	0.35154455646311633
0.8569999999999993	0.34868868246878565
0.8580000000000041	0.34681511195940495
0.8590000000000089	0.34716942886104396
0.8600000000000136	0.34918429430717407
0.8610000000000184	0.3501223091823833
0.8620000000000232	0.34853263576147353
0.8629999999999995	0.3462911766746125
0.8640000000000043	0.34607532650472395
0.8650000000000091	0.34790142881829056
0.8660000000000139	0.35029335170683934
0.8670000000000186	0.352922474034671
0.8680000000000234	0.3553706499565415
0.8689999999999998	0.3564866423609209
0.8700000000000045	0.3565687987149443
0.8710000000000093	0.3571309846897916
0.8720000000000141	0.35905684467634646
0.8730000000000189	0.361670614134612
0.8740000000000236	0.3636115331965114
0.875	0.3646570508830166
0.8760000000000048	0.3647597644858464
0.8770000000000095	0.36408038576199464
0.8780000000000143	0.3634553277023914
0.8790000000000191	0.3626723328779757
0.8800000000000239	0.3614282705232724
0.8810000000000002	0.3596756627661857
0.882000000000005	0.3569404081801004
0.8830000000000098	0.3534043155771929
0.8840000000000146	0.34992304515299444
0.8850000000000193	0.347583530786624
0.8860000000000241	0.3470583609920663
0.8870000000000005	0.34773105190073916
0.8880000000000052	0.34835044700747175
0.88900000000001	0.3489023811580058
0.8900000000000148	0.34955425185389233
0.8910000000000196	0.3501445228399664
0.8920000000000243	0.35114552642338287
0.8930000000000007	0.3520913836313112
0.8940000000000055	0.3521343339782728
0.8950000000000102	0.35109039606770276
0.896000000000015	0.3493459241353215
0.8970000000000198	0.34830981756986723
0.8980000000000246	0.34878328696641375
0.8990000000000009	0.3502107515911147
0.9000000000000057	0.3519801964393096
0.9010000000000105	0.35328748983156766
0.9020000000000152	0.3540357735291832
0.90300000000002	0.3553152760993161
0.9040000000000248	0.3574028364587573
0.9050000000000011	0.3593751391689948
0.9060000000000059	0.3607492225182106
0.9070000000000107	0.3615477510705085
0.9080000000000155	0.3612848653374798
0.9090000000000202	0.35985933547364957
0.910000000000025	0.35810923116386484
0.9110000000000014	0.35691588055702295
0.9120000000000061	0.3566885375969375
0.9130000000000109	0.35736712380725205
0.9140000000000157	0.35777635235773736
0.9150000000000205	0.35682728771011285
0.9160000000000252	0.35532972987606154
0.9170000000000016	0.35385113300636584
0.9180000000000064	0.3520197233654756
0.9190000000000111	0.3509723134945081
0.9200000000000159	0.3521113019102464
0.9210000000000207	0.353930395315469
0.9220000000000255	0.3545386866015451
0.9230000000000018	0.3544855742621475
0.9240000000000066	0.35369052917986776
0.9250000000000114	0.35192451937158775
0.9260000000000161	0.3511213342677827
0.9270000000000209	0.35229338927099385
0.9280000000000257	0.3543517376919052
0.929000000000002	0.35606902974383425
0.9300000000000068	0.35750179829945267
0.9310000000000116	0.35909258261145105
0.9320000000000164	0.3600196205320541
0.9330000000000211	0.36011088572846905
0.9340000000000259	0.3605047031528294
0.9350000000000023	0.3615410869259684
0.936000000000007	0.3625694296449244
0.9370000000000118	0.36252424685300133
0.9380000000000166	0.36091170838007525
0.9390000000000214	0.3591537329907912
0.9399999999999977	0.3586955314933377
0.9410000000000025	0.3588519406247004
0.9420000000000073	0.359224311502471
0.943000000000012	0.36022582979109696
0.9440000000000168	0.3614283112687871
0.9450000000000216	0.3624986909571054
0.945999999999998	0.36399432291193107
0.9470000000000027	0.36651452566984377
0.9480000000000075	0.3688398819084866
0.9490000000000123	0.3695058828266916
0.950000000000017	0.3692181976211706
0.9510000000000218	0.3687766042215201
0.9519999999999982	0.3678740178669313
0.953000000000003	0.3667225217637044
0.9540000000000077	0.3658107880342857
0.9550000000000125	0.364898269698774
0.9560000000000173	0.36400785006578734
0.957000000000022	0.36346574484816563
0.9579999999999984	0.3631055264770259
0.9590000000000032	0.3631551558207706
0.960000000000008	0.36358188641233274
0.9610000000000127	0.36348672963509987
0.9620000000000175	0.3623709238170907
0.9630000000000223	0.36072666304736556
0.9639999999999986	0.3600480236089679
0.9650000000000034	0.35992924079231664
0.9660000000000082	0.3592669181277452
0.967000000000013	0.35886150776243964
0.9680000000000177	0.35923766263018303
0.9690000000000225	0.36069600992712064
0.9699999999999989	0.36266522615253916
0.9710000000000036	0.3642479614646311
0.9720000000000084	0.36537453861357533
0.9730000000000132	0.36577969019542994
0.974000000000018	0.3651269575353978
0.9750000000000227	0.3635025039103945
0.9759999999999991	0.361724768933909
0.9770000000000039	0.3605970662040681
0.9780000000000086	0.36012104433640524
0.9790000000000134	0.3596097815291732
0.9800000000000182	0.35859874211137266
0.981000000000023	0.35657407176615424
0.9819999999999993	0.3542017842909189
0.9830000000000041	0.35324290892137156
0.9840000000000089	0.35382868626767433
0.9850000000000136	0.3555275501771549
0.9860000000000184	0.35764133582357305
0.9870000000000232	0.3596633992673449
0.9879999999999995	0.36194385635734383
0.9890000000000043	0.3640677984405586
0.9900000000000091	0.3654166519509528
0.9910000000000139	0.36604823569652545
0.9920000000000186	0.3658742993962871
0.9930000000000234	0.36442595126539346
0.9939999999999998	0.36201199382153487
0.9950000000000045	0.35986232882132596
0.9960000000000093	0.35900707500925166
0.9970000000000141	0.359813562269123
0.9980000000000189	0.36130734501893685
0.9990000000000236	0.3619418536376981
1.0	0.3605750956168147
1.0010000000000048	0.3567710457142884
1.0020000000000095	0.3513965656886403
1.0030000000000143	0.34448595381999614
1.004000000000019	0.33528197347093497
1.0050000000000239	0.32295165107337276
1.0060000000000002	0.30718166841291994
1.007000000000005	0.2904060815080917
1.0080000000000098	0.2753737955137839
1.0090000000000146	0.2630482610459129
1.0100000000000193	0.25375657967632004
1.011000000000024	0.24763586631883666
1.0120000000000005	0.24332924134560396
1.0130000000000052	0.23875538685353623
1.01400000000001	0.23297357709751382
1.0150000000000148	0.22646728596741328
1.0160000000000196	0.22055194955225477
1.0170000000000243	0.21558493326920736
1.0180000000000007	0.2112266609315951
1.0190000000000055	0.20738584784171482
1.0200000000000102	0.20349525746569536
1.021000000000015	0.19845572574929085
1.0220000000000198	0.19237224809338294
1.0230000000000246	0.18731721962945697
1.024000000000001	0.1846740011313956
1.0250000000000057	0.1838053165567793
1.0260000000000105	0.18330790433994748
1.0270000000000152	0.18204100433934317
1.02800000000002	0.18018074878775914
1.0290000000000248	0.17814586844686775
1.0300000000000011	0.17678958937369635
1.031000000000006	0.17684388313905514
1.0320000000000107	0.17733536458697105
1.0330000000000155	0.1764679797834712
1.0340000000000202	0.1725374437523526
1.035000000000025	0.16684986393698414
1.0360000000000014	0.16226958239865052
1.0370000000000061	0.15954921732728006
1.038000000000011	0.15872147101604012
1.0390000000000157	0.1593282207240834
1.0400000000000205	0.1596224313076877
1.0410000000000252	0.15771329395322875
1.0420000000000016	0.15378885194327926
1.0430000000000064	0.15069921641560027
1.0440000000000111	0.15047342334278446
1.045000000000016	0.15173400862083264
1.0460000000000207	0.15189500348140983
1.0470000000000255	0.1498806203022587
1.0480000000000018	0.14616966823643468
1.0490000000000066	0.14246636316831546
1.0500000000000114	0.1408521151907567
1.0510000000000161	0.14165699955478128
1.052000000000021	0.14379348062475475
1.0530000000000257	0.1457031232186935
1.054000000000002	0.14606861513519032
1.0550000000000068	0.14560361488704843
1.0560000000000116	0.14557977418052742
1.0570000000000164	0.14618296017789073
1.0580000000000211	0.14687039275852828
1.059000000000026	0.14688174161565323
1.0600000000000023	0.14561582332265255
1.061000000000007	0.14200661633436032
1.0620000000000118	0.1365261262256393
1.0630000000000166	0.13209677491512292
1.0640000000000214	0.1311047648423811
1.0649999999999977	0.13337691516557335
1.0660000000000025	0.1363517918330014
1.0670000000000073	0.13776317055401083
1.068000000000012	0.13722331270007185
1.0690000000000168	0.13546946749650324
1.0700000000000216	0.13383432144626528
1.070999999999998	0.13317290297878318
1.0720000000000027	0.13330701052897134
1.0730000000000075	0.13372286258594848
1.0740000000000123	0.13291809367679136
1.075000000000017	0.12908166597053272
1.0760000000000218	0.12360426156838852
1.0769999999999982	0.11967211460530834
1.078000000000003	0.11829002188192089
1.0790000000000077	0.1187569371920842
1.0800000000000125	0.1200649055250342
1.0810000000000173	0.12057373291817372
1.082000000000022	0.11909138050685052
1.0829999999999984	0.11671381836301548
1.0840000000000032	0.11520155521079477
1.085000000000008	0.1151582380190927
1.0860000000000127	0.11605257675857154
1.0870000000000175	0.11657999951954151
1.0880000000000223	0.11570087829079313
1.0889999999999986	0.11381783164573105
1.0900000000000034	0.11289074361743168
1.0910000000000082	0.1139574466560235
1.092000000000013	0.11637032530551383
1.0930000000000177	0.11920052302612091
1.0940000000000225	0.1217485846961848
1.0949999999999989	0.12336250153753948
1.0960000000000036	0.1229969303970272
1.0970000000000084	0.12140631935344254
1.0980000000000132	0.12069234226636624
1.099000000000018	0.12097276268732667
1.1000000000000227	0.12076949452181995
1.100999999999999	0.1192719558430767
1.1020000000000039	0.11682173893683882
1.1030000000000086	0.11392993220076171
1.1040000000000134	0.11136519901224792
1.1050000000000182	0.11026727445085285
1.106000000000023	0.11071603360131713
1.1069999999999993	0.11211581332938057
1.108000000000004	0.1140777304018776
1.1090000000000089	0.11502612342057605
1.1100000000000136	0.11369939858589781
1.1110000000000184	0.11211233853514498
1.1120000000000232	0.11259283130008566
1.1129999999999995	0.11417190567115507
1.1140000000000043	0.11542434059994122
1.115000000000009	0.11572084890977026
1.1160000000000139	0.11403665959184606
1.1170000000000186	0.11050672619307943
1.1180000000000234	0.10655197609605101
1.1189999999999998	0.10392785477730485
1.1200000000000045	0.10342944118075323
1.1210000000000093	0.10380294446964963
1.122000000000014	0.1043323432797707
1.1230000000000189	0.10458050794666585
1.1240000000000236	0.10329203308880516
1.125	0.10139380108666039
1.1260000000000048	0.10091948537974592
1.1270000000000095	0.10185992379855097
1.1280000000000143	0.10265158589884862
1.129000000000019	0.10209269937611067
1.1300000000000239	0.10050455212894388
1.1310000000000002	0.09961262155557263
1.132000000000005	0.100081769900123
1.1330000000000098	0.10064075479621527
1.1340000000000146	0.10100594201207988
1.1350000000000193	0.10189095999224107
1.136000000000024	0.10315727977739539
1.1370000000000005	0.10402640853078762
1.1380000000000052	0.10458411307759524
1.13900000000001	0.10582652745285293
1.1400000000000148	0.10693515584173777
1.1410000000000196	0.10561018583407288
1.1420000000000243	0.10164557964200349
1.1430000000000007	0.09743575743572866
1.1440000000000055	0.09440984215018611
1.1450000000000102	0.0919304366548909
1.146000000000015	0.08994108958895472
1.1470000000000198	0.0890736565405214
1.1480000000000246	0.08980719740720165
1.149000000000001	0.09195059129980768
1.1500000000000057	0.09394608520323616
1.1510000000000105	0.09527536198540888
1.1520000000000152	0.0969730515354479
1.15300000000002	0.09867966877267112
1.1540000000000248	0.09905786667320335
1.1550000000000011	0.09788145861342253
1.156000000000006	0.0954484385734184
1.1570000000000107	0.09219630404290821
1.1580000000000155	0.0893851761841869
1.1590000000000202	0.08775403591842916
1.160000000000025	0.08684076839874469
1.1610000000000014	0.0859153038188472
1.1620000000000061	0.08488631605643063
1.163000000000011	0.08481922591441164
1.1640000000000157	0.08593327660027365
1.1650000000000205	0.08709615351937357
1.1660000000000252	0.08812145929763647
1.1670000000000016	0.08937388023918093
1.1680000000000064	0.09071349925689712
1.1690000000000111	0.09155727657957927
1.170000000000016	0.09161203772603792
1.1710000000000207	0.09114669431633243
1.1720000000000255	0.09011532562040767
1.1730000000000018	0.08875495038456138
1.1740000000000066	0.08730776449477204
1.1750000000000114	0.08563095764966097
1.1760000000000161	0.08401078774562257
1.177000000000021	0.082927321486675
1.1780000000000257	0.08234892884514702
1.179000000000002	0.08251968491047827
1.1800000000000068	0.08338115220847904
1.1810000000000116	0.08381373482633096
1.1820000000000164	0.0836342568586115
1.1830000000000211	0.0834649544784245
1.184000000000026	0.08362791632614802
1.1850000000000023	0.08361220827281371
1.186000000000007	0.0828892647969711
1.1870000000000118	0.0821029800635906
1.1880000000000166	0.08196628555334666
1.1890000000000214	0.08231511622639265
1.1899999999999977	0.08310860725665205
1.1910000000000025	0.08514029665952626
1.1920000000000073	0.08766957536947582
1.193000000000012	0.08932734585474451
1.1940000000000168	0.09031484315451423
1.1950000000000216	0.09039071923255217
1.195999999999998	0.08873429454216904
1.1970000000000027	0.08555855040048686
1.1980000000000075	0.08220643419726115
1.1990000000000123	0.08004113264295948
1.200000000000017	0.07945127413860384
1.2010000000000218	0.07924933185614758
1.2019999999999982	0.07866249866800987
1.203000000000003	0.07910097947462186
1.2040000000000077	0.0810597716779084
1.2050000000000125	0.08337698906463664
1.2060000000000173	0.08537784282409101
1.207000000000022	0.08673276453827894
1.2079999999999984	0.08734959599705153
1.2090000000000032	0.08732685093948701
1.210000000000008	0.08658699693346886
1.2110000000000127	0.08580990334872426
1.2120000000000175	0.0851447492728811
1.2130000000000223	0.08350950948461269
1.2139999999999986	0.08093103606033253
1.2150000000000034	0.07884885984791319
1.2160000000000082	0.07833740343780271
1.217000000000013	0.07904504393165868
1.2180000000000177	0.08051459684121716
1.2190000000000225	0.08187469277733683
1.2199999999999989	0.08160321367891746
1.2210000000000036	0.0795980816953249
1.2220000000000084	0.0774306937177082
1.2230000000000132	0.07658114707330145
1.224000000000018	0.07681503148959895
1.2250000000000227	0.07706375218632255
1.225999999999999	0.07641075428470268
1.2270000000000039	0.07513039468334269
1.2280000000000086	0.07430093242430373
1.2290000000000134	0.07357700731229731
1.2300000000000182	0.07318833309167533
1.231000000000023	0.07441409342645763
1.2319999999999993	0.07711174032405534
1.233000000000004	0.0796276393841436
1.2340000000000089	0.08013964524202234
1.2350000000000136	0.07851006354645382
1.2360000000000184	0.07612148725412661
1.2370000000000232	0.0740933908910696
1.2379999999999995	0.07294087433363872
1.2390000000000043	0.07206083418710557
1.240000000000009	0.0700112443430782
1.2410000000000139	0.06692864407935156
1.2420000000000186	0.06431574818901394
1.2430000000000234	0.06311931919362433
1.2439999999999998	0.06397417101267784
1.2450000000000045	0.06703994952220031
1.2460000000000093	0.0705487722206454
1.247000000000014	0.07262590098175678
1.2480000000000189	0.07309987014687476
1.2490000000000236	0.07213038352516243
1.25	0.07086402149267737
1.2510000000000048	0.0709074398199634
1.2520000000000095	0.0717755516176498
1.2530000000000143	0.07159653747694363
1.254000000000019	0.06944927701406799
1.2550000000000239	0.06647705813422762
1.2560000000000002	0.06445699593238072
1.257000000000005	0.06390498310700216
1.2580000000000098	0.06405131104529783
1.2590000000000146	0.06445869207959228
1.2600000000000193	0.06505439525506426
1.261000000000024	0.06495610640294057
1.2620000000000005	0.06430470208048554
1.2630000000000052	0.06480516689320873
1.26400000000001	0.06703390282876175
1.2650000000000148	0.07015681376780725
1.2660000000000196	0.0723740111565941
1.2670000000000243	0.0720973810516857
1.2680000000000007	0.06986428460073638
1.2690000000000055	0.06703540305046785
1.2700000000000102	0.06532670830295352
1.271000000000015	0.06622591820736037
1.2720000000000198	0.0688806690579037
1.2730000000000246	0.07136958569858773
1.274000000000001	0.07201843593919272
1.2750000000000057	0.07040187774732545
1.2760000000000105	0.06858138052293644
1.2770000000000152	0.06825949304774923
1.27800000000002	0.06899036746995452
1.2790000000000248	0.0700556043428797
1.2800000000000011	0.07054393581274858
1.281000000000006	0.06888486085671891
1.2820000000000107	0.06540403113769651
1.2830000000000155	0.06250596259685334
1.2840000000000202	0.06231388321993017
1.285000000000025	0.06443239875666742
1.2860000000000014	0.06692486156927324
1.2870000000000061	0.06943492798132637
1.288000000000011	0.07077982436108644
1.2890000000000157	0.06936064481581182
1.2900000000000205	0.06707011654667702
1.2910000000000252	0.06688194359571148
1.2920000000000016	0.06881520075556852
1.2930000000000064	0.07068909508077216
1.2940000000000111	0.07091927896687596
1.295000000000016	0.06911438372611226
1.2960000000000207	0.0662256185811106
1.2970000000000255	0.06407597791580597
1.2980000000000018	0.06309327952858447
1.2990000000000066	0.06257824603852388
1.3000000000000114	0.06229183343375076
1.3010000000000161	0.0618669824900773
1.302000000000021	0.06081004081926884
1.3030000000000257	0.059731943183347264
1.304000000000002	0.05980619603277415
1.3050000000000068	0.060927194863577255
1.3060000000000116	0.06188802281521023
1.3070000000000164	0.06210590445038114
1.3080000000000211	0.06100003728212361
1.309000000000026	0.05774605758651748
1.3100000000000023	0.054168563830700796
1.311000000000007	0.05356598803650546
1.3120000000000118	0.05636823866257617
1.3130000000000166	0.060066192686882125
1.3140000000000214	0.062653199886615
1.3149999999999977	0.0642716178258338
1.3160000000000025	0.06489293442483902
1.3170000000000073	0.06450317414488224
1.318000000000012	0.06434376951693006
1.3190000000000168	0.06458721006833933
1.3200000000000216	0.06439170778674938
1.320999999999998	0.06306037897119256
1.3220000000000027	0.06038655833787322
1.3230000000000075	0.057122776474515184
1.3240000000000123	0.05433978537243532
1.325000000000017	0.053193426078202016
1.3260000000000218	0.05402230178478903
1.3269999999999982	0.05596710811067765
1.328000000000003	0.058015154533821736
1.3290000000000077	0.05927687028514699
1.3300000000000125	0.05980147529829782
1.3310000000000173	0.06050654938219764
1.332000000000022	0.06198868564983155
1.3329999999999984	0.06405534772114221
1.3340000000000032	0.06540471829350768
1.335000000000008	0.06458890883056419
1.3360000000000127	0.06167798996519581
1.3370000000000175	0.058266906166316745
1.3380000000000223	0.055600093262997016
1.3389999999999986	0.05450606129386824
1.3400000000000034	0.05502742551083058
1.3410000000000082	0.055521656689687594
1.342000000000013	0.05487056350964984
1.3430000000000177	0.05353691062596984
1.3440000000000225	0.05297013761822837
1.3449999999999989	0.054318921238618666
1.3460000000000036	0.05700112609157814
1.3470000000000084	0.05962510164903157
1.3480000000000132	0.061395754583141074
1.349000000000018	0.06169729222615568
1.3500000000000227	0.060822978443478656
1.350999999999999	0.06041815686814969
1.3520000000000039	0.06089460665890313
1.3530000000000086	0.061132381803025056
1.3540000000000134	0.06081615064700601
1.3550000000000182	0.060215858737577704
1.356000000000023	0.059535776154973644
1.3569999999999993	0.05927345079940133
1.358000000000004	0.05985472355327025
1.3590000000000089	0.06141224313279038
1.3600000000000136	0.06315860873968378
1.3610000000000184	0.0635721759779711
1.3620000000000232	0.061677369334729795
1.3629999999999995	0.058115373777523946
1.3640000000000043	0.05486861213916103
1.365000000000009	0.05327302370478766
1.3660000000000139	0.053208797564281436
1.3670000000000186	0.053954360568278764
1.3680000000000234	0.05498098255572917
1.3689999999999998	0.05627704012390285
1.3700000000000045	0.05744341459371252
1.3710000000000093	0.05791761414202758
1.372000000000014	0.05827344886394984
1.3730000000000189	0.058734252817146226
1.3740000000000236	0.05866790750589871
1.375	0.05825608567940067
1.3760000000000048	0.05775929986506237
1.3770000000000095	0.05607449569480835
1.3780000000000143	0.053148346244978814
1.379000000000019	0.05098837656079495
1.3800000000000239	0.05017196099567631
1.3810000000000002	0.049865655350256506
1.382000000000005	0.050189808797479675
1.3830000000000098	0.05128934112465327
1.3840000000000146	0.052482232556082434
1.3850000000000193	0.05358504759120259
1.386000000000024	0.05508305313225337
1.3870000000000005	0.056785278800985
1.3880000000000052	0.057617451922012744
1.38900000000001	0.05702174518097722
1.3900000000000148	0.05542874488417133
1.3910000000000196	0.053697638462149345
1.3920000000000243	0.052561052964723576
1.3930000000000007	0.05209504836209743
1.3940000000000055	0.05195248700303523
1.3950000000000102	0.05166757322519967
1.396000000000015	0.051212191343683426
1.3970000000000198	0.050842555319534875
1.3980000000000246	0.050183393326656146
1.399000000000001	0.04969667377870996
1.4000000000000057	0.05035075341771834
1.4010000000000105	0.051382010622572256
1.4020000000000152	0.05172524854206766
1.40300000000002	0.051000254816517945
1.4040000000000248	0.04951192565645294
1.4050000000000011	0.04846857321766342
1.406000000000006	0.047804882000407854
1.4070000000000107	0.04689069865088995
1.4080000000000155	0.04691570490762984
1.4090000000000202	0.048296451973969395
1.410000000000025	0.04992694322225323
1.4110000000000014	0.05185514590202464
1.4120000000000061	0.05438426959317594
1.413000000000011	0.05648399709945108
1.4140000000000157	0.057345145530840115
1.4150000000000205	0.05716562608098513
1.4160000000000252	0.056228875196506385
1.4170000000000016	0.0548188925991695
1.4180000000000064	0.05245774362688325
1.4190000000000111	0.04913829059491641
1.420000000000016	0.04626458741978523
1.4210000000000207	0.04449415208562114
1.4220000000000255	0.04361463163042456
1.4230000000000018	0.04365216563919509
1.4240000000000066	0.04491160969348259
1.4250000000000114	0.046387928694605465
1.4260000000000161	0.04724806489989703
1.427000000000021	0.048555640677163114
1.4280000000000257	0.0508161290013412
1.429000000000002	0.052558619815916634
1.4300000000000068	0.05267516990646194
1.4310000000000116	0.052118379577274165
1.4320000000000164	0.05090859190848293
1.4330000000000211	0.04866291566834348
1.434000000000026	0.046251419242770014
1.4350000000000023	0.04426429993833937
1.436000000000007	0.042994837548806855
1.4370000000000118	0.04292006312063904
1.4380000000000166	0.04444668136144843
1.4390000000000214	0.04678424208619519
1.4399999999999977	0.04835650897159135
1.4410000000000025	0.048415180463079605
1.4420000000000073	0.04768128156959049
1.443000000000012	0.04691055723801399
1.4440000000000168	0.04606459528657903
1.4450000000000216	0.04513520294054363
1.445999999999998	0.04365422688802914
1.4470000000000027	0.04170138612306615
1.4480000000000075	0.04036386623659933
1.4490000000000123	0.039999050389691135
1.450000000000017	0.040683869928613364
1.4510000000000218	0.042636479627704296
1.4519999999999982	0.04488260297177639
1.453000000000003	0.04572404859293515
1.4540000000000077	0.04543207130274793
1.4550000000000125	0.045408328829471975
1.4560000000000173	0.0457634101107254
1.457000000000022	0.04615591546532788
1.4579999999999984	0.04628578223053821
1.4590000000000032	0.04537530269442777
1.460000000000008	0.04258175029512162
1.4610000000000127	0.03853290844673534
1.4620000000000175	0.035426665032525124
1.4630000000000223	0.034688113788413605
1.4639999999999986	0.03620672949887667
1.4650000000000034	0.038965408522820016
1.4660000000000082	0.04124125127596106
1.467000000000013	0.04224245416396966
1.4680000000000177	0.04259483269901272
1.4690000000000225	0.04346247885793474
1.4699999999999989	0.04553331650894499
1.4710000000000036	0.048145887708110006
1.4720000000000084	0.050466329770554014
1.4730000000000132	0.05121786875351184
1.474000000000018	0.04975943233613
1.4750000000000227	0.047339926490531585
1.475999999999999	0.045452213163919855
1.4770000000000039	0.04522754877198026
1.4780000000000086	0.046380255407845634
1.4790000000000134	0.047518325384850374
1.4800000000000182	0.04736123852828366
1.481000000000023	0.04555469765731907
1.4819999999999993	0.04335090127527658
1.483000000000004	0.04192520220403104
1.4840000000000089	0.041739213838619976
1.4850000000000136	0.04318866614180291
1.4860000000000184	0.044722614902915056
1.4870000000000232	0.04389499911715244
1.4879999999999995	0.041075876026915634
1.4890000000000043	0.03832097614555426
1.490000000000009	0.03750414782523304
1.4910000000000139	0.03978703597392862
1.4920000000000186	0.044002092654482045
1.4930000000000234	0.04785490041507101
1.4939999999999998	0.049881105642415255
1.4950000000000045	0.04982892955480771
1.4960000000000093	0.04916133775342966
1.497000000000014	0.04924292180805528
1.4980000000000189	0.04929120940222336
1.4990000000000236	0.04859573039722809
1.5	0.047276073760873394
1.5010000000000048	0.04482557436236982
1.5020000000000095	0.041830580641083616
1.5030000000000143	0.03912486125870954
1.504000000000019	0.037382511071942286
1.5050000000000239	0.03808792676474354
1.5060000000000002	0.04085899222084765
1.507000000000005	0.043371726818695805
1.5080000000000098	0.04444362022680521
1.5090000000000146	0.044556887958576166
1.5100000000000193	0.045040246002798705
1.511000000000024	0.04695777969743803
1.5120000000000005	0.04951997097486047
1.5130000000000052	0.050871598691057965
1.51400000000001	0.0497908608030488
1.5150000000000148	0.04681105591085425
1.5160000000000196	0.043670906552042484
1.5170000000000243	0.041980380373211224
1.5180000000000007	0.04236317706093362
1.5190000000000055	0.043991260458755226
1.5200000000000102	0.04563246559277266
1.521000000000015	0.04583005860481153
1.5220000000000198	0.04388830302091084
1.5230000000000246	0.04149778168048587
1.524000000000001	0.04064358823156652
1.5250000000000057	0.04082734613403144
1.5260000000000105	0.040636718421051
1.5270000000000152	0.03975174201300505
1.52800000000002	0.03785922246096511
1.5290000000000248	0.035073554996749086
1.5300000000000011	0.032738536355909176
1.531000000000006	0.0327318053918329
1.5320000000000107	0.03561735727197539
1.5330000000000155	0.03900722113470762
1.5340000000000202	0.04060083628024114
1.535000000000025	0.04036724305495641
1.5360000000000014	0.03918684517816867
1.5370000000000061	0.03799719021603723
1.538000000000011	0.03754669243666673
1.5390000000000157	0.03805440381182876
1.5400000000000205	0.038290531387457666
1.5410000000000252	0.036584398393834025
1.5420000000000016	0.032842929190345635
1.5430000000000064	0.029294343617161173
1.5440000000000111	0.027847099904385643
1.545000000000016	0.028508957881463407
1.5460000000000207	0.030667639341298986
1.5470000000000255	0.03329391529609023
1.5480000000000018	0.03566820734282173
1.5490000000000066	0.03704607095857842
1.5500000000000114	0.03827871085219839
1.5510000000000161	0.040955880039520456
1.552000000000021	0.04428773441353357
1.5530000000000257	0.046607936124742524
1.554000000000002	0.04686555126750326
1.5550000000000068	0.044973069782072994
1.5560000000000116	0.04093195877907885
1.5570000000000164	0.03630092172555283
1.5580000000000211	0.033822698025714734
1.559000000000026	0.03408090024660292
1.5600000000000023	0.03612226520012237
1.561000000000007	0.03841661547383317
1.5620000000000118	0.03987282214733341
1.5630000000000166	0.04067222966461001
1.5640000000000214	0.04149602801051428
1.5649999999999977	0.04276430637600539
1.5660000000000025	0.04373640915895827
1.5670000000000073	0.043378946027374465
1.568000000000012	0.04165664202596772
1.5690000000000168	0.03873833345128602
1.5700000000000216	0.035465356361151425
1.570999999999998	0.03366043453358485
1.5720000000000027	0.0337477591385303
1.5730000000000075	0.03453134079354992
1.5740000000000123	0.03526033731524633
1.575000000000017	0.035818467290633114
1.5760000000000218	0.03629845171537328
1.5769999999999982	0.036634724237440464
1.578000000000003	0.03667224889742719
1.5790000000000077	0.03724289578339558
1.5800000000000125	0.03829004524014869
1.5810000000000173	0.038072477419900025
1.582000000000022	0.036192282837617024
1.5829999999999984	0.03363088403217958
1.5840000000000032	0.03115190553248009
1.585000000000008	0.029527105216958643
1.5860000000000127	0.02976310828329936
1.5870000000000175	0.031582052166129866
1.5880000000000223	0.03328123479783732
1.5889999999999986	0.03401194696725543
1.5900000000000034	0.034109804074508886
1.5910000000000082	0.03463849365215507
1.592000000000013	0.036440710661142774
1.5930000000000177	0.038489693668796
1.5940000000000225	0.039067797226679184
1.5949999999999989	0.03800620563661713
1.5960000000000036	0.03602832667783712
1.5970000000000084	0.033051912401971195
1.5980000000000132	0.029310261568535508
1.599000000000018	0.026504560665141653
1.6000000000000227	0.025411970111626554
1.600999999999999	0.025096504461084218
1.6020000000000039	0.025414101249976756
1.6030000000000086	0.026509033245516393
1.6040000000000134	0.027849402541807265
1.6050000000000182	0.029454546753669816
1.606000000000023	0.03114406809479006
1.6069999999999993	0.032595319393572755
1.608000000000004	0.03349978462094263
1.6090000000000089	0.032855042836764534
1.6100000000000136	0.031049197542364643
1.6110000000000184	0.02978624339214412
1.6120000000000232	0.029845005348359564
1.6129999999999995	0.03089248648899935
1.6140000000000043	0.03224153055542715
1.615000000000009	0.03338531577169249
1.6160000000000139	0.03413556076812954
1.6170000000000186	0.03430279304213422
1.6180000000000234	0.03375293946848667
1.6189999999999998	0.033485770595617824
1.6200000000000045	0.03411486913705805
1.6210000000000093	0.034347132873441905
1.622000000000014	0.03345260272652932
1.6230000000000189	0.03209588441094073
1.6240000000000236	0.030745398437906656
1.625	0.029757248457167998
1.6260000000000048	0.02918449830140455
1.6270000000000095	0.02897062819459003
1.6280000000000143	0.029621548568409175
1.629000000000019	0.030862697510947272
1.6300000000000239	0.03221424996570289
1.6310000000000002	0.03407308670919959
1.632000000000005	0.03598269301060567
1.6330000000000098	0.03670104100555424
1.6340000000000146	0.03690132161333432
1.6350000000000193	0.03724324610751949
1.636000000000024	0.037007676884831184
1.6370000000000005	0.03620901160840073
1.6380000000000052	0.03476843688622889
1.63900000000001	0.03337196191889737
1.6400000000000148	0.032521727935579295
1.6410000000000196	0.03126802161105912
1.6420000000000243	0.030127072781268197
1.6430000000000007	0.03041676149096908
1.6440000000000055	0.03175159107053036
1.6450000000000102	0.0327575259767828
1.646000000000015	0.033119749703516
1.6470000000000198	0.03355159825405573
1.6480000000000246	0.03432155079482933
1.649000000000001	0.034677420202631246
1.6500000000000057	0.03465432416188492
1.6510000000000105	0.03530401438153279
1.6520000000000152	0.035749504208847586
1.65300000000002	0.03486779245918446
1.6540000000000248	0.033400037702737216
1.6550000000000011	0.03236836260975367
1.656000000000006	0.03238619528303479
1.6570000000000107	0.033003567964771593
1.6580000000000155	0.033716744455170825
1.6590000000000202	0.03478432179090677
1.660000000000025	0.035295263078304294
1.6610000000000014	0.03435888972846507
1.6620000000000061	0.032936829984732456
1.663000000000011	0.031942783886632437
1.6640000000000157	0.03154216530750065
1.6650000000000205	0.031281357101505855
1.6660000000000252	0.03015587941515791
1.6670000000000016	0.028431108148885203
1.6680000000000064	0.027216735106602746
1.6690000000000111	0.026882295749955716
1.670000000000016	0.027620650896864645
1.6710000000000207	0.0296552382893674
1.6720000000000255	0.03224573483954157
1.6730000000000018	0.03402908407661277
1.6740000000000066	0.03450367809918934
1.6750000000000114	0.03413043405198138
1.6760000000000161	0.033738330759196314
1.677000000000021	0.03366511451880932
1.6780000000000257	0.03360240857739693
1.679000000000002	0.03305465355625351
1.6800000000000068	0.031629000600772554
1.6810000000000116	0.02948591598300851
1.6820000000000164	0.02746794801257589
1.6830000000000211	0.026806431274753687
1.684000000000026	0.02830189744669217
1.6850000000000023	0.031198466173410135
1.686000000000007	0.03352333730231367
1.6870000000000118	0.03452718938609313
1.6880000000000166	0.03509960707774275
1.6890000000000214	0.035786448815115474
1.6899999999999977	0.03642962933369625
1.6910000000000025	0.037544346085565644
1.6920000000000073	0.038751229388769556
1.693000000000012	0.038287178192775786
1.6940000000000168	0.036219331162618496
1.6950000000000216	0.0336235249122321
1.695999999999998	0.03122234463712469
1.6970000000000027	0.029832869411154823
1.6980000000000075	0.02999557516685479
1.6990000000000123	0.031124214585304198
1.700000000000017	0.03174911707516155
1.7010000000000218	0.03140493344771226
1.7019999999999982	0.03073529045340815
1.703000000000003	0.030577561818410717
1.7040000000000077	0.031029114540937604
1.7050000000000125	0.03130634136418222
1.7060000000000173	0.030834296066260612
1.707000000000022	0.029227600932567637
1.7079999999999984	0.026628856743091275
1.7090000000000032	0.024663813794705693
1.710000000000008	0.024719605223801257
1.7110000000000127	0.026613516809524666
1.7120000000000175	0.02970427525880038
1.7130000000000223	0.03290405439095891
1.7139999999999986	0.03453348298931499
1.7150000000000034	0.03422633988824331
1.7160000000000082	0.03293105872222176
1.717000000000013	0.03142327437896173
1.7180000000000177	0.03042000768007494
1.7190000000000225	0.02985989884196998
1.7199999999999989	0.028934796366921926
1.7210000000000036	0.026687598803598802
1.7220000000000084	0.023272989186485824
1.7230000000000132	0.021252593984700363
1.724000000000018	0.022196303893950022
1.7250000000000227	0.024578555264419873
1.725999999999999	0.026865165866654106
1.7270000000000039	0.029055917836130346
1.7280000000000086	0.0311034898868984
1.7290000000000134	0.032268840275038235
1.7300000000000182	0.033081050936971466
1.731000000000023	0.034674302800163884
1.7319999999999993	0.036377653055073504
1.733000000000004	0.03704165208359447
1.7340000000000089	0.03601658900132455
1.7350000000000136	0.03335188500512758
1.7360000000000184	0.029838614284282455
1.7370000000000232	0.0270122803950856
1.7379999999999995	0.02636324289100913
1.7390000000000043	0.02790274177362162
1.740000000000009	0.03016400667145918
1.7410000000000139	0.030659817262460382
1.7420000000000186	0.029476744779407985
1.7430000000000234	0.028982543304937238
1.7439999999999998	0.029918967498919452
1.7450000000000045	0.030947954543193518
1.7460000000000093	0.030815863767881507
1.747000000000014	0.030036675701993497
1.7480000000000189	0.028947582542960728
1.7490000000000236	0.027742262748156644
1.75	0.027544024350561136
1.7510000000000048	0.0294249797287855
1.7520000000000095	0.03311901664550071
1.7530000000000143	0.03643087853621997
1.754000000000019	0.038106338217004716
1.7550000000000239	0.03857424007658227
1.7560000000000002	0.03784311335715418
1.757000000000005	0.03670662052679242
1.7580000000000098	0.036483081354434524
1.7590000000000146	0.03718808064518536
1.7600000000000193	0.037724225966492955
1.761000000000024	0.03641280275472351
1.7620000000000005	0.03293617816088551
1.7630000000000052	0.02913462370542714
1.76400000000001	0.026515194707750576
1.7650000000000148	0.025572281482738414
1.7660000000000196	0.026099904174041247
1.7670000000000243	0.027359606173601232
1.7680000000000007	0.028459309714788734
1.7690000000000055	0.02856643608066894
1.7700000000000102	0.027955064363441563
1.771000000000015	0.028183553804488032
1.7720000000000198	0.03010261916008365
1.7730000000000246	0.03262174183526192
1.774000000000001	0.03410731437220387
1.7750000000000057	0.03361426030227515
1.7760000000000105	0.03147036396140443
1.7770000000000152	0.02896982106787508
1.77800000000002	0.028049224231758114
1.7790000000000248	0.029295318952361794
1.7800000000000011	0.030835941738296138
1.781000000000006	0.03109150124877216
1.7820000000000107	0.029522557060789954
1.7830000000000155	0.026915382576493275
1.7840000000000202	0.025196047853376154
1.785000000000025	0.025663000977031086
1.7860000000000014	0.02768473026036955
1.7870000000000061	0.02935268102372407
1.788000000000011	0.0300032818481391
1.7890000000000157	0.029474871165779987
1.7900000000000205	0.028016456354814992
1.7910000000000252	0.027027521356393455
1.7920000000000016	0.027502151517036468
1.7930000000000064	0.029298964200107653
1.7940000000000111	0.031089512992838776
1.795000000000016	0.03199646086374141
1.7960000000000207	0.032071662721497717
1.7970000000000255	0.03147311542611902
1.7980000000000018	0.03112049644391876
1.7990000000000066	0.03192010782742888
1.8000000000000114	0.032972113392112576
1.8010000000000161	0.03208404498699205
1.802000000000021	0.028867115122161578
1.8030000000000257	0.025074290474768144
1.804000000000002	0.02232641971138129
1.8050000000000068	0.021180506254572906
1.8060000000000116	0.020921166435042972
1.8070000000000164	0.02125930052686187
1.8080000000000211	0.022265920028207816
1.809000000000026	0.02287339680528336
1.8100000000000023	0.022840525831294006
1.811000000000007	0.023745109640339077
1.8120000000000118	0.02635400507737031
1.8130000000000166	0.029381259217604774
1.8140000000000214	0.031393983554522796
1.8149999999999977	0.0321014250343215
1.8160000000000025	0.03153575099959941
1.8170000000000073	0.029716427874160477
1.818000000000012	0.027216801524869487
1.8190000000000168	0.0251453879048346
1.8200000000000216	0.023900080406039234
1.820999999999998	0.023019194732442714
1.8220000000000027	0.02286753138037749
1.8230000000000075	0.023844207552304177
1.8240000000000123	0.024916284224561613
1.825000000000017	0.02536138830030772
1.8260000000000218	0.025938678489340217
1.8269999999999982	0.026629834665998074
1.828000000000003	0.026336098340120843
1.8290000000000077	0.02476497549104975
1.8300000000000125	0.022890744323738735
1.8310000000000173	0.022147143365714925
1.832000000000022	0.022460793047933227
1.8329999999999984	0.022695682018231345
1.8340000000000032	0.02283734548523305
1.835000000000008	0.023200914669172415
1.8360000000000127	0.023859911038230104
1.8370000000000175	0.025029941100694442
1.8380000000000223	0.026299449609239533
1.8389999999999986	0.027266697986924215
1.8400000000000034	0.028591795027182763
1.8410000000000082	0.03002906354299613
1.842000000000013	0.02995106909230512
1.8430000000000177	0.02838775903426656
1.8440000000000225	0.026464758387713866
1.8449999999999989	0.024594606141731035
1.8460000000000036	0.023458564153056687
1.8470000000000084	0.023847981251245272
1.8480000000000132	0.025575421897805848
1.849000000000018	0.02779496542148674
1.8500000000000227	0.029972760256807736
1.850999999999999	0.03217313836758985
1.8520000000000039	0.034199152551920214
1.8530000000000086	0.034857906195233504
1.8540000000000134	0.03361210266893055
1.8550000000000182	0.0312799033417306
1.856000000000023	0.028722838381875577
1.8569999999999993	0.02621558851827825
1.858000000000004	0.02336015903637923
1.8590000000000089	0.02021356784608335
1.8600000000000136	0.017406403965476106
1.8610000000000184	0.015376887812814238
1.8620000000000232	0.0143011835246863
1.8629999999999995	0.014675442464479726
1.8640000000000043	0.016310733265707998
1.865000000000009	0.017900314272547804
1.8660000000000139	0.01929989585934802
1.8670000000000186	0.0209110983836844
1.8680000000000234	0.02236590210578711
1.8689999999999998	0.022829126125554905
1.8700000000000045	0.02212061827340537
1.8710000000000093	0.020998629119239057
1.872000000000014	0.019879454653531005
1.8730000000000189	0.019104380705661242
1.8740000000000236	0.018860429623031232
1.875	0.019161171935262466
1.8760000000000048	0.020375080941856184
1.8770000000000095	0.022057287471047272
1.8780000000000143	0.022943323535031625
1.879000000000019	0.023045336477298124
1.8800000000000239	0.023690931648471754
1.8810000000000002	0.024793241434383512
1.882000000000005	0.02476706512154983
1.8830000000000098	0.023496887717628673
1.8840000000000146	0.02228783681329325
1.8850000000000193	0.020832381800169972
1.886000000000024	0.018459880939311217
1.8870000000000005	0.016592546776264972
1.8880000000000052	0.016476578648366238
1.88900000000001	0.01764880515003967
1.8900000000000148	0.019773175700050216
1.8910000000000196	0.023134614035307446
1.8920000000000243	0.026634361080733002
1.8930000000000007	0.028886154581946454
1.8940000000000055	0.02984869691561448
1.8950000000000102	0.03014398851703253
1.896000000000015	0.02987645708750276
1.8970000000000198	0.028718550582493813
1.8980000000000246	0.027233596455592493
1.899000000000001	0.025802072812707685
1.9000000000000057	0.024019207210074653
1.9010000000000105	0.02118204857979752
1.9020000000000152	0.017951721172142013
1.90300000000002	0.016719816882953993
1.9040000000000248	0.017854141166232906
1.9050000000000011	0.019885584420946324
1.906000000000006	0.021697073699126483
1.9070000000000107	0.022789777997484426
1.9080000000000155	0.023459746680704694
1.9090000000000202	0.02369780526487117
1.910000000000025	0.024054461128761605
1.9110000000000014	0.025506008545841848
1.9120000000000061	0.02676521776871027
1.913000000000011	0.025998863422383146
1.9140000000000157	0.023771267908767137
1.9150000000000205	0.02121779155936102
1.9160000000000252	0.01914048466117374
1.9170000000000016	0.018576606356084782
1.9180000000000064	0.019169360680789234
1.9190000000000111	0.01977263475531781
1.920000000000016	0.01961779339532387
1.9210000000000207	0.018313117049463784
1.9220000000000255	0.016746245353789244
1.9230000000000018	0.01623067165590906
1.9240000000000066	0.01682845030924675
1.9250000000000114	0.017883335711362795
1.9260000000000161	0.018370106633395406
1.927000000000021	0.017772138913613924
1.9280000000000257	0.016971523252432997
1.929000000000002	0.016453913179475744
1.9300000000000068	0.016544669810393542
1.9310000000000116	0.0181562041560619
1.9320000000000164	0.02103346109895448
1.9330000000000211	0.02335231060986564
1.934000000000026	0.023835821590846497
1.9350000000000023	0.023171654879684714
1.936000000000007	0.023101179630973176
1.9370000000000118	0.024031524801287923
1.9380000000000166	0.02428523205305134
1.9390000000000214	0.023699117772004792
1.9399999999999977	0.02266707090241605
1.9410000000000025	0.019769709061842416
1.9420000000000073	0.016076299116056535
1.943000000000012	0.014949122235684717
1.9440000000000168	0.016916894356874997
1.9450000000000216	0.019877516436619724
1.945999999999998	0.02242916858390638
1.9470000000000027	0.024221348007568207
1.9480000000000075	0.025317977569497947
1.9490000000000123	0.025864918147932865
1.950000000000017	0.026593733860117867
1.9510000000000218	0.028253936512566673
1.9519999999999982	0.029691818622199287
1.953000000000003	0.0298823096447424
1.9540000000000077	0.02846776790507679
1.9550000000000125	0.02560975614537209
1.9560000000000173	0.022720219984671247
1.957000000000022	0.02068097874154576
1.9579999999999984	0.020081320418638943
1.9590000000000032	0.021012645741720494
1.960000000000008	0.022211676647447665
1.9610000000000127	0.022027469077521775
1.9620000000000175	0.02063006497074634
1.9630000000000223	0.01983905244018941
1.9639999999999986	0.020404540380192335
1.9650000000000034	0.021742384614585435
1.9660000000000082	0.02308115043800061
1.967000000000013	0.02372478200718428
1.9680000000000177	0.022532187078886073
1.9690000000000225	0.019686830413008845
1.9699999999999989	0.017015990002130988
1.9710000000000036	0.01613830158847322
1.9720000000000084	0.01787060868901798
1.9730000000000132	0.020501659798878337
1.974000000000018	0.021053710180805152
1.9750000000000227	0.019581236928567416
1.975999999999999	0.01872458733114294
1.9770000000000039	0.0192650370857244
1.9780000000000086	0.02027717558047147
1.9790000000000134	0.021484442447068996
1.9800000000000182	0.021951941588363492
1.981000000000023	0.020182404137008524
1.9819999999999993	0.0160388536537572
1.983000000000004	0.011408680369285898
1.9840000000000089	0.0091099968441747
1.9850000000000136	0.010045284591501478
1.9860000000000184	0.012951656565417939
1.9870000000000232	0.015932567929734257
1.9879999999999995	0.01766348888648546
1.9890000000000043	0.018127009309047443
1.990000000000009	0.0184981888091514
1.9910000000000139	0.020846429690079063
1.9920000000000186	0.024763512296880567
1.9930000000000234	0.02747388717417051
1.9939999999999998	0.02777690344685605
1.9950000000000045	0.025702463179025966
1.9960000000000093	0.022024600681069068
1.997000000000014	0.018601372998474083
1.9980000000000189	0.017203033014165044
[truncated: 1 more rows]
