# Supplementary material for: Stimulus duration encoding occurs early in the moth olfactory pathway
Source: Commun Biol. 2024 Oct 3;7:1252. doi: 10.1038/s42003-024-06921-z (PMC11449909; doi:10.1038/s42003-024-06921-z)
Supplement: Supplementary file 3 — Supplementary Data 1 [file 42003_2024_6921_MOESM3_ESM.zip › Fig 1/A/20ms.csv]

time	PID (mV)
0.0	0.0035871450065485967
0.0009999999999976694	0.0026303955996402305
0.0019999999999988916	0.00023412187109368512
0.0030000000000001137	-0.0018806578991934636
0.003999999999997783	-0.0016263515859638194
0.004999999999999005	0.0014362196602371897
0.006000000000000227	0.004748333697096418
0.006999999999997897	0.005851181527802944
0.007999999999999119	0.004477154106534192
0.009000000000000341	0.0026363661860484343
0.00999999999999801	0.0024810917447935553
0.010999999999999233	0.003356060779837665
0.012000000000000455	0.003954789952318381
0.012999999999998124	0.004148142887400506
0.013999999999999346	0.0028258811430689626
0.015000000000000568	-0.001045932916180227
0.015999999999998238	-0.0055907376934491715
0.01699999999999946	-0.00790670842758213
0.018000000000000682	-0.007130713490370497
0.01899999999999835	-0.0047295789581551975
0.019999999999999574	-0.002536775317674047
0.020999999999997243	-0.0010887928629946047
0.021999999999998465	-0.0003933185234903623
0.022999999999999687	-5.282339080370188e-06
0.023999999999997357	0.0014687901684559577
0.02499999999999858	0.00428729438670876
0.0259999999999998	0.005980355179779922
0.02699999999999747	0.004606984407670489
0.027999999999998693	0.0013115505601519143
0.028999999999999915	-0.0017466430156048787
0.029999999999997584	-0.003702420347570013
0.030999999999998806	-0.004297052732097905
0.03200000000000003	-0.0031374918031311654
0.0329999999999977	-0.0012009853048233475
0.03399999999999892	9.585732491843206e-06
0.03500000000000014	4.902274163297616e-05
0.03599999999999781	-0.0005517671498337421
0.036999999999999034	-0.0005721761043222638
0.038000000000000256	0.00028693356811522843
0.038999999999997925	0.0012821728931031603
0.03999999999999915	0.0021353138689259965
0.04100000000000037	0.0019141587258927283
0.04199999999999804	-0.0003065714520569197
0.04299999999999926	-0.0032402630157481486
0.04400000000000048	-0.004729559349291978
0.04499999999999815	-0.003792107494224455
0.045999999999999375	-0.0018035128169109562
0.0470000000000006	-0.0009014635209950979
0.047999999999998266	-0.0012980958104682496
0.04899999999999949	-0.0024302465596877034
0.04999999999999716	-0.0032803191909051414
0.05099999999999838	-0.002351153757666224
0.0519999999999996	3.485751624492109e-05
0.05299999999999727	0.0018545319639900668
0.053999999999998494	0.0014428835703294614
0.054999999999999716	-0.0010148459411724276
0.055999999999997385	-0.004067210546648552
0.05699999999999861	-0.006735527185578717
0.05799999999999983	-0.008492585883787585
0.0589999999999975	-0.00887182831243448
0.05999999999999872	-0.00791067863790521
0.06099999999999994	-0.006229524508650952
0.06199999999999761	-0.004867074009441588
0.06299999999999883	-0.004291181991714937
0.06400000000000006	-0.003353343818823874
0.06499999999999773	-0.0014716408553801946
0.06599999999999895	0.00033500924965258066
0.06700000000000017	0.0015296539974802479
0.06799999999999784	0.001590235274251635
0.06899999999999906	-0.00034307973804409745
0.07000000000000028	-0.00318117862023464
0.07099999999999795	-0.004945491334753161
0.07199999999999918	-0.005057243511445871
0.0730000000000004	-0.004317986152972348
0.07399999999999807	-0.004235814609876745
0.07499999999999929	-0.004990839876946294
0.07600000000000051	-0.00549060615403075
0.07699999999999818	-0.005370347515850656
0.0779999999999994	-0.004919348347729196
0.07900000000000063	-0.003942527592297114
0.0799999999999983	-0.0026822868619209147
0.08099999999999952	-0.002143582638185978
0.08199999999999719	-0.0031767098658885906
0.08299999999999841	-0.0056953991699496154
0.08399999999999963	-0.007915424490014785
0.0849999999999973	-0.008700678457435426
0.08599999999999852	-0.00831687081381799
0.08699999999999974	-0.007403718156999655
0.08799999999999741	-0.006736920384272212
0.08899999999999864	-0.006062457174844928
0.08999999999999986	-0.0053137715681457285
0.09099999999999753	-0.004868709745604671
0.09199999999999875	-0.003629321534059475
0.09299999999999997	-0.0009839309240314326
0.09399999999999764	0.0009192994917154343
0.09499999999999886	0.0009506445452721586
0.09600000000000009	0.0006189557785460304
0.09699999999999775	-0.00037200602837632416
0.09799999999999898	-0.0022706061914549015
0.0990000000000002	-0.0034949351124300087
0.09999999999999787	-0.003789371667165895
0.10099999999999909	-0.0031453273021213738
0.10200000000000031	-0.00210155017778065
0.10299999999999798	-0.0016843577031908463
0.1039999999999992	-0.0010620576054494592
0.10500000000000043	0.0008807904062719399
0.1059999999999981	0.0030560146423442387
0.10699999999999932	0.0036831393945849344
0.10800000000000054	0.0030499139545751234
0.10899999999999821	0.0016585101500376735
0.10999999999999943	-0.0004025139119160643
0.11100000000000065	-0.001906072480555379
0.11199999999999832	-0.002661743158058651
0.11299999999999955	-0.003722839509739638
0.11399999999999721	-0.005156428029158681
0.11499999999999844	-0.006313454066821066
0.11599999999999966	-0.006404639528094009
0.11699999999999733	-0.005740134393923689
0.11799999999999855	-0.005383683156914974
0.11899999999999977	-0.0044342996549027874
0.11999999999999744	-0.0019701303105142723
0.12099999999999866	0.0005203703847638729
0.12199999999999989	0.0016266342719375676
0.12299999999999756	0.0016836927538528834
0.12399999999999878	0.0009230401955846463
0.125	-0.00046687793283173724
0.12599999999999767	-0.001456257935244449
0.1269999999999989	-0.0014651419301473256
0.1280000000000001	-0.0008708461946093057
0.12899999999999778	0.00015941143963795536
0.129999999999999	0.001802586136603384
0.13100000000000023	0.00301622194870996
0.1319999999999979	0.0031295589896706655
0.13299999999999912	0.002944304658738876
0.13400000000000034	0.0027433294765534413
0.134999999999998	0.0018668536279796508
0.13599999999999923	0.0005295369400955697
0.13700000000000045	-0.00030891402661895403
0.13799999999999812	-0.001182966281628307
0.13899999999999935	-0.0027058879371093638
0.14000000000000057	-0.004086864023879151
0.14099999999999824	-0.004671648024960058
0.14199999999999946	-0.004856742865815641
0.14300000000000068	-0.0045098381239813525
0.14399999999999835	-0.002806177617052021
0.14499999999999957	-0.00010465720344116715
0.14599999999999724	0.0026567061855908916
0.14699999999999847	0.004922240598396882
0.1479999999999997	0.006275564791580175
0.14899999999999736	0.006172635398788251
0.14999999999999858	0.004377431450138275
0.1509999999999998	0.0018044745591251753
0.15199999999999747	-0.0005578875578858909
0.1529999999999987	-0.002754556259641062
0.15399999999999991	-0.0051152337236871764
0.15499999999999758	-0.007383503391139825
0.1559999999999988	-0.007976291201524089
0.15700000000000003	-0.005860419456940187
0.1579999999999977	-0.0027845768921453094
0.15899999999999892	-0.0008544485067877418
0.16000000000000014	0.0003086532287480485
0.1609999999999978	0.0017229598205849206
0.16199999999999903	0.0032268853218408913
0.16300000000000026	0.004968839177080663
0.16399999999999793	0.007534803348834145
0.16499999999999915	0.00955930047735854
0.16600000000000037	0.00905876109933261
0.16699999999999804	0.006811958400774452
0.16799999999999926	0.004629948587596446
0.16900000000000048	0.0037655223288019643
0.16999999999999815	0.004472172480841201
0.17099999999999937	0.005539737642776681
0.1720000000000006	0.005981891801168234
0.17299999999999827	0.005879911297958446
0.1739999999999995	0.005562528189280299
0.17499999999999716	0.00511135454949288
0.17599999999999838	0.004670087737091261
0.1769999999999996	0.0047974862813796385
0.17799999999999727	0.005317902250482299
0.1789999999999985	0.004475780968138605
0.17999999999999972	0.0019621569883839615
0.18099999999999739	-0.0010405471227331177
0.1819999999999986	-0.003925187330743006
0.18299999999999983	-0.005357733667078462
0.1839999999999975	-0.004274945086772626
0.18499999999999872	-0.0015487134576692527
0.18599999999999994	0.000567844253170947
0.1869999999999976	0.0009660543098074473
0.18799999999999883	0.0006263116108099439
0.18900000000000006	0.00034325698045555687
0.18999999999999773	0.0004277538300460457
0.19099999999999895	0.0005869887515926802
0.19200000000000017	-6.67797542808843e-05
0.19299999999999784	-0.002162725854513902
0.19399999999999906	-0.005079513300822102
0.19500000000000028	-0.007674504254585311
0.19599999999999795	-0.009488540780230731
0.19699999999999918	-0.009345451974427281
0.1980000000000004	-0.00723111763629069
0.19899999999999807	-0.0050073100916250834
0.1999999999999993	-0.0030568842895584325
0.2010000000000005	-0.0011120816010310808
0.20199999999999818	2.6268890649930584e-06
0.2029999999999994	0.0005854619494308342
0.20400000000000063	0.0026890683869968952
0.2049999999999983	0.006709252785049205
0.20599999999999952	0.009955927833727929
0.2069999999999972	0.009963826926532944
0.2079999999999984	0.007448964782003735
0.20899999999999963	0.004948824314256334
0.2099999999999973	0.003797734497792692
0.21099999999999852	0.0038068162820594394
0.21199999999999974	0.004337018563345455
0.2129999999999974	0.00404783594359268
0.21399999999999864	0.0023460720943984993
0.21499999999999986	0.0005695529786687149
0.21599999999999753	0.0003875232393803279
0.21699999999999875	0.002045527645108164
0.21799999999999997	0.004427285745970022
0.21899999999999764	0.005810346839890237
0.21999999999999886	0.004373707425492342
0.22100000000000009	0.000803765044961714
0.22199999999999775	-0.0028425537539524936
0.22299999999999898	-0.004892298946089364
0.2240000000000002	-0.0034773244595551383
0.22499999999999787	0.0003750386055065974
0.2259999999999991	0.00422164981295836
0.2270000000000003	0.007350423249478214
0.22799999999999798	0.008526708268940695
0.2289999999999992	0.0074901427086863665
0.23000000000000043	0.006811157952832318
0.2309999999999981	0.007552069624927212
0.23199999999999932	0.007602642276877999
0.23300000000000054	0.0059138356296661075
0.2339999999999982	0.003222450933275026
0.23499999999999943	9.10657333442436e-05
0.23600000000000065	-0.00235885893407598
0.23699999999999832	-0.0028633266484243717
0.23799999999999955	-0.0011709673063971917
0.23899999999999721	0.0015300409162252108
0.23999999999999844	0.0036616832377491674
0.24099999999999966	0.004267350329315234
0.24199999999999733	0.003858537766240596
0.24299999999999855	0.004352389239831352
0.24399999999999977	0.006023502450553721
0.24499999999999744	0.0074933828289668915
0.24599999999999866	0.007589541627257789
0.2469999999999999	0.005756808540102648
0.24799999999999756	0.002303698406300683
0.24899999999999878	-0.0017930078763552862
0.25	-0.004867161182120623
0.25099999999999767	-0.005452857119653617
0.2519999999999989	-0.003382029217283847
0.2530000000000001	-0.0002948793206427832
0.2539999999999978	0.00087585629092359
0.254999999999999	-0.0014482707411339634
0.2560000000000002	-0.004936819253812345
0.2569999999999979	-0.005492056842307156
0.2579999999999991	-0.0027546915669245347
0.25900000000000034	0.0007597505743275556
0.259999999999998	0.003026510152691197
0.26099999999999923	0.002763515763765938
0.26200000000000045	0.0005471181057015958
0.2629999999999981	-0.0013568986935951733
0.26399999999999935	-0.0011412958016913232
0.26500000000000057	0.0006128994249154489
0.26599999999999824	0.0024224591871463558
0.26699999999999946	0.004014225829727737
0.2680000000000007	0.004528890183403458
0.26899999999999835	0.0032267168934702337
0.2699999999999996	0.0019366915814639021
0.27099999999999724	0.0023007788520578716
0.27199999999999847	0.0034890962776879374
0.2729999999999997	0.003736710701393578
0.27399999999999736	0.0018634503613250049
0.2749999999999986	-0.0016755933521069067
0.2759999999999998	-0.0048580887272482946
0.27699999999999747	-0.0059276710439743995
0.2779999999999987	-0.005253395876341081
0.2789999999999999	-0.0040109754742203895
0.2799999999999976	-0.0027553973431645403
0.2809999999999988	-0.0020027066066519847
0.28200000000000003	-0.001979778377498709
0.2829999999999977	-0.0017432510859305595
0.2839999999999989	0.0002359744764514701
0.28500000000000014	0.003927347265061336
0.2859999999999978	0.007587075326198679
0.28699999999999903	0.009016516450146476
0.28800000000000026	0.007377986920605634
0.2889999999999979	0.003450893362155492
0.28999999999999915	-0.0010818774816920293
0.29100000000000037	-0.003957260631338418
0.29199999999999804	-0.004517903884856525
0.29299999999999926	-0.0037225873136971666
0.2940000000000005	-0.003262094064003451
0.29499999999999815	-0.004145012884331936
0.2959999999999994	-0.004689205339418443
0.2970000000000006	-0.00340497076399316
0.29799999999999827	-0.001219609975452012
0.2989999999999995	0.0007273489137327258
0.29999999999999716	0.001724579473182876
0.3009999999999984	0.0009670347698852827
0.3019999999999996	-0.0013565330387058931
0.30299999999999727	-0.004233166177301813
0.3039999999999985	-0.006328044528672068
0.3049999999999997	-0.006342135211662282
0.3059999999999974	-0.005104995817135018
0.3069999999999986	-0.004452029601201108
0.30799999999999983	-0.004318800956282027
0.3089999999999975	-0.003976927470623926
0.3099999999999987	-0.003430316555940061
0.31099999999999994	-0.0017592168305655815
0.3119999999999976	0.001765937521558601
0.31299999999999883	0.005460239800400322
0.31400000000000006	0.006752020035585787
0.3149999999999977	0.0050158736995910246
0.31599999999999895	0.00226382510999925
0.31700000000000017	0.0004076479476018612
0.31799999999999784	-0.00013352456485392036
0.31899999999999906	0.0003610401667259416
0.3200000000000003	0.0014131310437147074
0.32099999999999795	0.002110182947309713
0.3219999999999992	0.002182186288636992
0.3230000000000004	0.0025397014780671927
0.32399999999999807	0.003970887792402694
0.3249999999999993	0.006315824999079367
0.3260000000000005	0.008337800329198147
0.3269999999999982	0.00899409444535984
0.3279999999999994	0.008123607601618676
0.3290000000000006	0.005979234587535953
0.3299999999999983	0.002763449265279329
0.3309999999999995	-0.0001847522943697959
0.3319999999999972	-0.0016129003632050901
0.3329999999999984	-0.0021512980339970476
0.33399999999999963	-0.0024177345204148782
0.3349999999999973	-0.0024008581835229486
0.3359999999999985	-0.0017602080101305731
0.33699999999999974	-0.00031963187908256956
0.3379999999999974	0.0015736567810383521
0.33899999999999864	0.0034665430020922668
0.33999999999999986	0.00475529626582138
0.3409999999999975	0.005303584808824171
0.34199999999999875	0.005014938664536368
0.34299999999999997	0.0039738057106331656
0.34399999999999764	0.0031691203273318206
0.34499999999999886	0.0030861344384585376
0.3460000000000001	0.003114355534440298
0.34699999999999775	0.0025789772460481715
0.347999999999999	0.002180046889094188
0.3490000000000002	0.002367568935093277
0.34999999999999787	0.0018425097457523813
0.3509999999999991	-4.924759205374914e-05
0.3520000000000003	-0.002327421568122083
0.352999999999998	-0.0036357792481371293
0.3539999999999992	-0.00440458284784143
0.3550000000000004	-0.00610252545884771
0.3559999999999981	-0.008031351339910293
0.3569999999999993	-0.009440300711158913
0.35800000000000054	-0.01092013815216449
0.3589999999999982	-0.012014592716952984
0.35999999999999943	-0.011852923753133751
0.36100000000000065	-0.010532109421836848
0.3619999999999983	-0.008486469329807738
0.36299999999999955	-0.005777644603383448
0.3639999999999972	-0.0026276961489954463
0.36499999999999844	0.00029547435550714087
0.36599999999999966	0.0024898062672178323
0.36699999999999733	0.003456604063202507
0.36799999999999855	0.002801901214744958
0.3689999999999998	0.0012139699253478301
0.36999999999999744	-0.000635721953879976
0.37099999999999866	-0.0031932122855277646
0.3719999999999999	-0.005656846887895314
0.37299999999999756	-0.006914558092603085
0.3739999999999988	-0.007805693802701911
0.375	-0.008455836479455463
0.37599999999999767	-0.008025688078447045
0.3769999999999989	-0.0068492405538528155
0.3780000000000001	-0.006090295053352618
0.3789999999999978	-0.005222230276641771
0.379999999999999	-0.0028042018613538
0.3810000000000002	0.0008377451862282175
0.3819999999999979	0.004030229430486901
0.3829999999999991	0.005130803744347557
0.38400000000000034	0.0045492259941451235
0.384999999999998	0.0035079998980870955
0.38599999999999923	0.0025443231343687455
0.38700000000000045	0.0016760306272907903
0.3879999999999981	0.0002527786853344989
0.38899999999999935	-0.0007365623813030401
0.39000000000000057	-0.00022265937903525454
0.39099999999999824	0.0003770859402882714
0.39199999999999946	-8.27494223019897e-05
0.3930000000000007	-0.0009699513892299006
0.39399999999999835	-0.0012427514987699588
0.3949999999999996	-0.0011162898384137086
0.39599999999999724	-0.0010674584667869885
0.39699999999999847	-0.0007526430037590109
0.3979999999999997	-0.0007054364131317036
0.39899999999999736	-0.001749347386188952
0.3999999999999986	-0.00330979923288532
0.4009999999999998	-0.0040350211268337256
0.40199999999999747	-0.0031684118628513016
0.4029999999999987	-0.0010761807530791521
0.4039999999999999	0.0016952572722489948
0.4049999999999976	0.004101852970658776
0.4059999999999988	0.00498826603676969
0.40700000000000003	0.004931340405442851
0.4079999999999977	0.004678337761171631
0.4089999999999989	0.0044301552090734815
0.41000000000000014	0.004350521548396618
0.4109999999999978	0.004205714664262014
0.41199999999999903	0.0037932250173499655
0.41300000000000026	0.0023571123347228434
0.4139999999999979	-0.0006960684762548144
0.41499999999999915	-0.0036724796741912907
0.41600000000000037	-0.00426840443880225
0.41699999999999804	-0.0024297175708501446
0.41799999999999926	0.0002934029639534685
0.4190000000000005	0.0023627684166248027
0.41999999999999815	0.003079131605447232
0.4209999999999994	0.0026637600756757467
0.4220000000000006	0.0018661875349457332
0.42299999999999827	0.001059435934550898
0.4239999999999995	0.00042740162741196347
0.42499999999999716	-5.46414451753619e-05
0.4259999999999984	-0.00133771698030367
0.4269999999999996	-0.00339786480613166
0.42799999999999727	-0.005384352295926102
0.4289999999999985	-0.006928549389153592
0.4299999999999997	-0.007844043953698508
0.4309999999999974	-0.007731806787144392
0.4319999999999986	-0.006279610497207
0.43299999999999983	-0.004962840595712656
0.4339999999999975	-0.0047055872691672525
0.4349999999999987	-0.0040896379130852725
0.43599999999999994	-0.002978921876280876
0.4369999999999976	-0.001941423432887578
0.43799999999999883	-0.0008371168450731126
0.43900000000000006	-0.00042283867633925905
0.4399999999999977	-0.0012223667733851477
0.44099999999999895	-0.0028628721619138784
0.44200000000000017	-0.004339279442525836
0.44299999999999784	-0.004216236236595433
0.44399999999999906	-0.0018416531639863542
0.4450000000000003	0.001814190215908898
0.44599999999999795	0.004288760633134125
0.4469999999999992	0.003981698110771972
0.4480000000000004	0.0023308157047629893
0.44899999999999807	0.0014318396134419577
0.4499999999999993	0.0010831257574653158
0.4510000000000005	0.0006479592246409115
0.4519999999999982	0.00042219281375119886
0.4529999999999994	-0.00040697555988542455
0.4540000000000006	-0.003050688152572571
0.4549999999999983	-0.006489935559042511
0.4559999999999995	-0.008353742397336932
0.4569999999999972	-0.0072449854119698304
0.4579999999999984	-0.003920061995068918
0.45899999999999963	-0.0010623808514526204
0.4599999999999973	-0.000535647736441464
0.4609999999999985	-0.001158565122551118
0.46199999999999974	-0.0007716097634429683
0.4629999999999974	0.0009645553036444316
0.46399999999999864	0.0032801582637582557
0.46499999999999986	0.005312031196241998
0.4659999999999975	0.0060937193911986196
0.46699999999999875	0.00483654985675911
0.46799999999999997	0.0019811227560815633
0.46899999999999764	-0.0009474293564138694
0.46999999999999886	-0.002544121881075373
0.4710000000000001	-0.0020254196599280325
0.47199999999999775	-0.00028123542221413205
0.472999999999999	0.001128927216346284
0.4740000000000002	0.0008384666828398606
0.47499999999999787	-0.0008048404769594009
0.4759999999999991	-0.0012151490591190942
0.4770000000000003	0.0003952182218744629
0.477999999999998	0.0022653327121898523
0.4789999999999992	0.002772829848837137
0.4800000000000004	0.0019677901498373895
0.4809999999999981	-4.100901753339417e-05
0.4819999999999993	-0.003263578932073275
0.48300000000000054	-0.0056840017699948345
0.4839999999999982	-0.005207202726662399
0.48499999999999943	-0.0026895856355316607
0.48600000000000065	-0.0008189373856601241
0.4869999999999983	-0.0010669940310327045
0.48799999999999955	-0.0032700143477517006
0.4889999999999972	-0.0059890612162132265
0.48999999999999844	-0.0074596801371025635
0.49099999999999966	-0.007149402549717262
0.49199999999999733	-0.00589342089544238
0.49299999999999855	-0.005186483417216796
0.4939999999999998	-0.006389298999108468
0.49499999999999744	-0.009319411469420297
0.49599999999999866	-0.011743823103950255
0.4969999999999999	-0.011304345003486753
0.49799999999999756	-0.007769389066302538
0.4989999999999988	-0.003500486024423755
0.5	-0.0003350121857791269
0.5009999999999977	0.0012112386750079383
0.5019999999999989	0.0011026329313149185
0.5030000000000001	0.0010977193017123678
0.5039999999999978	0.0031158548226067253
0.504999999999999	0.006565668749549413
0.5060000000000002	0.009001940500971382
0.5069999999999979	0.008933462612400633
0.5079999999999991	0.006428765509699995
0.5090000000000003	0.003085236226875585
0.509999999999998	0.00071863635417961
0.5109999999999992	-0.0006787096954962858
0.5120000000000005	-0.0013952697961819845
0.5129999999999981	-0.0014264671693541894
0.5139999999999993	-0.0016788354361152225
0.5150000000000006	-0.0034195292996322883
0.5159999999999982	-0.005502784260648066
0.5169999999999995	-0.006063761037520475
0.5180000000000007	-0.005120173633775421
0.5189999999999984	-0.0031435669301137998
0.5199999999999996	-0.001331713139498114
0.5209999999999972	-0.0012374381527533208
0.5219999999999985	-0.002813794824826315
0.5229999999999997	-0.00440943016570369
0.5239999999999974	-0.004638401345554562
0.5249999999999986	-0.003146863964302943
0.5259999999999998	-0.0011051696268253028
0.5269999999999975	-0.00034461491524821503
0.5279999999999987	-0.0012042307921288303
0.5289999999999999	-0.0026018826030756387
0.5299999999999976	-0.0029815143933417587
0.5309999999999988	-0.0019288612414295084
0.532	-0.00013056902476312206
0.5329999999999977	0.0013862135200571521
0.5339999999999989	0.0007383907905884527
0.5350000000000001	-0.002326185050496996
0.5359999999999978	-0.005700717187702065
0.536999999999999	-0.0076101473944616554
0.5380000000000003	-0.007377089817428037
0.5389999999999979	-0.005844357075206482
0.5399999999999991	-0.0044040993128974075
0.5410000000000004	-0.003629425131462959
0.541999999999998	-0.0035568204909330985
0.5429999999999993	-0.003501529399214583
0.5440000000000005	-0.002554640633798659
0.5449999999999982	-0.0006227139041772011
0.5459999999999994	0.0012426453320455188
0.5470000000000006	0.0015315351344976783
0.5479999999999983	8.955833152911135e-06
0.5489999999999995	-0.002120160267420268
0.5499999999999972	-0.003936598506610455
0.5509999999999984	-0.005205523965964554
0.5519999999999996	-0.005562784491661153
0.5529999999999973	-0.004968347127120307
0.5539999999999985	-0.0043799388715229015
0.5549999999999997	-0.004793525644062071
0.5559999999999974	-0.006438140554483697
0.5569999999999986	-0.00808324998136878
0.5579999999999998	-0.007896065755364836
0.5589999999999975	-0.00604633607474447
0.5599999999999987	-0.004610164614284196
0.5609999999999999	-0.004650434686697916
0.5619999999999976	-0.005644104769259258
0.5629999999999988	-0.007124572209149777
0.5640000000000001	-0.008409764474242305
0.5649999999999977	-0.008308967538747745
0.565999999999999	-0.0065863708666131235
0.5670000000000002	-0.004577744609017719
0.5679999999999978	-0.0034400572859215133
0.5689999999999991	-0.0031739722194121522
0.5700000000000003	-0.002887420705775822
0.570999999999998	-0.0021003979354499882
0.5719999999999992	-0.0012246108848541185
0.5730000000000004	-0.0005124313118203917
0.5739999999999981	-0.00038295182279469075
0.5749999999999993	-0.0010492589583721965
0.5760000000000005	-0.0026147487857171945
0.5769999999999982	-0.005271549961298401
0.5779999999999994	-0.008491316149120628
0.5790000000000006	-0.011349527667118664
0.5799999999999983	-0.012358970690236103
0.5809999999999995	-0.010941667183546014
0.5819999999999972	-0.008689377804549854
0.5829999999999984	-0.006885601896897109
0.5839999999999996	-0.00501354473102082
0.5849999999999973	-0.002361453692439368
0.5859999999999985	0.0008430117537811709
0.5869999999999997	0.0034479582719595687
0.5879999999999974	0.004430550967080769
0.5889999999999986	0.004113617198036646
0.5899999999999999	0.002729389217516851
0.5909999999999975	0.0005177090897278855
0.5919999999999987	-0.0014597802200251957
0.593	-0.0033229321682252963
0.5939999999999976	-0.005594400794086515
0.5949999999999989	-0.007105511266172475
0.5960000000000001	-0.006650199520011207
0.5969999999999978	-0.004447042478485938
0.597999999999999	-0.001746743972913944
0.5990000000000002	2.3187016028032058e-05
0.5999999999999979	0.0010750536808568222
0.6009999999999991	0.0017761633906434083
0.6020000000000003	0.0015181113534612507
0.602999999999998	0.0011412437000844489
0.6039999999999992	0.0011730299985110825
0.6050000000000004	0.0013907432092366472
0.6059999999999981	0.0017405796540011338
0.6069999999999993	0.001466538532512462
0.6080000000000005	0.000428645210944432
0.6089999999999982	-0.0009485056273766585
0.6099999999999994	-0.001746782270144116
0.6110000000000007	-0.0014426564109500804
0.6119999999999983	-0.0004954879600217307
0.6129999999999995	0.0006235315846195572
0.6139999999999972	0.0007449340029554711
0.6149999999999984	-0.0006086720166264478
0.6159999999999997	-0.002479187367384976
0.6169999999999973	-0.004110098105824411
0.6179999999999986	-0.0052859051628240915
0.6189999999999998	-0.005783843168947742
0.6199999999999974	-0.005427185578707633
0.6209999999999987	-0.004105449010311693
0.6219999999999999	-0.0020646422667813576
0.6229999999999976	-4.447470189408289e-05
0.6239999999999988	0.002041474730746269
0.625	0.004135542686179399
0.6259999999999977	0.005578563618980694
0.6269999999999989	0.005948277438541801
0.6280000000000001	0.004942372381980949
0.6289999999999978	0.0032521074933052714
0.629999999999999	0.001990579713405546
0.6310000000000002	0.0013344514132299157
0.6319999999999979	0.0007296034765174042
0.6329999999999991	-0.0005612425920302006
0.6340000000000003	-0.0025148934275362822
0.634999999999998	-0.004119531296373203
0.6359999999999992	-0.004592405098097462
0.6370000000000005	-0.004243686386775572
0.6379999999999981	-0.003641266466084719
0.6389999999999993	-0.002349258114449855
0.6400000000000006	-0.0003530960418292688
0.6409999999999982	0.0016407487594630693
0.6419999999999995	0.002925576625579628
0.6430000000000007	0.0030258727964944734
0.6439999999999984	0.002666769861964934
0.6449999999999996	0.00215162668165554
0.6459999999999972	0.001203744460088842
0.6469999999999985	-0.00015748325121126987
0.6479999999999997	-0.001275861138314101
0.6489999999999974	-0.0015841610090504214
0.6499999999999986	-0.001828041545415591
0.6509999999999998	-0.0018809933785289253
0.6519999999999975	-0.001296514357754078
0.6529999999999987	-0.0008074504300690218
0.6539999999999999	-0.0011184192763352288
0.6549999999999976	-0.002222463772361802
0.6559999999999988	-0.003099213776535945
0.657	-0.0030446650459883297
0.6579999999999977	-0.0027310259026248253
0.6589999999999989	-0.0030308010240648817
0.6600000000000001	-0.00419943638843091
0.6609999999999978	-0.005712307240006971
0.661999999999999	-0.007003470537718854
0.6630000000000003	-0.007372172955363444
0.6639999999999979	-0.0060266314536772895
0.6649999999999991	-0.003361081568878311
0.6660000000000004	-0.0005805975681972383
0.666999999999998	0.0012340200160081511
0.6679999999999993	0.0024124159888194887
0.6690000000000005	0.003673179439056605
0.6699999999999982	0.0042372692231643725
0.6709999999999994	0.003595691111456881
0.6720000000000006	0.0020992168416081986
0.6729999999999983	1.4255818261750829e-05
0.6739999999999995	-0.002413211279934599
0.6749999999999972	-0.004782782950519251
0.6759999999999984	-0.006613056571874283
0.6769999999999996	-0.007256478968750971
0.6779999999999973	-0.006211884563206506
0.6789999999999985	-0.004957237624476172
0.6799999999999997	-0.0049121301886337065
0.6809999999999974	-0.004453420745233126
0.6819999999999986	-0.0024818123550458125
0.6829999999999998	3.029328380492382e-05
0.6839999999999975	0.0029167106722016983
0.6849999999999987	0.005747040237442299
0.6859999999999999	0.006805452969569664
0.6869999999999976	0.005857598865111594
0.6879999999999988	0.003939261149134594
0.6890000000000001	0.0021786741803059818
0.6899999999999977	0.0018702152156645966
0.690999999999999	0.0027952253026720677
0.6920000000000002	0.0035392273448967603
0.6929999999999978	0.0029710337959248786
0.6939999999999991	0.0005828470213529569
0.6950000000000003	-0.0029199035660470683
0.695999999999998	-0.005436016880405903
0.6969999999999992	-0.005933891843525378
0.6980000000000004	-0.005366114465311004
0.6989999999999981	-0.005069482181385233
0.6999999999999993	-0.006332261481140797
0.7010000000000005	-0.008413254107054634
0.7019999999999982	-0.009899125037759329
0.7029999999999994	-0.010183622883498115
0.7040000000000006	-0.008240791426298518
0.7049999999999983	-0.004970584193318725
0.7059999999999995	-0.002610081847314136
0.7069999999999972	-0.0019803776163411983
0.7079999999999984	-0.0023417401516710977
0.7089999999999996	-0.0023370027160392365
0.7099999999999973	-0.0018151219758824589
0.7109999999999985	-0.0013269013668302217
0.7119999999999997	-0.0009370944828712936
0.7129999999999974	-0.0015483336230558628
0.7139999999999986	-0.004086747771557516
0.7149999999999999	-0.007711156323370569
0.7159999999999975	-0.010370007527716094
0.7169999999999987	-0.010706990245453796
0.718	-0.008868290274015742
0.7189999999999976	-0.005425341346354676
0.7199999999999989	-0.0022970260625824164
0.7210000000000001	-0.0009815479945016006
0.7219999999999978	-0.00029506309227003924
0.722999999999999	0.0008842027800519907
0.7240000000000002	0.0027479091251057302
0.7249999999999979	0.004727089873406992
0.7259999999999991	0.005699514740709258
0.7270000000000003	0.004782401015617494
0.727999999999998	0.001546451016736679
0.7289999999999992	-0.0029724807370278593
0.7300000000000004	-0.006472319646345188
0.7309999999999981	-0.007378592725996535
0.7319999999999993	-0.006232459765176238
0.7330000000000005	-0.00469008486440959
0.7339999999999982	-0.004406174381812797
0.7349999999999994	-0.005917371027319656
0.7360000000000007	-0.007565891729544764
0.7369999999999983	-0.007142845356307324
0.7379999999999995	-0.00468177302593758
0.7389999999999972	-0.002085518398947661
0.7399999999999984	-0.0010177214048934157
0.7409999999999997	-0.002539973098139095
0.7419999999999973	-0.005823748437484689
0.7429999999999986	-0.008445085883547145
0.7439999999999998	-0.008667532795544788
0.7449999999999974	-0.006400108664174997
0.7459999999999987	-0.003301258907018166
0.7469999999999999	-0.0017379058567514973
0.7479999999999976	-0.0024968746567068183
0.7489999999999988	-0.003733219475626973
0.75	-0.0037243905252397347
0.7509999999999977	-0.0026200923894081148
0.7519999999999989	-0.0015912460170939987
0.7530000000000001	-0.001477422408471732
0.7539999999999978	-0.003133200354746491
0.754999999999999	-0.006910194105476811
0.7560000000000002	-0.010771909227949848
0.7569999999999979	-0.01231377211918235
0.7579999999999991	-0.01127385238634598
0.7590000000000003	-0.009507015194019999
0.759999999999998	-0.008645816651529553
0.7609999999999992	-0.008755848334731453
0.7620000000000005	-0.009622104566705012
0.7629999999999981	-0.010050174094809607
0.7639999999999993	-0.008162457490850454
0.7650000000000006	-0.004638483336474277
0.7659999999999982	-0.00176557814275698
0.7669999999999995	-0.000954217824113444
0.7680000000000007	-0.002651351653317065
0.7689999999999984	-0.005932780322104608
0.7699999999999996	-0.008449598636840474
0.7709999999999972	-0.008756191538330148
0.7719999999999985	-0.007485117384830944
0.7729999999999997	-0.006242566948280173
0.7739999999999974	-0.0067128336788169
0.7749999999999986	-0.008979968105811122
0.7759999999999998	-0.011310208304817148
0.7769999999999975	-0.011863087838429669
0.7779999999999987	-0.010241438111625053
0.7789999999999999	-0.007828634818719208
0.7799999999999976	-0.006532284875474405
0.7809999999999988	-0.006977341864315052
0.782	-0.00860542127578012
0.7829999999999977	-0.010447865457118653
0.7839999999999989	-0.010879579301053275
0.7850000000000001	-0.008813846149100862
0.7859999999999978	-0.005590218930146766
0.786999999999999	-0.0032997990501568435
0.7880000000000003	-0.0024317999387103518
0.7889999999999979	-0.0030134981229128417
0.7899999999999991	-0.004198841361338171
0.7910000000000004	-0.004260246959345522
0.791999999999998	-0.002676759077050732
0.7929999999999993	-0.0007978753130478326
0.7940000000000005	-0.0008473982137944497
0.7949999999999982	-0.0032819422781259393
0.7959999999999994	-0.006384265795710444
0.7970000000000006	-0.008691244250596263
0.7979999999999983	-0.00971529823623323
0.7989999999999995	-0.009444550935927564
0.7999999999999972	-0.008266368183737535
0.8009999999999984	-0.006892652382062861
0.8019999999999996	-0.006279518176587214
0.8029999999999973	-0.006102952922978787
0.8039999999999985	-0.004952706427175699
0.8049999999999997	-0.002941134532421904
0.8059999999999974	-0.0012625590383550768
0.8069999999999986	-0.0007300787377122967
0.8079999999999998	-0.0017805192092056586
0.8089999999999975	-0.0038775920619278743
0.8099999999999987	-0.005797768889584984
0.8109999999999999	-0.007165876003965018
0.8119999999999976	-0.008154564062943454
0.8129999999999988	-0.008597890454487606
0.8140000000000001	-0.009028974708751336
0.8149999999999977	-0.009829152448006773
0.815999999999999	-0.010324507131796685
0.8170000000000002	-0.009999261655850107
0.8179999999999978	-0.008407236796207277
0.8189999999999991	-0.005880700811845084
0.8200000000000003	-0.0035631581351541373
0.820999999999998	-0.0021670094360062325
0.8219999999999992	-0.001855632507200044
0.8230000000000004	-0.0018077770999645453
0.8239999999999981	-0.0009270459593064032
0.8249999999999993	0.00034645725048065374
0.8260000000000005	0.0014608123182133289
0.8269999999999982	0.002601273258729571
0.8279999999999994	0.003202791066055639
0.8290000000000006	0.0029106407963796744
0.8299999999999983	0.0022982960052906503
0.8309999999999995	0.0018699890517717233
0.8319999999999972	0.001922249647360549
0.8329999999999984	0.002234371184460425
0.8339999999999996	0.001369039837688862
0.8349999999999973	-0.001286151913867293
0.8359999999999985	-0.004299243892777189
0.8369999999999997	-0.006461813806204218
0.8379999999999974	-0.007836691201659592
0.8389999999999986	-0.008408975041607375
0.8399999999999999	-0.007519903860228283
0.8409999999999975	-0.005345250600553076
0.8419999999999987	-0.0034020396009717463
0.843	-0.0022137473426883415
0.8439999999999976	-0.0009102323208960857
0.8449999999999989	0.0002606985340107162
0.8460000000000001	0.0005487832331787266
0.8469999999999978	0.00035888996459764377
0.847999999999999	-0.0005159399977091218
0.8490000000000002	-0.0028396273480233315
0.8499999999999979	-0.0059380217405675725
0.8509999999999991	-0.008611118642438775
0.8520000000000003	-0.010181603965532372
0.852999999999998	-0.011067963084046386
0.8539999999999992	-0.0118846785684374
0.8550000000000004	-0.01244883731561212
0.8559999999999981	-0.011950300227504908
0.8569999999999993	-0.010076363261521983
0.8580000000000005	-0.008034930222070887
0.8589999999999982	-0.006415072822307853
0.8599999999999994	-0.004680501705696818
0.8610000000000007	-0.0029235547144856396
0.8619999999999983	-0.0019119528746661075
0.8629999999999995	-0.0016588017978708864
0.8639999999999972	-0.00138624100200233
0.8649999999999984	-0.0009544419338099531
0.8659999999999997	-0.0008101655350099192
0.8669999999999973	-0.00112739420749562
0.8679999999999986	-0.0018245006369313084
0.8689999999999998	-0.002782056452003436
0.8699999999999974	-0.0032287435203732415
0.8709999999999987	-0.002455762354202695
0.8719999999999999	-0.0009514934932306982
0.8729999999999976	-0.00014853989687126556
0.8739999999999988	-0.0010969837723586414
0.875	-0.0026481682163892496
0.8759999999999977	-0.003599983719362911
0.8769999999999989	-0.004498084259676652
0.8780000000000001	-0.0059204671082799505
0.8789999999999978	-0.007442835579925861
0.879999999999999	-0.008311964075705707
0.8810000000000002	-0.008651263354594211
0.8819999999999979	-0.008833011570788484
0.8829999999999991	-0.00815990866400058
0.8840000000000003	-0.006339668154887929
0.884999999999998	-0.004434916851472362
0.8859999999999992	-0.0027470627355546413
0.8870000000000005	-0.0013730537475017362
0.8879999999999981	-0.0007796041311164188
0.8889999999999993	-0.0008328635405859833
0.8900000000000006	-0.0011616480957711067
0.8909999999999982	-0.0014596070774804083
0.8919999999999995	-0.0021702270407545562
0.8930000000000007	-0.0037024285775171615
0.8939999999999984	-0.0058309718583625285
0.8949999999999996	-0.00782480549213175
0.8959999999999972	-0.008450213283887531
0.8969999999999985	-0.007354827786460582
0.8979999999999997	-0.005484585704961269
0.8989999999999974	-0.004537126929942962
0.8999999999999986	-0.0041178032478127215
0.9009999999999998	-0.002227749339383206
0.9019999999999975	0.0001902291475989619
0.9029999999999987	0.0017560514217302401
0.9039999999999999	0.0031888943748503047
0.9049999999999976	0.004592508968328782
0.9059999999999988	0.004863155173655935
0.907	0.0037640330174566455
0.9079999999999977	0.0026924379768209048
0.9089999999999989	0.002370790676664095
0.9100000000000001	0.002466198843636895
0.9109999999999978	0.0027245697728312344
0.911999999999999	0.0022679448429581946
0.9130000000000003	0.00029838449121200874
0.9139999999999979	-0.0025126591547737975
0.9149999999999991	-0.004598029760781956
0.9160000000000004	-0.00503419580040872
0.916999999999998	-0.00431592625117741
0.9179999999999993	-0.003765167773526929
0.9190000000000005	-0.004758041210899993
0.9199999999999982	-0.007317236766275609
0.9209999999999994	-0.009813101428971464
0.9220000000000006	-0.011023816159796952
0.9229999999999983	-0.01080534824519498
0.9239999999999995	-0.009249070847423999
0.9249999999999972	-0.006690779834346156
0.9259999999999984	-0.004571997682032406
0.9269999999999996	-0.004076466533905518
0.9279999999999973	-0.004891778977678535
0.9289999999999985	-0.0057055646797092305
0.9299999999999997	-0.005882893911310998
0.9309999999999974	-0.006156500991010392
0.9319999999999986	-0.006252234169383899
0.9329999999999998	-0.006781843876129472
0.9339999999999975	-0.009303351096962773
0.9349999999999987	-0.01293626286869776
0.9359999999999999	-0.015629866550035707
0.9369999999999976	-0.015730128750489774
0.9379999999999988	-0.013886890789127727
0.9390000000000001	-0.011725169441918447
0.9399999999999977	-0.009784522246537255
0.940999999999999	-0.008212239091737905
0.9420000000000002	-0.006777876986901817
0.9429999999999978	-0.005114027344139319
0.9439999999999991	-0.0028306354285210587
0.9450000000000003	-0.0007940477910402477
0.945999999999998	-0.0003466934801843491
0.9469999999999992	-0.001858510506412591
0.9480000000000004	-0.004198792447428722
0.9489999999999981	-0.005528063798791159
0.9499999999999993	-0.005375195544950239
0.9510000000000005	-0.003913322231683256
0.9519999999999982	-0.0015251996114505563
0.9529999999999994	0.0005567211430740047
0.9540000000000006	0.0007686207626603635
0.9549999999999983	-0.001056810001806896
0.9559999999999995	-0.003104577339493305
0.9569999999999972	-0.0038451356340667695
0.9579999999999984	-0.0033892081595616446
0.9589999999999996	-0.0028587660991893343
0.9599999999999973	-0.0034060713931826697
0.9609999999999985	-0.005386284557233361
0.9619999999999997	-0.008129004697931813
0.9629999999999974	-0.009909757386366323
0.9639999999999986	-0.009172647632015033
0.9649999999999999	-0.00637195185583523
0.9659999999999975	-0.003226423370996589
0.9669999999999987	-0.0015337188006088532
0.968	-0.0018796789053404249
0.9689999999999976	-0.00245388950418734
0.9699999999999989	-0.001995475919057528
0.9710000000000001	-0.0009109287751768387
0.9719999999999978	0.0006432688222493054
0.972999999999999	0.001653524501851305
0.9740000000000002	-3.910586442352668e-05
0.9749999999999979	-0.003924062111780086
0.9759999999999991	-0.006921472837583595
0.9770000000000003	-0.00759550454598087
0.977999999999998	-0.006313823290177052
0.9789999999999992	-0.0043051335264234335
0.9800000000000004	-0.002575821670929449
0.9809999999999981	-0.0009175928833397801
0.9819999999999993	0.0012849166528399207
0.9830000000000005	0.004211409659885322
0.9839999999999982	0.008150676507622176
0.9849999999999994	0.013792601160314276
0.9860000000000007	0.020376397958451784
0.9869999999999983	0.026255483546360345
0.9879999999999995	0.031257135021289136
0.9889999999999972	0.03677837727658766
0.9899999999999984	0.04400400142655218
0.9909999999999997	0.05289416285257081
0.9919999999999973	0.06315919222084389
0.9929999999999986	0.07408043467577419
0.9939999999999998	0.08372409676158897
0.9949999999999974	0.09119727436383236
0.9959999999999987	0.09836674974123946
0.9969999999999999	0.10676818372400107
0.9979999999999976	0.11497200386220581
0.9989999999999988	0.12103976542912015
1.0	0.12474207640962257
1.0009999999999977	0.12580433865542143
1.001999999999999	0.12376671828305494
1.0030000000000001	0.11970803471477481
1.0039999999999978	0.11492174961808094
1.004999999999999	0.10870968201706988
1.0060000000000002	0.10012002087242787
1.006999999999998	0.08973559701507934
1.0079999999999991	0.07875265475746529
1.0090000000000003	0.06857188350459265
1.009999999999998	0.05973203302310688
1.0109999999999992	0.05222658572651576
1.0120000000000005	0.046255992695132905
1.0129999999999981	0.041306355484926886
1.0139999999999993	0.036136357878869554
1.0150000000000006	0.0301981734170298
1.0159999999999982	0.02448686014650915
1.0169999999999995	0.019906932199097484
1.0180000000000007	0.016608739310062716
1.0189999999999984	0.01505733439570434
1.0199999999999996	0.014798471003679162
1.0209999999999972	0.014338489727579904
1.0219999999999985	0.013104983551034696
1.0229999999999997	0.011653819647681227
1.0239999999999974	0.01078289414074073
1.0249999999999986	0.010632126654228044
1.0259999999999998	0.010734911733820875
1.0269999999999975	0.010386157127906422
1.0279999999999987	0.008723280147719633
1.029	0.005017526409047669
1.0299999999999976	0.0008983368559301169
1.0309999999999988	-0.0013304107593351102
1.032	-0.001926296287325911
1.0329999999999977	-0.001550425882038047
1.033999999999999	-0.0009562312766004536
1.0350000000000001	-0.001364971140529024
1.0359999999999978	-0.0027793365286242267
1.036999999999999	-0.0034190570496917348
1.0380000000000003	-0.0024061622273856445
1.038999999999998	-0.0006947290605118753
1.0399999999999991	0.0006795223433908214
1.0410000000000004	0.0008358181110436053
1.041999999999998	-0.0003986380715363338
1.0429999999999993	-0.0028068684115874305
1.0440000000000005	-0.004556102646484546
1.0449999999999982	-0.003597964031356601
1.0459999999999994	-0.0015318802898418612
1.0470000000000006	1.4785720859289647e-06
1.0479999999999983	0.001529866115841955
1.0489999999999995	0.003015885938019574
1.0499999999999972	0.003514505708708939
1.0509999999999984	0.00315021783364119
1.0519999999999996	0.003430476210392484
1.0529999999999973	0.004081785448714205
1.0539999999999985	0.003850879070688819
1.0549999999999997	0.0025267511200830427
1.0559999999999974	0.0004681062926770413
1.0569999999999986	-0.0013235986299616619
1.0579999999999998	-0.0025358000931218557
1.0589999999999975	-0.0030999000144831955
1.0599999999999987	-0.002657481001593137
1.061	-0.0013531043316143468
1.0619999999999976	-0.0004132348459973458
1.0629999999999988	-0.001100307458331066
1.064	-0.0016752133999708265
1.0649999999999977	-0.000613638895679661
1.065999999999999	0.0008339911602045075
1.0670000000000002	0.0013424164904506954
1.0679999999999978	0.0008112333716304545
1.068999999999999	0.0002796987376495852
1.0700000000000003	-0.0003799279013701298
1.070999999999998	-0.0016844669233773012
1.0719999999999992	-0.00267097722257527
1.0730000000000004	-0.00257099793508916
1.073999999999998	-0.0019769663143137397
1.0749999999999993	-0.0018090054395659802
1.0760000000000005	-0.002125828618301018
1.0769999999999982	-0.002582260806968445
1.0779999999999994	-0.001943448750590735
1.0790000000000006	0.0003053739170320253
1.0799999999999983	0.0026168580378548027
1.0809999999999995	0.003788633605504806
1.0819999999999972	0.0032963857438610654
1.0829999999999984	0.0019197058572243298
1.0839999999999996	0.0014802271533147662
1.0849999999999973	0.0019722252261690117
1.0859999999999985	0.002013780674482992
1.0869999999999997	0.0014207744511677515
1.0879999999999974	0.0013392945784899304
1.0889999999999986	0.0019118763470096119
1.0899999999999999	0.002028060180284696
1.0909999999999975	0.001172295830306104
1.0919999999999987	0.0004270980254568958
1.093	0.000848248394206788
1.0939999999999976	0.0010091922267898583
1.0949999999999989	-0.00039172688987685787
1.096	-0.002702230444536422
1.0969999999999978	-0.00524686709625659
1.097999999999999	-0.007410934040551948
1.0990000000000002	-0.008542173328849231
1.0999999999999979	-0.008601641378866815
1.100999999999999	-0.007934002212842553
1.1020000000000003	-0.0068121679091968385
1.102999999999998	-0.005577161820830238
1.1039999999999992	-0.003994179964416602
1.1050000000000004	-0.002095231301224555
1.105999999999998	-0.0008222437323219514
1.1069999999999993	-0.00023781688320201924
1.1080000000000005	-0.00028427870561891617
1.1089999999999982	-0.0012673657900975524
1.1099999999999994	-0.0029076509350533207
1.1110000000000007	-0.005103492028397924
1.1119999999999983	-0.0073563424753242315
1.1129999999999995	-0.009097993524297777
1.1139999999999972	-0.010876753297289318
1.1149999999999984	-0.012303492875912673
1.1159999999999997	-0.012389686114771585
1.1169999999999973	-0.011256770559318886
1.1179999999999986	-0.01003519919282441
1.1189999999999998	-0.009583168606207497
1.1199999999999974	-0.009216124490453562
1.1209999999999987	-0.008069679322718761
1.1219999999999999	-0.006520071781079967
1.1229999999999976	-0.005430771353073051
1.1239999999999988	-0.004543708531857395
1.125	-0.00414778632587353
1.1259999999999977	-0.0049191698104395125
1.126999999999999	-0.00618110098829619
1.1280000000000001	-0.007305229785737118
1.1289999999999978	-0.007724895518364101
1.129999999999999	-0.007368579502345834
1.1310000000000002	-0.006690491451187947
1.131999999999998	-0.006113088169776824
1.1329999999999991	-0.005993474256630614
1.1340000000000003	-0.006508065841772468
1.134999999999998	-0.0077829314516320615
1.1359999999999992	-0.008927489685576809
1.1370000000000005	-0.009151232108891835
1.1379999999999981	-0.009078541280276867
1.1389999999999993	-0.009568055030450131
1.1400000000000006	-0.010818655088905385
1.1409999999999982	-0.012200873211431556
1.1419999999999995	-0.012458282099353289
1.1430000000000007	-0.010524608399726843
1.1439999999999984	-0.006698405992368838
1.1449999999999996	-0.0024466539435438316
1.1459999999999972	0.0006550866696803254
1.1469999999999985	0.001708293197826942
1.1479999999999997	0.0014192008624979984
1.1489999999999974	0.001114464164841114
1.1499999999999986	0.0010651629406067326
1.1509999999999998	0.0009276364439601322
1.1519999999999975	0.00023658585973758477
1.1529999999999987	-0.00130204639298868
1.154	-0.0036895188320543552
1.1549999999999976	-0.006069755716198449
1.1559999999999988	-0.007096595819767591
1.157	-0.006532573508718875
1.1579999999999977	-0.004698469874978837
1.158999999999999	-0.0027684755719500514
1.1600000000000001	-0.0018320307109793775
1.1609999999999978	-0.00172143770202909
1.161999999999999	-0.0020869874413381798
1.1630000000000003	-0.002061297860555325
1.163999999999998	-0.0011524624065412117
1.1649999999999991	-0.0001742509633388464
1.1660000000000004	-0.0009123302362964715
1.166999999999998	-0.004117126172892767
1.1679999999999993	-0.007959186784754662
1.1690000000000005	-0.010257862689972426
1.1699999999999982	-0.010261247460401772
1.1709999999999994	-0.008835486171893524
1.1720000000000006	-0.007420929019488556
1.1729999999999983	-0.007346099960188817
1.1739999999999995	-0.008415394963030511
1.1749999999999972	-0.009266219125474083
1.1759999999999984	-0.00975666919508075
1.1769999999999996	-0.009295196155043758
1.1779999999999973	-0.00787390516794851
1.1789999999999985	-0.007272383197319534
1.1799999999999997	-0.007920642694565801
1.1809999999999974	-0.00916741957661118
1.1819999999999986	-0.010721663955887929
1.1829999999999998	-0.011532144118305249
1.1839999999999975	-0.010361300792463578
1.1849999999999987	-0.007959404604705237
1.186	-0.00593398712523484
1.1869999999999976	-0.005176852178526644
1.1879999999999988	-0.005199201091442354
1.189	-0.004723344672121042
1.1899999999999977	-0.004116408303612705
1.190999999999999	-0.003958445973944437
1.1920000000000002	-0.004083293905489572
1.1929999999999978	-0.005256151448855821
1.193999999999999	-0.007630401764717865
1.1950000000000003	-0.010235732456788046
1.195999999999998	-0.0118611267447673
1.1969999999999992	-0.011612949922649992
1.1980000000000004	-0.009993726988095928
1.198999999999998	-0.0076341939302544334
1.1999999999999993	-0.00576962317928272
1.2010000000000005	-0.005608842810615269
1.2019999999999982	-0.005442008630676112
1.2029999999999994	-0.0030693075775916115
1.2040000000000006	0.000614082987398595
1.2049999999999983	0.0037130075768730744
1.2059999999999995	0.005065157937712544
1.2069999999999972	0.0035240715206676164
1.2079999999999984	0.00021756640414369159
1.2089999999999996	-0.002470282837484356
1.2099999999999973	-0.00393890581580169
1.2109999999999985	-0.0043332282736759
1.2119999999999997	-0.003240434984968667
1.2129999999999974	-0.001493786579868853
1.2139999999999986	-0.0012548468541579462
1.2149999999999999	-0.0025753248242949642
1.2159999999999975	-0.0037786170367305467
1.2169999999999987	-0.0034777076593261232
1.218	-0.001981698172296891
1.2189999999999976	-0.0010628022144484
1.2199999999999989	-0.001571440844636012
1.221	-0.003520163265820341
1.2219999999999978	-0.006197817075395405
1.222999999999999	-0.007685287212979143
1.2240000000000002	-0.00662360091638131
1.2249999999999979	-0.0038490884967139123
1.225999999999999	-0.0011960189545685968
1.2270000000000003	0.0002798777022574845
1.227999999999998	0.0006489570748305513
1.2289999999999992	0.0009263833648221322
1.2300000000000004	0.0017794806882225273
1.230999999999998	0.0031795019889105554
1.2319999999999993	0.004662299954003093
1.2330000000000005	0.00471786492800355
1.2339999999999982	0.0027493767917504564
1.2349999999999994	-0.0004586746417612676
1.2360000000000007	-0.0036794619885889856
1.2369999999999983	-0.005273331110890663
1.2379999999999995	-0.004983483662512099
1.2389999999999972	-0.0036471281591584142
1.2399999999999984	-0.0020734901754505966
1.2409999999999997	-0.0011613118009470092
1.2419999999999973	-0.0011217296881812532
1.2429999999999986	-0.0008215190430603783
1.2439999999999998	0.0008229761934296098
1.2449999999999974	0.0027317864271561225
1.2459999999999987	0.0032110777260691507
1.2469999999999999	0.0022705032579664773
1.2479999999999976	0.00030661730575981506
1.2489999999999988	-0.002723803270494648
1.25	-0.006141061616930767
1.2509999999999977	-0.008701331217355116
1.251999999999999	-0.0096408761113658
1.2530000000000001	-0.009654715233603547
1.2539999999999978	-0.010024108861194161
1.254999999999999	-0.011350168655521351
1.2560000000000002	-0.012860297006403433
1.256999999999998	-0.01218137019650954
1.2579999999999991	-0.009020527035698979
1.2590000000000003	-0.005889148098872517
1.259999999999998	-0.004247490673101371
1.2609999999999992	-0.0041970614519086045
1.2620000000000005	-0.0059211038062256536
1.2629999999999981	-0.008347497961318283
1.2639999999999993	-0.00900531877818442
1.2650000000000006	-0.007507753412498568
1.2659999999999982	-0.005589218007593828
1.2669999999999995	-0.004189707617827239
1.2680000000000007	-0.0037357760142581443
1.2689999999999984	-0.004634356110239977
1.2699999999999996	-0.005694226416654075
1.2709999999999972	-0.0052130663559378735
1.2719999999999985	-0.003143394389080315
1.2729999999999997	-0.0009373066349309454
1.2739999999999974	-0.00063574086163432
1.2749999999999986	-0.003037105245197232
1.2759999999999998	-0.007060831165306092
1.2769999999999975	-0.010054824753605314
1.2779999999999987	-0.010733491143270772
1.279	-0.010556628561598242
1.2799999999999976	-0.009996155434721894
1.2809999999999988	-0.008770899745461117
1.282	-0.007475186796147049
1.2829999999999977	-0.006583457191769332
1.283999999999999	-0.005104258802724672
1.2850000000000001	-0.0018375914318897104
1.2859999999999978	0.00143084245012265
1.286999999999999	0.002313211346960325
1.2880000000000003	0.0009718765578709855
1.288999999999998	-0.001935003542189639
1.2899999999999991	-0.0058661167914977755
1.2910000000000004	-0.00944012478893475
1.291999999999998	-0.011052229698065694
1.2929999999999993	-0.010710940419885972
1.2940000000000005	-0.010302419977449143
1.2949999999999982	-0.010501590234708797
1.2959999999999994	-0.010725802240096043
1.2970000000000006	-0.010545454033191405
1.2979999999999983	-0.009792172767099844
1.2989999999999995	-0.008768063198800888
1.3000000000000007	-0.0074849966600144995
1.3009999999999984	-0.006192797965666204
1.3019999999999996	-0.005479186389933326
1.3029999999999973	-0.00493494612444504
1.3039999999999985	-0.0037534916041280808
1.3049999999999997	-0.002345250695036495
1.3059999999999974	-0.0018135068944689014
1.3069999999999986	-0.002256362827012343
1.3079999999999998	-0.003002284902275535
1.3089999999999975	-0.004011949862700561
1.3099999999999987	-0.0057237884733478996
1.311	-0.0072903404325240576
1.3119999999999976	-0.007021641248393212
1.3129999999999988	-0.005568766580476678
1.314	-0.005649285651545636
1.3149999999999977	-0.00760993982765526
1.315999999999999	-0.00942321557558894
1.3170000000000002	-0.010477526305702735
1.3179999999999978	-0.010801624937834698
1.318999999999999	-0.010276918135531846
1.3200000000000003	-0.009077490862521837
1.320999999999998	-0.007574353449593605
1.3219999999999992	-0.0066355611207340745
1.3230000000000004	-0.005867320879220892
1.323999999999998	-0.0040645029409369
1.3249999999999993	-0.0018773698458375977
1.3260000000000005	-0.0006334946088314975
1.3269999999999982	-0.0006242134558244087
1.3279999999999994	-0.0016980346729501927
1.3290000000000006	-0.0033586210727754237
1.3299999999999983	-0.005242826184535701
1.3309999999999995	-0.007009570540655838
1.3319999999999972	-0.008155607647169657
1.3329999999999984	-0.008756386068581255
1.3339999999999996	-0.009247631041050789
1.3349999999999973	-0.009828395133478088
1.3359999999999985	-0.009690177886189958
1.3369999999999997	-0.008480544197452207
1.3379999999999974	-0.007585884113767786
1.3389999999999986	-0.007106131139135144
1.3399999999999999	-0.005789335892738853
1.3409999999999975	-0.0041078585493893325
1.3419999999999987	-0.0036650346869253137
1.343	-0.004417165835300644
1.3439999999999976	-0.005271510598737135
1.3449999999999989	-0.006199445020218397
1.346	-0.007292538949427472
1.3469999999999978	-0.007642273505357646
1.347999999999999	-0.006793789506936394
1.3490000000000002	-0.0058679640769074455
1.3499999999999979	-0.005563958627370382
1.350999999999999	-0.0057388416032427975
1.3520000000000003	-0.0057322794320634265
1.352999999999998	-0.004376661813938793
1.3539999999999992	-0.0023287376745386276
1.3550000000000004	-0.0014191888305358326
1.355999999999998	-0.001219464113444219
1.3569999999999993	-0.0005052477174687849
1.3580000000000005	-0.00048595439615052653
1.3589999999999982	-0.0018749154830653533
1.3599999999999994	-0.0036798767991037193
1.3610000000000007	-0.005175499397348169
1.3619999999999983	-0.00568120627761891
1.3629999999999995	-0.005058681496872421
1.3639999999999972	-0.003811152838659445
1.3649999999999984	-0.0028695433109572725
1.3659999999999997	-0.0022915094225983085
1.3669999999999973	-0.0012671308071538498
1.3679999999999986	-0.0004105555939008909
1.3689999999999998	-0.00020191514661446064
1.3699999999999974	-0.0005453326195000898
1.3709999999999987	-0.00252872778098066
1.3719999999999999	-0.006159605007483911
1.3729999999999976	-0.009424694845197852
1.3739999999999988	-0.011366306253177019
1.375	-0.012928919309842999
1.3759999999999977	-0.014492598584056632
1.376999999999999	-0.015308195083934318
1.3780000000000001	-0.01511739736500869
1.3789999999999978	-0.014089597041082575
1.379999999999999	-0.012273945194234533
1.3810000000000002	-0.010319437896606326
1.381999999999998	-0.008899012731991906
1.3829999999999991	-0.00760899246978319
1.3840000000000003	-0.0060585684151595355
1.384999999999998	-0.005073485521809511
1.3859999999999992	-0.005610565308081522
1.3870000000000005	-0.007685163589480314
1.3879999999999981	-0.009996246219551011
1.3889999999999993	-0.010814388143196003
1.3900000000000006	-0.01048383244937988
1.3909999999999982	-0.009950702385608492
1.3919999999999995	-0.009237675859664668
1.3930000000000007	-0.009064913573262315
1.3939999999999984	-0.009791806697676746
1.3949999999999996	-0.010360767273304159
1.3959999999999972	-0.010075061930795721
1.3969999999999985	-0.00920764854629985
1.3979999999999997	-0.008312876876329311
1.3989999999999974	-0.008243548597769745
1.3999999999999986	-0.008879890422731965
1.4009999999999998	-0.009418886378911862
1.4019999999999975	-0.009386709902261507
1.4029999999999987	-0.007876730752395748
1.404	-0.004702298143129488
1.4049999999999976	-0.0009806251327347697
1.4059999999999988	0.0013216226374890721
1.407	0.0012270274606545626
1.4079999999999977	-0.0001444266693087505
1.408999999999999	-0.0017234700441741916
1.4100000000000001	-0.0028754017003763104
1.4109999999999978	-0.0034880320886256136
1.411999999999999	-0.004600559361031664
1.4130000000000003	-0.007188580306661132
1.413999999999998	-0.01041580958772884
1.4149999999999991	-0.012455008969262358
1.4160000000000004	-0.0125663104807835
1.416999999999998	-0.01034661395768908
1.4179999999999993	-0.0061415360711719845
1.4190000000000005	-0.002622918586413294
1.4199999999999982	-0.0024550562102293775
1.4209999999999994	-0.004492065275048112
1.4220000000000006	-0.005471716399254839
1.4229999999999983	-0.004624871846117767
1.4239999999999995	-0.0030349265618856537
1.4250000000000007	-0.0019378090421588103
1.4259999999999984	-0.002241641114477275
1.4269999999999996	-0.003637609714194616
1.4279999999999973	-0.005472947806207368
1.4289999999999985	-0.006423010718284232
1.4299999999999997	-0.005264013397449693
1.4309999999999974	-0.0027850394093918377
1.4319999999999986	-0.0002472185476101507
1.4329999999999998	0.0010941264851303835
1.4339999999999975	-2.1465022769079345e-05
1.4349999999999987	-0.002725338241642673
1.436	-0.004310442335017877
1.4369999999999976	-0.0039168106640855484
1.4379999999999988	-0.0030866453993569467
1.439	-0.0029802753407235693
1.4399999999999977	-0.003963643336148418
1.440999999999999	-0.005343266353320073
1.4420000000000002	-0.00627654455639114
1.4429999999999978	-0.006742643249132398
1.443999999999999	-0.005733526835845279
1.4450000000000003	-0.002999038478952104
1.445999999999998	-0.0002268209719352875
1.4469999999999992	0.0008239181379027352
1.4480000000000004	-0.00023250423342602614
1.448999999999998	-0.0019192910166778501
1.4499999999999993	-0.0027465624545293926
1.4510000000000005	-0.002457159201509268
1.4519999999999982	-0.0013613181780705954
1.4529999999999994	-0.0004425750966068695
1.4540000000000006	-0.001417177164058475
1.4549999999999983	-0.004117791743303789
1.4559999999999995	-0.006740501452064502
1.4569999999999972	-0.00781249678086793
1.4579999999999984	-0.006498464728131264
1.4589999999999996	-0.00379805357349288
1.4599999999999973	-0.0017034205695460993
1.4609999999999985	-0.0014006909310113466
1.4619999999999997	-0.0021071116948775683
1.4629999999999974	-0.001784331721052176
1.4639999999999986	0.00046531242589733314
1.4649999999999999	0.0034333482856090804
1.4659999999999975	0.005078740262392519
1.4669999999999987	0.004923910601185885
1.468	0.003668815722443148
1.4689999999999976	0.002017768233742113
1.4699999999999989	0.0008242273886093118
1.471	0.0004221404394437479
1.4719999999999978	0.0006965409726014207
1.472999999999999	0.0011474917824286248
1.4740000000000002	8.78711932915201e-05
1.4749999999999979	-0.002586885617303979
1.475999999999999	-0.004392718320835375
1.4770000000000003	-0.004002070612605181
1.477999999999998	-0.002430423695620168
1.4789999999999992	-0.0012543074065898335
1.4800000000000004	-0.0012234720285699493
1.480999999999998	-0.0024478065615470674
1.4819999999999993	-0.0043328948022163674
1.4830000000000005	-0.006349524635288537
1.4839999999999982	-0.0075297371407741995
1.4849999999999994	-0.006371307071536088
1.4860000000000007	-0.003776305848089286
1.4869999999999983	-0.0018978685574259071
1.4879999999999995	-0.0016046592727323571
1.4889999999999972	-0.0024160161864074255
1.4899999999999984	-0.00275567091310681
1.4909999999999997	-0.0016407541512315847
1.4919999999999973	6.0012684683257485e-05
1.4929999999999986	0.0011216371227415669
1.4939999999999998	0.0006324948291076696
1.4949999999999974	-0.0015686153106493116
1.4959999999999987	-0.003929635800369574
1.4969999999999999	-0.005366016828602225
1.4979999999999976	-0.006019502458071952
1.4989999999999988	-0.005841647675145627
1.5	-0.00500312132041763
1.5009999999999977	-0.00439991939534463
1.501999999999999	-0.0050265479593939195
1.5030000000000001	-0.005890812726171796
1.5039999999999978	-0.004819362982814272
1.504999999999999	-0.0017817545079967753
1.5060000000000002	0.0008490469913214401
1.506999999999998	0.0009610832080106987
1.5079999999999991	-0.001208726214092418
1.5090000000000003	-0.0040299470623632126
1.509999999999998	-0.006011715221392657
1.5109999999999992	-0.006784934920572642
1.5120000000000005	-0.006764704180182052
1.5129999999999981	-0.006438398072675893
1.5139999999999993	-0.0068278471190410354
1.5150000000000006	-0.008460854158633856
1.5159999999999982	-0.010369247803849414
1.5169999999999995	-0.01093444093154595
1.5180000000000007	-0.009647548191506011
1.5189999999999984	-0.007699115804303453
1.5199999999999996	-0.005950900630373149
1.5209999999999972	-0.00475740181208327
1.5219999999999985	-0.004791366382068873
1.5229999999999997	-0.005642062459575913
1.5239999999999974	-0.006075899335222126
1.5249999999999986	-0.005269877568756022
1.5259999999999998	-0.003370321574899117
1.5269999999999975	-0.0017331828738976316
1.5279999999999987	-0.0012132932576487407
1.529	-0.001947569097231017
1.5299999999999976	-0.0035190982762844797
1.5309999999999988	-0.004313695380339218
1.532	-0.0035063173272773863
1.5329999999999977	-0.0025606932642448445
1.533999999999999	-0.0030021979497188082
1.5350000000000001	-0.004272096328038232
1.5359999999999978	-0.005742824539836694
1.536999999999999	-0.007296008360796297
1.5380000000000003	-0.008181463093217836
1.538999999999998	-0.007696043488831912
1.5399999999999991	-0.005904779548634429
1.5410000000000004	-0.004626036712844543
1.541999999999998	-0.005164097323494472
1.5429999999999993	-0.00610394353487826
1.5440000000000005	-0.005881986462923137
1.5449999999999982	-0.004024595566741358
1.5459999999999994	-0.001289579929123971
1.5470000000000006	0.00048489385236117027
1.5479999999999983	0.00041990244192505535
1.5489999999999995	-0.0014156796840942437
1.5500000000000007	-0.004713618833985596
1.5509999999999984	-0.008293601826963409
1.5519999999999996	-0.010476132528963402
1.5529999999999973	-0.010610775020510974
1.5539999999999985	-0.009727202907447406
1.5549999999999997	-0.008905186809707177
1.5559999999999974	-0.008665912391510199
1.5569999999999986	-0.009023411682180136
1.5579999999999998	-0.009184796102418272
1.5589999999999975	-0.008864839615847178
1.5599999999999987	-0.00837076410765582
1.561	-0.008030253116835076
1.5619999999999976	-0.008487295814689166
1.5629999999999988	-0.009598774009475003
1.564	-0.010495626964110431
1.5649999999999977	-0.010889917774035618
1.565999999999999	-0.010782911641455716
1.5670000000000002	-0.010653420523335008
1.5679999999999978	-0.010827461690349914
1.568999999999999	-0.010606974539960234
1.5700000000000003	-0.009781981299699045
1.570999999999998	-0.008948661763690075
1.5719999999999992	-0.007874206972885042
1.5730000000000004	-0.006302012408416144
1.573999999999998	-0.0053944703129763915
1.5749999999999993	-0.00604076611945593
1.5760000000000005	-0.007062426535999819
1.5769999999999982	-0.0073933076870856375
1.5779999999999994	-0.0074801449328756875
1.5790000000000006	-0.00744443937031579
1.5799999999999983	-0.007320311484421428
1.5809999999999995	-0.006944936327184454
1.5819999999999972	-0.006017763645368808
1.5829999999999984	-0.004673162514125984
1.5839999999999996	-0.0031925293890709954
1.5849999999999973	-0.0023708523299466513
1.5859999999999985	-0.002992858172303085
1.5869999999999997	-0.004743487719126837
1.5879999999999974	-0.006741464652636627
1.5889999999999986	-0.008581648747246743
1.5899999999999999	-0.010031548358297
1.5909999999999975	-0.011347173458582705
1.5919999999999987	-0.012319556116191501
1.593	-0.01278114467957468
1.5939999999999976	-0.013266860815213277
1.5949999999999989	-0.012845892722192422
1.596	-0.010648531585151961
1.5969999999999978	-0.007963697142483515
1.597999999999999	-0.006295712308376179
1.5990000000000002	-0.005329402199947841
1.5999999999999979	-0.0046306143687824585
1.600999999999999	-0.004582118977681374
1.6020000000000003	-0.005404994189817835
1.602999999999998	-0.006653427038004114
1.6039999999999992	-0.007396583740977684
1.6050000000000004	-0.0078207319057384
1.605999999999998	-0.008381810610108875
1.6069999999999993	-0.008758748282992047
1.6080000000000005	-0.0082358624699174
1.6089999999999982	-0.006422758444061468
1.6099999999999994	-0.00438276725146544
1.6110000000000007	-0.0030815424809115845
1.6119999999999983	-0.0022401016388848365
1.6129999999999995	-0.0016624783038667887
1.6139999999999972	-0.0012916718077751134
1.6149999999999984	-0.001015802535256385
1.6159999999999997	-0.0006194275295794838
1.6169999999999973	0.00012478783808744342
1.6179999999999986	0.00027389686867371367
1.6189999999999998	-0.0009102653372201292
1.6199999999999974	-0.0027916743563778184
1.6209999999999987	-0.004539603329101901
1.6219999999999999	-0.005272509441230923
1.6229999999999976	-0.004799209165121755
1.6239999999999988	-0.003863519719753179
1.625	-0.003050697244917846
1.6259999999999977	-0.0028828346442353004
1.626999999999999	-0.003381010963762299
1.6280000000000001	-0.004029727542137561
1.6289999999999978	-0.004930644586057689
1.629999999999999	-0.005871514159341354
1.6310000000000002	-0.006229947345150696
1.631999999999998	-0.006605974213344055
1.6329999999999991	-0.007789580798738687
1.6340000000000003	-0.009822279114658806
1.634999999999998	-0.011812983819621875
1.6359999999999992	-0.012226518277926292
1.6370000000000005	-0.011141334600001844
1.6379999999999981	-0.009918459771997328
1.6389999999999993	-0.009190098002138112
1.6400000000000006	-0.008997305423160578
1.6409999999999982	-0.009321056997229838
1.6419999999999995	-0.010042725139724182
1.6430000000000007	-0.010593577752455452
1.6439999999999984	-0.01072682205792457
1.6449999999999996	-0.010982622217196097
1.6459999999999972	-0.011837948453733
1.6469999999999985	-0.0136030692966085
1.6479999999999997	-0.015624002204453062
1.6489999999999974	-0.01648148538001048
1.6499999999999986	-0.015168461629416164
1.6509999999999998	-0.01223295122233025
1.6519999999999975	-0.009756843370227102
1.6529999999999987	-0.009114482578515175
1.654	-0.010016616042205695
1.6549999999999976	-0.011535880637942336
1.6559999999999988	-0.012843456553619344
1.657	-0.013164922164393682
1.6579999999999977	-0.012569644099724012
1.658999999999999	-0.01197762243812317
1.6600000000000001	-0.012120958808360137
1.6609999999999978	-0.013013797841319246
1.661999999999999	-0.013313775674982282
1.6630000000000003	-0.011921175759516957
1.663999999999998	-0.009263233801126258
1.6649999999999991	-0.006018759398658119
1.6660000000000004	-0.003599205463292293
1.666999999999998	-0.003497429196667378
1.6679999999999993	-0.0048375761142629824
1.6690000000000005	-0.005305036414697494
1.6699999999999982	-0.004268348459787126
1.6709999999999994	-0.0028298171460422582
1.6720000000000006	-0.001976804994159405
1.6729999999999983	-0.0029426741601041874
1.6739999999999995	-0.006312109416354859
1.6750000000000007	-0.010196617691441343
1.6759999999999984	-0.012118586723707601
1.6769999999999996	-0.011815951559822945
1.6779999999999973	-0.010576386316699061
1.6789999999999985	-0.009030448169356985
1.6799999999999997	-0.007891392869352023
1.6809999999999974	-0.008025559806954378
1.6819999999999986	-0.00869330957640206
1.6829999999999998	-0.008454778277990462
1.6839999999999975	-0.006872343762503951
1.6849999999999987	-0.004580372351070173
1.686	-0.003272531061005199
1.6869999999999976	-0.004701958269329858
1.6879999999999988	-0.008445052437938923
1.689	-0.012273754080465006
1.6899999999999977	-0.013780231778150083
1.690999999999999	-0.012322623686230928
1.6920000000000002	-0.009149917517130778
1.6929999999999978	-0.006320595677090468
1.693999999999999	-0.006378753722594485
1.6950000000000003	-0.008313743870950175
1.695999999999998	-0.008552117699283455
1.6969999999999992	-0.006703314714631711
1.6980000000000004	-0.004655310243314915
1.698999999999998	-0.004163490256303949
1.6999999999999993	-0.005593404829752212
1.7010000000000005	-0.007843909253479312
1.7019999999999982	-0.01030891930792411
1.7029999999999994	-0.011951790974654394
1.7040000000000006	-0.01109009109593167
1.7049999999999983	-0.008128157408030445
1.7059999999999995	-0.005258203514254486
1.7069999999999972	-0.004192148241121402
1.7079999999999984	-0.0047495038642
1.7089999999999996	-0.005366580759371485
1.7099999999999973	-0.005125529986809242
1.7109999999999985	-0.00441664787492397
1.7119999999999997	-0.004412231612555621
1.7129999999999974	-0.0060153004180883715
1.7139999999999986	-0.009007607742027806
1.7149999999999999	-0.01229161211074895
1.7159999999999975	-0.014384473566273629
1.7169999999999987	-0.014250467911912767
1.718	-0.01277982630595646
1.7189999999999976	-0.01163433384707735
1.7199999999999989	-0.010700951758132998
1.721	-0.009586420932344472
1.7219999999999978	-0.008933637113639783
1.722999999999999	-0.00826409914224401
1.7240000000000002	-0.005893045840464812
1.7249999999999979	-0.002113513824414522
1.725999999999999	0.001188828789594937
1.7270000000000003	0.0027588154422583337
1.727999999999998	0.0018855635217233317
1.7289999999999992	-0.000801865451855878
1.7300000000000004	-0.003799404596182105
1.730999999999998	-0.005407725373387679
1.7319999999999993	-0.0046562203214170214
1.7330000000000005	-0.0033152838860441842
1.7339999999999982	-0.0035865160802902385
1.7349999999999994	-0.005722546226819878
1.7360000000000007	-0.008164894645901654
1.7369999999999983	-0.008557142464984473
1.7379999999999995	-0.006749777444241711
1.7389999999999972	-0.004823083861569094
1.7399999999999984	-0.004130335262486303
1.7409999999999997	-0.00486667797345949
1.7419999999999973	-0.0072553511465703055
1.7429999999999986	-0.010252177734556904
1.7439999999999998	-0.011668387413664008
1.7449999999999974	-0.010890854525663018
1.7459999999999987	-0.008859237950724727
1.7469999999999999	-0.0070293891663070155
1.7479999999999976	-0.006764138496311197
1.7489999999999988	-0.008489038149081167
1.75	-0.010115666050369957
1.7509999999999977	-0.00962119045227235
1.751999999999999	-0.00842493022970009
1.7530000000000001	-0.008479254529540757
1.7539999999999978	-0.010391827496195613
1.754999999999999	-0.013523217367420626
1.7560000000000002	-0.0166766756496977
1.756999999999998	-0.018808207427650988
1.7579999999999991	-0.019036480382266487
1.7590000000000003	-0.01757224059992007
1.759999999999998	-0.01558853345023127
1.7609999999999992	-0.013943634831377607
1.7620000000000005	-0.012625799713818053
1.7629999999999981	-0.011467338349721582
1.7639999999999993	-0.009789272784193965
1.7650000000000006	-0.006748417924797388
1.7659999999999982	-0.003362236588902647
1.7669999999999995	-0.0006894022189098071
1.7680000000000007	0.0010444727006939589
1.7689999999999984	0.0009564584823843038
1.7699999999999996	-0.0010750621160575866
1.7709999999999972	-0.0035565841868618817
1.7719999999999985	-0.004173198526725704
1.7729999999999997	-0.0027975336938208853
1.7739999999999974	-0.0017030505733966598
1.7749999999999986	-0.0017604869999341198
1.7759999999999998	-0.0028625790016359644
1.7769999999999975	-0.005042794620180427
1.7779999999999987	-0.0067846584184293145
1.779	-0.0067166575925869006
1.7799999999999976	-0.006337840096038899
1.7809999999999988	-0.007380089778569096
1.782	-0.009494529767002293
1.7829999999999977	-0.012061648815471789
1.783999999999999	-0.014167811039688939
1.7850000000000001	-0.01481624874039915
1.7859999999999978	-0.014673253992548024
1.786999999999999	-0.014665814857489794
1.7880000000000003	-0.014906129108763919
1.788999999999998	-0.01515440357389744
1.7899999999999991	-0.015096342686872169
1.7910000000000004	-0.014462709204674459
1.791999999999998	-0.01307804342292244
1.7929999999999993	-0.011295076080649042
1.7940000000000005	-0.010217756112652502
1.7949999999999982	-0.01094437879230121
1.7959999999999994	-0.01290670094197291
1.7970000000000006	-0.015206692402948578
1.7979999999999983	-0.01739372824169256
1.7989999999999995	-0.01787671813137335
1.8000000000000007	-0.016213952711205876
1.8009999999999984	-0.013822394281345438
1.8019999999999996	-0.011821223086372465
1.8029999999999973	-0.010539976219304352
1.8039999999999985	-0.00924991512309503
1.8049999999999997	-0.007183787481180332
1.8059999999999974	-0.004928228109255607
1.8069999999999986	-0.0038040576227728728
1.8079999999999998	-0.0041520688368853476
1.8089999999999975	-0.0048772852020513855
1.8099999999999987	-0.0054489687228130275
1.811	-0.006488193306464095
1.8119999999999976	-0.0076457835588959865
1.8129999999999988	-0.00862188853281261
1.814	-0.010378642676540921
1.8149999999999977	-0.012788253240352859
1.815999999999999	-0.014658033470728894
1.8170000000000002	-0.015457260636791963
1.8179999999999978	-0.015641243170773898
1.818999999999999	-0.014851697130919586
1.8200000000000003	-0.012634269431895828
1.820999999999998	-0.010840559004338711
1.8219999999999992	-0.010159371089153558
1.8230000000000004	-0.009356522386738248
1.823999999999998	-0.008428074597279909
1.8249999999999993	-0.007771778681079202
1.8260000000000005	-0.00796281775785833
1.8269999999999982	-0.009020043827434618
1.8279999999999994	-0.009240875375304092
1.8290000000000006	-0.008157732893614057
1.8299999999999983	-0.007207132715013089
1.8309999999999995	-0.007650450833493233
1.8319999999999972	-0.009267926778435027
1.8329999999999984	-0.010562841103310234
1.8339999999999996	-0.011135962312204716
1.8349999999999973	-0.01157086222624311
1.8359999999999985	-0.011759881532427085
1.8369999999999997	-0.011608741039167042
1.8379999999999974	-0.012005981015196633
1.8389999999999986	-0.013555461038004145
1.8399999999999999	-0.015280767158663009
1.8409999999999975	-0.015808752638895796
1.8419999999999987	-0.014965656059439036
1.843	-0.013195294915038614
1.8439999999999976	-0.010699407116250014
1.8449999999999989	-0.008210437949317907
1.846	-0.006461515440629409
1.8469999999999978	-0.005392985380375547
1.847999999999999	-0.00493704770637211
1.8490000000000002	-0.005086353818766012
1.8499999999999979	-0.006006213287713769
1.850999999999999	-0.008013262870748095
1.8520000000000003	-0.011079697236050711
1.852999999999998	-0.014567017379392942
1.8539999999999992	-0.01708773474254199
1.8550000000000004	-0.01727190694822081
1.855999999999998	-0.015100064404708345
1.8569999999999993	-0.011524849427463634
1.8580000000000005	-0.007925076991175155
1.8589999999999982	-0.0056771387065724915
1.8599999999999994	-0.0039569015730537204
1.8610000000000007	-0.0017664431127605374
1.8619999999999983	-0.0005082961074112013
1.8629999999999995	-0.0010370478133918432
1.8639999999999972	-0.002237913443183602
1.8649999999999984	-0.0038153125234679504
1.8659999999999997	-0.006640140198172192
1.8669999999999973	-0.010426494973500325
1.8679999999999986	-0.013552889726976054
1.8689999999999998	-0.014822083039966256
1.8699999999999974	-0.01417110086456647
1.8709999999999987	-0.01194978693246372
1.8719999999999999	-0.009482341246385927
1.8729999999999976	-0.00833218290233665
1.8739999999999988	-0.008762252279371784
1.875	-0.00942216272621288
1.8759999999999977	-0.009210072380947858
1.876999999999999	-0.008556779386150461
1.8780000000000001	-0.00833891486772274
1.8789999999999978	-0.009287858838610134
1.879999999999999	-0.010706731256239067
1.8810000000000002	-0.01202031318431286
1.881999999999998	-0.013245298823177558
1.8829999999999991	-0.013222676833274192
1.8840000000000003	-0.011234979620253318
1.884999999999998	-0.008516528929522727
1.8859999999999992	-0.007245921643445386
1.8870000000000005	-0.007824787910078776
1.8879999999999981	-0.008879780601398535
1.8889999999999993	-0.009837416586615182
1.8900000000000006	-0.010302825236878456
1.8909999999999982	-0.009945494128083845
1.8919999999999995	-0.00952068447673089
1.8930000000000007	-0.010115794256557599
1.8939999999999984	-0.012693004743410388
1.8949999999999996	-0.015624440664913909
1.8959999999999972	-0.016112575508574728
1.8969999999999985	-0.013866783461644074
1.8979999999999997	-0.010547644625656903
1.8989999999999974	-0.008387411025235993
1.8999999999999986	-0.007850499092525914
1.9009999999999998	-0.007905182677135598
1.9019999999999975	-0.007803978846306586
1.9029999999999987	-0.007273392951773804
1.904	-0.00637399792267145
1.9049999999999976	-0.005807563359548512
1.9059999999999988	-0.006986307127311952
1.907	-0.010402988880354808
1.9079999999999977	-0.01466314936657646
1.908999999999999	-0.017138026406992496
1.9100000000000001	-0.017206033222374042
1.9109999999999978	-0.01641728314711395
1.911999999999999	-0.015145668745577514
1.9130000000000003	-0.01431973621134159
1.913999999999998	-0.015024944117548185
1.9149999999999991	-0.015900412903574912
1.9160000000000004	-0.015338556872925865
1.916999999999998	-0.013472151092973877
1.9179999999999993	-0.011622774433616874
1.9190000000000005	-0.010812534548130647
1.9199999999999982	-0.011300271479085276
1.9209999999999994	-0.012795320147156836
1.9220000000000006	-0.014353539201412208
1.9229999999999983	-0.01428414184745479
1.9239999999999995	-0.01167682483734504
1.9250000000000007	-0.00770476497955706
1.9259999999999984	-0.004385207314079353
1.9269999999999996	-0.0034233471057992385
1.9279999999999973	-0.004460758947027778
1.9289999999999985	-0.005190602680354247
1.9299999999999997	-0.004555581516335467
1.9309999999999974	-0.0036976373848897396
1.9319999999999986	-0.0035484940736806685
1.9329999999999998	-0.0038299262003410033
1.9339999999999975	-0.005435516937666175
1.9349999999999987	-0.008598996114498023
1.936	-0.01095981911851085
1.9369999999999976	-0.011094621017122355
1.9379999999999988	-0.009694295513713768
1.939	-0.008276990760150132
1.9399999999999977	-0.007531012269638565
1.940999999999999	-0.007269813977289615
1.9420000000000002	-0.007429976515823122
1.9429999999999978	-0.0073497136797003254
1.943999999999999	-0.005967074163327108
1.9450000000000003	-0.0034467688643071673
1.945999999999998	-0.0016105083336002098
1.9469999999999992	-0.0023475056041957665
1.9480000000000004	-0.0055046248288346394
1.948999999999998	-0.009285353174611061
1.9499999999999993	-0.011954716417557153
1.9510000000000005	-0.01291031994538906
1.9519999999999982	-0.012547615707150832
1.9529999999999994	-0.011771910528386342
1.9540000000000006	-0.012652362426700831
1.9549999999999983	-0.015464075406937765
1.9559999999999995	-0.01717184477617467
1.9569999999999972	-0.016400793245295104
1.9579999999999984	-0.0144676588759258
1.9589999999999996	-0.012386283994894819
1.9599999999999973	-0.01100530651382498
1.9609999999999985	-0.011468344281946806
1.9619999999999997	-0.013670514668545951
1.9629999999999974	-0.015457561456583861
1.9639999999999986	-0.014935415133007099
1.9649999999999999	-0.012918360639838184
1.9659999999999975	-0.011616565645242232
1.9669999999999987	-0.011428582651146891
1.968	-0.011319474337285333
1.9689999999999976	-0.011052609989313844
1.9699999999999989	-0.010714586942636899
1.971	-0.010008540901851389
1.9719999999999978	-0.00875186639133176
1.972999999999999	-0.007912227852943036
1.9740000000000002	-0.009063102802261289
1.9749999999999979	-0.01220512929035937
1.975999999999999	-0.015163865520066868
1.9770000000000003	-0.01604793403224189
1.977999999999998	-0.014944575928082238
1.9789999999999992	-0.012422501572672108
1.9800000000000004	-0.009399791922793388
1.980999999999998	-0.0070462762270159275
1.9819999999999993	-0.005844941532716165
1.9830000000000005	-0.004886715330277945
1.9839999999999982	-0.003098295595568239
1.9849999999999994	-0.0013572294584601023
1.9860000000000007	-0.0008468886409577804
1.9869999999999983	-0.0017051318027818407
1.9879999999999995	-0.0034896361348435746
1.9889999999999972	-0.005811839599775954
1.9899999999999984	-0.008336241052912823
1.9909999999999997	-0.01003205730103203
1.9919999999999973	-0.01012553485202526
1.9929999999999986	-0.009190557587947987
1.9939999999999998	-0.00860297507122057
1.9949999999999974	-0.009170614909993735
1.9959999999999987	-0.009933105688251084
1.9969999999999999	-0.00972344039435458
1.9979999999999976	-0.00844564104923152
[truncated: 1 more rows]
