# Supplementary material for: Stimulus duration encoding occurs early in the moth olfactory pathway
Source: Commun Biol. 2024 Oct 3;7:1252. doi: 10.1038/s42003-024-06921-z (PMC11449909; doi:10.1038/s42003-024-06921-z)
Supplement: Supplementary file 3 — Supplementary Data 1 [file 42003_2024_6921_MOESM3_ESM.zip › Fig 1/A/500ms.csv]

time	PID (mV)
0.0	0.007178730459417989
0.0010000000000047748	0.005610535877870975
0.0020000000000095497	0.002541754103534883
0.0030000000000001137	-0.0007117562389871754
0.0040000000000048885	-0.002325350366146905
0.005000000000009663	-0.0016300928710922002
0.006000000000000227	0.00012508664290238752
0.007000000000005002	0.0014570575075962646
0.008000000000009777	0.0007279943633591573
0.009000000000000341	-0.001983471910445579
0.010000000000005116	-0.004272191444238273
0.01100000000000989	-0.004670040076240946
0.012000000000000455	-0.0034421418139843505
0.01300000000000523	-0.0018225084937679946
0.014000000000010004	-0.0011947147916934724
0.015000000000000568	-0.0018732487507873866
0.016000000000005343	-0.0030969019360048587
0.017000000000010118	-0.0037065315194216167
0.018000000000000682	-0.0033105690792695755
0.019000000000005457	-0.0013805690255020257
0.020000000000010232	0.0027256512220896877
0.021000000000000796	0.006590002204578437
0.02200000000000557	0.007657594592410822
0.023000000000010346	0.0068995909382132195
0.02400000000000091	0.006349252111252484
0.025000000000005684	0.006893368896836338
0.02600000000001046	0.008096264020650314
0.027000000000001023	0.009097897894365657
0.028000000000005798	0.0087548624771303
0.029000000000010573	0.006355715294488315
0.030000000000001137	0.002717736048669333
0.03100000000000591	-0.00018415060280354255
0.03200000000001069	-0.0004906011651487661
0.03300000000000125	0.001542279641787587
0.034000000000006025	0.00408232550451845
0.0350000000000108	0.005385061816599652
0.036000000000001364	0.005164960844268831
0.03700000000000614	0.00449197753708212
0.038000000000010914	0.004692527464358983
0.03900000000000148	0.006878075987118274
0.04000000000000625	0.010097333314853511
0.04100000000001103	0.01165646346720017
0.04200000000000159	0.009676549762085039
0.043000000000006366	0.005693833705971197
0.04400000000001114	0.0029667594247062695
0.045000000000001705	0.002054382566426544
0.04600000000000648	0.0024902289310742426
0.047000000000011255	0.0037526490512969275
0.04800000000000182	0.004196954203988267
0.049000000000006594	0.002888246095270172
0.05000000000001137	0.001353713807989391
0.05100000000000193	0.0018134970084692469
0.05200000000000671	0.0035977325124857424
0.05300000000001148	0.005000293181691335
0.054000000000002046	0.005594926250812496
0.05500000000000682	0.004913295502910848
0.056000000000011596	0.0025116970826352374
0.05700000000000216	-0.0007551872400794184
0.058000000000006935	-0.0029134566076372114
0.05900000000001171	-0.002218606141243998
0.060000000000002274	0.0009085614924890089
0.06100000000000705	0.003990986530380292
0.06200000000001182	0.005337717091720295
0.06300000000000239	0.004931074570527159
0.06400000000000716	0.0038602496980219537
0.06500000000001194	0.0033371105702187298
0.0660000000000025	0.0036864726880040635
0.06700000000000728	0.0043028642807199724
0.06800000000001205	0.004042505026634714
0.06900000000000261	0.0019009593754523138
0.07000000000000739	-0.00161786812883514
0.07100000000001216	-0.004075567259741084
0.07200000000000273	-0.003531317525554959
0.0730000000000075	-0.0008348666324464048
0.07400000000001228	0.0024729648735420965
0.07500000000000284	0.005777499391262526
0.07600000000000762	0.007447347069305701
0.07700000000001239	0.006743835760438569
0.07800000000000296	0.005893823509883387
0.07900000000000773	0.0068462037331671645
0.0800000000000125	0.008565639848877215
0.08100000000000307	0.009565473980888091
0.08200000000000784	0.009793795304696987
0.08300000000001262	0.008557899658567424
0.08400000000000318	0.005735827154041598
0.08500000000000796	0.00289364578235121
0.08600000000001273	0.0014448633270815994
0.0870000000000033	0.0015476636093188438
0.08800000000000807	0.0018193646117297298
0.08900000000001285	0.0008939516732075425
0.09000000000000341	-0.0010187445587611864
0.09100000000000819	-0.0021123417501410424
0.09200000000001296	-0.0008760673350302981
0.09300000000000352	0.0022850605234116224
0.0940000000000083	0.006101939998859536
0.09500000000001307	0.009558399535883683
0.09600000000000364	0.011263905209018137
0.09700000000000841	0.010106864059021723
0.09800000000001319	0.007855295628909966
0.09900000000000375	0.007298528775315392
0.10000000000000853	0.00823104513965878
0.1010000000000133	0.00905088855922409
0.10200000000000387	0.009161371048472236
0.10300000000000864	0.008234599538989102
0.10400000000001342	0.006668490408697335
0.10500000000000398	0.006040119970741978
0.10600000000000875	0.00666391935505676
0.10700000000001353	0.007133331536479452
0.10800000000000409	0.00685473145035546
0.10900000000000887	0.005386542904184549
0.11000000000001364	0.0017557159226495147
0.1110000000000042	-0.002890286144227164
0.11200000000000898	-0.005998420456495665
0.11299999999999955	-0.006557863426070815
0.11400000000000432	-0.005489632719508204
0.1150000000000091	-0.004005852428698227
0.11599999999999966	-0.0024118285768781065
0.11700000000000443	-0.0012654959150299446
0.11800000000000921	-0.0006419525497164413
0.11899999999999977	0.0011013799263142842
0.12000000000000455	0.004437687642138526
0.12100000000000932	0.0068352611481463064
0.12199999999999989	0.006648498346711804
0.12300000000000466	0.004687136329585448
0.12400000000000944	0.0014728604105032875
0.125	-0.0020316239819523326
0.12600000000000477	-0.0038758626930636324
0.12700000000000955	-0.002924309172072842
0.1280000000000001	-0.0005888211727041186
0.1290000000000049	0.00038719770657023243
0.13000000000000966	0.0004765019482946549
0.13100000000000023	0.00119366258707485
0.132000000000005	0.0025718060655344987
0.13300000000000978	0.005010437199123979
0.13400000000000034	0.007470308861086175
0.13500000000000512	0.008387254540262212
0.1360000000000099	0.007550608028324613
0.13700000000000045	0.005103671647835697
0.13800000000000523	0.0017084333601355564
0.13900000000001	-0.000786804001287872
0.14000000000000057	-0.0013107353311636511
0.14100000000000534	-0.0012702454282639993
0.14200000000001012	-0.002016521224953011
0.14300000000000068	-0.002870327062671812
0.14400000000000546	-0.002598379107468721
0.14500000000001023	-0.001700856588775673
0.1460000000000008	-0.0010302897259289487
0.14700000000000557	-0.00048286209599697613
0.14800000000001035	-7.984070319671503e-05
0.1490000000000009	-0.00042140214685348415
0.15000000000000568	-0.0022564874068945217
0.15100000000001046	-0.005126237923312873
0.15200000000000102	-0.0073563587592513245
0.1530000000000058	-0.007510587111753602
0.15400000000001057	-0.005980582039737829
0.15500000000000114	-0.004196406817784551
0.1560000000000059	-0.0026595878379570125
0.1570000000000107	-0.0012184696818171188
0.15800000000000125	8.093938358710692e-05
0.15900000000000603	0.0011410030832920926
0.1600000000000108	0.0020663299665544567
0.16100000000000136	0.002872944649148616
0.16200000000000614	0.0032263614300410814
0.16300000000001091	0.0031238120058273166
0.16400000000000148	0.0028186843722926725
0.16500000000000625	0.0017538526842819657
0.16600000000001103	0.00012538955462095767
0.1670000000000016	-0.0008345775152490963
0.16800000000000637	-0.0011078475233174652
0.16900000000001114	-0.0012484025602803167
0.1700000000000017	-0.0010066050766834006
0.17100000000000648	-0.00017037436696095651
0.17200000000001125	0.0005522868261061498
0.17300000000000182	0.0010821158697755045
0.1740000000000066	0.0022242762098572456
0.17500000000001137	0.003940901968535859
0.17600000000000193	0.0055732250425880045
0.1770000000000067	0.006529446141932975
0.17800000000001148	0.006828638566236278
0.17900000000000205	0.006500327036949703
0.18000000000000682	0.005210961645393734
0.1810000000000116	0.003096813749350922
0.18200000000000216	0.0006644915411118824
0.18300000000000693	-0.0012719990344162862
0.1840000000000117	-0.002414382070619514
0.18500000000000227	-0.0030259653393933557
0.18600000000000705	-0.0027906611297753305
0.18700000000001182	-0.001045301990814018
0.1880000000000024	0.0014036035870234741
0.18900000000000716	0.0023508596375391116
0.19000000000001194	0.0014005712255973134
0.1910000000000025	7.76528252860078e-05
0.19200000000000728	-0.001259071507521851
0.19300000000001205	-0.0029673753305876783
0.19400000000000261	-0.004124161606062231
0.1950000000000074	-0.004429500049093414
0.19600000000001216	-0.004929908777652906
0.19700000000000273	-0.0055994808974288565
0.1980000000000075	-0.005224396096075513
0.19900000000001228	-0.003504132773076232
0.20000000000000284	-0.0016994034192864566
0.20100000000000762	-0.000573213831197342
0.2020000000000124	0.000324365567366433
0.20300000000000296	0.0008560453952098994
0.20400000000000773	0.0008484287963916905
0.2050000000000125	0.0010159993795832054
0.20600000000000307	0.0010741415675069742
0.20700000000000784	0.00012513789027882656
0.20800000000001262	-0.001548221052838558
0.20900000000000318	-0.0033205414887531835
0.21000000000000796	-0.004839703015625708
0.21100000000001273	-0.00561567128334176
0.2120000000000033	-0.004746276972059737
0.21300000000000807	-0.0024468787247333983
0.21400000000001285	-0.0006362744235733092
0.2150000000000034	3.6041760502365444e-05
0.21600000000000819	0.0005398699378912654
0.21700000000001296	0.0007743527317748253
0.21800000000000352	0.0008002731871651052
0.2190000000000083	0.0013730683547579733
0.22000000000001307	0.001608163471939243
0.22100000000000364	0.0009264547019097234
0.2220000000000084	0.00027705698108247234
0.2230000000000132	0.0005746297855909638
0.22400000000000375	0.0021120457251014007
0.22500000000000853	0.0040999201463875305
0.2260000000000133	0.004965153158228635
0.22700000000000387	0.004228467760366061
0.22800000000000864	0.002570046005153985
0.22900000000001342	0.0003156040142566287
0.23000000000000398	-0.0014774350467032973
0.23100000000000875	-0.001442608419499514
0.23200000000001353	-0.00021642667120253063
0.2330000000000041	-1.1813965767689497e-05
0.23400000000000887	-0.001862609697090469
0.23500000000001364	-0.004257474778031265
0.2360000000000042	-0.005851691513590164
0.23700000000000898	-0.006501427738225446
0.23799999999999955	-0.005367345298264297
0.23900000000000432	-0.0019234478215753449
0.2400000000000091	0.001723255899763104
0.24099999999999966	0.0035234142330783534
0.24200000000000443	0.00403110887992664
0.2430000000000092	0.004388114666253445
0.24399999999999977	0.004742593293540143
0.24500000000000455	0.004527221854568254
0.24600000000000932	0.004172474709055123
0.2469999999999999	0.00401978451115718
0.24800000000000466	0.0029247648048000684
0.24900000000000944	0.00013941022701600698
0.25	-0.0030677395290153774
0.2510000000000048	-0.0043028053647902464
0.25200000000000955	-0.0028594981791215477
0.2530000000000001	-0.0006281642243226098
0.2540000000000049	0.00035275006139334184
0.25500000000000966	0.00040590640916110456
0.2560000000000002	0.0009293768518538209
0.257000000000005	0.0018995302569459543
0.2580000000000098	0.0022827839251407353
0.25900000000000034	0.002305177653573872
0.2600000000000051	0.0027594444298754115
0.2610000000000099	0.002372873353967513
0.26200000000000045	0.0001285741187470653
0.26300000000000523	-0.002463301698405844
0.26400000000001	-0.003813969979373495
0.26500000000000057	-0.003492057146375956
0.26600000000000534	-0.0014281524374482049
0.2670000000000101	0.001753246010399801
0.2680000000000007	0.0035427860463677877
0.26900000000000546	0.0025360156643942293
0.27000000000001023	0.0012686625187010555
0.2710000000000008	0.0019495879229133113
0.27200000000000557	0.0038178194330916767
0.27300000000001035	0.005137874793510532
0.2740000000000009	0.005098919908942474
0.2750000000000057	0.003847686494478065
0.27600000000001046	0.0022770880084146605
0.277000000000001	0.0015873181558844374
0.2780000000000058	0.0022749688839257595
0.2790000000000106	0.004294966637995911
0.28000000000000114	0.006717328808417655
0.2810000000000059	0.007673035721876379
0.2820000000000107	0.00590121532402542
0.28300000000000125	0.002695136341620453
0.284000000000006	0.0004111395793661299
0.2850000000000108	-0.0003479958133769314
0.28600000000000136	-0.0002218417533984619
0.28700000000000614	0.0003126793462457921
0.2880000000000109	0.0002919278666432697
0.2890000000000015	-0.0017166144271739759
0.29000000000000625	-0.004706546566459614
0.291000000000011	-0.006375485996086687
0.2920000000000016	-0.00639875449302142
0.29300000000000637	-0.005004511979975212
0.29400000000001114	-0.002469256232479052
0.2950000000000017	-0.00023678287841063015
0.2960000000000065	0.0006709609804171579
0.29700000000001125	0.0005694165164053383
0.2980000000000018	0.000916677591200803
0.2990000000000066	0.002951619102044003
0.30000000000001137	0.005369293517617269
0.30100000000000193	0.006149642733611122
0.3020000000000067	0.004579149544301693
0.3030000000000115	0.0009922069836178688
0.30400000000000205	-0.002932375594124666
0.3050000000000068	-0.004833872392433118
0.3060000000000116	-0.0036200311268553154
0.30700000000000216	-0.0006768266344032644
0.30800000000000693	0.001651103421882351
0.3090000000000117	0.0017865723510551042
0.3100000000000023	0.00045818363921160663
0.31100000000000705	-1.829259629124266e-05
0.3120000000000118	0.0008747837001553193
0.3130000000000024	0.002359731468303516
0.31400000000000716	0.0033784807088155628
0.31500000000001194	0.0029022442265182694
0.3160000000000025	0.0006581625926029483
0.3170000000000073	-0.0024458944898538906
0.31800000000001205	-0.004269382309536906
0.3190000000000026	-0.0032606230376697556
0.3200000000000074	-0.0001858819787906252
0.32100000000001216	0.002359675699483493
0.32200000000000273	0.0032344226517758033
0.3230000000000075	0.0025999680333244927
0.3240000000000123	0.001146582170920983
0.32500000000000284	0.0005001090246136789
0.3260000000000076	0.0006343976911169934
0.3270000000000124	0.0007345328586073305
0.32800000000000296	0.0002833805745815202
0.32900000000000773	-0.001252950960987681
0.3300000000000125	-0.00319790196205252
0.33100000000000307	-0.004651728060969363
0.33200000000000784	-0.0049297277213066005
0.3330000000000126	-0.0033440991081550497
0.3340000000000032	-0.0007547570999882506
0.33500000000000796	0.0013621960229639111
0.33600000000001273	0.002086345340667953
0.3370000000000033	0.0009244915191681526
0.33800000000000807	5.826273181917881e-05
0.33900000000001285	0.001886679634536606
0.3400000000000034	0.0047832628888247065
0.3410000000000082	0.006624637938815061
0.34200000000001296	0.007479582338718847
0.3430000000000035	0.007319531304474041
0.3440000000000083	0.006053402860640596
0.3450000000000131	0.004647928521893412
0.34600000000000364	0.004620748345918587
0.3470000000000084	0.00623268786996151
0.3480000000000132	0.007120670243804523
0.34900000000000375	0.0059418523436034505
0.3500000000000085	0.004010377241976238
0.3510000000000133	0.002603758719113868
0.35200000000000387	0.002787796412408888
0.35300000000000864	0.004580651415491318
0.3540000000000134	0.006352335092517864
0.355000000000004	0.007562444409309102
0.35600000000000875	0.007916311072340105
0.35700000000001353	0.006394824274289283
0.3580000000000041	0.003939516414926768
0.35900000000000887	0.002227936245408487
0.36000000000001364	0.001655842060129746
0.3610000000000042	0.00179033922294926
0.362000000000009	0.0019671088336229246
0.36299999999999955	0.0017518672507288585
0.3640000000000043	0.001010442260079467
0.3650000000000091	0.0004978361229075251
0.36599999999999966	0.0015939346082817407
0.36700000000000443	0.004181038472540171
0.3680000000000092	0.005954657469508856
0.3689999999999998	0.005320548686925564
0.37000000000000455	0.0031572363752365687
0.3710000000000093	0.0008322881763596181
0.3719999999999999	-0.0004532545571414284
0.37300000000000466	-0.00022394760934097997
0.37400000000000944	0.000827602120760577
0.375	0.002504011338395868
0.3760000000000048	0.0044436949903046705
0.37700000000000955	0.005257017449712931
0.3780000000000001	0.004911306622013337
0.3790000000000049	0.005367577124086669
0.38000000000000966	0.007122581869563769
0.3810000000000002	0.00854259710693029
0.382000000000005	0.008751365001168493
0.3830000000000098	0.008484722281433535
0.38400000000000034	0.008055151909022997
0.3850000000000051	0.006855603898303085
0.3860000000000099	0.004579485399560492
0.38700000000000045	0.0023197244699191258
0.38800000000000523	0.0015473029461906542
0.38900000000001	0.0013578301033072252
0.39000000000000057	0.0005656457637917441
0.39100000000000534	-0.0005309843243656598
0.3920000000000101	-0.0012121100292987856
0.3930000000000007	-0.0011685061836455223
0.39400000000000546	-0.0004711578181612746
0.39500000000001023	0.000609954733548474
0.3960000000000008	0.0013909940069184118
0.39700000000000557	0.0018361021579774905
0.39800000000001035	0.00131161180758543
0.3990000000000009	-0.0003848103129447238
0.4000000000000057	-0.001764235274673398
0.40100000000001046	-0.002435771207994245
0.402000000000001	-0.0025409741242697777
0.4030000000000058	-0.00205258163328711
0.4040000000000106	-0.0013741260004580171
0.40500000000000114	-0.0014173992270465044
0.4060000000000059	-0.0026383990854146125
0.4070000000000107	-0.003501281321493804
0.40800000000000125	-0.0036018248756656975
0.409000000000006	-0.004530997811841264
0.4100000000000108	-0.006004052605855318
0.41100000000000136	-0.0063970862549828506
0.41200000000000614	-0.005748883862284844
0.4130000000000109	-0.004974222860524664
0.4140000000000015	-0.004598961980165088
0.41500000000000625	-0.0050001535109084234
0.416000000000011	-0.005351576524802747
0.4170000000000016	-0.004709166990293911
0.41800000000000637	-0.003348326680668613
0.41900000000001114	-0.0013606297509076491
0.4200000000000017	0.0013371405982866196
0.4210000000000065	0.004107749047870832
0.42200000000001125	0.0058317765732534286
0.4230000000000018	0.005926473406204814
0.4240000000000066	0.0046270481162380885
0.42500000000001137	0.002181711214129786
0.42600000000000193	-0.0012744069291085558
0.4270000000000067	-0.004501314535676138
0.4280000000000115	-0.006311688934036363
0.42900000000000205	-0.007411195798022108
0.4300000000000068	-0.008284775574978684
0.4310000000000116	-0.008792770567920535
0.43200000000000216	-0.009173530220109138
0.43300000000000693	-0.009502272378862645
0.4340000000000117	-0.009472642141251281
0.4350000000000023	-0.008441768247804802
0.43600000000000705	-0.006759650150268946
0.4370000000000118	-0.005276681011598867
0.4380000000000024	-0.0036582995939251576
0.43900000000000716	-0.0017071578256310307
0.44000000000001194	-0.00036003312012265754
0.4410000000000025	-0.00012393665853563173
0.4420000000000073	-0.00010975905408777962
0.44300000000001205	0.0005873537800504855
0.4440000000000026	0.001923262023028101
0.4450000000000074	0.0032769157600467304
0.44600000000001216	0.004443099777563623
0.44700000000000273	0.005461606805853751
0.4480000000000075	0.005454201584782693
0.4490000000000123	0.0041566456423810065
0.45000000000000284	0.0026455010620370306
0.4510000000000076	0.0016751010317471865
0.4520000000000124	0.0010743972184917659
0.45300000000000296	-8.16997212979105e-05
0.45400000000000773	-0.0019825629480171333
0.4550000000000125	-0.0034605897370570938
0.45600000000000307	-0.003682890872620295
0.45700000000000784	-0.002671403337640721
0.4580000000000126	-0.0008533275749172062
0.4590000000000032	0.0010096476611167868
0.46000000000000796	0.0017461808066289832
0.46100000000001273	0.0012407341730750524
0.4620000000000033	0.0006856802431301108
0.46300000000000807	0.00047797303938604995
0.46400000000001285	0.00018303217684028687
0.4650000000000034	-0.0005670431489448177
0.4660000000000082	-0.00177098348812502
0.46700000000001296	-0.003472307416917916
0.4680000000000035	-0.0059141918476546965
0.4690000000000083	-0.008810589877807716
0.4700000000000131	-0.011280359327555525
0.47100000000000364	-0.01176031041310137
0.4720000000000084	-0.00950728222652283
0.4730000000000132	-0.00603056496023005
0.47400000000000375	-0.0033209968265006133
0.4750000000000085	-0.0021275808003700367
0.4760000000000133	-0.0014290939196720672
0.47700000000000387	-0.00040372935041410975
0.47800000000000864	0.0006356137471605994
0.4790000000000134	0.0019797189807806
0.480000000000004	0.003196565122093705
0.48100000000000875	0.002862829900154764
0.48200000000001353	0.0008326479849001546
0.4830000000000041	-0.0014379875720141782
0.48400000000000887	-0.002817963689976966
0.48500000000001364	-0.003179950602771472
0.4860000000000042	-0.0024467378010023357
0.487000000000009	-0.0014117818952563877
0.48799999999999955	-0.0013281345399217576
0.4890000000000043	-0.0025263369314718286
0.4900000000000091	-0.003882378681748364
0.49099999999999966	-0.0044007570860587035
0.49200000000000443	-0.004245558318594397
0.4930000000000092	-0.0035143990283936174
0.4939999999999998	-0.003339734102368714
0.49500000000000455	-0.00441956258965971
0.4960000000000093	-0.005467616964951103
0.4969999999999999	-0.005721509618755714
0.49800000000000466	-0.004603991681137489
0.49900000000000944	-0.0012519057549536228
0.5	0.0032350661760795927
0.5010000000000048	0.006476407754767423
0.5020000000000095	0.007775592143711901
0.5030000000000001	0.008088991754692576
0.5040000000000049	0.008652139988956448
0.5050000000000097	0.010762859745881509
0.5060000000000002	0.015194099153115722
0.507000000000005	0.021178532337487933
0.5080000000000098	0.027462157425148785
0.5090000000000003	0.034138035784944176
0.5100000000000051	0.04186495230916519
0.5110000000000099	0.05148069770551642
0.5120000000000005	0.06288013614568275
0.5130000000000052	0.07413901925462353
0.51400000000001	0.08433561536209014
0.5150000000000006	0.09383619134118502
0.5160000000000053	0.10259953420494966
0.5170000000000101	0.11028581602957511
0.5180000000000007	0.1171265142870148
0.5190000000000055	0.12334495101396015
0.5200000000000102	0.1282372315582373
0.5210000000000008	0.13126974601861885
0.5220000000000056	0.13236530751611558
0.5230000000000103	0.13178260340854847
0.5240000000000009	0.13127104169268855
0.5250000000000057	0.13262469475394817
0.5260000000000105	0.13556305939366212
0.527000000000001	0.13935971059184862
0.5280000000000058	0.14292119272031592
0.5290000000000106	0.14490497958711945
0.5300000000000011	0.14599620548864728
0.5310000000000059	0.14792124434965814
0.5320000000000107	0.15094534958082287
0.5330000000000013	0.15401176152911578
0.534000000000006	0.15584203167144722
0.5350000000000108	0.15627797795909798
0.5360000000000014	0.15630371915400737
0.5370000000000061	0.15637352294344917
0.5380000000000109	0.15784946019360316
0.5390000000000015	0.16181827741024873
0.5400000000000063	0.16690235687181268
0.541000000000011	0.17126947708633716
0.5420000000000016	0.1732801737481685
0.5430000000000064	0.1735093047717595
0.5440000000000111	0.1744639824312636
0.5450000000000017	0.17684071898351067
0.5460000000000065	0.17997059905120188
0.5470000000000113	0.1831837405803855
0.5480000000000018	0.18483973493337963
0.5490000000000066	0.18321979995802268
0.5500000000000114	0.17951926076657673
0.5510000000000019	0.17645974769914505
0.5520000000000067	0.17577211758052996
0.5530000000000115	0.17825432518341672
0.554000000000002	0.1829467114856314
0.5550000000000068	0.18760196258134904
0.5560000000000116	0.19057140335880485
0.5570000000000022	0.19195984253700213
0.5580000000000069	0.19352298345713087
0.5590000000000117	0.19661968571803579
0.5600000000000023	0.20053914927477212
0.561000000000007	0.2040118179961327
0.5620000000000118	0.20621341688961992
0.5630000000000024	0.20611895211902992
0.5640000000000072	0.20386967760727182
0.5650000000000119	0.20135169355675678
0.5660000000000025	0.20016107582713855
0.5670000000000073	0.20044384033179638
0.568000000000012	0.20147501147801744
0.5690000000000026	0.20200116412611907
0.5700000000000074	0.2014719163982449
0.5710000000000122	0.20122786788910146
0.5720000000000027	0.20301420163819206
0.5730000000000075	0.20629196030067232
0.5740000000000123	0.20901302819536832
0.5750000000000028	0.21009074152656243
0.5760000000000076	0.20933029885976084
0.5770000000000124	0.20774833348019206
0.578000000000003	0.2069956449028713
0.5790000000000077	0.20861664702634447
0.5800000000000125	0.2130348102924072
0.5810000000000031	0.21808869196513098
0.5820000000000078	0.2217925147561935
0.5830000000000126	0.22390947366407485
0.5840000000000032	0.2247237610346079
0.585000000000008	0.22563327044226145
0.5860000000000127	0.22797000418513946
0.5870000000000033	0.2306846597613047
0.5880000000000081	0.23227585704718828
0.5890000000000128	0.23218538236237943
0.5900000000000034	0.2304795954585227
0.5910000000000082	0.22827006154262336
0.592000000000013	0.22703271892254523
0.5930000000000035	0.2273983441048197
0.5940000000000083	0.22913950977263103
0.5950000000000131	0.23190102112861566
0.5960000000000036	0.23456256143442744
0.5970000000000084	0.2358057288743899
0.5980000000000132	0.2363931482343341
0.5990000000000038	0.2386790683799517
0.6000000000000085	0.2427384912299459
0.6010000000000133	0.24577226970140498
0.6020000000000039	0.24646109099547742
0.6030000000000086	0.24543758833663076
0.6040000000000134	0.2433159962947483
0.605000000000004	0.24165621932165912
0.6060000000000088	0.24161200690707016
0.6070000000000135	0.2431789961088765
0.6080000000000041	0.24538250080810586
0.6090000000000089	0.24621897229640713
0.6100000000000136	0.24588388661261315
0.6110000000000042	0.2458499354076285
0.612000000000009	0.2463772760442087
0.6129999999999995	0.24740501534668485
0.6140000000000043	0.24888399621129753
0.6150000000000091	0.25065901483768216
0.6159999999999997	0.25196413353375297
0.6170000000000044	0.2521752640297192
0.6180000000000092	0.2516143926481293
0.6189999999999998	0.25124255872569806
0.6200000000000045	0.25222767587266165
0.6210000000000093	0.25421522929836626
0.6219999999999999	0.25638496661968
0.6230000000000047	0.25876278071459985
0.6240000000000094	0.2606045746207881
0.625	0.2611510001229501
0.6260000000000048	0.26139707822442465
0.6270000000000095	0.26294813853915444
0.6280000000000001	0.2644514834714134
0.6290000000000049	0.2635333199067566
0.6300000000000097	0.26138293681057984
0.6310000000000002	0.2592186018607606
0.632000000000005	0.2566385157005908
0.6330000000000098	0.2545173906426572
0.6340000000000003	0.25479161681359763
0.6350000000000051	0.25763883106739244
0.6360000000000099	0.2607049232917401
0.6370000000000005	0.2623349738205627
0.6380000000000052	0.2629157020455678
0.63900000000001	0.2640854613168574
0.6400000000000006	0.26595968509412166
0.6410000000000053	0.26721756599823
0.6420000000000101	0.26768208177949665
0.6430000000000007	0.2676625792109917
0.6440000000000055	0.2668936260378009
0.6450000000000102	0.2641700221227251
0.6460000000000008	0.26020174141130203
0.6470000000000056	0.25760870522240104
0.6480000000000103	0.2567749764720525
0.6490000000000009	0.25671482663499623
0.6500000000000057	0.25693294857243304
0.6510000000000105	0.2576390866543506
0.652000000000001	0.25965580274584
0.6530000000000058	0.26295624541948137
0.6540000000000106	0.26681207605629453
0.6550000000000011	0.27054976248819257
0.6560000000000059	0.2732206061993235
0.6570000000000107	0.2740341388759536
0.6580000000000013	0.27344708063784573
0.659000000000006	0.2730201900140643
0.6600000000000108	0.2736900837882402
0.6610000000000014	0.27473234485917253
0.6620000000000061	0.2751957941300083
0.6630000000000109	0.2753896731290959
0.6640000000000015	0.27616128120652
0.6650000000000063	0.2773608979572179
0.666000000000011	0.27831638007457005
0.6670000000000016	0.27961138732276064
0.6680000000000064	0.2816748644784903
0.6690000000000111	0.282978816191958
0.6700000000000017	0.28240966756407454
0.6710000000000065	0.28100292903990165
0.6720000000000113	0.27974910049649937
0.6730000000000018	0.27856209636157014
0.6740000000000066	0.2776259331022245
0.6750000000000114	0.2780151915714819
0.6760000000000019	0.2798059282916614
0.6770000000000067	0.2817443851840262
0.6780000000000115	0.28379598809535395
0.679000000000002	0.2860879041146413
0.6800000000000068	0.2882816432902754
0.6810000000000116	0.2902548911994959
0.6820000000000022	0.2914494914855877
0.6830000000000069	0.29183275311699847
0.6840000000000117	0.29185658043199786
0.6850000000000023	0.291259817028391
0.686000000000007	0.2892683382445481
0.6870000000000118	0.28613734971555915
0.6880000000000024	0.2828001318254165
0.6890000000000072	0.2796049545717819
0.6900000000000119	0.27804342349497185
0.6910000000000025	0.2797307106359876
0.6920000000000073	0.28385457687943905
0.693000000000012	0.287810454301536
0.6940000000000026	0.28984300867172846
0.6950000000000074	0.290491610894085
0.6960000000000122	0.29030963740111804
0.6970000000000027	0.28958028247108597
0.6980000000000075	0.28905973945546537
0.6990000000000123	0.2888095723285451
0.7000000000000028	0.28835336674227097
0.7010000000000076	0.28790961141414984
0.7020000000000124	0.2875098038742563
0.703000000000003	0.28692627076654353
0.7040000000000077	0.28730603493340295
0.7050000000000125	0.2892135874561307
0.7060000000000031	0.2915572736375199
0.7070000000000078	0.2930626132965503
0.7080000000000126	0.2930876322852333
0.7090000000000032	0.2924629666147232
0.710000000000008	0.2922186482316767
0.7110000000000127	0.29233056746078423
0.7120000000000033	0.2926591928091984
0.7130000000000081	0.2931616655615154
0.7140000000000128	0.29366170666726205
0.7150000000000034	0.2939827971177245
0.7160000000000082	0.29442013027633684
0.717000000000013	0.2949415748644718
0.7180000000000035	0.2951092162840728
0.7190000000000083	0.295730120765442
0.7200000000000131	0.29705377981602543
0.7210000000000036	0.29811913912084065
0.7220000000000084	0.29899368584754804
0.7230000000000132	0.30021544898503677
0.7240000000000038	0.30167913005098973
0.7250000000000085	0.3031150835621337
0.7260000000000133	0.3044015036786851
0.7270000000000039	0.30521360860296437
0.7280000000000086	0.3046904389895032
0.7290000000000134	0.3024415721056643
0.730000000000004	0.30046608025680094
0.7310000000000088	0.3012040963255065
0.7320000000000135	0.3041637893679565
0.7330000000000041	0.3074538763446113
0.7340000000000089	0.3098932692113907
0.7350000000000136	0.3113086070724528
0.7360000000000042	0.3116136936664238
0.737000000000009	0.3103869078489294
0.7379999999999995	0.30848593164166604
0.7390000000000043	0.3078688797637611
0.7400000000000091	0.3087383683986225
0.7409999999999997	0.3091474260872129
0.7420000000000044	0.3081576762672391
0.7430000000000092	0.30627375240766225
0.7439999999999998	0.3048155046701
0.7450000000000045	0.3049189257682041
0.7460000000000093	0.30602956205042164
0.7469999999999999	0.30724062573935723
0.7480000000000047	0.3073540876989954
0.7490000000000094	0.3061929247160484
0.75	0.30601412105521053
0.7510000000000048	0.30770348714565116
0.7520000000000095	0.30992197359651613
0.7530000000000001	0.31153332118141974
0.7540000000000049	0.3115295771686496
0.7550000000000097	0.3096468643793256
0.7560000000000002	0.3071298645667121
0.757000000000005	0.30542417487954254
0.7580000000000098	0.30571665803673664
0.7590000000000003	0.3084126162721941
0.7600000000000051	0.31257348377123595
0.7610000000000099	0.31638886708864694
0.7620000000000005	0.3177507722087119
0.7630000000000052	0.3165300860941952
0.76400000000001	0.3149402752257801
0.7650000000000006	0.31455607699637456
0.7660000000000053	0.31537722215355135
0.7670000000000101	0.31639306761762914
0.7680000000000007	0.31589694837882937
0.7690000000000055	0.31335053523595285
0.7700000000000102	0.3100835909120424
0.7710000000000008	0.30761828283306764
0.7720000000000056	0.3073676652001767
0.7730000000000103	0.3097210902707965
0.7740000000000009	0.31325446307406474
0.7750000000000057	0.3162460439588347
0.7760000000000105	0.31778643956155544
0.777000000000001	0.31795237032831186
0.7780000000000058	0.3179648172312288
0.7790000000000106	0.31910490316130774
0.7800000000000011	0.3205440343914956
0.7810000000000059	0.3201655888251147
0.7820000000000107	0.3167276142362462
0.7830000000000013	0.3116977565889951
0.784000000000006	0.30785468703927654
0.7850000000000108	0.30636256850671206
0.7860000000000014	0.30711180063392524
0.7870000000000061	0.30919757574182166
0.7880000000000109	0.31116938679173917
0.7890000000000015	0.31179134436976474
0.7900000000000063	0.3117647714150017
0.791000000000011	0.31263044799956186
0.7920000000000016	0.31454908820227456
0.7930000000000064	0.31703243482100063
0.7940000000000111	0.31949738082540935
0.7950000000000017	0.3207943439988662
0.7960000000000065	0.3199219916811627
0.7970000000000113	0.3175847620849399
0.7980000000000018	0.3155095000465808
0.7990000000000066	0.3153359698450564
0.8000000000000114	0.31761170666881167
0.8010000000000019	0.32128138875572676
0.8020000000000067	0.3239214924177768
0.8030000000000115	0.32368448501262315
0.804000000000002	0.3217139410581302
0.8050000000000068	0.3205257696203756
0.8060000000000116	0.3211696830374477
0.8070000000000022	0.322128177287047
0.8080000000000069	0.32187714765847336
0.8090000000000117	0.3206553299159758
0.8100000000000023	0.31879388090868627
0.811000000000007	0.31663612570798294
0.8120000000000118	0.31539960450229176
0.8130000000000024	0.31597868257098144
0.8140000000000072	0.31801642058585433
0.8150000000000119	0.32096102616284683
0.8160000000000025	0.3232585230434697
0.8170000000000073	0.32321578947133395
0.818000000000012	0.3223720107665202
0.8190000000000026	0.32312842299008004
0.8200000000000074	0.32507029847458263
0.8210000000000122	0.3263941343349131
0.8220000000000027	0.32587538598938753
0.8230000000000075	0.3234628626351609
0.8240000000000123	0.32004781191382314
0.8250000000000028	0.31706249798915404
0.8260000000000076	0.3160568799636982
0.8270000000000124	0.31700700998093123
0.828000000000003	0.3184256018953754
0.8290000000000077	0.31939861345732345
0.8300000000000125	0.31941975944340584
0.8310000000000031	0.31916871783465867
0.8320000000000078	0.3205405574187379
0.8330000000000126	0.32374594113800015
0.8340000000000032	0.3271436948033713
0.835000000000008	0.3292245594352735
0.8360000000000127	0.3296292182398398
0.8370000000000033	0.32828467162886166
0.8380000000000081	0.32626284458168364
0.8390000000000128	0.32573578984503426
0.8400000000000034	0.32653856505226947
0.8410000000000082	0.3270564110041879
0.842000000000013	0.32711456569887504
0.8430000000000035	0.3271328514732892
0.8440000000000083	0.32639783756773516
0.8450000000000131	0.3250252115914535
0.8460000000000036	0.3243852792870089
0.8470000000000084	0.32445253521042017
0.8480000000000132	0.3241042974924893
0.8490000000000038	0.32285447404385903
0.8500000000000085	0.3214078976641076
0.8510000000000133	0.32018647758743013
0.8520000000000039	0.3192955461498581
0.8530000000000086	0.3198894356614619
0.8540000000000134	0.322403191551272
0.855000000000004	0.32554147239264974
0.8560000000000088	0.32840936137627497
0.8570000000000135	0.33019819092869673
0.8580000000000041	0.3305198258312642
0.8590000000000089	0.33098705174735443
0.8600000000000136	0.3329635137480092
0.8610000000000042	0.33543964513686764
0.862000000000009	0.33640115642444113
0.8629999999999995	0.33534062752440924
0.8640000000000043	0.33316979087981263
0.8650000000000091	0.3308413880696038
0.8659999999999997	0.32944318766287506
0.8670000000000044	0.32966538041615195
0.8680000000000092	0.33058879363658483
0.8689999999999998	0.33057292889143136
0.8700000000000045	0.329089205196676
0.8710000000000093	0.32723345730412756
0.8719999999999999	0.3264036037371634
0.8730000000000047	0.3268941929924081
0.8740000000000094	0.32845248542105515
0.875	0.33036644440908286
0.8760000000000048	0.33177091121343694
0.8770000000000095	0.332315109087329
0.8780000000000001	0.3316763006360074
0.8790000000000049	0.3306572584216819
0.8800000000000097	0.33013616489159037
0.8810000000000002	0.32979809010230565
0.882000000000005	0.3296473163261431
0.8830000000000098	0.32963132103951576
0.8840000000000003	0.3292591543356143
0.8850000000000051	0.3280047188204941
0.8860000000000099	0.32698647572005224
0.8870000000000005	0.32806142927887627
0.8880000000000052	0.3301686946622927
0.88900000000001	0.33095643050044277
0.8900000000000006	0.3302012199795184
0.8910000000000053	0.3288449247816885
0.8920000000000101	0.3276571588457784
0.8930000000000007	0.3271983030555142
0.8940000000000055	0.3275736527249581
0.8950000000000102	0.3291213995513943
0.8960000000000008	0.3311661102254364
0.8970000000000056	0.33229086937262037
0.8980000000000103	0.33215494226764375
0.8990000000000009	0.3316860144166162
0.9000000000000057	0.33249414557749185
0.9010000000000105	0.33473437116725174
0.902000000000001	0.33663262990102666
0.9030000000000058	0.33720928183534277
0.9040000000000106	0.3369729592897455
0.9050000000000011	0.33582505371076543
0.9060000000000059	0.33376522006889353
0.9070000000000107	0.332171237424033
0.9080000000000013	0.33205277210415096
0.909000000000006	0.33234410292981914
0.9100000000000108	0.3322081677670512
0.9110000000000014	0.3327608711228966
0.9120000000000061	0.3345461259973366
0.9130000000000109	0.33638492127396724
0.9140000000000015	0.3374423249101522
0.9150000000000063	0.3381991225485959
0.916000000000011	0.3388429279026411
0.9170000000000016	0.3387596813074305
0.9180000000000064	0.33797881183324946
0.9190000000000111	0.33740200514211977
0.9200000000000017	0.3369346971942865
0.9210000000000065	0.335213234823702
0.9220000000000113	0.33263240113551884
0.9230000000000018	0.3311585094925723
0.9240000000000066	0.33106019778430285
0.9250000000000114	0.33127373361749735
0.9260000000000019	0.33099202190013843
0.9270000000000067	0.33075192231934886
0.9280000000000115	0.3312449767422068
0.929000000000002	0.3310893700094849
0.9300000000000068	0.3297427312049269
0.9310000000000116	0.3289543701132653
0.9320000000000022	0.3293617253988354
0.9330000000000069	0.3299133206262076
0.9340000000000117	0.330136572544808
0.9350000000000023	0.3305052394727787
0.936000000000007	0.3310557019714999
0.9370000000000118	0.33169170460335856
0.9380000000000024	0.3326642287821332
0.9390000000000072	0.33403160057709186
0.9400000000000119	0.33543938265471135
0.9410000000000025	0.3368006331384775
0.9420000000000073	0.33832497002371037
0.943000000000012	0.3395228696718029
0.9440000000000026	0.34017374684070567
0.9450000000000074	0.3404924068248275
0.9460000000000122	0.34002092396145295
0.9470000000000027	0.3383739760377942
0.9480000000000075	0.3361795631028028
0.9490000000000123	0.3348774716643934
0.9500000000000028	0.3350920887263219
0.9510000000000076	0.3360164258937147
0.9520000000000124	0.33740290240128656
0.953000000000003	0.3385225266027402
0.9540000000000077	0.33884583725314554
0.9550000000000125	0.3393458380742703
0.9560000000000031	0.3402224456742467
0.9570000000000078	0.3405834219614685
0.9580000000000126	0.340125592941301
0.9590000000000032	0.33978252235371054
0.960000000000008	0.3393321357234266
0.9610000000000127	0.3377888892955644
0.9620000000000033	0.3351510692191162
0.9630000000000081	0.332551198258643
0.9640000000000128	0.33184077927501415
0.9650000000000034	0.3332132148567558
0.9660000000000082	0.3346205892069689
0.967000000000013	0.3349595333151283
0.9680000000000035	0.3352045936341941
0.9690000000000083	0.3356058168100592
0.9700000000000131	0.33552520483364984
0.9710000000000036	0.3356323940697912
0.9720000000000084	0.33661555336621396
0.9730000000000132	0.3375176713813694
0.9740000000000038	0.33763724722273125
0.9750000000000085	0.33709901267705045
0.9760000000000133	0.3358874979755699
0.9770000000000039	0.33512539982932665
0.9780000000000086	0.3366197113021475
0.9790000000000134	0.33987794580628
0.980000000000004	0.34262419723433934
0.9810000000000088	0.34377428693644496
0.9820000000000135	0.3443075184140796
0.9830000000000041	0.3452176106660279
0.9840000000000089	0.3461802893006463
0.9850000000000136	0.34668824942703236
0.9860000000000042	0.3463775337002668
0.987000000000009	0.34533041214115995
0.9879999999999995	0.34359412918563065
0.9890000000000043	0.3406961943610171
0.9900000000000091	0.3380822575824241
0.9909999999999997	0.33771536555402815
0.9920000000000044	0.33937109306789526
0.9930000000000092	0.34178235915043625
0.9939999999999998	0.34300376123262927
0.9950000000000045	0.3421017980999087
0.9960000000000093	0.3405308651131893
0.9969999999999999	0.3394534790093979
0.9980000000000047	0.3387256778813111
0.9990000000000094	0.3385767929826633
1.0	0.3384274727578452
1.0010000000000048	0.3354773290987509
1.0020000000000095	0.32834356293921674
1.0030000000000001	0.3190702134097523
1.0040000000000049	0.30975369031485644
1.0050000000000097	0.30026514943808325
1.0060000000000002	0.2898564682633076
1.007000000000005	0.27889333025458696
1.0080000000000098	0.26700911304426445
1.0090000000000003	0.2541980284081868
1.0100000000000051	0.24216973360763117
1.01100000000001	0.23192060954185495
1.0120000000000005	0.22379444103147433
1.0130000000000052	0.21729047822382927
1.01400000000001	0.2113151735800109
1.0150000000000006	0.20535416370756848
1.0160000000000053	0.1992332914747932
1.0170000000000101	0.19340257161829527
1.0180000000000007	0.18943232632906337
1.0190000000000055	0.18821066093465205
1.0200000000000102	0.1882241933163919
1.0210000000000008	0.1871403333968283
1.0220000000000056	0.18398631332084714
1.0230000000000103	0.17950492089149556
1.024000000000001	0.174872616363895
1.0250000000000057	0.17094981610523405
1.0260000000000105	0.16749998860761584
1.027000000000001	0.164069768253589
1.0280000000000058	0.16065945179632418
1.0290000000000106	0.15633020115253093
1.0300000000000011	0.15140767907672203
1.031000000000006	0.14785298164436061
1.0320000000000107	0.14644464518228703
1.0330000000000013	0.14662960955287266
1.034000000000006	0.1477108920703846
1.0350000000000108	0.14866587640974838
1.0360000000000014	0.14797011149747658
1.0370000000000061	0.14578080204686722
1.038000000000011	0.14455462508362665
1.0390000000000015	0.1458269139779678
1.0400000000000063	0.14772809011572494
1.041000000000011	0.14758482328203057
1.0420000000000016	0.14493124819733683
1.0430000000000064	0.14086068894102308
1.0440000000000111	0.13670307923051905
1.0450000000000017	0.13355389876895296
1.0460000000000065	0.13219405689842212
1.0470000000000113	0.13275287026047428
1.0480000000000018	0.13389265683799775
1.0490000000000066	0.133316678953883
1.0500000000000114	0.1309304543561955
1.051000000000002	0.12894536445678273
1.0520000000000067	0.12848305641670224
1.0530000000000115	0.1285191661006749
1.054000000000002	0.12796558204481784
1.0550000000000068	0.1266547439326451
1.0560000000000116	0.12355384142844383
1.0570000000000022	0.11877095674385141
1.058000000000007	0.11499620079001639
1.0590000000000117	0.11396513715478807
1.0600000000000023	0.1151242915446801
1.061000000000007	0.11689407275020103
1.0620000000000118	0.11745399538521792
1.0630000000000024	0.11603114628548843
1.0640000000000072	0.11387794322876828
1.065000000000012	0.11236295145221087
1.0660000000000025	0.11178839698655385
1.0670000000000073	0.11190936220788589
1.068000000000012	0.1116837532731087
1.0690000000000026	0.10935768465703094
1.0700000000000074	0.10488983649368008
1.0710000000000122	0.10092612001457682
1.0720000000000027	0.09929638379974194
1.0730000000000075	0.10014095490346919
1.0740000000000123	0.10275265362457164
1.0750000000000028	0.1053187882411451
1.0760000000000076	0.10639861029473936
1.0770000000000124	0.10602339019781074
1.078000000000003	0.10603829867415988
1.0790000000000077	0.10813878507765927
1.0800000000000125	0.11087579410060511
1.081000000000003	0.11169612063028839
1.0820000000000078	0.11007841227358096
1.0830000000000126	0.10676648635792127
1.0840000000000032	0.10301456374917836
1.085000000000008	0.10022166562824646
1.0860000000000127	0.09931679164808464
1.0870000000000033	0.10024829155441194
1.088000000000008	0.10133882096059454
1.0890000000000128	0.10085144081213976
1.0900000000000034	0.09907685139616108
1.0910000000000082	0.0975715559034144
1.092000000000013	0.09705282075871591
1.0930000000000035	0.09720594874736485
1.0940000000000083	0.09718023968863498
1.095000000000013	0.09644614114805755
1.0960000000000036	0.09470534751294588
1.0970000000000084	0.09189900674195711
1.0980000000000132	0.08925594362253612
1.0990000000000038	0.08805873936540075
1.1000000000000085	0.08867862367161519
1.1010000000000133	0.0904991763143004
1.1020000000000039	0.09208136169501846
1.1030000000000086	0.09248963723392842
1.1040000000000134	0.09195251192090971
1.105000000000004	0.09132043650984778
1.1060000000000088	0.09113334027412838
1.1070000000000135	0.09095867674752611
1.108000000000004	0.09047805821837046
1.1090000000000089	0.08968170054595107
1.1100000000000136	0.08818986638206769
1.1110000000000042	0.08615649114576947
1.112000000000009	0.08428437358300758
1.1129999999999995	0.08299107389581628
1.1140000000000043	0.0824124752002537
1.115000000000009	0.08264205641518776
1.1159999999999997	0.08325074542120899
1.1170000000000044	0.08369630514219828
1.1180000000000092	0.08413563590415422
1.1189999999999998	0.08551554649439387
1.1200000000000045	0.0880474963133035
1.1210000000000093	0.09013678766253361
1.1219999999999999	0.09086027592003401
1.1230000000000047	0.0904775757018915
1.1240000000000094	0.0887250578669667
1.125	0.08610737280197643
1.1260000000000048	0.08413546981439571
1.1270000000000095	0.08332999402044486
1.1280000000000001	0.08331030828310368
1.1290000000000049	0.08290750725085339
1.1300000000000097	0.08121603089975069
1.1310000000000002	0.07882184119283853
1.132000000000005	0.07661799496133272
1.1330000000000098	0.07562926427101907
1.1340000000000003	0.07654860295607444
1.1350000000000051	0.0781115500951686
1.13600000000001	0.07870307338628135
1.1370000000000005	0.07853212100122595
1.1380000000000052	0.07871114189921699
1.13900000000001	0.0798601054570992
1.1400000000000006	0.0814900896373556
1.1410000000000053	0.08270791267088656
1.1420000000000101	0.08273029599453917
1.1430000000000007	0.08189824405855974
1.1440000000000055	0.08114603572820352
1.1450000000000102	0.08024886621016636
1.1460000000000008	0.07892998178181267
1.1470000000000056	0.07758624853615566
1.1480000000000103	0.07638621669530167
1.149000000000001	0.07419507856169831
1.1500000000000057	0.07109776127330542
1.1510000000000105	0.06867081524533859
1.152000000000001	0.06678767797112581
1.1530000000000058	0.06552602657939399
1.1540000000000106	0.06551423875353062
1.1550000000000011	0.06614884790710615
1.156000000000006	0.06670195500384979
1.1570000000000107	0.06688934578263818
1.1580000000000013	0.06721888369405102
1.159000000000006	0.06832539134159935
1.1600000000000108	0.07005455271289518
1.1610000000000014	0.07212527632846101
1.1620000000000061	0.07380080507275075
1.163000000000011	0.07400423178102183
1.1640000000000015	0.0724921231671362
1.1650000000000063	0.06975520957239799
1.166000000000011	0.06646450756556359
1.1670000000000016	0.06391397637634241
1.1680000000000064	0.06313182067952888
1.1690000000000111	0.06309975729076117
1.1700000000000017	0.06313703088463526
1.1710000000000065	0.06400019885522511
1.1720000000000113	0.06536035625802583
1.1730000000000018	0.06667413403724293
1.1740000000000066	0.06818410947539642
1.1750000000000114	0.06988871319630054
1.176000000000002	0.07127856658232362
1.1770000000000067	0.07158736726297674
1.1780000000000115	0.07118438374868119
1.179000000000002	0.07070744033588425
1.1800000000000068	0.06931894844661764
1.1810000000000116	0.06673131394762345
1.1820000000000022	0.06472195929224424
1.183000000000007	0.06448542508035997
1.1840000000000117	0.06464318725754045
1.1850000000000023	0.06423207107352466
1.186000000000007	0.06313621909730914
1.1870000000000118	0.06143571093920109
1.1880000000000024	0.059602685413403786
1.1890000000000072	0.05790798454124873
1.190000000000012	0.057125471881684105
1.1910000000000025	0.05744143571977253
1.1920000000000073	0.05798360078197913
1.193000000000012	0.05793965760304432
1.1940000000000026	0.05764406544237846
1.1950000000000074	0.05763231424579744
1.1960000000000122	0.05737622895993749
1.1970000000000027	0.0564740991430879
1.1980000000000075	0.05622972787066826
1.1990000000000123	0.05820004653536226
1.2000000000000028	0.06103608657496652
1.2010000000000076	0.06275907478248566
1.2020000000000124	0.06335081821665056
1.203000000000003	0.06335908240626387
1.2040000000000077	0.06372578185343489
1.2050000000000125	0.0643365271289472
1.206000000000003	0.06393404884703652
1.2070000000000078	0.06262920573211612
1.2080000000000126	0.060820249493392244
1.2090000000000032	0.05847924566892099
1.210000000000008	0.055939840157936134
1.2110000000000127	0.05385489594033105
1.2120000000000033	0.053110342659886886
1.213000000000008	0.05423501011856824
1.2140000000000128	0.0565870028693741
1.2150000000000034	0.05908088023111513
1.2160000000000082	0.06136043811703147
1.217000000000013	0.0628977472617554
1.2180000000000035	0.06343042790246686
1.2190000000000083	0.06380156884372738
1.220000000000013	0.0639348629083074
1.2210000000000036	0.0626012130842857
1.2220000000000084	0.059744300884422556
1.2230000000000132	0.05711497606681308
1.2240000000000038	0.056448903067388506
1.2250000000000085	0.057454489127769376
1.2260000000000133	0.05895107225512077
1.2270000000000039	0.060182882317163545
1.2280000000000086	0.060405664969245515
1.2290000000000134	0.05975433658867184
1.230000000000004	0.05921865404984462
1.2310000000000088	0.05893397525644099
1.2320000000000135	0.058608699997610175
1.233000000000004	0.05821072966178302
1.2340000000000089	0.05709848863933943
1.2350000000000136	0.0551622194507865
1.2360000000000042	0.05318959131935501
1.237000000000009	0.05185175363994418
1.2379999999999995	0.051694278009464065
1.2390000000000043	0.052889844311404886
1.240000000000009	0.054803553494491154
1.2409999999999997	0.055817342980196055
1.2420000000000044	0.05516544385242687
1.2430000000000092	0.05383755666346458
1.2439999999999998	0.05298253828585359
1.2450000000000045	0.05277952204030888
1.2460000000000093	0.052493238778308235
1.2469999999999999	0.05198250579470002
1.2480000000000047	0.05104634741674294
1.2490000000000094	0.04932887452884452
1.25	0.0470370441277217
1.2510000000000048	0.04484815024687519
1.2520000000000095	0.044616607573508424
1.2530000000000001	0.04647014299385464
1.2540000000000049	0.048333028388787114
1.2550000000000097	0.04895862541039207
1.2560000000000002	0.04919919197996447
1.257000000000005	0.05024543027446361
1.2580000000000098	0.05212529661463749
1.2590000000000003	0.05449728337694129
1.2600000000000051	0.056240278957622306
1.26100000000001	0.05632167787170675
1.2620000000000005	0.054636580798747586
1.2630000000000052	0.052072730891511654
1.26400000000001	0.050296965822033385
1.2650000000000006	0.050338657336895236
1.2660000000000053	0.05148668438717987
1.2670000000000101	0.052536797294350596
1.2680000000000007	0.052915031383781806
1.2690000000000055	0.05160468045942719
1.2700000000000102	0.04885287687537955
1.2710000000000008	0.04702314600054117
1.2720000000000056	0.047177178120543055
1.2730000000000103	0.04820085456105739
1.274000000000001	0.04914116226824658
1.2750000000000057	0.049225081042675756
1.2760000000000105	0.047745656879694495
1.277000000000001	0.04583679277406112
1.2780000000000058	0.04583226464839107
1.2790000000000106	0.04807042129396152
1.2800000000000011	0.050513489545103
1.281000000000006	0.05185915242141208
1.2820000000000107	0.051524966567992186
1.2830000000000013	0.04947795406349949
1.284000000000006	0.047511242726779215
1.2850000000000108	0.04735059668832692
1.2860000000000014	0.04890487525686598
1.2870000000000061	0.05055819070386724
1.288000000000011	0.050478564641371314
1.2890000000000015	0.0478676163160162
1.2900000000000063	0.04382287627463715
1.291000000000011	0.04076850092778096
1.2920000000000016	0.04036056617917107
1.2930000000000064	0.04259646042389807
1.2940000000000111	0.045852270790860905
1.2950000000000017	0.048228291547660555
1.2960000000000065	0.04860380917068991
1.2970000000000113	0.047128812135030916
1.2980000000000018	0.046217534923916614
1.2990000000000066	0.04773753732355497
1.3000000000000114	0.050370700859503376
1.301000000000002	0.05208058823210511
1.3020000000000067	0.05175603887427115
1.3030000000000115	0.04955324560343881
1.304000000000002	0.046911167944413516
1.3050000000000068	0.04518777227294286
1.3060000000000116	0.04466471903572232
1.3070000000000022	0.044801021147407416
1.308000000000007	0.04515840157791254
1.3090000000000117	0.044454588548809446
1.3100000000000023	0.042318977145054004
1.311000000000007	0.04091239171599341
1.3120000000000118	0.04130063516476227
1.3130000000000024	0.04261856486958639
1.3140000000000072	0.04428100072792268
1.315000000000012	0.045924978776125704
1.3160000000000025	0.04613168275023959
1.3170000000000073	0.044055699421743005
1.318000000000012	0.04141200981013796
1.3190000000000026	0.04113946750865578
1.3200000000000074	0.04396405685112989
1.3210000000000122	0.04707770755715138
1.3220000000000027	0.04815260183132787
1.3230000000000075	0.04733245568369654
1.3240000000000123	0.04570329869601739
1.3250000000000028	0.04476069761339619
1.3260000000000076	0.04482571881118873
1.3270000000000124	0.0452648313642324
1.328000000000003	0.04570728395402971
1.3290000000000077	0.04476626796261325
1.3300000000000125	0.04193483908151348
1.331000000000003	0.03892871783868093
1.3320000000000078	0.037295810041780265
1.3330000000000126	0.03755256936119673
1.3340000000000032	0.03927260565038935
1.335000000000008	0.04119518401449322
1.3360000000000127	0.04245599628238381
1.3370000000000033	0.04299124135305654
1.338000000000008	0.04330546545959247
1.3390000000000128	0.044596639406379354
1.3400000000000034	0.047067465939330644
1.3410000000000082	0.049606587099704925
1.342000000000013	0.05110938433687254
1.3430000000000035	0.05067012489861408
1.3440000000000083	0.04786902246499657
1.345000000000013	0.043671911035296426
1.3460000000000036	0.040036183290493584
1.3470000000000084	0.03784531125199441
1.3480000000000132	0.036619588928109
1.3490000000000038	0.03563575700036166
1.3500000000000085	0.035022593331299826
1.3510000000000133	0.035397181349554274
1.3520000000000039	0.037248213428493646
1.3530000000000086	0.04045720029518292
1.3540000000000134	0.04349625520176634
1.355000000000004	0.04553595750513874
1.3560000000000088	0.046664655966656796
1.3570000000000135	0.04605263312815007
1.358000000000004	0.04394064540479539
1.3590000000000089	0.042378916485676967
1.3600000000000136	0.04222971970406796
1.3610000000000042	0.04265016501278629
1.362000000000009	0.04259006771795678
1.3629999999999995	0.04196820941712648
1.3640000000000043	0.04102437594847272
1.365000000000009	0.04019244395145273
1.3659999999999997	0.04059492392315781
1.3670000000000044	0.04219624522436351
1.3680000000000092	0.04368631404209096
1.3689999999999998	0.04374405801471265
1.3700000000000045	0.04222459956028462
1.3710000000000093	0.03984380748301295
1.3719999999999999	0.037533704669919996
1.3730000000000047	0.036722661192044946
1.3740000000000094	0.03759414987391404
1.375	0.038389616419983535
1.3760000000000048	0.03805823979056106
1.3770000000000095	0.03713197867068679
1.3780000000000001	0.0363475954372037
1.3790000000000049	0.03705815652014063
1.3800000000000097	0.03944671294571542
1.3810000000000002	0.041640909043044676
1.382000000000005	0.0421256489879361
1.3830000000000098	0.041513426975594986
1.3840000000000003	0.04079785895082519
1.3850000000000051	0.03881665685578821
1.38600000000001	0.03650363170935029
1.3870000000000005	0.03634089606078832
1.3880000000000052	0.03718307215508914
1.38900000000001	0.03708049329400909
1.3900000000000006	0.03673827207908849
1.3910000000000053	0.03725195642498205
1.3920000000000101	0.038446373656747676
1.3930000000000007	0.04006295092346668
1.3940000000000055	0.041809486790804706
1.3950000000000102	0.043293672440882086
1.3960000000000008	0.0436832264228105
1.3970000000000056	0.04241428711378747
1.3980000000000103	0.04064152844452468
1.399000000000001	0.03898053528592129
1.4000000000000057	0.03700389082562923
1.4010000000000105	0.03523177228479624
1.402000000000001	0.03427982770307861
1.4030000000000058	0.03412940579347381
1.4040000000000106	0.034728018755072664
1.4050000000000011	0.035494791234564144
1.406000000000006	0.035865442091999475
1.4070000000000107	0.03708115436065853
1.4080000000000013	0.03960069183841726
1.409000000000006	0.04107525277559079
1.4100000000000108	0.040784537818991384
1.4110000000000014	0.0405820567763229
1.4120000000000061	0.04086191209018573
1.413000000000011	0.04040946961505905
1.4140000000000015	0.03959416525432788
1.4150000000000063	0.040067165772249363
1.416000000000011	0.04153635187991851
1.4170000000000016	0.04256565860339524
1.4180000000000064	0.04306843955496936
1.4190000000000111	0.04365896924129042
1.4200000000000017	0.04401908235481597
1.4210000000000065	0.04403373951783332
1.4220000000000113	0.04423140254848572
1.4230000000000018	0.04425513751531479
1.4240000000000066	0.04391906682151829
1.4250000000000114	0.043340602383977266
1.426000000000002	0.04159684947141897
1.4270000000000067	0.03885452777222974
1.4280000000000115	0.036536999360329045
1.429000000000002	0.034566143169663145
1.4300000000000068	0.03331213177894175
1.4310000000000116	0.033554672634273905
1.4320000000000022	0.034489532899266866
1.433000000000007	0.03523022293571349
1.4340000000000117	0.035398107548273675
1.4350000000000023	0.035875564884304274
1.436000000000007	0.03738730235877127
1.4370000000000118	0.03861438590300681
1.4380000000000024	0.03941439810055751
1.4390000000000072	0.04065680840305287
1.440000000000012	0.04133490079767015
1.4410000000000025	0.040574491397515955
1.4420000000000073	0.03856404966780404
1.443000000000012	0.036046281423793
1.4440000000000026	0.034429064025126334
1.4450000000000074	0.03438097532922209
1.4460000000000122	0.035219678611245815
1.4470000000000027	0.036049195329170634
1.4480000000000075	0.036198504153455525
1.4490000000000123	0.0351929676151506
1.4500000000000028	0.033648593205715616
1.4510000000000076	0.03299402621367836
1.4520000000000124	0.033691688493727806
1.453000000000003	0.03471875150540516
1.4540000000000077	0.035649551815453366
1.4550000000000125	0.03661358604261428
1.456000000000003	0.037705986415229535
1.4570000000000078	0.03888397667320266
1.4580000000000126	0.03966149917385167
1.4590000000000032	0.04109402385056379
1.460000000000008	0.043021762542221766
1.4610000000000127	0.04337630961094617
1.4620000000000033	0.042493803924665216
1.463000000000008	0.042056424687281185
1.4640000000000128	0.04213394258952328
1.4650000000000034	0.04175526426530595
1.4660000000000082	0.04024307390812769
1.467000000000013	0.03718463877150053
1.4680000000000035	0.032993383479268626
1.4690000000000083	0.02823445211304594
1.470000000000013	0.024358068676283946
1.4710000000000036	0.023805003241681714
1.4720000000000084	0.026294814793358233
1.4730000000000132	0.029513412145426337
1.4740000000000038	0.03208443276286952
1.4750000000000085	0.03399808079486254
1.4760000000000133	0.03574434934465691
1.4770000000000039	0.03742027468495307
1.4780000000000086	0.03915359548265138
1.4790000000000134	0.04104007030840163
1.480000000000004	0.04194832052954366
1.4810000000000088	0.04031163932607083
1.4820000000000135	0.036495532166523625
1.483000000000004	0.03208090620781298
1.4840000000000089	0.028514318027082833
1.4850000000000136	0.0272507218216482
1.4860000000000042	0.028466575847370078
1.487000000000009	0.030587884093092016
1.4879999999999995	0.032017070142369146
1.4890000000000043	0.0326693042921577
1.490000000000009	0.033851200562958705
1.4909999999999997	0.03613111762095443
1.4920000000000044	0.0383412143376542
1.4930000000000092	0.03919382773924808
1.4939999999999998	0.038471943219448995
1.4950000000000045	0.036706627564815186
1.4960000000000093	0.03485299576617332
1.4969999999999999	0.033895091614561716
1.4980000000000047	0.03411482739814421
1.4990000000000094	0.0352703792328484
1.5	0.03706169501750288
1.5010000000000048	0.038159785897815435
1.5020000000000095	0.03716725462896796
1.5030000000000001	0.03537898334630179
1.5040000000000049	0.034801852605706486
1.5050000000000097	0.03504011471602819
1.5060000000000002	0.03487503105700314
1.507000000000005	0.03444088678214346
1.5080000000000098	0.033431332220557976
1.5090000000000003	0.03057978039868256
1.5100000000000051	0.02658357918598566
1.51100000000001	0.0239469627900717
1.5120000000000005	0.023727284837920765
1.5130000000000052	0.025225275940020817
1.51400000000001	0.027346509272015374
1.5150000000000006	0.02890748457627631
1.5160000000000053	0.02968580145849555
1.5170000000000101	0.030586432405855082
1.5180000000000007	0.03248877606711516
1.5190000000000055	0.035542914381649034
1.5200000000000102	0.03880798328021366
1.5210000000000008	0.040008751082901514
1.5220000000000056	0.03783324076377288
1.5230000000000103	0.03372310416697017
1.524000000000001	0.029794892606923647
1.5250000000000057	0.027769026460423146
1.5260000000000105	0.028424333399204638
1.527000000000001	0.030432653525513005
1.5280000000000058	0.03154531329258514
1.5290000000000106	0.03025342125580366
1.5300000000000011	0.027521166542925864
1.531000000000006	0.02616573114307298
1.5320000000000107	0.02744618531096609
1.5330000000000013	0.03032192329571893
1.534000000000006	0.03323217288977134
1.5350000000000108	0.03499600713099854
1.5360000000000014	0.034808740677529065
1.5370000000000061	0.03321655320550368
1.538000000000011	0.032433894888024756
1.5390000000000015	0.03377635841299474
1.5400000000000063	0.035908305524734445
1.541000000000011	0.037157921746346495
1.5420000000000016	0.036820353828804414
1.5430000000000064	0.03538930553307114
1.5440000000000111	0.034831620754079265
1.5450000000000017	0.035995721409230526
1.5460000000000065	0.037528368148630184
1.5470000000000113	0.038376197973269806
1.5480000000000018	0.03741826920563383
1.5490000000000066	0.03343073333599093
1.5500000000000114	0.028655171965428602
1.551000000000002	0.025744774720614646
1.5520000000000067	0.02456291542063496
1.5530000000000115	0.024691814884514152
1.554000000000002	0.025579533701005713
1.5550000000000068	0.026899589636969718
1.5560000000000116	0.02836816408303751
1.5570000000000022	0.029565518604565334
1.558000000000007	0.03113682522769419
1.5590000000000117	0.033500650373643345
1.5600000000000023	0.0355727209983103
1.561000000000007	0.036239973318678516
1.5620000000000118	0.035304745000301854
1.5630000000000024	0.032335950788713555
1.5640000000000072	0.028094656830955023
1.565000000000012	0.024835047488895815
1.5660000000000025	0.02332713483026418
1.5670000000000073	0.02308332031933233
1.568000000000012	0.023665460452179883
1.5690000000000026	0.0241522586810455
1.5700000000000074	0.02387651770199931
1.5710000000000122	0.02378976995426987
1.5720000000000027	0.024862197990048657
1.5730000000000075	0.026634971100062493
1.5740000000000123	0.028228998123913874
1.5750000000000028	0.02923692046051632
1.5760000000000076	0.028817102296966775
1.5770000000000124	0.026212880172189135
1.578000000000003	0.023425903405027974
1.5790000000000077	0.02281622642612094
1.5800000000000125	0.02428604151033935
1.581000000000003	0.02662520950733006
1.5820000000000078	0.02852116041618047
1.5830000000000126	0.029596329901567978
1.5840000000000032	0.030333256764721196
1.585000000000008	0.030729374047352497
1.5860000000000127	0.03101199094582782
1.5870000000000033	0.03203716358864203
1.588000000000008	0.0329649584469223
1.5890000000000128	0.031440074248840544
1.5900000000000034	0.027462609153571918
1.5910000000000082	0.02368922211152823
1.592000000000013	0.022156763470414412
1.5930000000000035	0.023015159769786273
1.5940000000000083	0.02484336037269099
1.595000000000013	0.02627837231040031
1.5960000000000036	0.026859501194395348
1.5970000000000084	0.02600414631845118
1.5980000000000132	0.024531355103882255
1.5990000000000038	0.02447914011520387
1.6000000000000085	0.02644465205275357
1.6010000000000133	0.02889022822376394
1.6020000000000039	0.029798563907669127
1.6030000000000086	0.029296938882891803
1.6040000000000134	0.02812637524311115
1.605000000000004	0.026434867866975322
1.6060000000000088	0.02510952732968455
1.6070000000000135	0.025148885974010556
1.608000000000004	0.02633096400999546
1.6090000000000089	0.02730429612050215
1.6100000000000136	0.027261477040584976
1.6110000000000042	0.026424145079640728
1.612000000000009	0.025575482225897065
1.6129999999999995	0.02576106003397
1.6140000000000043	0.0269991915781419
1.615000000000009	0.028282738611812012
1.6159999999999997	0.02917370393985926
1.6170000000000044	0.028931842147978917
1.6180000000000092	0.02693098263316828
1.6189999999999998	0.02470529994047494
1.6200000000000045	0.02369149483495725
1.6210000000000093	0.02386481154772848
1.6219999999999999	0.0243012542307908
1.6230000000000047	0.02380164099637777
1.6240000000000094	0.022203737443167768
1.625	0.02051682297847956
1.6260000000000048	0.020343696637512475
1.6270000000000095	0.02185549387004083
1.6280000000000001	0.02328155899377919
1.6290000000000049	0.022993352000472644
1.6300000000000097	0.021225939940696627
1.6310000000000002	0.019423602398968755
1.632000000000005	0.01816136140300225
1.6330000000000098	0.01735230122806764
1.6340000000000003	0.017217734372981984
1.6350000000000051	0.0177067376355032
1.63600000000001	0.018829922573404854
1.6370000000000005	0.02043461891233323
1.6380000000000052	0.02124870985190981
1.63900000000001	0.021427818928305115
1.6400000000000006	0.02230715944508768
1.6410000000000053	0.02370999822381162
1.6420000000000101	0.02408079116687068
1.6430000000000007	0.022552673612497583
1.6440000000000055	0.020066523628275122
1.6450000000000102	0.0168287320123688
1.6460000000000008	0.012820940692247276
1.6470000000000056	0.009341633452713176
1.6480000000000103	0.007779089576408528
1.649000000000001	0.007790895280504841
1.6500000000000057	0.008173608873178063
1.6510000000000105	0.009379080611478671
1.652000000000001	0.011338048314547093
1.6530000000000058	0.012963931006148847
1.6540000000000106	0.014153665320216727
1.6550000000000011	0.015589315269519026
1.656000000000006	0.017563128609777552
1.6570000000000107	0.018989989352729466
1.6580000000000013	0.01948368665714247
1.659000000000006	0.020184614071887836
1.6600000000000108	0.021463091755601436
1.6610000000000014	0.022617114548178892
1.6620000000000061	0.02360998717499254
1.663000000000011	0.0254054987395042
1.6640000000000015	0.027352665698708395
1.6650000000000063	0.027686151296737384
1.666000000000011	0.026401220393547576
1.6670000000000016	0.024989764480231796
1.6680000000000064	0.02410302228240809
1.6690000000000111	0.0227876777938556
1.6700000000000017	0.020800999127014316
1.6710000000000065	0.018925681028209525
1.6720000000000113	0.017315460151628985
1.6730000000000018	0.015359710167709477
1.6740000000000066	0.013241874560401875
1.6750000000000114	0.01233400867559081
1.676000000000002	0.01250887909527676
1.6770000000000067	0.012767355374967464
1.6780000000000115	0.0139631114135711
1.679000000000002	0.016854093374383455
1.6800000000000068	0.02010689710175834
1.6810000000000116	0.022310891633796053
1.6820000000000022	0.023344774560463126
1.683000000000007	0.023310570876191417
1.6840000000000117	0.02250605698795076
1.6850000000000023	0.02126592590606148
1.686000000000007	0.019618375620293393
1.6870000000000118	0.017777263186266618
1.6880000000000024	0.015598549046638198
1.6890000000000072	0.01320603031546299
1.690000000000012	0.011944656228774806
1.6910000000000025	0.0128945593454312
1.6920000000000073	0.015998901579406692
1.693000000000012	0.019606537828375806
1.6940000000000026	0.022078344778968337
1.6950000000000074	0.023921751467817432
1.6960000000000122	0.02573275136312459
1.6970000000000027	0.026711313494872997
1.6980000000000075	0.02672813996977131
1.6990000000000123	0.02725300565712378
1.7000000000000028	0.027923621476104787
1.7010000000000076	0.02718747447507773
1.7020000000000124	0.02542364816238938
1.703000000000003	0.023926200132154726
1.7040000000000077	0.023450815166842442
1.7050000000000125	0.02361178598885901
1.706000000000003	0.02355918635910158
1.7070000000000078	0.022685522325993544
1.7080000000000126	0.02150688286419508
1.7090000000000032	0.020396329674402115
1.710000000000008	0.018943120161027324
1.7110000000000127	0.0174555771138268
1.7120000000000033	0.0166527187934496
1.713000000000008	0.016794113665500682
1.7140000000000128	0.01661382015770413
1.7150000000000034	0.01575525102485441
1.7160000000000082	0.015488864011582984
1.717000000000013	0.015750727720466262
1.7180000000000035	0.01664197114222538
1.7190000000000083	0.018739914877884914
1.720000000000013	0.020821116461081365
1.7210000000000036	0.021547549409078014
1.7220000000000084	0.021254406842522403
1.7230000000000132	0.02085386002874677
1.7240000000000038	0.02105926163960702
1.7250000000000085	0.021853237030391628
1.7260000000000133	0.02207188613448983
1.7270000000000039	0.021473277832797608
1.7280000000000086	0.01999834063175242
1.7290000000000134	0.01708744214086464
1.730000000000004	0.014636680513380709
1.7310000000000088	0.014173477292019005
1.7320000000000135	0.015200395432839006
1.733000000000004	0.01759290888027784
1.7340000000000089	0.02045779538752087
1.7350000000000136	0.02185677231603933
1.7360000000000042	0.021099725537549914
1.737000000000009	0.020069434510260095
1.7379999999999995	0.02054642665426687
1.7390000000000043	0.02208840074296243
1.740000000000009	0.023680558172261633
1.7409999999999997	0.023786037070342783
1.7420000000000044	0.021700011015320195
1.7430000000000092	0.018609454567515633
1.7439999999999998	0.015790433637476606
1.7450000000000045	0.01435758983939216
1.7460000000000093	0.014621255679917192
1.7469999999999999	0.016193366516766634
1.7480000000000047	0.017535082252702436
1.7490000000000094	0.017009539165440832
1.75	0.015581262836550033
1.7510000000000048	0.015029150906383239
1.7520000000000095	0.01601395543266333
1.7530000000000001	0.01795526701958313
1.7540000000000049	0.01950125464646157
1.7550000000000097	0.019449295974607924
1.7560000000000002	0.01820834720196386
1.757000000000005	0.01701113232244821
1.7580000000000098	0.016906471254832387
1.7590000000000003	0.018825134880954157
1.7600000000000051	0.021789496840284382
1.76100000000001	0.023795802950790014
1.7620000000000005	0.02406329532938136
1.7630000000000052	0.02337124967761483
1.76400000000001	0.02274304879258167
1.7650000000000006	0.022079056984525253
1.7660000000000053	0.02150197042131008
1.7670000000000101	0.021632432670174652
1.7680000000000007	0.021052847475619838
1.7690000000000055	0.01801204240571009
1.7700000000000102	0.013678061027986695
1.7710000000000008	0.01048416097786029
1.7720000000000056	0.009846785913415312
1.7730000000000103	0.01177832670186263
1.774000000000001	0.01473776833054577
1.7750000000000057	0.016645583153973544
1.7760000000000105	0.01678658195132227
1.777000000000001	0.015701694107619915
1.7780000000000058	0.014751975802344684
1.7790000000000106	0.014897738380215419
1.7800000000000011	0.015174622953946278
1.781000000000006	0.014555922017373265
1.7820000000000107	0.012905293389549252
1.7830000000000013	0.010737442024801161
1.784000000000006	0.008967760134399346
1.7850000000000108	0.008437999965341106
1.7860000000000014	0.009924051155647495
1.7870000000000061	0.012819680103828088
1.788000000000011	0.015490789551614769
1.7890000000000015	0.016657565938689563
1.7900000000000063	0.01662336816570473
1.791000000000011	0.017267019510153536
1.7920000000000016	0.019593135355707517
1.7930000000000064	0.022626653330101575
1.7940000000000111	0.02493530305061785
1.7950000000000017	0.025429366686004932
1.7960000000000065	0.02370587160720964
1.7970000000000113	0.021100499309401763
1.7980000000000018	0.01912541414091911
1.7990000000000066	0.01860209886972809
1.8000000000000114	0.01974241973698622
1.801000000000002	0.021228434729721333
1.8020000000000067	0.021023436224102413
1.8030000000000115	0.018391959459446716
1.804000000000002	0.014805948800048693
1.8050000000000068	0.011793729724654171
1.8060000000000116	0.009359203970422147
1.8070000000000022	0.007487992930485696
1.808000000000007	0.006183662712396131
1.8090000000000117	0.004602264984506674
1.8100000000000023	0.002625389195200345
1.811000000000007	0.001488424962915564
1.8120000000000118	0.002472001578778549
1.8130000000000024	0.005597891822587855
1.8140000000000072	0.009442940734687238
1.815000000000012	0.013219620313855113
1.8160000000000025	0.016397163493247047
1.8170000000000073	0.017821020210726197
1.818000000000012	0.01853515363399399
1.8190000000000026	0.020191081722276686
1.8200000000000074	0.022613418112290277
1.8210000000000122	0.025062459363237793
1.8220000000000027	0.026010614163269337
1.8230000000000075	0.024384485001153897
1.8240000000000123	0.020738838431533714
1.8250000000000028	0.016784334775303205
1.8260000000000076	0.014577595501874912
1.8270000000000124	0.01454080384016327
1.828000000000003	0.015578654320856236
1.8290000000000077	0.01662660072631127
1.8300000000000125	0.016621093118678317
1.831000000000003	0.015411012162757965
1.8320000000000078	0.014759143360298127
1.8330000000000126	0.01554225837846676
1.8340000000000032	0.017084756903935468
1.835000000000008	0.019087127309920997
1.8360000000000127	0.020391783740390596
1.8370000000000033	0.019584069164951187
1.838000000000008	0.01756302013397389
1.8390000000000128	0.016049038659274255
1.8400000000000034	0.015570314224884696
1.8410000000000082	0.015627878132136765
1.842000000000013	0.015549819600924109
1.8430000000000035	0.015102571952317626
1.8440000000000083	0.013489120986571847
1.845000000000013	0.011265484360248434
1.8460000000000036	0.010470868094560394
1.8470000000000084	0.01140329795166598
1.8480000000000132	0.012950180702039876
1.8490000000000038	0.013457254828388
1.8500000000000085	0.011544088655176862
1.8510000000000133	0.008000631243083815
1.8520000000000039	0.005526370019824281
1.8530000000000086	0.005081748167283422
1.8540000000000134	0.005794722684458719
1.855000000000004	0.0070204156557767804
1.8560000000000088	0.008540984522691504
1.8570000000000135	0.010732344875378991
1.858000000000004	0.013396659627108985
1.8590000000000089	0.016495695361797173
1.8600000000000136	0.0202223373261641
1.8610000000000042	0.023288001488086164
1.862000000000009	0.024451809491101116
1.8629999999999995	0.023678031678655304
1.8640000000000043	0.02141732601711465
1.865000000000009	0.018500633809123285
1.8659999999999997	0.015882382495455986
1.8670000000000044	0.014282942361791923
1.8680000000000092	0.01328097073325517
1.8689999999999998	0.012062356441208306
1.8700000000000045	0.011259724129446484
1.8710000000000093	0.011095020607198016
1.8719999999999999	0.010987333315239742
1.8730000000000047	0.011151899278256598
1.8740000000000094	0.011717889970311302
1.875	0.012289430623594656
1.8760000000000048	0.012809989781102153
1.8770000000000095	0.013029785265354497
1.8780000000000001	0.012556423246748613
1.8790000000000049	0.011870207136896892
1.8800000000000097	0.011430435611852193
1.8810000000000002	0.011457219124970094
1.882000000000005	0.011840268832642109
1.8830000000000098	0.012052725220522042
1.8840000000000003	0.01166382626762671
1.8850000000000051	0.010823414684521065
1.88600000000001	0.010314368558066604
1.8870000000000005	0.01102755349425971
1.8880000000000052	0.013033347567123283
1.88900000000001	0.014308691710765972
1.8900000000000006	0.013774831950835514
1.8910000000000053	0.01262133692347316
1.8920000000000101	0.011148461698438132
1.8930000000000007	0.009662588425912272
1.8940000000000055	0.008694680346120602
1.8950000000000102	0.008299798790471382
1.8960000000000008	0.008664840057249898
1.8970000000000056	0.009148235656646372
1.8980000000000103	0.009609467937620903
1.899000000000001	0.010658711326652207
1.9000000000000057	0.011872491180739516
1.9010000000000105	0.01303178933848288
1.902000000000001	0.014251006942446801
1.9030000000000058	0.01470935908839496
1.9040000000000106	0.014150924925073438
1.9050000000000011	0.012520597398352706
1.906000000000006	0.009469273741208959
1.9070000000000107	0.006051027654818409
1.9080000000000013	0.0035472321430510476
1.909000000000006	0.0018990290045238127
1.9100000000000108	0.0007555514821633738
1.9110000000000014	0.0007944827791392259
1.9120000000000061	0.0023961042817678036
1.913000000000011	0.004664435352767822
1.9140000000000015	0.006806931134645923
1.9150000000000063	0.008696220435806657
1.916000000000011	0.01081989260631691
1.9170000000000016	0.012935787036969917
1.9180000000000064	0.014010452456858252
1.9190000000000111	0.014338158129237218
1.9200000000000017	0.01447825793130311
1.9210000000000065	0.014218713349612416
1.9220000000000113	0.013985639677179973
1.9230000000000018	0.014094832515231718
1.9240000000000066	0.01433120340844956
1.9250000000000114	0.015132161314282272
1.926000000000002	0.01604973043550023
1.9270000000000067	0.016534510452928117
1.9280000000000115	0.01723664347540324
1.929000000000002	0.01777368944822058
1.9300000000000068	0.01721990186965657
1.9310000000000116	0.01597235972760551
1.9320000000000022	0.014849052821784541
1.933000000000007	0.013400336043083976
1.9340000000000117	0.011407960101456414
1.9350000000000023	0.0095787696098488
1.936000000000007	0.008635712546686141
1.9370000000000118	0.009313893841941695
1.9380000000000024	0.011943745076561298
1.9390000000000072	0.015994260457172508
1.940000000000012	0.019455937043083293
1.9410000000000025	0.020788179897538568
1.9420000000000073	0.020122456584516654
1.943000000000012	0.018371815548176525
1.9440000000000026	0.016831615523904882
1.9450000000000074	0.01568866308009969
1.9460000000000122	0.013889071111342449
1.9470000000000027	0.010954101724150941
1.9480000000000075	0.007384651231400084
1.9490000000000123	0.003957800107565058
1.9500000000000028	0.0022552238732923453
1.9510000000000076	0.003313516650456365
1.9520000000000124	0.005994861577012403
1.953000000000003	0.008079356163347123
1.9540000000000077	0.008530450558569706
1.9550000000000125	0.008597266075317533
1.956000000000003	0.009528646815239367
1.9570000000000078	0.010814199367978696
1.9580000000000126	0.01182790464971073
1.9590000000000032	0.013309743803730381
1.960000000000008	0.014690711538210725
1.9610000000000127	0.014111953816957179
1.9620000000000033	0.011892797621275706
1.963000000000008	0.009771739433709705
1.9640000000000128	0.008969940754600088
1.9650000000000034	0.00989765045329007
1.9660000000000082	0.01219468869288186
1.967000000000013	0.014920767642032493
1.9680000000000035	0.01642505861451351
1.9690000000000083	0.01587726418040588
1.970000000000013	0.014653797679060863
1.9710000000000036	0.013800888482968577
1.9720000000000084	0.013121438457599884
1.9730000000000132	0.012247246862751164
1.9740000000000038	0.010602675795216636
1.9750000000000085	0.0083642323447656
1.9760000000000133	0.006214478842889297
1.9770000000000039	0.00454357799388638
1.9780000000000086	0.003939522179750551
1.9790000000000134	0.005020293604809657
1.980000000000004	0.007591392611493954
1.9810000000000088	0.009798477082815657
1.9820000000000135	0.010278298873995048
1.983000000000004	0.009642866850039834
1.9840000000000089	0.008808218641329829
1.9850000000000136	0.008143717521061203
1.9860000000000042	0.00784729731590385
1.987000000000009	0.007852062911599431
1.9879999999999995	0.006652726214957986
1.9890000000000043	0.003641563555280802
1.990000000000009	0.0006294909607904659
1.9909999999999997	-0.00027151366016354273
1.9920000000000044	0.001828380252315858
1.9930000000000092	0.00585649851488108
1.9939999999999998	0.010290499478157477
1.9950000000000045	0.013422230802666408
1.9960000000000093	0.013527962260908038
1.9969999999999999	0.011672158437265445
1.9980000000000047	0.010382051112322196
[truncated: 1 more rows]
