# Supplementary material for: Stimulus duration encoding occurs early in the moth olfactory pathway
Source: Commun Biol. 2024 Oct 3;7:1252. doi: 10.1038/s42003-024-06921-z (PMC11449909; doi:10.1038/s42003-024-06921-z)
Supplement: Supplementary file 3 — Supplementary Data 1 [file 42003_2024_6921_MOESM3_ESM.zip › Fig 1/H/block.csv]

duration (s)	signal (%)
11.299999999999955	4.585044175387888
19.700000000000273	6.831920655711797
27.299999999999613	10.110737567076885
28.700000000000614	8.73198978084428
29.899999999997817	10.074674780738398
31.19999999999834	10.299031106484806
57.90000000000077	13.378468209042179
122.10000000000036	15.62170263454729
214.09999999999982	19.375668704075398
255.4000000000002	19.68419370509907
269.99999999999994	20.74829175932998
313.00000000000097	19.299937204267767
373.0000000000004	21.265585772154147
425.6	20.74746028445832
448.3000000000004	20.905210403090855
458.1000000000017	27.15812632996969
499.20000000000044	22.74896770828644
