# Supplementary material for: Stimulus duration encoding occurs early in the moth olfactory pathway
Source: Commun Biol. 2024 Oct 3;7:1252. doi: 10.1038/s42003-024-06921-z (PMC11449909; doi:10.1038/s42003-024-06921-z)
Supplement: Supplementary file 3 — Supplementary Data 1 [file 42003_2024_6921_MOESM3_ESM.zip › Fig 1/H/valve.csv]

duration (s)	signal (%)
5.19999999999996	3.4064294510713173
10.200000000000387	9.881025453471597
20.199999999999818	13.805627228914464
50.10000000000048	19.51135505967798
100.20000000000095	22.790611212637067
200.0	23.683906530051033
500.20000000000095	26.135144215056094
