# Supplementary material for: Stimulus duration encoding occurs early in the moth olfactory pathway
Source: Commun Biol. 2024 Oct 3;7:1252. doi: 10.1038/s42003-024-06921-z (PMC11449909; doi:10.1038/s42003-024-06921-z)
Supplement: Supplementary file 3 — Supplementary Data 1 [file 42003_2024_6921_MOESM3_ESM.zip › Fig 1/J/block.csv]

duration (s)	signal (%)
11.299999999999955	1.8314903343875877
19.700000000000273	1.5679485435956202
27.299999999999613	3.3383364524418737
28.700000000000614	3.5907628091325146
29.899999999997817	5.272608415197168
31.19999999999834	4.700523263048662
57.90000000000077	7.317199101803418
122.10000000000036	6.683430048430919
214.09999999999982	9.194912826087208
255.4000000000002	9.925141854904062
269.99999999999994	10.509865955464031
313.00000000000097	9.597080287131112
373.0000000000004	10.956032821635544
425.6	10.489874229559684
448.3000000000004	10.564813104344438
458.1000000000017	8.803764276351824
499.20000000000044	10.229850319118848
