# Supplementary material for: Stimulus duration encoding occurs early in the moth olfactory pathway
Source: Commun Biol. 2024 Oct 3;7:1252. doi: 10.1038/s42003-024-06921-z (PMC11449909; doi:10.1038/s42003-024-06921-z)
Supplement: Supplementary file 3 — Supplementary Data 1 [file 42003_2024_6921_MOESM3_ESM.zip › Fig 1/J/valve.csv]

duration (s)	signal (%)
5.19999999999996	-0.3676077510390906
10.200000000000387	1.7660032410105493
20.199999999999818	3.6646730106365726
50.10000000000048	5.474861746477385
100.20000000000095	5.585471000685308
200.0	8.751072023596164
500.20000000000095	9.234698205111771
