# Supplementary material for: Stimulus duration encoding occurs early in the moth olfactory pathway
Source: Commun Biol. 2024 Oct 3;7:1252. doi: 10.1038/s42003-024-06921-z (PMC11449909; doi:10.1038/s42003-024-06921-z)
Supplement: Supplementary file 3 — Supplementary Data 1 [file 42003_2024_6921_MOESM3_ESM.zip › Fig 1/C/linalool.csv]

time	PID (normalized)
150.6	0.014032285493691935
150.601	0.004210421363168837
150.602	-0.0050905724067635705
150.603	-0.011641299003339963
150.604	-0.012984924998335808
150.605	-0.009746600894247474
150.606	-0.00611352348251735
150.607	-0.0045267857851055415
150.608	-0.004683824723120681
150.609	-0.00437012989066735
150.61	-0.0017606277865333008
150.611	0.001304326459730573
150.612	0.0031077148340042083
150.613	0.0016568467141852613
150.614	-0.005053064257412677
150.615	-0.012693543501166736
150.616	-0.015813649465073916
150.617	-0.01595649740466809
150.618	-0.016989183444290276
150.619	-0.018568741990626605
150.62	-0.018512626630183267
150.621	-0.01733023458901897
150.622	-0.01492378655078216
150.623	-0.010066202927303486
150.624	-0.00415491219643425
150.625	0.0009000840153519347
150.626	0.0036320095402648783
150.627	0.0025533250341918125
150.62800000000001	-0.0007973863848590497
150.629	-0.0012998193818186613
150.63	0.0024609170478282526
150.631	0.007026211291385832
150.632	0.010203407024228523
150.633	0.011998227350617802
150.63400000000001	0.013073134825000257
150.635	0.013517020199614474
150.636	0.013794955897321725
150.637	0.014443963893797372
150.638	0.013804255502198196
150.639	0.00916706755466005
150.64000000000001	0.0009199789065460164
150.641	-0.007164019392800135
150.642	-0.013268927395049408
150.643	-0.01815661660575599
150.644	-0.0199181104118759
150.645	-0.017499656216480686
150.64600000000002	-0.014385194299573094
150.647	-0.011859283785774458
150.648	-0.009027657830417302
150.649	-0.00694124613813844
150.65	-0.005941548164711767
150.651	-0.004660798315691406
150.65200000000002	-0.0040211589638886715
150.653	-0.004312426207256541
150.654	-0.005558686736960296
150.655	-0.010347517353927764
150.656	-0.01624772846356732
150.657	-0.018778213434244177
150.65800000000002	-0.018662271483265342
150.659	-0.01837483045702321
150.66	-0.018063465995443777
150.661	-0.017359737608967894
150.662	-0.016462468517832708
150.663	-0.014098036564613612
150.66400000000002	-0.010584949988889389
150.665	-0.0075174950099665665
150.666	-0.004984696624527854
150.667	-0.002862775015976283
150.668	-0.0012332742290500497
150.669	-0.00013278667532906199
150.67000000000002	0.0006153667312726108
150.671	4.49799215929326e-05
150.672	-0.001976788878849172
150.673	-0.003903673070850083
150.674	-0.0046099242534219575
150.675	-0.00458231150200943
150.67600000000002	-0.005360664604908227
150.677	-0.007095023356601248
150.678	-0.009757466699638912
150.679	-0.013054130800820126
150.68	-0.016229561714428898
150.681	-0.018175588137063606
150.68200000000002	-0.01999554158494698
150.683	-0.023810403324769656
150.684	-0.02770815095836325
150.685	-0.02832717613627938
150.686	-0.024690594376881533
150.687	-0.018982190029658043
150.68800000000002	-0.012100667146839605
150.689	-0.004762044389126953
150.69	0.00029930899050900275
150.691	0.00187416141410944
150.692	0.0015491874750593946
150.693	0.0011823181595491206
150.69400000000002	-0.0005418796082249604
150.695	-0.004280028166213997
150.696	-0.009912893362322059
150.697	-0.018248983519490874
150.698	-0.027407472766689377
150.699	-0.03394775828753714
150.70000000000002	-0.03601185392792997
150.701	-0.03351343365590821
150.702	-0.02855905752153346
150.703	-0.025365357269802945
150.704	-0.024953320440713765
150.705	-0.025575413983416093
150.70600000000002	-0.025740969405804264
150.707	-0.024007237211605383
150.708	-0.020744882107214226
150.709	-0.01825430851926988
150.71	-0.02044185752260157
150.711	-0.027060066290434635
150.712	-0.03385854977908079
150.713	-0.038058271276198215
150.714	-0.035979902685162775
150.715	-0.027537243801792063
150.716	-0.018286244896077348
150.717	-0.011831204505658338
150.718	-0.008923409768265347
150.719	-0.008979705304120206
150.72	-0.010205614405631834
150.721	-0.009960980404004343
150.722	-0.007711535246930108
150.723	-0.007040868576635336
150.724	-0.009178613196384352
150.725	-0.011817036636498555
150.726	-0.01320384841046672
150.727	-0.011483254516199066
150.728	-0.006427295436137656
150.729	-0.0015588187226927637
150.73	-0.0005018489643605638
150.731	-0.003083305830909675
150.732	-0.006775131288453252
150.733	-0.009226763513322071
150.734	-0.009098829891046142
150.735	-0.007665845179902908
150.736	-0.006694112097258811
150.737	-0.007988077112574881
150.738	-0.013967916088451266
150.739	-0.023500352705883895
150.74	-0.0314622489959657
150.741	-0.033457318876757985
150.742	-0.029393528149001518
150.743	-0.022790099948472326
150.744	-0.018669698244265193
150.745	-0.01883340548498213
150.746	-0.019953514244116007
150.747	-0.017924678268837858
150.748	-0.012493447596031933
150.749	-0.006466252577293919
150.75	-0.0026859125424643655
150.751	-0.004095380208250234
150.752	-0.009697464716054953
150.75300000000001	-0.01361563816016314
150.754	-0.013175364997877186
150.755	-0.009196965903885785
150.756	-0.0021224990614526953
150.757	0.005891532300111752
150.758	0.00942507796554465
150.75900000000001	0.0061144869754872115
150.76	0.0018544391004185067
150.761	0.002375424685535307
150.762	0.00754918133602224
150.763	0.012748854445838464
150.764	0.012750021890079198
150.76500000000001	0.007038742459394219
150.766	-0.002115750212324733
150.767	-0.011615214642157017
150.768	-0.016762150980699414
150.769	-0.014298254024422344
150.77	-0.006247265811295164
150.77100000000002	0.00043170637659921364
150.772	0.001578975357630049
150.773	0.0004593153789062166
150.774	0.001863493475744347
150.775	0.005136573197376812
150.776	0.006865288538308371
150.77700000000002	0.007021251752519765
150.778	0.005531687444781172
150.779	0.00038860923011365355
150.78	-0.007462528522237434
150.781	-0.012588204916226763
150.782	-0.012242394384459484
150.78300000000002	-0.009566399187655237
150.784	-0.007680170111321453
150.785	-0.006941760950783028
150.786	-0.007375781040898378
150.787	-0.00833273851925115
150.788	-0.006036486978797968
150.78900000000002	0.00038824850313901943
150.79	0.005218643080482502
150.791	0.004313485164650706
150.792	-0.0009456380560633293
150.793	-0.007995082475853841
150.794	-0.012877143472512717
150.79500000000002	-0.011883246867245978
150.796	-0.006473314455624121
150.797	-0.0003979404206110869
150.798	0.0033326942115018375
150.799	0.002199891070386348
150.8	-0.0010628207082546992
150.80100000000002	-0.001156512636897054
150.802	0.0016540484427010383
150.803	0.004859750542078751
150.804	0.007269252710792611
150.805	0.008139409050565212
150.806	0.005828718999861472
150.80700000000002	0.000745808007577292
150.808	-0.001960918977937089
150.809	0.0009116203857585361
150.81	0.006859439478131957
150.811	0.011833733460094578
150.812	0.013589995768154695
150.81300000000002	0.012016443726753522
150.814	0.008782082711912612
150.815	0.005589921443512317
150.816	0.0031183828945746967
150.817	0.00047769657474801356
150.818	-0.004178298428774167
150.81900000000002	-0.01140598107881671
150.82	-0.019832575138349604
150.821	-0.02578560693031073
150.822	-0.026673142984871216
150.823	-0.023510981698147363
150.824	-0.018436467226201316
150.82500000000002	-0.013685818279892258
150.826	-0.011265017138699492
150.827	-0.010202816143797587
150.828	-0.007327148805139752
150.829	-0.001800497680130832
150.83	0.003664270746190628
150.83100000000002	0.0060921536491364
150.832	0.004827198105864481
150.833	-0.00032087584574811817
150.834	-0.007550297377302172
150.835	-0.01377497487550392
150.836	-0.016768130770361656
150.837	-0.014635463680165045
150.838	-0.01028483667824018
150.839	-0.007725790386003303
150.84	-0.006061317756173532
150.841	-0.0027549303994805034
150.842	0.0023811243608662246
150.843	0.006430333291310683
150.844	0.007328707695866206
150.845	0.005921596343383285
150.846	0.003720422703129913
150.847	0.00045748514378043806
150.848	-0.0028519544561823097
150.849	-0.002797636914652338
150.85	0.0005392566633233077
150.851	0.004264775187548667
150.852	0.007487583421446615
150.853	0.009788811655530836
150.854	0.009730976479645343
150.855	0.007823332897663255
150.856	0.007335044404624818
150.857	0.008654096196540728
150.858	0.007006210181275062
150.859	0.0009700180832140381
150.86	-0.006783750709490672
150.861	-0.014069095691607266
150.862	-0.01797589582362363
150.863	-0.01711376941462096
150.864	-0.012867862194536405
150.865	-0.006600512990260328
150.866	-0.0004492976255328232
150.867	0.0024962017035731468
150.868	0.0029936043204121772
150.869	0.00579605625768737
150.87	0.011135309611981864
150.871	0.013884157971505192
150.872	0.012128096652295313
150.873	0.008463440754869477
150.874	0.004900307086963876
150.875	0.0014010569476866862
150.876	-0.0002675333055695334
150.877	0.0024124119928034034
150.87800000000001	0.00606424983937559
150.879	0.006706325371044667
150.88	0.0064478867978373915
150.881	0.007409386203441234
150.882	0.010098700718728723
150.883	0.013367459066483177
150.88400000000001	0.015515497055192097
150.885	0.016977468117779306
150.886	0.016417831391476338
150.887	0.012248193793870196
150.888	0.006008547276517612
150.889	1.010448732340924e-05
150.89000000000001	-0.0037586671316159727
150.891	-0.0029535689109790823
150.892	0.002834669539316074
150.893	0.010486449215479962
150.894	0.015922530408318963
150.895	0.016679575720789812
150.89600000000002	0.014876340925706343
150.897	0.014304661479476446
150.898	0.013974859123936338
150.899	0.012231874244598949
150.9	0.011673103313733583
150.901	0.014222816155937313
150.90200000000002	0.018549751050061136
150.903	0.0252687479005155
150.904	0.03776264978334315
150.905	0.05740734661178745
150.906	0.08205776977295794
150.907	0.10809800005491788
150.90800000000002	0.13356916325644147
150.909	0.15869282242483165
150.91	0.18314776559546045
150.911	0.20690017237382743
150.912	0.2296011064065062
150.913	0.2500436219217874
150.91400000000002	0.2680334319647751
150.915	0.2824023635551368
150.916	0.29288223228431165
150.917	0.3007680481568808
150.918	0.3066262651381726
150.919	0.31154104616134426
150.92000000000002	0.31763228406457783
150.921	0.32728850610470855
150.922	0.3403658425034967
150.923	0.3532337264188508
150.924	0.3640434022203011
150.925	0.3747168644118858
150.92600000000002	0.38536571101725225
150.927	0.39498575598102614
150.928	0.40454388628244126
150.929	0.41277437186640115
150.93	0.41795899968358613
150.931	0.42164026716250497
150.93200000000002	0.4252363495601847
150.933	0.4282735725593805
150.934	0.4310031029289129
150.935	0.4355354675222269
150.936	0.44164576490950586
150.937	0.44735477759769576
150.93800000000002	0.4513354870482613
150.939	0.45297468021811005
150.94	0.4541213713114466
150.941	0.45495606027102853
150.942	0.454177005353157
150.943	0.45206247351970774
150.94400000000002	0.45083644389057903
150.945	0.4520253147035564
150.946	0.45367125003456726
150.947	0.4559960354224736
150.948	0.46099105389425
150.949	0.46804129893912017
150.95000000000002	0.47387451581357193
150.951	0.47648857352194574
150.952	0.4779844497686149
150.953	0.47994228811806827
150.954	0.48200995658900203
150.955	0.48375873277390097
150.95600000000002	0.48490486900583335
150.957	0.4852004545488479
150.958	0.48372753065471236
150.959	0.48113534875870695
150.96	0.4801224258931637
150.961	0.4819757645369116
150.962	0.4861632450636637
150.963	0.49020394851778776
150.964	0.4922045287503309
150.965	0.49447225009231627
150.966	0.4995934873028558
150.967	0.5062782880098634
150.968	0.5136230194607868
150.969	0.5228347736711196
150.97	0.5315054281390476
150.971	0.5358113461357893
150.972	0.5362799565896679
150.973	0.5374050056549491
150.974	0.5425351030351356
150.975	0.5511520856892206
150.976	0.5619980671966351
150.977	0.5720290127970677
150.978	0.5771054118612784
150.979	0.5777327362072257
150.98	0.5785892029407912
150.981	0.5807737141023914
150.982	0.5830104801422353
150.983	0.585827164923741
150.984	0.5868865087827738
150.985	0.5857620776673511
150.986	0.5846740552952567
150.987	0.5846462148260225
150.988	0.5894458641442251
150.989	0.5995555889183705
150.99	0.6087862422465383
150.991	0.6131891512543229
150.992	0.6137281304508623
150.993	0.612932267165899
150.994	0.6126205516310194
150.995	0.6116534576954298
150.996	0.6084088971181071
150.997	0.6036466326076513
150.998	0.5982579374168118
150.999	0.5923112247392471
151.0	0.5874565480651442
151.001	0.5871477272761538
151.002	0.5926443184511274
151.00300000000001	0.6021733718080248
151.004	0.6112968532652366
151.005	0.6156288624492179
151.006	0.6182691746927583
151.007	0.6250905490355454
151.008	0.6364857412256496
151.00900000000001	0.6496274800509864
151.01	0.6597767760408985
151.011	0.6626325597748735
151.012	0.6601444528610004
151.013	0.656647365152439
151.014	0.6541652707076322
151.01500000000001	0.6548917526191019
151.016	0.6587155422551842
151.017	0.6631256448094174
151.018	0.664888494690739
151.019	0.660979973393067
151.02	0.6547607983248832
151.02100000000002	0.6533415607353108
151.022	0.6569475869186663
151.023	0.6596229555104547
151.024	0.6583333368660789
151.025	0.653400449231471
151.026	0.645530110059652
151.02700000000002	0.638012428393524
151.028	0.6363085006768445
151.029	0.641562512961542
151.03	0.6493255933942282
151.031	0.6558703982491951
151.032	0.6607100824441591
151.03300000000002	0.6651872719669509
151.034	0.6704432699597719
151.035	0.6775981110989179
151.036	0.6857870331845058
151.037	0.6913179079728698
151.038	0.691221199383567
151.03900000000002	0.6860886206960652
151.04	0.6804647588182778
151.041	0.6784252086165132
151.042	0.68134342031833
151.043	0.6883469704479052
151.044	0.696845126440215
151.04500000000002	0.7028286406823294
151.046	0.7033654086518677
151.047	0.7008986618597697
151.048	0.7025922841988459
151.049	0.7114135394220324
151.05	0.7212380750227184
151.05100000000002	0.724568065659688
151.052	0.7199654296946916
151.053	0.7111618486919027
151.054	0.7021413127796945
151.055	0.6964415059483432
151.056	0.696675302407018
151.05700000000002	0.7022623255206836
151.058	0.7091239339976104
151.059	0.712258814393774
151.06	0.711155152743796
151.061	0.7092342717437061
151.062	0.7095072213282355
151.06300000000002	0.7128533029755292
151.064	0.7167220172487393
151.065	0.7173209900563601
151.066	0.7147854271259779
151.067	0.7121612194976658
151.068	0.7107734684576176
151.06900000000002	0.7125635632929512
151.07	0.7187932864893047
151.071	0.7258655103965885
151.072	0.7304241248807085
151.073	0.7325034181540616
151.074	0.7329607235173469
151.07500000000002	0.733718663474214
151.076	0.7377527973687263
151.077	0.7436832735269263
151.078	0.7464317774100722
151.079	0.7440837758473201
151.08	0.738329903149043
151.08100000000002	0.7329779839058252
151.082	0.731098026098546
151.083	0.7320205266275054
151.084	0.7350507161424865
151.085	0.7400108149761825
151.086	0.744483796762916
151.087	0.7462693712896352
151.088	0.7462862553946533
151.089	0.7471060340918202
151.09	0.7491391917906867
151.091	0.7499836741229828
151.092	0.7483385492196163
151.093	0.7454385388598669
151.094	0.7407011314023267
151.095	0.7345912908895206
151.096	0.7329435557403341
151.097	0.7377634885054741
151.098	0.7438809369392742
151.099	0.7483748723666548
151.1	0.7523023097935589
151.101	0.7560737062886104
151.102	0.7602579608474703
151.103	0.765029749460714
151.104	0.7684705109775215
151.105	0.7695796888831016
151.106	0.7679349702112276
151.107	0.762629286366059
151.108	0.7561367581084183
151.109	0.7533178744925844
151.11	0.755395964883632
151.111	0.7591159610881542
151.112	0.7626436686484532
151.113	0.7671275451251502
151.114	0.7726813711409722
151.115	0.7771942381820997
151.116	0.7809536701979837
151.117	0.7863267089013404
151.118	0.7900737468926547
151.119	0.7900201341319297
151.12	0.7898453742746823
151.121	0.789877707181661
151.122	0.7884920204446909
151.123	0.786944490390835
151.124	0.7857068528927358
151.125	0.7841627222927268
151.126	0.7820130589565196
151.127	0.77942278575244
151.12800000000001	0.7789192316368558
151.129	0.7814031571495057
151.13	0.7842527658264151
151.131	0.7863329421067408
151.132	0.7870446520136303
151.133	0.7858470405331446
151.13400000000001	0.7839261641406471
151.135	0.7815515384716839
151.136	0.778869482866871
151.137	0.7771146418464152
151.138	0.7763132426621884
151.139	0.7763133396965979
151.14000000000001	0.7781430164791008
151.141	0.7809255048026204
151.142	0.781978025251226
151.143	0.7826727116367822
151.144	0.7862369113503017
151.145	0.7907378731991801
151.14600000000002	0.7922641616397528
151.147	0.7924841081678191
151.148	0.794842819873423
151.149	0.7970508374228982
151.15	0.7972346044438644
151.151	0.796351720315043
151.15200000000002	0.7939864820481473
151.153	0.7919137715025524
151.154	0.7927037180943326
151.155	0.7945368423039207
151.156	0.7949945477557023
151.157	0.7950570874927967
151.15800000000002	0.7951579981069399
151.159	0.7935064923875134
151.16	0.7913367644446239
151.161	0.790354191137701
151.162	0.7886783852644269
151.163	0.7865134558996959
151.16400000000002	0.785907868562096
151.165	0.7866401975688587
151.166	0.7864578338519013
151.167	0.7855170425442342
151.168	0.7890517472324792
151.169	0.7987250218656163
151.17000000000002	0.8095967211594907
151.171	0.817168496817868
151.172	0.8213811221657041
151.173	0.8247247892361504
151.174	0.8280757172663238
151.175	0.8301689019781264
151.17600000000002	0.8294639825960937
151.177	0.825731319055886
151.178	0.8191762720584285
151.179	0.8115699340811983
151.18	0.8072523215650071
151.181	0.8082652272520396
151.18200000000002	0.8122935717377898
151.183	0.8159865465348473
151.184	0.8181931062881371
151.185	0.8193527439575217
151.186	0.8203324137883178
151.187	0.8225838980826502
151.18800000000002	0.8260363671362004
151.189	0.8290048489328021
151.19	0.8286505990905132
151.191	0.8238305740333925
151.192	0.8180014591997766
151.193	0.8140224543960414
151.19400000000002	0.8125925865918312
151.195	0.8144503407557588
151.196	0.8181215598619074
151.197	0.8209112861848383
151.198	0.8227932005850523
151.199	0.8251223516350844
151.20000000000002	0.8287767349216928
151.201	0.8338872081002904
151.202	0.8391629286543654
151.203	0.842727008684392
151.204	0.8435034166879648
151.205	0.8417277045660224
151.20600000000002	0.8399945623725734
151.207	0.8415875842025579
151.208	0.8470668716849561
151.209	0.8549150629645573
151.21	0.8603837771533012
151.211	0.8599842999734759
151.212	0.8558254201534202
151.213	0.8510758054882832
151.214	0.8481698885824411
151.215	0.8478097637269809
151.216	0.8477381530409207
151.217	0.8440938514493384
151.218	0.835975778385774
151.219	0.8261395184917235
151.22	0.8189120280800145
151.221	0.8181506150890054
151.222	0.8224215462255636
151.223	0.8270233066538277
151.224	0.8280527964885581
151.225	0.8239673643998798
151.226	0.8175990601954302
151.227	0.8139043187440927
151.228	0.8153191336867193
151.229	0.8193046431065106
151.23	0.8215640936729998
151.231	0.8197141445757894
151.232	0.8156579630838575
151.233	0.814457514845409
151.234	0.8175556406230045
151.235	0.8229810466854945
151.236	0.8288692235545304
151.237	0.8327942204227953
151.238	0.832938795606337
151.239	0.8302573074682622
151.24	0.8283832903013062
151.241	0.8303316695006271
151.242	0.8344644364678978
151.243	0.8370967262220061
151.244	0.8371611247140335
151.245	0.8350056492889105
151.246	0.8310517610536267
151.247	0.8289991175788195
151.248	0.8329616210084729
151.249	0.8418961879371586
151.25	0.8513156225209166
151.251	0.8571155174583222
151.252	0.8576336779915192
151.25300000000001	0.8542837213622837
151.254	0.8507295750250585
151.255	0.8483907837958191
151.256	0.8475879763043157
151.257	0.8470553420074707
151.258	0.8434932616457576
151.25900000000001	0.8389203346328561
151.26	0.836813680473803
151.261	0.838541200154584
151.262	0.8445884448051859
151.263	0.8521999260826806
151.264	0.8576357635888872
151.26500000000001	0.8577472161047492
151.266	0.8532288839986998
151.267	0.8492758607416734
151.268	0.8499305672697421
151.269	0.8553328182768017
151.27	0.8612173466044606
151.27100000000002	0.8625877109622306
151.272	0.8585291597557017
151.273	0.8526470223678453
151.274	0.8483958245531392
151.275	0.8467947757914298
151.276	0.8481398402446365
151.27700000000002	0.8507431174838352
151.278	0.851478643225514
151.279	0.8485224375531699
151.28	0.8442858952436584
151.281	0.841931261700182
151.282	0.841349490659683
151.28300000000002	0.8428351637089553
151.284	0.8460827755542933
151.285	0.8486193566401996
151.286	0.8484271756292661
151.287	0.8480605286468892
151.288	0.8537432213739621
151.28900000000002	0.866287882680376
151.29	0.8797067256372046
151.291	0.8882556007244882
151.292	0.8898142596978379
151.293	0.8857110191377396
151.294	0.8803185694167232
151.29500000000002	0.8780743341397024
151.296	0.8796494531884024
151.297	0.8823469752672503
151.298	0.8829630568230996
151.299	0.8801778781129579
151.3	0.875217555769169
151.30100000000002	0.871355827261547
151.302	0.8711005499964416
151.303	0.8725458084241032
151.304	0.8724698745178884
151.305	0.8710378147506079
151.306	0.8688165869063676
151.30700000000002	0.8663078875763998
151.308	0.8662171374831402
151.309	0.8696505804035137
151.31	0.8738079224688013
151.311	0.8750920039236095
151.312	0.8727522838237448
151.31300000000002	0.8677946976549488
151.314	0.8619510959006589
151.315	0.8574797696428147
151.316	0.8556387434540752
151.317	0.8567898092363253
151.318	0.8582866210634521
151.31900000000002	0.8566546953022359
151.32	0.852787153415691
151.321	0.8500481016534492
151.322	0.8496674711706821
151.323	0.8508427286480292
151.324	0.85281433381303
151.32500000000002	0.8545459094775165
151.326	0.8554095937220326
151.327	0.8556481558600794
151.328	0.8573374750816067
151.329	0.8615596541954765
151.33	0.8673787569446152
151.33100000000002	0.8739909065715767
151.332	0.8778306006348622
151.333	0.8768165243573205
151.334	0.8742917358451653
151.335	0.8739884008118545
151.336	0.8769951830698165
151.337	0.8810762162506197
151.338	0.8821139923923568
151.339	0.8795946209162481
151.34	0.8767366777514524
151.341	0.8761310295272882
151.342	0.8780702832784405
151.343	0.8817724053543597
151.344	0.887629220102699
151.345	0.8948399694046416
151.346	0.900745382318441
151.347	0.9044630466496274
151.348	0.9069001097836832
151.349	0.9090291641842757
151.35	0.9114546393314443
151.351	0.9122352888087678
151.352	0.9092081724257132
151.353	0.9051215127485905
151.354	0.9028929310269047
151.355	0.9019097672504084
151.356	0.9002059124284406
151.357	0.8976404642596938
151.358	0.8958860750487955
151.359	0.8952260282868152
151.36	0.8964624702091865
151.361	0.8993549580164513
151.362	0.9016581736246178
151.363	0.9024488357243374
151.364	0.9022206938522552
151.365	0.9012975733799018
151.366	0.8996888087204828
151.367	0.8982037637131194
151.368	0.896633957835649
151.369	0.8944212093299005
151.37	0.8920679159960908
151.371	0.8907502367827479
151.372	0.8912159342274575
151.373	0.8918757335179991
151.374	0.893726600087886
151.375	0.8973499583435811
151.376	0.8987617982683362
151.377	0.8968794522215754
151.37800000000001	0.8931750435742122
151.379	0.8880276155166601
151.38	0.8822109167852158
151.381	0.8780711361980522
151.382	0.8771507347677238
151.383	0.8778314855454701
151.38400000000001	0.8783705518927462
151.385	0.8806116446762752
151.386	0.8858538421935
151.387	0.8923888302350004
151.388	0.8998146248641823
151.389	0.9080599273311407
151.39000000000001	0.915836114680103
151.391	0.9223298076751245
151.392	0.925507821220242
151.393	0.9252902730909207
151.394	0.9234583050197146
151.395	0.9190036906402068
151.39600000000002	0.9134428554099836
151.397	0.9095715118775958
151.398	0.9062984580556979
151.399	0.9024106223187314
151.4	0.8989572628057954
151.401	0.8971092401429179
151.40200000000002	0.8969707487739628
151.403	0.8985303359904337
151.404	0.9014886089186056
151.405	0.9042910733233699
151.406	0.9046849665283802
151.407	0.903987956382128
151.40800000000002	0.9054836481929611
151.409	0.9075822707992282
151.41	0.9064307432321846
151.411	0.9008200900860469
151.412	0.8946556526213854
151.413	0.8934247624621799
151.41400000000002	0.8970256296825211
151.415	0.9022434409715477
151.416	0.9067681547603919
151.417	0.9096031802980479
151.418	0.9101262338061645
151.419	0.9075238402292216
151.42000000000002	0.903551269586125
151.421	0.9001075023496814
151.422	0.8960510225042039
151.423	0.8903609909534652
151.424	0.8847086877387681
151.425	0.8811112047260716
151.42600000000002	0.8794423896957995
151.427	0.8807636594264929
151.428	0.8869834100241292
151.429	0.8963884942353544
151.43	0.904444953243832
151.431	0.9079637423667056
151.43200000000002	0.9075785438912629
151.433	0.9050566355052607
151.434	0.9015602323349112
151.435	0.899113365047359
151.436	0.8977707059178806
151.437	0.8951937252249416
151.43800000000002	0.8905696057734148
151.439	0.8860004663086212
151.44	0.8848780665926371
151.441	0.8895084312909973
151.442	0.8995034172916332
151.443	0.9097781376970983
151.44400000000002	0.9145854549092577
151.445	0.9144085887022309
151.446	0.9138592526875021
151.447	0.9162332642613895
151.448	0.9222409828875217
151.449	0.9291236515713595
151.45000000000002	0.9319673714264985
151.451	0.9290368291976762
151.452	0.9225741960132245
151.453	0.9147865714146042
151.454	0.9087138857484706
151.455	0.907280869400222
151.45600000000002	0.9099406525845244
151.457	0.9140859815967527
151.458	0.9139768792788842
151.459	0.9067771156459867
151.46	0.8993448450918592
151.461	0.8957774598936581
151.462	0.8937237998787035
151.463	0.8931853811066576
151.464	0.8928325840153434
151.465	0.8912654662895209
151.466	0.889725200604809
151.467	0.890911620497174
151.468	0.898692448556208
151.469	0.9113122867686809
151.47	0.923132256884365
151.471	0.9292183912381015
151.472	0.929217260362416
151.473	0.9273267457172786
151.474	0.9268174272955351
151.475	0.9302173751671469
151.476	0.9369510224781684
151.477	0.94217781980126
151.478	0.9415323176681685
151.479	0.9351324814296589
151.48	0.9278464654167939
151.481	0.9253258698576178
151.482	0.9278762888565509
151.483	0.9308252736974029
151.484	0.9304757380867162
151.485	0.9269701226788924
151.486	0.9231884259117062
151.487	0.9225875260578096
151.488	0.9252034039477457
151.489	0.9274827725300188
151.49	0.9264442274269448
151.491	0.9199457339056695
151.492	0.9098487341594133
151.493	0.9007156411850362
151.494	0.8953037743038592
151.495	0.8965925110967736
151.496	0.9036603496807946
151.497	0.909980917798302
151.498	0.9104224870704045
151.499	0.9063923409334304
151.5	0.9035543087715324
151.501	0.9045865767368548
151.502	0.9082894150753625
151.50300000000001	0.9135125941092745
151.504	0.9186318998318257
151.505	0.9202153961753136
151.506	0.9174516297071725
151.507	0.9144813683683003
151.508	0.91714176293576
151.50900000000001	0.9264238745317686
151.51	0.936070115798158
151.511	0.9409667599768387
151.512	0.9405763383366041
151.513	0.9361516588768433
151.514	0.932124503156671
151.51500000000001	0.9319314509286368
151.516	0.9341857701689904
151.517	0.9359896579736774
151.518	0.9325232573826111
151.519	0.9214437592653242
151.52	0.9085174221285149
151.52100000000002	0.9003858534343517
151.522	0.8992894840345631
151.523	0.9035098621410775
151.524	0.9085126382925925
151.525	0.911712969457479
151.526	0.9131184919520743
151.52700000000002	0.9133594748835365
151.528	0.9155400731372854
151.529	0.9222394567250157
151.53	0.9286142427400328
151.531	0.9283377649943789
151.532	0.9231006190071306
151.53300000000002	0.9170103795751797
151.534	0.9111911933204875
151.535	0.9073036596824787
151.536	0.9074251372877645
151.537	0.9103662504488246
151.538	0.9124292619142761
151.53900000000002	0.9118999697786415
151.54	0.9108764275680696
151.541	0.9128722565096963
151.542	0.9183951958869968
151.543	0.9248177452262986
151.544	0.9309575657099685
151.54500000000002	0.9354375920038248
151.546	0.93554407869617
151.547	0.9329136180470774
151.548	0.9320406937157512
151.549	0.935594652866449
151.55	0.9415562244922866
151.55100000000002	0.9450210114487212
151.552	0.944048041486948
151.553	0.939242237368644
151.554	0.9328620391270022
151.555	0.9284921306992456
151.556	0.9290267097425112
151.55700000000002	0.9335675813603614
151.558	0.9373498808073828
151.559	0.9361457230214407
151.56	0.9297698557832739
151.561	0.9237777992389937
151.562	0.9216149892476847
151.56300000000002	0.9210464186541997
151.564	0.923310163218324
151.565	0.9290217907833909
151.566	0.9339416184534867
151.567	0.9370200569312647
151.568	0.9409105241937634
151.56900000000002	0.9467058036879383
151.57	0.952400627141338
151.571	0.9550390164034
151.572	0.953639734790028
151.573	0.949886199177593
151.574	0.9443247360612061
151.57500000000002	0.9382945657667602
151.576	0.9360090289202414
151.577	0.9382215228797096
151.578	0.9416024211559698
151.579	0.9435184305559645
151.58	0.9443850166324705
151.58100000000002	0.9453019182570055
151.582	0.9462592867413435
151.583	0.9471649468936144
151.584	0.9476654285636469
151.585	0.9468597171321628
151.586	0.9437387807875853
151.587	0.9388155866152267
151.588	0.9352812694844447
151.589	0.9349853788048126
151.59	0.9360186404519554
151.591	0.9368387150105115
151.592	0.937513419521614
151.593	0.9395549897762624
151.594	0.9421041803501166
151.595	0.942201900116047
151.596	0.9419980540952595
151.597	0.9439603008025275
151.598	0.9455093758832649
151.599	0.9437748283874773
151.6	0.9395556203930069
151.601	0.933873606815938
151.602	0.9278010200421465
151.603	0.9245196175113214
151.604	0.9245290963666227
151.605	0.9265451460919143
151.606	0.9302204485648615
151.607	0.9356019184191195
151.608	0.9414211235306321
151.609	0.9446466986792543
151.61	0.9446029840925318
151.611	0.9429141509570933
151.612	0.9407256335892172
151.613	0.9386275065706468
151.614	0.9368746275855557
151.615	0.9335229080872597
151.616	0.9274384440572697
151.617	0.9213736459376608
151.618	0.9167974560850101
151.619	0.914188170623451
151.62	0.9164142381031322
151.621	0.923488399904772
151.622	0.9305125928931332
151.623	0.9356688482177636
151.624	0.9404116440513954
151.625	0.9441051160321631
151.626	0.9452555680851605
151.627	0.9450718866752587
151.62800000000001	0.9461947437712289
151.629	0.9476889198712259
151.63	0.947964518470087
151.631	0.9471300034805386
151.632	0.9457160744041276
151.633	0.9458333016216286
151.63400000000001	0.9478340712122661
151.635	0.9490566315583635
151.636	0.9489167000719728
151.637	0.9489448182099945
151.638	0.9486292734827594
151.639	0.947172914914884
151.64000000000001	0.9458260745423074
151.641	0.9450770845095944
151.642	0.944521314360009
151.643	0.9441128040199193
151.644	0.9432180605295136
151.645	0.9416774190527621
151.64600000000002	0.9403058769564125
151.647	0.941217509862977
151.648	0.9462011655152244
151.649	0.9521563819365556
151.65	0.954520928266257
151.651	0.9525479409294663
151.65200000000002	0.9487301231128781
151.653	0.945150598675886
151.654	0.9422844112159908
151.655	0.940922613456829
151.656	0.9403528792014959
151.657	0.9389003073816449
151.65800000000002	0.9356737192139288
151.659	0.9315200366154957
151.66	0.9293513382956482
151.661	0.9318154888060429
151.662	0.937831169622994
151.663	0.9427554771021556
151.66400000000002	0.945196500574292
151.665	0.9478406191830754
151.666	0.9515062021734466
151.667	0.9549542660335341
151.668	0.9588983172996458
151.669	0.9628934573540346
151.67000000000002	0.9630720940768012
151.671	0.9585922704566627
151.672	0.9526817864181997
151.673	0.9490498424321698
151.674	0.9487668579104067
151.675	0.9504386637711536
151.67600000000002	0.9531754364836663
151.677	0.9552330186715041
151.678	0.9546397405723506
151.679	0.9516035592243391
151.68	0.9491289664319884
151.681	0.9496671845221637
151.68200000000002	0.9524916654512546
151.683	0.9547517565142866
151.684	0.9544068617025114
151.685	0.9536559564568804
151.686	0.9545787677437909
151.687	0.9573372814990934
151.68800000000002	0.9631020188454718
151.689	0.9708932612963153
151.69	0.9758722455536676
151.691	0.9752808151693976
151.692	0.9715545769082954
151.693	0.9677266304563573
151.69400000000002	0.9648511865683465
151.695	0.9626904569914861
151.696	0.9596093173242751
151.697	0.9529541262116008
151.698	0.9425172165428036
151.699	0.9322331813480644
151.70000000000002	0.9263919476290753
151.701	0.92673796454273
151.702	0.932871481575522
151.703	0.9423868366168201
151.704	0.9503308250339697
151.705	0.9543618308423423
151.70600000000002	0.9557556054086349
151.707	0.9568549055062343
151.708	0.9604921737445914
151.709	0.9649120473371962
151.71	0.9657680202567891
151.711	0.9611604001507664
151.712	0.9537923809087469
151.713	0.9487090706928965
151.714	0.9477175960457842
151.715	0.9497078902869847
151.716	0.9532167569499316
151.717	0.956392541968342
151.718	0.9551285497654456
151.719	0.9480351586211014
151.72	0.9401801873946923
151.721	0.9368254940510535
151.722	0.9375223123160733
151.723	0.9399294235598825
151.724	0.9433034841638207
151.725	0.9446679436503591
151.726	0.9434502539497646
151.727	0.943919037660348
151.728	0.9492829608826939
151.729	0.9586148322881743
151.73	0.9674603115991499
151.731	0.9729526219815222
151.732	0.974346535153097
151.733	0.9731280897618232
151.734	0.9723664244906789
151.735	0.9725982632353302
151.736	0.9727290297127106
151.737	0.970884732719572
151.738	0.9649423778707916
151.739	0.9552672846510407
151.74	0.9448289699028863
151.741	0.9372192186267745
151.742	0.9349786328628135
151.743	0.9377505787884696
151.744	0.9425087133366526
151.745	0.9469049814236052
151.746	0.9510459187920502
151.747	0.9557023299772723
151.748	0.9616019742762538
151.749	0.9679476354108181
151.75	0.9713231192741036
151.751	0.9684093012516771
151.752	0.9607643518299606
151.75300000000001	0.9528107673891901
151.754	0.9459469678130815
151.755	0.9414044751648063
151.756	0.9420632150440897
151.757	0.946606895388738
151.758	0.9487287704667218
151.75900000000001	0.9450917199526447
151.76	0.9400213134006887
151.761	0.9396950653338524
151.762	0.9441716692389209
151.763	0.9500517130156301
151.764	0.9565363594972993
151.76500000000001	0.9626197509808634
151.766	0.9656350612875012
151.767	0.9662600098836414
151.768	0.9679731959871134
151.769	0.972801098653298
151.77	0.9791724889847612
151.77100000000002	0.983930319457454
151.772	0.9865256419756278
151.773	0.9868303879871382
151.774	0.9852124506609432
151.775	0.9835941837554122
151.776	0.9814990709287696
151.77700000000002	0.9782398165810516
151.778	0.9737182387144695
151.779	0.966875036398689
151.78	0.958172378383015
151.781	0.9496321226908869
151.782	0.943803595151614
151.78300000000002	0.9422609497572224
151.784	0.9435915212304316
151.785	0.9449067892055024
151.786	0.9461441754146852
151.787	0.9476630258587405
151.788	0.9490749059293339
151.78900000000002	0.9514389752747179
151.79	0.953665639040215
151.791	0.9537972098657027
151.792	0.9514162033633207
151.793	0.9474394678318856
151.794	0.9451364066639197
151.79500000000002	0.9463727164867128
151.796	0.949879868071594
151.797	0.9542344303156413
151.798	0.9575690119958823
151.799	0.9596453325584478
151.8	0.9629482656885602
151.80100000000002	0.968093643205417
151.802	0.9729367794607108
151.803	0.9763360701105623
151.804	0.9783156046625884
151.805	0.9777539886999553
151.806	0.9744334328050536
151.80700000000002	0.9703068365858919
151.808	0.9674317891045601
151.809	0.9667699563121951
151.81	0.9681809341999983
151.811	0.9689541976238449
151.812	0.9665835037596965
151.81300000000002	0.9629289562685805
151.814	0.9593161242148622
151.815	0.954932202401705
151.816	0.952413210756402
151.817	0.9549777566186698
151.818	0.9591539809326802
151.81900000000002	0.9605752288042505
151.82	0.9604727804805921
151.821	0.9586668179581996
151.822	0.9546653031829894
151.823	0.9529350118210372
151.824	0.9558173711738588
151.82500000000002	0.9608092066966043
151.826	0.9650677517330665
151.827	0.968688152854481
151.828	0.9726551871082525
151.829	0.9750694161832721
151.83	0.9755307769134282
151.83100000000002	0.9766476108358101
151.832	0.9791976595302047
151.833	0.9816783431316478
151.834	0.9816389429999753
151.835	0.9779624524305941
151.836	0.9739431039303156
151.837	0.9729324499202685
151.838	0.9733904728660112
151.839	0.9744126469735565
151.84	0.9769402317342135
151.841	0.979982827353837
151.842	0.9827639693914031
151.843	0.9865417232010734
151.844	0.9926565701330122
151.845	0.9982729393366077
151.846	1.0
151.847	0.9994370137580242
151.848	0.9984222288863531
151.849	0.9962720158315974
151.85	0.99349394383748
151.851	0.9912290442759262
151.852	0.9889473267484733
151.853	0.986717120786262
151.854	0.9852963994006485
151.855	0.9843106554703733
151.856	0.9842780824398356
151.857	0.9851103136847718
151.858	0.9847343475890367
151.859	0.9820053447252787
151.86	0.9780683942955244
151.861	0.976367535686117
151.862	0.9759910577423001
151.863	0.9744233113687278
151.864	0.9735051279655441
151.865	0.9744456716453574
151.866	0.9779224324978809
151.867	0.9825951391811875
151.868	0.9863656909288847
151.869	0.9890318602504355
151.87	0.9899573996018359
151.871	0.9883621179731507
151.872	0.9844567834874685
151.873	0.980145936791615
151.874	0.9773005842178227
151.875	0.9759424448266075
151.876	0.9745027653665831
151.877	0.9719200872859222
151.87800000000001	0.9670384304022166
151.879	0.9614245783439428
151.88	0.95915495375134
151.881	0.9605559050714503
151.882	0.9646295371763421
151.883	0.9697422458672785
151.88400000000001	0.9746890464548558
151.885	0.9802217123331153
151.886	0.9853413335893285
151.887	0.9885864783006307
151.888	0.9900541616516438
151.889	0.9895230636279224
151.89000000000001	0.9859211889415519
151.891	0.9799787517858428
151.892	0.9745455806429437
151.893	0.9719995806011845
151.894	0.9731582826636204
151.895	0.9757186642304391
151.89600000000002	0.9760371759569338
151.897	0.9713986228689947
151.898	0.9607340306312088
151.899	0.9459886857414734
151.9	0.927228298745284
151.901	0.9027301112062206
151.90200000000002	0.8706395622816473
151.903	0.8303590368653742
151.904	0.7876388226209684
151.905	0.7489698567885679
151.906	0.716723105559517
151.907	0.691744476791114
151.90800000000002	0.6743671759094332
151.909	0.6614407071719092
151.91	0.6481264906844262
151.911	0.632209743012902
151.912	0.614773052620201
151.913	0.5988294655079855
151.91400000000002	0.5852023317433747
151.915	0.5731074311246908
151.916	0.562315618086697
151.917	0.5515060860191264
151.918	0.5381571415928872
151.919	0.5225356453096374
151.92000000000002	0.509432539023548
151.921	0.5020478937114424
151.922	0.4989142977573272
151.923	0.49677406115974837
151.924	0.49296567870342267
151.925	0.48785959534095025
151.92600000000002	0.48240432477488243
151.927	0.4785475797616765
151.928	0.4779409002361152
151.929	0.47830661918548506
151.93	0.47547700519426017
151.931	0.46553412274095196
151.93200000000002	0.45151101647766934
151.933	0.4400442681977712
151.934	0.43292715619229494
151.935	0.4302565060879045
151.936	0.4309547357098006
151.937	0.43096728396681283
151.93800000000002	0.42592586765538676
151.939	0.41627031044424445
151.94	0.4085700089972079
151.941	0.4074999011692067
151.942	0.40988726660522284
151.943	0.40976107829937053
151.94400000000002	0.4046263851556449
151.945	0.39560068087421757
151.946	0.3866495868347076
151.947	0.3826016239870139
151.948	0.3842357896920646
151.949	0.38903136150528556
151.95000000000002	0.3933582858807346
151.951	0.3941474646264239
151.952	0.3930062730751106
151.953	0.39283889259045135
151.954	0.39405984623794504
151.955	0.3953993348917385
151.95600000000002	0.39508332406678487
151.957	0.39171491353189886
151.958	0.3828737246021157
151.959	0.3697134297345755
151.96	0.3590276348961139
151.961	0.35635813747812684
151.962	0.36131283429864275
151.963	0.3679616609570499
151.964	0.37102868888746027
151.965	0.3695681281903414
151.966	0.36525832819533943
151.967	0.361169803215453
151.968	0.35927761770043315
151.969	0.3591682762420118
151.97	0.3596333152956241
151.971	0.35719860050996455
151.972	0.347721834146828
151.973	0.3344459528003762
151.974	0.3247547145873759
151.975	0.3210165905096749
151.976	0.32163735756866224
151.977	0.324269507989519
151.978	0.3251040815207818
151.979	0.32138288657440556
151.98	0.31562540214675805
151.981	0.3118961730284367
151.982	0.3116002653565643
151.983	0.31351378727162765
151.984	0.31462508027060515
151.985	0.3125415282460312
151.986	0.3082045778485991
151.987	0.30613893845534695
151.988	0.3087439783221894
151.989	0.31452166514458224
151.99	0.3212939298856415
151.991	0.3273933161063429
151.992	0.3312680687955165
151.993	0.3304970805557549
151.994	0.3268157257313412
151.995	0.32505994783135195
151.996	0.32551291550756156
151.997	0.3247851691105066
151.998	0.32101739465230744
151.999	0.3150117600060566
152.0	0.3079850812458664
152.001	0.30175512165832824
152.002	0.2989765867985567
152.00300000000001	0.2998480672149239
152.004	0.3029851907182592
152.005	0.3074479640458146
152.006	0.30957881248499686
152.007	0.3064697225669724
152.008	0.30274694305171596
152.00900000000001	0.3037570295367587
152.01	0.3072703424390897
152.011	0.3099791550806136
152.012	0.31039401676982975
152.013	0.3061503921424328
152.014	0.2975827332819479
152.01500000000001	0.28800915650889153
152.016	0.28152132215298664
152.017	0.27998155387981233
152.018	0.2805209840401846
152.019	0.2814707622777545
152.02	0.2817956831698404
152.02100000000002	0.27860973583838855
152.022	0.27404829742420045
152.023	0.2727888589182421
152.024	0.27481294251386684
152.025	0.2765183220264492
152.026	0.2751331452456703
152.02700000000002	0.2713995929174864
152.028	0.26929256242874255
152.029	0.27035126956190775
152.03	0.27166471180624646
152.031	0.27257044920173823
152.032	0.2746854960373371
152.03300000000002	0.2776707208745085
152.034	0.2797168394220471
152.035	0.2809930578871852
152.036	0.28374673864293115
152.037	0.2860637766260789
152.038	0.2826527126884237
152.03900000000002	0.27306011892252724
152.04	0.2628325233241316
152.041	0.25532211768816115
152.042	0.2491367634578016
152.043	0.2441933202010221
152.044	0.24196778908991995
152.04500000000002	0.24356122156325427
152.046	0.24850567770356297
152.047	0.25318341613143663
152.048	0.2563534817741534
152.049	0.26033417799112407
152.05	0.26425527176861946
152.05100000000002	0.2650141042706014
152.052	0.26207371734218726
152.053	0.25613335473494353
152.054	0.24824388435437908
152.055	0.24135114133030713
152.056	0.23719829196558068
152.05700000000002	0.2347565277719436
152.058	0.23236748385595862
152.059	0.22983359538912748
152.06	0.22960118117197914
152.061	0.23216505918690092
152.062	0.23491004473720392
152.06300000000002	0.23737775399818858
152.064	0.24037196783393283
152.065	0.24354058560802697
152.066	0.24551785372012264
152.067	0.24561055512122348
152.068	0.24442606657526386
152.06900000000002	0.24186643539293834
152.07	0.2384910464576471
152.071	0.23487749755378867
152.072	0.23072696195629394
152.073	0.22672428169177425
152.074	0.2239948906532675
152.07500000000002	0.22248442451963468
152.076	0.2227533571672449
152.077	0.2246525823837876
152.078	0.225597624177535
152.079	0.22515259615124605
152.08	0.2247371364817724
152.08100000000002	0.225087944866351
152.082	0.22503461039905157
152.083	0.22337330110006323
152.084	0.2215944192370878
152.085	0.22134999019230367
152.086	0.22227710878006846
152.087	0.22428109825732961
152.088	0.2291554671341172
152.089	0.23516148317404095
152.09	0.23911188379138515
152.091	0.24141902502312237
152.092	0.24150264202904123
152.093	0.23748484452426247
152.094	0.22989010555236009
152.095	0.22185997932509488
152.096	0.21658568814598816
152.097	0.21500183557210636
152.098	0.21440725426809026
152.099	0.21303931545059007
152.1	0.21412614118338685
152.101	0.21878568331835987
152.102	0.22431904171983466
152.103	0.229127653032817
152.104	0.2324097496672833
152.105	0.2339227107560682
152.106	0.23387732537489567
152.107	0.23209849440816832
152.108	0.23015257448823515
152.109	0.22839268320510586
152.11	0.224360114369225
152.111	0.21814975469758827
152.112	0.2131033142537229
152.113	0.21171635223990265
152.114	0.21318878851249282
152.115	0.21644296651798392
152.116	0.21943482449108634
152.117	0.21864216750052873
152.118	0.213828099916064
152.119	0.20862114575383006
152.12	0.20644599288954865
152.121	0.2067800726346458
152.122	0.20716649630709807
152.123	0.20549539570324699
152.124	0.202399633799625
152.125	0.2003647375632911
152.126	0.19862271811809148
152.127	0.19771490076385495
152.12800000000001	0.20056476602107307
152.129	0.2068082761759278
152.13	0.2125924248309932
152.131	0.2136835263081617
152.132	0.20974344574821402
152.133	0.2039589448113838
152.13400000000001	0.1989358938270405
152.135	0.19588669183528612
152.136	0.19344543298642156
152.137	0.1883260079607179
152.138	0.18087611644471918
152.139	0.1745919828178802
152.14000000000001	0.1716954678549072
152.141	0.17366049998055033
152.142	0.18082092578143932
152.143	0.1890568724551792
152.144	0.193994716842305
152.145	0.1951860702706119
152.14600000000002	0.1929864720052889
152.147	0.19004123129024553
152.148	0.19004774404387526
152.149	0.1918928003822504
152.15	0.19127398557869182
152.151	0.18608397499674986
152.15200000000002	0.17897780105286376
152.153	0.174079822971278
152.154	0.17261278284456621
152.155	0.1728275758279661
152.156	0.1737138889776645
152.157	0.1750879981376114
152.15800000000002	0.17492171293042943
152.159	0.1735439740381337
152.16	0.17486747676571657
152.161	0.18020109116819147
152.162	0.18758704398793807
152.163	0.19283843968890152
152.16400000000002	0.1922772466650006
152.165	0.18714215077291288
152.166	0.18060676341721785
152.167	0.17667129978053153
152.168	0.17877992220131897
152.169	0.1849651817500405
152.17000000000002	0.1907695442148077
152.171	0.19230368735757963
152.172	0.18858073050663618
152.173	0.18434750388322615
152.174	0.18353758371396683
152.175	0.185141590140705
152.17600000000002	0.18749303624903765
152.177	0.18847320778560406
152.178	0.1844792239750339
152.179	0.1762945460389417
152.18	0.16949645828863277
152.181	0.16900585413142163
152.18200000000002	0.17392543288536608
152.183	0.17977866631843048
152.184	0.18567882719191664
152.185	0.1888582638949859
152.186	0.18563894762505978
152.187	0.18038099296655155
152.18800000000002	0.17993178859874626
152.189	0.18433985999085833
152.19	0.18857234144856555
152.191	0.18895261399915694
152.192	0.18456972218722784
152.193	0.17763140632346436
152.19400000000002	0.17236157981447672
152.195	0.16978088838729236
152.196	0.16830515135439372
152.197	0.16738396609260994
152.198	0.16617009746211944
152.199	0.1635350876474952
152.20000000000002	0.16088881759404344
152.201	0.1609253314495768
152.202	0.16339062989454092
152.203	0.1654900301599306
152.204	0.16585503139039412
152.205	0.16314505045676123
152.20600000000002	0.15550819604571128
152.207	0.1471962880465042
152.208	0.1458322403391937
152.209	0.15241699983987117
152.21	0.16115530212028753
152.211	0.16737237508041664
152.212	0.17132532808789214
152.213	0.17291269050008526
152.214	0.17209438522239143
152.215	0.1717156221241937
152.216	0.17217344373431642
152.217	0.17153523210400048
152.218	0.1682060963056764
152.219	0.16173938357684264
152.22	0.15391349130239962
152.221	0.14725114748549029
152.222	0.14445697411179784
152.223	0.1463279791954822
152.224	0.15087706375865728
152.225	0.1557388850803813
152.226	0.15883098145424546
152.227	0.16023771155055064
152.228	0.1620458846393799
152.229	0.16560445116780528
152.23	0.1704366343991467
152.231	0.17351511912352968
152.232	0.17149622002943857
152.233	0.16455567368975113
152.234	0.1564031713066785
152.235	0.14996279626569697
152.236	0.14718646989564685
152.237	0.14818729241982806
152.238	0.14919274490334397
152.239	0.1476301127138858
152.24	0.14456959354632587
152.241	0.14335635839527294
152.242	0.14663161201693398
152.243	0.153038419189223
152.244	0.1593369882671163
152.245	0.16364934406772982
152.246	0.16453296984982924
152.247	0.1626606488098712
152.248	0.16181850323506505
152.249	0.16296496640041663
152.25	0.16353898471968858
152.251	0.1628169706918011
152.252	0.1614246001779075
152.25300000000001	0.15984644015337668
152.254	0.1592370771790445
152.255	0.16057419476396734
152.256	0.16413971335490077
152.257	0.16808666378413348
152.258	0.1688861606684185
152.25900000000001	0.1642911494672038
152.26	0.15580644535589724
152.261	0.1480421190780282
152.262	0.14412570062135666
152.263	0.1438189900616245
152.264	0.14546883738787197
152.26500000000001	0.14784091134719607
152.266	0.1508743545410725
152.267	0.15362059974023073
152.268	0.15476463770056584
152.269	0.1556004974246814
152.27	0.1566256661205373
152.27100000000002	0.1563828080752974
152.272	0.15528020464780481
152.273	0.153912058406084
152.274	0.14976638602401882
152.275	0.14275737506879724
152.276	0.1375314575261306
152.27700000000002	0.13545560206227666
152.278	0.1346446841651997
152.279	0.13537433584980715
152.28	0.13796191540637914
152.281	0.14082227367048608
152.282	0.14350656770124018
152.28300000000002	0.1470935079741608
152.284	0.15110866415311916
152.285	0.15305686671555688
152.286	0.15164278429097702
152.287	0.14786322611500657
152.288	0.14371880701477507
152.28900000000002	0.14092295033299437
152.29	0.13967281416936098
152.291	0.13917963335668107
152.292	0.1383745482159095
152.293	0.13719098127364768
152.294	0.13621643972375774
152.29500000000002	0.13459927606470307
152.296	0.13340517844660954
152.297	0.1348485694329537
152.298	0.1371640068656754
152.299	0.13788710687612218
152.3	0.13613526453349192
152.30100000000002	0.1326203387389383
152.302	0.13013588503797532
152.303	0.12856212153519747
152.304	0.12648380960433453
152.305	0.12664196136575673
152.306	0.12999205791382681
152.30700000000002	0.13398393182869225
152.308	0.1386906769959715
152.309	0.1447585421824116
152.31	0.14977643611985186
152.311	0.1518461496300092
152.312	0.15139585900988395
152.31300000000002	0.1490737106110616
152.314	0.14554440119697687
152.315	0.13974501369856204
152.316	0.13170999862056482
152.317	0.12471584693593911
152.318	0.12032599292021046
152.31900000000002	0.11809173941487876
152.32	0.11808534104485455
152.321	0.12099165235937091
152.322	0.12448082546705652
152.323	0.12661390476089082
152.324	0.1297947846981404
152.32500000000002	0.13514324151657162
152.326	0.13924628907094017
152.327	0.13953035316177015
152.328	0.1381607487758768
152.329	0.13519556076688236
152.33	0.12978986867387168
152.33100000000002	0.12398115816286515
152.332	0.11917387610110126
152.333	0.11608422704386064
152.334	0.11582747612719797
152.335	0.11932479357496768
152.336	0.12472357024479865
152.337	0.12835796237514435
152.338	0.12847236933632136
152.339	0.12670403836445573
152.34	0.12479154031897492
152.341	0.12266239185776885
152.342	0.12031186643364093
152.343	0.11668885496302846
152.344	0.11200778595518687
152.345	0.10879443343791881
152.346	0.1078968138662311
152.347	0.10949771639815724
152.348	0.11407222140794163
152.349	0.11934276130747223
152.35	0.12137586876667113
152.351	0.12076803881912514
152.352	0.12072457867703931
152.353	0.12149891322853765
152.354	0.12229834740289063
152.355	0.12241793473129564
152.356	0.12006843249623848
152.357	0.11334208664042475
152.358	0.10373880500220356
152.359	0.09637586693721942
152.36	0.09458534162647908
152.361	0.09813348649075082
152.362	0.1046578578687906
152.363	0.11015732959860706
152.364	0.11277351715031367
152.365	0.11392219068815722
152.366	0.11626852989944599
152.367	0.12137733543643421
152.368	0.1277006079987327
152.369	0.13327674232872908
152.37	0.13513994513761401
152.371	0.13181650998164618
152.372	0.1262015009112401
152.373	0.12177153417484333
152.374	0.12115882196004878
152.375	0.12371298459010972
152.376	0.12621832323172968
152.377	0.12571212037008195
152.37800000000001	0.12138145832856308
152.379	0.11612378029090402
152.38	0.11267419579155548
152.381	0.11211820467702945
152.382	0.11535223114705982
152.383	0.11878843372353902
152.38400000000001	0.11679953911181695
152.385	0.11024914881118712
152.386	0.10390729394669708
152.387	0.10213288593556637
152.388	0.1076063956355552
152.389	0.11761056196827006
152.39000000000001	0.12680423833847704
152.391	0.13174973177078741
152.392	0.13182794022237387
152.393	0.1303865766256869
152.394	0.13056201813629256
152.395	0.13056964096471502
152.39600000000002	0.128782289273439
152.397	0.12548052068200932
152.398	0.11953456192159904
152.399	0.11233750995220192
152.4	0.10586438476272085
152.401	0.10172170753447969
152.40200000000002	0.1033365048315019
152.403	0.10981423873205114
152.404	0.1157791589923495
152.405	0.11846896935608422
152.406	0.1189628364784929
152.407	0.12030015484522567
152.40800000000002	0.12490468547584685
152.409	0.13092970858045916
152.41	0.1340757849213346
152.411	0.13151885650862616
152.412	0.1245039154045377
152.413	0.11707719248276957
152.41400000000002	0.11299384695350584
152.415	0.11371533383478993
152.416	0.11733083929110112
152.417	0.12096945237294214
152.418	0.12124813529085571
152.419	0.11656214784386405
152.42000000000002	0.11080762466370209
152.421	0.10856339317739198
152.422	0.10870146144624296
152.423	0.10797767475722678
152.424	0.10564679503906835
152.425	0.10100202966825547
152.42600000000002	0.09434465791736273
152.427	0.08880807773677224
152.428	0.08873212073283687
152.429	0.0953955999321153
152.43	0.10326677960174556
152.431	0.10699946919462659
152.43200000000002	0.10647398312304733
152.433	0.10370301670139284
152.434	0.10085626441043416
152.435	0.09966878873454782
152.436	0.10064210067146115
152.437	0.10094380881186349
152.43800000000002	0.09674358012526472
152.439	0.08786541762159447
152.44	0.07948656524588606
152.441	0.07605450135934531
152.442	0.07762809919132037
152.443	0.08279537602876391
152.44400000000002	0.08915643833746328
152.445	0.09500982480410973
152.446	0.09861209125773077
152.447	0.10188891762413076
152.448	0.10845253034911394
152.449	0.11644687234947307
152.45000000000002	0.12199237843241886
152.451	0.1226347602223596
152.452	0.11817012136928516
152.453	0.10865761804615051
152.454	0.09776559633048537
152.455	0.09187552902432733
152.45600000000002	0.0923851350979646
152.457	0.09710906010417684
152.458	0.10249699853784586
152.459	0.10599595882043351
152.46	0.10798096459342275
152.461	0.1099869356105663
152.462	0.11295081466012223
152.463	0.1151472251943445
152.464	0.11418761323237953
152.465	0.10999262252153455
152.466	0.10298639994367159
152.467	0.09515974635122537
152.468	0.0907487859643764
152.469	0.09075951650702356
152.47	0.09245129067393834
152.471	0.09407920664963974
152.472	0.09534952208842765
152.473	0.09645296019536252
152.474	0.09722375222101388
152.475	0.09729727493504683
152.476	0.09856441347840547
152.477	0.10087293650397647
152.478	0.1002157750903619
152.479	0.09568185490517446
152.48	0.08955209974687357
152.481	0.08363277210747834
152.482	0.07974753603299867
152.483	0.08023095902606497
152.484	0.0844376346560868
152.485	0.08843179103046378
152.486	0.09023055977535718
152.487	0.0905824029231341
152.488	0.09191525940662057
152.489	0.09613848351209826
152.49	0.10085978510045372
152.491	0.1021002769261236
152.492	0.09944850518370903
152.493	0.0945699835472262
152.494	0.08731829574301365
152.495	0.0782931762445136
152.496	0.07146029479066712
152.497	0.06865344096684307
152.498	0.06775569356456329
152.499	0.06843579341821722
152.5	0.07100700107048091
152.501	0.07422550529785099
152.502	0.07810044525968242
152.50300000000001	0.08218120709671041
152.504	0.08569150579944444
152.505	0.08789355418967203
152.506	0.08648493747450248
152.507	0.08237724392415006
152.508	0.07951443087203508
152.50900000000001	0.07971590559754081
152.51	0.08222727266394415
152.511	0.08545708042428438
152.512	0.08821598137442725
152.513	0.09004674244021915
152.514	0.09050104987446267
152.51500000000001	0.08927378133582328
152.516	0.08866228923780219
152.517	0.09007244581282163
152.518	0.09053663912105045
152.519	0.08837979700515405
152.52	0.08513701601583933
152.52100000000002	0.08191089786188244
152.522	0.07954840332877834
152.523	0.07819685495585418
152.524	0.07774448484268942
152.525	0.07935330512725561
152.526	0.08238530248793387
152.52700000000002	0.08572044421304403
152.528	0.09023424452612898
152.529	0.09484353721456557
152.53	0.09667392078741271
152.531	0.09724752833165279
152.532	0.09806823530435073
152.53300000000002	0.09749045186974314
152.534	0.09555207049816539
152.535	0.09209279443630894
152.536	0.08871135982793647
152.537	0.08658457521461686
152.538	0.08356608556144823
152.53900000000002	0.08086271357480743
152.54	0.0815064731252446
152.541	0.08460819812823663
152.542	0.08699747107226619
152.543	0.0879294731792543
152.544	0.08902339072971417
152.54500000000002	0.09088372428928329
152.546	0.09177951126196433
152.547	0.09178482981703956
152.548	0.09329896262393585
152.549	0.09430529872732517
152.55	0.09223119656689503
152.55100000000002	0.08878994088990753
152.552	0.08635281468609814
152.553	0.08634606312135888
152.554	0.08774105236193101
152.555	0.08936804832110924
152.556	0.09178996215890027
152.55700000000002	0.09289390703465455
152.558	0.09062935101414277
152.559	0.08720786678865407
152.56	0.08474535349535436
152.561	0.08363788137949059
152.562	0.08285146417073203
152.56300000000002	0.08009357123484893
152.564	0.07599286492244842
152.565	0.07312311304479716
152.566	0.0723607465205226
152.567	0.07415675829557364
152.568	0.07900236353514553
152.56900000000002	0.08515645135965279
152.57	0.08944400415574515
152.571	0.09067747294449378
152.572	0.08990126344097212
152.573	0.08902166412835767
152.574	0.08882266508274152
152.57500000000002	0.08860242617127484
152.576	0.08722898601135318
152.577	0.08381770970637681
152.578	0.07877188137450652
152.579	0.07407307308480515
152.58	0.07258828372908589
152.58100000000002	0.07616520493676548
152.582	0.08304348345184619
152.583	0.08865154917272386
152.584	0.09122567083753622
152.585	0.09277785063327189
152.586	0.09455019637835815
152.587	0.09617523655992274
152.588	0.09881543131391378
152.589	0.10157536622229603
152.59	0.10039962944753782
152.591	0.09544801091473214
152.592	0.08922391123688289
152.593	0.08344011801498337
152.594	0.08001717643367667
152.595	0.08021413552478675
152.596	0.08267651571453682
152.597	0.08400968219403639
152.598	0.08312446132857007
[truncated: 401 more rows]
