# Supplementary material for: Stimulus duration encoding occurs early in the moth olfactory pathway
Source: Commun Biol. 2024 Oct 3;7:1252. doi: 10.1038/s42003-024-06921-z (PMC11449909; doi:10.1038/s42003-024-06921-z)
Supplement: Supplementary file 3 — Supplementary Data 1 [file 42003_2024_6921_MOESM3_ESM.zip › Fig 1/C/alpha-pinene.csv]

time	PID (normalized)
150.6	-0.009120966154035962
150.601	-0.007035832820514548
150.602	-0.004834634696866719
150.603	-0.0029210267031094016
150.604	-0.00180053778278833
150.605	-0.001979208624975989
150.606	-0.0031073880212032575
150.607	-0.004041924694424647
150.608	-0.004144263289841586
150.609	-0.003487942999034252
150.61	-0.0025783437802236182
150.611	-0.0019910070409692626
150.612	-0.0019246517538029071
150.613	-0.002139516342414714
150.614	-0.002145775087916114
150.615	-0.0016445951381078687
150.616	-0.0008938812474707554
150.617	-0.0003131159675660744
150.618	-0.00012759217745363677
150.619	-0.00043910489007520023
150.62	-0.0009089884134589502
150.621	-0.0008342318759762172
150.622	7.768199383070761e-05
150.623	0.001342509852794259
150.624	0.00224488828110219
150.625	0.0025340596378161857
150.626	0.002351074415715009
150.627	0.0019541203889138436
150.62800000000001	0.0014535385673066015
150.629	0.0009511003370239516
150.63	0.00047033215063774453
150.631	-0.0004580264749149379
150.632	-0.0018586863167395617
150.633	-0.0031706843377535465
150.63400000000001	-0.004059999753044445
150.635	-0.00437891654779005
150.636	-0.00411476221787803
150.637	-0.00342790550992526
150.638	-0.0025999421258432517
150.639	-0.002030951142503812
150.64000000000001	-0.0019211686565488533
150.641	-0.001923119940289659
150.642	-0.0015293721558226657
150.643	-0.0008765619289437968
150.644	-0.000639557553996998
150.645	-0.0010200186832369173
150.64600000000002	-0.0020233775304417806
150.647	-0.003264059555204472
150.648	-0.003972643625471181
150.649	-0.004155666000066372
150.65	-0.004114597122634003
150.651	-0.004093330236349618
150.65200000000002	-0.004090106650752751
150.653	-0.003883400776630217
150.654	-0.003417073118017408
150.655	-0.0027827125138639996
150.656	-0.0021491187703775367
150.657	-0.0016070636945885275
150.65800000000002	-0.0014240870597497283
150.659	-0.0018193316422924794
150.66	-0.0025912084162221407
150.661	-0.003295954447905901
150.662	-0.003705514358093382
150.663	-0.00385375719074741
150.66400000000002	-0.0037399268273144246
150.665	-0.0035107927617577116
150.666	-0.003459772142503002
150.667	-0.003517569579054207
150.668	-0.0035197666319677257
150.669	-0.0034665449891490684
150.67000000000002	-0.0032363663000819992
150.671	-0.0030444699111739615
150.672	-0.003265443800454526
150.673	-0.0038394702509190024
150.674	-0.004449592456417513
150.675	-0.004925006187531041
150.67600000000002	-0.005148843517006936
150.677	-0.004970416871858984
150.678	-0.004453062464055152
150.679	-0.00373621035857958
150.68	-0.0029558081569332297
150.681	-0.0020733500426101947
150.68200000000002	-0.0011199819796389886
150.683	-0.0004593820839175753
150.684	-0.00023214980034853033
150.685	-0.0003674329411822772
150.686	-0.0008503884347973464
150.687	-0.001629848208656554
150.68800000000002	-0.0024839354252957574
150.689	-0.0031188532367658907
150.69	-0.0035740916908090234
150.691	-0.004095541047936155
150.692	-0.004492048936112801
150.693	-0.004184688957667525
150.69400000000002	-0.0032131197932622076
150.695	-0.0022779105314816948
150.696	-0.001666149536254039
150.697	-0.0011320179652734162
150.698	-0.0006183299369667785
150.699	-0.0003559253635050379
150.70000000000002	-0.00028405867872730077
150.701	-0.00021457347849842686
150.702	-0.0004931349718900151
150.703	-0.0012989619642295644
150.704	-0.0020739619521276593
150.705	-0.002400660751723603
150.70600000000002	-0.0023581360526296427
150.707	-0.0021380997633567893
150.708	-0.0019436147321910335
150.709	-0.0018236739678288783
150.71	-0.0017553435901467005
150.711	-0.001941216712309813
150.712	-0.002305557681685279
150.713	-0.002488039029953758
150.714	-0.0025167665052188075
150.715	-0.0027064814227636172
150.716	-0.003176994370881005
150.717	-0.0037719864384225033
150.718	-0.004111158416182827
150.719	-0.00394923857959867
150.72	-0.0033379129548692624
150.721	-0.0023958253094700757
150.722	-0.001617738966243083
150.723	-0.001433888115161103
150.724	-0.0016989166320045116
150.725	-0.0020312690511170703
150.726	-0.002276216347993761
150.727	-0.002688288977632534
150.728	-0.0033926704278924385
150.729	-0.004096198990335269
150.73	-0.004765947144732369
150.731	-0.005665544286431967
150.732	-0.006283698053908197
150.733	-0.006007750375376651
150.734	-0.005088201384037001
150.735	-0.004086754443231771
150.736	-0.0034932640882596694
150.737	-0.003349757579810073
150.738	-0.003149788510765333
150.739	-0.0026165154823052216
150.74	-0.0019531283298349703
150.741	-0.00131301123868536
150.742	-0.0010987622224318935
150.743	-0.0016961360179367415
150.744	-0.0028421674992767532
150.745	-0.004006897777967932
150.746	-0.004792066644205724
150.747	-0.005106421740104367
150.748	-0.004871837146744605
150.749	-0.0043031878590357375
150.75	-0.004082301960300723
150.751	-0.004490263454993425
150.752	-0.005014169294754561
150.75300000000001	-0.005046582699245866
150.754	-0.0046292298413268375
150.755	-0.004222176195647601
150.756	-0.0044555370096747236
150.757	-0.005426701749152522
150.758	-0.006474113588912897
150.75900000000001	-0.007085688643776957
150.76	-0.006843453346585718
150.761	-0.005558177694078625
150.762	-0.003774336084245686
150.763	-0.0023596000164753457
150.764	-0.0018217075338432783
150.76500000000001	-0.0019599941463797578
150.766	-0.0021351338330414305
150.767	-0.0021403509675850525
150.768	-0.0022493969418824846
150.769	-0.0025623960940692574
150.77	-0.0033785522160850166
150.77100000000002	-0.004882495432745652
150.772	-0.006404666725058044
150.773	-0.007120831635157658
150.774	-0.006816894317467128
150.775	-0.005949284043708872
150.776	-0.005083999311260921
150.77700000000002	-0.00450089574024239
150.778	-0.004242859538797579
150.779	-0.004145384500970644
150.78	-0.0039140746218936425
150.781	-0.003217435793420893
150.782	-0.0022972090655537666
150.78300000000002	-0.0018972550585593028
150.784	-0.0022187733469744616
150.785	-0.0029759866055769843
150.786	-0.003671858340133437
150.787	-0.0037522184023535982
150.788	-0.0032237122631750825
150.78900000000002	-0.002511182972553206
150.79	-0.002063301274849191
150.791	-0.0022725318462946892
150.792	-0.0030780858422478196
150.793	-0.0038437567679222855
150.794	-0.004073207545924494
150.79500000000002	-0.0038895347687961683
150.796	-0.003798158835317956
150.797	-0.004168965146215852
150.798	-0.0048243741954289605
150.799	-0.005415113499802054
150.8	-0.005456410275305894
150.80100000000002	-0.004509161585978691
150.802	-0.0030677039559956266
150.803	-0.001962946555540513
150.804	-0.0014809719994664662
150.805	-0.001568907592591913
150.806	-0.0019346748467887205
150.80700000000002	-0.002126957590485737
150.808	-0.002057534986384681
150.809	-0.001993986004383583
150.81	-0.002308497228063466
150.811	-0.003352458435671514
150.812	-0.004795713691047491
150.81300000000002	-0.005833532952658205
150.814	-0.006044145717238769
150.815	-0.005431953621948656
150.816	-0.004427894442996014
150.817	-0.003573667637292031
150.818	-0.003032906149907143
150.81900000000002	-0.00278692153826301
150.82	-0.0026591889810205975
150.821	-0.002183612224539532
150.822	-0.0012948324113463687
150.823	-0.0007393107017229742
150.824	-0.001108854128102603
150.82500000000002	-0.0022908549283854004
150.826	-0.00366722208812661
150.827	-0.004687998893942816
150.828	-0.005242371158958468
150.829	-0.005350152885198764
150.83	-0.005371668581086524
150.83100000000002	-0.00567312411898851
150.832	-0.006084220184115158
150.833	-0.006235480540469906
150.834	-0.00581403294467081
150.835	-0.004889147173966417
150.836	-0.003970024316627864
150.837	-0.003527296324081676
150.838	-0.0038237017049471272
150.839	-0.004727569223508338
150.84	-0.00561082253867977
150.841	-0.005856695829241186
150.842	-0.00532933904816233
150.843	-0.004414644585115352
150.844	-0.003622656310679469
150.845	-0.003265321654637388
150.846	-0.0034562579978747975
150.847	-0.004055072217152285
150.848	-0.004460522169682304
150.849	-0.004276634235591273
150.85	-0.003969765313181611
150.851	-0.0040481631853929315
150.852	-0.00458338723722037
150.853	-0.005268287087940958
150.854	-0.005664922379732538
150.855	-0.005571819092957718
150.856	-0.005007308412444624
150.857	-0.004276118826321279
150.858	-0.0036822103482823105
150.859	-0.003319636605590561
150.86	-0.0031193684234775126
150.861	-0.0027004177800996026
150.862	-0.0018068800426709383
150.863	-0.0009895943701836497
150.864	-0.0009358580362357556
150.865	-0.001563135835132807
150.866	-0.002571889880267641
150.867	-0.0037852355685707587
150.868	-0.004874009179064691
150.869	-0.005537791062430724
150.87	-0.005831473451110354
150.871	-0.006039647478369197
150.872	-0.006426817825869652
150.873	-0.0069599258263573814
150.874	-0.007201493750332099
150.875	-0.007041345985228713
150.876	-0.006700513168018221
150.877	-0.0063720687344132835
150.87800000000001	-0.006302171536004269
150.879	-0.006432980397066576
150.88	-0.006580084172877488
150.881	-0.006586449717953582
150.882	-0.006296420607347016
150.883	-0.005790134426266641
150.88400000000001	-0.005103814652355742
150.885	-0.00416769001956722
150.886	-0.003281788430073231
150.887	-0.002828382455988264
150.888	-0.0026528400274865023
150.889	-0.002428278792084895
150.89000000000001	-0.0021100979194189975
150.891	-0.001880228838763431
150.892	-0.0016415708374182298
150.893	-0.0012182049767966796
150.894	-0.0005100443337469539
150.895	0.0007887627613412893
150.89600000000002	0.003097988368722667
150.897	0.006946992781342313
150.898	0.012406784514804458
150.899	0.019603486642672103
150.9	0.029145254244125084
150.901	0.041573865658445903
150.90200000000002	0.05713620553453172
150.903	0.07557040700370544
150.904	0.09643560765787287
150.905	0.11960911658176973
150.906	0.14545848158492938
150.907	0.17442936598306666
150.90800000000002	0.20713446419986767
150.909	0.24416989501427264
150.91	0.2850061423134105
150.911	0.3281264794309135
150.912	0.37217703475308567
150.913	0.41629734971725524
150.91400000000002	0.45943750607823786
150.915	0.5004144692654631
150.916	0.5385170786726138
150.917	0.5735773897447236
150.918	0.6055142675814925
150.919	0.6340403421995267
150.92000000000002	0.6591848840391782
150.921	0.6812571788106052
150.922	0.7003645100418503
150.923	0.7168895795116278
150.924	0.7317173837672404
150.925	0.7460741257198921
150.92600000000002	0.7606004133138465
150.927	0.774467138374775
150.928	0.7869208017794963
150.929	0.7979370399263295
150.93	0.8070602539594723
150.931	0.8135611620187558
150.93200000000002	0.8177821358901516
150.933	0.8209572700728499
150.934	0.823869745502616
150.935	0.8268124737433797
150.936	0.8299377005559329
150.937	0.8333997484016119
150.93800000000002	0.8373938087936895
150.939	0.8419117791729673
150.94	0.8467936538007609
150.941	0.8520136423206104
150.942	0.8573266256237146
150.943	0.8621047178373138
150.94400000000002	0.8661443481275434
150.945	0.8694802280999572
150.946	0.8719847500029224
150.947	0.8737999520747415
150.948	0.8751280055537582
150.949	0.8760787354021947
150.95000000000002	0.876821870007375
150.951	0.8776531380163705
150.952	0.8789536477885562
150.953	0.8809350684140675
150.954	0.8833968292222123
150.955	0.885683502879394
150.95600000000002	0.8872943810790032
150.957	0.8879852354677231
150.958	0.8875138466444237
150.959	0.8860755067965342
150.96	0.8843191696197874
150.961	0.8828544764065954
150.962	0.8818336225641045
150.963	0.8813413854366741
150.964	0.8818706835630251
150.965	0.8834783031172768
150.966	0.8854121520669267
150.967	0.8869341010714481
150.968	0.8880008114469808
150.969	0.8888306484363174
150.97	0.8891668554979352
150.971	0.8891023118544231
150.972	0.8893995789128224
150.973	0.8903175137730455
150.974	0.8913853862408297
150.975	0.8919756673235164
150.976	0.8919159120064329
150.977	0.8915786205947919
150.978	0.8913654031600818
150.979	0.8915840083313911
150.98	0.8925258338781255
150.981	0.8941776585326385
150.982	0.8958951677432916
150.983	0.896974402641253
150.984	0.8973614442448716
150.985	0.8975178022059589
150.986	0.8978859095180967
150.987	0.8985222377252198
150.988	0.8991410126109333
150.989	0.8993378712425937
150.99	0.8989468797757688
150.991	0.8984042531998231
150.992	0.898589200116272
150.993	0.8998944567726129
150.994	0.9016730792362196
150.995	0.9029918882245039
150.996	0.9033221976545037
150.997	0.9026522771496324
150.998	0.9016035191056839
150.999	0.9009351855647277
151.0	0.9011776935068525
151.001	0.902598386897651
151.002	0.904520822274753
151.00300000000001	0.9059195912480081
151.004	0.9067021229065232
151.005	0.9071804191195013
151.006	0.907745444531587
151.007	0.9087302597820208
151.008	0.9098518787331142
151.00900000000001	0.910669430324728
151.01	0.9110032334753971
151.011	0.911089136208767
151.012	0.9115459584427048
151.013	0.9128019347134338
151.014	0.9146225333382771
151.01500000000001	0.9162862900782605
151.016	0.9173451056588351
151.017	0.9176652810829741
151.018	0.9169609279756953
151.019	0.915616317040872
151.02	0.9146395643685572
151.02100000000002	0.9147568408628622
151.022	0.9161860886180176
151.023	0.9180693582818381
151.024	0.9193910178448647
151.025	0.9200911654496192
151.026	0.9205010205898558
151.02700000000002	0.920732568139573
151.028	0.9206878190753764
151.029	0.9199856309779311
151.03	0.9182035089609373
151.031	0.9157537334696814
151.032	0.9136961952919161
151.03300000000002	0.9131102065106764
151.034	0.9145720394117267
151.035	0.9174086526134332
151.036	0.9203448558498211
151.037	0.9226343040088719
151.038	0.9239327010559817
151.03900000000002	0.9241652061763058
151.04	0.9240798998699463
151.041	0.9242684284836309
151.042	0.9239914989308508
151.043	0.9226014788677347
151.044	0.9205170436051878
151.04500000000002	0.9184899000413407
151.046	0.9171593557560468
151.047	0.916935989244469
151.048	0.9177883137112878
151.049	0.9192271579967737
151.05	0.9203563206374129
151.05100000000002	0.9205793715761781
151.052	0.9202401371742599
151.053	0.9200133867799809
151.054	0.9204660546170247
151.055	0.9216225593547043
151.056	0.9229147624951077
151.05700000000002	0.9239809758202452
151.058	0.924701127334315
151.059	0.9251608012953024
151.06	0.9259967118414196
151.061	0.9277205036115643
151.062	0.930006179122874
151.06300000000002	0.9322618408743059
151.064	0.9338150179256047
151.065	0.9341824360114475
151.066	0.9337589058138033
151.067	0.9330950886164383
151.068	0.9321881502103371
151.06900000000002	0.931054196896741
151.07	0.9298597597762829
151.071	0.9285451091582732
151.072	0.9271967569851133
151.073	0.9260936567481021
151.074	0.9255610738110132
151.07500000000002	0.9259063769646969
151.076	0.9270539995766846
151.077	0.9286693428780203
151.078	0.9301311059200501
151.079	0.9307011653643664
151.08	0.9308561657408229
151.08100000000002	0.9317672809885282
151.082	0.9332235216760362
151.083	0.9342650487762978
151.084	0.9345094441179931
151.085	0.9340419944443188
151.086	0.9332275157625771
151.087	0.9324932327550196
151.088	0.9323380781602663
151.089	0.9332568154861726
151.09	0.9349219484946635
151.091	0.9364690041732937
151.092	0.9377916438847871
151.093	0.9392205039043882
151.094	0.9408346998032887
151.095	0.9425594756564726
151.096	0.9441730372485101
151.097	0.9450148905823574
151.098	0.9441134348457308
151.099	0.9414071383201119
151.1	0.9379737241889918
151.101	0.9350520447915072
151.102	0.9334026615417494
151.103	0.9329802833814462
151.104	0.9333334936961367
151.105	0.9342832578579243
151.106	0.9359601786877098
151.107	0.9381385045419768
151.108	0.9403085671636717
151.109	0.9421812739688599
151.11	0.9432737441134329
151.111	0.9433118941092342
151.112	0.9426763206577872
151.113	0.9419391955815697
151.114	0.9413779575799847
151.115	0.9408290572854221
151.116	0.9402210722632044
151.117	0.9397900596593604
151.118	0.9395914830254827
151.119	0.9395047989431038
151.12	0.9398221893955212
151.121	0.9408171908465931
151.122	0.9422727356983065
151.123	0.9436714454025807
151.124	0.9446083784846606
151.125	0.9451480005043508
151.126	0.9453089056745936
151.127	0.9450653545320279
151.12800000000001	0.9447225872236878
151.129	0.9445646238618167
151.13	0.9443441272313929
151.131	0.9436393907871572
151.132	0.942678470701203
151.133	0.9418114053299665
151.13400000000001	0.941161720210252
151.135	0.9410401154645575
151.136	0.9415276414953586
151.137	0.9423912948929799
151.138	0.9433380698961883
151.139	0.9440688193478638
151.14000000000001	0.9446179429712908
151.141	0.9454082930399522
151.142	0.946388091369477
151.143	0.9471958455263007
151.144	0.9482237345997595
151.145	0.949830081054227
151.14600000000002	0.9517442513064505
151.147	0.9534607629095191
151.148	0.9547180925181915
151.149	0.9554249879610135
151.15	0.9554056325506028
151.151	0.9548406389714227
151.15200000000002	0.9538915281823884
151.153	0.9526099646971866
151.154	0.9510851966380254
151.155	0.9494123905074453
151.156	0.947986836286117
151.157	0.947354423104856
151.15800000000002	0.9475539594549325
151.159	0.9483025958055676
151.16	0.9495971653506149
151.161	0.9511933126881855
151.162	0.952689408447532
151.163	0.9539748998002338
151.16400000000002	0.9550910158031515
151.165	0.9561821159405698
151.166	0.9570520948455962
151.167	0.9571481651335727
151.168	0.9566995304622105
151.169	0.9564369893741096
151.17000000000002	0.9566121506764119
151.171	0.9573696519007646
151.172	0.9587461050401174
151.173	0.9603086976147256
151.174	0.9614447816277764
151.175	0.9621051393028146
151.17600000000002	0.9624224711189363
151.177	0.9622798516128231
151.178	0.9617175476385225
151.179	0.9606760435640557
151.18	0.95930348521798
151.181	0.9577466719739387
151.18200000000002	0.9556686175337925
151.183	0.9528584290058641
151.184	0.9499297048430546
151.185	0.9478246371873587
151.186	0.9467986477509194
151.187	0.9468970434762279
151.18800000000002	0.9478546413601072
151.189	0.9488265493469791
151.19	0.9492684091988548
151.191	0.9493078676933716
151.192	0.9494818125711818
151.193	0.950234131196868
151.19400000000002	0.9513146717915517
151.195	0.9521750443840323
151.196	0.9527172004420834
151.197	0.9532462789246283
151.198	0.9541444287405644
151.199	0.9555770301088813
151.20000000000002	0.9572590813897514
151.201	0.9587439961974485
151.202	0.9598682361376987
151.203	0.9603603449633903
151.204	0.9598965915929478
151.205	0.9588681281757447
151.20600000000002	0.9582050931093603
151.207	0.9580608996953016
151.208	0.9579160294860356
151.209	0.9574070908969178
151.21	0.956192646219314
151.211	0.9548230273029419
151.212	0.9544344345324662
151.213	0.9551639308336956
151.214	0.9565642485693944
151.215	0.9581915335350627
151.216	0.959477533255937
151.217	0.9600210008070514
151.218	0.9598798941199628
151.219	0.9595501384109618
151.22	0.9595250735770078
151.221	0.9597635811440228
151.222	0.959803821049222
151.223	0.9593758010247064
151.224	0.9585352320969768
151.225	0.9577462270921742
151.226	0.9576723915154728
151.227	0.9582555585022702
151.228	0.9591795271339413
151.229	0.9602604013767944
151.23	0.9608717274354246
151.231	0.9606866178032096
151.232	0.9604706787752758
151.233	0.960934906229439
151.234	0.9617662786368789
151.235	0.9624869074183308
151.236	0.9627138678061568
151.237	0.9623748219080337
151.238	0.9618061585264066
151.239	0.9613513084446624
151.24	0.9614672362599208
151.241	0.9621505135248261
151.242	0.9629240199920761
151.243	0.9632269903740108
151.244	0.9627460830323389
151.245	0.9619230924921364
151.246	0.9613277071327243
151.247	0.9610929041567213
151.248	0.9610821291292654
151.249	0.9608649882106461
151.25	0.9603844789664827
151.251	0.9601865507305115
151.252	0.9605932317262379
151.25300000000001	0.9617813205176984
151.254	0.9634976561504228
151.255	0.9650251674692183
151.256	0.9658914729864231
151.257	0.9659339386203801
151.258	0.9655725636672629
151.25900000000001	0.9654152103564778
151.26	0.9657742470672933
151.261	0.9666012733519648
151.262	0.9672097974484057
151.263	0.9670123954196088
151.264	0.9659667123981082
151.26500000000001	0.9644938685841896
151.266	0.9634221776302201
151.267	0.9632877461030273
151.268	0.9640273960838005
151.269	0.9651686691340343
151.27	0.9661812128611212
151.27100000000002	0.9667973494026744
151.272	0.9670550156669794
151.273	0.9673139158066882
151.274	0.9679468712471888
151.275	0.9687979812165305
151.276	0.9693389284128517
151.27700000000002	0.9694452490408195
151.278	0.9693600096581447
151.279	0.9690761612926806
151.28	0.9686873678896496
151.281	0.9683827367270698
151.282	0.9678767712497949
151.28300000000002	0.9666981272548171
151.284	0.9646321982514743
151.285	0.962132871108412
151.286	0.9598394513305347
151.287	0.9580698760428271
151.288	0.9572244480213391
151.28900000000002	0.9573243602417371
151.29	0.9576229913794583
151.291	0.9574812600587657
151.292	0.9573299636614353
151.293	0.9577813218770044
151.294	0.9588986907818952
151.29500000000002	0.960735426819038
151.296	0.9630789944535969
151.297	0.9652511769909484
151.298	0.9665986305498065
151.299	0.9673238910566481
151.3	0.9679945289934453
151.30100000000002	0.9687440949777685
151.302	0.969478392429061
151.303	0.9698416573984749
151.304	0.969720762919444
151.305	0.9692488790745485
151.306	0.9685431656991796
151.30700000000002	0.9680398419519802
151.308	0.9680486962473113
151.309	0.9684012627344475
151.31	0.9688143316558929
151.311	0.9689706508671062
151.312	0.9688571168993296
151.31300000000002	0.968828767532343
151.314	0.969000395504977
151.315	0.9692039804934344
151.316	0.9692350991895428
151.317	0.9690442640471353
151.318	0.9686026784911645
151.31900000000002	0.9680820688538238
151.32	0.9680250683191357
151.321	0.9690126487773476
151.322	0.9708401441785546
151.323	0.9722270054755189
151.324	0.9723768542971704
151.32500000000002	0.9715754025247929
151.326	0.970355074003917
151.327	0.9692266683050249
151.328	0.9685784343063144
151.329	0.9681875674589505
151.33	0.9673449522951959
151.33100000000002	0.9658507553923634
151.332	0.9642712198649482
151.333	0.9636080496703067
151.334	0.9644571649572882
151.335	0.9664332510667337
151.336	0.9687365953305912
151.337	0.9706075633191147
151.338	0.9717323284618948
151.339	0.9722950112019437
151.34	0.9725634022687519
151.341	0.9727158794121229
151.342	0.9729863109217738
151.343	0.9734881671046598
151.344	0.9739896296000771
151.345	0.9742328170189919
151.346	0.9740295962592632
151.347	0.9734152226821846
151.348	0.9726772860683968
151.349	0.971858883759332
151.35	0.9708142455868819
151.351	0.9697303039094612
151.352	0.9688037560713271
151.353	0.9680490867484125
151.354	0.9677032380899521
151.355	0.9679068077969449
151.356	0.968533462713133
151.357	0.9692705982059413
151.358	0.9697366545498664
151.359	0.9698139899973889
151.36	0.969600106546911
151.361	0.969324606334919
151.362	0.9691989807905717
151.363	0.9692649021037979
151.364	0.9692805322331667
151.365	0.9690259047198493
151.366	0.9686751913778314
151.367	0.9684596942688919
151.368	0.9685307906704771
151.369	0.9688943599840875
151.37	0.9693201632878065
151.371	0.969804367184528
151.372	0.9704260591992903
151.373	0.9709763461739961
151.374	0.9714226433289723
151.375	0.9719059796258523
151.376	0.972596477494049
151.377	0.9733950556448766
151.37800000000001	0.9740293573140382
151.379	0.9747210348998041
151.38	0.9754101503794543
151.381	0.9756460967756782
151.382	0.9755394926079539
151.383	0.9755240401397579
151.38400000000001	0.9755333853311529
151.385	0.9752038743875596
151.386	0.9744561970657737
151.387	0.9732545537721541
151.388	0.9721763654539746
151.389	0.9719394146739507
151.39000000000001	0.9722377713147996
151.391	0.9727707274353625
151.392	0.9735953717119413
151.393	0.9743764267698182
151.394	0.9744366144375624
151.395	0.9737678967700136
151.39600000000002	0.9732520703518166
151.397	0.9734321639209909
151.398	0.9738935677434697
151.399	0.9741277982477614
151.4	0.9744405605947112
151.401	0.9750919932855497
151.40200000000002	0.9757585254793124
151.403	0.9763651244892367
151.404	0.9771832127529938
151.405	0.9784236106480345
151.406	0.979941604870947
151.407	0.9812119659627481
151.40800000000002	0.9819492908668931
151.409	0.9819412335886836
151.41	0.9811741125859733
151.411	0.9803784192672186
151.412	0.9801000689160617
151.413	0.9801598601878324
151.41400000000002	0.979990067211546
151.415	0.9788868412502687
151.416	0.976641812597347
151.417	0.9741495905207346
151.418	0.9723364032779233
151.419	0.9713776880914899
151.42000000000002	0.9713893914077506
151.421	0.9719429782603682
151.422	0.9719779331177939
151.423	0.9713149333103934
151.424	0.970875293975875
151.425	0.971221359469708
151.42600000000002	0.9720173214832648
151.427	0.9726912564810607
151.428	0.9727782868818402
151.429	0.9723637011837587
151.43	0.9719077936950382
151.431	0.9719064872770897
151.43200000000002	0.9728152071520035
151.433	0.9743967353282508
151.434	0.9758968221157875
151.435	0.9767497114711428
151.436	0.9768827664987717
151.437	0.9766323712409415
151.43800000000002	0.9764073217499467
151.439	0.976475342481088
151.44	0.9768941194333975
151.441	0.9773729029666189
151.442	0.9774436924529295
151.443	0.9771644028568653
151.44400000000002	0.9771887302618959
151.445	0.977935174001777
151.446	0.9791921421747783
151.447	0.9803998042262773
151.448	0.9810723435889187
151.449	0.9809009500990092
151.45000000000002	0.9798454196961432
151.451	0.9785473172506582
151.452	0.9777583002086724
151.453	0.9775042265189049
151.454	0.9773475977052916
151.455	0.9770021412070499
151.45600000000002	0.976413258616244
151.457	0.9756884344177983
151.458	0.9754315054453185
151.459	0.9761678645612476
151.46	0.9778672992070327
151.461	0.9802148128943785
151.462	0.9824804543084356
151.463	0.9839535320812011
151.464	0.9846257117719892
151.465	0.9850862047534256
151.466	0.9855032443997784
151.467	0.9854688002787535
151.468	0.9848108259255783
151.469	0.9836571226715792
151.47	0.9822116340803939
151.471	0.9805370370566552
151.472	0.9790154582450539
151.473	0.9782108763805678
151.474	0.9781218317885245
151.475	0.9787019151126461
151.476	0.9797778380224861
151.477	0.9806706763225083
151.478	0.9809987310801275
151.479	0.981088481600364
151.48	0.9812727308077311
151.481	0.981371486870517
151.482	0.9810545204043845
151.483	0.9801394366591014
151.484	0.9788238816505473
151.485	0.9775717343737114
151.486	0.976774025985748
151.487	0.9767031851770277
151.488	0.9772101860872742
151.489	0.9778944377379228
151.49	0.9784611137628091
151.491	0.9787618475708059
151.492	0.9791078438925647
151.493	0.9799442028555481
151.494	0.980871539665269
151.495	0.9813027645094085
151.496	0.9812344923315945
151.497	0.9805179096875376
151.498	0.9792369255184158
151.499	0.9784569785491166
151.5	0.9791287585404989
151.501	0.980878316352064
151.502	0.9825878558620981
151.50300000000001	0.9835267286660198
151.504	0.9836944845515413
151.505	0.983482438133407
151.506	0.9832765262949505
151.507	0.9831638427992636
151.508	0.9830049167912376
151.50900000000001	0.9825913771564988
151.51	0.9817068124398803
151.511	0.9806294838802752
151.512	0.98003819943134
151.513	0.9804567325035402
151.514	0.98181557229963
151.51500000000001	0.983524266952222
151.516	0.9849562200777551
151.517	0.9855140107666522
151.518	0.9849964767006013
151.519	0.9838553987500746
151.52	0.9828163739807686
151.52100000000002	0.9821839360816026
151.522	0.9815283430059543
151.523	0.9801966788513694
151.524	0.9778575610555487
151.525	0.9750203762306091
151.526	0.972413627462012
151.52700000000002	0.9704725083564689
151.528	0.9696091661418346
151.529	0.9695049162238398
151.53	0.9693702233751497
151.531	0.9690768118869661
151.532	0.9689778595894878
151.53300000000002	0.9691823206282201
151.534	0.96964202697228
151.535	0.9702388117533565
151.536	0.9707747373159755
151.537	0.971137939830772
151.538	0.9712803633461154
151.53900000000002	0.9714610752268715
151.54	0.9721115072070415
151.541	0.9733505237126379
151.542	0.975085358148364
151.543	0.9771210785771167
151.544	0.9791444675915719
151.54500000000002	0.980893348967188
151.546	0.9823561656984171
151.547	0.9838621309299573
151.548	0.9856138736636751
151.549	0.987170570731437
151.55	0.9877889342410837
151.55100000000002	0.9872207500720118
151.552	0.9859005952882346
151.553	0.9845783036915233
151.554	0.9837692581304529
151.555	0.9836408278668644
151.556	0.9842734988589126
151.55700000000002	0.9853421487446332
151.558	0.986128206169294
151.559	0.9864754160757062
151.56	0.9868810398939156
151.561	0.9875998801790443
151.562	0.9882098185538066
151.56300000000002	0.9882537003960177
151.564	0.9877872155105761
151.565	0.9867197264312203
151.566	0.9852102453615557
151.567	0.9837716905299643
151.568	0.9825844493600289
151.56900000000002	0.9817585853059586
151.57	0.9811216806698884
151.571	0.9805039287418601
151.572	0.9802056551617047
151.573	0.9804624985596888
151.574	0.9812826836701946
151.57500000000002	0.9825648386093693
151.576	0.9838553375596952
151.577	0.984740290429398
151.578	0.9851497118533948
151.579	0.9852085660749418
151.58	0.9852601162483202
151.58100000000002	0.9852435491967428
151.582	0.9850663882365968
151.583	0.9850133332581458
151.584	0.984910798749626
151.585	0.9844509550712822
151.586	0.9839341710375523
151.587	0.9836691219483917
151.588	0.9835427826025108
151.589	0.9835056595095987
151.59	0.9832683475406621
151.591	0.9823556886422621
151.592	0.9806401484573934
151.593	0.9785525287310911
151.594	0.9768312577825295
151.595	0.9759717396241181
151.596	0.9762543067496777
151.597	0.9772988540696627
151.598	0.9784368779827528
151.599	0.979853595381742
151.6	0.9819524985878485
151.601	0.9841002142701966
151.602	0.9853550400411565
151.603	0.9856645623792519
151.604	0.9854838803884197
151.605	0.9853967532097049
151.606	0.9858775394871773
151.607	0.986796800346757
151.608	0.9876318543055169
151.609	0.9881133610094882
151.61	0.9881900325767521
151.611	0.9881154989366139
151.612	0.9884692820583094
151.613	0.9893066689298055
151.614	0.9902023292888549
151.615	0.9906836909248224
151.616	0.9907124691951589
151.617	0.990642455323523
151.618	0.9904678594295174
151.619	0.9900180602667239
151.62	0.9892558611583221
151.621	0.9884696425127362
151.622	0.9880499203017044
151.623	0.9881051526930428
151.624	0.9885618157794178
151.625	0.9891453081954333
151.626	0.9897346844733087
151.627	0.9903005923697958
151.62800000000001	0.9905904798849602
151.629	0.990498167252309
151.63	0.9899379291532403
151.631	0.9888634360317249
151.632	0.987602318950983
151.633	0.9864016997042324
151.63400000000001	0.9852143525984336
151.635	0.9841373170913629
151.636	0.9835630901803397
151.637	0.9836003683191618
151.638	0.9837706705381082
151.639	0.9838277754629711
151.64000000000001	0.9840236949362883
151.641	0.9843225698082012
151.642	0.9845018264089208
151.643	0.9847194561716089
151.644	0.9850325019561876
151.645	0.9853366990968013
151.64600000000002	0.9855140359425169
151.647	0.9855661623388007
151.648	0.9858748307822378
151.649	0.986322399381602
151.65	0.9867246213436496
151.651	0.9874271245545353
151.65200000000002	0.9885400642966975
151.653	0.9900123088506706
151.654	0.9913799216138711
151.655	0.9916366886598055
151.656	0.990400371330654
151.657	0.9884667821740429
151.65800000000002	0.9866651786659697
151.659	0.9853281387910048
151.66	0.9847095210525239
151.661	0.984562939581684
151.662	0.9846419984024809
151.663	0.9852395705688086
151.66400000000002	0.9866783929765233
151.665	0.9888431765092621
151.666	0.9912491634834623
151.667	0.9936397865960992
151.668	0.995731177539464
151.669	0.996889341747179
151.67000000000002	0.9967415064922694
151.671	0.9956528882047146
151.672	0.9941712088612943
151.673	0.9927205791356345
151.674	0.9914803879035933
151.675	0.9900487256493734
151.67600000000002	0.9883071993598409
151.677	0.9867495380078908
151.678	0.9857024621929972
151.679	0.9853136569820133
151.68	0.9855379544295789
151.681	0.9859513850579944
151.68200000000002	0.9860935590391764
151.683	0.9856378374852001
151.684	0.9848328691507228
151.685	0.9844710917937762
151.686	0.9849260601195968
151.687	0.9860792154438199
151.68800000000002	0.987609431767651
151.689	0.9889534446454623
151.69	0.9894935456083417
151.691	0.9893134446557067
151.692	0.9891010708657628
151.693	0.988903937915019
151.69400000000002	0.9886016217721011
151.695	0.9886897314815257
151.696	0.9894358580993089
151.697	0.9905502920832967
151.698	0.9918648881586742
151.699	0.9936315260069927
151.70000000000002	0.9958271017793974
151.701	0.9975919623509714
151.702	0.9976273637767944
151.703	0.9956108527214041
151.704	0.992612118818585
151.705	0.990010082693537
151.70600000000002	0.9884615866816018
151.707	0.9873960580411362
151.708	0.9861917569402168
151.709	0.9847490922667365
151.71	0.9830919287447443
151.711	0.98155177375934
151.712	0.9808732831698599
151.713	0.9816641254228182
151.714	0.9835862278449451
151.715	0.9855360630963467
151.716	0.9864384277083136
151.717	0.9859514562457764
151.718	0.984347243686909
151.719	0.9822870571581778
151.72	0.9805636545434193
151.721	0.979346882675891
151.722	0.9784319972710911
151.723	0.9777693712640553
151.724	0.9774213451323643
151.725	0.9777105498114281
151.726	0.9789992975606235
151.727	0.9811338581893035
151.728	0.9835358680433257
151.729	0.9855970195566226
151.73	0.9868370003084456
151.731	0.9872412148586229
151.732	0.9874287758274787
151.733	0.9879748489378337
151.734	0.9890547447145186
151.735	0.9905885683561556
151.736	0.9918832013691613
151.737	0.991926394679786
151.738	0.9905785526149001
151.739	0.9886653107592641
151.74	0.9870826854128274
151.741	0.9863115155791146
151.742	0.986301043687329
151.743	0.9866209009659254
151.744	0.9870632641461334
151.745	0.9876777302132901
151.746	0.9885541588775677
151.747	0.9898561341014831
151.748	0.9914570500280236
151.749	0.9927734583274282
151.75	0.9930682306138855
151.751	0.992287652016632
151.752	0.991226177232031
151.75300000000001	0.990420757665187
151.754	0.9896876510634856
151.755	0.9888881408888046
151.756	0.9882164154149835
151.757	0.9876820016846158
151.758	0.9872537209545005
151.75900000000001	0.9875078721293501
151.76	0.9890381429242214
151.761	0.991333334341792
151.762	0.9930344368897853
151.763	0.9932539216277356
151.764	0.9922442133540412
151.76500000000001	0.9905855900748239
151.766	0.9888697431776078
151.767	0.9878658451779074
151.768	0.9876991213114882
151.769	0.9875748699935347
151.77	0.9869101457321757
151.77100000000002	0.9859883744983245
151.772	0.9855012282437313
151.773	0.9861112445701129
151.774	0.9880380675704304
151.775	0.9908813830193411
151.776	0.9938871643387476
151.77700000000002	0.9960415003042473
151.778	0.9968327387863961
151.779	0.997016119697469
151.78	0.9975829506354945
151.781	0.9987232739544925
151.782	0.9998155520711293
151.78300000000002	1.0
151.784	0.9990315661632065
151.785	0.9972987132664377
151.786	0.9955041313141489
151.787	0.9945015883843913
151.788	0.9947027569627159
151.78900000000002	0.9954604958911011
151.79	0.9960044921914779
151.791	0.9963797322850105
151.792	0.9965131252100843
151.793	0.9961423820985879
151.794	0.995406041975114
151.79500000000002	0.9942952732610012
151.796	0.9927702805598894
151.797	0.9909392270332235
151.798	0.9884814934642916
151.799	0.9855842917302152
151.8	0.9833355883530608
151.80100000000002	0.9823043078166077
151.802	0.9823400909704473
151.803	0.9830684551028125
151.804	0.984276313197323
151.805	0.98590736768463
151.806	0.9876409672978926
151.80700000000002	0.9892039865692598
151.808	0.990491406989748
151.809	0.9910760686489564
151.81	0.9904726961647622
151.811	0.9888916976506341
151.812	0.9868140466429296
151.81300000000002	0.984757736824898
151.814	0.9835028314336398
151.815	0.9834401335407564
151.816	0.9843301840225068
151.817	0.9855958248652666
151.818	0.9866649274752155
151.81900000000002	0.9873916283175197
151.82	0.9877579313671369
151.821	0.9875338237717024
151.822	0.9868048945745408
151.823	0.9857841840633271
151.824	0.9845044204916116
151.82500000000002	0.983224198894801
151.826	0.9822020764313706
151.827	0.9815227255355606
151.828	0.9814163016675899
151.829	0.982186369641646
151.83	0.9836232911901439
151.83100000000002	0.9852081476887897
151.832	0.9867856655403271
151.833	0.9883171013928
151.834	0.9897599010885254
151.835	0.9910251348895812
151.836	0.9918920519117116
151.837	0.9922110838783277
151.838	0.9919695678095922
151.839	0.9914598969094517
151.84	0.9909262585272071
151.841	0.9903115075661167
151.842	0.9897860654751471
151.843	0.9896318610940348
151.844	0.9900443860830793
151.845	0.9912790136979337
151.846	0.9931124620393661
151.847	0.9948503599628795
151.848	0.995855510848203
151.849	0.9959377168887413
151.85	0.9953380504577125
151.851	0.994228180437242
151.852	0.9928417057042335
151.853	0.9913503052720355
151.854	0.9898388897828534
151.855	0.9885859432490376
151.856	0.9878913240806593
151.857	0.9878537727505836
151.858	0.9883790772553249
151.859	0.9895106782757755
151.86	0.9911208958934393
151.861	0.9927051424086033
151.862	0.9939909566572479
151.863	0.995162761993831
151.864	0.9964345993780238
151.865	0.9976643554323709
151.866	0.9985502539825134
151.867	0.9989312812159595
151.868	0.9985786419142423
151.869	0.9971898541961021
151.87	0.9948192686763773
151.871	0.9922730201329306
151.872	0.9905639756918876
151.873	0.9897850781371239
151.874	0.9892601995196711
151.875	0.9886205534794116
151.876	0.9881776703324608
151.877	0.9882463367005148
151.87800000000001	0.9887671548508637
151.879	0.9892235393145977
151.88	0.9888332714836574
151.881	0.9872256815611017
151.882	0.9845932088844722
151.883	0.9816682702179088
151.88400000000001	0.9791981422104306
151.885	0.9772258441709872
151.886	0.9756533507467722
151.887	0.9745198207907348
151.888	0.973288997672844
151.889	0.9712603961580427
151.89000000000001	0.9682662586309604
151.891	0.9643973774615654
151.892	0.9596071308740858
151.893	0.9532260637740481
151.894	0.9438674806550784
151.895	0.9306403252302763
151.89600000000002	0.9127761430460237
151.897	0.8884071772282303
151.898	0.8554661462169445
151.899	0.8114241808070581
151.9	0.7523398278526576
151.901	0.6783509175754652
151.90200000000002	0.5998031224904465
151.903	0.5286043828653586
151.904	0.4685111240640764
151.905	0.41828923528118866
151.906	0.3759721173205813
151.907	0.3398954540419811
151.90800000000002	0.30863767117359553
151.909	0.2812407736711097
151.91	0.2573914278967067
151.911	0.2370306235148667
151.912	0.22007547360774737
151.913	0.20599587269285957
151.91400000000002	0.1938097047274289
151.915	0.18274349430251127
151.916	0.17270206784747827
151.917	0.1637661041726893
151.918	0.15595151681683966
151.919	0.14919775480002903
151.92000000000002	0.1432586734009419
151.921	0.13761710274661848
151.922	0.13181952167685787
151.923	0.12607629983341545
151.924	0.12094069829335342
151.925	0.11672989082684505
151.92600000000002	0.11321279682497189
151.927	0.11011158125145852
151.928	0.10749516629391194
151.929	0.1050170320456922
151.93	0.10223797200039063
151.931	0.09963099122247654
151.93200000000002	0.09770935554800911
151.933	0.09623606161338816
151.934	0.09472484701784661
151.935	0.09262123728675468
151.936	0.08990745474234257
151.937	0.08708793312154332
151.93800000000002	0.08469740765040552
151.939	0.08326704419406566
151.94	0.08270458761690265
151.941	0.08250799164532821
151.942	0.08203626721652692
151.943	0.0808078864957874
151.94400000000002	0.07918981557201395
151.945	0.07789423648145764
151.946	0.07710034496074258
151.947	0.0764431387795945
151.948	0.07550384288478845
151.949	0.07390543065836645
151.95000000000002	0.07161984138740354
151.951	0.06927802541250937
151.952	0.06767548140734013
151.953	0.06710918787509255
151.954	0.0672069336000055
151.955	0.06746920757943918
151.95600000000002	0.06757930273768958
151.957	0.06729903404198315
151.958	0.06674839193446899
151.959	0.06641546508456639
151.96	0.06642890454166278
151.961	0.06643841032728887
151.962	0.06595018956800291
151.963	0.06458547213293402
151.964	0.06266090387639943
151.965	0.06092839685281915
151.966	0.05999956301747224
151.967	0.06007091130618195
151.968	0.06065376298486149
151.969	0.060963342566290206
151.97	0.060647809259973075
151.971	0.0600194657982257
151.972	0.05945585335703582
151.973	0.059105591874227884
151.974	0.05903082271140496
151.975	0.0588739513733445
151.976	0.05816647194026787
151.977	0.05698003091827242
151.978	0.05561998646984275
151.979	0.054663675606267816
151.98	0.054708807331957446
151.981	0.055381672026413614
151.982	0.05587890746395225
151.983	0.05572102368298948
151.984	0.05497305571208676
151.985	0.05419788077523527
151.986	0.0537478824089894
151.987	0.053624893170975886
151.988	0.05349336142137623
151.989	0.052756724368425136
151.99	0.05128898875507395
151.991	0.049840799246775244
151.992	0.04902124930205976
151.993	0.048970809038390094
151.994	0.0497633986537968
151.995	0.05093093761583306
151.996	0.05195826085865391
151.997	0.05256589749356653
151.998	0.05271299010332956
151.999	0.05286723594415445
152.0	0.05339280192969241
152.001	0.05398173899393866
152.002	0.05397992724726343
152.00300000000001	0.05304882073069874
152.004	0.05135870996611561
152.005	0.049615819569432465
152.006	0.048482963774292544
152.007	0.04812676444192401
152.008	0.04837459764949006
152.00900000000001	0.04879142500102348
152.01	0.04907332039577052
152.011	0.04926962598060423
152.012	0.04947466689501198
152.013	0.04977047542101347
152.014	0.05024658997623796
152.01500000000001	0.050734139645159625
152.016	0.050830924905673695
152.017	0.050271629575303484
152.018	0.04934839819582037
152.019	0.048635644847041505
152.02	0.048425838913299976
152.02100000000002	0.048558462648001
152.022	0.04868005692234713
152.023	0.048683539996042545
152.024	0.0484520627825565
152.025	0.04800552870618546
152.026	0.04764540723473417
152.02700000000002	0.04753714623383117
152.028	0.04754164057183393
152.029	0.047268804835189845
152.03	0.04646180230120111
152.031	0.045288171182264345
152.032	0.0441974965663657
152.03300000000002	0.04346401042504296
152.034	0.043183239080596784
152.035	0.04334497904864859
152.036	0.0436892856535298
152.037	0.04401035749258759
152.038	0.04428268503972576
152.03900000000002	0.04461989539697489
152.04	0.045075905047831356
152.041	0.045480180477787104
152.042	0.0456709251853345
152.043	0.04552074543562993
152.044	0.04487405434029611
152.04500000000002	0.0437554644255727
152.046	0.04256705153354671
152.047	0.041731147884017265
152.048	0.04133481026161674
152.049	0.041150034516110975
152.05	0.04087520520676271
152.05100000000002	0.04053965594067176
152.052	0.040362927554975205
152.053	0.04029135957777437
152.054	0.040253957430365035
152.055	0.04045587187270367
152.056	0.040770632864453975
152.05700000000002	0.04070366050267791
152.058	0.0402754469001308
152.059	0.03998420509708225
152.06	0.0398709266858817
152.061	0.039678954490719995
152.062	0.03956161120976995
152.06300000000002	0.03963934536022115
152.064	0.03981446337260028
152.065	0.040062401131432335
152.066	0.040312555493040726
152.067	0.04046847614647259
152.068	0.040490996191883295
152.06900000000002	0.040355947479337
152.07	0.03994804010738838
152.071	0.03922052645475311
152.072	0.03834751816142647
152.073	0.03738697312750345
152.074	0.036454686477887084
152.07500000000002	0.0360202015685435
152.076	0.036164725276510656
152.077	0.03649673684761703
152.078	0.03699163142992045
152.079	0.037768426335238234
152.08	0.03852693293599412
152.08100000000002	0.0389003740518155
152.082	0.03902375372751364
152.083	0.03912853400310372
152.084	0.039119257920602585
152.085	0.03883897555206062
152.086	0.03812134101827158
152.087	0.037180328632533406
152.088	0.03632857733441374
152.089	0.03553469624493812
152.09	0.03492826296214691
152.091	0.034667371539372785
152.092	0.034756477721945865
152.093	0.03504676742035807
152.094	0.03514575893647292
152.095	0.03481434900862463
152.096	0.034337496961146984
152.097	0.03387099748582654
152.098	0.033363257617694174
152.099	0.03313671581067578
152.1	0.03317263792056046
152.101	0.033096552726714724
152.102	0.03285010732977213
152.103	0.032634180645442316
152.104	0.03257408395504172
152.105	0.032716908435029744
152.106	0.033100495597551426
152.107	0.03361339904397248
152.108	0.034024713980189185
152.109	0.034004027977827665
152.11	0.033601691327073295
152.111	0.03321393510599333
152.112	0.032860754296389884
152.113	0.032278667944182146
152.114	0.031432554961998885
152.115	0.030499734513137765
152.116	0.029754477271312543
152.117	0.02952561038057523
152.118	0.02989832930866358
152.119	0.0307993346031867
152.12	0.0319907703062163
152.121	0.0327512037462993
152.122	0.03249275807436667
152.123	0.03150642648068757
152.124	0.030465526785321
152.125	0.029648407156065423
152.126	0.0289874949131808
152.127	0.028376074188803026
152.12800000000001	0.027750567582880362
152.129	0.02694211095911579
152.13	0.026144152754100456
152.131	0.026019558077467912
152.132	0.026740236727373547
152.133	0.02805342041950469
152.13400000000001	0.029429957880343482
152.135	0.030280860771939706
152.136	0.030637449813280232
152.137	0.0309326858734344
152.138	0.03138621238868166
152.139	0.03203553427368873
152.14000000000001	0.0327261041991025
152.141	0.03283823739752355
152.142	0.0320948716665181
152.143	0.030916097222449777
152.144	0.029894241415249285
152.145	0.02959556246036472
152.14600000000002	0.03003440645414773
152.147	0.030635348033541517
152.148	0.030927473339726428
152.149	0.030674635303607277
152.15	0.029881955654904487
152.151	0.029082583660349978
152.15200000000002	0.02886117609893378
152.153	0.02918640817305069
152.154	0.029538535426498595
152.155	0.029491144183494807
152.156	0.029040315368824027
152.157	0.02847414805586157
152.15800000000002	0.028331507982450592
152.159	0.029004071672160556
152.16	0.030104939557419986
152.161	0.03073599128614221
152.162	0.030506894409759563
152.163	0.029763130095858552
152.16400000000002	0.02893777083545761
152.165	0.02835301964089632
152.166	0.028025595996251238
152.167	0.027550981371505835
152.168	0.02670771364254261
152.169	0.025452088253292402
152.17000000000002	0.023758361184206992
152.171	0.022332457996605267
152.172	0.022110696041299772
152.173	0.02304870597772461
152.174	0.02445615873295375
152.175	0.02569456160232651
152.17600000000002	0.026371746818562074
152.177	0.02649165407490129
152.178	0.026597823918051544
152.179	0.027245676098936734
152.18	0.028202450333637757
152.181	0.028766354049258737
152.18200000000002	0.02833325813738405
152.183	0.026880362452334657
152.184	0.025237630280724177
152.185	0.024323448042607866
152.186	0.024309505833192885
152.187	0.02468705648325483
152.18800000000002	0.025005758263158148
152.189	0.024992616169097114
152.19	0.024581467220274416
152.191	0.02410273757158797
152.192	0.024011417070964373
152.193	0.024430106220368383
152.19400000000002	0.025015987174818004
152.195	0.02536197679889637
152.196	0.02497607767856197
152.197	0.023826377427018076
152.198	0.022702836258218808
152.199	0.02235853193476542
152.20000000000002	0.02289514416045772
152.201	0.023719302160597595
152.202	0.024209353156593606
152.203	0.024210593959406772
152.204	0.023814233830274652
152.205	0.023325891431256213
152.20600000000002	0.023238807380271245
152.207	0.023584825865950444
152.208	0.02376782997348509
152.209	0.023282344007666735
152.21	0.022153296308742385
152.211	0.02099014167492397
152.212	0.020425544862746562
152.213	0.020555983462548152
152.214	0.021262091890108276
152.215	0.02222482077955104
152.216	0.0230292051759012
152.217	0.02357256653645213
152.218	0.0239258692471427
152.219	0.024352604342810374
152.22	0.025096304964838646
152.221	0.025815000006710304
152.222	0.02593037624880617
152.223	0.02537388345107473
152.224	0.024346791262484277
152.225	0.02319366585872539
152.226	0.022613077555142264
152.227	0.022960486225454612
152.228	0.02370496609751983
152.229	0.024023046776076126
152.23	0.023693742838360624
152.231	0.023171385833276426
152.232	0.02293338826449704
152.233	0.023220373358748426
152.234	0.023756723263177293
152.235	0.02398809121793311
152.236	0.02369933622434808
152.237	0.022762457457228217
152.238	0.02159455757816178
152.239	0.021036152705014268
152.24	0.02135343054509922
152.241	0.022117095508941354
152.242	0.022700492274354635
152.243	0.02290457604798332
152.244	0.022811299959947646
152.245	0.02256913326446712
152.246	0.022301217293921673
152.247	0.022232685901276895
152.248	0.0222537499139822
152.249	0.021650313268964102
152.25	0.020268352167535295
152.251	0.01861831501759889
152.252	0.017240542303098235
152.25300000000001	0.016398539312729523
152.254	0.016165843202938006
152.255	0.016523210892122848
152.256	0.017122753484205635
152.257	0.01757153284508336
152.258	0.017893646081905922
152.25900000000001	0.018415081158563218
152.26	0.019283080656503745
152.261	0.02024404392824716
152.262	0.020752707649569574
152.263	0.02048670976568189
152.264	0.019593251332372285
152.26500000000001	0.01844096476362814
152.266	0.017468185024465333
152.267	0.0171671373185214
152.268	0.0175519718554629
152.269	0.01804279689595103
152.27	0.01839386660990212
152.27100000000002	0.01873833501243784
152.272	0.01915674927162101
152.273	0.019605619236701434
152.274	0.02008301903557246
152.275	0.020628427812488505
152.276	0.02096156789656122
152.27700000000002	0.02074556209702574
152.278	0.020105715152672763
152.279	0.01956178454064569
152.28	0.01932909399074043
152.281	0.019219202813925883
152.282	0.01910588630516236
152.28300000000002	0.018940727913144783
152.284	0.01876213061193945
152.285	0.018594370793092476
152.286	0.018345483943191687
152.287	0.017994888068123115
152.288	0.017695803528100507
152.28900000000002	0.017306360047857357
152.29	0.016599123596448297
152.291	0.01584098931271972
152.292	0.015281628042789217
152.293	0.014874782741055985
152.294	0.014599824087273014
152.29500000000002	0.01457718164382414
152.296	0.014844028674731806
152.297	0.015266249581369804
152.298	0.015761623300409457
152.299	0.01638413058675349
152.3	0.01695097617403732
152.30100000000002	0.017118578954207667
152.302	0.01695285998229857
152.303	0.016648358705827
152.304	0.016153863557640157
152.305	0.015363405493539449
152.306	0.014315738531146947
152.30700000000002	0.013379757862638854
152.308	0.012907564239241697
152.309	0.012782017631939882
152.31	0.012836552983427318
152.311	0.013231862990739028
152.312	0.014052699228924211
152.31300000000002	0.015041560828637687
152.314	0.015850720090160707
152.315	0.016403923805820713
152.316	0.016890087410276738
152.317	0.01729735383735251
152.318	0.017516234873364976
152.31900000000002	0.01762990732565119
152.32	0.017686817180688638
152.321	0.01756151830724209
152.322	0.017282694673741935
152.323	0.017048547639112573
152.324	0.0168136836639193
152.32500000000002	0.016584710864231036
152.326	0.016394755005761995
152.327	0.016228107462835623
152.328	0.016044956646776777
152.329	0.015530806256383005
152.33	0.014747259901032098
152.33100000000002	0.014111085012561284
152.332	0.013673794239326114
152.333	0.013217011997507527
152.334	0.012768040315955733
152.335	0.012471964250542169
152.336	0.012499527977932292
152.337	0.01310030039619853
152.338	0.01415476502790264
152.339	0.015411725945670985
152.34	0.016571656713686232
152.341	0.017222884984963015
152.342	0.017328158204482164
152.343	0.017221562964840842
152.344	0.01702443660529101
152.345	0.01659032516764647
152.346	0.01594840546987367
152.347	0.01518876079430859
152.348	0.014274601892754691
152.349	0.01320842272305462
152.35	0.012292511408683416
152.351	0.011919674067800924
152.352	0.012254307012084647
152.353	0.012998702212441126
152.354	0.013615717462243214
152.355	0.014156377571540474
152.356	0.014860621610296925
152.357	0.015604474573875888
152.358	0.016267236964794804
152.359	0.016877686235474212
152.36	0.017173938551965074
152.361	0.01675099006598677
152.362	0.015664971200951613
152.363	0.014437788424098858
152.364	0.0137228420803904
152.365	0.013786389729957245
152.366	0.014360366566547036
152.367	0.014893537434224296
152.368	0.014948429802367042
152.369	0.014464506880958176
152.37	0.013844268110301493
152.371	0.013609092488786903
152.372	0.013869684248036375
152.373	0.01433522767102129
152.374	0.01451059675137776
152.375	0.014176019596906486
152.376	0.013525086962794478
152.377	0.012868395806851826
152.37800000000001	0.012646219238469546
152.379	0.013191595472399108
152.38	0.014328366034084763
152.381	0.01526550147348755
152.382	0.01529958516417297
152.383	0.014537557585000345
152.38400000000001	0.013710331351145306
152.385	0.013361214094325587
152.386	0.013370228496122518
152.387	0.013425754350674743
152.388	0.013063834940757945
152.389	0.01198122095552682
152.39000000000001	0.010622009017170081
152.391	0.009758833521477678
152.392	0.009814892109744814
152.393	0.010625622546400008
152.394	0.01171142923985144
152.395	0.01262847959271245
152.39600000000002	0.013166274984118499
152.397	0.013356273807753168
152.398	0.0136827367361631
152.399	0.014537087615854372
152.4	0.01546936857153589
152.401	0.01573671582165012
152.40200000000002	0.015074902774402071
152.403	0.013949809450166143
152.404	0.01302327860262788
152.405	0.012518040087808107
152.406	0.012314221190086159
152.407	0.012342905919507345
152.40800000000002	0.012528374978255659
152.409	0.012443447928832122
152.41	0.011859842616892945
152.411	0.011288952252332306
152.412	0.011152114871172233
152.413	0.011255801240252588
152.41400000000002	0.011244159220904522
152.415	0.010816875635885468
152.416	0.009964646232737621
152.417	0.009007451965384664
152.418	0.008477852604413898
152.419	0.008904722682017037
152.42000000000002	0.010076073244196144
152.421	0.01126881065488471
152.422	0.01190477748422659
152.423	0.011854352462531609
152.424	0.011503822710828504
152.425	0.011396871135658196
152.42600000000002	0.011706866552438706
152.427	0.012186124446189167
152.428	0.012405729124716052
152.429	0.011876246856504699
152.43	0.010749120014634935
152.431	0.009686023188633073
152.43200000000002	0.009262819354779156
152.433	0.009561648292067645
152.434	0.009943444982033313
152.435	0.01003631024199792
152.436	0.00995204556261526
152.437	0.009683682575987855
152.43800000000002	0.00948234864043239
152.439	0.009838988408286464
152.44	0.010665957505935053
152.441	0.01125072897026617
152.442	0.011147082207439483
152.443	0.010502628856380836
152.44400000000002	0.009693577866618128
152.445	0.0091866484776646
152.446	0.009343391874806343
152.447	0.01015073966784316
152.448	0.011102786061565235
152.449	0.011549408452398394
152.45000000000002	0.01138437321489703
152.451	0.011127657237290822
152.452	0.011174518636493807
152.453	0.011476771727901245
152.454	0.011825137443540612
152.455	0.01185796722248398
152.45600000000002	0.011239579827930984
152.457	0.010035974102145774
152.458	0.00888948488643564
152.459	0.008447170339851925
152.46	0.008776574622326413
152.461	0.009449404954964364
152.462	0.009909585753335382
152.463	0.010012958912814682
152.464	0.009937271067002174
152.465	0.009845461186666769
152.466	0.009886119775812665
152.467	0.01010165485265201
152.468	0.010132448504513907
152.469	0.009486468283375503
152.47	0.00818838550206519
152.471	0.006768600221884797
152.472	0.00581252435091803
152.473	0.00568361207966
152.474	0.006397233326371014
152.475	0.0075698838269937585
152.476	0.00873888216420507
152.477	0.0096364734397699
152.478	0.010362915503823589
152.479	0.011134465178256777
152.48	0.011897789557733041
152.481	0.012442692705094417
152.482	0.012527900843631477
152.483	0.012108399417963465
152.484	0.011214573438376422
152.485	0.00999376591321241
152.486	0.008839599677671282
152.487	0.008138193311729275
152.488	0.007935665069116873
152.489	0.007772748613961229
152.49	0.007401697129299467
152.491	0.007130222205648214
152.492	0.007170148148172582
152.493	0.007277487197335563
152.494	0.007213826400647239
152.495	0.0071821450278262
152.496	0.007270929801634937
152.497	0.007031989626682936
152.498	0.006406519353154371
152.499	0.005980541533782786
152.5	0.006083256032375927
152.501	0.006566974115307874
152.502	0.007068225110730995
152.50300000000001	0.007394186319063571
152.504	0.0076108591979922435
152.505	0.007801237948675757
152.506	0.007968050932425925
152.507	0.008073032003609204
152.508	0.008072801753028172
152.50900000000001	0.007759097364808174
152.51	0.007132007153280318
152.511	0.006608221641266784
152.512	0.006313623829998598
152.513	0.006106714479582174
152.514	0.006113550570490588
152.51500000000001	0.0065429411964210964
152.516	0.00715707537123851
152.517	0.007564221629131246
152.518	0.007889156065788041
152.519	0.008288901880363516
152.52	0.008692394640995178
152.52100000000002	0.009133001661494057
152.522	0.009517007104148413
152.523	0.009589831565162642
152.524	0.009331466878091263
152.525	0.008863714863132328
152.526	0.008212970390695813
152.52700000000002	0.0074685869678774155
152.528	0.0068553421127174495
152.529	0.0064526751718308635
152.53	0.0062923633032482724
152.531	0.006595423573208132
152.532	0.007139628428390617
152.53300000000002	0.0075274635147115875
152.534	0.007895123203496704
152.535	0.008416179145387455
152.536	0.00883437025471277
152.537	0.008923974623927166
152.538	0.00888763073202087
152.53900000000002	0.008813439729195403
152.54	0.008565113942827048
152.541	0.008200209192251671
152.542	0.007909808256020895
152.543	0.007787033206721758
152.544	0.007834746251547871
152.54500000000002	0.00797880166186039
152.546	0.008074929439902805
152.547	0.008131078986629788
152.548	0.008125863183720657
152.549	0.007928698344757526
152.55	0.007705492991995447
152.55100000000002	0.007646032668305721
152.552	0.007602232636156659
152.553	0.0074142879685162215
152.554	0.0072228391887977274
152.555	0.007376480818726238
152.556	0.00801807079504639
152.55700000000002	0.008862270029624173
152.558	0.009809692515163277
152.559	0.01092567124516366
152.56	0.011638716375302005
152.561	0.011435123639482963
152.562	0.010623437592717742
152.56300000000002	0.009787296688799156
152.564	0.009208966631416548
152.565	0.008684438897253817
152.566	0.007779879963208169
152.567	0.006537623375672198
152.568	0.005336502978179713
152.56900000000002	0.004259403993825423
152.57	0.0036727876987196323
152.571	0.003957645946531151
152.572	0.0048772307101289615
152.573	0.0059869787078504376
152.574	0.006779961017249914
152.57500000000002	0.007191601894296216
152.576	0.007568308133524209
152.577	0.00791520143361475
152.578	0.008169861897089233
152.579	0.008444455625477262
152.58	0.008501385755003407
152.58100000000002	0.008085055471664314
152.582	0.007421340566221234
152.583	0.006897872366989785
152.584	0.006692621059514879
152.585	0.006723536963074018
152.586	0.006889054817572149
152.587	0.007163816611060653
152.588	0.00740134602967971
152.589	0.0072178135371363805
152.59	0.00659804169564207
152.591	0.006063448116846118
152.592	0.0057520372519806184
152.593	0.005299660474717368
152.594	0.004642877477461553
152.595	0.004039740471528176
152.596	0.0036746465716615373
152.597	0.003673586734788375
152.598	0.004114564732075071
[truncated: 401 more rows]
