# Supplementary material for: Stimulus duration encoding occurs early in the moth olfactory pathway
Source: Commun Biol. 2024 Oct 3;7:1252. doi: 10.1038/s42003-024-06921-z (PMC11449909; doi:10.1038/s42003-024-06921-z)
Supplement: Supplementary file 3 — Supplementary Data 1 [file 42003_2024_6921_MOESM3_ESM.zip › Fig 1/C/acetone.csv]

time	PID (normalized)
150.6	-0.0008936838289188438
150.601	-0.0009227961722815471
150.602	-0.0009430140610599666
150.603	-0.0009507100307709339
150.604	-0.0009475803901535017
150.605	-0.0009365459739613492
150.606	-0.0009241134476055706
150.607	-0.0009177337394833117
150.608	-0.0009168792720424158
150.609	-0.0009151200958665922
150.61	-0.0009112508524202929
150.611	-0.0009113108582288723
150.612	-0.0009237841264970887
150.613	-0.0009518219117202164
150.614	-0.000994563187791925
150.615	-0.0010460035630572974
150.616	-0.0010913190958949566
150.617	-0.0011247182758752383
150.618	-0.0011500229692855718
150.619	-0.0011693257778484735
150.62	-0.0011831630889104086
150.621	-0.001182080381678341
150.622	-0.0011617485949131947
150.623	-0.001132145062383494
150.624	-0.001098240854335966
150.625	-0.0010678310356470478
150.626	-0.0010479397625087659
150.627	-0.0010369221024274955
150.62800000000001	-0.001029627411420174
150.629	-0.001014853632645359
150.63	-0.000985019742678428
150.631	-0.0009440178807146803
150.632	-0.0009001160440661309
150.633	-0.0008571028877120163
150.63400000000001	-0.0008177806757365487
150.635	-0.0007788976110450743
150.636	-0.000732998686873298
150.637	-0.0006847672880412471
150.638	-0.0006429334380788815
150.639	-0.0006135765693228101
150.64000000000001	-0.0006027480315430156
150.641	-0.0006010732949737032
150.642	-0.0005914557633760147
150.643	-0.0005731001035339903
150.644	-0.0005487278977986918
150.645	-0.0005226829458399476
150.64600000000002	-0.0005087096499109907
150.647	-0.0005120117598980267
150.648	-0.0005265030594995932
150.649	-0.0005438429916520379
150.65	-0.0005591062144564297
150.651	-0.0005777944637553491
150.65200000000002	-0.000606752593400709
150.653	-0.0006430759235247231
150.654	-0.0006823490855361505
150.655	-0.0007204006507006833
150.656	-0.0007497785247721033
150.657	-0.0007654929764089895
150.65800000000002	-0.0007667237681441934
150.659	-0.0007620517327174155
150.66	-0.0007691084938767601
150.661	-0.0007895375002497487
150.662	-0.0008091299322825138
150.663	-0.0008252664839714175
150.66400000000002	-0.0008392815866535013
150.665	-0.0008459749477018031
150.666	-0.0008490797266776795
150.667	-0.0008583916092940074
150.668	-0.0008715010086531488
150.669	-0.0008778333270688137
150.67000000000002	-0.0008694331721919425
150.671	-0.0008456058832225557
150.672	-0.0008107403223705695
150.673	-0.0007767915797752814
150.674	-0.0007600300884287766
150.675	-0.0007633092623421721
150.67600000000002	-0.0007752415816425173
150.677	-0.0007798557017621502
150.678	-0.0007754134301147802
150.679	-0.0007753258655610032
150.68	-0.0007848851736915239
150.681	-0.000801702228756093
150.68200000000002	-0.0008282276184969124
150.683	-0.0008592357219877091
150.684	-0.0008803326893259175
150.685	-0.0008890236338447148
150.686	-0.0008913266703850284
150.687	-0.0008959113022461713
150.68800000000002	-0.0009073961864900872
150.689	-0.0009193119096971171
150.69	-0.0009241648058190383
150.691	-0.0009170567840276433
150.692	-0.0009058790889587598
150.693	-0.0009034858256210159
150.69400000000002	-0.0009096790802558215
150.695	-0.0009196716045767181
150.696	-0.0009268705726849656
150.697	-0.0009223323794895616
150.698	-0.0009014422082291996
150.699	-0.0008741312164023877
150.70000000000002	-0.0008572187536968727
150.701	-0.0008503661052602553
150.702	-0.0008413478881180521
150.703	-0.0008283584487070382
150.704	-0.0008166828980984308
150.705	-0.0008042958313769968
150.70600000000002	-0.0007912327666944034
150.707	-0.0007859523706998839
150.708	-0.0007911976188728022
150.709	-0.0007968034595589132
150.71	-0.0007989939489456761
150.711	-0.0008043095203733193
150.712	-0.0008142496327132705
150.713	-0.0008285764140105747
150.714	-0.0008484746344869236
150.715	-0.0008734700384161157
150.716	-0.0008960907181368357
150.717	-0.0009107881480828829
150.718	-0.0009177178683377764
150.719	-0.000916393058992017
150.72	-0.0009109436888373374
150.721	-0.0009136376921562771
150.722	-0.000932117022341764
150.723	-0.0009573110358941251
150.724	-0.0009754049611963277
150.725	-0.0009836555714481758
150.726	-0.0009922840930011
150.727	-0.0010094232412928804
150.728	-0.001032250833102678
150.729	-0.001053115690967318
150.73	-0.001065264208174483
150.731	-0.0010675812580674762
150.732	-0.0010602584518434076
150.733	-0.0010479896281765319
150.734	-0.00104353865989818
150.735	-0.0010518368757376569
150.736	-0.0010640315742026704
150.737	-0.0010715922780666508
150.738	-0.001070904703252827
150.739	-0.0010608521085749508
150.74	-0.001049082233711198
150.741	-0.001036741517597286
150.742	-0.001017510023188714
150.743	-0.0009993363115009535
150.744	-0.0009913162995188753
150.745	-0.000988547237334991
150.746	-0.0009886803713198644
150.747	-0.0009959662366232015
150.748	-0.0010088875838048874
150.749	-0.0010232135521948938
150.75	-0.0010305899124683202
150.751	-0.0010220877291902243
150.752	-0.00099806378556991
150.75300000000001	-0.0009681900880726773
150.754	-0.0009469542976542149
150.755	-0.000943199109056348
150.756	-0.000955554101121878
150.757	-0.0009744421709250811
150.758	-0.0009929462389133641
150.75900000000001	-0.0010104767582621486
150.76	-0.001028483436122195
150.761	-0.0010473954747697513
150.762	-0.0010655971836300423
150.763	-0.0010877734187763085
150.764	-0.001113638307615252
150.76500000000001	-0.001131552320098017
150.766	-0.0011408771140580412
150.767	-0.001150862865377145
150.768	-0.0011549161880551927
150.769	-0.001149132750956156
150.77	-0.0011415133368225198
150.77100000000002	-0.0011271883236623594
150.772	-0.0011028533247338925
150.773	-0.0010770947420446538
150.774	-0.0010552016085422263
150.775	-0.001034303564139651
150.776	-0.0010126724201959857
150.77700000000002	-0.0009895792449007834
150.778	-0.0009631143206527791
150.779	-0.0009353286245366733
150.78	-0.0009134633176820797
150.781	-0.0008967701038981454
150.782	-0.0008732697043224746
150.78300000000002	-0.0008452582509339062
150.784	-0.0008199582355959144
150.785	-0.0007899780365990402
150.786	-0.0007538982870937174
150.787	-0.0007214539057058406
150.788	-0.0007005606794139837
150.78900000000002	-0.0006958501062313823
150.79	-0.0007058727583361789
150.791	-0.0007272179453899615
150.792	-0.0007531717820741023
150.793	-0.0007721020939875095
150.794	-0.0007802749389466463
150.79500000000002	-0.0007815458241946798
150.796	-0.0007802593725754973
150.797	-0.0007741894367039452
150.798	-0.0007564747677978889
150.799	-0.0007277701929780609
150.8	-0.0006963007669757879
150.80100000000002	-0.0006711227832342139
150.802	-0.0006586331693905703
150.803	-0.0006620386074476606
150.804	-0.0006784410700491784
150.805	-0.0006975382832908534
150.806	-0.0007113705816163719
150.80700000000002	-0.0007200219620208083
150.808	-0.0007263276234361224
150.809	-0.0007244497318190547
150.81	-0.0007089335858427731
150.811	-0.0006954541612649757
150.812	-0.0007009147443110848
150.81300000000002	-0.0007247070230226159
150.814	-0.0007571398331289749
150.815	-0.0007881766680124324
150.816	-0.0008161446301767393
150.817	-0.0008475960889986822
150.818	-0.0008830121975401124
150.81900000000002	-0.0009126031565961109
150.82	-0.0009324567375106233
150.821	-0.000952693806727166
150.822	-0.0009834669437105447
150.823	-0.00102096168141473
150.824	-0.0010555601153460225
150.82500000000002	-0.0010805844718324278
150.826	-0.0010928047629554089
150.827	-0.001092171678856766
150.828	-0.0010807526286321328
150.829	-0.0010607829444472254
150.83	-0.0010369704977284345
150.83100000000002	-0.0010211245476671592
150.832	-0.0010204137455268165
150.833	-0.0010315996665714398
150.834	-0.0010428887674183297
150.835	-0.0010435559186303227
150.836	-0.0010315365283322432
150.837	-0.0010058366387458626
150.838	-0.0009706902551455327
150.839	-0.0009369693633300898
150.84	-0.0009167237132064283
150.841	-0.0009178179989767609
150.842	-0.0009371630697971357
150.843	-0.0009678796383577742
150.844	-0.0010019090341430203
150.845	-0.0010293467820870325
150.846	-0.0010545816421326554
150.847	-0.0010839399665258996
150.848	-0.0011092507631339885
150.849	-0.0011251879688066902
150.85	-0.0011351892924633697
150.851	-0.0011443213309373353
150.852	-0.0011554590317514172
150.853	-0.0011621042707392814
150.854	-0.00115102812604497
150.855	-0.0011181349986000516
150.856	-0.0010691838030558556
150.857	-0.0010128450384970387
150.858	-0.0009614178056772328
150.859	-0.0009297271330480756
150.86	-0.0009268110177996325
150.861	-0.0009418294946212125
150.862	-0.0009527071441976648
150.863	-0.0009476249302705433
150.864	-0.0009261625731136104
150.865	-0.0008960841498936663
150.866	-0.0008644412219452293
150.867	-0.0008349763279158363
150.868	-0.0008084324774514007
150.869	-0.0007847343580010308
150.87	-0.0007714611577091759
150.871	-0.0007728146403342738
150.872	-0.0007889067337320436
150.873	-0.0008083496162786285
150.874	-0.0008157930383681387
150.875	-0.0008129124240136625
150.876	-0.0007962899132771427
150.877	-0.0007560718369069697
150.87800000000001	-0.0006974113641897516
150.879	-0.0006281760739847113
150.88	-0.0005447602343483339
150.881	-0.00044344531730273773
150.882	-0.00033281106717075927
150.883	-0.00021960667357069102
150.88400000000001	-9.553044588164714e-05
150.885	4.649860303152183e-05
150.886	0.000219285615687261
150.887	0.0004508978774331976
150.888	0.0007689678907198697
150.889	0.0012061581218682795
150.89000000000001	0.0018113411135287558
150.891	0.002635623074455992
150.892	0.00373339052412759
150.893	0.005184825833942518
150.894	0.007113136817495689
150.895	0.009692625784545666
150.89600000000002	0.013144025813215377
150.897	0.017750634771720456
150.898	0.023896581311743756
150.899	0.032085872267793684
150.9	0.04288444325322168
150.901	0.0568037376481256
150.90200000000002	0.07429954588191509
150.903	0.09594960190577921
150.904	0.12266988072671113
150.905	0.1556303039635621
150.906	0.1957229782550845
150.907	0.24313888471749673
150.90800000000002	0.29723952848886576
150.909	0.3563727123472112
150.91	0.41812806240245654
150.911	0.4801827423903188
150.912	0.5406626220390122
150.913	0.5980540661633235
150.91400000000002	0.6512928588390047
150.915	0.6997811250565323
150.916	0.7433060922949245
150.917	0.781843375093632
150.918	0.8154595691446489
150.919	0.8444799203519575
150.92000000000002	0.8694399698512444
150.921	0.8907864396575618
150.922	0.9089067557041751
150.923	0.9243274878659263
150.924	0.9375056435155573
150.925	0.9486544840181997
150.92600000000002	0.957921202720388
150.927	0.9656513490447978
150.928	0.9721916493791731
150.929	0.9777067037535798
150.93	0.9823261426882007
150.931	0.9860864548544093
150.93200000000002	0.9891014658051781
150.933	0.9915738706773188
150.934	0.9935099301167327
150.935	0.9948651917575416
150.936	0.9956838981656473
150.937	0.99617259770071
150.93800000000002	0.9967151055157101
150.939	0.9974156382964163
150.94	0.9980978936518626
150.941	0.9986741476340362
150.942	0.9990669882499126
150.943	0.9992294108188366
150.94400000000002	0.9993168711718186
150.945	0.9994998236776325
150.946	0.9997319246919663
150.947	0.9999179008964275
150.948	1.0
150.949	0.9998896219624918
150.95000000000002	0.9996115551446041
150.951	0.9992063973622081
150.952	0.9986289849154759
150.953	0.9979364962508137
150.954	0.9973154379092545
150.955	0.9969963791766588
150.95600000000002	0.9970748214690518
150.957	0.9974131077989108
150.958	0.9978134584250627
150.959	0.9981552980202463
150.96	0.9982739970072347
150.961	0.998036287355121
150.962	0.9975507570271235
150.963	0.9969955900772524
150.964	0.9964679602990271
150.965	0.9959708695005421
150.966	0.9955077251844102
150.967	0.9951069996067352
150.968	0.9947323746450841
150.969	0.9943931457346487
150.97	0.9941799666504967
150.971	0.9941292622445048
150.972	0.9942877137612232
150.973	0.9946949215715398
150.974	0.9952616139708996
150.975	0.9959265463617197
150.976	0.9965231909128742
150.977	0.9967055521045665
150.978	0.9963912014265088
150.979	0.9958837663812478
150.98	0.9954528891466264
150.981	0.9952017822765384
150.982	0.9951605544953782
150.983	0.9952611436592234
150.984	0.995464173447022
150.985	0.995713301834118
150.986	0.9957482622260097
150.987	0.9955348498659714
150.988	0.9953150873004657
150.989	0.9950580824262915
150.99	0.9947478813265066
150.991	0.9944330232480072
150.992	0.9941266862381127
150.993	0.9940208130740626
150.994	0.9940684927193263
150.995	0.9941168056562534
150.996	0.9942757353175472
150.997	0.9945064903935139
150.998	0.994653273023746
150.999	0.9947080838264408
151.0	0.9947008925989863
151.001	0.9945558530770651
151.002	0.9942069170950555
151.00300000000001	0.9937418159274565
151.004	0.9931856803621043
151.005	0.9926758795837369
151.006	0.9924532433361171
151.007	0.9925216179586648
151.008	0.9927955079743805
151.00900000000001	0.9932053533648023
151.01	0.9935932082542057
151.011	0.993856541830159
151.012	0.9941400770147915
151.013	0.9945096563422386
151.014	0.9947192135772692
151.01500000000001	0.9945900002514207
151.016	0.9942809119340693
151.017	0.9940144004395164
151.018	0.9939019713352044
151.019	0.9939322073998749
151.02	0.9940482556841913
151.02100000000002	0.9942236769725189
151.022	0.99440726529208
151.023	0.9946915740372938
151.024	0.9950831563561365
151.025	0.9953239871191251
151.026	0.9953873473324408
151.02700000000002	0.9954300396800799
151.028	0.995379283197937
151.029	0.9951863655008405
151.03	0.994908464844816
151.031	0.9945204801418008
151.032	0.9940412008409739
151.03300000000002	0.9936472081697345
151.034	0.9935920884051308
151.035	0.9938278282165269
151.036	0.9940803352487979
151.037	0.9943206764469956
151.038	0.9946725954865758
151.03900000000002	0.9951175000695283
151.04	0.9955978526677189
151.041	0.9961364185087485
151.042	0.9966993037141713
151.043	0.9970659666406027
151.044	0.9970155370304191
151.04500000000002	0.9966731500740531
151.046	0.9962150487791079
151.047	0.9956171283718663
151.048	0.9949878654370016
151.049	0.9944596416858106
151.05	0.994054487671731
151.05100000000002	0.99377705443091
151.052	0.9936584532413055
151.053	0.9938033434243289
151.054	0.9941272576414266
151.055	0.9944725630058615
151.056	0.99481906041252
151.05700000000002	0.9950703378750607
151.058	0.9950680551307695
151.059	0.9948311012700358
151.06	0.9945338394020323
151.061	0.9942703938163221
151.062	0.9940825714489637
151.06300000000002	0.9939908760724167
151.064	0.9939559283873678
151.065	0.993994976099444
151.066	0.9941917992896983
151.067	0.9945679738928241
151.068	0.9949998654352082
151.06900000000002	0.9952794169867997
151.07	0.9953322373097346
151.071	0.9951976705286318
151.072	0.9948847262294689
151.073	0.9945169683842146
151.074	0.9943268353999379
151.07500000000002	0.9943791549873876
151.076	0.9945468284873115
151.077	0.9947546918242325
151.078	0.9950231141481668
151.079	0.9953128198430821
151.08	0.995570395126089
151.08100000000002	0.9958468171699483
151.082	0.9961267892951031
151.083	0.996317937060246
151.084	0.9963449178594477
151.085	0.9961877053932413
151.086	0.9959286881129452
151.087	0.9956291170232462
151.088	0.9953882248567185
151.089	0.9953259950898258
151.09	0.9953683892689761
151.091	0.9954192843825452
151.092	0.9954775898556458
151.093	0.9955672051933773
151.094	0.9956934214799561
151.095	0.995738430675675
151.096	0.9956349428177821
151.097	0.9954242142791151
151.098	0.9951736091220297
151.099	0.994875121831385
151.1	0.9945390447307998
151.101	0.9941969388813353
151.102	0.9938968248913986
151.103	0.9937113935635545
151.104	0.9935871547042798
151.105	0.9936738763200592
151.106	0.994023244975572
151.107	0.9944140201242582
151.108	0.9947290741088336
151.109	0.9949075504210529
151.11	0.9949536095581692
151.111	0.9948138268413816
151.112	0.9944384870433596
151.113	0.994020185961911
151.114	0.9936907330664736
151.115	0.9933497520434907
151.116	0.9930347577065423
151.117	0.9929910308547344
151.118	0.9932287339018407
151.119	0.9935025536418154
151.12	0.9937545829397211
151.121	0.9940618373707115
151.122	0.9943723543655024
151.123	0.9945422314772892
151.124	0.9945261635392348
151.125	0.9943387200146259
151.126	0.9940067952929882
151.127	0.9937138568570859
151.12800000000001	0.9935639254601655
151.129	0.9935128059059347
151.13	0.9935075162590672
151.131	0.9934925052547282
151.132	0.993502567506608
151.133	0.9936201459900191
151.13400000000001	0.9938793412690017
151.135	0.9942242164655276
151.136	0.9945857823582565
151.137	0.9949748612041405
151.138	0.9953292988993127
151.139	0.9955565197331426
151.14000000000001	0.9956053618324097
151.141	0.9954480678115382
151.142	0.9952390913106878
151.143	0.995002486142931
151.144	0.9946794703518104
151.145	0.9944510685105894
151.14600000000002	0.9944022610314902
151.147	0.9944919158740504
151.148	0.9946712734395593
151.149	0.9949371479319747
151.15	0.9953104662773464
151.151	0.9956737170886435
151.15200000000002	0.9959891074161832
151.153	0.9962721200245802
151.154	0.996392476179616
151.155	0.9962838174181222
151.156	0.996083421703504
151.157	0.9958679866342457
151.15800000000002	0.9956514929921004
151.159	0.9955135466637632
151.16	0.9955116323025133
151.161	0.9956943461409501
151.162	0.9959262947628715
151.163	0.9960803958065391
151.16400000000002	0.9961778718920214
151.165	0.9961568317497963
151.166	0.9959402838630658
151.167	0.99550290137716
151.168	0.9950342691587484
151.169	0.9947425854680808
151.17000000000002	0.9945825315480048
151.171	0.9944952966503364
151.172	0.9945383195449604
151.173	0.9947978288081181
151.174	0.9952136740015997
151.175	0.9956315850546388
151.17600000000002	0.9959864927701904
151.177	0.996337423342305
151.178	0.9966476847472041
151.179	0.9968136288937995
151.18	0.9967408708310398
151.181	0.9962771301154354
151.18200000000002	0.9955960334306977
151.183	0.9950450714779306
151.184	0.9947111669742004
151.185	0.9945391503737799
151.186	0.9944882995250484
151.187	0.9945989242740841
151.18800000000002	0.9948059811702624
151.189	0.9949368742648396
151.19	0.9950543621050622
151.191	0.9953536397272329
151.192	0.9957714860966822
151.193	0.9960244911052362
151.19400000000002	0.996015930471063
151.195	0.9957747729406723
151.196	0.995386003960766
151.197	0.995096222618177
151.198	0.9950743635092556
151.199	0.9952645650191613
151.20000000000002	0.995602005103954
151.201	0.9960456964838509
151.202	0.9964457916243337
151.203	0.9968332571062359
151.204	0.9973832188333234
151.205	0.9980754438999331
151.20600000000002	0.9986661703725441
151.207	0.9988566079904259
151.208	0.9985734751839151
151.209	0.9980657474606471
151.21	0.9975723062354045
151.211	0.9970470463922511
151.212	0.996509063944418
151.213	0.9960283369812964
151.214	0.9955311950110136
151.215	0.9950390592877455
151.216	0.994624639368938
151.217	0.9943903890030543
151.218	0.9943773498154779
151.219	0.9945070721751346
151.22	0.9947478883721008
151.221	0.9950889764285408
151.222	0.9953571655668839
151.223	0.9953626577331206
151.224	0.9951779790415721
151.225	0.9948164740651244
151.226	0.9943542358566391
151.227	0.994099620285321
151.228	0.9940729069870208
151.229	0.9942390305513158
151.23	0.9947124174940342
151.231	0.9952619453623875
151.232	0.9955673989447835
151.233	0.9956572177326756
151.234	0.9955388293975715
151.235	0.995209862844856
151.236	0.9948116349318256
151.237	0.9943748066096519
151.238	0.9940285953341926
151.239	0.9939446883309577
151.24	0.9941172066918729
151.241	0.9945127223664008
151.242	0.995050535687231
151.243	0.9956627743415525
151.244	0.996264403317918
151.245	0.9967451329534514
151.246	0.9970631068917869
151.247	0.997223422738616
151.248	0.9972361583594868
151.249	0.9971140256367775
151.25	0.9968554037106548
151.251	0.9964251270754977
151.252	0.995957194512192
151.25300000000001	0.9956068680713416
151.254	0.995392871752804
151.255	0.9953314250802724
151.256	0.9953920094952095
151.257	0.9955160422157274
151.258	0.9956554867998896
151.25900000000001	0.995830353834411
151.26	0.9960837209536899
151.261	0.9962945165495813
151.262	0.996309531714207
151.263	0.9961151698052986
151.264	0.9957843878686048
151.26500000000001	0.9954307957204872
151.266	0.995050589790504
151.267	0.9946589632772465
151.268	0.9944344465528029
151.269	0.9943213770916539
151.27	0.9941980570550806
151.27100000000002	0.9942387077041938
151.272	0.9944636487946836
151.273	0.9947176615530667
151.274	0.9950917040369192
151.275	0.9957216363899265
151.276	0.9964783119032291
151.27700000000002	0.9971254182124
151.278	0.9976094205251529
151.279	0.9978749546652594
151.28	0.9977563802919626
151.281	0.9972979457062393
151.282	0.9967267104569804
151.28300000000002	0.9962593460266552
151.284	0.9960204248885958
151.285	0.9959838298868691
151.286	0.9960744628211744
151.287	0.9962171479430333
151.288	0.9962943792412932
151.28900000000002	0.9961196450408506
151.29	0.9956668367940859
151.291	0.9951369822924544
151.292	0.9946028515382649
151.293	0.9941845555656451
151.294	0.9941029343015207
151.29500000000002	0.9942431300787113
151.296	0.9943803830084628
151.297	0.9945430014869752
151.298	0.994833463477778
151.299	0.9952132560799382
151.3	0.9955855410488048
151.30100000000002	0.9959175120505785
151.302	0.9960818791422504
151.303	0.9959480909897852
151.304	0.9956290899429573
151.305	0.9952023642049094
151.306	0.9946707809124148
151.30700000000002	0.9941790390364666
151.308	0.9938390963148417
151.309	0.9937065714079609
151.31	0.9938086607402947
151.311	0.9941400282528213
151.312	0.994677202470446
151.31300000000002	0.9953045635673466
151.314	0.9959446863886687
151.315	0.9964841052776197
151.316	0.9968126854409883
151.317	0.9969279225279084
151.318	0.9968711426474363
151.31900000000002	0.99683902777995
151.32	0.9968204430973279
151.321	0.9966008155619367
151.322	0.9963093063237912
151.323	0.9962132760561935
151.324	0.9963450589139592
151.32500000000002	0.9967250917695948
151.326	0.9972841131620943
151.327	0.9977164714159358
151.328	0.9979847890967588
151.329	0.9981303329189981
151.33	0.9979001684598803
151.33100000000002	0.9973006991485276
151.332	0.996576998177764
151.333	0.9958260806775724
151.334	0.9951723877529948
151.335	0.9946402927113546
151.336	0.9941826136761269
151.337	0.9938113167594148
151.338	0.9935211342738771
151.339	0.9933156261492857
151.34	0.9933452589031405
151.341	0.9938181000368834
151.342	0.9944807244526518
151.343	0.9949491377779044
151.344	0.9952451179078639
151.345	0.9954365964075922
151.346	0.995421760987422
151.347	0.9951569895598694
151.348	0.9947115363345225
151.349	0.9942594804194839
151.35	0.9939616363291487
151.351	0.9938410681537801
151.352	0.9939927336202397
151.353	0.9944970072923133
151.354	0.9951390993898364
151.355	0.9956668626482977
151.356	0.9960031146020704
151.357	0.9961141888870473
151.358	0.9959668756685865
151.359	0.9954885794668117
151.36	0.9948919987742183
151.361	0.9945846075108726
151.362	0.9945992790659001
151.363	0.9948068613125923
151.364	0.9951556282227738
151.365	0.9955164991669527
151.366	0.9957094602860402
151.367	0.995644480592401
151.368	0.9953755398696448
151.369	0.9951061524764134
151.37	0.9949571250866095
151.371	0.9949256726352811
151.372	0.9948491520378122
151.373	0.994450965583241
151.374	0.993835969347035
151.375	0.9932331141653296
151.376	0.9926783966026526
151.377	0.9923400396668646
151.37800000000001	0.9924253561926191
151.379	0.9928831080561986
151.38	0.9934925385384072
151.381	0.9941959373182622
151.382	0.9949815206242224
151.383	0.9956588217922964
151.38400000000001	0.9962054198269396
151.385	0.9966961929811634
151.386	0.9970307621026566
151.387	0.9971456449851591
151.388	0.9971361923961972
151.389	0.9971044311354887
151.39000000000001	0.9970328963286303
151.391	0.9969199118451516
151.392	0.9968165475368326
151.393	0.9967365130779923
151.394	0.996753740907907
151.395	0.9968855539230017
151.39600000000002	0.9970464033527657
151.397	0.9972644291712979
151.398	0.997561900808489
151.399	0.9978129148808145
151.4	0.9979438998537236
151.401	0.9979413104138727
151.40200000000002	0.9977222616776605
151.403	0.9972633397424332
151.404	0.9966294020056563
151.405	0.9959630424040131
151.406	0.9955387786433849
151.407	0.9953596814566958
151.40800000000002	0.9951639878300409
151.409	0.9950542213595208
151.41	0.995156969591534
151.411	0.9952252980033882
151.412	0.9950327430745403
151.413	0.9946587705693194
151.41400000000002	0.9942314365919209
151.415	0.9937260010644439
151.416	0.9932607084814467
151.417	0.9929528834805564
151.418	0.9926965191230998
151.419	0.992424840154708
151.42000000000002	0.9922266673036758
151.421	0.9922149179573868
151.422	0.9923992193033649
151.423	0.9926994230374273
151.424	0.9930068098119561
151.425	0.9931793380855966
151.42600000000002	0.9931454248982667
151.427	0.992928762792828
151.428	0.9926470994539921
151.429	0.9923746514828637
151.43	0.992082529182168
151.431	0.9918822399660066
151.43200000000002	0.9918483704771424
151.433	0.9919707006683208
151.434	0.9922699455939094
151.435	0.9926521449556507
151.436	0.9930672943189824
151.437	0.993569862700356
151.43800000000002	0.9940869434020286
151.439	0.9945404705516323
151.44	0.9948714999117012
151.441	0.9950141367884556
151.442	0.9951063025910184
151.443	0.9951831759956651
151.44400000000002	0.9951006109856196
151.445	0.9948729773765446
151.446	0.9945757801782109
151.447	0.9943911191817556
151.448	0.9944256099838655
151.449	0.9944340926020717
151.45000000000002	0.9943155199051399
151.451	0.9941268589091058
151.452	0.9937942145931798
151.453	0.9933833481004466
151.454	0.9930425819330378
151.455	0.992826406774177
151.45600000000002	0.992661831930758
151.457	0.9923614271457968
151.458	0.9920169370388626
151.459	0.9919061793064573
151.46	0.9920676893677604
151.461	0.9923876377251172
151.462	0.9927292611576846
151.463	0.9930180021287877
151.464	0.9933211935526355
151.465	0.99370312381534
151.466	0.9941201255170891
151.467	0.9943862277848688
151.468	0.9943570348872991
151.469	0.9941753364305603
151.47	0.9940094661214957
151.471	0.9939283778643798
151.472	0.9939402043085006
151.473	0.9940109473705412
151.474	0.9940818044686517
151.475	0.9940579464847797
151.476	0.9939501190309985
151.477	0.993816177714008
151.478	0.9937817707938895
151.479	0.9939913764597652
151.48	0.9943118251470923
151.481	0.9945110056871865
151.482	0.9945428565509657
151.483	0.9943718559542092
151.484	0.993993401731478
151.485	0.9935722752139267
151.486	0.9932453516250388
151.487	0.9930396495795683
151.488	0.9929286193698518
151.489	0.9929062588647287
151.49	0.9930035752580728
151.491	0.9931830413459204
151.492	0.993455258764412
151.493	0.9939550862819123
151.494	0.9946528456778139
151.495	0.9952967536355869
151.496	0.99578637609123
151.497	0.9962077778550116
151.498	0.9964633220759201
151.499	0.9963812428781013
151.5	0.9960353036087094
151.501	0.9956777649711741
151.502	0.9954518205457266
151.50300000000001	0.9953228873687969
151.504	0.9953693331929552
151.505	0.9956469330979673
151.506	0.9960239008583005
151.507	0.9962727992172455
151.508	0.996244630101608
151.50900000000001	0.9959847586944733
151.51	0.9956031199104738
151.511	0.9952472736277749
151.512	0.9949418466645614
151.513	0.9945799705093687
151.514	0.9941221804507545
151.51500000000001	0.9937256371671821
151.516	0.9934900332112542
151.517	0.9932930765407683
151.518	0.9932456653538667
151.519	0.9935675138949391
151.52	0.9940669022498992
151.52100000000002	0.9944067502840223
151.522	0.994482676963611
151.523	0.9943369971023029
151.524	0.9941028672782464
151.525	0.9939389859171488
151.526	0.9939059923507503
151.52700000000002	0.9940318946965351
151.528	0.9942772901744045
151.529	0.9944028011198704
151.53	0.9942842018759888
151.531	0.994185134130445
151.532	0.9942489683939626
151.53300000000002	0.9942986839214051
151.534	0.9942938769799499
151.535	0.9942585273253447
151.536	0.9941176397427512
151.537	0.9938966592138551
151.538	0.9937638506119215
151.53900000000002	0.9939159679199829
151.54	0.9942649019297116
151.541	0.9944505316916403
151.542	0.9943578426713423
151.543	0.9941943257579613
151.544	0.9940916624734069
151.54500000000002	0.9939883688867834
151.546	0.9939394958942217
151.547	0.9939569001060025
151.548	0.9938809188160128
151.549	0.9936936099660341
151.55	0.9934769929138658
151.55100000000002	0.993257669272208
151.552	0.9930641365918613
151.553	0.9929853187131534
151.554	0.9930507336643984
151.555	0.993263671250065
151.556	0.9935834471217951
151.55700000000002	0.9938192298450156
151.558	0.9938315355471257
151.559	0.9936499986597664
151.56	0.9934026907589254
151.561	0.9932419210867287
151.562	0.993171352705798
151.56300000000002	0.993064323403847
151.564	0.9928865451125755
151.565	0.9927271846188875
151.566	0.9925826023495139
151.567	0.9924514407153936
151.568	0.9924998533378165
151.56900000000002	0.9928113348588681
151.57	0.9933395716803504
151.571	0.9939586659555137
151.572	0.9944569638423352
151.573	0.994746367150277
151.574	0.9949673953807513
151.57500000000002	0.9951531650653676
151.576	0.995150517511483
151.577	0.9950493236928563
151.578	0.9950150358108203
151.579	0.9949632075227597
151.58	0.9948768342503118
151.58100000000002	0.9948187254233302
151.582	0.9946717282381159
151.583	0.9944364051640083
151.584	0.9943010326278183
151.585	0.9944335357880182
151.586	0.9948936266940392
151.587	0.9955402331592679
151.588	0.9961915334105629
151.589	0.9966109800018105
151.59	0.9965714688696465
151.591	0.9961725410868025
151.592	0.9956800933918318
151.593	0.9951837676452152
151.594	0.9947633460750183
151.595	0.9946394928293462
151.596	0.994758510580585
151.597	0.994919325250792
151.598	0.995341912467397
151.599	0.9961841648217822
151.6	0.9971574934715192
151.601	0.998023364695003
151.602	0.9986424663505908
151.603	0.9988805165465396
151.604	0.9988865066540087
151.605	0.9987997764914177
151.606	0.998457351243539
151.607	0.9978171351893712
151.608	0.9970996342939888
151.609	0.9964659692921313
151.61	0.9958987145878812
151.611	0.9953795771756639
151.612	0.9949959917780447
151.613	0.99485932132911
151.614	0.9948978504654692
151.615	0.9949377652112399
151.616	0.9950258214999383
151.617	0.995283768438972
151.618	0.9955665358823482
151.619	0.995590142023111
151.62	0.9953459401854601
151.621	0.9949705982505747
151.622	0.9945390650075783
151.623	0.9942339898636569
151.624	0.9941732282517176
151.625	0.9942372882301164
151.626	0.9944028505180016
151.627	0.9947535586560766
151.62800000000001	0.9951838099371209
151.629	0.9956295556539233
151.63	0.9960524057015591
151.631	0.9962424955714447
151.632	0.9961137963600529
151.633	0.9958008688805764
151.63400000000001	0.9954686138693041
151.635	0.9951754054937477
151.636	0.9949181941658901
151.637	0.9947891167955081
151.638	0.9949216430421174
151.639	0.9952885765920382
151.64000000000001	0.9957093450592055
151.641	0.9961233550693109
151.642	0.9965510652148234
151.643	0.9968911207983866
151.644	0.9970698945095562
151.645	0.997107469659882
151.64600000000002	0.9970440494190368
151.647	0.996926323361851
151.648	0.9967890710094891
151.649	0.9968572956607227
151.65	0.997210830930081
151.651	0.9975227926971788
151.65200000000002	0.9975402302113545
151.653	0.997242327979834
151.654	0.9968609419145456
151.655	0.9966295031834296
151.656	0.9965458307872167
151.657	0.9965690891337581
151.65800000000002	0.9966524470567073
151.659	0.9966194384618
151.66	0.9963825431544843
151.661	0.9960355781020223
151.662	0.9956431201771555
151.663	0.9953507746749569
151.66400000000002	0.995171461584285
151.665	0.9950055618862754
151.666	0.994973961241937
151.667	0.9951355195178058
151.668	0.9954580220688122
151.669	0.9958314139304233
151.67000000000002	0.9960406807091604
151.671	0.9961179663093904
151.672	0.9961682309230887
151.673	0.9961489964620349
151.674	0.9961074268525721
151.675	0.9961068569726527
151.67600000000002	0.9959649400998873
151.677	0.9954696226709001
151.678	0.9948851896560112
151.679	0.9945851434567637
151.68	0.9945743480741291
151.681	0.9947406232273397
151.68200000000002	0.9949302579816577
151.683	0.9950709642550318
151.684	0.9951722581573763
151.685	0.9951852827145052
151.686	0.9951068754821875
151.687	0.9949326722438157
151.68800000000002	0.9946334287162031
151.689	0.9942861472113081
151.69	0.9940051928568114
151.691	0.9937864096628054
151.692	0.9935682499566754
151.693	0.9933687087285639
151.69400000000002	0.9933101291386062
151.695	0.9934523196414453
151.696	0.9936480566444846
151.697	0.9937715027485635
151.698	0.9938508844593783
151.699	0.9939001855115167
151.70000000000002	0.9938514109810296
151.701	0.993741862773495
151.702	0.9937225237563189
151.703	0.9937949743105784
151.704	0.9939705052278865
151.705	0.9942403148561307
151.70600000000002	0.9945122482356015
151.707	0.9947409608129653
151.708	0.9949665638742532
151.709	0.9953084026630502
151.71	0.995734332706587
151.711	0.9961894868800982
151.712	0.9965917381046749
151.713	0.9966924225796377
151.714	0.9964277945943106
151.715	0.9960261024257775
151.716	0.995705319546817
151.717	0.9955067508432938
151.718	0.9954160952028027
151.719	0.9954820294618788
151.72	0.9956135569279165
151.721	0.9956328955374711
151.722	0.9955946385883205
151.723	0.9955041014274995
151.724	0.99528808433191
151.725	0.9951078434622548
151.726	0.9950438629086361
151.727	0.9950092408576416
151.728	0.9949195033321563
151.729	0.9947417922279045
151.73	0.9945313636840881
151.731	0.9943110915539902
151.732	0.9941687483087032
151.733	0.9941964310784102
151.734	0.9942724230024927
151.735	0.9943574334246358
151.736	0.9946641093684343
151.737	0.9952008536639579
151.738	0.9958286935423443
151.739	0.9964098302041026
151.74	0.9967252313317406
151.741	0.9967395062772814
151.742	0.9965078894741527
151.743	0.9962168440809147
151.744	0.9960002240765642
151.745	0.9957924211505519
151.746	0.9957299335912458
151.747	0.9957991148646445
151.748	0.9958329253352763
151.749	0.9958627777971959
151.75	0.9959112786812663
151.751	0.9960767682676421
151.752	0.9963580935753579
151.75300000000001	0.9965093092676226
151.754	0.9964687286101456
151.755	0.9963368641113602
151.756	0.9961505057412919
151.757	0.9958836435591558
151.758	0.9955375264694772
151.75900000000001	0.9952234362485309
151.76	0.994921758120087
151.761	0.9945227539429243
151.762	0.9941587690855658
151.763	0.9939957814405473
151.764	0.9940224323134219
151.76500000000001	0.9942324465788708
151.766	0.9945372034794826
151.767	0.9947191924161422
151.768	0.9947394092306238
151.769	0.994676897116397
151.77	0.9945423847803516
151.77100000000002	0.9943099102256829
151.772	0.9939931050149976
151.773	0.9937735073128957
151.774	0.9937845202619681
151.775	0.9939719407599433
151.776	0.9942791958347448
151.77700000000002	0.9946055684273484
151.778	0.9948349643227
151.779	0.9950234495351614
151.78	0.9951929703618029
151.781	0.9952738149008736
151.782	0.9953161238238347
151.78300000000002	0.9953127971037073
151.784	0.9951840685307279
151.785	0.9950252808793398
151.786	0.9948974947116663
151.787	0.9946216214608722
151.788	0.9941896857994883
151.78900000000002	0.9938044416022468
151.79	0.9936385877462363
151.791	0.9937388219875843
151.792	0.9939820080263395
151.793	0.9942250346904095
151.794	0.9944042687307079
151.79500000000002	0.9946193226289345
151.796	0.9949112979131395
151.797	0.9951856331134239
151.798	0.9954130805184206
151.799	0.9955562754492795
151.8	0.9954362809346997
151.80100000000002	0.9950474134110364
151.802	0.9947040962235535
151.803	0.9946195913012054
151.804	0.9948102277990374
151.805	0.9951847226107248
151.806	0.9955885657905984
151.80700000000002	0.9959428062056777
151.808	0.9963445705960957
151.809	0.9968641791939535
151.81	0.9972658528502638
151.811	0.9973750716974922
151.812	0.9973333528892722
151.81300000000002	0.9972379351691999
151.814	0.9971805567041097
151.815	0.9972804786337653
151.816	0.9974972095780209
151.817	0.9976748518155838
151.818	0.9976786524095539
151.81900000000002	0.9975852371131482
151.82	0.9975363241103573
151.821	0.997500311566634
151.822	0.9974307662457018
151.823	0.9973388951164258
151.824	0.9971937833963647
151.82500000000002	0.9968488259653313
151.826	0.9961483103939289
151.827	0.995266420733529
151.828	0.9945117853625096
151.829	0.9940170169831154
151.83	0.9937539187120944
151.83100000000002	0.9936064038831053
151.832	0.993540016073138
151.833	0.9935217083476787
151.834	0.9934630564553233
151.835	0.9933634496335413
151.836	0.9932464472187932
151.837	0.9930822358111985
151.838	0.9928858525500366
151.839	0.9927141891023902
151.84	0.9926177023187724
151.841	0.9926838024330595
151.842	0.992977309029503
151.843	0.9934080267973671
151.844	0.9938292748593304
151.845	0.9942027570104989
151.846	0.9945455803438368
151.847	0.9948532387202541
151.848	0.9951596533661138
151.849	0.9954700258590349
151.85	0.9957019149218682
151.851	0.9958511795063855
151.852	0.995814636155724
151.853	0.9955224903477753
151.854	0.9951593793671513
151.855	0.994782185591643
151.856	0.9943745548724653
151.857	0.9940850772978933
151.858	0.9940233592280636
151.859	0.9940613505749555
151.86	0.9940294324150234
151.861	0.9939673604928291
151.862	0.9940162653258704
151.863	0.9941939696152888
151.864	0.9943254500636092
151.865	0.9941799266507434
151.866	0.9938068382643686
151.867	0.9934159249873633
151.868	0.9930437520702716
151.869	0.9926553027055234
151.87	0.9924018130876846
151.871	0.9923396919312186
151.872	0.9922020113550192
151.873	0.9920494576331619
151.874	0.9921947987344737
151.875	0.9926373352377872
151.876	0.9932175851723691
151.877	0.993716442891769
151.87800000000001	0.99388581441473
151.879	0.9937683229177845
151.88	0.9935217135581552
151.881	0.9930757782571461
151.882	0.9923946997459507
151.883	0.9914475925797743
151.88400000000001	0.9900766435022013
151.885	0.9882628096903144
151.886	0.986001297746981
151.887	0.9831125084214691
151.888	0.979435981065487
151.889	0.9746740401641651
151.89000000000001	0.968305705585847
151.891	0.9596421784777034
151.892	0.9477009879362491
151.893	0.9314734453777359
151.894	0.9097829363605394
151.895	0.8809459661021154
151.89600000000002	0.8427696655719883
151.897	0.792133036152081
151.898	0.7242137525980368
151.899	0.6386786575887011
151.9	0.5475396085087791
151.901	0.4654918248799397
151.90200000000002	0.397439699255967
151.903	0.3416156681039626
151.904	0.29544992768661943
151.905	0.2568852101382028
151.906	0.22441015247406243
151.907	0.19689721678286812
151.90800000000002	0.17349884832408802
151.909	0.1535222721493239
151.91	0.1363626643215466
151.911	0.12156654258665786
151.912	0.10879214535631364
151.913	0.0977525525298696
151.91400000000002	0.08822057509232184
151.915	0.07998135065149362
151.916	0.07285167098484639
151.917	0.06670934643508694
151.918	0.061413149120744956
151.919	0.0568070321490554
151.92000000000002	0.0527983749302828
151.921	0.049315347722695524
151.922	0.04628401348472277
151.923	0.04364659083484073
151.924	0.04134713681917185
151.925	0.0393248008796294
151.92600000000002	0.03751409215147773
151.927	0.03587126005944308
151.928	0.03436855654910976
151.929	0.032982402496230724
151.93	0.03169991685395262
151.931	0.030512552032478102
151.93200000000002	0.02941644692732892
151.933	0.028407868095241557
151.934	0.02748926030085034
151.935	0.026670508570776127
151.936	0.025943258613433075
151.937	0.025282345713686233
151.93800000000002	0.02467021074102757
151.939	0.024090148669545633
151.94	0.023530226542781977
151.941	0.02300031464697751
151.942	0.022511705118751783
151.943	0.022060027778497436
151.94400000000002	0.021632307902763458
151.945	0.021213312433649118
151.946	0.020790649551175416
151.947	0.020366462493420952
151.948	0.01994700798045302
151.949	0.019534694570283017
151.95000000000002	0.019134641125651042
151.951	0.01875192048036208
151.952	0.018387739417835187
151.953	0.018025760009695017
151.954	0.017655125802840364
151.955	0.01728334248993959
151.95600000000002	0.016915700974231396
151.957	0.016556774788430942
151.958	0.016207618664350925
151.959	0.015861616229726743
151.96	0.015514531673133061
151.961	0.015174758272210705
151.962	0.014853413672053914
151.963	0.014553600577035879
151.964	0.014275962739483278
151.965	0.014020857958278933
151.966	0.01378202837925141
151.967	0.01355668180817155
151.968	0.013351620095144083
151.969	0.013171083045263545
151.97	0.013020278678447393
151.971	0.012901574387361663
151.972	0.01280197413534387
151.973	0.012698403021906918
151.974	0.01257699670377734
151.975	0.012443613561596577
151.976	0.012323259284307872
151.977	0.012239897235596825
151.978	0.01218663369168266
151.979	0.01214422562127431
151.98	0.012098567224851852
151.981	0.012039523438795724
151.982	0.011970690617936078
151.983	0.011891675957118196
151.984	0.011794885363605295
151.985	0.011686093081929238
151.986	0.0115764401509575
151.987	0.011467457504818018
151.988	0.011357551863532878
151.989	0.011255652432634046
151.99	0.011169230738006738
151.991	0.01109643944165733
151.992	0.011038678150329826
151.993	0.010992230106697622
151.994	0.010943715302218472
151.995	0.010888061866056445
151.996	0.010834445928904831
151.997	0.010793271996230407
151.998	0.010763254903430797
151.999	0.010730253656249886
152.0	0.010678820600866133
152.001	0.010603642538213635
152.002	0.01050910134266533
152.00300000000001	0.01040433691950083
152.004	0.010302943158876829
152.005	0.010219852573267426
152.006	0.01014925376922508
152.007	0.010059871341810075
152.008	0.00993795441664843
152.00900000000001	0.009799917962817062
152.01	0.009660843925794688
152.011	0.009526189514561616
152.012	0.009404957068417581
152.013	0.009305139109292912
152.014	0.009218481072320312
152.01500000000001	0.009135696905310681
152.016	0.009058419724051072
152.017	0.008991917695173332
152.018	0.00893705064250723
152.019	0.00887974233754376
152.02	0.008809954194987693
152.02100000000002	0.008733573696434944
152.022	0.008653823398022195
152.023	0.008574707067647245
152.024	0.008502400662687261
152.025	0.008434104363080003
152.026	0.008365230206457325
152.02700000000002	0.008296441850723498
152.028	0.008224170523712725
152.029	0.008144559424806382
152.03	0.008062683714540272
152.031	0.00798343127871992
152.032	0.007907667412475028
152.03300000000002	0.007832306376869587
152.034	0.007757475389634059
152.035	0.0076907646710631114
152.036	0.00764149583809732
152.037	0.00761195383420202
152.038	0.007586977071794057
152.03900000000002	0.0075517814913656145
152.04	0.007505576315264848
152.041	0.00745619924655161
152.042	0.007415465210329547
152.043	0.007389544589340809
152.044	0.007377353728368106
152.04500000000002	0.007370465320077867
152.046	0.007356651024292018
152.047	0.0073284091631730395
152.048	0.00728976353063561
152.049	0.007249176975186999
152.05	0.007210712312928961
152.05100000000002	0.0071775479510755484
152.052	0.007150120967380347
152.053	0.007121923729324546
152.054	0.007085325025919781
152.055	0.007039418046590558
152.056	0.006988885510025984
152.05700000000002	0.006941207263064848
152.058	0.006901979428681701
152.059	0.006867958014449124
152.06	0.006826790646725037
152.061	0.006766593890112115
152.062	0.006684509464953986
152.06300000000002	0.006588587641237235
152.064	0.0064942134397676715
152.065	0.006421139389290377
152.066	0.00637710100207522
152.067	0.006344678013507203
152.068	0.0063063508268102605
152.06900000000002	0.006258949929688799
152.07	0.006207034499523045
152.071	0.006155850260382152
152.072	0.0061054039962011334
152.073	0.006058943162739498
152.074	0.006024284321167605
152.07500000000002	0.006000681080091832
152.076	0.005979822253199566
152.077	0.005961042776357645
152.078	0.005948089065235332
152.079	0.005940949778651522
152.08	0.005936914762071476
152.08100000000002	0.005930350928153582
152.082	0.0059154160659983576
152.083	0.0058929948821524825
152.084	0.005871832043838269
152.085	0.005856536753182071
152.086	0.005845844147928698
152.087	0.005835690346259984
152.088	0.005826295548837762
152.089	0.0058274816554050235
152.09	0.005840406633824435
152.091	0.005855540516869833
152.092	0.005866715649418087
152.093	0.005872736409610256
152.094	0.005873040810003207
152.095	0.005858115091027349
152.096	0.005818245901644159
152.097	0.0057607350255028675
152.098	0.005702024159672129
152.099	0.005651036597061809
152.1	0.005602495979160939
152.101	0.005550268419092845
152.102	0.005494274422127401
152.103	0.005430943379447522
152.104	0.005358217699251345
152.105	0.005289161109549169
152.106	0.0052403204022619205
152.107	0.00521613568795547
152.108	0.005216726745649777
152.109	0.005240022690825699
152.11	0.00527417155158223
152.111	0.005303979325305806
152.112	0.0053255517130872745
152.113	0.005347031957410345
152.114	0.005373376036738385
152.115	0.005399343336464794
152.116	0.005421781846483951
152.117	0.005440427383335081
152.118	0.005457881743236929
152.119	0.005471348809767695
152.12	0.005473463207060705
152.121	0.005470759075930055
152.122	0.005464072676404356
152.123	0.005445431899137177
152.124	0.00541541498561665
152.125	0.0053800187024259675
152.126	0.005346914725512699
152.127	0.00531548524486573
152.12800000000001	0.005278891636719664
152.129	0.005241526918703266
152.13	0.00521407962881208
152.131	0.005196399743497113
152.132	0.005183845559503859
152.133	0.0051764387750225255
152.13400000000001	0.005172506995830518
152.135	0.005167485553293996
152.136	0.005156719667772654
152.137	0.0051382591601876314
152.138	0.005112697179643028
152.139	0.005072620440904978
152.14000000000001	0.005008355462175755
152.141	0.004926246469653995
152.142	0.004849180040866908
152.143	0.004800459754148057
152.144	0.004785595559754616
152.145	0.0047864001435434945
152.14600000000002	0.004775383125930655
152.147	0.004742094509217195
152.148	0.004699679672182859
152.149	0.004666888578176719
152.15	0.004650548460995807
152.151	0.0046461284111051545
152.15200000000002	0.004644783856268189
152.153	0.0046400443187084315
152.154	0.004631517856729505
152.155	0.0046184993644155115
152.156	0.004605211668904173
152.157	0.004602214623469347
152.15800000000002	0.004612440027981151
152.159	0.0046303741962144
152.16	0.004644781639114967
152.161	0.004647314864989516
152.162	0.0046434827688108535
152.163	0.004637207976303522
152.16400000000002	0.00462479194192967
152.165	0.0046073276696955625
152.166	0.004584430812203493
152.167	0.004548908479740745
152.168	0.004506302161722112
152.169	0.004481705274963737
152.17000000000002	0.004490041852562266
152.171	0.004522462365396724
152.172	0.004560450238958738
152.173	0.0045848894168888
152.174	0.004582962586909334
152.175	0.004558749932999713
152.17600000000002	0.004526147381480009
152.177	0.00448987799515416
152.178	0.004449062196714241
152.179	0.004407743844740174
152.18	0.004381583933610009
152.181	0.004385377240260747
152.18200000000002	0.004407778761637608
152.183	0.0044230841026008695
152.184	0.004415600854621668
152.185	0.004382590418868387
152.186	0.004329802009042241
152.187	0.0042751277335505615
152.18800000000002	0.004240543272372697
152.189	0.0042306077919358085
152.19	0.004237080496282549
152.191	0.00425307748381445
152.192	0.004271442593491434
152.193	0.004284155617582103
152.19400000000002	0.0042859085865215195
152.195	0.004277906345530448
152.196	0.0042679661907242495
152.197	0.004261625397391787
152.198	0.00425517996197842
152.199	0.004242797464689806
152.20000000000002	0.004229813208398012
152.201	0.004228931902382469
152.202	0.004244320191470443
152.203	0.004266651814841611
152.204	0.004280815410748929
152.205	0.00427632355954363
152.20600000000002	0.004251744920877958
152.207	0.0042103463418358125
152.208	0.004160363012738408
152.209	0.004114619604635054
152.21	0.00408417165114685
152.211	0.0040718006293866136
152.212	0.004068004452040974
152.213	0.004057630850540765
152.214	0.004031342916617004
152.215	0.003993326026518068
152.216	0.003957394430200716
152.217	0.003932235416625908
152.218	0.003910469024392671
152.219	0.0038743970352662885
152.22	0.003813617263612833
152.221	0.0037379417930832534
152.222	0.003666549703482274
152.223	0.0036115551243118198
152.224	0.0035779491457513086
152.225	0.0035671922069044773
152.226	0.0035667360548571063
152.227	0.0035521656960829096
152.228	0.0035212163360618574
152.229	0.0034925262080342102
152.23	0.003474321561425959
152.231	0.003464037059961545
152.232	0.003459762333189362
152.233	0.003459024114755767
152.234	0.003461761356809231
152.235	0.0034713800629448404
152.236	0.0034907954262466626
152.237	0.003520553141909135
152.238	0.0035546350086738793
152.239	0.0035778414837795143
152.24	0.0035740736710146367
152.241	0.0035440798679898184
152.242	0.0035023378033912232
152.243	0.0034623536694392194
152.244	0.003430359862935985
152.245	0.003407950143471383
152.246	0.003389031787160465
152.247	0.003360381622963405
152.248	0.00332281003557872
152.249	0.003288048337062643
152.25	0.003260641036989886
152.251	0.0032446809442936257
152.252	0.003248387152445332
152.25300000000001	0.0032699463879985666
152.254	0.0032920636529385314
152.255	0.0032985499775235383
152.256	0.0032910016374500307
152.257	0.003280453108817071
152.258	0.003272391356716257
152.25900000000001	0.003267209586336974
152.26	0.003260239759537208
152.261	0.003247725854091431
152.262	0.0032307527804413248
152.263	0.003208976811440351
152.264	0.003184836682905018
152.26500000000001	0.003162695386405314
152.266	0.003138602158350968
152.267	0.003101025648265826
152.268	0.0030468584219496076
152.269	0.002990698920832361
152.27	0.0029469808328096607
152.27100000000002	0.002915268482695368
152.272	0.0028982387868193436
152.273	0.002899782861069245
152.274	0.002905190055333995
152.275	0.0029043087102840572
152.276	0.0029087246371026485
152.27700000000002	0.00293258147390967
152.278	0.00298421137841842
152.279	0.00306364442152161
152.28	0.003158371548563136
152.281	0.0032518490605053653
152.282	0.00333696885222582
152.28300000000002	0.0034165304806777824
152.284	0.003491813982522241
152.285	0.0035573863214365424
152.286	0.0036027718594512067
152.287	0.00362324475666729
152.288	0.003619438162304185
152.28900000000002	0.0035952768109895573
152.29	0.003563600990203353
152.291	0.0035376894508030374
152.292	0.0035196389326916707
152.293	0.0034962980317416585
152.294	0.0034561976120617475
152.29500000000002	0.0034002610472219294
152.296	0.003340820698360074
152.297	0.0032973383466104685
152.298	0.0032810565063390498
152.299	0.003286389205920099
152.3	0.0032957594560135708
152.30100000000002	0.003302522971013289
152.302	0.0033072390678376617
152.303	0.0033018186987705234
152.304	0.003283693857205778
152.305	0.0032619645015013847
152.306	0.0032369534594776234
152.30700000000002	0.0031959935995713945
152.308	0.0031367575788133917
152.309	0.003067065380432967
152.31	0.0029970519457203516
152.311	0.0029378855323142937
152.312	0.0028942122355994355
152.31300000000002	0.002865600084460269
152.314	0.0028486230816538475
152.315	0.002834458124154217
152.316	0.0028240535866894223
152.317	0.002829267630086948
152.318	0.0028494715544986494
152.31900000000002	0.0028757373337957412
152.32	0.002898578352781024
152.321	0.0029050451375218487
152.322	0.0028903730596291765
152.323	0.0028586482010143676
152.324	0.0028189057318167283
152.32500000000002	0.002789056728653316
152.326	0.002781471131868886
152.327	0.002794461760144772
152.328	0.00282062383798611
152.329	0.0028483424117420448
152.33	0.0028735504136268722
152.33100000000002	0.0028983324493424894
152.332	0.0029151989664894266
152.333	0.0029191854735516735
152.334	0.0029138012835803278
152.335	0.0029017807886883725
152.336	0.0028831898211209733
152.337	0.0028670897923918485
152.338	0.0028638079865340176
152.339	0.0028645939597551837
152.34	0.002861033658092678
152.341	0.0028549524209037277
152.342	0.002846907234414199
152.343	0.002838352555095547
152.344	0.002832820469041908
152.345	0.002831973256554692
152.346	0.0028304414495438045
152.347	0.0028174995597149465
152.348	0.0027899575793556225
152.349	0.00275613670532893
152.35	0.0027270185380247488
152.351	0.0027129136923902657
152.352	0.0027168952769139423
152.353	0.0027308135025111203
152.354	0.0027515798279273535
152.355	0.0027777319050379173
152.356	0.002798713834538762
152.357	0.0028109613352031862
152.358	0.002819726754144162
152.359	0.0028204355512620634
152.36	0.0028004277649480596
152.361	0.0027601685902511634
152.362	0.00271434673010516
152.363	0.0026729513490770258
152.364	0.00263785861373683
152.365	0.0026125257768061043
152.366	0.002598037553307885
152.367	0.0025910760596273446
152.368	0.002594245250870977
152.369	0.0026099269698168738
152.37	0.002630938983914228
152.371	0.002651599737079501
152.372	0.002670438150765114
152.373	0.002691131852738154
152.374	0.0027185717774067144
152.375	0.0027444282882907807
152.376	0.002758121043885696
152.377	0.0027586626201652094
152.37800000000001	0.002749277447531406
152.379	0.002734488814815002
152.38	0.0027194330466565383
152.381	0.0027102842579826503
152.382	0.0027094655229385786
152.383	0.002714789372517654
152.38400000000001	0.002722456543317122
152.385	0.0027267417929319232
152.386	0.002722700088330735
152.387	0.0027099971959438133
152.388	0.0026928820418202675
152.389	0.0026762985561454753
152.39000000000001	0.0026694741615362065
152.391	0.002676084032038834
152.392	0.002689255609173381
152.393	0.002704778725333437
152.394	0.002714398150752987
152.395	0.002708310561568498
152.39600000000002	0.0026944915883039913
152.397	0.0026866367936949956
152.398	0.002688336141634275
152.399	0.002698670280351982
152.4	0.0027153141596348413
152.401	0.002739644164878813
152.40200000000002	0.002765193243855897
152.403	0.002776056224768499
152.404	0.0027678320278994857
152.405	0.0027430201876131204
152.406	0.002708047910215332
152.407	0.0026706219353171677
152.40800000000002	0.0026371862097268202
152.409	0.0026134547772965473
152.41	0.0025974651389920286
152.411	0.002584715368545862
152.412	0.002572031345786348
152.413	0.0025562443876249986
152.41400000000002	0.0025371088541465392
152.415	0.0025194015978622438
152.416	0.002503778058888465
152.417	0.002488946230084956
152.418	0.0024768592198331518
152.419	0.0024643977157040036
152.42000000000002	0.0024515910801591197
152.421	0.002450098829667749
152.422	0.002461917323538729
152.423	0.0024742454483825354
152.424	0.0024817434049331636
152.425	0.0024850312456266453
152.42600000000002	0.002482261099621918
152.427	0.0024774434118764277
152.428	0.002477598947555132
152.429	0.0024827405688660387
152.43	0.0024911737055613877
152.431	0.002500416101804355
152.43200000000002	0.0025038128989624446
152.433	0.002498465355109937
152.434	0.0024881707742233665
152.435	0.002478437121905258
152.436	0.002480118157259125
152.437	0.0024997121837180007
152.43800000000002	0.002522941332070801
152.439	0.0025326486997280734
152.44	0.002524337642159949
152.441	0.002499440629312756
152.442	0.0024675574681535103
152.443	0.0024387701191735016
152.44400000000002	0.0024128177410433324
152.445	0.002386494289612952
152.446	0.0023565630343843793
152.447	0.002323728418709398
152.448	0.0022948140773088642
152.449	0.0022737881925406623
152.45000000000002	0.0022589120038527615
152.451	0.002252134951233184
152.452	0.0022528965982539333
152.453	0.002251720997899181
152.454	0.0022506306952374705
152.455	0.0022601343400845747
152.45600000000002	0.002278898084917807
152.457	0.0022968149248759296
152.458	0.002304767700660776
152.459	0.0022896356187271628
152.46	0.0022448679067137464
152.461	0.0021879600728052623
152.462	0.002148122259794718
152.463	0.0021411378969909433
152.464	0.0021547707091432284
152.465	0.0021731899759631227
152.466	0.0021862602055702997
152.467	0.0021855233238274588
152.468	0.00218257708848284
152.469	0.002194135959006105
152.47	0.0022179761658375594
152.471	0.00223805121996463
152.472	0.002241182912700678
152.473	0.002222330816256012
152.474	0.0021873551036737473
152.475	0.002150321518703073
152.476	0.0021261855082571907
152.477	0.0021224900485636855
152.478	0.0021251510813884694
152.479	0.002119550324838534
152.48	0.0021094641431651734
152.481	0.0021014776171610202
152.482	0.0021002296984034556
152.483	0.0021056171887664458
152.484	0.002110666443590168
152.485	0.0021115554915320835
152.486	0.0021030584466236093
152.487	0.0020770534660444913
152.488	0.0020409289693139434
152.489	0.0020118353442168443
152.49	0.001996905591139975
152.491	0.001995964957762187
152.492	0.0020036362504417217
152.493	0.0020120748048989326
152.494	0.0020177389319561167
152.495	0.002020037151968884
152.496	0.0020180996376058173
152.497	0.0020096464010736967
152.498	0.0019992777987676946
152.499	0.0019956753191084538
152.5	0.0019964212880169436
152.501	0.001995218106064647
152.502	0.001990906393319659
152.50300000000001	0.001985249350305839
152.504	0.0019809588052292276
152.505	0.0019755601836227146
152.506	0.001964367514574094
152.507	0.0019453953256331389
152.508	0.0019266136213893633
152.50900000000001	0.0019223674470057782
152.51	0.0019312457786716051
152.511	0.0019391444814172052
152.512	0.0019392975782779652
152.513	0.001931717729780837
152.514	0.001915778111337864
152.51500000000001	0.0018933402213485355
152.516	0.001871027582762445
152.517	0.0018586537204503457
152.518	0.0018615546513639921
152.519	0.0018757307459594677
152.52	0.0018896357368128067
152.52100000000002	0.0018917009372535344
152.522	0.001885276775596184
152.523	0.001880430811842046
152.524	0.0018778221846231097
152.525	0.0018761752890392876
152.526	0.0018700545262555787
152.52700000000002	0.0018462351560830403
152.528	0.0018038072887402738
152.529	0.0017551605218046797
152.53	0.0017121701735542348
152.531	0.001682939801062049
152.532	0.0016692916893807426
152.53300000000002	0.0016690373103106838
152.534	0.0016726166953497988
152.535	0.0016665473882030047
152.536	0.0016556268871417347
152.537	0.0016569700916157421
152.538	0.001675987486362418
152.53900000000002	0.0017078924492475152
152.54	0.0017426048226994403
152.541	0.0017660370858264204
152.542	0.001772707827917477
152.543	0.0017695279821397603
152.544	0.0017647136383171838
152.54500000000002	0.0017663457195135656
152.546	0.001776678955363214
152.547	0.0017891486955125108
152.548	0.0017994867331107025
152.549	0.0018021886962597032
152.55	0.0017953582642778595
152.55100000000002	0.001786909637420503
152.552	0.0017793237905471475
152.553	0.0017698536402885967
152.554	0.001757716041304058
152.555	0.0017387276162999315
152.556	0.0017134378576212793
152.55700000000002	0.0016914140936513924
152.558	0.0016761344498763423
152.559	0.0016652754766092652
152.56	0.0016579391781386104
152.561	0.0016524589891663574
152.562	0.0016430823121008947
152.56300000000002	0.0016269139687400149
152.564	0.0016079163055423178
152.565	0.0015940572204734059
152.566	0.001587370264114896
152.567	0.0015767036369649784
152.568	0.001557995605495651
152.56900000000002	0.0015402979004819827
152.57	0.0015327458028470261
152.571	0.0015368345456317082
152.572	0.0015529022522842645
152.573	0.00157803813544296
152.574	0.001601602260436221
152.57500000000002	0.00161706423965769
152.576	0.0016246428385026921
152.577	0.0016313240664325704
152.578	0.0016429598423842442
152.579	0.001658392637953046
152.58	0.0016735992796807389
152.58100000000002	0.0016834780106791377
152.582	0.0016856661202518804
152.583	0.0016824643194612104
152.584	0.001676787475689497
152.585	0.0016745254238030084
152.586	0.0016797306262067448
152.587	0.0016864742450904855
152.588	0.001687894782455644
152.589	0.001681989948591141
152.59	0.0016725109617131036
152.591	0.0016682128780482032
152.592	0.0016729797879315063
152.593	0.0016787268456932188
152.594	0.0016732107346816873
152.595	0.0016474962425820517
152.596	0.0016036964043582389
152.597	0.0015583268863001885
152.598	0.0015288334295259134
[truncated: 401 more rows]
