# Supplementary material for: Stimulus duration encoding occurs early in the moth olfactory pathway
Source: Commun Biol. 2024 Oct 3;7:1252. doi: 10.1038/s42003-024-06921-z (PMC11449909; doi:10.1038/s42003-024-06921-z)
Supplement: Supplementary file 3 — Supplementary Data 1 [file 42003_2024_6921_MOESM3_ESM.zip › Fig 1/D/linalool.csv]

time (s)	PID (mV)
53.0	0.029026204527162258
53.001	0.02499535116752538
53.002	0.02164668314471002
53.003	0.01901844706648631
53.004	0.01709837710923326
53.005	0.015678835156842208
53.006	0.014530424891779997
53.007	0.013396272887182148
53.008	0.012183435521736119
53.009	0.011120352160850444
53.01	0.010347898266924227
53.011	0.009791657579790392
53.012	0.009114418246619543
53.013	0.008434340455234585
53.014	0.007801040648967916
53.015	0.007126453468812299
53.016	0.006509784948928898
53.017	0.005903326924721758
53.018	0.00549357513361598
53.019	0.005203743406612782
53.02	0.004973349402832977
53.021	0.004865122322813886
53.022	0.0047660464577020945
53.023	0.004428290305957927
53.024	0.004046950437536279
53.025	0.0037722902426122473
53.026	0.003338786667378607
53.027	0.0030000141464466556
53.028	0.0028597466034141483
53.029	0.002804169552624025
53.03	0.002919390697735169
53.031	0.0031892622583783448
53.032000000000004	0.003226792559627767
53.033	0.002996778723578314
53.034	0.002744554044479708
53.035000000000004	0.002479046715631289
53.036	0.0022392862265383506
53.037	0.0020097851516380216
53.038000000000004	0.0017677037261427664
53.039	0.0017181318240038213
53.04	0.0017400058884566305
53.041000000000004	0.0017197496104090215
53.042	0.001976398573814847
53.043	0.002466898393389011
53.044000000000004	0.0030113726007444663
53.045	0.003338090987292208
53.046	0.003514161569364793
53.047000000000004	0.0035877204576267863
53.048	0.0035548954119171416
53.049	0.0035194795943585266
53.050000000000004	0.003577593469478113
53.051	0.0038942601743341965
53.052	0.003998063422452208
53.053000000000004	0.003836432264661488
53.054	0.003646894656332361
53.055	0.0033961949684505888
53.056000000000004	0.0031769886117462842
53.057	0.0031017364061225183
53.058	0.003022106196883201
53.059000000000005	0.002821991147856945
53.06	0.002502108422278465
53.061	0.0021229562443374483
53.062	0.002070703922928546
53.063	0.002403011639294933
53.064	0.0028751942841075406
53.065	0.003111009930416575
53.066	0.0032684997016394213
53.067	0.0034619074379145243
53.068	0.0033879264282045962
53.069	0.0030827528523330594
53.07	0.0027023529998106144
53.071	0.002347560987135705
53.072	0.0019296466156597247
53.073	0.0014534073929675373
53.074	0.0010134840814475243
53.075	0.0006959126720381126
53.076	0.0005289145473663104
53.077	0.0007118433179605921
53.078	0.0009259148115300098
53.079	0.001045226003989208
53.08	0.0013846838224421676
53.081	0.001675055057148822
53.082	0.0019635213082985215
53.083	0.002462693055143239
53.084	0.0031678965296581263
53.085	0.0038399389530756056
53.086	0.00438525693156
53.087	0.0049905298592871905
53.088	0.005577648007349584
53.089	0.005902572672833367
53.09	0.006020954990651445
53.091	0.006025141542536416
53.092	0.005932354945533347
53.093	0.005706045515929431
53.094	0.005245469940192288
53.095	0.004687504078877608
53.096000000000004	0.004096220819957086
53.097	0.0034378590505294293
53.098	0.002943269188602493
53.099000000000004	0.0026362595022484114
53.1	0.0021420849034293754
53.101	0.0015834694298503815
53.102000000000004	0.0013592265705504036
53.103	0.0014523537311307844
53.104	0.0015437299898213852
53.105000000000004	0.0016318293252387261
53.106	0.0018634021470062823
53.107	0.0022309074330763012
53.108000000000004	0.0026122673024107645
53.109	0.002864826972463791
53.11	0.002861740911822147
53.111000000000004	0.002690425437734484
53.112	0.0024302988113490687
53.113	0.0020957983101825284
53.114000000000004	0.0018668854503748056
53.115	0.001775893921749233
53.116	0.001940382999378959
53.117000000000004	0.002164740576062335
53.118	0.0023841849343654853
53.119	0.00251859565108134
53.120000000000005	0.002282215477136418
53.121	0.0018802764201173716
53.122	0.001551923608012512
53.123	0.001210988005345387
53.124	0.0009973281272988577
53.125	0.0011129383496514822
53.126	0.0013495758395405955
53.127	0.0015210352768343927
53.128	0.0016886520059507248
53.129	0.0021457128961704652
53.13	0.0026259166119188826
53.131	0.0030594475808715105
53.132	0.0033467962586291033
53.133	0.00316987966020546
53.134	0.002760138589339406
53.135	0.002284246632337311
53.136	0.001945268762279545
53.137	0.001692909576078816
53.138	0.001615979058253919
53.139	0.001558495104361901
53.14	0.001391588799196125
53.141	0.0011263153445821295
53.142	0.0007655715428117604
53.143	0.0007492423912389135
53.144	0.0009323667289790061
53.145	0.0012129963658210619
53.146	0.0016095396327134304
53.147	0.0020348790632918057
53.148	0.0025909157845832864
53.149	0.0031013092068985504
53.15	0.003394286923373069
53.151	0.0036350212039651386
53.152	0.0037268041433330956
53.153	0.003656707695242817
53.154	0.0034914573186220488
53.155	0.0030082001462164165
53.156	0.002187280346140491
53.157000000000004	0.0013867356040776213
53.158	0.0009365811522777934
53.159	0.000774239791249659
53.160000000000004	0.0009603332365340778
53.161	0.0012389231112384103
53.162	0.0014895189052510083
53.163000000000004	0.0015700099092318953
53.164	0.0014500683209036636
53.165	0.0013986938630972945
53.166000000000004	0.001412703730404724
53.167	0.0015913526093615515
53.168	0.0016290638196541918
53.169000000000004	0.0016884498275236137
53.17	0.0019060350758621503
53.171	0.0022130649568858074
53.172000000000004	0.0025392106855048058
53.173	0.0026586538049889474
53.174	0.002779791005395632
53.175000000000004	0.0028771118588507005
53.176	0.0029035898902048662
53.177	0.0030253615742228956
53.178000000000004	0.003498432333920942
53.179	0.004081626318052783
53.18	0.004422391440039669
53.181000000000004	0.004572969686859496
53.182	0.004698787328368537
53.183	0.004747822239761668
53.184000000000005	0.004618587402196117
53.185	0.004441002866184679
53.186	0.004149776532556826
53.187	0.003631134529529123
53.188	0.0030585456520241527
53.189	0.002552779050052162
53.19	0.0022343677425128716
53.191	0.0023064986801953624
53.192	0.0024171930369543126
53.193	0.002428460434424601
53.194	0.0024832338154373024
53.195	0.002733138846939681
53.196	0.003167287478983871
53.197	0.0035910842031485757
53.198	0.0037564186723344217
53.199	0.003714963397711518
53.2	0.0038384822299262766
53.201	0.003966480181008647
53.202	0.00405649961807153
53.203	0.004089862448573567
53.204	0.004116853124782022
53.205	0.004063965468280667
53.206	0.0037625025784554234
53.207	0.0033951516346587274
53.208	0.0028043963599164723
53.209	0.0021619077471454473
53.21	0.0018130535711641804
53.211	0.0017966874908612873
53.212	0.0019279048524519504
53.213	0.001979831640477381
53.214	0.001847248876806068
53.215	0.001679013419814357
53.216	0.0017942757497977913
53.217	0.002089395859619564
53.218	0.002569829140612323
53.219	0.003085880599055485
53.22	0.0035971587646239367
53.221000000000004	0.004009896404590124
53.222	0.004123258147362585
53.223	0.004153097181748777
53.224000000000004	0.004130589838388654
53.225	0.004117941902811978
53.226	0.004109131977051844
53.227000000000004	0.004195237735460267
53.228	0.004355581489252108
53.229	0.004519981585783761
53.230000000000004	0.004608847361804724
53.231	0.004487448301441321
53.232	0.004386707247372668
53.233000000000004	0.004233737691513251
53.234	0.003866857802571594
53.235	0.003432887407148255
53.236000000000004	0.003004696713124949
53.237	0.002718066917055395
53.238	0.0027978995905591497
53.239000000000004	0.0030540802299835745
53.24	0.0033104008670832297
53.241	0.00351238676781343
53.242000000000004	0.003541441720220334
53.243	0.0035542563061070065
53.244	0.0035739743233279275
53.245000000000005	0.0035877731562603266
53.246	0.003719628584554574
53.247	0.003938591306703099
53.248000000000005	0.004000954548656788
53.249	0.003883546687471845
53.25	0.0037203866776583383
53.251	0.003594900152641356
53.252	0.0035629215465442232
53.253	0.0036864205239339476
53.254	0.004014124599395041
53.255	0.004173798067897888
53.256	0.004285445291454665
53.257	0.004479285489210977
53.258	0.0046060869387827275
53.259	0.0046842270502108485
53.26	0.004679515358374464
53.261	0.004428260056079242
53.262	0.003897568903924009
53.263	0.0034451069517978383
53.264	0.0031756178716780825
53.265	0.00314895418676317
53.266	0.0032750558839129695
53.267	0.0033744720941264184
53.268	0.0035257623785495407
53.269	0.0038962727855655355
53.27	0.004266996962788816
53.271	0.004548271740203835
53.272	0.004722383014518772
53.273	0.004529289635803513
53.274	0.0041848128985916
53.275	0.003855351418195957
53.276	0.0035003571737695083
53.277	0.0034229125385507875
53.278	0.0035925563895450874
53.279	0.0036483287585656055
53.28	0.0036753092638191487
53.281	0.0035771671463206423
53.282000000000004	0.003359063807392121
53.283	0.003030778093927461
53.284	0.0025651054879975155
53.285000000000004	0.0020664603166567486
53.286	0.0016992997646205765
53.287	0.0015895143617339902
53.288000000000004	0.0015631846777506564
53.289	0.0017223637785447332
53.29	0.002105256529651295
53.291000000000004	0.00283362815145366
53.292	0.003604194526412252
53.293	0.0040234261547811845
53.294000000000004	0.0040561259325155585
53.295	0.003870487471333006
53.296	0.003802345635509713
53.297000000000004	0.003870923931689807
53.298	0.004009459053036457
53.299	0.004042614153442536
53.300000000000004	0.004005452288408762
53.301	0.004037797019817935
53.302	0.004252674317732907
53.303000000000004	0.0044633363749616295
53.304	0.004680741131339428
53.305	0.004963565305146883
53.306000000000004	0.005271309092929666
53.307	0.005623056788240294
53.308	0.00586970928783373
53.309000000000005	0.006009807591575239
53.31	0.006159063993194103
53.311	0.006418202882100682
53.312	0.0065388130044394255
53.313	0.006691279598935146
53.314	0.006915542213902448
53.315	0.007065029592722288
53.316	0.007116840111850931
53.317	0.006961947840043281
53.318	0.006706808854517243
53.319	0.0065295591194624025
53.32	0.006528489225911871
53.321	0.006190025143551214
53.322	0.005610340376427964
53.323	0.004991814344004725
53.324	0.004336145281940207
53.325	0.0038837608743659824
53.326	0.0035073594019198184
53.327	0.003479057114254336
53.328	0.003689732874947005
53.329	0.003868844932409604
53.33	0.003840166006510215
53.331	0.0035421162523994465
53.332	0.0032297449752757834
53.333	0.0029180890076197785
53.334	0.002650733423512547
53.335	0.002483779880244119
53.336	0.0023940459114756285
53.337	0.0023051153640265
53.338	0.00231367659399509
53.339	0.002328645726980688
53.34	0.0021620952494482426
53.341	0.001891660187858496
53.342	0.0018168249154000837
53.343	0.0018995852521469236
53.344	0.0018757206190632425
53.345	0.0016267103753198064
53.346000000000004	0.0014620831564559345
53.347	0.001634508443288607
53.348	0.0016632678927531175
53.349000000000004	0.0014501730681407143
53.35	0.0012885297401718787
53.351	0.0011267574187555918
53.352000000000004	0.001052120387238481
53.353	0.0012986093046933878
53.354	0.0014463150977610806
53.355000000000004	0.0014057207737539767
53.356	0.0012614055322285322
53.357	0.0010287918304109356
53.358000000000004	0.0007762596129591293
53.359	0.0005488679239208927
53.36	0.0004969140658122873
53.361000000000004	0.0003984676548377808
53.362	0.0002872129149619762
53.363	0.00042475802533176177
53.364000000000004	0.0007403529573873913
53.365	0.0010630750106466191
53.366	0.0016044866428755744
53.367000000000004	0.0021365279214753397
53.368	0.0025393208618445517
53.369	0.002895184228833586
53.370000000000005	0.003203479649456359
53.371	0.0038827308921879355
53.372	0.004750159000104365
53.373000000000005	0.005568713468110248
53.374	0.005982199669449073
53.375	0.006052280654903347
53.376	0.006214365774154684
53.377	0.006253762716210587
53.378	0.006304595564273513
53.379	0.006621101218332787
53.38	0.0071636195627101384
53.381	0.007550054048139243
53.382	0.007776724392806911
53.383	0.007932970744446682
53.384	0.008016982282161633
53.385	0.008106934524736958
53.386	0.008020573360924349
53.387	0.00785845525670334
53.388	0.007662187220959488
53.389	0.0074097579969320815
53.39	0.007115796760314985
53.391	0.006850958100790783
53.392	0.006665700341461495
53.393	0.006414654943253495
53.394	0.006131505853490149
53.395	0.005774957603623537
53.396	0.005328513247084055
53.397	0.004975049593285846
53.398	0.004707656731667148
53.399	0.004428371182900598
53.4	0.00403893297997629
53.401	0.0037483664643141734
53.402	0.003804299391128335
53.403	0.0040464538660744676
53.404	0.004286860081595845
53.405	0.004651339141898969
53.406	0.004998717448872425
53.407000000000004	0.005244455895833083
53.408	0.0054897821666039515
53.409	0.0056476129715655465
53.410000000000004	0.005727589154143176
53.411	0.00579827549445136
53.412	0.005709272040707675
53.413000000000004	0.005460261941669486
53.414	0.0052942028827208665
53.415	0.005254505651004909
53.416000000000004	0.0054733224920737455
53.417	0.005560486896747985
53.418	0.005379323906287897
53.419000000000004	0.005220131305571862
53.42	0.0051131768735215855
53.421	0.005004439473479005
53.422000000000004	0.0051042353067464186
53.423	0.0056451976058477515
53.424	0.006037870058626521
53.425000000000004	0.005924950828796682
53.426	0.005672618098121973
53.427	0.005584611589955574
53.428000000000004	0.005763348778678734
53.429	0.00607253561084517
53.43	0.006198437586652811
53.431000000000004	0.0064542239158422166
53.432	0.006716933562924854
53.433	0.006452940206389812
53.434000000000005	0.005950476649251107
53.435	0.005459496109172096
53.436	0.004865048846249886
53.437	0.004355832056460396
53.438	0.003970505572887362
53.439	0.003495946193567162
53.44	0.003264589966101933
53.441	0.003230726549279611
53.442	0.0031747785858074196
53.443	0.0033350067124270355
53.444	0.003751543974401611
53.445	0.004090507818146599
53.446	0.004276659498545554
53.447	0.004400231050088632
53.448	0.0043539855621222145
53.449	0.004197634995008748
53.45	0.004168838950572601
53.451	0.00408238289289603
53.452	0.0038143817066874364
53.453	0.003635850033505472
53.454	0.0033901748537941145
53.455	0.003284258475558244
53.456	0.0033915414668570787
53.457	0.0032696240430677426
53.458	0.003151318151189103
53.459	0.0031154615673394948
53.46	0.0029348191350692665
53.461	0.00279699214538362
53.462	0.0027860377902726163
53.463	0.0029092910839089436
53.464	0.0030899396173951488
53.465	0.0033610174128733405
53.466	0.00364178925446465
53.467	0.0038745859283028927
53.468	0.004173626667303837
53.469	0.004304809171525648
53.47	0.004290424126304648
53.471000000000004	0.004314609552130089
53.472	0.004522522468780155
53.473	0.004683494818527395
53.474000000000004	0.004664593720521332
53.475	0.004528114864895738
53.476	0.0042345172816881105
53.477000000000004	0.004048471406089382
53.478	0.0037370957975722263
53.479	0.003277411565878713
53.480000000000004	0.0029128303190163463
53.481	0.0026799116087897756
53.482	0.0025861629039088396
53.483000000000004	0.002410513891783733
53.484	0.002207548443114521
53.485	0.0020330714502163616
53.486000000000004	0.0018922432940138845
53.487	0.00188045851016308
53.488	0.001917538156522347
53.489000000000004	0.0019378356842409405
53.49	0.0020940192958206483
53.491	0.002331019843228782
53.492000000000004	0.0025025836297065673
53.493	0.002607281701861114
53.494	0.002771355980244583
53.495000000000005	0.002945640114883963
53.496	0.0031059486443460183
53.497	0.0032334537735956292
53.498000000000005	0.003217212602560221
53.499	0.00303209388050521
53.5	0.0027153271506264176
53.501	0.002527201180958727
53.502	0.002579049606022732
53.503	0.0028417325840932317
53.504	0.0030003562625862956
53.505	0.0030189325974549763
53.506	0.0030729112084346144
53.507	0.0031351073871211665
53.508	0.0031157743918787673
53.509	0.0030981194452884275
53.51	0.00314066524985146
53.511	0.003156979229662238
53.512	0.003206430941103039
53.513	0.003282645118779487
53.514	0.00325818394828975
53.515	0.003044944352982859
53.516	0.002755535905624551
53.517	0.0025710442786002485
53.518	0.0024754578857323906
53.519	0.0023598802081789827
53.52	0.0023450616366358923
53.521	0.002358355704872611
53.522	0.002183262730812957
53.523	0.001965677755343398
53.524	0.001953145954585095
53.525	0.0020635677358266935
53.526	0.0023206182416080356
53.527	0.002586151734678105
53.528	0.002773588696553031
53.529	0.0030131357763711897
53.53	0.0031681128993192864
53.531	0.0033698195098354755
53.532000000000004	0.0036556186677206837
53.533	0.003918513782859262
53.534	0.003938717653816037
53.535000000000004	0.0037091258591753218
53.536	0.003587301822556982
53.537	0.0033628874697901323
53.538000000000004	0.0031291935116220804
53.539	0.0029317486346438215
53.54	0.002567819654361758
53.541000000000004	0.0022622830815367256
53.542	0.0019675792402849
53.543	0.0017619523159699002
53.544000000000004	0.001792438157667109
53.545	0.002025560294572959
53.546	0.002295948067675385
53.547000000000004	0.00242204161439466
53.548	0.0024773594868361948
53.549	0.0026059328172540475
53.550000000000004	0.0029250886061435166
53.551	0.003393330779104059
53.552	0.0037465387800028616
53.553000000000004	0.004126660080686684
53.554	0.004936890841636871
53.555	0.005782788378978582
53.556000000000004	0.0064001370435702865
53.557	0.006840466010687329
53.558	0.006991121020982316
53.559000000000005	0.0069680775495347125
53.56	0.00682021382531367
53.561	0.006479174641962959
53.562	0.005902221316337719
53.563	0.0050730682296321605
53.564	0.0042126018475962534
53.565	0.0035713604236556062
53.566	0.0031771042745488143
53.567	0.0030580450403006054
53.568	0.002960146947200315
53.569	0.0030559558781918794
53.57	0.0033231340197734105
53.571	0.003661828664209582
53.572	0.004076679499692926
53.573	0.004269900447359143
53.574	0.00436043018906529
53.575	0.004514099997578763
53.576	0.0047841936083949654
53.577	0.004895944490126342
53.578	0.0049510440373873865
53.579	0.005030751040268455
53.58	0.005138954641654064
53.581	0.0053259030658073525
53.582	0.005548706302715062
53.583	0.0057311317213595
53.584	0.005822568443060672
53.585	0.006236133894373053
53.586	0.006544672098456716
53.587	0.006611320919332364
53.588	0.006677397362417903
53.589	0.006645643313043625
53.59	0.0067054698598067175
53.591	0.006894507011325907
53.592	0.007299254683111545
53.593	0.007229857308311105
53.594	0.0065514428853864215
53.595	0.006015517381249336
53.596000000000004	0.0058902200713099595
53.597	0.006195251589114159
53.598	0.006213544064749665
53.599000000000004	0.005898002852976869
53.6	0.005522261465057909
53.601	0.004806864704112457
53.602000000000004	0.003973632982459618
53.603	0.0032813916294613943
53.604	0.0027147849212865727
53.605000000000004	0.002200724365394341
53.606	0.0017872591748127609
53.607	0.0014355511495672268
53.608000000000004	0.0009485314223207364
53.609	0.0005423017387945483
53.61	0.0005338833778437968
53.611000000000004	0.0006472725163089166
53.612	0.0006114040498851059
53.613	0.000505268913196133
53.614000000000004	0.00035665356658914904
53.615	0.0003539577443722186
53.616	0.0008185568443312419
53.617000000000004	0.0014101583975923426
53.618	0.0019114638551663843
53.619	0.0023216566974745
53.620000000000005	0.0024740746009860315
53.621	0.0023991457638853353
53.622	0.0021083163821657147
53.623000000000005	0.0020394103827610643
53.624	0.0021165308590068155
53.625	0.0020163537839647527
53.626	0.0018486013257235367
53.627	0.0016756623270595405
53.628	0.0016301713372552096
53.629	0.0017509368267479564
53.63	0.0019458681470541916
53.631	0.0020714668595006036
53.632	0.002357205414379754
53.633	0.0025648458304524113
53.634	0.002553108537250409
53.635	0.0027420489434324125
53.636	0.0030089415550828558
53.637	0.0032406123553808674
53.638	0.0034713673644161946
53.639	0.003826787079389604
53.64	0.004100803123919028
53.641	0.004117652170895214
53.642	0.003959541443063902
53.643	0.003913539369509472
53.644	0.0044140633472991575
53.645	0.004688054310717643
53.646	0.004512197626118181
53.647	0.004321477436947052
53.648	0.003951368751876766
53.649	0.00359996563856807
53.65	0.0034049636272798223
53.651	0.003209339088783403
53.652	0.003050059653627729
53.653	0.002902232145669481
53.654	0.00261191103516642
53.655	0.0022327234158076303
53.656	0.0017647261810998238
53.657000000000004	0.0013293939497704965
53.658	0.0010261913602947481
53.659	0.000879893959094713
53.660000000000004	0.0007632227438796879
53.661	0.00048687040136674575
53.662	0.0002512683684234296
53.663000000000004	0.00012852614436162368
53.664	0.00015552630691420544
53.665	0.0004337494211956172
53.666000000000004	0.000850303942666053
53.667	0.0013185712905721958
53.668	0.0016904551986713923
53.669000000000004	0.0020874464341212595
53.67	0.0025403643880490545
53.671	0.0027523720044300704
53.672000000000004	0.00292276146601414
53.673	0.003217452941225607
53.674	0.0033375667753697824
53.675000000000004	0.003314627845305146
53.676	0.0032336555040007597
53.677	0.003083120954365387
53.678000000000004	0.003039963920990596
53.679	0.0029642604989002785
53.68	0.002705765257207976
53.681000000000004	0.002505297387054739
53.682	0.0025556700080429373
53.683	0.002660328088248176
53.684000000000005	0.002937904442211814
53.685	0.00316327179372497
53.686	0.0030396262747496017
53.687	0.0027255576876725474
53.688	0.0023596923218840993
53.689	0.002045128669543844
53.69	0.0017512002526578474
53.691	0.0017064307408932722
53.692	0.001993393218075068
53.693	0.0024385491421673733
53.694	0.0026611787487728633
53.695	0.0027334032037553135
53.696	0.002723594034710175
53.697	0.0025611316883218382
53.698	0.002228651746670668
53.699	0.0018414971724411422
53.7	0.001669614110502815
53.701	0.0015793796198549925
53.702	0.0016065846769523218
53.703	0.0016054514124341501
53.704	0.0015911677917338773
53.705	0.0015728878568458393
53.706	0.0016091187291558673
53.707	0.001700763653425419
53.708	0.0017378877529006242
53.709	0.0018678726389991518
53.71	0.0021262933308887344
53.711	0.002386450413905006
53.712	0.002451312753787571
53.713	0.0025107980827737963
53.714	0.0028174569821288187
53.715	0.0032914412818446925
53.716	0.0035679661341838087
53.717	0.003745222681299648
53.718	0.004023538780293018
53.719	0.00437751845827325
53.72	0.0045135641848568775
53.721000000000004	0.0043818108512232445
53.722	0.004444970489958677
53.723	0.004889114330031891
53.724000000000004	0.005647331871846822
53.725	0.006072816131841879
53.726	0.006039228577634004
53.727000000000004	0.006080201520400008
53.728	0.006289955761178828
53.729	0.006472105637423287
53.730000000000004	0.006498050283847118
53.731	0.006318983798503153
53.732	0.0059951109353753584
53.733000000000004	0.005602046661523502
53.734	0.005000653932689947
53.735	0.004343318274881186
53.736000000000004	0.0038342873058207216
53.737	0.003371475474622604
53.738	0.002979483283659712
53.739000000000004	0.0027360315225123666
53.74	0.002351648817223939
53.741	0.0019517963450261244
53.742000000000004	0.0019373435692729701
53.743	0.0020549605543301597
53.744	0.002086944360182308
53.745000000000005	0.0021082714139199488
53.746	0.0021232774588588466
53.747	0.00212092443597231
53.748000000000005	0.002217177346080179
53.749	0.002524753378967598
53.75	0.002880138029980245
53.751	0.0032008938198564985
53.752	0.0034379564536214657
53.753	0.0034602900003477266
53.754	0.0032722552954745077
53.755	0.0029680700035233654
53.756	0.0026352520711585836
53.757	0.002457609015884321
53.758	0.0025866783861719367
53.759	0.0026072319188127635
53.76	0.0025235860730470627
53.761	0.002563800834190999
53.762	0.0025500882048224705
53.763	0.0025258529523999873
53.764	0.0029450753988213008
53.765	0.00369647712111848
53.766	0.004304263668167746
53.767	0.004973790036528231
53.768	0.005472582117201863
53.769	0.005653304633213174
53.77	0.005630780622873033
53.771	0.00545580329269707
53.772	0.005232425967094806
53.773	0.004704012196094176
53.774	0.003836466191693866
53.775	0.0029961733728252615
53.776	0.0021697931371179313
53.777	0.0013367236173981722
53.778	0.0008775239307864946
53.779	0.0006989589418062714
53.78	0.0007775567078558976
53.781	0.0007748138132006588
53.782000000000004	0.0006126787595217009
53.783	0.0006998493924711413
53.784	0.0007988434643122211
53.785000000000004	0.0009007167586582709
53.786	0.0010479515746238954
53.787	0.0008733231993903745
53.788000000000004	0.00047518757515063736
53.789	0.00030390967521973233
53.79	0.00030006070820234876
53.791000000000004	0.0002866561840983439
53.792	0.00020820313448891015
53.793	6.0843677859995227e-05
53.794000000000004	-0.0001476837306120249
53.795	-0.0002875337969048264
53.796	-0.00030132814634231675
53.797000000000004	-0.0002635897382905483
53.798	-0.0002019081534982703
53.799	-1.964429202061524e-05
53.800000000000004	0.0002002524765453706
53.801	0.00026164934542194374
53.802	0.00020031344450277544
53.803000000000004	9.84048533634041e-05
53.804	0.000135977581224217
53.805	0.00033108657089644944
53.806000000000004	0.0007627750013416978
53.807	0.0011869333221842249
53.808	0.0013326358740164967
53.809000000000005	0.0014774069821636981
53.81	0.001482203782995406
53.811	0.0013319296439601724
53.812	0.0013690071525332137
53.813	0.0015601241698244839
53.814	0.0019347716454102826
53.815	0.0023044788010711525
53.816	0.002602381439192447
53.817	0.0028682408107439383
53.818	0.0029774449764669586
53.819	0.0028319089794167085
53.82	0.002351923480558654
53.821	0.0016833905824339135
53.822	0.0011044578155122164
53.823	0.0008118172650593003
53.824	0.0008324098190376217
53.825	0.0011629448004977783
53.826	0.0012848009813306027
53.827	0.001275195329544676
53.828	0.0015561384234058229
53.829	0.0016077726965709749
53.83	0.0015607232574850471
53.831	0.0018170469288728008
53.832	0.002019846719526819
53.833	0.0022616717327645364
53.834	0.002434429091981327
53.835	0.002565250008608494
53.836	0.0029446019958142833
53.837	0.003347993042280506
53.838	0.0037759696520272557
53.839	0.004056606773568949
53.84	0.004065660880671895
53.841	0.0040924658365597
53.842	0.004095845296018086
53.843	0.003967467956550591
53.844	0.003837275246313304
53.845	0.0037857106273028462
53.846000000000004	0.003762035872085262
53.847	0.003699089809294148
53.848	0.003720836976272651
53.849000000000004	0.0036052823470716644
53.85	0.0034541566144846436
53.851	0.00366692195305629
53.852000000000004	0.004011129249908041
53.853	0.004229075864493337
53.854	0.004364235805751293
53.855000000000004	0.004589259070303053
53.856	0.004808948100474997
53.857	0.004848087210272911
53.858000000000004	0.0047628109378111405
53.859	0.004703155504193118
53.86	0.00458204245818436
53.861000000000004	0.004419276748083123
53.862	0.004541753325352449
53.863	0.004690045801325204
53.864000000000004	0.004835516681477997
53.865	0.005139660853230449
53.866	0.005317148510743275
53.867000000000004	0.005100414569167461
53.868	0.004655238249347493
53.869	0.004295767853447208
53.870000000000005	0.003944568713049573
53.871	0.0035985914269822117
53.872	0.0032796431304698004
53.873000000000005	0.003090089942761831
53.874	0.003063246800208974
53.875	0.003074812725240489
53.876	0.0032239814762962116
53.877	0.00323867791656407
53.878	0.003033677205730695
53.879	0.0029443315023174044
53.88	0.0028657039239410598
53.881	0.0028662092735554923
53.882	0.0030866101661808365
53.883	0.0035019688155120132
53.884	0.0038905928926263322
53.885	0.004155657367514248
53.886	0.004429304162742731
53.887	0.004604233726737822
53.888	0.004616334116524817
53.889	0.004646599586650063
53.89	0.004769963725662185
53.891	0.004943853378573393
53.892	0.0051535833856735935
53.893	0.005334007360539239
53.894	0.005320342892971425
53.895	0.005121759460607916
53.896	0.005077573260837381
53.897	0.005097287439816134
53.898	0.005099606305219967
53.899	0.004998996440680276
53.9	0.004753007044705382
53.901	0.00451527582879932
53.902	0.004312210557198354
53.903	0.004056961589829378
53.904	0.0036081215709453107
53.905	0.003040092032224523
53.906	0.00250609025239637
53.907000000000004	0.002051766277509026
53.908	0.001684813969075244
53.909	0.0016775851467836222
53.910000000000004	0.002085058384536459
53.911	0.0026606184138619204
53.912	0.0029583234964994654
53.913000000000004	0.0029513590045481264
53.914	0.0027688891644963853
53.915	0.0024843480745916913
53.916000000000004	0.0022884528879172084
53.917	0.0021972421879405957
53.918	0.0022274623414687
53.919000000000004	0.0022048802374979304
53.92	0.0023609802230399046
53.921	0.002558903893478043
53.922000000000004	0.0025544199659111866
53.923	0.0025376193799337143
53.924	0.0025632420829712066
53.925000000000004	0.0025862782014476615
53.926	0.0025692614865847063
53.927	0.0027742474679503804
53.928000000000004	0.003111245135111379
53.929	0.003442199826412279
53.93	0.0036745548812980866
53.931000000000004	0.003709491470971882
53.932	0.00359923530916334
53.933	0.0034399430990398328
53.934000000000005	0.0034235524525166317
53.935	0.0034412391933815734
53.936	0.0034991503382850453
53.937	0.0035378647546267794
53.938	0.0035222090847888687
53.939	0.0035659146640056594
53.94	0.0036491487836082526
53.941	0.0036047060658554175
53.942	0.003410556242858853
53.943	0.003101801682945493
53.944	0.0027125896567694874
53.945	0.0026611731419344253
53.946	0.002729439205248485
53.947	0.0027745356658162856
53.948	0.003027732087039381
53.949	0.003316550157862558
53.95	0.003359082043395356
53.951	0.003308550254273457
53.952	0.0032930328733064007
53.953	0.003045859233231585
53.954	0.0025133165517597644
53.955	0.0019617264116707778
53.956	0.0015922666112968553
53.957	0.0013367635801060374
53.958	0.001232594190010733
53.959	0.0013094959351656055
53.96	0.0016131326221824338
53.961	0.00187718206600343
53.962	0.0020892068131879438
53.963	0.0022544926940235577
53.964	0.0022002717928173987
53.965	0.0019270943961120779
53.966	0.0016221569022202287
53.967	0.001734343682792211
53.968	0.0020895630482070937
53.969	0.0025825490715873367
53.97	0.003107666328996478
53.971000000000004	0.0034497628557246807
53.972	0.003607857067994713
53.973	0.0035687720490378827
53.974000000000004	0.0033315333994987095
53.975	0.002911148999914709
53.976	0.0025120676407370257
53.977000000000004	0.002126242150532448
53.978	0.001738347721014638
53.979	0.0015764674527666
53.980000000000004	0.0015661906217121768
53.981	0.0014162508545616515
53.982	0.0012237175594681515
53.983000000000004	0.0012767030295047221
53.984	0.0017210822767971257
53.985	0.0020905249479334642
53.986000000000004	0.0021241534720960187
53.987	0.002110012331657668
53.988	0.0020876915566873933
53.989000000000004	0.002035712384895777
53.99	0.0020288600524680234
53.991	0.0023009130808279155
53.992000000000004	0.0026950794768829667
53.993	0.0030309831830129252
53.994	0.003332214581119902
53.995000000000005	0.0035663408734835644
53.996	0.003737296860222755
53.997	0.003740928963824386
53.998000000000005	0.0039025743933577273
53.999	0.004228165037297504
54.0	0.004448121973754382
54.001	0.004919803825807978
54.002	0.0056739900131974885
54.003	0.006590634598032913
54.004	0.007747748550680583
54.005	0.009020114805802448
54.006	0.010370980793222323
54.007	0.011573446208551774
54.008	0.012505326637077097
54.009	0.013638732523406749
54.01	0.015194024713711674
54.011	0.01690755470076205
54.012	0.01873835201920196
54.013	0.020905143386548142
54.014	0.023684484644994147
54.015	0.027337770223615665
54.016	0.031708813908419065
54.017	0.03678295514684232
54.018	0.042525021240210376
54.019	0.04903061265953779
54.02	0.05672629722336006
54.021	0.06584577488341095
54.022	0.07641668365070875
54.023	0.08869114677670703
54.024	0.10312352784062595
54.025	0.11864710929545474
54.026	0.1335471578205678
54.027	0.14713570619573663
54.028	0.15936160476418176
54.029	0.17028809079216073
54.03	0.18009056093542403
54.031	0.18901909932246058
54.032000000000004	0.19707185744592204
54.033	0.20438492366519445
54.034	0.21108355374340532
54.035000000000004	0.21726056715085473
54.036	0.22318217799355045
54.037	0.22901122973753896
54.038000000000004	0.23433955217939084
54.039	0.23879784654396263
54.04	0.24252388761286814
54.041000000000004	0.245642900990594
54.042	0.24843045529935398
54.043	0.2511234233673795
54.044000000000004	0.2537394888575829
54.045	0.25618980673349473
54.046	0.2583585755019185
54.047000000000004	0.2604101806943825
54.048	0.26258216801500545
54.049	0.264776523474081
54.050000000000004	0.267291412393298
54.051	0.27013817685033836
54.052	0.272906574504951
54.053000000000004	0.2756561120708759
54.054	0.27835643079433037
54.055	0.2809321982566479
54.056000000000004	0.2832973688358864
54.057	0.28517995408804264
54.058	0.2864005460942725
54.059000000000005	0.2870104968201171
54.06	0.2872570598151653
54.061	0.28761047660600253
54.062	0.2883173113684314
54.063	0.289359047153145
54.064	0.2906893776598179
54.065	0.2919857892668422
54.066	0.29303904438093054
54.067	0.29402566106982975
54.068	0.29484660416452935
54.069	0.29555657647341643
54.07	0.29624745684752773
54.071	0.2964115095872977
54.072	0.29583599346225864
54.073	0.2949421249509614
54.074	0.29430485624315844
54.075	0.2941042088764306
54.076	0.29431616038894354
54.077	0.2948737177497122
54.078	0.29573752424099836
54.079	0.29675032421440833
54.08	0.2977623805210416
54.081	0.29892826183225657
54.082	0.30038735144297085
54.083	0.3022102613147581
54.084	0.3040829538990031
54.085	0.30574969356014725
54.086	0.30726344470075684
54.087	0.3085230975283139
54.088	0.3096741771397299
54.089	0.3108918363375796
54.09	0.3120466613829685
54.091	0.3130989693737912
54.092	0.31403885609523746
54.093	0.31483079031496436
54.094	0.3155211435338066
54.095	0.31621271765745274
54.096000000000004	0.31683145649477107
54.097	0.3170371062648172
54.098	0.3169717398301213
54.099000000000004	0.31695136613983305
54.1	0.316762450220687
54.101	0.31641169451479434
54.102000000000004	0.3161699525999693
54.103	0.3161301032064779
54.104	0.31637864613243205
54.105000000000004	0.3170225850597727
54.106	0.3178421221689126
54.107	0.31865987789212036
54.108000000000004	0.3195818303115698
54.109	0.32065759231452395
54.11	0.32186643223709327
54.111000000000004	0.3229798110566126
54.112	0.3237496916358488
54.113	0.32430748689909733
54.114000000000004	0.3250303900274189
54.115	0.325989679940678
54.116	0.3270342854707127
54.117000000000004	0.32823019146844223
54.118	0.3294987966179803
54.119	0.33058452145005013
54.120000000000005	0.3312481495428062
54.121	0.3313388469135215
54.122	0.3311860233575284
54.123000000000005	0.3313317507659845
54.124	0.3318329189228543
54.125	0.33251942746033536
54.126	0.33326764119244895
54.127	0.33370249363494336
54.128	0.33375303859684274
54.129	0.3337457828365758
54.13	0.33377754885598243
54.131	0.3335619224751126
54.132	0.3329185415670112
54.133	0.3320481975903216
54.134	0.33118026024779584
54.135	0.3303406423243917
54.136	0.32939809435352974
54.137	0.3284261217669426
54.138	0.3276040099593108
54.139	0.32704440538397234
54.14	0.32674857317608375
54.141	0.3266977260007759
54.142	0.32697808947869333
54.143	0.32743688285284245
54.144	0.32789343920517505
54.145	0.32833631627340915
54.146	0.32875563279451897
54.147	0.3291618424348658
54.148	0.32944524438620293
54.149	0.32954062689496044
54.15	0.3297642023673881
54.151	0.3303307675938001
54.152	0.3311783660978104
54.153	0.3323167165598573
54.154	0.3335877996728053
54.155	0.3349871653406772
54.156	0.33671898052690247
54.157000000000004	0.3387617508932445
54.158	0.34092484575805165
54.159	0.3428627658979093
54.160000000000004	0.3443860707431424
54.161	0.3455745812662777
54.162	0.3464255928704015
54.163000000000004	0.3469432032436453
54.164	0.3474313267121386
54.165	0.3481988485678083
54.166000000000004	0.3490842107348214
54.167	0.3496491949201487
54.168	0.34988886604916325
54.169000000000004	0.3501496620612225
54.17	0.35056932454679246
54.171	0.3510784306527
54.172000000000004	0.35140436843468925
54.173	0.3514126115598858
54.174	0.351375355428277
54.175000000000004	0.35145334355141034
54.176	0.35159716545705544
54.177	0.3517666600347438
54.178000000000004	0.3521562555519747
54.179	0.35284984378576983
54.18	0.35347670250621305
54.181000000000004	0.35391361146963085
54.182	0.354087773727381
54.183	0.35390842982584586
54.184000000000005	0.3535898418102337
54.185	0.35324579694518954
54.186	0.3530008600132003
54.187	0.3529744584734553
54.188	0.3531183834476676
54.189	0.35343051693990124
54.19	0.3537588702276121
54.191	0.3538358352895655
54.192	0.3535967599303557
54.193	0.3531612177396561
54.194	0.35274469178387413
54.195	0.35236152432039913
54.196	0.3517834297541787
54.197	0.35102262442374743
54.198	0.3504709791468964
54.199	0.350472322391162
54.2	0.3509391943904448
54.201	0.35155798772132807
54.202	0.35217865268644233
54.203	0.35287182140977297
54.204	0.3536566767892276
54.205	0.3544158395048404
54.206	0.3551339991835921
54.207	0.3556236407839062
54.208	0.35581518402229473
54.209	0.3560310426706897
54.21	0.3564839191097904
54.211	0.357177495554155
54.212	0.3580853164122702
54.213	0.35920909158676084
54.214	0.3603885363776555
54.215	0.36144383164277083
54.216	0.36250019157557223
54.217	0.36376274205647363
54.218	0.36521540810533226
54.219	0.3667042023271654
54.22	0.36796001434915915
54.221000000000004	0.3687744964474078
54.222	0.3692250146830359
54.223	0.369611908731053
54.224000000000004	0.3702567564264695
54.225	0.371080532622042
54.226	0.3714570850004437
54.227000000000004	0.3709982774118732
54.228	0.37004074265453957
54.229	0.368961936895877
54.230000000000004	0.36802217135172566
54.231	0.3674319667824427
54.232	0.3670491734138599
54.233000000000004	0.3666379068682032
54.234	0.3662316607937832
54.235	0.36591921279078177
54.236000000000004	0.36579548292339936
54.237	0.3660875318722092
54.238	0.3668330729269835
54.239000000000004	0.36781293920748204
54.24	0.36869968398527075
54.241	0.3691730491256777
54.242000000000004	0.36912881207846815
54.243	0.36895007950750014
54.244	0.3690451354781442
54.245000000000005	0.3693707011056535
54.246	0.3697123556347336
54.247	0.3699759071272266
54.248000000000005	0.3703295983044248
54.249	0.3708640339481216
54.25	0.37152977077410354
54.251	0.3722216760249023
54.252	0.37270973552993947
54.253	0.3727550491384112
54.254	0.37233592220297207
54.255	0.3718299193427541
54.256	0.3714488649946973
54.257	0.3711946715415425
54.258	0.3711675154025742
54.259	0.37125259793339405
54.26	0.37125042537436115
54.261	0.3711970820807894
54.262	0.37105509967319306
54.263	0.37054514454312837
54.264	0.3697914493429366
54.265	0.36938006892728203
54.266	0.36973440969199256
54.267	0.3707529878609547
54.268	0.3721568724841119
54.269	0.37371668097050215
54.27	0.37519170173229766
54.271	0.37653121415465307
54.272	0.3776411767934721
54.273	0.3783324301900388
54.274	0.37862410949268277
54.275	0.37876314177334447
54.276	0.37876440530526034
54.277	0.3784947896810732
54.278	0.37813587401322957
54.279	0.37788603141412547
54.28	0.3776971886454027
54.281	0.37730025602152784
54.282000000000004	0.3766872399395792
54.283	0.3762289692862383
54.284	0.3760167287303471
54.285000000000004	0.37605854125220517
54.286	0.37660461481829954
54.287	0.3775582455994906
54.288000000000004	0.3785000355017287
54.289	0.3793659703306915
54.29	0.3803050738852881
54.291000000000004	0.3813008156811327
54.292	0.38218591505941346
54.293	0.38280364720876636
54.294000000000004	0.38316941234708113
54.295	0.3834254709987994
54.296	0.38387111896708337
54.297000000000004	0.3846715305751762
54.298	0.3856260251247896
54.299	0.38656248959838546
54.300000000000004	0.3877515338334303
54.301	0.38942061183587695
54.302	0.3912043003086477
54.303000000000004	0.3928332325577917
54.304	0.3943061736745721
54.305	0.3955228984895607
54.306000000000004	0.39646809160448493
54.307	0.39739736424603267
54.308	0.3983433935511921
54.309000000000005	0.39901022369047745
54.31	0.3993269856535029
54.311	0.39924831963268603
54.312	0.3985459232215438
54.313	0.3973011909178593
54.314	0.3961449967152846
54.315	0.3955202191595697
54.316	0.3954131844163219
54.317	0.39565764973893314
54.318	0.3958621860140711
54.319	0.3956305646327041
54.32	0.3948657139075066
54.321	0.3935162314542251
54.322	0.3917405790880889
54.323	0.3900460772515052
54.324	0.38861872485743587
54.325	0.38737158291584917
54.326	0.3863629551451576
54.327	0.3857788212260821
54.328	0.3855989124713147
54.329	0.38552012543203107
54.33	0.3853464891479833
54.331	0.38510600928618366
54.332	0.38475845413267196
54.333	0.3841810374150125
54.334	0.38360852955896807
54.335	0.3833157659417138
54.336	0.3832593093748623
54.337	0.38349481319950995
54.338	0.38403385466700335
54.339	0.38463500056518785
54.34	0.3851762916505127
54.341	0.38582909070769134
54.342	0.3866229863722004
54.343	0.38724681792111737
54.344	0.38769141127764306
54.345	0.38834635368882764
54.346000000000004	0.3894562163037937
54.347	0.3908109148704513
54.348	0.3920543067785516
54.349000000000004	0.39305381575763976
54.35	0.39394277537128786
54.351	0.3950172395303577
54.352000000000004	0.3960453191905946
54.353	0.39658094187847737
54.354	0.39669832567437635
54.355000000000004	0.39659630579264227
54.356	0.3963351057512198
54.357	0.39591201782186514
54.358000000000004	0.39539257540607564
54.359	0.3949977780255415
54.36	0.3949346143887861
54.361000000000004	0.39529851320022336
54.362	0.3960338776222583
54.363	0.3969441113956407
54.364000000000004	0.3979187649698084
54.365	0.3989498022403085
54.366	0.3998251738193832
54.367000000000004	0.40020721979040197
54.368	0.40004269775627366
54.369	0.3995823777928468
54.370000000000005	0.3992788786567172
54.371	0.39936809352611513
54.372	0.3997552431604101
54.373000000000005	0.40032634752610896
54.374	0.40084647882892654
54.375	0.4010889486395486
54.376	0.40099893691934163
54.377	0.4009565071307999
54.378	0.4015464258817337
54.379	0.402414406708442
54.38	0.4028536121544074
54.381	0.4030195457929192
54.382	0.4032472971328943
54.383	0.40347597311877215
54.384	0.4034278726401055
54.385	0.4027251951442876
54.386	0.40142269974008493
54.387	0.39991777304797693
54.388	0.3984182583822232
54.389	0.3970180123452399
54.39	0.39580575822233066
54.391	0.3948691999027598
54.392	0.39419449888825686
54.393	0.393694459704528
54.394	0.3934631297749457
54.395	0.3937229852562122
54.396	0.3943568726395752
54.397	0.3948917738936285
54.398	0.3952421188241849
54.399	0.3956772193518019
54.4	0.39611282127957537
54.401	0.39639430790236985
54.402	0.3966656427145333
54.403	0.3969526104336979
54.404	0.39724524699204333
54.405	0.3975869864103464
54.406	0.3977562030409846
54.407000000000004	0.39780847023289045
54.408	0.3979638241540995
54.409	0.39813674253618336
54.410000000000004	0.39812611733487013
54.411	0.39798684245147864
54.412	0.3980045538701833
54.413000000000004	0.39820251746811286
54.414	0.39816532050523534
54.415	0.39763526197310894
54.416000000000004	0.39697763080200066
54.417	0.39639286318791234
54.418	0.395885400999615
54.419000000000004	0.3954692214585941
54.42	0.3950825943684314
54.421	0.394793864135768
54.422000000000004	0.39470424819653704
54.423	0.3947525495580667
54.424	0.3947649858784178
54.425000000000004	0.39467529624442255
54.426	0.3945668358972081
54.427	0.39472030295333704
54.428000000000004	0.39522511461139376
54.429	0.39581996402895936
54.43	0.3964607181069022
54.431000000000004	0.39739730035737886
54.432	0.3986321377117613
54.433	0.39994114332440067
54.434000000000005	0.40113060979174064
54.435	0.4021198732315322
54.436	0.4029431063664559
54.437	0.4036208326056713
54.438	0.40431640393309976
54.439	0.4052925226322205
54.44	0.40657352358777066
54.441	0.4078965282520344
54.442	0.4091157289025934
54.443	0.41021587186437913
54.444	0.41120916776019556
54.445	0.4121508121426205
54.446	0.41304145611599863
54.447	0.4138595570318925
54.448	0.4145988819704448
54.449	0.41516374085334806
54.45	0.41533046234836213
54.451	0.41513553732755704
54.452	0.4148460961579282
54.453	0.41477446357636183
54.454	0.4149074416010762
54.455	0.41492690280236955
54.456	0.41475154518112034
54.457	0.4144740004174837
54.458	0.41418815669494824
54.459	0.41388498583034916
54.46	0.41331347020971465
54.461	0.4121721556900372
54.462	0.41066273431050837
54.463	0.4092953596645079
54.464	0.40846199686219453
54.465	0.40831495443903565
54.466	0.4086166172386345
54.467	0.40903404291266077
54.468	0.40929803998237824
54.469	0.40921928115436246
54.47	0.4087501542972085
54.471000000000004	0.40804063627662746
54.472	0.40743442380743833
54.473	0.40707427212205605
54.474000000000004	0.4068256687498344
54.475	0.4065188416026295
54.476	0.4061347292389692
54.477000000000004	0.40569038402249913
54.478	0.4052127688601934
54.479	0.4046462300591407
54.480000000000004	0.4040032720460084
54.481	0.40366729143835334
54.482	0.40368126689086203
54.483000000000004	0.40378116502728023
54.484	0.4038135100987509
54.485	0.40354325709699757
54.486000000000004	0.40307398612721845
54.487	0.402888525231175
54.488	0.40298605487657235
54.489000000000004	0.4030437598421934
54.49	0.4032152409073778
54.491	0.40376915492602183
54.492000000000004	0.4044796556804158
54.493	0.4050639358275536
54.494	0.40558411229975344
54.495000000000005	0.40610450796309105
54.496	0.40660766397636683
54.497	0.40689690114803323
54.498000000000005	0.4069280754977851
54.499	0.40725355211261083
54.5	0.40817245537570634
54.501	0.4093558187352766
54.502	0.4103367146252359
54.503	0.41087711726634035
54.504	0.41090300577886807
54.505	0.4106679951942479
54.506	0.4105979868253157
54.507	0.4106589008825652
54.508	0.4108674721867711
54.509	0.4113049815630334
54.51	0.41186060648614586
54.511	0.41256341504322647
54.512	0.4135621683086883
54.513	0.41486654923469857
54.514	0.4163816405401193
54.515	0.4178561056902994
54.516	0.4189653182948032
54.517	0.4197806779296709
54.518	0.42047467389575377
54.519	0.42101135092406905
54.52	0.42130518309092835
54.521	0.4213406713791683
54.522	0.42127656878252306
54.523	0.42141179751268965
54.524	0.4216869619566693
54.525	0.4217113983379486
54.526	0.4213582800358857
54.527	0.4207062969758911
54.528	0.42004542144356494
54.529	0.41974528917745013
54.53	0.4197889076683945
54.531	0.41989396227604625
54.532000000000004	0.419952754457682
54.533	0.42011320601545876
54.534	0.42047822246409694
54.535000000000004	0.42090664360271124
54.536	0.42114476829026715
54.537	0.4211776107353775
54.538000000000004	0.4211353275614865
54.539	0.4208723105674036
54.54	0.42024315468402085
54.541000000000004	0.419460418166929
54.542	0.41867006356862113
54.543	0.4178086405233685
54.544000000000004	0.4170905249169853
54.545	0.41659671936376286
54.546	0.4162312239680134
54.547000000000004	0.4160686160365872
54.548	0.41605919305883676
54.549	0.41617228768155035
54.550000000000004	0.416384091000619
54.551	0.41674172792557973
54.552	0.4171818373994308
54.553000000000004	0.4174148711565182
54.554	0.41746185500503485
54.555	0.41765301097845786
54.556000000000004	0.4181833073683314
54.557	0.4188681537630269
54.558	0.4193156876966261
54.559000000000005	0.41945337710366626
54.56	0.41951099585849794
54.561	0.41977148044422874
54.562	0.4203231119788784
54.563	0.42061854473652505
54.564	0.4203798398425853
54.565	0.42003090448258384
54.566	0.4197760666622532
54.567	0.4195576184748614
54.568	0.4195755328951801
54.569	0.42001285115025
54.57	0.4205799553886307
54.571	0.42109127080036635
54.572	0.42156144663455664
54.573	0.42201361665653503
54.574	0.42264545224924055
54.575	0.4234365667151969
54.576	0.4241137705405096
54.577	0.4247015546959132
54.578	0.4254922687668279
54.579	0.4266882200700016
54.58	0.42828879153628907
54.581	0.4298926154929251
54.582	0.43107748305279336
54.583	0.43163517985594957
54.584	0.4315092344157361
54.585	0.43080492243391444
54.586	0.429666357551871
54.587	0.4285102294372466
54.588	0.4278326750463908
54.589	0.4276757656226444
54.59	0.4277293629872898
54.591	0.4276524384310455
54.592	0.4270988072730554
54.593	0.4260299409950158
54.594	0.4249517601218167
54.595	0.4243433245816425
54.596000000000004	0.4240848544246385
54.597	0.42374955790243474
54.598	0.42313887326334365
54.599000000000004	0.42240685641096143
54.6	0.42175208908754236
54.601	0.4212419369780058
54.602000000000004	0.4209797055241915
54.603	0.4208960903307225
54.604	0.420853962915014
54.605000000000004	0.4207628777492268
54.606	0.42044938160473033
54.607	0.42023661168533777
54.608000000000004	0.42055482782376474
54.609	0.4211608956313495
54.61	0.4218607015334669
54.611000000000004	0.42287520878310025
54.612	0.424111783611686
54.613	0.4250477642109366
54.614000000000004	0.42541737667060586
54.615	0.4253021125578129
54.616	0.4247865915627449
54.617000000000004	0.4240557724513404
54.618	0.4235269999596294
54.619	0.4232460545011284
54.620000000000005	0.42274564144028925
54.621	0.4220208934626146
54.622	0.4214759924682734
54.623000000000005	0.42114300259240134
54.624	0.4208557540518404
54.625	0.4207364235212343
54.626	0.4209551205402178
54.627	0.42144121619047836
54.628	0.42202613637008213
54.629	0.4223117233729291
54.63	0.4219969685402877
54.631	0.42136503512430123
54.632	0.420799594588507
54.633	0.4204786551103835
54.634	0.4203885095062493
54.635	0.4204337110882469
54.636	0.4206572313426953
54.637	0.4210893690400248
54.638	0.4215792251654643
54.639	0.42179854907764125
54.64	0.42149983895256427
54.641	0.4209476377684692
54.642	0.42063602028676395
54.643	0.42061427862274514
54.644	0.42081149574299537
54.645	0.42129915927370054
54.646	0.4223100619504081
54.647	0.42388652407642047
54.648	0.42555049583703963
54.649	0.4270562543520676
54.65	0.4284071020695903
54.651	0.4295340064915265
54.652	0.43034903796634494
54.653	0.4310075593685312
54.654	0.4317028763365941
54.655	0.43234580977145187
54.656	0.43298852668313914
54.657000000000004	0.43381633059123914
54.658	0.43500011900821534
54.659	0.4367253703116457
54.660000000000004	0.4388258724530164
54.661	0.440707302214023
54.662	0.4421236519153735
54.663000000000004	0.44315588016545104
54.664	0.44397427474524176
54.665	0.444914974961069
54.666000000000004	0.44589872323445134
54.667	0.4463185716102098
54.668	0.44612602416921454
54.669000000000004	0.445959165865945
54.67	0.4460268639329643
54.671	0.4463498263726182
54.672000000000004	0.44692469255627465
54.673	0.44750521630921436
54.674	0.44802788711737884
54.675000000000004	0.44850763732275767
54.676	0.44875671435737585
54.677	0.44857400680407855
54.678000000000004	0.44798349012635263
54.679	0.4472348243826635
54.68	0.4463606998834345
54.681000000000004	0.44502168593418
54.682	0.4433898195233209
54.683	0.44196269152254963
54.684000000000005	0.4408378651793017
54.685	0.439814213810077
54.686	0.43871405534868557
54.687	0.43774200989245593
54.688	0.43721240495418623
54.689	0.43720713871204797
54.69	0.4374997386345061
54.691	0.4379985938942196
54.692	0.43871994513281387
54.693	0.4394535325480977
54.694	0.44012824937812
54.695	0.44067912931142983
54.696	0.44086123021730295
54.697	0.44061632501787296
54.698	0.440105686562938
54.699	0.43931658450735234
54.7	0.4381475591665851
54.701	0.436588486717296
54.702	0.4347260328896232
54.703	0.43288656358216604
54.704	0.4313932136488945
54.705	0.4301554967372706
54.706	0.4291311440898057
54.707	0.42847911498058133
54.708	0.4280823467156003
54.709	0.42777498152766924
54.71	0.42744664725380743
54.711	0.42711198276497087
54.712	0.42703083063356106
54.713	0.42720877582552763
54.714	0.4273002815452053
54.715	0.42731143310770714
54.716	0.4274193970585759
54.717	0.4274880169769911
54.718	0.42729456435923874
54.719	0.4268684528733967
54.72	0.4264196946139661
54.721000000000004	0.4260303012599106
54.722	0.42584653137148143
54.723	0.4259665129906479
54.724000000000004	0.42631525417209526
54.725	0.4268367801946995
54.726	0.4273976367351292
54.727000000000004	0.4278672520170076
54.728	0.4283638471934763
54.729	0.42892833291597154
54.730000000000004	0.42949870086555175
54.731	0.4301519373579529
54.732	0.43085677706200987
54.733000000000004	0.4316003593728597
54.734	0.4323213368400639
54.735	0.43285699102447583
54.736000000000004	0.43335571985444654
54.737	0.43405249395346834
54.738	0.4349799002931246
54.739000000000004	0.4359860728397421
54.74	0.4370960957280371
54.741	0.4384650779336443
54.742000000000004	0.43994645593856785
54.743	0.44150298180638536
54.744	0.4432134026908239
54.745000000000005	0.4448921165447891
54.746	0.44620247070416164
54.747	0.4471124637012758
54.748000000000005	0.44799475490454954
54.749	0.4490425225081768
54.75	0.44991289433553805
54.751	0.450366991241954
54.752	0.4506405731930846
54.753	0.4508659944543224
54.754	0.4510697971341746
54.755	0.45136357561074236
54.756	0.4517812822368592
54.757	0.452259151481035
54.758	0.452774860253241
54.759	0.4533735997661643
54.76	0.4540912190462446
54.761	0.4547972503971415
54.762	0.4551555182894852
54.763	0.45478694087288873
54.764	0.45361956252036884
54.765	0.45210359106300535
54.766	0.45057022623755527
54.767	0.44896031857340835
54.768	0.4470986887327072
54.769	0.4452014055757323
54.77	0.4440523552644795
54.771	0.4440603579532003
54.772	0.4448585218916169
54.773	0.4459170596321571
54.774	0.4470055871081956
54.775	0.44799337332177713
54.776	0.4485969156171501
54.777	0.4484755813597564
54.778	0.4475008118575101
54.779	0.44583470453202756
54.78	0.44406339190115296
54.781	0.4427475593609954
54.782000000000004	0.44198183870107144
54.783	0.4418688700567157
54.784	0.4423982289822026
54.785000000000004	0.4434480685939426
54.786	0.4448163183875268
54.787	0.4461871161604607
54.788000000000004	0.44738160919404224
54.789	0.4483154548650825
54.79	0.44896628552708473
54.791000000000004	0.4494568400782065
54.792	0.4497498954583097
54.793	0.4494932744614265
54.794000000000004	0.44882323150532266
54.795	0.4483507312431566
54.796	0.4484139671385904
54.797000000000004	0.448908002152385
54.798	0.4494324127883924
54.799	0.4497035564846401
54.800000000000004	0.4498061760389539
54.801	0.44978847843664826
54.802	0.44961388395428836
54.803000000000004	0.4494302020875345
54.804	0.4493374651000087
54.805	0.44945318875205476
54.806000000000004	0.45003132566048
54.807	0.4511851943408757
54.808	0.4528446556127106
54.809000000000005	0.4548589755106853
54.81	0.45687133770503263
54.811	0.4583841270434138
54.812	0.45921822663807443
54.813	0.45988325180509304
54.814	0.46089791698328475
54.815	0.4621182376055246
54.816	0.46311624800458995
54.817	0.4636010923072441
54.818	0.4638111990467211
54.819	0.464136015741468
54.82	0.46462358272565873
54.821	0.4651852477225997
54.822	0.46567714492018564
54.823	0.46610773338480127
54.824	0.46673120728324213
54.825	0.4676372890394117
54.826	0.46853283097587894
54.827	0.46914914900911064
54.828	0.4693988986312063
54.829	0.4692940122448268
54.83	0.4691514155840346
54.831	0.46937078345527994
54.832	0.4697426556754891
54.833	0.4697380294008122
54.834	0.46929212037054535
54.835	0.468627761312179
54.836	0.46784441324952375
54.837	0.4670005302355711
54.838	0.4662196281255101
54.839	0.4655887523593014
54.84	0.4650617426093746
54.841	0.4644295515832929
54.842	0.4635832192644641
54.843	0.4624731159665074
54.844	0.4610373300444228
54.845	0.4594207595827483
54.846000000000004	0.4577790118799717
54.847	0.45606735369833795
54.848	0.4543458224402863
54.849000000000004	0.4529918479207887
54.85	0.4522969218742594
54.851	0.45225513178303367
54.852000000000004	0.452523070904558
54.853	0.4525995777526911
54.854	0.45243140087214373
54.855000000000004	0.45242708748430394
54.856	0.45293840509664574
54.857	0.45409983072990345
54.858000000000004	0.45574060615601253
54.859	0.45755736938680924
54.86	0.4593804837073998
54.861000000000004	0.4609016227478804
54.862	0.46211686428770404
54.863	0.4633779472094962
54.864000000000004	0.4647334288730087
54.865	0.4659717402618222
54.866	0.46691452979284886
54.867000000000004	0.4675643791465265
54.868	0.46790895882197314
54.869	0.4678693660236689
54.870000000000005	0.46743510355693974
54.871	0.4668330985555358
54.872	0.46633554899812735
54.873000000000005	0.46611074343786163
54.874	0.4660351517260427
54.875	0.4657264838922045
54.876	0.46527214613211443
54.877	0.4648415042798979
54.878	0.46429448447281496
54.879	0.4637106487047259
54.88	0.4633398235908541
54.881	0.46325455153958583
54.882	0.46339374385246934
54.883	0.4637589686016318
54.884	0.46415581401616224
54.885	0.4643240856825298
54.886	0.46427368473746133
54.887	0.4641574188799962
54.888	0.4642691058241152
54.889	0.46469521915244916
54.89	0.4653626927784572
54.891	0.46628816698755615
54.892	0.467293099196067
54.893	0.4679802925671833
54.894	0.4682223249335007
54.895	0.46819070659358275
54.896	0.46778384184999144
54.897	0.4670391381435708
54.898	0.46641734069066254
54.899	0.46605891415886647
54.9	0.46567912893327035
54.901	0.46497560467609855
54.902	0.463732991516592
54.903	0.46194884120482804
54.904	0.459962883929259
54.905	0.4580812883712041
54.906	0.45618867289902365
54.907000000000004	0.4542835027868686
54.908	0.4527557479321319
54.909	0.45172709131096933
54.910000000000004	0.4510786889197621
54.911	0.4507106867247588
54.912	0.4507052076466749
54.913000000000004	0.45132649687851656
54.914	0.45238272234684507
54.915	0.4532192902626756
54.916000000000004	0.4534766510245368
54.917	0.453427504516019
54.918	0.4534985816336332
54.919000000000004	0.4538571307185848
54.92	0.45439226277299083
54.921	0.4549214099668064
54.922000000000004	0.4553835850099296
54.923	0.4557009147616904
54.924	0.45585468195112766
54.925000000000004	0.4561111997935089
54.926	0.4566708701227158
54.927	0.457562861878858
54.928000000000004	0.4586515443790393
54.929	0.4596064776288067
54.93	0.46042483997281014
54.931000000000004	0.46137619895996396
54.932	0.4627201235882026
54.933	0.46445968580060126
54.934000000000005	0.46607905730913923
54.935	0.46724010603009647
54.936	0.4681182332984568
54.937	0.46910812838900817
54.938	0.4703390811341618
54.939	0.4715355531082235
54.94	0.4727026463042556
54.941	0.4736849600059624
54.942	0.473797527376667
54.943	0.4729252290597177
54.944	0.47179381514801766
54.945	0.47089813670196246
54.946	0.4703452020855857
54.947	0.47002992919177844
54.948	0.4695241101656519
54.949	0.46856787126908517
54.95	0.46716019755282456
54.951	0.4654238636187671
54.952	0.4635171971136556
54.953	0.46165324209514624
54.954	0.4600708337832565
54.955	0.45886366424820046
54.956	0.45799783439527353
54.957	0.45737948183290644
54.958	0.457145353056186
54.959	0.45764338824437556
54.96	0.4585683649891992
54.961	0.45918063026621014
54.962	0.45947642773029207
54.963	0.45980169253720526
54.964	0.46016643564766524
54.965	0.46027922989361836
54.966	0.46011435685523716
54.967	0.46010517247378113
54.968	0.46047208294135245
54.969	0.4610283266214257
54.97	0.4615861559203439
54.971000000000004	0.4621347513086108
54.972	0.462406289374215
54.973	0.46208990107863335
54.974000000000004	0.4613222528530889
54.975	0.460493142893026
54.976	0.45995089456512717
54.977000000000004	0.4597352462451716
54.978	0.4598198994665367
54.979	0.4600452923390467
54.980000000000004	0.45990349660611773
54.981	0.4594442340274657
54.982	0.45923807541007744
54.983000000000004	0.4593635703667732
54.984	0.4596051143846027
54.985	0.4598869420449314
54.986000000000004	0.4601038597744608
54.987	0.4602270388962526
54.988	0.46039459423157814
54.989000000000004	0.4606601556856095
54.99	0.46089720186467875
54.991	0.460911929528377
54.992000000000004	0.46053352338853226
54.993	0.4597145091398728
54.994	0.4587977557559554
54.995000000000005	0.45829297597438845
54.996	0.45823703821673656
54.997	0.4584288350793404
54.998000000000005	0.45884461769748064
[truncated: 5,001 more rows]
