# Supplementary material for: Stimulus duration encoding occurs early in the moth olfactory pathway
Source: Commun Biol. 2024 Oct 3;7:1252. doi: 10.1038/s42003-024-06921-z (PMC11449909; doi:10.1038/s42003-024-06921-z)
Supplement: Supplementary file 3 — Supplementary Data 1 [file 42003_2024_6921_MOESM3_ESM.zip › Fig 1/E/linalool.csv]

	0.113	0.197	0.273	0.287	0.299	0.312	0.579	1.221	2.141	2.555	2.700	3.130	3.730	4.256	4.483	4.581	4.992	time (s)
0	0.21124033448096263	0.21065057861124092	0.20811708264788709	0.2075897197897585	0.2713708247178598	0.20897296646846453	0.21437766471613773	0.2212289538377279	0.2169982427291778	0.236015898846899	0.20571667147169742	0.2193856552574349	0.2162358781131415	0.2166266881110347	0.2124572992823828	0.20844200616738404	0.21416954292858914	-7.999000000000009
1	0.21098655737454924	0.21063576898420872	0.20845320806673792	0.20815007801363533	0.270307522685934	0.20881531664820854	0.21423400028490455	0.2223248795812648	0.21709709915420058	0.23641947286326803	0.20504257324575764	0.2190657426436323	0.21667966758760474	0.2161968822840991	0.21274766402134818	0.20833132196815038	0.21379747556797468	-7.998000000000005
2	0.21096197931452187	0.2107402542025187	0.20898687308857553	0.20876513067074512	0.26974093089914714	0.20858225934003913	0.21406028007742905	0.22342123191855165	0.2171623402617181	0.23654295560608563	0.20450801376866307	0.21896671350423444	0.21695077472735685	0.2157199144146458	0.2130344614821703	0.20798453714018608	0.21338239073682377	-7.997
3	0.2111039445692381	0.21078612521565684	0.20939430092226713	0.2091492475815307	0.2694269175017309	0.20837878558840503	0.21394476422963732	0.22424976081950854	0.21717028896690752	0.2363834749391877	0.20435386485518559	0.219214313760248	0.21742980597585637	0.21535199403466618	0.21349656907106918	0.20773634127829116	0.21302637433602414	-7.996000000000009
4	0.2113436457557285	0.21083813897327253	0.21001684878262739	0.20924998843087925	0.2692968512589282	0.2081772875307649	0.2139739277721738	0.2247491796147969	0.21681304919337563	0.23631679026608454	0.20457997246143522	0.21979533298751847	0.21806615850401723	0.21516974613082288	0.2141720594109921	0.2077579906601285	0.21278463967780556	-7.9950000000000045
5	0.2115692186647849	0.21081861155448853	0.21075031713135292	0.20891166104430992	0.26927013792775495	0.20789765072588187	0.21416570618736247	0.22487089734659188	0.2161758286966172	0.23642666655330424	0.20494514148359635	0.22047348408355694	0.218297738734742	0.21518530139575473	0.21512759082116636	0.20776552758652092	0.21284413822401654	-7.994
6	0.21161470334637214	0.21045457946028723	0.2112304157106776	0.20804817726536412	0.26940437173456444	0.2075348666033555	0.2142228151765176	0.2247097419989741	0.21567005956451502	0.2364830252055486	0.20512402529637463	0.22117264088964578	0.21810222657382206	0.21560347222426007	0.21614877599462148	0.20765429272595654	0.2130375791609258	-7.993000000000009
7	0.21128883970372103	0.2099435120482396	0.21136147426613208	0.20722933221314252	0.26995372039571663	0.2070230199577928	0.21397772812111887	0.22449073187877336	0.21557709864204738	0.2363408519355464	0.2050439308992309	0.22181875011953262	0.21761090444819736	0.21650316825018037	0.21671902596278544	0.20759400027309044	0.21322594687850502	-7.992000000000004
8	0.21082297877726638	0.20945331144408855	0.21128441529823289	0.2068938077647329	0.27070135788906957	0.2063793601822225	0.21364718083120837	0.2242675426834323	0.2158877724170569	0.23573766675790608	0.20477977117676963	0.22220453421757172	0.2169183350572948	0.21750638762502983	0.21680426827759572	0.20767657477941168	0.2133977145957829	-7.991
9	0.21057017473540512	0.20902594947764183	0.21124008465249539	0.20682780290013972	0.27141991044079644	0.20593939600916752	0.2134771197421313	0.22386757395817694	0.21647463397781352	0.23480216632272233	0.2043355936502929	0.2222777173889899	0.21639284462449762	0.2183281610375856	0.21673665281763255	0.2077821753498505	0.2134343143350303	-7.990000000000009
10	0.2103473758975829	0.20875477173328447	0.21127680926250803	0.2069796314171457	0.27201465238806805	0.20590063250568058	0.21344323419901218	0.22309325160834154	0.21708691516767428	0.23403680871129245	0.20400636190129037	0.22206810782570002	0.2161482104490445	0.21885383363468175	0.2166525542409981	0.2078384060841932	0.21328665626613408	-7.989000000000004
11	0.21019282650166987	0.20840221184522942	0.21131539645320224	0.20730404562865123	0.27224312201350503	0.20614631255806992	0.2133539605335846	0.22186063564368375	0.21756670177621198	0.23345641288010427	0.20406826735187508	0.22166795284429652	0.21602477343960766	0.21893953092592916	0.21652861600036835	0.20803903570502272	0.21309074512389553	-7.9879999999999995
12	0.21033972553077296	0.20807652576206193	0.21114131909835446	0.20753943629498015	0.27199987555379357	0.2065501043761803	0.2132230754728372	0.22039441424405382	0.21785593672246809	0.23304134852654487	0.20445213099893078	0.2212711571459753	0.21601035266169674	0.218759343058892	0.2164354244093482	0.20834363228553246	0.21332414838804026	-7.987000000000009
13	0.210411072007996	0.2081144851318445	0.21076751417165754	0.2074304667938128	0.27163734870468653	0.20702386523269517	0.21313553739226343	0.2191672595888726	0.21787775902440218	0.23304427940913416	0.20493985411436746	0.2210644281387804	0.21604329471829015	0.21878486031595423	0.21642401352783905	0.20850368853854978	0.21403248499040792	-7.986000000000004
14	0.21020310033057663	0.20830150087411936	0.2103151987156433	0.20705672936647168	0.2715338503676691	0.20736589637209668	0.2129396608681985	0.21858508979179872	0.217784897973769	0.23333750529006814	0.2052633566310581	0.22109512464549572	0.21591604420538224	0.2192068205713622	0.2162899799345199	0.20851241266054155	0.2146833512172459	-7.984999999999999
15	0.20992115132160447	0.2083699338704381	0.2098300831188364	0.20687071455754355	0.27139307309390664	0.20763253627491066	0.21267634686959908	0.21871091620309818	0.21773382333446428	0.23342294667499916	0.2053792743054926	0.2211027681252474	0.21559345749116451	0.2196226647268347	0.2158017620459057	0.20849865502125306	0.21503229498071563	-7.984000000000009
16	0.20967292011684405	0.2083114795996586	0.2096106199292769	0.20693688287917983	0.270817156403656	0.20806843229830005	0.2127111083834659	0.21924094628929774	0.21760656311291893	0.23323374711930256	0.20560019772755367	0.22083966271632482	0.21516416194286178	0.21957652859599952	0.2150316425162856	0.2084911731652226	0.21496317469622211	-7.983000000000004
17	0.20956942917152538	0.20833117588527209	0.2096727961756789	0.20715636082688926	0.2698320847531778	0.20845309154905603	0.21293444384631763	0.21976822784851668	0.21733032876004374	0.23305238782339116	0.20617379168081781	0.2203400751485205	0.21471378354448847	0.21913161852837088	0.21433276602245593	0.20850428635625615	0.21463480289923687	-7.981999999999999
18	0.2096155234399874	0.20842343759208898	0.20993993078558748	0.20728729907299961	0.26865685916959414	0.20866636810432881	0.21293925117483864	0.22003611328731282	0.2170736096765058	0.23284591441789873	0.2068705651183506	0.21959234939020436	0.21430328141977883	0.21856023944173497	0.21385450143070747	0.2085091734547721	0.21451167566921914	-7.981000000000009
19	0.20966517573139778	0.2084166782284508	0.21044591376291932	0.20716192778014103	0.26759711911322204	0.20892505697694908	0.21259801530149977	0.22016891220455906	0.21703693622406534	0.2325563078629253	0.20733766426158134	0.2187184474192821	0.21399002094635589	0.21796411148777864	0.21351200897168512	0.20853643189377344	0.21461928660035803	-7.980000000000004
20	0.20961035392475927	0.20849845056711677	0.2109470533244574	0.20716690110378416	0.26678168051953227	0.20900623581113115	0.21198999447691574	0.22044323709526373	0.21711128632999688	0.23233568038808766	0.20762871189061693	0.21813656043641305	0.21379579069116672	0.21726182156154672	0.21335430772701863	0.2085059348633685	0.21474239113257754	-7.978999999999999
21	0.20940800416929495	0.2088876301869747	0.21137234194443455	0.20739305532049668	0.26624300666008005	0.20881251236048315	0.21152197346108456	0.22090874509386588	0.21713836354482796	0.23219990412882135	0.20784018811386237	0.21796242924326575	0.21370142374450327	0.21645182585023312	0.2135766416918102	0.20807587724152798	0.21492325255843236	-7.978000000000009
22	0.20920379173236364	0.20945698844959426	0.21183150681755555	0.20742603771364135	0.26604840112429995	0.20873885327887554	0.211313400714645	0.2213704518332799	0.21731658847343477	0.23215063808011663	0.20777462673349187	0.21799817932906992	0.21372019422133073	0.21572522936525856	0.21417836471309612	0.2073468673934851	0.215142074573878	-7.977000000000004
23	0.2093389466572835	0.20993897236502226	0.21204612091807454	0.2073368621578982	0.2660205553405582	0.20869517307617091	0.2111404166112717	0.22154265233079087	0.217400040883272	0.2323185388534654	0.2076137778580799	0.2181344066839877	0.21374102254055785	0.21519855035854632	0.2149628767265803	0.20672880829907067	0.21512682795556587	-7.975999999999999
24	0.20972140313280818	0.2102004537671398	0.21184161407375796	0.20748563948666793	0.26586309856656876	0.20834589448854238	0.21106876755112847	0.22125411977311416	0.21704310275668798	0.2327578190881799	0.20765044916415046	0.21845231353805186	0.21369067615104093	0.21489510333709516	0.2159548929178302	0.20640915916448946	0.21482330660324733	-7.9750000000000085
25	0.2099070598139056	0.21028982237720228	0.211581773650928	0.2076536587049773	0.26581647167320016	0.20789747156179988	0.2112344301510835	0.22083023458580886	0.21657946174695877	0.2333537229355092	0.20763980929596554	0.21902091533769624	0.2137524065976555	0.21494304835865247	0.2169511551402813	0.20645425086584876	0.2144801239090973	-7.974000000000004
26	0.20992929514184458	0.21032882909067635	0.21142917803405598	0.20773703951173178	0.26641814646699924	0.20760680497625536	0.2115784643067525	0.22070348107959434	0.2163247471277094	0.23381873058491298	0.20739258850055078	0.21965540115443835	0.21385701760765197	0.21543746220625654	0.21756060445549533	0.20683088915526696	0.2142516339272029	-7.972999999999999
27	0.2100989837950752	0.21033638072758218	0.2112106642482986	0.20790211466876438	0.26759197879401503	0.20753555685412042	0.21187131206900878	0.2206731312474059	0.21623123693315913	0.23395780829415602	0.2070575529009441	0.22013981762633403	0.21396965958884503	0.21623138573296702	0.21778315182846458	0.2073804926311381	0.214107760158887	-7.972000000000008
28	0.2103651117575518	0.21048638470628075	0.21079173717397265	0.20808988610201212	0.26879127036644884	0.20763152358128545	0.2120289401816384	0.22061572945640642	0.2161165412358167	0.23384491077832698	0.20675221655855008	0.22047679488848226	0.21432731196274868	0.21712459911015589	0.21780639196173293	0.2078335588738822	0.2139590170236434	-7.971000000000004
29	0.21070876815292658	0.21086893154490133	0.2103268050970116	0.2083791136904679	0.26957723833579766	0.20787406011948972	0.21208196118808165	0.2206008991370571	0.21607474479174874	0.23370228970187043	0.2066271394658486	0.22059418323648103	0.21477704856324856	0.21778363352367414	0.21779072285245218	0.20807669245705152	0.21377566875986562	-7.969999999999999
30	0.21119398063607223	0.21128837894641095	0.2099958516335561	0.2087456372689198	0.2698919248530823	0.20828710030913394	0.21217865431947883	0.2203335539310654	0.21631252924178185	0.23366644685695498	0.20685819863876262	0.22033040450215366	0.21509974230439138	0.21801001568468317	0.21777224221050678	0.20828446197514328	0.21378054364678045	-7.969000000000008
31	0.21162018051379525	0.21161295634701216	0.20964575716946604	0.20897717575921446	0.27006000650014533	0.20855755030965867	0.21244902205701688	0.21969696634232103	0.21667266847944566	0.2338016043487588	0.20714445726616032	0.21974224534614353	0.21519924758867323	0.21816488093031078	0.2178695870101381	0.20867311899895694	0.2141021122063021	-7.9680000000000035
32	0.2120143681946914	0.21163377215366036	0.2091516283976104	0.20905893373998377	0.27040675027154215	0.20852387870436562	0.21277669761723494	0.21898217024544317	0.21673144523939938	0.2341963876235894	0.20730335757293505	0.219102932252134	0.21496492306540943	0.21849690412393652	0.21803966182764745	0.20927348794828196	0.21463658901460728	-7.966999999999999
33	0.2123928562877384	0.2114582835847035	0.2086679813884417	0.2090817959119146	0.27114706432554847	0.2083785113207001	0.21306602701541266	0.21847248179150508	0.2163064398973599	0.23469400585204972	0.20754632864865175	0.21877098926471614	0.21458445143879523	0.21888074514393135	0.21784752237018165	0.20976837446763183	0.21536142906252284	-7.966000000000008
34	0.21263488989172472	0.21130256573305947	0.20834283777538018	0.20913083505597455	0.2721657840788896	0.20832543806803794	0.21311216912881176	0.21838111193480203	0.21592790051959992	0.2349821826793631	0.20773171379390992	0.21875130375087806	0.21425367979064908	0.2191961773233045	0.21717633375686934	0.20988287659262264	0.21612229681127307	-7.965000000000003
35	0.21268906529837056	0.2111060793951041	0.2080236512683428	0.2092635919655021	0.2729385484800894	0.20856269898432278	0.21294226370041083	0.21859364108592994	0.2157768072812347	0.23492372237210107	0.2078401631115406	0.21874831023503266	0.21393996711811666	0.2193162233162373	0.21630618659361645	0.20954547684073213	0.21653501943817863	-7.963999999999999
36	0.21258331498712174	0.210924722946205	0.20785208631459914	0.20924471714475024	0.27323293452143027	0.20897818905111384	0.21291598382017654	0.21879977507378362	0.21542416654151825	0.2347010757825353	0.20803295436679214	0.21872406935368516	0.2137930468258567	0.2190795672146239	0.2154523652309049	0.20890357114292896	0.2164069324346508	-7.963000000000008
37	0.21249542316737466	0.21047709216709898	0.2081801234480204	0.2089217721634762	0.27316833812598335	0.20928917135248554	0.21313613923906177	0.21898974031746798	0.21502339902154485	0.23448802042579162	0.20821618058921595	0.21870630415057574	0.2137758342410809	0.21851555701057046	0.21478659232068867	0.20830789891023904	0.21598137492105104	-7.962000000000003
38	0.2124618893040886	0.2095834959813822	0.20895731711549154	0.2085263960796486	0.2728889606691488	0.20955644921860916	0.21333836110765383	0.2191672252657807	0.21475329139267121	0.23424847412146585	0.208385336419845	0.21842222502456216	0.21372852617344343	0.21788474465598845	0.21440127310183726	0.20780508147025473	0.2157207813480064	-7.9609999999999985
39	0.21234388597615483	0.20914202481541178	0.209763461599311	0.20801957263551657	0.2724199343407246	0.20963323578587229	0.21328662603641566	0.2194024459213374	0.21463236181227136	0.23408678757090823	0.20860981593246397	0.2178362698634874	0.2137744436588671	0.21734321568038895	0.21427344132560633	0.2073605576875693	0.21582529973730405	-7.960000000000008
40	0.21214482603596216	0.20956084119572438	0.21022638083936235	0.20733623021027892	0.2715945143056522	0.20930124470342001	0.2131715773250373	0.21993694914660894	0.21469384953347617	0.2340924084079214	0.20879883919760547	0.21740257364854773	0.2138353011879192	0.21689776159165378	0.21443565512691398	0.20714879630513153	0.2159815060586011	-7.959000000000003
41	0.21197305543516307	0.21012086652466658	0.21039175634529278	0.2068606631407156	0.27054205314704105	0.20891168301696908	0.21318513918764193	0.22061267428609724	0.21480077520446372	0.23416048821864857	0.20882048345513654	0.21739454789599288	0.21378911480423368	0.21657218349197122	0.21479851890178944	0.20699079578867652	0.2157606162485371	-7.957999999999998
42	0.21187185394849928	0.21063644353578756	0.21041142585350858	0.206749219191685	0.2696781791821041	0.2085164537436535	0.2133286499275529	0.221082219277968	0.2147528842264278	0.23407188145748056	0.20863924063105044	0.21774364148688777	0.2137141434819916	0.2163268240931751	0.21526232229526665	0.20674297496778407	0.2150203719262264	-7.957000000000008
43	0.21196675312675042	0.21109069095368152	0.21052072292538987	0.2067349219977656	0.26916609426628674	0.20802385357028005	0.21354851225610086	0.2212413436333294	0.21432711568807553	0.23376514274400143	0.20831251335170645	0.2182057381604706	0.2137234496171198	0.2160395966971159	0.2160083523196611	0.2065766271296809	0.2139512324746013	-7.956000000000003
44	0.21215418587417395	0.2111143509892074	0.2108960665674322	0.20663566968787458	0.26893267877765475	0.2078219419586662	0.2138513649076893	0.22114339392245122	0.2136245012073196	0.23353374072780783	0.20795110676317824	0.2185027002051123	0.21386312430294196	0.21569721489153362	0.21699729636998416	0.20648286563191107	0.21293706520652145	-7.954999999999998
45	0.21209879509637128	0.21078504636577008	0.2112733445346268	0.20628356327833963	0.26896242774541435	0.20789832278409187	0.21426709380005132	0.22115514392483687	0.21313283641370992	0.23355811771828333	0.2077151053523422	0.2187767641229772	0.2142222387487072	0.21548422693067995	0.2178298445486259	0.20646749554412872	0.21228434545552397	-7.954000000000008
46	0.2116671252935805	0.21048436439994547	0.21135852029646607	0.20571914434103852	0.2691604025448022	0.20795185294625612	0.21448287041752334	0.22130786831431715	0.21314239877966132	0.23372774739284302	0.20792001580715697	0.2193485978017195	0.21478352932075842	0.2155452482891203	0.21827947339355544	0.20658170166776013	0.21204159381318685	-7.953000000000003
47	0.21111773036751205	0.21034826680083094	0.2111599991147096	0.2053836154977719	0.26940309255728573	0.20796522849992605	0.21418119226161814	0.22114985305016194	0.213443325761021	0.23386362045400072	0.20845054072098557	0.22006382440652267	0.21529370448198762	0.21593147338980542	0.21839055289988263	0.20679158126967903	0.2119966354162427	-7.951999999999998
48	0.21078789244432228	0.21041602481237562	0.2107937088982799	0.20559019072391682	0.26979726347860067	0.20803011486532724	0.21362591219736463	0.22059021704953388	0.21399002532928801	0.23385115558165412	0.2087717872608769	0.2207219869797111	0.21574287868682845	0.21649279566274304	0.2183020340079759	0.20706514401582568	0.21203963062220543	-7.951000000000008
49	0.21065259145426835	0.2106867960968518	0.21033643550062903	0.20625385206214433	0.27025382317805346	0.2081604439104139	0.21320643314026516	0.21990500150046444	0.21470845709120895	0.23377193943527427	0.20884016856041607	0.221342861161508	0.21627325135984804	0.21668983260904953	0.21811811342904203	0.20715082015741168	0.21219740863288358	-7.950000000000003
50	0.2108339939620625	0.21075815960330482	0.20973552575978793	0.20705612214543329	0.27050914513145197	0.20825614480761218	0.2129792346118623	0.21924492335013154	0.21517261662312437	0.23382896102780737	0.20894852667070174	0.2217242079587301	0.21672635423695008	0.21630863555943045	0.21787334316936413	0.20657522165636016	0.21241778007358242	-7.948999999999998
51	0.21138011618496685	0.21057692724631544	0.20915001603647088	0.2077599608356621	0.2706561839882117	0.2083868917883183	0.21280896447007963	0.21855990275913997	0.21523255924045712	0.2340654912879391	0.20927318794020305	0.2218283712813216	0.21694362275575335	0.21577837255711727	0.21761885688026056	0.20564292966650025	0.21275260666965798	-7.9480000000000075
52	0.21169737411927117	0.2103586073138694	0.20883833668034926	0.20835953598796225	0.2708223816233545	0.208618288687985	0.2125131868017132	0.2179931471215562	0.21514265029427768	0.23439193947060213	0.20971820092983065	0.22203454091009273	0.21702931398390407	0.2155059728195071	0.21740482942185343	0.20535361914463102	0.21321234319629254	-7.947000000000003
53	0.21147827958292356	0.20994613744046456	0.20871702919939553	0.20875590987733006	0.2709714371060382	0.20879247906785403	0.21216811694395354	0.21776729350690216	0.21516505395203717	0.23481793355757724	0.21014678913147092	0.2223705907404622	0.21694671129902637	0.21551725710736336	0.21697674772193543	0.20572391328013695	0.21372189641907963	-7.945999999999998
54	0.2110249500739089	0.2095999662033478	0.20869130609364833	0.20892043809975056	0.271133117020746	0.20882877798110394	0.2119655666821965	0.21790522711976568	0.21538479774789188	0.2352575217720887	0.21059371742866448	0.2225610021679982	0.21659731785202227	0.21564770554922652	0.21608909070762977	0.20602994523326423	0.21417344512474	-7.945000000000007
55	0.210473341414727	0.2094440375756858	0.20866075467755413	0.2088015974007421	0.2711200987848714	0.2089340448343847	0.21190813445253173	0.21826998360260003	0.2155073570455252	0.2354002300693193	0.21095251348586738	0.22240623029175535	0.2162929794400325	0.21580478789160512	0.2150005875842076	0.20613628123904798	0.21425769554623392	-7.944000000000003
56	0.2099346535219819	0.20889830491696645	0.2086374176788854	0.20828225733025976	0.2706675900263957	0.2092466569674381	0.2119750951795658	0.21881474091837966	0.21525120328370856	0.23510203647232314	0.21137904446280623	0.2217855989235178	0.21616176815715554	0.21586848698370245	0.21411578120619615	0.2061362313916123	0.2139904904233021	-7.942999999999998
57	0.2097396963148151	0.20796161611797456	0.20885991350939814	0.20761232036697333	0.26991915635245867	0.20940596620122515	0.21209023992999737	0.21951043976075707	0.21480939381908623	0.23461208012352508	0.2119605737761545	0.22093901497686483	0.2158895842191155	0.21564181136007887	0.2136635669162162	0.20597708922903712	0.21389506339014352	-7.942000000000007
58	0.20988428873058132	0.20721912870090767	0.209372784740324	0.20697412633737228	0.2692074960545006	0.20898349467207333	0.2120691827588133	0.22006435064337831	0.21443195316569805	0.23423586467071994	0.2124081631165152	0.22006150167748922	0.21544203934732528	0.21520026665124872	0.21360684837571509	0.20572596709331234	0.21406740066120608	-7.9410000000000025
59	0.21013424921762758	0.20701918532573002	0.20997066329003836	0.2063498701246803	0.2687785907693423	0.20814835847790844	0.21198513363373034	0.2203127992933201	0.21427738354676576	0.23407931169870802	0.21254011746255913	0.21936008768354803	0.21495566020027151	0.21480143228956255	0.21373675114103727	0.20544842940754707	0.2141857130833328	-7.939999999999998
60	0.21046907147081212	0.2073646416796976	0.21048668488385838	0.20582852510094685	0.26883103687036025	0.20722469998578577	0.2120631910182158	0.22046852276242476	0.2143379606107605	0.23411944355225311	0.21209842174493554	0.21917964004525578	0.21446526692257994	0.2146167569212618	0.21392304715135813	0.20524507783112578	0.21423908951413279	-7.939000000000007
61	0.21077874916725467	0.20782280277839363	0.21092659849394402	0.20560709435038083	0.2691065020966709	0.20652039726835336	0.2122960001390379	0.22072757906184295	0.21437121205513712	0.23420211586934436	0.21113736311445735	0.21941953523028462	0.21405798508183008	0.2146581316934416	0.21420670672968062	0.2053744106479887	0.21425538358901233	-7.938000000000002
62	0.21082280522316083	0.20805491220747632	0.21119076835758782	0.20575407228296647	0.2693686620225422	0.20621439889204116	0.2126839485460905	0.220919783636879	0.2143277176354225	0.2341020943212012	0.2100439456567718	0.21987005387950112	0.21391195850721165	0.21483929402361163	0.21460066421108523	0.20575131630507304	0.21416844410318003	-7.936999999999998
63	0.21080886453072628	0.2080387020947615	0.21137302224820245	0.20608821429604987	0.2696810309105778	0.20597535684090745	0.2132352043563516	0.2209210564552957	0.214301059556206	0.23368151918203367	0.20898883472596055	0.22036484762350517	0.2141407665561022	0.21504260300741163	0.21514379586367732	0.2062322973686708	0.21398474933184541	-7.936000000000007
64	0.21108940461983383	0.2077575152202616	0.21170968019477604	0.2064693317723435	0.26972810932904706	0.20569686540507837	0.2137180721640985	0.22092727170850915	0.2141832040756176	0.2331021648963054	0.20795825602096357	0.22059889017533865	0.21463147006943764	0.21505472890886526	0.21586711229317193	0.20689493288148528	0.21357324014373452	-7.935000000000002
65	0.21153400494503044	0.20725889159347283	0.2122565504437487	0.20690491874314831	0.26960488854339937	0.20563753675528437	0.21405974136167655	0.22091645635075507	0.2139700498439826	0.23261554044892258	0.20709896074334883	0.22054257563419527	0.2151840422164638	0.21497474262263616	0.21660859881618053	0.20751098974875262	0.21309658562387637	-7.9339999999999975
66	0.211719754185844	0.20680230681217063	0.2127062168977181	0.2071518654419885	0.26969823492412554	0.20582916021768205	0.21424122679425525	0.22081225518916267	0.21385136867909874	0.23220374023502963	0.2063863827836533	0.2204764408934782	0.21568737815888722	0.21524647850220735	0.2171478034644754	0.20787022480619788	0.21298959152425206	-7.933000000000007
67	0.21157463683165123	0.20681701834599844	0.2125308650829803	0.20724206970184805	0.2696860931798106	0.2061852423742557	0.21406210273138482	0.22061944309294848	0.2140714278824691	0.2318788287839544	0.20545658108322612	0.22066499619205285	0.2161685614068073	0.21599462611326284	0.2173497159010038	0.20804573182441624	0.2131438252254413	-7.932000000000002
68	0.21141559934273785	0.2072818915738917	0.21190893962832957	0.2077039196408322	0.26935645897473925	0.20659787485873982	0.21374561430226888	0.22034910826566484	0.2146368856163765	0.23170661767914824	0.20466952903734578	0.22111179084338703	0.21661484545263032	0.21685634376790724	0.21734719300138966	0.20818281953958884	0.21336370055036483	-7.930999999999997
69	0.21139258110071663	0.2075953247291519	0.21110280612064278	0.20851523212188888	0.26924146293879186	0.2069044994345421	0.2137273150861375	0.220049861611808	0.2152120448547161	0.23167764168290303	0.2045950353621985	0.22152211952748493	0.21682934888307265	0.21748752581876862	0.21736584955772909	0.20837783266697363	0.2137160878506765	-7.930000000000007
70	0.21147319546631424	0.20772048870162654	0.21026630673970734	0.20920646677603433	0.26962337998630104	0.20732359403417808	0.21414844633611296	0.2195491260134476	0.21552992505582677	0.23181915657128424	0.20496224120455409	0.22156003445314545	0.2167278361069499	0.21771706563478757	0.2173698826655374	0.20843920919956244	0.2141077717302818	-7.929000000000002
71	0.21168798395194358	0.20791818497574666	0.2097761508743325	0.20944680962543835	0.2700354691652022	0.20803203374446852	0.21469671264863877	0.21888030490077595	0.2154487328643668	0.23206231051855086	0.20541588576797165	0.22118410436651004	0.21653368225053707	0.21762031606478446	0.2171789993132104	0.2085009953196626	0.21459999047065326	-7.927999999999997
72	0.21189250876130958	0.20795194357006527	0.20961408443446017	0.20929762199348131	0.2701946579552581	0.20875340394918074	0.21482391435279086	0.21841406801005564	0.21508091679230096	0.23234828158160076	0.20593297619761106	0.22071861397617556	0.21634065982091918	0.21751899656875837	0.21678942045172225	0.20885538225696135	0.21527143206395136	-7.927000000000007
73	0.21182085859487484	0.20793049891508464	0.20977917206376595	0.2090528623042891	0.27023711599552436	0.20916739328005898	0.2145501326801749	0.218277568653698	0.21475909104222865	0.2327354049470808	0.20643655022954507	0.220509125223711	0.21592644371850134	0.2175837998032247	0.21622293223597544	0.20915337301961462	0.21584955966052816	-7.926000000000002
74	0.21152619325005587	0.20813030012086697	0.21007689866578047	0.20868084854200886	0.2700917451855883	0.20939014269420536	0.21428502040433206	0.2183444050091301	0.21470747632755477	0.23299084597672745	0.20675796628093696	0.22053496546983345	0.215265216110178	0.21779100547344352	0.21537846007576628	0.20922862515950602	0.21600745530566098	-7.925000000000011
75	0.21133328796051049	0.2083828440501214	0.210115031969338	0.20828791692006213	0.2695635091289975	0.20965443958292854	0.21415299171678193	0.2185609422454205	0.21498120957173358	0.23281607389468928	0.20696658609065713	0.22042977386535734	0.2145025323143904	0.21789002441461464	0.21447382196632028	0.209156323788276	0.2156703548574542	-7.924000000000007
76	0.21135862481915704	0.20846460195556799	0.21002532448281883	0.2081213864936338	0.26863792472170045	0.20984331808302611	0.21406572992593983	0.21879044392724714	0.21529109389173903	0.23241217691411487	0.20722604359455038	0.2200476517043531	0.21383416614769526	0.21766476419723121	0.21396181998293626	0.20888416135574028	0.21513625961945232	-7.923000000000002
77	0.2114089555142454	0.20843634336308567	0.20990432683342872	0.20796907522241848	0.26766785273543964	0.21005823369590726	0.2141727285465435	0.21895768330342047	0.21532138467523756	0.23197269047055624	0.20768240308677025	0.219524052856877	0.21354048673892698	0.21725862925264308	0.21388227456522352	0.2086036154608174	0.21472137513661935	-7.922000000000011
78	0.21157959225037126	0.20844585551263384	0.2098153867245317	0.20768043456672625	0.2671598684749715	0.21038815371752614	0.21448454635018083	0.21912433653751018	0.21518800293621623	0.23152200456166588	0.20824518049880492	0.21904822920485606	0.21344946635358578	0.21678964625258643	0.21409181780836567	0.20848275003525324	0.21454286466417916	-7.9210000000000065
79	0.21189490248805554	0.20849407707626091	0.209877716884748	0.2074377872398233	0.26698102664194234	0.21058706981283665	0.21479103260916474	0.21924661886596336	0.2150133046337287	0.2312490374269596	0.20863111584959337	0.21891202144642508	0.2132509713006463	0.21646751422989374	0.21458101256148582	0.20851716670384773	0.21459064133412947	-7.920000000000002
80	0.21211496497044902	0.2087137560857772	0.20991677713608145	0.2073677643054025	0.2668652287465419	0.21043368995771827	0.21516007576984092	0.21947964432278844	0.21480263667365365	0.2311117947090783	0.20873524672728622	0.21920739149776608	0.21306846085930248	0.21649383729903363	0.21515721189913273	0.20869520416728082	0.21467367122627679	-7.919000000000011
81	0.2121862078486629	0.20903622526697352	0.2098837204551482	0.20743334063625662	0.2668989219865671	0.21009356942058427	0.21553774801862707	0.22008732952074622	0.2147008434714361	0.23088592693553894	0.20840974428192316	0.2198053822545714	0.2130119141085991	0.21669052205255637	0.21553848033439318	0.20887632677949786	0.21455922650599688	-7.918000000000006
82	0.21210060388457944	0.20922979860927282	0.2098731590570094	0.20766357377077083	0.26710801763298697	0.2100074585234662	0.21580321394567384	0.22082096120845882	0.2147882254354854	0.23067713462399234	0.20785588003001101	0.22038856467803367	0.21303810697789774	0.21682099869076615	0.2156419812932823	0.20909346555359137	0.21415319690002543	-7.917000000000002
83	0.2120228677732569	0.20954697074446899	0.20979370522619212	0.20801342430589148	0.26749056315730596	0.21011415818125792	0.21597514130328205	0.22126356370377054	0.21496047366098436	0.23057774573856318	0.20752342693611855	0.22059287567150637	0.21334537280363658	0.21680779732631347	0.21562097543833303	0.20935299045985167	0.21351338914030862	-7.916000000000011
84	0.21199802995082517	0.20987599361167342	0.20969021989189518	0.20837436893034564	0.2677379842551376	0.21004022927945262	0.21608555370412597	0.2213232953787237	0.21500119329344958	0.23039726144258527	0.20743980840475418	0.2205137648443051	0.21403932092010367	0.21672490314876788	0.2158121855157505	0.20959769506400944	0.21287028899579874	-7.915000000000006
85	0.2118881211334915	0.2099782991352476	0.20972565319087982	0.2084959320678792	0.2675208435653128	0.20970308849352706	0.216243221090309	0.2209382915108657	0.21499721931270566	0.2302308031742375	0.20736338029665471	0.22026388610029282	0.21493998095455166	0.2168276437607891	0.2162721243591499	0.20985925594605034	0.2125971043834031	-7.9140000000000015
86	0.2117199393266561	0.21010490430448625	0.20977551226866	0.2082395338998412	0.26696828918168203	0.2093329740198502	0.21632065525212088	0.2203039519341925	0.21519660969169094	0.23035556748371783	0.20707579440898213	0.21987881139481427	0.21583507960874979	0.21738213667048795	0.21672244131924087	0.20998279329063682	0.21275722257057664	-7.913000000000011
87	0.2114693593256093	0.21014031323091859	0.20953603682226513	0.2080240714198454	0.2664699929936742	0.209156870165765	0.21609210495238704	0.2197416475276328	0.2155136374624404	0.23081398145269238	0.20660137291224798	0.21966686544916764	0.21635369015106798	0.21823982262386424	0.21701182570734956	0.20992779639056408	0.21297494706519002	-7.912000000000006
88	0.21128481576234004	0.20990732911203516	0.2089007783737786	0.20816707812589888	0.2663080492867068	0.20909716842509687	0.21578346666287052	0.21921847569164293	0.21573866602401373	0.23147811979203267	0.20599870232404985	0.2199383999859802	0.2164415866999278	0.2189658526175742	0.2172064783335953	0.2096436653247496	0.21315130255143033	-7.911000000000001
89	0.21134384621120866	0.20943566229626692	0.2081458443755276	0.20854714786398154	0.26643636206484544	0.20903504547000476	0.2156654352048511	0.21868280910723245	0.21569062412572715	0.23215754166718972	0.2054642892014728	0.22061480732237304	0.2162806052205144	0.2193382494117419	0.21738583812259515	0.20917764956582646	0.2133789799505681	-7.910000000000011
90	0.21151675762521066	0.20886698784721322	0.20753553253138182	0.20887804839123475	0.26686006461832307	0.2090998891747099	0.21556825844239536	0.2180817874563884	0.2153873573022694	0.23281389028090244	0.20533689409572342	0.22128852238189411	0.21599790688324308	0.21939376163609262	0.2175826621296133	0.20883761525204725	0.2135373997376171	-7.909000000000006
91	0.21176038280662604	0.2084312822752751	0.2072279513895222	0.20905691517529332	0.2674628638712999	0.20922281048706878	0.21533929979340466	0.21748409055426635	0.21492692822619955	0.23343664710199383	0.20534043776737165	0.22188298125161857	0.2158667462996901	0.21922821281568255	0.21777120046830623	0.20866529524636387	0.2135970222447921	-7.908000000000001
92	0.21180514014276372	0.20791991613257926	0.2073056802959247	0.2092820900415758	0.26794286287769625	0.20899432710862176	0.21504631080445472	0.21718459006212817	0.21450482245968985	0.23391410442085017	0.20530210769842117	0.2224116732023717	0.21594193948900306	0.2190059573686312	0.2177140794395169	0.20870391510748565	0.21363901902184487	-7.907000000000011
93	0.21138440984296392	0.20730501347777802	0.20767098656056168	0.20953062080566806	0.26844530289604895	0.20858764057211052	0.21470555166872052	0.21728924911115052	0.2143052497783161	0.23423314805005424	0.20554938826588037	0.2226858489466887	0.2159975140717476	0.218893282616704	0.21723250004886502	0.20902504502321492	0.21372023591161593	-7.906000000000006
94	0.21094604513028772	0.20697762237867603	0.20820934327304103	0.20954093873639332	0.2691251684867773	0.20859503700357562	0.21424575184506653	0.21769546372311163	0.21430098728253566	0.23434997373692354	0.20599374957984937	0.22258198868863072	0.2158733208039044	0.21888659845168218	0.21640692883862644	0.20928393494475309	0.21384868750890412	-7.905000000000001
95	0.21075546803533982	0.20697319455625923	0.208635080583958	0.20938934993983652	0.26958276463058484	0.20903230387677202	0.21379469986456828	0.2182400423368991	0.2146271325965683	0.23411800537279193	0.20634777498708579	0.22205972818718323	0.21562486324895339	0.21866150722165253	0.21551727931061182	0.20927273993978676	0.21397681925990136	-7.904000000000011
96	0.2109068040249641	0.20726870669136788	0.20890739412858347	0.20936204709804238	0.26950939432997645	0.2096188532410921	0.21366926730363395	0.21872827459104338	0.21517282314520014	0.2336272838769215	0.20671415933008555	0.221270807434888	0.21533302635820026	0.21793228889877597	0.2148973719645265	0.20908070077189675	0.214026929880551	-7.903000000000006
97	0.21147521747827921	0.2077051005333415	0.2092187896039803	0.2095767965983925	0.2691537962250915	0.2102544619687928	0.214000123349028	0.2190427064978032	0.21559288245735192	0.23313053584843138	0.20725704738293668	0.2204987566513398	0.21500665522361673	0.21687543334314233	0.2147570699940802	0.20889967292251962	0.21398890677238663	-7.902000000000001
98	0.21205001512521415	0.20797911560411506	0.20969034144765306	0.20951271720528272	0.2687067431593658	0.21056518287961448	0.21460911116041637	0.21925201059101532	0.2158308882718507	0.2327067309674761	0.2079246090023142	0.21990078134659363	0.21466624463400794	0.21595883676970637	0.21504488424793	0.20882472419123452	0.21403968876685564	-7.9010000000000105
99	0.21235665194992506	0.20813284967282525	0.21020294962592856	0.20886233380199185	0.26821446482126216	0.21031064183559775	0.21517988690351886	0.21945212920597035	0.21581998182890225	0.23229898999967208	0.20844392445738752	0.21955339074528704	0.21439866307197014	0.215453430171782	0.21544289220914734	0.20880328578271237	0.21419934468496202	-7.900000000000006
100	0.21239527213019754	0.2083471068501581	0.21040064426190824	0.20812612504474037	0.2678166023009027	0.20982710238363717	0.2156181996797196	0.2198058573688781	0.21549885653091053	0.23182943254422977	0.20848227213012294	0.2196255812431077	0.21425279313801485	0.21517382107540758	0.21586238039143313	0.20881065574967422	0.21428035221332073	-7.899000000000001
101	0.21224497467717188	0.20874843341595764	0.21038575084546046	0.2075928228455605	0.26740613484895337	0.20939811502423444	0.2159371876314699	0.22040833179791	0.21499392791888977	0.23126677960693093	0.20821659843420964	0.22010189032250496	0.21416153864278617	0.21502465814237137	0.2162543989655746	0.20870451432560228	0.21426059011928236	-7.89800000000001
102	0.21188339923886096	0.20912798269890603	0.2103374906779406	0.2072775593338315	0.2668973842195616	0.2091469801131289	0.2161306849709781	0.2209500947010673	0.21458663578150022	0.23068349728055	0.20803476987399128	0.22065288122876883	0.214281527887285	0.21513426881356013	0.21637153877556897	0.20845932974455822	0.2141079930847515	-7.897000000000006
103	0.21153084397456165	0.20914676955400718	0.2102586301712407	0.20717933903838404	0.26639825082703084	0.2091844335638	0.2163608333278525	0.22114581235654338	0.21428948951128232	0.23016507350495638	0.20786614181323304	0.22094142932927183	0.21486552291479843	0.2154231241191942	0.21639099276013538	0.20824665544155618	0.21389031933398875	-7.896000000000001
104	0.21152895783629436	0.20888946460433822	0.2103220782659464	0.20731105582040604	0.2658067779562489	0.20944641220786892	0.21674068956178394	0.221044913620135	0.21382471617324997	0.22980339655134555	0.2076338434673659	0.22090566344677398	0.2157377606136636	0.21567880736058487	0.21669864904935787	0.20811326354938256	0.21378936590056163	-7.89500000000001
105	0.21162157577464327	0.20860171314864334	0.2105566824831618	0.20751254546137002	0.26510224220704437	0.20964255920214406	0.21701411552840444	0.22070520079184114	0.21336478625627675	0.22975099543475053	0.20766127573975535	0.22080556186914882	0.21658528863636972	0.21595666488032672	0.21723452208843738	0.20804599077197622	0.21386292968689175	-7.8940000000000055
106	0.21153927215740048	0.2085110983987346	0.21055645275580787	0.20759288506556828	0.2646367313623568	0.20972447147619866	0.216869297646583	0.22013079450002643	0.21318805129052504	0.2299876415569609	0.20780809863987834	0.2208345238143121	0.21724329208732726	0.21660032529947543	0.21783315760514957	0.2081812455838271	0.2141333276526531	-7.893000000000001
107	0.21140191461134394	0.2086689087007516	0.21003527232400931	0.20774822245214228	0.2646955750105413	0.20985833687503158	0.2164575785083897	0.2194532313349668	0.21326201324191232	0.23029576614499525	0.2075693142169819	0.22097282091146192	0.21752072473273276	0.21748508612064255	0.21844069790101636	0.20849473115726302	0.21455195512394157	-7.89200000000001
108	0.21132393796555687	0.20875945015202182	0.20922780447335323	0.20819716390861687	0.2652318783811253	0.21010253817205732	0.21621264298706494	0.21898208802037702	0.21354126923499633	0.23069824656670906	0.20719239540095896	0.2213696187622456	0.21742237763348665	0.2180357230807821	0.21892887609502162	0.20882916288532918	0.2149493166658948	-7.891000000000005
109	0.21128258979330222	0.20865613925475734	0.20848350829675855	0.20871297509128484	0.2659898841654662	0.2104435295291563	0.21620819480121092	0.2188063897367691	0.21386515684058077	0.23132514564784806	0.2071671627517882	0.22210924667740234	0.217209582268447	0.2181334115828434	0.21924799199128872	0.20917237020155643	0.21507853037394944	-7.890000000000001
110	0.21119097308958132	0.20837136752253138	0.2078644538732395	0.20898517495120533	0.2666980689959425	0.21069662548070112	0.2162405176179255	0.21863776182859782	0.21395695726910272	0.23206516444273825	0.20733302164809805	0.22283555102552827	0.217185077746519	0.21800612662653351	0.2192337877990485	0.2093624726897544	0.2148544729412211	-7.88900000000001
111	0.21088947115472306	0.20800502274903737	0.2073998975598319	0.20916861400765868	0.26728327048421113	0.21082657154982756	0.21612458130128837	0.218324045607914	0.21384078709726254	0.23268264856202758	0.20741271639283038	0.22325129372198235	0.21740667626240148	0.21792740164671548	0.21876440115950238	0.2093881147585112	0.2145938297039162	-7.888000000000005
112	0.21044620565555483	0.20765647177949229	0.20716445696772995	0.20929645186365253	0.26772794920254084	0.21076337428374037	0.21578118596893503	0.21818813634164624	0.21392679483538599	0.23320088823179744	0.20742916895709781	0.22332221291152693	0.21774566962667327	0.21801745741504855	0.21798173214718697	0.20956050726816366	0.21466990599529057	-7.8870000000000005
113	0.21005835587971114	0.2071332144943437	0.2071725424535088	0.20930601581685312	0.2677597774032772	0.21047821091344981	0.2153345495241462	0.21838225573634543	0.21444933160111357	0.23379148472756717	0.20740658927818562	0.2230628357895308	0.21793435849873524	0.21809696096297573	0.21702688086699706	0.20978373027188793	0.2149848060429843	-7.88600000000001
114	0.20980058015355918	0.20673746835901693	0.20731202002641036	0.20937894065561513	0.26729907922692503	0.21034196709163977	0.21471801089045756	0.21854912016966546	0.21525668466404407	0.234166394502018	0.20738039312142734	0.2226508440433185	0.2175396354463333	0.2181210562674512	0.21603901382363128	0.20989159192774673	0.21522328019359613	-7.885000000000005
115	0.20970767114734468	0.2066259291865062	0.2073256170194957	0.20956006666291577	0.2667822350194695	0.21035625567358318	0.21414176569076848	0.2186223793439538	0.21612737306519128	0.2339861745770507	0.20751362883447413	0.22224133034657576	0.21664300932325933	0.21801683316794548	0.21513145310516998	0.21003778321786976	0.2152131128175733	-7.884
116	0.2096575285944213	0.2064638520880117	0.2073577222478439	0.20984468122766045	0.26651962388953954	0.2103116805046457	0.2139103312617938	0.218707136869629	0.21693651136630088	0.23345890435699682	0.20779685792588404	0.22171859540395528	0.2157281880060625	0.21757825819718632	0.21449320466528823	0.21013885620660785	0.21500600212712068	-7.88300000000001
117	0.20954733006447818	0.20628041582277648	0.20744161906708325	0.20986184454027634	0.266387456714342	0.21011349734349744	0.2139105238324725	0.21875905519342237	0.21756066907212346	0.23308215389326334	0.208047223661757	0.22115151567920768	0.21515662317491818	0.2170632038453768	0.2142193898955845	0.21004668028729745	0.2148224314923978	-7.882000000000005
118	0.2096221799371443	0.20612527777351555	0.2075630001556207	0.20915399399767623	0.26640280622195267	0.20980237953696354	0.21423270790807009	0.21882090164641543	0.21766994175081544	0.23290156164028347	0.20825178851930867	0.2207401098849549	0.21480415289667598	0.21686504255685304	0.21411735495603287	0.2100156671275079	0.2148626208732283	-7.881
119	0.2100475691299002	0.20608853178917946	0.20798982248952205	0.2080352463151926	0.2667252917516908	0.20953584534650524	0.21478068759658311	0.21901171119962218	0.217184767079031	0.2327336730846711	0.20838556649001214	0.22059435576636827	0.21423696894999053	0.21696421950211087	0.2139963398936936	0.21005781388950648	0.21519829533978602	-7.88000000000001
120	0.2104212769167356	0.20625689722743287	0.2085383417305927	0.20716313869520114	0.26705546977968214	0.20911443059786333	0.21521704111425954	0.21943312991343833	0.2164487645262724	0.23266732383780853	0.20823589521337807	0.2207375140650375	0.21356473426059394	0.2171672442192361	0.21373899968934656	0.20991377195941724	0.21558401441359507	-7.879000000000005
121	0.21041879928944157	0.2066018158710809	0.20879590142043436	0.20672264686023153	0.2671172422639305	0.20860195258771055	0.2155697708449024	0.22014180155198018	0.21575068635311576	0.23250774666832924	0.20769013062724495	0.2208675025820609	0.21309755137353514	0.21740380596545594	0.2133575836155992	0.20955426949704814	0.21571904575235737	-7.878
122	0.21018293879736794	0.20715732476802326	0.20884814823954	0.2065724281739611	0.26711245358639335	0.20847485470761556	0.21578333914313372	0.22101191022289018	0.21533032570736296	0.23205850327660973	0.20711602827210052	0.22086915930239776	0.21289472112240707	0.21760690347832498	0.2130177303875481	0.20898147426235467	0.21564682960236167	-7.8770000000000095
123	0.20990122657318747	0.20777496492328348	0.2088131698537998	0.20661484213877732	0.26737189803488626	0.2085700189264426	0.21564542867628778	0.22158724643820857	0.21517631598757744	0.2314408951251578	0.2068409033190486	0.22078029167271668	0.21309433256674942	0.21764600286390479	0.21301716966062262	0.20839484095354724	0.2154882290355792	-7.876000000000005
124	0.20963620836785224	0.20822959182994388	0.20856705387832267	0.2067034983864036	0.26790612036205014	0.20858062692323753	0.21539840917180492	0.2215029728266379	0.21492713487719436	0.23094782900566488	0.20673973176395577	0.220403910316549	0.21358809417810048	0.2175475488790706	0.2135064219383909	0.20795481474936117	0.21527276588020158	-7.875
125	0.20932408785979534	0.20856606869874555	0.20829631942052187	0.20692996234802294	0.2681429486415672	0.20857548463636172	0.2153265848695777	0.2209314641561027	0.2144979625055079	0.23099743356711713	0.20681005864994645	0.21990615078187223	0.21400311869063332	0.21746745936925044	0.21412721255145062	0.2076782035912813	0.2150770522285879	-7.874000000000009
126	0.20894159335825735	0.208968175368468	0.20804953794880263	0.2072337650897098	0.2680304654965531	0.20864443011997266	0.21536263771356207	0.22036592496664728	0.21416265680786495	0.23148920077030288	0.20693083446986937	0.2196143330628581	0.2143878900880109	0.21754840682793053	0.21442884412909605	0.20754523990022297	0.21510763854273587	-7.873000000000005
127	0.20873707386787305	0.2095734665743383	0.20782494310239635	0.2074114937382432	0.2679791832782307	0.20874156546666292	0.21532943444392155	0.2200742851196367	0.2139860036491167	0.23208769049766304	0.2067300091643283	0.2195147177678407	0.2147728493510421	0.21789625355604658	0.2143206214222978	0.2074298707579458	0.2152922552039111	-7.872
128	0.2087656350414391	0.21017816557359714	0.20761542913550426	0.20772160814100699	0.2681722611825972	0.2086054396201595	0.21517852576510976	0.22000517881684117	0.21389786910879	0.23279173220693128	0.20617270743125474	0.21958994593014955	0.21501529378697135	0.2183947497120405	0.2140553725794841	0.20744870083957193	0.2152425656795302	-7.871000000000009
129	0.20872894366124	0.21032998705287517	0.2074003209206489	0.2082097683990523	0.2685986372364155	0.2084635408330142	0.21496277892697285	0.22013672896921516	0.21391967111615465	0.2334524667424067	0.20555025839111224	0.21971192291550268	0.21507891781266963	0.2187241767843928	0.21384784381768235	0.20767134745014412	0.21489343620398313	-7.8700000000000045
130	0.20865349413860196	0.21002885538164268	0.20751977329074164	0.20862299516677565	0.2688486593066437	0.20869336351290213	0.21472866286028863	0.22029369733129991	0.21379758220070624	0.2338791173774762	0.20515509113001357	0.21964423545035433	0.2149549423511354	0.2189471582587373	0.21365496953666274	0.20788638911739066	0.21441369157844697	-7.869
131	0.2087501759739455	0.20946338943435291	0.2080533330971557	0.2089343071054629	0.2689093559570972	0.20894867607879017	0.21451330500316018	0.22024312362690965	0.2134216801657613	0.23413637296131146	0.2050686706666233	0.21938773283404803	0.21481182433693216	0.21925886046718462	0.21342760146874504	0.207979528196703	0.21406467040660238	-7.868000000000009
132	0.20884031006815312	0.2087810656305088	0.20869227074964258	0.20921959765803827	0.26900505178050077	0.20879541682465824	0.21434062629601694	0.22017576576101816	0.21316142523915876	0.2343023213729614	0.2052222385755644	0.21908273645487913	0.21472578618897556	0.21968251382211132	0.2131960041620221	0.2079825421565332	0.2139700354261228	-7.867000000000004
133	0.2087144560145983	0.20826087574004296	0.20912319790558612	0.20946184693899797	0.2692054205075617	0.20856478634055414	0.21416347139828784	0.22020543743593496	0.21322452765262803	0.2344836841328969	0.20547284452136583	0.21897771414733677	0.2145377617071783	0.22021475227035317	0.21305778394405717	0.20809147700653566	0.21401504484068262	-7.866
134	0.20851829899025934	0.208062292878091	0.2092832359657975	0.20973013319286382	0.26959799392746	0.2087233971617759	0.21380625379139173	0.22026730756690738	0.21384307819475296	0.23462307045019393	0.2058226322691781	0.21916017645910296	0.21401086141264836	0.2206220037466508	0.2129691858855597	0.2084375432575884	0.21424931299250652	-7.865000000000009
135	0.20844328812081392	0.2082711236995135	0.2092559368335775	0.20990788423249282	0.2698827160942319	0.20902339350858512	0.21335418341825763	0.2205707589636502	0.2149576556174112	0.23435779556687175	0.2061856586873212	0.21952013956163982	0.21322107951830352	0.22074870780093966	0.21280853513015516	0.20902477603769898	0.2145453819493379	-7.864000000000004
136	0.20865518344252254	0.20871222733011216	0.20919671122159236	0.2097491330613212	0.2695230243960586	0.20899747917292816	0.21313908894258998	0.22107797750230102	0.2157145626032929	0.2337821424607444	0.20643964309516002	0.22011571148634965	0.21259490831008376	0.22078052997661263	0.21276325581931066	0.2096476165737253	0.2145409710286711	-7.8629999999999995
137	0.20919748145377456	0.20898493376629615	0.2094234527139748	0.20933608818859784	0.26851353912700116	0.20870332722713886	0.21329032038147702	0.2213571735304454	0.21587981131304637	0.2334491370279809	0.20690327190658067	0.22078732912945379	0.21236417923066767	0.22088624395045686	0.21309238744265763	0.21010401991503388	0.21440127837532832	-7.862000000000009
138	0.20981501640534386	0.2090483949290531	0.21001876680894954	0.20874845044559284	0.26733435985913007	0.20845070598411256	0.2135442361638571	0.2212401499096203	0.21586873468518772	0.2334313209185898	0.20763735423640017	0.2213001169733609	0.2124458932812374	0.2210009938049071	0.2136401893670452	0.210536898867358	0.21452660247684516	-7.861000000000004
139	0.2101922879065423	0.20911215063331062	0.2107402482494623	0.2082067962268384	0.26644131173461416	0.20822221522269901	0.21366991412696684	0.2209412223426897	0.21574046999753915	0.23347095709161436	0.20833789075010437	0.22178749434066947	0.21265989432101173	0.22108340167110108	0.21402404951564952	0.21101155689881396	0.21475614827615705	-7.859999999999999
140	0.2102159497930391	0.2091222620452266	0.2113579421462849	0.20801152756295554	0.26603989041362053	0.20787484648964075	0.21370234272122993	0.2208826197553186	0.21547483112181615	0.2334590250216681	0.20876533089233024	0.2225008336825693	0.2127788501371702	0.2211717148384102	0.2142893765296801	0.2115522475436584	0.21471354170189835	-7.859000000000009
141	0.21008408564039566	0.20894420871969963	0.21174458358976003	0.2080906735297265	0.2661958861718622	0.2076077135059893	0.21372753875537576	0.2212919517104435	0.21506819082259124	0.2332738865661169	0.20884139437687418	0.22318679026076987	0.21263380844961421	0.22113912991890916	0.2146656306249349	0.21188858885184175	0.21440210707034857	-7.858000000000004
142	0.21000201787546569	0.20897450366017892	0.21199102843417714	0.2084294579848783	0.2668117610084511	0.2076429053509971	0.21389856444571106	0.22175788413983472	0.21462346831881993	0.2328219840881542	0.2087316918821121	0.22320534878402654	0.21242126251601756	0.22087702830194694	0.21512971074018522	0.21178273494158412	0.21408473446405163	-7.856999999999999
143	0.2101573965258528	0.20918602124583674	0.21220441290727052	0.20886556405818416	0.2673158717875733	0.2078333189676351	0.21426994080267012	0.22178432288607244	0.21419465207387975	0.23215659752139264	0.20854585848392174	0.22266374371884612	0.212398803308462	0.220464948523955	0.2155015491865327	0.21164585234614527	0.21400114162247505	-7.856000000000009
144	0.21048273786098903	0.20913284922970313	0.21211217120150597	0.20908817408232583	0.26743422680753304	0.20794176571176262	0.21475785508832565	0.22128353145900778	0.2136415516147898	0.23154333244201375	0.20830319984525392	0.22194519865667348	0.21254915693765453	0.21999021544492764	0.21562961969907493	0.21157736517970355	0.21411296432124086	-7.855000000000004
145	0.21064123621260036	0.20884738448304324	0.21170520077802318	0.20921712981575744	0.2674570708033026	0.2078660153801396	0.21528999468842946	0.2204244260327672	0.21297734535131088	0.23140351368340048	0.20804000041141574	0.22112185362388606	0.21279681500515513	0.2195640863779979	0.21573736662441043	0.21135218007066198	0.2142129024151604	-7.853999999999999
146	0.2106184172494485	0.20841438882824198	0.2111240322378789	0.209219984037209	0.2675824066398574	0.2076287079928466	0.2158134687875017	0.21960407157593395	0.2123548234559254	0.2317534589048144	0.20757971146206605	0.22033079475952708	0.21310598641619538	0.21934025890652717	0.21601611358212125	0.21106853611110268	0.214363519476208	-7.853000000000009
147	0.2104722594994991	0.20797935345244672	0.2104694196959739	0.20917983511547486	0.26783013142241285	0.20730430002328235	0.21604113889930185	0.21904266605199607	0.21179537131891488	0.23206304179550621	0.20677903675430617	0.2197424094136848	0.2135222382161013	0.21925900146742822	0.21617715844935384	0.21075867325828887	0.2145796786038878	-7.852000000000004
148	0.21030880058372323	0.20769509705216518	0.2098875712546355	0.20943904552434744	0.2681945758071093	0.20696618153099244	0.21580725202865653	0.21879774106651298	0.2112964829740072	0.23206918954058783	0.20594293298671107	0.21948685470428633	0.21404147395604173	0.21914666204387592	0.21601805839245283	0.210369427442622	0.21459661658925425	-7.850999999999999
149	0.21011191015066455	0.20751851122972703	0.2093511844738321	0.2098726186679273	0.2686815885015525	0.20673156235327575	0.21556304178245717	0.2188225407082781	0.21105737756147827	0.23202848773071838	0.20523734241613528	0.21935069234373256	0.2145643566987401	0.21902226999384966	0.21572639057795434	0.20996026164364479	0.2145364655655856	-7.8500000000000085
150	0.20968146777634025	0.2073568823339678	0.20910847963932686	0.2103200627627694	0.26901549054144724	0.20676550974188806	0.2155629744547068	0.2187506014398314	0.21121256445786457	0.23218536998595704	0.20477332739528895	0.21901180517672397	0.21504461094109295	0.2189036653055103	0.21544653503569602	0.20961125948497955	0.21467938383689328	-7.849000000000004
151	0.20929120607048385	0.20727707731261397	0.20927102455619545	0.2105996684545162	0.2687549179548701	0.2069810281698753	0.21562635239715977	0.21848447869272855	0.2115590227568609	0.2324950873290695	0.2047836635795824	0.2185346256437707	0.21555974400207978	0.21889960457398433	0.21512076006706493	0.2092879809518276	0.21490395652229446	-7.847999999999999
152	0.20923388031034829	0.20712064505911595	0.2098623881730641	0.21067879728406208	0.2679494449977067	0.2069928305336616	0.2154883933262924	0.2181936596948528	0.21195777922927567	0.23273975296418076	0.20513385270476267	0.21827109097755557	0.21602507167008886	0.21911509016649172	0.21479220566687654	0.20895099568042244	0.2151796432214906	-7.847000000000008
153	0.20922526821256865	0.20687967741459468	0.2104741419736829	0.21075347758963445	0.26724235050362616	0.20662891929439164	0.21500749378920136	0.2179623779036878	0.21262134592667842	0.2329660972094447	0.2055798866189036	0.21847376051163786	0.21616277507248138	0.21932293636792513	0.21454891030286605	0.20864233741742655	0.21560140820512516	-7.846000000000004
154	0.20900854100075966	0.20690683495143192	0.21048153460981311	0.21075579100844233	0.2670080561306227	0.2062147651971118	0.21449005117236328	0.21801626024365148	0.21354744540019865	0.2331362256926917	0.2060528486867258	0.21903464449407306	0.21587351109344233	0.21951353856098918	0.21440450921187354	0.20824873062907745	0.21600006565238533	-7.844999999999999
155	0.20884087703269705	0.2070918657351961	0.21015633210336862	0.21071608099922226	0.26680935783512877	0.20602570820121943	0.21412592486304288	0.218315451147371	0.21436821012185223	0.23294318887822169	0.20668975696010966	0.2197380552241473	0.21527931060107952	0.21981863751086947	0.21426193598461934	0.20783673673995723	0.2160836887893698	-7.844000000000008
156	0.2089617099192477	0.20715187718530534	0.20976006590399282	0.21066807288266537	0.26664170537873866	0.205990390358469	0.21399964304387672	0.21841516130008798	0.21475807952783726	0.2326389741330795	0.20740288658982045	0.22047271523948064	0.21475820699747789	0.21994460275383373	0.21406194854715963	0.2078174271349742	0.21577771295239273	-7.8430000000000035
157	0.2091646286529917	0.20717560802478083	0.20944938050404155	0.2105091548575879	0.2667068895490882	0.20612038403907076	0.21424179109565467	0.21818218319228638	0.21473294009380214	0.23268293259610423	0.20798404489394196	0.2211379595921444	0.21456745752526837	0.21972317370969677	0.21397303165918627	0.20812866598090254	0.21520251986035072	-7.841999999999999
158	0.2093115529059761	0.20751925326227802	0.20948723992126722	0.21022364467389612	0.2664466834218093	0.20638334444781428	0.21453746888943132	0.21787209152089185	0.214583933907599	0.23292882631223466	0.20853575412725	0.22172414759476153	0.21455272051002464	0.21944870871214833	0.21398641087944834	0.20852260145849041	0.2146627306733936	-7.841000000000008
159	0.20949979807658897	0.20820919549237604	0.2097569195057247	0.20989629967018594	0.265910697415497	0.2065718283336827	0.2147276345219723	0.21780813922836037	0.21443940387810845	0.23308471115538576	0.2089844682571531	0.22237194179891745	0.21457702342955098	0.21925222780506284	0.21396788823468305	0.2090079924971012	0.21442881629867966	-7.840000000000003
160	0.20973288287444275	0.20881661890508668	0.21002152389655707	0.20950987457329384	0.2656257566631135	0.2068023098406959	0.21493645688622448	0.21814212004290068	0.2144657785867535	0.23300033663650888	0.2090808441315129	0.22313773863908498	0.214559947819214	0.21913692835682738	0.21388552071736025	0.209263827354141	0.21443252099174145	-7.838999999999999
161	0.2098681750085899	0.20926594662810893	0.21014905999160702	0.20892836212724733	0.2655562140260221	0.20700718770000998	0.21506408219186182	0.21865854152149286	0.21480117897938	0.23274266448004363	0.2088494498383412	0.22392394579219302	0.21430406004627583	0.21918930675269335	0.21367847864425957	0.20908948841115818	0.21455374966730434	-7.838000000000008
162	0.20996419804465527	0.20962410531695844	0.21019728597985446	0.20841058713855698	0.2656199190223566	0.20714644920685654	0.2151005183046943	0.21894157975422768	0.21516249357229944	0.23262506287485457	0.20856860274310893	0.22451452438352693	0.21391962700524916	0.2192865423037269	0.2133790323607016	0.2087990385017176	0.21465388950154837	-7.837000000000003
163	0.2102487626318623	0.20982856427150373	0.21009567294995585	0.20819154894663683	0.2657704566061908	0.2074220566750694	0.21516229266829096	0.21889870467513262	0.2151863514206002	0.23269615706694802	0.2084816249731373	0.22462895789077725	0.2137677382806724	0.21932529847067678	0.21319855343305322	0.20869508246892815	0.2145696602191487	-7.8359999999999985
164	0.21065960449437987	0.20992961495100068	0.20978902083678602	0.2079936536376481	0.26590222136460767	0.20766545884213763	0.21548889380928482	0.21862355960618438	0.21471700222096832	0.2328500308516856	0.20870792290336052	0.2243387691051598	0.21400656749593522	0.21934704372481764	0.21336768208243514	0.20869960266137377	0.21442073941958734	-7.835000000000008
165	0.21092858560875566	0.20981676850649777	0.20954822046024849	0.20779737262931436	0.26596798569111285	0.20781785825963178	0.2160523208443771	0.21815675197874776	0.2139716376610005	0.23322985816790495	0.20917195363195817	0.22401434776443663	0.21444887647606742	0.21930122237494007	0.2138579354063802	0.2087076420520723	0.21441829514809796	-7.834000000000003
166	0.21073592497785945	0.2096219361401035	0.20937209568230383	0.20783178677162029	0.26604199842682447	0.20785664995323186	0.21633598535105028	0.21782112737208484	0.21331337406391526	0.23393335123425502	0.20936237775536337	0.22370649623313765	0.2147091717467216	0.21924354304173393	0.21436383906301107	0.20877269552210218	0.21450185586584575	-7.832999999999998
167	0.21013036971126903	0.20946140977813252	0.20923573747488847	0.20811534968332326	0.26622943754464257	0.20779319073265629	0.21623236148122127	0.21784707360122715	0.2129031168245621	0.23464596333363166	0.20903447887441398	0.22337730650533547	0.21479055322900045	0.21940923518797512	0.21450617518844675	0.20875060680081414	0.2144989764555596	-7.832000000000008
168	0.20943613116336748	0.2092139453717736	0.20919344894845213	0.20854805428265197	0.2664208103341208	0.20778685177497871	0.21597214482736757	0.2180790464471651	0.21282084186172026	0.23498628850110437	0.20853233906707644	0.22328791656616573	0.2149495018907627	0.21967913129019742	0.2142237017895962	0.20865425372638655	0.2143114984790887	-7.831000000000003
169	0.20889338138147728	0.20893793950207518	0.2090980099677973	0.20893920790964063	0.26668770326921254	0.20781442116757365	0.2155974159774635	0.21838936147368865	0.2129530270826671	0.23498038170215907	0.20800215507191924	0.22323375670509465	0.21515653025430992	0.21965825272509693	0.21385745480186338	0.2085644735465489	0.21401879564487894	-7.829999999999998
170	0.20865183844766158	0.20880190411673968	0.20895506006625128	0.20918436309913885	0.26699622337843615	0.20786356191247315	0.21505613858761688	0.21867312274280323	0.21319978482982496	0.234808351049972	0.20750453947806177	0.2227125820905784	0.21532666507853754	0.2193671255425789	0.21351433951194293	0.20840464750262358	0.21374255947006274	-7.829000000000008
171	0.20862743623702237	0.20884511659905783	0.20877307912572501	0.20935288485473447	0.26708319297016114	0.20786383536778288	0.21441535932728892	0.21878516999585812	0.21354029274725864	0.23456615219996116	0.20722377943892303	0.22191388383119898	0.21547669550276377	0.21906311500044745	0.21310779528646415	0.20831710836868242	0.2134329442120465	-7.828000000000003
172	0.20868977724438376	0.20856741216290572	0.20851152264025966	0.20951410467881257	0.266942136740069	0.20755928959576245	0.21384523776166042	0.218766675377836	0.2137521737036283	0.23441057563951329	0.20719992829285816	0.22128586070921735	0.2154934372750175	0.218821624004545	0.21289132666194757	0.20845885108270698	0.21319491486294706	-7.826999999999998
173	0.2087019663213796	0.20773058037954026	0.2081822238140214	0.2096839319661698	0.26682264277918416	0.20694245797474856	0.21340997417710839	0.21872874569195583	0.2139918546573883	0.2344768446957522	0.20734028687372294	0.2209924022913118	0.21516773632487068	0.21863387947371607	0.2129414465096697	0.20879869026032402	0.21316308698672556	-7.826000000000008
174	0.20881578213982951	0.20710279501171558	0.20790326282113022	0.2096683193363362	0.2669237254301157	0.20644937097055968	0.2131644904562165	0.21862999402523592	0.21459166812151842	0.23465856701297252	0.20734249670259783	0.2209217329854161	0.2145201535758538	0.21860181518798583	0.21300712180270412	0.2091894706964631	0.2133267909727758	-7.825000000000003
175	0.20922314720606597	0.20737498451708153	0.20783533120180864	0.20926244873366578	0.2670746686641474	0.20638522329359496	0.2131447922612781	0.2184380890513509	0.21524942250817378	0.2346198219836403	0.20723689101582182	0.22100664871211856	0.21388581063605464	0.2188126125015002	0.21301954555119162	0.20947400655607928	0.21355913431139562	-7.823999999999998
176	0.20980615623845514	0.20804699350270964	0.2078587934924291	0.20853167137261372	0.2670268600534522	0.20651782100722582	0.21333387816353674	0.21834489949418698	0.21559335600129154	0.23428149827633762	0.2072991425885029	0.2212555290725525	0.21373665388939914	0.21905368063699637	0.21295735737225208	0.2096803762305883	0.21360447966576035	-7.8230000000000075
177	0.2104567079525679	0.20843225755860362	0.20783291793918726	0.20762973688969924	0.2666927650680477	0.20668708682447198	0.21358477400028905	0.21855956424306833	0.21564987964091328	0.23387371735511903	0.2073923474467373	0.22151977171184709	0.2141483098443483	0.21907777202449338	0.2127918340750085	0.2098967036909485	0.21345224419434838	-7.822000000000003
178	0.21088514647295334	0.20858385265732612	0.2079508996947069	0.20689678228016312	0.2662426921333527	0.206879608962468	0.2137340187229621	0.21893010449934297	0.21558267588654415	0.23353692984000582	0.2073675985458816	0.22177275091551651	0.2147021449763395	0.219090541415148	0.21257440071858535	0.210129278845891	0.21322292334387435	-7.820999999999998
179	0.21088530057339888	0.20853932478802054	0.20832978444730377	0.20650139991032612	0.26579033205958535	0.20706921302049686	0.2137737536312835	0.21928980830723258	0.2156410919016191	0.23311744040458668	0.2071998672547034	0.2219641431021676	0.21510648807592894	0.21928146870615153	0.21238900376502653	0.21033329340617105	0.21311975117155924	-7.820000000000007
180	0.2105324733791868	0.20845991329963778	0.208766039728397	0.20646480323687544	0.26535880445679755	0.20723696542952577	0.21361755431873353	0.21990003549036727	0.21587606501020895	0.2324383349991007	0.20693283195259396	0.22199237444748715	0.2152205492741112	0.2193908295679276	0.2122851071136167	0.2103481888059797	0.21326053596635836	-7.819000000000003
181	0.21007041271394947	0.2088572683940997	0.2091370823907927	0.20662527622083593	0.26518409088366107	0.20752740969019626	0.21343069782577398	0.2206403131053194	0.21609997651141383	0.23170363507103567	0.2067509473989362	0.22198822032094728	0.21503299791184782	0.2192863688362525	0.21221481414015128	0.2101829637357762	0.21353118110482563	-7.817999999999998
182	0.2096191552139503	0.20960496820009572	0.20938918193449857	0.20668244530035262	0.26531670949018843	0.20807461032890895	0.21340555106735792	0.2210039757970825	0.2162746919665221	0.23111940471548945	0.2066739089341107	0.22187598286916885	0.21471354595789857	0.21895777818192125	0.212216360988035	0.2099342454352036	0.2138529911370257	-7.817000000000007
183	0.20923204446011773	0.21004650395780242	0.20937405367809295	0.20682264300336173	0.26545353800610794	0.20860882781079595	0.21351704615111966	0.2210118527184121	0.21637980857861186	0.23068822160922337	0.20653600966734137	0.22146389534122146	0.21457699387727175	0.21845544853584137	0.21247059130660267	0.20973559466773603	0.21416737721905504	-7.8160000000000025
184	0.20905157083312498	0.2100447560210601	0.2092181942056938	0.20714252094301416	0.265449974229537	0.2089569156991201	0.21379877194136995	0.220905642513779	0.2163202963142602	0.23048046788573878	0.2064817461373387	0.2210199728365733	0.21469268323242852	0.2180159034051573	0.2130025928946439	0.20964269621984905	0.21446019065242145	-7.814999999999998
185	0.20880394602363694	0.20970495498687072	0.2093127778489708	0.20752306927909656	0.26555411661292805	0.20908546466062683	0.21396232027056244	0.2206221626706654	0.215992408127098	0.2305509300392453	0.20637024529086603	0.22079403135155745	0.2147633499430455	0.21782916041675762	0.21369923098270788	0.20946569174021282	0.2147979706301639	-7.814000000000007
186	0.20835933098780596	0.20921190378356966	0.20964455187687966	0.20788138037724302	0.2658063572378131	0.20906739041904374	0.21381302414196762	0.22030660121922824	0.21552942097874409	0.23083127345388313	0.20594205393962756	0.22069601554193682	0.21472067957924096	0.21797466580872574	0.2142678687705015	0.20918711418243024	0.21516134820386967	-7.813000000000002
187	0.20780183996146928	0.20884068548706203	0.20989993178368055	0.2080194203240943	0.26594549346719953	0.2089912548853858	0.21357707214651953	0.22031931529569695	0.2153524317525793	0.23115341421687227	0.2054108964926722	0.22058073481912396	0.21474868116670418	0.21832373120897317	0.21437312304402734	0.20902792325937974	0.21534526063513793	-7.811999999999998
188	0.20709904533608828	0.20844173588574205	0.20996860055792918	0.2081164445127262	0.26591749632968065	0.20880437214902747	0.21339681363614907	0.22051851249765725	0.2154740900748151	0.23117270203121723	0.2048674046449271	0.2202410645343142	0.21506092411236621	0.2185494208645648	0.2141759562771709	0.20903264012576894	0.21528503994628764	-7.811000000000007
189	0.20655050516819856	0.20805850279250107	0.20991756486381263	0.2083627184282607	0.26575724698829617	0.20862381861674945	0.21318670132562034	0.2205172951204182	0.21559772089103946	0.23086092507768846	0.2045666263361851	0.21957572642830928	0.21545482843398564	0.21839544084404963	0.2143194454634499	0.20874247394601525	0.21507261777058	-7.810000000000002
190	0.20647852834898597	0.20796184870225637	0.2098246051388644	0.20866208405115252	0.2655844500700089	0.208514593727022	0.21294105862576743	0.22025531269676327	0.21574305305270777	0.230684217037806	0.2047649744377917	0.2187298701899649	0.21551000885131752	0.21789176893750337	0.21485539427306535	0.2081664346801581	0.21476231991291456	-7.8089999999999975
191	0.20678566660444478	0.20795401585986206	0.20968807678094364	0.20887092098192278	0.2655175719895717	0.20819488251057144	0.2127034043024641	0.21986481706819033	0.21602230243212683	0.23084347508172587	0.2052486296670674	0.2178910620643905	0.2153071985625558	0.2172747961959547	0.21512898444108974	0.20791774045234135	0.21454186071581388	-7.808000000000007
192	0.2071935482960199	0.20772555084402358	0.2093815751055632	0.20880656015740823	0.265422023664341	0.2074524444189614	0.21244275750717204	0.21945784942388555	0.21641032420064246	0.2312490119272579	0.20575663932410698	0.2172927365652558	0.2150221325563729	0.21679984815500272	0.2151973293903575	0.20811489681788437	0.2145024168390306	-7.807000000000002
193	0.2075767903315354	0.2074345994158427	0.20894261323087873	0.2086282837831613	0.26536366417212043	0.20651516631016018	0.21223127154828966	0.21916741184731503	0.21680236183698676	0.23179027067326924	0.20635419208683894	0.2170791274861266	0.21459656495838292	0.21646522903738466	0.2153984403359349	0.2084310350142914	0.2147078550329471	-7.805999999999997
194	0.20793556760488532	0.20740630330339796	0.20846339204631711	0.20855942063946922	0.265464723978999	0.20582510050742836	0.2121158358260415	0.21911541939436213	0.21713169907049168	0.2322646845573115	0.20693462186622133	0.21721409800450922	0.21409390325635214	0.21631320608508509	0.2154811266771807	0.2086112579051354	0.21514833305476205	-7.805000000000007
195	0.20832787112821086	0.20741200645193908	0.20803213959703043	0.20853294488149987	0.2656824742633216	0.2054722549934669	0.2121377605269087	0.21927415500246497	0.21751365206427592	0.23241791772261838	0.20721641064117136	0.21765826565457208	0.21372052302231037	0.2165696988023106	0.21525027063661226	0.20874110926066825	0.21523489936885226	-7.804000000000002
196	0.20870206845262582	0.20721135031703675	0.20781710546762394	0.2085462438449083	0.2660158165482083	0.20522606189793316	0.21237449712907647	0.21925272816099547	0.21798591246703483	0.2321521595518174	0.20736288397018532	0.21816183863126995	0.2137181438775471	0.21707932724022339	0.21497671390336662	0.20890869091034542	0.21475023270328022	-7.802999999999997
197	0.20896709642532196	0.20716097346649007	0.20796270321392574	0.20866838901635612	0.26630189692255785	0.20504716896261393	0.21278917679250078	0.21892856377015846	0.21828640312165254	0.2317046923762784	0.20753154308860156	0.21856370403947772	0.21409405983661647	0.2175837017710013	0.21501742990540623	0.20910042487532082	0.21420363607886522	-7.802000000000007
198	0.20912652199697274	0.207293548602363	0.2085284733735944	0.2087382716375712	0.2663506112291629	0.2051362577491674	0.21324955846640828	0.21860846847334112	0.21828667223202147	0.2314228566932866	0.20756586929864512	0.21892610488796557	0.21472726217657542	0.2179067310142949	0.21536890776217518	0.2092599438095007	0.21392513897018992	-7.801000000000002
199	0.20918101991938087	0.2072607764135769	0.20926909525325574	0.208755259030241	0.26615170907935976	0.20544188932728363	0.21362038224566587	0.21849424737193301	0.21833307077913724	0.23142941640545825	0.2075068939173277	0.21937514889486526	0.2155221315497192	0.21792971610488435	0.21574209374449693	0.2092749998001746	0.21408300748605538	-7.800000000000011
200	0.20920372724935532	0.20704436531161433	0.20985109968282648	0.2088264306195372	0.26601682937555576	0.20574577371215755	0.2139156551571848	0.2186649744720953	0.2185882820643993	0.23152927024630807	0.20750690180132703	0.22003043626110008	0.21610537925244502	0.2177527995372078	0.21585007631099165	0.20917719376066138	0.21461000359925614	-7.799000000000007
201	0.20924205752862698	0.20673589142784438	0.21003076798909695	0.20903409763457825	0.2659627771697593	0.2061456577609809	0.21425486064160967	0.21898692152287774	0.21870105109755683	0.23161181126119465	0.2076185952715533	0.22063289359928281	0.2163388123852671	0.21745639723411053	0.21575621287329239	0.20897193163965264	0.215121462086799	-7.798000000000002
202	0.20936002357681766	0.20644043238677012	0.20978818612933509	0.20939122415123954	0.26563789409087285	0.2066132434571195	0.2144907809601511	0.21922835098915328	0.21856204541297428	0.23173788625431746	0.20781535243461746	0.2209935221003662	0.2163960422888513	0.21715430685218443	0.21567710461310555	0.20865401547137968	0.21551727854140473	-7.797000000000011
203	0.20959938161378458	0.2062492925518507	0.20926504921130903	0.20960931385790044	0.26516822485690456	0.20693869387986125	0.21455635155339486	0.2193905010884051	0.21821777807255605	0.2318295909779135	0.2078530818444534	0.22114790908266846	0.21636553319936802	0.21689200561395658	0.2155974162262668	0.2083727638537388	0.21570099442403273	-7.7960000000000065
204	0.20975035927388203	0.20606832206187886	0.20883887449687555	0.20960448506206453	0.2647784583658647	0.20722188405278566	0.21469143556515605	0.21962489126945592	0.21740841254459148	0.23185080222963886	0.20771292031577615	0.2209757714135397	0.21639485027462577	0.21659843652008118	0.21566738858147563	0.2082961710767838	0.2155326344428732	-7.795000000000002
205	0.20957940511018214	0.2059549504175202	0.20883651727724373	0.209526837088368	0.26448283346526896	0.20751334594861934	0.21493194964772383	0.2199847666463118	0.21638534636261414	0.23200689054487653	0.2075014971849494	0.22043753593463078	0.21644171381301933	0.21645543593874103	0.2160445024842129	0.20827363181452052	0.21531932265185366	-7.794000000000011
206	0.20919763859116047	0.20609373853634275	0.20899423722419472	0.20943646665417076	0.2643274654002673	0.207593391298749	0.2150983506830033	0.22049811142610876	0.2156574540828347	0.23236596047695326	0.20716030496634436	0.21982641325068633	0.21622465428314747	0.2165994682120389	0.2163895324628013	0.20820504756746555	0.21523575773690684	-7.793000000000006
207	0.20883089418424022	0.20640050792753376	0.20913937856372486	0.20949008930083673	0.26434972377863314	0.20745486150513692	0.21504895472614585	0.22102736338427229	0.21519807904132493	0.23258700595025816	0.20650509850395354	0.2193606622298467	0.21591047174705566	0.21686405563928365	0.21628479904120057	0.20815893826587964	0.21522099185396187	-7.792000000000002
208	0.20843545225322876	0.20684530068334708	0.2093013216272675	0.20987368758941274	0.2643937004591514	0.20721207571785924	0.21480900248331503	0.22151181795698582	0.21496941826668595	0.23251867782483368	0.2056217969564607	0.21911478258792755	0.21579190028764927	0.21704191552589014	0.21584042765028758	0.20802535069441785	0.21523592392608734	-7.791000000000011
209	0.20805510675276562	0.20735907768928616	0.20942075926145043	0.21052724123458658	0.26423034257420686	0.20696153616977284	0.21440751667885144	0.22198422420656472	0.21499407994908318	0.23246291385253323	0.20502553825530237	0.21904945299875106	0.21579700877488153	0.21688709161646458	0.21559228407974204	0.20772334312052293	0.21514650921758596	-7.790000000000006
210	0.20793088996203454	0.20774408903869876	0.20965252478192453	0.21118397697113966	0.26384352974220504	0.20699472852985196	0.21394039639252543	0.22217499057641488	0.21513145069234846	0.23257984458815326	0.20483817377299046	0.21879684463977234	0.21586607098657448	0.21645959359233508	0.21574174493478443	0.20749414952627057	0.21497403932896494	-7.7890000000000015
211	0.2080957167477131	0.2080006842238168	0.20979362537487917	0.211780712926805	0.2633833105350005	0.2072170539720409	0.2136325820560193	0.22202012544497604	0.2151918090512798	0.23278313462413341	0.2049056958705746	0.21835461614494422	0.21580262469733366	0.21610873253421448	0.2161680409657265	0.20754101652670137	0.21481442657118469	-7.788000000000011
212	0.2083475174810789	0.20825205870569458	0.2097224667884224	0.21230857670286066	0.26292473055541477	0.2070632061140718	0.2134311117501517	0.2216323359686375	0.21508323697808962	0.23308531611001315	0.2052874692647619	0.21826637355973402	0.21550253464578326	0.21595046082541489	0.21683042294310256	0.20777822351999053	0.21477990959831317	-7.787000000000006
213	0.2085003340344747	0.20848537450599608	0.20989128329748075	0.21250344936798182	0.26269357300438884	0.20638248478375262	0.2132257586048939	0.22106370004867348	0.21508111452077955	0.23350867994012312	0.20575013137473624	0.21874174394748738	0.215237339205126	0.2160896206647252	0.21744793121001535	0.20812377533387663	0.21488966860334963	-7.786000000000001
214	0.2085090162215959	0.2087612995091956	0.21010592777658638	0.2122565717644316	0.26293806344206033	0.20551427022006563	0.21310918996604755	0.22055925558127631	0.21535839444473878	0.23379385256790267	0.20608335941350608	0.21943614033841946	0.21502604127425012	0.2165625309127237	0.2175996596566853	0.20843108049412232	0.21499643012770941	-7.785000000000011
215	0.20828407531052776	0.20915976391841723	0.20998102687968134	0.2118447333432387	0.26357692543651395	0.20490743003224243	0.21306237388756985	0.2201294536247907	0.21581444965429203	0.2336075932134285	0.20630497920025587	0.22021480934718857	0.21474238659583694	0.21705447699701347	0.21720270676171516	0.20851965812653614	0.21514084471337086	-7.784000000000006
216	0.20814963824645835	0.2094189370778745	0.20991080997340208	0.21166396324741366	0.2643569935138444	0.20467524260523975	0.2131635072044905	0.21958883368379714	0.21643405397233142	0.23306703979966623	0.20630887102013418	0.22115459110649724	0.2146595354083987	0.21737308349730114	0.21657928267395432	0.2083229612757245	0.21519411634597335	-7.783000000000001
217	0.2085065221457278	0.20948910663428186	0.21007656775259975	0.21150067424641783	0.2649110471499894	0.2046291619426741	0.21346021385135203	0.2190195648894048	0.21689438242426493	0.23254046211278687	0.20626858113570554	0.22195672740180455	0.2150930498916683	0.21754226215101313	0.2159840763012518	0.20824319196816876	0.21508621402532357	-7.782000000000011
218	0.20900597642014626	0.20961058956348796	0.21023114970921494	0.21102254349878202	0.26481944723645273	0.20490015899433894	0.21372579432696887	0.2184558165132585	0.216984881934504	0.23230716358085804	0.2063984686490252	0.2223314633496999	0.21588243247352035	0.21754106378202234	0.21546375494290662	0.20862633167513814	0.21525068852024734	-7.781000000000006
219	0.2092907331474243	0.20980290276049232	0.210261820742776	0.21046095370051082	0.2640806833591608	0.205597792833673	0.21376812151582764	0.21800006171609007	0.2170608075444624	0.2324946978195662	0.20660594795339876	0.22242871028848385	0.21652586354486925	0.21748983080312267	0.21503473169559117	0.20934455573126062	0.2158317598622972	-7.780000000000001
220	0.20940395009819096	0.21002479362230486	0.21014149234583956	0.21005410927696827	0.26327685816927954	0.20635423700405547	0.2135537283641369	0.21789342007542906	0.217370573037143	0.2328505344600942	0.20683620547455994	0.22264203306435235	0.21674804213909388	0.21748891055904412	0.21463208357748198	0.20994925284065058	0.21645762783855493	-7.779000000000011
221	0.2094923179306263	0.2105240224007923	0.20998627980743204	0.20982209259355908	0.26289330847570935	0.20688275645195606	0.21343036906007207	0.21801243616930466	0.21754572053126142	0.23318392419803294	0.20726253917943213	0.22290966595302913	0.2164880764362984	0.21739516519379926	0.2143064222185717	0.20992037837685	0.2168663159156183	-7.778000000000006
222	0.2097377191168294	0.21106375959091547	0.20981098170737456	0.20956131691942573	0.26291477144074715	0.20734843808374703	0.2134988022148724	0.21804511662087517	0.21724215181482	0.2334524784745139	0.20773880047045246	0.22278370545126702	0.21594617641737293	0.21720687257717822	0.21415360036774633	0.20948094672322398	0.21710568278895098	-7.777000000000001
223	0.20993850642930714	0.21111755023170897	0.20967358730559998	0.20923099096736825	0.2629066951324734	0.20770689050358074	0.2134420428574409	0.21799468638221542	0.21661060131206775	0.23344177725726692	0.20807106613027554	0.22227430797840064	0.21564858361235106	0.21707108515440615	0.21405313426799016	0.2090844944192654	0.21723699347126724	-7.7760000000000105
224	0.20973805424504463	0.21081869191920574	0.2096885277942184	0.209069554222813	0.26256713089588835	0.20779020891129213	0.213299662647095	0.21814226301782072	0.21594259996422296	0.2332862827885892	0.20834482613579666	0.2217076450807955	0.21582943886695147	0.21689158652487422	0.21394240824298402	0.2088650612167417	0.21718286037984144	-7.775000000000006
225	0.20949302125797167	0.21031085511497408	0.20986480631311508	0.20883521212963838	0.2621185489860606	0.2077044895763403	0.21317807197762856	0.21849488080197166	0.21543573619066644	0.2332341583741901	0.2084515772490862	0.22113320076727622	0.21632589822311035	0.21654526043021788	0.21387825482232195	0.20895909777302923	0.21708851742335858	-7.774000000000001
226	0.20939003344629226	0.20970955920268952	0.21009182880853533	0.2084144939844662	0.2619006511049131	0.20753914789038944	0.2128695235259905	0.2188539439972245	0.21515292385217763	0.23322755876199508	0.2083717386499936	0.2203135970757402	0.21687074371799514	0.21620873710495425	0.21386187204973586	0.20924789428397178	0.21729850792529343	-7.77300000000001
227	0.2091253049486733	0.209429781357823	0.2101059040836586	0.20808962078923027	0.26201992425008014	0.20722516616471692	0.21230592534581724	0.21923982787166968	0.21523188805734758	0.23332606302791237	0.20827059396775327	0.21928841505198118	0.21725423374264388	0.21599185500782267	0.21386152808323625	0.20938350999575156	0.2176980357850716	-7.772000000000006
228	0.208830816620243	0.20956437338592265	0.21003641056740818	0.2077607744819582	0.2623074474559276	0.20664121474707076	0.21167258212966794	0.21971319835426387	0.2155976043926676	0.23362973721100838	0.2082209788157775	0.21841574462114682	0.21735610699336053	0.2155720602403319	0.2138244874368278	0.20939438523770587	0.21783715549358174	-7.771000000000001
229	0.2087334868689119	0.20975017742193158	0.21013999825819946	0.20761383901856006	0.26263348928060226	0.2060759929302522	0.21114791603367175	0.2201024333342269	0.21603771212011774	0.2341007891722856	0.2082857562289717	0.21785791959128453	0.21715630129578212	0.2147347646629119	0.2138675555578901	0.20922889165081726	0.21757149094698908	-7.77000000000001
230	0.20889147018705334	0.2097721363174606	0.21027631349548262	0.20793546627842038	0.2628871769364176	0.20575228914333366	0.21099636154063603	0.22020502171770245	0.21643753704907262	0.23464265592451727	0.20839603061345452	0.21747707630811416	0.21668027229891154	0.21375119600879106	0.21410038555387587	0.20878035259735003	0.21701787304612943	-7.7690000000000055
231	0.20923001108446507	0.20975287767613393	0.21020282913236193	0.20831319616475213	0.26286015212429714	0.20536712334338833	0.21121802062766143	0.22010637498642802	0.2165956131164613	0.23505283070414823	0.20844975212005912	0.2171377583367467	0.21604667822476392	0.2129835506678783	0.21450078065913764	0.20846376192678964	0.21638517772683324	-7.768000000000001
232	0.20956418228077497	0.20981849048998366	0.2100402830917868	0.20831751848986435	0.26261750712506815	0.20475449737622986	0.2115035000783205	0.22006026625931566	0.21652753948683048	0.23528144462253492	0.2084070493101548	0.21709257540141744	0.2154640316418299	0.2127099295548896	0.21506307966432725	0.20842856903897639	0.21581424712136674	-7.76700000000001
233	0.20983661474881793	0.2100281510649623	0.20987803819189843	0.20818978112576622	0.26254938094665314	0.20412499297209208	0.21175298193755177	0.22017507734117936	0.21647504869127976	0.23545646070254758	0.2082862945870422	0.2175554037511641	0.21486730738914467	0.21294850411173624	0.21561690725619231	0.20853578279797097	0.21525626980128254	-7.766000000000005
234	0.20996126062296466	0.2102595019510043	0.20956456562881645	0.20830887594890846	0.26285985697534625	0.20378540056771666	0.21207390212990387	0.2203943788214751	0.21662870945358076	0.2354144587683133	0.2082336763366671	0.21810513083214017	0.21431055177135896	0.21345930949049757	0.21584047631384387	0.20847224515623303	0.21482934600677883	-7.765000000000001
235	0.21009346717517538	0.2102643366665382	0.20913669062387516	0.20852845077212473	0.2631805474465377	0.20386031334456695	0.21248287191928633	0.22066452375457654	0.21711661710753544	0.23492543025566734	0.2082515309092891	0.21849485279781913	0.21399480229822165	0.2140819464994681	0.21581607927526794	0.20805852391915858	0.21460427818612154	-7.76400000000001
236	0.21036674140002753	0.21008830505902962	0.2087629960525502	0.20882500079102054	0.263332292366998	0.2042441919212198	0.21293743229879825	0.22082395061931095	0.2178664583844702	0.2341895672867442	0.2084169081372196	0.2188684310355803	0.21396418829428338	0.21458423493630852	0.2157972875297067	0.20770552001457537	0.21430287741338447	-7.763000000000005
237	0.2107252336649908	0.2097968527967273	0.2085496522637063	0.2093557794321782	0.263397825261549	0.20471893904285837	0.213444795954971	0.22063241295608407	0.21850050114608918	0.23362362535778955	0.20872354129807524	0.219097097341071	0.2141855735599993	0.21475223360282097	0.2157747178899233	0.2075063879912172	0.21398574654636898	-7.7620000000000005
238	0.2112118492734978	0.20924828709039428	0.20850572136512402	0.20983436903165378	0.26342878575775264	0.20502272294521867	0.21379905131110039	0.2200785383557234	0.2186295860967506	0.23335997633409106	0.2090736999141185	0.21901519702488653	0.21444741215184596	0.21476062546805044	0.21573861436086375	0.2072984301810949	0.21414860610239642	-7.76100000000001
239	0.21160357161917137	0.20859928089048485	0.20864192577877416	0.21018753680229457	0.26361644887620794	0.20520810781867677	0.2138921097297312	0.21949163809209837	0.21830409547680044	0.23329731504759704	0.2093965350351459	0.21881792543054762	0.21454215011636651	0.21484363119999886	0.21569294298828492	0.20721922964914827	0.21478494091174447	-7.760000000000005
240	0.21168307748114965	0.20821493050436268	0.20878348654812576	0.21054800812120833	0.2637911136764105	0.20532350286583592	0.21383102863804568	0.2191902356291933	0.21786834901472496	0.2333767564531489	0.20949051192940313	0.21896012941095727	0.21435867565718117	0.21503202829441181	0.2155428513559684	0.20717815406727075	0.2154305299427677	-7.759
241	0.21139045348105304	0.2082907002525036	0.2087410957055351	0.21070290466491565	0.26399260269749236	0.2053501802618724	0.21370012597172178	0.2192349336580214	0.21741486490130604	0.23355343839540546	0.20947030745235892	0.21948595701858353	0.21403698789009828	0.2153669944121709	0.21516812512862982	0.2067645952807767	0.21596838980800362	-7.75800000000001
242	0.21099044596050448	0.20884912478193832	0.2086536171091681	0.21055457996052082	0.26459465237085694	0.20561451061833566	0.2136144735362854	0.21953226874780224	0.2169892382003424	0.23373186421467357	0.20936404296570224	0.21999557013700247	0.2137712059774996	0.21569336467608805	0.2146371888906756	0.20630665353805994	0.21639889571853846	-7.757000000000005
243	0.21091036671949717	0.20932042047307914	0.2088135699241255	0.21031426087675145	0.2653028205727174	0.20599953137466606	0.2135430326556371	0.21978031549452748	0.21672262969383116	0.23365107591888823	0.2091838185187278	0.2201854048755807	0.21360286131994383	0.21575725166428306	0.21411598408468008	0.20624850998562583	0.21660642596319865	-7.756
244	0.21091644967266998	0.20917137846336056	0.20928944005790112	0.21013892339892182	0.2657277340163581	0.20624961402869535	0.21349381102874113	0.2198379180730185	0.21646826941680872	0.233265457248278	0.20921300098796689	0.21998384888625425	0.21359062935266881	0.2157080068779756	0.21382411400726345	0.2063510343902991	0.21669427662329468	-7.75500000000001
245	0.21075331617155138	0.20877125946554964	0.20979692019108762	0.20986821793764285	0.2658209782448459	0.20638943708195087	0.2135522968996323	0.21991403816502011	0.21611071124388054	0.23287575045306716	0.20925119275998758	0.21954417455816394	0.21371824542457074	0.21571393298607905	0.2139059387286793	0.20651894091605053	0.21700238376436407	-7.754000000000005
246	0.21052532864655277	0.20841937481756545	0.21016775420031208	0.20938508540217385	0.2656218698947426	0.2063198665886908	0.21352851314684945	0.2200688889491976	0.21593088009838723	0.23260160335745078	0.20898595339413695	0.219086501936195	0.21386278461260533	0.21557986619718406	0.2141511978619233	0.2066031653900659	0.2175536230325717	-7.753
247	0.21025516172504347	0.20812617280764673	0.21051382441596184	0.20901828919916018	0.2653667396018877	0.20610179636319526	0.21319424900152284	0.22027257856363555	0.2161594801254868	0.23249877945786718	0.2085040405812984	0.2186560127563404	0.2139255783657212	0.2152850478236456	0.21438081653705143	0.20647650094652148	0.21801842309583336	-7.7520000000000095
248	0.21000650046438085	0.20811116998754667	0.21079399360621381	0.20896502592009958	0.2651358138425992	0.20597721464910781	0.21280261290641808	0.22056026496435846	0.21652544700951878	0.23263994866024307	0.20804399258990514	0.21828551367049898	0.21392035205000356	0.21494343182641093	0.2147002705521849	0.20620173608171136	0.21830713281283934	-7.751000000000005
249	0.20989785367312863	0.2084557025685485	0.2107347575797725	0.20900170450761776	0.2649138333360117	0.20601664426118432	0.21266128209584728	0.2209001071077776	0.21668845527561215	0.2327905916055025	0.20781639017177903	0.2181567782808918	0.21392940663568405	0.2145815374020377	0.21513355527868508	0.20579692937053823	0.21825249386907666	-7.75
250	0.21001637422991298	0.20887756024391912	0.21038297238668238	0.2089437246592702	0.2646487775719262	0.2060206987881938	0.2127337234747913	0.22120518041624204	0.2168302242250532	0.23279994052687675	0.20791170508376094	0.2181818148831215	0.21389340530702702	0.2144196312318378	0.21565566872489902	0.20529742184636388	0.21775876891602317	-7.749000000000009
251	0.21025329723738945	0.20910216325398157	0.2100653053869663	0.20870254813330197	0.2644575375266766	0.20581661612405208	0.21298944169930759	0.2213700716917832	0.21715296360957226	0.23281949382570793	0.2080607778347241	0.21818240311940768	0.21374856506847226	0.21455466806908818	0.21637836410120306	0.2049099003398432	0.21710097454302837	-7.748000000000005
252	0.21044378278890324	0.20920437727672933	0.20984075426469256	0.20838236475854124	0.2646073354586625	0.20533155556682856	0.21332568193545484	0.22139599504940882	0.21736478374787915	0.2328285946729859	0.20793952349655248	0.21837693600118815	0.21372151422433414	0.21488704165764452	0.21720732456441624	0.20484457382460092	0.21645512003231018	-7.747
253	0.2103431205471028	0.20930722081068537	0.20964198725407002	0.20818497094472457	0.2650226081324763	0.20467575529985133	0.21357234745411896	0.2212855086418355	0.21734354029859865	0.2327001516915394	0.207791955446457	0.2189201285549685	0.21386981369472075	0.21544955108205216	0.21762204972988988	0.2049971214959638	0.21590051861420956	-7.746000000000009
254	0.20994890581485137	0.20948860172434514	0.20930634270707016	0.20791019659356114	0.2656314033511787	0.204273871517317	0.2136483764633796	0.2210427671015299	0.21740334618626797	0.23236125961589957	0.20772397213504346	0.219564432098058	0.2139671765370902	0.21625253279776782	0.21733972720018058	0.20553317280560224	0.21548031574915524	-7.7450000000000045
255	0.2096287916977379	0.20975136135296915	0.20898891855254703	0.20766644484595234	0.26620770377730235	0.20437986865468938	0.21355374281898148	0.22083956494613877	0.21782113964481697	0.23177847610821714	0.20757076024657475	0.22010991967898888	0.21424154561460151	0.21700631534863385	0.21690468517844885	0.2063249350324956	0.21516810282204019	-7.744
256	0.20944153439490776	0.20982780629753112	0.20898965777786804	0.20788138945358148	0.2666427461118911	0.20477834290049585	0.2135652020323207	0.22065584990645676	0.21856286119104257	0.23109003987538562	0.20744519008173862	0.22060289197342445	0.2148253991323902	0.21746154498805056	0.21665796150146627	0.20689340976974727	0.21475990801781447	-7.743000000000009
257	0.2092933671787799	0.2094845589116889	0.20912041353471442	0.2081998018548627	0.26682888509620306	0.2052902812799191	0.2138118743757325	0.22040573360216398	0.2192123334611948	0.23055175312887596	0.20769625221182555	0.22106940979237416	0.21512134767116778	0.21756527011129057	0.21624394229507193	0.20745279951790171	0.2142756804444528	-7.742000000000004
258	0.2091696687039287	0.20891361082488297	0.2092133979774239	0.20811855920420128	0.26641557838182234	0.2058457419094482	0.21412235322864698	0.2201624085050475	0.21938944855667747	0.2303740047039938	0.2084767112557564	0.2214275202968747	0.2148423865838464	0.21744065833435935	0.2156142427806004	0.2080583056295189	0.21414194974271858	-7.741
259	0.20915610652806457	0.20829201263889602	0.20910462472675734	0.20781033536892843	0.2656857783409044	0.2061682715696678	0.21442940277890274	0.21986421899940586	0.21921708752542468	0.23042632226314175	0.20925375185002992	0.22182549420352185	0.21433742719742407	0.21741420842805764	0.21495517347153614	0.2083555967321601	0.21446597985185564	-7.740000000000009
260	0.20923628473326378	0.20765629848061565	0.2089264069332139	0.20765879794689723	0.2650794251433313	0.20625958276531078	0.21453745934467416	0.21957961362715414	0.21903962355143636	0.23050306240365329	0.20947916371012618	0.22246070875552734	0.21395566539029442	0.21746072390358742	0.21435980112736447	0.20834389475485574	0.21491083570999828	-7.739000000000004
261	0.20915460770096614	0.2071997141220161	0.2089848958681868	0.207716752142705	0.26467220127171126	0.20652018338708972	0.21440448455413247	0.2193859102230864	0.21880942907740328	0.23062685553221784	0.2091375468303515	0.22302693700142368	0.21370460113138767	0.2173664600088174	0.21389736304462192	0.20818014955905034	0.21517409188251838	-7.7379999999999995
262	0.20897077455546698	0.20693743352304692	0.20918798900655158	0.2078845138705845	0.264318518226426	0.20695320348857774	0.21427333519406916	0.2191736483657654	0.21831556839876093	0.23077227376643417	0.20868456145526748	0.2232563170768866	0.21347664234277072	0.2171597586117035	0.21349963881939749	0.20799124958781054	0.21523655410087078	-7.737000000000009
263	0.20886992176797664	0.20670052742710393	0.20954067027587542	0.20807323500361766	0.2637726679046982	0.20751855738087288	0.21412354047274373	0.21898211209684293	0.21768246887439516	0.23088590805180415	0.20851970508151696	0.22308866781413017	0.21345257111627763	0.21682775092488038	0.21330807148035602	0.20787901460070662	0.21514203018220765	-7.736000000000004
264	0.20890985617279673	0.20648820398913262	0.21005515637514438	0.20809826142395169	0.26314641846382103	0.20818168946438712	0.21398549119133353	0.21893544739792603	0.21705846154090172	0.23106178868675642	0.20852130636874888	0.22243968622587962	0.21360742569451754	0.21634520276333458	0.21358232219625	0.20771943721661953	0.21503929700446822	-7.734999999999999
265	0.20909451855212247	0.20649031701079648	0.2106466992496713	0.20813522498569942	0.2630028604674918	0.2084960806831696	0.21401119787674094	0.21920221154451355	0.21659277466482296	0.23144526127648724	0.20856906266469766	0.22144860729289828	0.2135348749977903	0.2159731760739431	0.21398807239781406	0.20743653978424814	0.21509890772010487	-7.734000000000009
266	0.2093442573504949	0.2067221325916777	0.21108005028500595	0.20843622343500467	0.2633202986226137	0.2083421797598174	0.21403756387960615	0.21977108523162778	0.21651801892058697	0.23193112038048627	0.20857734112444776	0.2204241847375032	0.21325787479056502	0.21589329371289992	0.2141211633562764	0.20729602847634565	0.21521381291917013	-7.733000000000004
267	0.20955572767594655	0.20698066285799574	0.21096883202444225	0.20870722166507796	0.26348258206597974	0.20793066329407367	0.21396931673952013	0.2202540069812355	0.21669129905496798	0.23213064131890448	0.20826839337961628	0.2196944682628535	0.21289966614688172	0.21583416506401173	0.21418294846723812	0.20737438294520383	0.2153351212705791	-7.731999999999999
268	0.20967450979368057	0.20715590168013245	0.21039994359046488	0.20884697269401972	0.26352078273549384	0.20739408448542554	0.21389759602845598	0.22049535479845808	0.2166403431209877	0.23179247658699922	0.20767949116684878	0.21936813944414058	0.21257547638016616	0.21558667785080035	0.2144355036934283	0.20746852914634914	0.21541457331515942	-7.731000000000009
269	0.20968221011967325	0.20726514186696554	0.20988190567536633	0.20905748714237982	0.26386781146105215	0.20676983849843808	0.21407883196217026	0.2206544634722564	0.21629236359014478	0.23110159058567403	0.20721177710530597	0.21936029416014544	0.21261469600521007	0.2152619279466089	0.21494892428427093	0.20747482567921874	0.21519650177581862	-7.730000000000004
270	0.20961723249194225	0.2074095088930579	0.20971745079921356	0.20925413578071542	0.26458049989188137	0.20618454367346617	0.21465136982229008	0.22075456285804687	0.21604969128890372	0.23035871653092568	0.20693955719523693	0.21938406413735048	0.2128405042645035	0.21503114596237077	0.21561577066370516	0.2074691818128059	0.2145690415498916	-7.728999999999999
271	0.20975173012670356	0.2075354899692426	0.2096870729480238	0.20940362262521567	0.2650817010076064	0.20573854693792756	0.2151672793816826	0.2206248398971518	0.21595613810617384	0.22982181342665314	0.2068736123593477	0.21924604644198198	0.21326765543694773	0.21502966264201626	0.2163060995650669	0.20773713469264476	0.21373378171063512	-7.728000000000009
272	0.2099634571830356	0.20749741245330974	0.20956191063819365	0.2096486887053996	0.26501431926664937	0.20532007759168736	0.21544407876070185	0.2201470902629007	0.2157916659131122	0.22964870510498178	0.20711283815601145	0.21927894572214673	0.21414910756152764	0.21527991798497642	0.21688475621752873	0.20829006869512706	0.21290192054597976	-7.727000000000004
273	0.21000227067276145	0.2073366915544854	0.20929196872098937	0.20987047043533089	0.2648686056074834	0.20484266775091808	0.2157650618268662	0.21956026305193693	0.21565297624431742	0.2297319634956358	0.20728181574936405	0.21969681469585262	0.2150900008727007	0.21584425149317948	0.21713027796014567	0.20891904039638642	0.21224734777053864	-7.725999999999999
274	0.2099322310993776	0.2070073519452306	0.2088355513716912	0.20995533528909105	0.2651496674422902	0.20450765608433413	0.21613178846487222	0.21912265860243219	0.21579741951819348	0.22995934398203915	0.20733698974683337	0.2202698527438987	0.2156712261758983	0.2167181220415016	0.21706689321741077	0.2094527250450134	0.21190121782716106	-7.7250000000000085
275	0.20980665719584615	0.20659735460776593	0.20818526265542586	0.21014505039475775	0.26555397349979615	0.2047337106888342	0.21641481434504511	0.21888143900534143	0.21643499818434153	0.23015753619654086	0.20750213975812387	0.22076098517001258	0.21597272596192635	0.21749839291214534	0.2167184622627862	0.2096426357051115	0.21170138467387398	-7.724000000000004
276	0.2096733874907676	0.2063899784881293	0.2073296327268845	0.21063149931325775	0.2654438299939438	0.20546032223456703	0.2167324143540698	0.2187149260838622	0.21731242012824753	0.2301127054733067	0.20765051596930034	0.22106057297127016	0.21609201177247067	0.2179006803032539	0.21634422433058315	0.20959785852490737	0.21156036937265657	-7.722999999999999
277	0.20954185712120338	0.20630452908981156	0.20677147260737375	0.2109883716092324	0.2649212996891839	0.20617947677995027	0.21719121761770685	0.21839588194141416	0.2178386792926389	0.23017428107133786	0.20781934672523966	0.22123582384468565	0.21586769268357792	0.2180625567838902	0.21632133265644013	0.20965277046341474	0.21156213063288837	-7.722000000000008
278	0.20936897132133814	0.20612176797660248	0.20685472825350487	0.21069375333705623	0.26431878695774513	0.20666851860637592	0.21758052055268112	0.21798316836371967	0.21803559249095952	0.23079253807443215	0.20791236060034463	0.22138684849865492	0.21539056445555024	0.21809034205075156	0.21633131900091393	0.2099106646004979	0.21163155433972275	-7.721000000000004
279	0.20907743914703006	0.2061398692869951	0.20706060001830554	0.21003478041636167	0.2637650548076417	0.20696817824453187	0.21760747326890553	0.2178727281321376	0.21823127185504354	0.23175745043075527	0.2077354589524305	0.2214909062952955	0.2149448102573175	0.21805453711892206	0.21608907474020006	0.21018618411399004	0.2117830201122302	-7.719999999999999
280	0.20884929797249682	0.20648107995278714	0.2071835398564101	0.20933792166552792	0.2636195437373061	0.20708544014564656	0.2171166308689051	0.21821929627272038	0.21838479695991517	0.23260710642720864	0.2074518758869267	0.22160343855268955	0.2146294894942861	0.21808712696148935	0.21568362675390043	0.2103860569803246	0.21215946426327734	-7.719000000000008
281	0.20848134350744676	0.2067499299784105	0.20734108272656823	0.2087226298971349	0.26379260659500864	0.20715233654549686	0.21626283372684366	0.2188537952282208	0.21851131787485756	0.23298115257165192	0.2071239725375809	0.22178825165224866	0.21440595708643037	0.2181687412135755	0.2151954255445247	0.21046224780327294	0.2127001605273846	-7.7180000000000035
282	0.20765870019910523	0.2068976619370913	0.2075111312174691	0.2083389934417205	0.26372160449048326	0.2073561598774177	0.21538344030536505	0.21959791689246425	0.21875883811160132	0.23282615475184731	0.20678715007581788	0.2218603058259819	0.21428226971454184	0.21812674267799087	0.21455370836726081	0.210286756945234	0.21329283213773803	-7.716999999999999
283	0.20712835557299694	0.20702919972457456	0.20766529319787647	0.20800610747924037	0.2634145884217278	0.2076116206233592	0.2146852937295817	0.22021641175291032	0.21906143780667356	0.23234515253243815	0.2067394372372681	0.22150297342993913	0.21429892328092404	0.2178666413791418	0.21373279364441378	0.20994014102004818	0.21380774495090948	-7.716000000000008
284	0.20719935649780133	0.20693918870784198	0.2079091270869556	0.2075631329020391	0.2628713767866308	0.2076352475367887	0.21428771972772973	0.22061220910747287	0.21922311416039642	0.23179936041600555	0.20688578015103296	0.2207412227447478	0.21435968688852822	0.21738535653733113	0.2130431695537731	0.20949359857554326	0.21422042335567884	-7.715000000000003
285	0.2073291076381972	0.2065585161407562	0.2084850297129515	0.20721480649817625	0.2620760086703807	0.20741431457045179	0.2142267730669111	0.2208921259120742	0.21922217765932323	0.23154900243446555	0.20696958363148718	0.2199741970473879	0.2144404416066591	0.21676338376132107	0.21258994525048608	0.2088729490194889	0.21493297303521294	-7.713999999999999
286	0.20728196288499026	0.20635404578242794	0.20905080597428555	0.20705474439861382	0.26157488577232846	0.2072432290116803	0.2143835075688458	0.2211666014536862	0.21914135259851675	0.2316672472105608	0.20687865685226875	0.21942735685695028	0.2144512821284112	0.2162179112171889	0.21223805043252375	0.20822022317669675	0.21590277749787426	-7.713000000000008
287	0.20697798201041528	0.20648629121988554	0.2092180887346728	0.20699939232781472	0.2616197082668673	0.20733097165667164	0.2145475262552368	0.2215681244434687	0.21895760546571363	0.2319173131711839	0.20666425736803418	0.21917472868989837	0.21410718412137297	0.21578545642340474	0.2120054611763811	0.20777216083369204	0.2164651304105895	-7.712000000000003
288	0.20680125131354424	0.20678008281936217	0.2089130401857094	0.20717880632020913	0.2621019674219773	0.20740010698069541	0.21470489954910243	0.22213631772433773	0.21872809175863203	0.2321130709989085	0.20654614928071077	0.2190859797641532	0.21356241131529224	0.21549110327052762	0.21192945558793316	0.2073942010778123	0.21652494969821282	-7.7109999999999985
289	0.20702795364714782	0.20725688354961638	0.20830130630341567	0.2075128169022705	0.2628735046488838	0.20712619051183906	0.21505184826857826	0.22266374367908282	0.21854309462548022	0.23218349284428416	0.20652773510488612	0.21888884449867677	0.21321493228825644	0.21542626525259062	0.21207029245738346	0.2070114023593722	0.2163064733740937	-7.710000000000008
290	0.2073793086367079	0.20769270825853603	0.20789470852394187	0.20772570423372894	0.263731891007991	0.20673817071751438	0.21563766737593662	0.22296152809000547	0.21846717500406	0.23215058561591423	0.2066071977042699	0.21863162843992945	0.21311327404048003	0.21548666977050895	0.21238916821852188	0.206616104739775	0.21575049793375267	-7.709000000000003
291	0.2078071717673425	0.20782188426443937	0.20795427489087012	0.20774060203636519	0.26454349828670976	0.20649890894252415	0.21629430255407553	0.22301388398279082	0.2185154274168573	0.23204874594229505	0.2067773209741764	0.21840940982165916	0.2132172896283628	0.21561051849890264	0.21263898467343206	0.20630481795741604	0.214960263581957	-7.707999999999998
292	0.20833117878789698	0.2075969284991605	0.20823743336467349	0.20774720024200313	0.26515502446453454	0.2064600824230599	0.2168230437542971	0.2228335067010576	0.21845169213957696	0.2319281544785989	0.20701724895450846	0.2181550870527897	0.21350712828633084	0.21581756179310085	0.21288203801396352	0.20643832097877043	0.21421164211864557	-7.707000000000008
293	0.20867930138524587	0.20721397698070948	0.20831287011196498	0.2078967258075588	0.26551388391122077	0.20633929440636362	0.21720830876154856	0.22247035549223554	0.2183600251891984	0.23180702626009225	0.20716996706532478	0.21786614958693926	0.21392104619113633	0.2161131733875014	0.21321007220587782	0.206818981894655	0.2137394390099751	-7.706000000000003
294	0.2088331912349566	0.20719237012103658	0.20820308691879186	0.20819640533041073	0.2659340546705756	0.206071923821299	0.21751823122596137	0.2220918714735059	0.21857770516932915	0.2316959945624921	0.20712255627927723	0.21773241963958176	0.21414603611636365	0.21646629430756803	0.2133317200667877	0.20704769492279626	0.21365516123004602	-7.704999999999998
295	0.2089962541959306	0.2075826772683083	0.20804029727313247	0.20857040851375525	0.26639676943840884	0.20601555455347065	0.21744459909118843	0.2217209356541705	0.21893046445296807	0.2316066890001364	0.20701338507958159	0.21782351726518523	0.2140386669578599	0.21679131034366014	0.2132213420163183	0.2070943282376328	0.21376227233509926	-7.704000000000008
296	0.2091544663788827	0.2078361687068055	0.20773314894959194	0.20892765304667524	0.26620233915423475	0.20632272863443296	0.21699520382021212	0.2211101374038921	0.219008915094411	0.23155288315238085	0.2069822561384212	0.2180430290173877	0.21394219659550234	0.21701489144107652	0.2131842550535153	0.20704630038932922	0.21380783448231194	-7.703000000000003
297	0.20934602675596262	0.20779716831736222	0.20739437917263034	0.2091979892270265	0.26536922112842765	0.20688071138150377	0.21674305939851102	0.2203271917694979	0.2186852804580654	0.23177018872289273	0.20701104002522275	0.21834485749232865	0.21389980674366693	0.21712145693193496	0.2133749040144114	0.2070645053440774	0.2138641029338613	-7.701999999999998
298	0.20933385984693323	0.20762746090827267	0.20725406538753244	0.20923493198986642	0.2645530237248077	0.20739824087762088	0.21679127332782167	0.21974656410559057	0.21822877550500416	0.23233275126825698	0.2068917710020454	0.21864585566291936	0.21408047652566375	0.2170989364704509	0.21362388260555606	0.20722602751038052	0.21410979255062876	-7.701000000000008
299	0.20889090124910287	0.20725759797522822	0.20729836123628798	0.20914752998384248	0.26397435513061274	0.20790380127235578	0.21681333658412014	0.21933354364829696	0.21782774424343143	0.2329196456448541	0.2064696323920051	0.21897572644414798	0.21463755293817435	0.2170956835432718	0.2137148390390268	0.2073435287388019	0.21441857248628507	-7.700000000000003
300	0.20831223482952255	0.20692211743979239	0.20753916668624434	0.20891962946650194	0.26359116911382946	0.20822141820805126	0.2165253323099324	0.21909254571979792	0.21757060181619373	0.23340056760385372	0.20581589885197638	0.21944230985851534	0.21518933912366586	0.21723936660839702	0.21369439298045848	0.2072780283758921	0.2146251649831997	-7.698999999999998
301	0.207804264701617	0.20698693958733203	0.20794001441687407	0.20855885606756241	0.2633430659738195	0.2081264556396897	0.21609458843384258	0.21932352636110414	0.217612664057848	0.23368745693487314	0.20509945160093626	0.22003894745854216	0.21576017093726327	0.21734841592110332	0.2135605267845667	0.20720375375966912	0.2147574856660035	-7.6980000000000075
302	0.2071813454187472	0.20721753981785007	0.20832212567211877	0.20825547192529806	0.2632582640931379	0.208068798832403	0.2157345774782236	0.2199137608075703	0.21785267864265306	0.23362793326888487	0.20444533922306704	0.22053089338432352	0.21618804388687074	0.21732818953229355	0.21315698330531319	0.2070380874500338	0.21481353453865074	-7.697000000000003
303	0.2064723519482929	0.2072527056963954	0.20870062134260192	0.20797200988189846	0.2630724161824461	0.20817827638604317	0.21528178360365235	0.22052999703329007	0.2181863410798228	0.23341940010814094	0.20409016467969854	0.22061284032226777	0.21618391422468924	0.21724445060059214	0.21269239044593596	0.20671950851579393	0.21475366983020458	-7.695999999999998
304	0.2061343352649196	0.2071335513996266	0.2091053231117391	0.20788377489139598	0.26262413546833097	0.2081645400229818	0.21492491703268132	0.22111258541020334	0.21853364576160653	0.233372545953594	0.20418709865268286	0.22041333557883544	0.21614640039767316	0.2170814068607773	0.2125274563012853	0.20642738531956023	0.21475267501284528	-7.695000000000007
305	0.2061791121667579	0.20717958545817688	0.20955358113324984	0.2079519446357484	0.2621778654566866	0.20792083113413695	0.21475675114079293	0.22168890139620567	0.21877076056472208	0.23357309267471843	0.20454995813234927	0.22012349792216268	0.21617720357539907	0.2168079113478421	0.21268354890150187	0.2061855922839719	0.21496102775349774	-7.694000000000003
306	0.20618948895704323	0.20753086882967953	0.2098035360374338	0.20804772794624599	0.26189284498648996	0.2074005138143971	0.21442189545266108	0.2221802983951861	0.2189135555134233	0.23378485157611265	0.20484563979271808	0.2198201288579939	0.21585775111471678	0.21654755098389716	0.21307819738588485	0.20591756739558653	0.2153390582534809	-7.692999999999998
307	0.20606861533779666	0.20833499851982154	0.20966904754766194	0.20818057685219316	0.26204962830987844	0.20658988639159476	0.21390236353041542	0.22259009539029267	0.21899870818590128	0.23370498126920808	0.2050732067408345	0.21973679922282133	0.21511887504659777	0.2165004968041256	0.21347178091344832	0.20561191917210955	0.2157659664556681	-7.692000000000007
308	0.20604548467241077	0.2096186256135843	0.20931753515835863	0.20821302523014543	0.2627841476911364	0.20584562495955147	0.21353085563081023	0.2229963756739274	0.21898192002251918	0.23343100312767467	0.20532287472387833	0.21989540110058842	0.2144749078244685	0.2165642311431424	0.21361704475995352	0.2053815328699462	0.2159375558259656	-7.6910000000000025
309	0.20626086143992584	0.21086094410600584	0.20902299160729465	0.20827626459217655	0.26361175592033875	0.20546319557307838	0.21349657459677554	0.22328112691661192	0.2187787176338578	0.2331391579900731	0.20555905098832156	0.2200932505800669	0.21413333838025717	0.2163911901768475	0.2137466587257728	0.2053768358631677	0.21561478011761787	-7.689999999999998
310	0.20651766435360908	0.21142413972466279	0.20892198435080972	0.20845182340426843	0.2642226253441432	0.20525428373551674	0.21372837840195558	0.22321646984137264	0.2184819806053488	0.23268018550584568	0.20589538723609518	0.22020682467598246	0.21398517225125022	0.21609228744515563	0.2141896225534173	0.20565759497941122	0.21490883442317935	-7.689000000000007
311	0.20678100474473743	0.2111454544272011	0.20898948826971048	0.20877961242788057	0.26475232531900594	0.20513051461174886	0.2140910371371211	0.22277343762323748	0.2183711069829811	0.23203890880403327	0.20625967050661376	0.2202849749961227	0.2141513064524884	0.2159165921121009	0.21493694698198404	0.20602565216053	0.2142770704760601	-7.688000000000002
312	0.2071446285332307	0.21045664346622422	0.20922463595205637	0.2092317480016107	0.26496703327961013	0.2049290986569085	0.21437188833604814	0.22207394465189775	0.21851044352308097	0.23149084144741688	0.20647704260426325	0.22042575902408718	0.21444485795650906	0.21573383444202165	0.21579134251135607	0.20645709746249302	0.21392818144421233	-7.686999999999998
313	0.2073884396938157	0.20999744045854418	0.20931936525462655	0.2095742821898081	0.2648728793202153	0.2042763066498698	0.21447818611324898	0.22130494291801123	0.2187330491435231	0.23126046469088266	0.2064786086055869	0.2206731846894764	0.21453341282246297	0.21563138274155846	0.21648326885516928	0.20700203529513234	0.2138202096845041	-7.686000000000007
314	0.20734827805229522	0.21000109591567323	0.2089668149383303	0.2097958439879543	0.2648445405821649	0.20352933251747896	0.21456346712514845	0.2206691115671252	0.21893290141288568	0.23123469913594602	0.20633228217235094	0.22106672588219833	0.21438053701570595	0.21577228914788615	0.21672715304354734	0.207360387659378	0.2138747412680435	-7.685000000000002
315	0.20723851536591165	0.21011411734651045	0.20830535706368225	0.2099785277548965	0.26477381747385514	0.2033071126708137	0.2146963773544774	0.22004347554904793	0.21915983719637144	0.23115502327938986	0.20610644032040804	0.22157745866382272	0.21412924916930806	0.2160725842057272	0.2165244755293391	0.20754493088569168	0.2137433042301159	-7.6839999999999975
316	0.2073645293586882	0.21009920773102772	0.2076085136874688	0.2101704761443182	0.26451821268814024	0.20345219989545302	0.2149427341090489	0.21930606590310334	0.21931579016086913	0.23100604580585654	0.20587667095801288	0.22206003426234588	0.21406343231728941	0.21635862406615147	0.21614885869756204	0.20776962454233724	0.21339034180684438	-7.683000000000007
317	0.20770864009801357	0.20984196389013077	0.20707102705789618	0.21054120672513874	0.26420307862879033	0.2037530478436979	0.2153494345890196	0.218670208117532	0.21913005587013845	0.23088599729025755	0.20586122146629848	0.22238891169159725	0.21425187948027324	0.21650053090873173	0.2157589847486722	0.20793618104003175	0.21310476122833366	-7.682000000000002
318	0.20813164269426718	0.20930947185464271	0.20694100892613268	0.21084120961278738	0.26372955830520667	0.2042167582308568	0.21567051846912164	0.21820867312146863	0.21871982406116006	0.23095619339175852	0.20587787626384493	0.22250619952817058	0.21454755346388282	0.21655748104765227	0.21541425467715875	0.20809868036311013	0.2128884961762403	-7.680999999999997
319	0.2085096462070205	0.20872774987363965	0.20729597442557687	0.21072364991416964	0.2630208089108097	0.204595467756159	0.21556875994954103	0.21790603117174873	0.21838340812568682	0.23119344599118308	0.20574005907297133	0.2223481839792519	0.21495704540945393	0.21667814144627034	0.21498277574971167	0.20829574454462796	0.21274279169221094	-7.680000000000007
320	0.20862397362204083	0.20815232469665185	0.2079074443271961	0.21051572230890928	0.2624736751712771	0.20479855853700868	0.21503411735909253	0.21795075210645942	0.2181478404095494	0.2313501309961835	0.20559227453175086	0.22193691581155942	0.21543041904533544	0.2169195917903503	0.21430903715247707	0.208283312435524	0.21276620133427956	-7.679000000000002
321	0.20835038867327849	0.2075565277402409	0.2085421364430819	0.21052817505500998	0.2621395682597112	0.2049740613133616	0.21436015585371385	0.21852041126157967	0.21792211563873498	0.23140406634013097	0.20545005422502108	0.22148026064541224	0.21566053431873028	0.2171475541044382	0.21368040664727103	0.20787946621385966	0.21287821848796007	-7.677999999999997
322	0.20796304529406845	0.20722788936309045	0.20917233756526835	0.21073965063111616	0.26175965428954645	0.20525975561096205	0.21388692274124396	0.21940018688254997	0.21769148777310057	0.23138316081275281	0.20532947882396027	0.22109125974734228	0.21549693711007423	0.21721889060381716	0.21323059869598177	0.2071572856546462	0.21310495474429975	-7.677000000000007
323	0.20776251553800948	0.20713397907647302	0.20986776560230058	0.2107945781468224	0.26139431711972194	0.20572900688854773	0.21376346731280535	0.2201950537641373	0.21753860122230673	0.23127782263590443	0.2052864089081367	0.2206411804696048	0.21520957751104142	0.21716322724825393	0.21278723616769268	0.20642947336739467	0.21350642870929207	-7.676000000000002
324	0.20766878051720142	0.20700202196913473	0.21047871138941068	0.21041981262698448	0.26093221685555046	0.20619472896281432	0.21390984768970123	0.22080275946324404	0.2173956673875619	0.2311830599786925	0.2053994109890822	0.2200630219922274	0.21503360619424403	0.2169976574765121	0.212570075150602	0.20600064742307533	0.2143180069759568	-7.675000000000011
325	0.20755965845273758	0.20696204337659405	0.21099770477365973	0.2097816490725395	0.2604632710582428	0.2063038539632394	0.2141447603016574	0.2212606868416369	0.21699260243805196	0.23111210790681913	0.20561940593338865	0.21953312338569755	0.21483119739771991	0.2167736017615485	0.21276096327554378	0.2059489513550282	0.21549931653849516	-7.674000000000007
326	0.20740932344497112	0.2069724541969317	0.21149101832233969	0.20893757329247922	0.2602799991421315	0.20601444895260063	0.21421282135128877	0.22154626567856972	0.2163498617028965	0.23106549356372946	0.20558413476182147	0.2192401148630223	0.21444685888882428	0.21671740010695584	0.21302488442954295	0.2060057760093627	0.21627853321771898	-7.673000000000002
327	0.2072104690196488	0.2071321560782391	0.21169112363999334	0.20815061514843203	0.2604847762510363	0.20562169309421935	0.2141433335724594	0.22171026366343094	0.21575787185573275	0.2309332138958858	0.20507178190301117	0.21917766831423038	0.21397065307428142	0.21680844887218753	0.21313190379371955	0.20589063483134962	0.21634105401533174	-7.672000000000011
328	0.20694347194757026	0.20768277237793759	0.2115123643097904	0.2078174304105402	0.2610827524890619	0.20527504849390296	0.2140649580684174	0.2218366234703522	0.21535396310916524	0.230461294024059	0.2043479969270084	0.2191664592152759	0.21366426777252587	0.21681481153608503	0.2131678701051034	0.20562980948981419	0.2160243154110744	-7.6710000000000065
329	0.2067476180096482	0.20827961270486298	0.2111780214532576	0.20776209290389083	0.2618543716786365	0.20503065328609021	0.21399254701176137	0.22190769929213952	0.21513592114972385	0.22972362491333334	0.20383825599491712	0.21900963284886263	0.2137459185898735	0.21675217355879267	0.21316644773632681	0.2052427341310588	0.21554551133307961	-7.670000000000002
330	0.2066638104036711	0.2086804224126368	0.21084332145186116	0.20756505829553	0.26262732813572853	0.20498485088379784	0.21400930028158544	0.22187780344609745	0.21497682621004127	0.22899373678235674	0.2037482360905722	0.2188272316258489	0.2140354431456014	0.21677998715880503	0.21317266907713794	0.2050224784654669	0.21491009427687	-7.669000000000011
331	0.2067138940467636	0.2088193508707091	0.21052793719033147	0.20728217085674505	0.26317674659680473	0.20495243043848926	0.2141018135299954	0.2216837554341186	0.21475557549603366	0.22837276547519353	0.20397870842341934	0.21881206211337645	0.21438072111829412	0.21689346822872302	0.2131720904743488	0.20543667882974934	0.21432639691654973	-7.668000000000006
332	0.20696304159671433	0.20866493498004438	0.21021580369805468	0.20726195445675136	0.26349661409930114	0.20479467440267882	0.2143093312594298	0.22129134874681894	0.21444280688997241	0.22780696147787394	0.20434161014979524	0.2189852137385449	0.21485346897415625	0.2170059409432127	0.21308183812035603	0.20634551808338805	0.2139852693216788	-7.667000000000002
333	0.20719491793868894	0.20846544448191925	0.20970295699872035	0.20749488532144594	0.2636561395691455	0.20474446532382173	0.21467491798142924	0.2207446768608775	0.21423351970936136	0.22730824959746965	0.204684533116934	0.21931860059169128	0.2151540136993983	0.21708333151394088	0.21295323612302844	0.2074020118116053	0.21389069250950304	-7.666000000000011
334	0.20748510649311458	0.20820872217043496	0.2089237310883891	0.2078759599287634	0.2635957772814821	0.20490978037836144	0.21508407446152125	0.22017801323602793	0.21435551133715042	0.22697799209404845	0.2047928673057784	0.21971713228636555	0.2150033329968013	0.21717844970032368	0.21275853627605304	0.20851466768600538	0.2139505167993566	-7.665000000000006
335	0.2080052905121655	0.20792213587640704	0.2082379008054816	0.20830726499382235	0.2635128479822184	0.2052015299982772	0.21550941769938944	0.21974624489514194	0.2146777730305423	0.22706216399948642	0.20469988965916527	0.22018249252113423	0.21446937419690648	0.217165163643112	0.21247852532975597	0.20934155661361936	0.21380926372624642	-7.6640000000000015
336	0.20861105388499435	0.20753223211765895	0.20794669827126722	0.20877866075293355	0.26340669688546675	0.20550545739377796	0.21592516202631978	0.21927124608911672	0.2151041165569646	0.22767447459942025	0.2046448751454195	0.22067778697609158	0.21387588510042238	0.2168012409168391	0.2122737912135083	0.20957277995943127	0.2134002926990183	-7.663000000000011
337	0.20925677109164798	0.20696289069381418	0.20814184788717793	0.20932160760665894	0.26322920489524404	0.20578379541321581	0.21625187299690976	0.21858568261055922	0.21562391254124616	0.22844620641402405	0.20466003881559844	0.2210486146120028	0.21362355568649252	0.21644226630037314	0.2122220047760614	0.20944196133402437	0.21311238702723376	-7.662000000000006
338	0.20987817293611827	0.20643649350543694	0.2086769738661443	0.20975629175288105	0.2631284902774983	0.2061016547958007	0.21640885902309043	0.21791552499092282	0.21602494745413908	0.22927282399985338	0.20467911791501425	0.22119605095870254	0.21371760090759612	0.21648195681810736	0.2123029980765917	0.20927498700782354	0.21318817228813575	-7.661000000000001
339	0.21005473753223397	0.20611942991477977	0.20939407700686258	0.21003526292108565	0.2630644992073433	0.20626453858888372	0.21626856465760597	0.21774424295577413	0.21623386409680173	0.23022084153769837	0.20460612090156624	0.22122499074053747	0.21382850564300762	0.21679623972377887	0.21247959089474056	0.20929630106281907	0.21362006949220064	-7.660000000000011
340	0.20966837026489152	0.20610840111036866	0.21019828861662435	0.21023122312232073	0.262857754745233	0.20611535817761356	0.2157719727077378	0.21819798120246903	0.21657995911752612	0.23102242869838818	0.20441125795366705	0.22134156715491063	0.21368864882689725	0.21738601372099753	0.21254334589826845	0.20940260371356842	0.21420977751273973	-7.659000000000006
341	0.20923807447522527	0.2061839837910905	0.2108678177335081	0.21047644185741474	0.2625706717725263	0.2060007742415697	0.2149227803372566	0.21871921190005567	0.21708232806703817	0.2314480067439002	0.20428610589824375	0.2214292946619769	0.2133745746977104	0.21815890268508986	0.21241773780865306	0.20918277270914298	0.21454870445697183	-7.658000000000001
342	0.20899242448708255	0.20636869414390496	0.21137086012105355	0.2108101752333476	0.2623104387983592	0.20620310236167208	0.21406632920586618	0.2190883343069318	0.21746680735749163	0.2317202633075069	0.20428607368429433	0.22133119691267467	0.21296822186447023	0.21841571080606334	0.21229364882599636	0.20847959656937168	0.21461759456072066	-7.657000000000011
343	0.2088921216368373	0.2067936915190684	0.21182481582308468	0.21112983826717244	0.26207396204913236	0.20659926151108574	0.2135698310442547	0.21934177393176468	0.21775628035233707	0.23206934242252425	0.2043358702144642	0.22112041019596468	0.21262523945657874	0.21781286946346337	0.21224917918031572	0.20758506691057965	0.2147469840438055	-7.656000000000006
344	0.20891221031707627	0.20725999390525116	0.21227448181494313	0.21124111199303455	0.2618529632564743	0.20689707838042906	0.21335417556106612	0.219338907126032	0.2177082761399348	0.23237158706919114	0.20436512156065473	0.22105469908587963	0.21257528921108518	0.21694589433181416	0.21242298759061845	0.20690028178102415	0.21494211244718966	-7.655000000000001
345	0.20888151069409047	0.20771574237166213	0.21273411659007385	0.21100440121893516	0.26152775966047775	0.20694525094524127	0.2132249193631103	0.21916979649151164	0.21710725142671206	0.23249118974591293	0.20424872482474427	0.22133085649914663	0.21258757821349747	0.21639929358239945	0.21290751362920546	0.2064931838919936	0.21513941860080366	-7.654000000000011
346	0.20862383107429777	0.20817579563873176	0.21322649116706036	0.21057703800316788	0.2611189612642674	0.2068388784428432	0.21307896176821556	0.2190210313371211	0.21637573894228138	0.23231949234043436	0.20386979073034017	0.22168251114862295	0.2124073402368502	0.21640522198877235	0.21351717844727414	0.2062633699270682	0.21542613207485214	-7.653000000000006
347	0.20831702065688354	0.2084446310589368	0.21364961791198522	0.21015777089264565	0.26078197586571533	0.20671803972473105	0.21305247531630506	0.21894569043865544	0.2159083371191725	0.23198259856079384	0.20329632862371796	0.2217980403757493	0.21223512411226653	0.2168212175292262	0.2139658201858731	0.20623333427800403	0.2156799703138739	-7.652000000000001
348	0.20832982893403876	0.20846596097237677	0.21368386954764448	0.20981062911593557	0.26082234491346856	0.20663104059413914	0.21316543266327223	0.21902668455437446	0.21572668122684793	0.23152255118218745	0.2027804289381519	0.22161355684570372	0.2121216944414298	0.2172516612910179	0.2141923083452842	0.20644528573655108	0.21571517625408246	-7.6510000000000105
349	0.20843012729707777	0.20832470695463623	0.21332509728088397	0.20954652899436102	0.26122146570535576	0.20662199739966866	0.21326334717548553	0.2191139016667071	0.21552675112102251	0.2307810202165635	0.20244434419290078	0.221148499428289	0.21189775319911844	0.21762609818111267	0.21442979926135994	0.20672439137729037	0.2155803968173204	-7.650000000000006
350	0.20830407527764097	0.2081048041582187	0.2129971532716203	0.20943728305731568	0.26154441014593155	0.2066523737871867	0.213566687363802	0.21880186492929082	0.21523611587995264	0.2299257517035847	0.20234525458347863	0.2205000226605955	0.21170683497496318	0.2179061902302806	0.2147619592002942	0.2069551466851113	0.21523221661533612	-7.649000000000001
351	0.20823285677034786	0.20794265690032684	0.21282578018102652	0.20950975472414166	0.26197362267527735	0.2065670627118279	0.21409785846490828	0.21818777158746872	0.2149992574292473	0.22925631494976276	0.20243573785122018	0.21978482496424473	0.21181619378511327	0.21787112717774382	0.21525921012261148	0.20731089874921205	0.21478685258202604	-7.64800000000001
352	0.20837507725514756	0.20775450513912114	0.21257573171248104	0.20966569251315254	0.2627622647499226	0.206380231934439	0.21445002087384976	0.21767027836501127	0.21459705366208082	0.22887981122450998	0.2026795502588316	0.2192485389007008	0.2122140349323879	0.21751744895307507	0.2159028623091645	0.2079020415928152	0.21459938154749758	-7.647000000000006
353	0.20840597561283986	0.20764224246857102	0.21220727515423973	0.2098075527029766	0.26346114522941466	0.20626166453208986	0.2145374657937848	0.2173940669042882	0.21408016005761027	0.22884190333075352	0.20292006054701775	0.21915445227833258	0.2125857647137451	0.2171490497337965	0.21643269419697325	0.20859869021167934	0.2145835444846744	-7.646000000000001
354	0.2083587161033906	0.20762490582074813	0.2117969825821542	0.20985898875085207	0.2638456077223359	0.20637282232224627	0.21435376482643884	0.21724153477493285	0.21380412360096143	0.22895815946095713	0.20303042676615513	0.21934270466248726	0.21259915513682098	0.21713613013595437	0.21670524174019778	0.20910068005286153	0.21456461635792828	-7.64500000000001
355	0.20862013226904327	0.20752762217890638	0.21132695213435215	0.20984013402067597	0.2641568688980022	0.20662680021512025	0.21400125077626342	0.21714492835295054	0.2138546365111928	0.2289840730078478	0.20322481738688528	0.21956083655193176	0.2123609306728622	0.21749247281948617	0.21664952601267412	0.20935967387289486	0.21449555656251998	-7.6440000000000055
356	0.20915579068314752	0.20739349300187948	0.21099172189638904	0.20986958857114654	0.264500932357348	0.2068378549281603	0.21382910545418943	0.21723023263644692	0.21404093488407905	0.22906524820103655	0.20356005910322805	0.21989060383738765	0.21229931051353285	0.2179370329148798	0.21647838387296622	0.2094991038334383	0.21420391676194198	-7.643000000000001
357	0.20940118992627094	0.20735232928235062	0.21097654584908163	0.20989002868321482	0.26497950988409913	0.20696658329705053	0.21388810044878964	0.2173176457737821	0.21442657565129558	0.22932262739830236	0.20406170523869435	0.22034949082612498	0.212483501814884	0.21835557559732477	0.2165212512032867	0.20957037303469384	0.21379643579126542	-7.64200000000001
358	0.20915468257917463	0.20760334630743355	0.2111067641867253	0.2097830107458562	0.26513539911571815	0.2068976989535928	0.21391302096119574	0.2172049876423929	0.21498938404136078	0.22979666671781923	0.20463621188140022	0.2207117446132896	0.21274346103270683	0.21869152894253502	0.21669201270884278	0.2095654568361377	0.21351146816401412	-7.641000000000005
359	0.20876085375689923	0.20798309498758707	0.21129735274067035	0.2095906756241851	0.26423110423240326	0.20687285442652706	0.21360517450822325	0.2172048790316361	0.21538587279541843	0.2305793177650893	0.20506923563355284	0.22095288256792375	0.2128563911706339	0.21893287253932167	0.2168117707827936	0.20934835184732212	0.2134639399263775	-7.640000000000001
360	0.20843681881028758	0.2083107144833255	0.2115671190525189	0.20950484959451032	0.26297544010216944	0.20722086486475108	0.21303205667089367	0.21761846089740264	0.21574551347317872	0.23152947866240237	0.2054035078767842	0.221337621855271	0.21278826357950817	0.2190958937151357	0.21659872043529052	0.20884493230534085	0.21363410334256747	-7.63900000000001
361	0.20836893648696161	0.20881428332668983	0.21180716578113667	0.20963752389524484	0.2622684117460093	0.2075544600754709	0.21255872373310672	0.21830585506488712	0.21617908383162826	0.2323117714636649	0.20566448626566033	0.2219340442466969	0.21264528721224668	0.21898587345302448	0.21592643447812299	0.2081109231606561	0.2138881745365213	-7.638000000000005
362	0.20868602631873473	0.20950585042707837	0.2119508355669521	0.20979098483791067	0.261897201584685	0.20767316714743683	0.2123417439269285	0.2188831670288277	0.21659385093907535	0.2327022422286748	0.20567464712808275	0.2224245659349334	0.2123832377961807	0.2185091380913636	0.21519535589929062	0.20735245667582317	0.21423616802070464	-7.6370000000000005
363	0.20923868816368416	0.21009980736397768	0.21200477715091529	0.20978462757223817	0.26154661278881924	0.20769410334419283	0.21240487813661718	0.21909115747334107	0.21688769754121856	0.2325737897309876	0.20549522348673202	0.22264678610569327	0.21221717727218586	0.21791226560845947	0.21480765474157035	0.20676572283746564	0.2145242044764318	-7.63600000000001
364	0.20992335482687507	0.21058700750125772	0.2121550045672459	0.20962535354631864	0.26113687602100155	0.20747628763350479	0.21282964445157634	0.21901058151736322	0.2167056524423675	0.2320266699784651	0.20555270828777525	0.22293884300962985	0.21244692781595315	0.21744503626933792	0.21476271607873335	0.2063982250262676	0.21453225760793113	-7.635000000000005
365	0.2104537369431257	0.21109081633946053	0.21243892884030074	0.2094103772570602	0.2607630761445484	0.20688529378270096	0.21331916376516755	0.2189948698228273	0.2161652694340503	0.23158660941062392	0.2057850150841407	0.22363070889894524	0.2127413083116451	0.21708392961335685	0.21476248241958845	0.20619864046721847	0.21439664036252368	-7.634
366	0.210475618592273	0.21146520184228734	0.21264364667028918	0.2091862436740676	0.26058407465957534	0.2061639533764943	0.21344742863285826	0.21926833569333998	0.21578541095515769	0.2313607580800211	0.20577839830424466	0.2245572655075299	0.21260235320389226	0.2168384838882753	0.2146939988286723	0.20609457233760767	0.21429971843115692	-7.63300000000001
367	0.2102320804246618	0.21144595721422893	0.21260866889102795	0.20915669874127776	0.26060479382797314	0.20589608843822974	0.21344543137232505	0.21973750444901052	0.21573186942639672	0.23095038907338733	0.20550961861958153	0.22532810404258768	0.2121443396721843	0.21680493884061575	0.2145806224180698	0.2057971857525247	0.21419428346462843	-7.632000000000005
368	0.2098647231782815	0.21094083786669704	0.21214985284272403	0.20934141329946884	0.2608498646214124	0.20614561118814909	0.2136818856914856	0.2201701090120955	0.2159316021692038	0.23029242023512086	0.20511778590039334	0.22589883124536544	0.2116458083582271	0.21687458111295507	0.2143584635041654	0.2051416159400373	0.21409251737042434	-7.631
369	0.20936741070031442	0.2100505737620581	0.2114026129286063	0.20936711806035768	0.2613133557967238	0.2064703597813561	0.21418765402081288	0.22035286047538324	0.21623868566579835	0.22960801638202843	0.20470728059807478	0.22623542176197112	0.21129095605091605	0.2169413512232093	0.2140131279304985	0.2043116204969089	0.21402955048094766	-7.63000000000001
370	0.2090072767663554	0.20922938542224792	0.21069976524198197	0.209206234437858	0.261747382421009	0.20671416106123516	0.21486207044035985	0.22017580354420715	0.21649520354344515	0.22896515785028615	0.20425265106639665	0.22592689209044947	0.21125557160633354	0.21698172297065638	0.2137062860938774	0.2034285717068222	0.2139765827610906	-7.629000000000005
371	0.2088918299076842	0.2088780795262815	0.20998700938657322	0.20896334688350912	0.2622399475917689	0.20679567058882864	0.21553076595440834	0.219644052371711	0.2165533071280152	0.2284434535175761	0.20378432175401515	0.22495785368059107	0.21149851927942276	0.21691686358478443	0.21355823425515832	0.20257849130856911	0.2139810888260445	-7.628
372	0.20879887149729282	0.20861566429857012	0.20932199909198512	0.20865213087737153	0.2627944855689554	0.20662505754287075	0.21611668131435693	0.2189084103979161	0.2163133270756306	0.22822481342731393	0.20333889398815852	0.22393285812586725	0.21179532335109824	0.21677801661107893	0.21352424728714256	0.20224968037507848	0.21396069663023803	-7.6270000000000095
373	0.20862888276879382	0.2083258987400658	0.20880474364489393	0.2084978541170278	0.2630968081253276	0.20638876297224434	0.21667010666491118	0.21831789580057853	0.21601508953797208	0.22840812254306997	0.20285735475831176	0.2231874273769162	0.21199458185262732	0.21669452748353413	0.21357838493337758	0.20269578547958778	0.213898336259951	-7.626000000000005
374	0.20844790571007857	0.20831898401841636	0.20825621010238923	0.2086433969875141	0.26334991108049716	0.20619145846387005	0.2171778956570484	0.21817561779255504	0.21588514294580796	0.22910934435540584	0.20246534732093702	0.2226028285473356	0.21204819876141423	0.2168237908003537	0.2135980001101845	0.203358525542137	0.2139233721609455	-7.625
375	0.20827572521438126	0.20815003906056212	0.20771261391939613	0.20883961414567376	0.26370676044482133	0.20616424957336676	0.2173965347275857	0.2183019027630428	0.21562456989997525	0.23025462935573623	0.20219194696755957	0.2222192469115792	0.21215721365597162	0.21711080331748966	0.21351726934369467	0.20391180349110552	0.2139479294083675	-7.624000000000009
376	0.20814805181560544	0.20752382684662213	0.20733111844579233	0.20900799427757405	0.2638637749732168	0.20642491195935914	0.2172723115633874	0.2183478306787597	0.21510978239863307	0.23149021075459453	0.20201770296573515	0.2220590604390637	0.2124754313216159	0.21719991944230901	0.21335081238595693	0.20454573581146032	0.21382385550841757	-7.623000000000005
377	0.2082405063226066	0.2070109704057431	0.20717195147557435	0.20919526853444692	0.2634750670675965	0.20677330439061667	0.21719199361884522	0.21831793376983016	0.21468900646822747	0.23244111716839586	0.2019705934278903	0.22186554036855077	0.21277074620234626	0.21710746206887344	0.213067145450908	0.20548098444840765	0.21365183855502662	-7.622
378	0.20863750019220242	0.2068394256545832	0.2072871653189921	0.2091262945165776	0.26270555587502176	0.20704805812525806	0.217162712592004	0.218292078478291	0.21440353606936535	0.23311083985261208	0.20217395898114185	0.2216271186641803	0.21285396541479293	0.21719321817628331	0.21293942756755832	0.20653127573029062	0.21357300830649145	-7.621000000000009
379	0.20904694248635122	0.20675134298128792	0.20746979447369251	0.20889214006663617	0.26204396435701616	0.20723111349004017	0.21676749543930718	0.21834300128671866	0.21405956716844537	0.23374615897049356	0.20264033922717778	0.2215762464657225	0.21274082993756424	0.21751082304666286	0.21302281448546406	0.20737864150743424	0.2136021720605963	-7.6200000000000045
380	0.2093511329071371	0.20655733926181216	0.2076098715754288	0.20885366688429452	0.26144759212481705	0.20709208451021524	0.21613297500711004	0.21867147591608319	0.21381137623558538	0.23425919285274688	0.20304684641214946	0.2216552020915005	0.21254063607508905	0.21776035152593473	0.21297921051598306	0.20788836604100794	0.21375726532054298	-7.619
381	0.20958008938520428	0.20626838510867973	0.20777392116887666	0.20895437683990237	0.2609102898861927	0.2067904138265374	0.21558803311911218	0.21912169690016053	0.21377751849194584	0.23455752134606128	0.20323031784645304	0.2216534420281917	0.21216586929406595	0.21774056367358344	0.21285701430211998	0.2080354617331987	0.21403100652779095	-7.618000000000009
382	0.2097037041189661	0.20615711780092186	0.20784261364119283	0.20912892021246704	0.26076300429854604	0.20683840517224938	0.2151240669086011	0.21933153790760607	0.21393959522495778	0.23470822787720472	0.20334437699768732	0.22151809104741277	0.21159460467488259	0.21757749625836664	0.21284744473258596	0.2079774912350023	0.2144353512588712	-7.617000000000004
383	0.2098998090015574	0.206167384575947	0.20795071712171626	0.20920630138684848	0.26074275088592297	0.20712786252193954	0.21476305067603313	0.21924641842027287	0.21412538059428038	0.23462831008074508	0.20361108555197477	0.22127343648675335	0.21119208137956366	0.21745833494242506	0.21285921196692392	0.2079270689011001	0.21484456738946353	-7.616
384	0.21018775593350617	0.20603669085875584	0.2083046479990746	0.20902852302359304	0.26035815954376257	0.2075141877140515	0.21450700280043072	0.2189181690643974	0.2140746428584076	0.2342270648479235	0.20400406113472522	0.22111367045990213	0.2111971431518811	0.21746919501657375	0.21284077566915616	0.20793944932072694	0.21488495338083233	-7.615000000000009
385	0.21022704911521053	0.20568438048632542	0.2091275524569251	0.20882649183924382	0.2596465661859472	0.20779458251284694	0.21460169263034243	0.21851767512019007	0.21399318131914763	0.23349501191263938	0.20420070111042893	0.22121124683087373	0.21131666661260812	0.21749821629026508	0.21287313323024984	0.2080007966270947	0.21470354162338828	-7.614000000000004
386	0.20983334625598954	0.20524884919716233	0.21025218571230658	0.2086480302442282	0.259019592475606	0.20772568015776788	0.21504893549705512	0.21830656696612322	0.21400094670069628	0.23254813107676703	0.20409242072199696	0.22142521873378013	0.21123117966072055	0.2175106186636307	0.21274867156737653	0.20805693432233285	0.21479438799985182	-7.6129999999999995
387	0.20925389030426925	0.20504097137907745	0.21102159135930168	0.2084679986101482	0.25898755596161943	0.2075792465675177	0.21526797622102237	0.21830918490919085	0.21394060067290552	0.23153390417129702	0.2036760635030665	0.22148307832947198	0.21107529337082667	0.21769584581608922	0.2124701662155178	0.20800799906589032	0.21504599668656146	-7.612000000000009
388	0.20877029537979047	0.20507787732123514	0.21122560131922252	0.20857731163242144	0.2594343633589061	0.20751399368567205	0.2152427860840423	0.21836015387106616	0.21400193679438578	0.23053293688935367	0.20289548516482372	0.2214507656174748	0.21092397017077097	0.21795924434108652	0.21235645830690117	0.20778140273251472	0.2151067571838681	-7.611000000000004
389	0.20841012758626246	0.20509217244657918	0.21093704911944688	0.2090996883486439	0.25977921651519537	0.2074256079738029	0.21527955975421798	0.21828381253501705	0.21419100779827646	0.22958197065095262	0.20244159392736144	0.22149072535532516	0.21086015157224602	0.21798048234386605	0.21239632698813574	0.20747524515272273	0.215140770050242	-7.609999999999999
390	0.2081378450686246	0.20510785379334354	0.21018769036531781	0.20962742131182038	0.26019919306103545	0.2073053674078506	0.21539698369177426	0.2180274546815539	0.21429307892508886	0.2287979689665481	0.2026610963526661	0.22131327794321015	0.2109151838270695	0.217799299579079	0.21254853380466007	0.20733035078027917	0.2153019675591653	-7.609000000000009
391	0.20786634827741263	0.20544267807591218	0.20926495930902256	0.20991143626551814	0.2610218309517912	0.20709623373171773	0.21552382874268625	0.2176711856496193	0.2141902332331775	0.22854776418642625	0.20298840747926672	0.22086326866632536	0.21088369142249164	0.21772908352250708	0.21281304115155586	0.20741523794877262	0.2152599324785315	-7.608000000000004
392	0.20750861519973077	0.20603181192272982	0.20849941191938823	0.2100098753648128	0.2619292832624174	0.2068302708884503	0.21556720906586913	0.21731536657251638	0.2136841019715968	0.2289120688433009	0.20323749185750523	0.2204200280372921	0.21078515302008613	0.2178306642833515	0.21311054789314257	0.20774581223301664	0.21495781518564983	-7.606999999999999
393	0.207345553499077	0.20684304637294776	0.20804136667851508	0.20997009667513225	0.2630186274314669	0.20675979859574414	0.2153808296546239	0.21715827727968112	0.21310117900095066	0.22945251913746162	0.20334258397555086	0.22008286350399528	0.21066254625718214	0.21797854773813233	0.21338006690324932	0.20814388898809794	0.2146820115864374	-7.606000000000009
394	0.20758693577704426	0.20785856086801702	0.20786820942525447	0.2099688657847164	0.26449523573930067	0.20678751704834614	0.21503664383348578	0.21732746302787334	0.21282813939657896	0.22994388215178413	0.2033140544686872	0.21982603199669262	0.21054894488022582	0.2181722696466262	0.2135352628121958	0.20827231138554678	0.21450317929495855	-7.605000000000004
395	0.20788014237785174	0.20835040067736893	0.20771440263197483	0.21025451135844386	0.26584228824987544	0.20667524020242278	0.21477172337686726	0.2175911691694338	0.21271757856390336	0.23033677197285723	0.20328460625898093	0.2194209116479178	0.21071170384673668	0.21840083158681253	0.2136742672767991	0.20801576286348078	0.2142455662651013	-7.603999999999999
396	0.2079454268680313	0.20814876626888387	0.20760994118305462	0.21073476062635063	0.2667560440375414	0.2065022339259504	0.21458251194392985	0.217726968459602	0.21262306795414357	0.23038386542052805	0.2034094379851653	0.2189178701245286	0.21124217235464893	0.21851362615406184	0.2138785565761095	0.20741668598618276	0.21373317505058106	-7.603000000000009
397	0.20799250899097765	0.20792640893041126	0.20783061076857298	0.21107303686512435	0.2672513858663862	0.2066052789373961	0.2146009137261488	0.21772567538426518	0.21252775233801716	0.23005216578200435	0.20391920317777368	0.21859100464385267	0.21190660367854816	0.2184389673616967	0.2139875992559448	0.20679240261259055	0.21309613318326645	-7.602000000000004
398	0.20828954259010948	0.20778937559418037	0.2081497372370091	0.21126507768176334	0.266910409657564	0.20697195748520705	0.21461040967332726	0.21751187442252648	0.21262550321872736	0.22961762094465443	0.20460069845518877	0.21839300208534645	0.21244682676941234	0.21828241965467982	0.21392933908819822	0.2064276320224162	0.21260284333340895	-7.600999999999999
399	0.2087077347223115	0.2077166148295599	0.2083955350490263	0.21129971876178208	0.26567688103255477	0.20711896727744486	0.21419785330723468	0.21729785994749556	0.21306901383315477	0.22934602988965339	0.20513720632812743	0.21834949603426565	0.21261499991385097	0.21821675448526975	0.21373567083830985	0.20617344627261572	0.212279914896098	-7.6000000000000085
400	0.20898720149073424	0.20779882079782297	0.20896117067237138	0.2112857816205899	0.26424218320293846	0.20699305631675408	0.21355592554330627	0.21751424022596466	0.21354819720432058	0.2292708219715247	0.20556661255042838	0.2185691251310878	0.21253312175572522	0.2182731358831202	0.21356064526843693	0.20590688766853804	0.2120427793044454	-7.599000000000004
401	0.209245866564002	0.20790858744421176	0.20964648288850246	0.21131976521582327	0.263134800680448	0.2069130663768447	0.21289984536186463	0.21797909058273476	0.21386188967793823	0.2293921043609301	0.20593129152088405	0.21908109147011906	0.2124340337843625	0.2182613790544652	0.21351498007507347	0.20557906546362945	0.21192826602566206	-7.597999999999999
402	0.2098028782505268	0.20822990890532625	0.20993938228098025	0.21101352591969716	0.2622906281801354	0.20712708286271192	0.21241331999576035	0.21832419954130997	0.2141690363216864	0.229623971077512	0.20614676959422165	0.21980039834325363	0.2123832457803999	0.2180899783170982	0.21357158257836834	0.20521033125307223	0.21195518989869233	-7.597000000000008
403	0.2104496955179326	0.20874179208361257	0.21002687719490767	0.21042718911784547	0.2615360160922029	0.20761858125740232	0.2123193749566154	0.21847821984431706	0.2144773604148409	0.22972579533441262	0.20622678165233205	0.22051193385564	0.21242091866455845	0.2179754121568015	0.21375862476701518	0.20501274796679184	0.21205091989005642	-7.596000000000004
404	0.21088876517856844	0.20910325314185996	0.21026392617398676	0.2098416899182194	0.2608416710051683	0.208127382835401	0.21254850928353006	0.218418706468656	0.21464412559213514	0.22971515408171045	0.2061716946037188	0.22104499197488256	0.21247548213061498	0.2180870660309738	0.2138837580507676	0.20520021036049996	0.21212702847348414	-7.594999999999999
405	0.21111071368975526	0.209312317597058	0.2106814503305522	0.20934982628841997	0.2601390739873312	0.20841007395689568	0.2127619522596933	0.21832800634835503	0.21460297176119492	0.22970392910355542	0.2060061875497546	0.22131665735886302	0.21261255091147244	0.21843595809805152	0.21378616854240062	0.20556535372667822	0.2121533821898338	-7.594000000000008
406	0.21087393552243514	0.20951760567959354	0.2109969134754652	0.20913645299361977	0.25978050413831866	0.20857736768227905	0.21275490297732846	0.21842303282564823	0.2144025393480783	0.2296307823688575	0.20581933111169198	0.22133115194716296	0.2127327192659866	0.21891347046381213	0.21352398510110457	0.20578282890826446	0.21232080145630888	-7.5930000000000035
407	0.21031316970891442	0.2097619618763733	0.21099299581650435	0.2092256868135984	0.2598736243354722	0.20872106070575092	0.2125266658035206	0.21865293290974455	0.21411339490769626	0.2294207365302672	0.2055700996627448	0.22110496366945245	0.21267468336086148	0.21919028511550498	0.2130186335600537	0.20597949974220484	0.21268345139645864	-7.591999999999999
408	0.20984739299076	0.21003185563499935	0.2106316667944564	0.20952845917092563	0.259900608379332	0.20878004493479152	0.21220529381576247	0.21892746158065285	0.21388016747992766	0.22904553518262996	0.20506826527891556	0.22076634779111962	0.2125983495534261	0.21907538354162018	0.21231811942553122	0.2064081665250443	0.2130437262598422	-7.591000000000008
409	0.2094381706702846	0.2102560461501801	0.21004290338319012	0.2099692449739734	0.2599619933865652	0.2087224970553289	0.2120903404237881	0.2191231338697175	0.21387559044817814	0.22861119998404394	0.20446005483838617	0.2203948211075031	0.2125413578692499	0.21867035897388673	0.21180504250634005	0.20687773813951185	0.21343717846732135	-7.590000000000003
410	0.20898488978924085	0.2104867720188134	0.20952245881317727	0.21028286110867705	0.2602595855023626	0.20868578520820685	0.212343624080596	0.21905598160875858	0.213888405973011	0.22827061872547044	0.20423505109987278	0.219953720852588	0.2124378539555139	0.21819122195153057	0.211556761125159	0.20712587209515132	0.21391769200956057	-7.588999999999999
411	0.20866868371986647	0.21064139850230998	0.2089963885202677	0.21004852813751643	0.2603936103924292	0.208771689703485	0.21286214970574266	0.21885489637315175	0.21358108307513884	0.22814075821503163	0.20445386709413285	0.21949739293826923	0.21247337249106593	0.2178391407026027	0.21139819869567675	0.20735774559749307	0.21425411932801594	-7.588000000000008
412	0.20857880948022764	0.21056202214310962	0.2083676064106784	0.20951415826578668	0.2604751681119008	0.20848425866181275	0.21336581928259316	0.21869578338219603	0.21303622658441074	0.22836690826700984	0.20478424266888878	0.21903350783892825	0.21268153366140102	0.21771488961661456	0.2113889959769014	0.2076489417867453	0.2144043716164577	-7.587000000000003
413	0.20836760252332034	0.21043655856044874	0.20797308936554923	0.20919920731699793	0.2607607570199657	0.20790805986886876	0.21375375978340888	0.21863822906473324	0.2126894407800164	0.2287605795090989	0.20485222498236294	0.21868192215315255	0.2128118425917895	0.21783632259225283	0.21139272657865255	0.2078625628842838	0.21448867906393837	-7.5859999999999985
414	0.20791634636110648	0.2102827420021686	0.2077814346900978	0.20895966361909185	0.2611355123792829	0.20764876691459994	0.21418471438184467	0.21878195696707764	0.21272483932352518	0.22896159399519414	0.2046569938312517	0.21863380467543445	0.21283951438814888	0.21818530763581118	0.21128176918051705	0.20798204535568915	0.2145003036620704	-7.585000000000008
415	0.2075117772536856	0.2099423465929299	0.20764574017503604	0.2087643598774362	0.2615912428149799	0.2076506772449619	0.2142871267211806	0.21899057452016724	0.21285229251017002	0.22890697140199345	0.20437503212399338	0.2187263024779298	0.21294044195395004	0.21857041931783308	0.21106776072880654	0.20804176627171098	0.21443286375040094	-7.584000000000003
416	0.20730219155914217	0.20946459835412995	0.20777847905361035	0.2088500021718842	0.26182659601075353	0.20779351870449173	0.21380759527790638	0.21909644859603397	0.2127756971307582	0.22888494437850243	0.20429472474751834	0.2186975068651025	0.21330527596496238	0.21867580777407294	0.21085757203542113	0.20806267655847183	0.21423453151428615	-7.582999999999998
417	0.20744006928422157	0.20915620564671097	0.20810240467947336	0.20896906287958952	0.26166904835691934	0.20816667500403951	0.21322581465629153	0.21905732545173245	0.21238962035354403	0.22918696214954226	0.2048071728267746	0.2185972777890341	0.21393237478581056	0.2183914122133764	0.21099184339844212	0.20800919571271617	0.21393843679778396	-7.582000000000008
418	0.20790137243394974	0.20909966773023914	0.20843114751708075	0.20907306074079632	0.2615246651767601	0.20851334684046335	0.21290598628472396	0.2187789988592501	0.21189688492819092	0.22991058737227477	0.20560909222897772	0.218649117053293	0.21446953784241052	0.21785480150978148	0.21144618094210915	0.20785345979522574	0.21374875311268113	-7.581000000000003
419	0.20834012586407438	0.20912377194450626	0.20881973473899346	0.20918731599170026	0.2615674183348373	0.2085967077627709	0.21284666422536383	0.21845986692153638	0.21158766267569531	0.2309465373783607	0.20629024599790602	0.21903130244044453	0.21467615024481007	0.21735934660310366	0.2118663933547043	0.20764785969726998	0.21376722288058217	-7.579999999999998
420	0.20868669449110297	0.20920831055111974	0.2091408792481341	0.2091499412857783	0.26161330697571483	0.20849274306844529	0.21271825644622042	0.21847499201799359	0.21146908307653253	0.2318775545072631	0.20688773616040412	0.2198794228260511	0.21449731287165943	0.217044375115293	0.212188544691374	0.20756785510529882	0.2138074489275863	-7.579000000000008
421	0.20908068127138557	0.20923363647513799	0.2093434553177087	0.20913041064786245	0.2616141579109153	0.20819872216977564	0.21263608095173064	0.21876563637926952	0.21152191574031964	0.23237390047123832	0.2074906390378904	0.22090826110021186	0.21393043538778675	0.21682610368222222	0.21240678133151727	0.20769589655785894	0.2137378825623544	-7.578000000000003
422	0.20962119569903137	0.20911190341157926	0.20959050047894137	0.20902892247367313	0.2616378142384928	0.2078437353073178	0.2126974316364714	0.21901415676734326	0.2118567773530649	0.23237915228938183	0.20791752857959483	0.22154175317814706	0.21324331558981657	0.21672816572862463	0.21242970729039282	0.20766065097821268	0.2135366012962447	-7.576999999999998
423	0.21019594306335332	0.20880851219815338	0.2099590950322835	0.20865477076583128	0.2616188512709154	0.20779930664700413	0.21244157757639168	0.2190794440966184	0.21236366547594382	0.23198417372048305	0.2078867927855128	0.22178218259786434	0.21275964472342304	0.21676348297757167	0.2124327471456772	0.20745111149206186	0.21316868483237025	-7.576000000000008
424	0.21040991271704973	0.20848927235903947	0.21053078514814944	0.20820442626446423	0.2614725810060836	0.20803846553177188	0.2118959722825542	0.2190432289293115	0.21269357456093882	0.2313909090731134	0.20768149269511776	0.2218941966054035	0.21254462535748123	0.21689036783288065	0.21252913275214264	0.20746821279690386	0.21282369042149682	-7.575000000000003
425	0.21044985290148546	0.20860452354421824	0.2110834206981459	0.2078216681485909	0.2613426739210634	0.20806532585329846	0.2113606278880365	0.21887182233534436	0.21285647411645042	0.2307817355118959	0.2075373479347699	0.22197166560794013	0.21256198150044794	0.21720415817751365	0.21263803007236595	0.20761576817913924	0.2127687252126607	-7.573999999999998
426	0.21044769443054018	0.20900000547917946	0.21129509692904688	0.2074461389434255	0.2613744152340931	0.20779972151491025	0.21089564774662536	0.21847302175696762	0.21306418788342968	0.2302772299531234	0.20719921276153255	0.22203729193727453	0.21264779245990784	0.21771323290032107	0.21264219578289073	0.2076824748522677	0.2131564697918959	-7.5730000000000075
427	0.2102752348419774	0.2092856037321157	0.21124693267827716	0.20707842486782016	0.2615332932625411	0.20778763049396612	0.21045514697608236	0.21797310642314374	0.2132694542165477	0.22987277984287183	0.20650573006838646	0.22194697585330436	0.21272018067767343	0.21813656135657863	0.21239899391675066	0.20769750189841038	0.21379179478238858	-7.572000000000003
428	0.21014131934083793	0.2096174909942259	0.2109191174473947	0.20690057435265058	0.2614510179255468	0.20815584909317209	0.21022152010759182	0.2175260213784021	0.21343229874616731	0.2294682431511865	0.2056444449485385	0.2216616896728112	0.21280134710669002	0.21832769838664148	0.21193712652097224	0.20764727462353724	0.21428566742061225	-7.570999999999998
429	0.21000261779323	0.2100284183586905	0.21029435956056952	0.2070681990759717	0.26115711413849707	0.20854921645633134	0.21029217318875998	0.2172306946983785	0.21344080173392693	0.22900864205519983	0.20493691935696018	0.22116080975352312	0.21268849519059424	0.21816998740330457	0.21159498426738482	0.20742143344501468	0.21458142065446292	-7.570000000000007
430	0.20979274139605822	0.21012979557000702	0.20983802247614303	0.207228929676535	0.26116465208271566	0.20875810048702217	0.2104858585670759	0.2170052815956968	0.21320545676427158	0.22860672711302044	0.20432086248341136	0.2204325525327816	0.21238554613020633	0.21760269251795683	0.21147432233928032	0.20727625734180175	0.21468565344579957	-7.569000000000003
431	0.20949850804856857	0.20980363720999093	0.2097158803922967	0.20712006197366623	0.2612936846086937	0.20869771106393536	0.21082921817488948	0.21668449094918038	0.21284608671574404	0.22844117176679782	0.20375806736070307	0.21972126184015583	0.2121637561677902	0.2170592037580317	0.2112018516425246	0.20746092785015596	0.2145559500874536	-7.567999999999998
432	0.20913605514891756	0.20930385161149193	0.20967495882058465	0.20688142858903458	0.2613913114036554	0.20841479041834216	0.2112959048775419	0.2164324152829319	0.21262085133776823	0.22848810999458127	0.20329839967502594	0.2191299087405995	0.21224968889452778	0.21673433903328232	0.21079585714369092	0.2077979199228332	0.21444301898750542	-7.567000000000007
433	0.20870725930383668	0.20887474212362545	0.2095757013106323	0.20673793098166612	0.26152739674924713	0.20795670746881395	0.21160070512196533	0.21649521592860227	0.21269574388841228	0.22862418426414066	0.20285885482538826	0.2186227240694436	0.21259912272761336	0.21652828111761557	0.2104722536678653	0.20807956706376715	0.2145992236636475	-7.5660000000000025
434	0.20822250789030655	0.20862453946663792	0.20937819782696204	0.20692385874041785	0.2616476106086376	0.2076170535904978	0.21160053480463586	0.21681133101400585	0.2129576941984594	0.22875741948642786	0.20246381704584993	0.2182023596860994	0.21290774464710419	0.2165035126417413	0.2101689924099583	0.20815297159737609	0.21502492102526746	-7.564999999999998
435	0.2079878181863194	0.20838550625191296	0.20922859187372345	0.20740485793028196	0.26175628705957754	0.20764087656802385	0.2115061832900296	0.21710327474655863	0.2133572639676779	0.22877297403575936	0.201961371585338	0.21784991982845586	0.21302531888580395	0.2166048878753621	0.20984108954671377	0.20801784839252438	0.21540826625900913	-7.564000000000007
436	0.2081306065247825	0.2080512376415657	0.2091121201289267	0.20802511683553015	0.26157805635420567	0.20775949077932554	0.2115869051386563	0.2170761184875223	0.21376824987191947	0.2286949692320668	0.2014675698527688	0.21762097074695863	0.21299356299926842	0.216548787784569	0.2098100403875885	0.20785661189276353	0.21526760176450938	-7.563000000000002
437	0.2084993300354855	0.2077016794253408	0.20894200108157368	0.2086952676242964	0.26131366540394557	0.20776626627504663	0.21196359797162764	0.2167422400034547	0.213854768975374	0.22876415758448387	0.20148328461609605	0.2175079770138793	0.2127792281054017	0.21618662928992746	0.2103513462569171	0.20777381172721765	0.21477726637136402	-7.561999999999998
438	0.20891203990000154	0.2073475094669745	0.20876167748398008	0.20920287640330973	0.2612381754185963	0.20782750509102085	0.21245509939423954	0.21633972821101932	0.21352748480863723	0.22917558649123243	0.2021229985075147	0.21745461550059234	0.2123536345491537	0.21587417126711841	0.2112549162506015	0.2077989210204676	0.21430295665749852	-7.561000000000007
439	0.20934923256273824	0.20696883536974725	0.20859852750566943	0.20908607686223837	0.2608848806397237	0.20801700948473983	0.21265818393474517	0.21608484161357727	0.21307783856761633	0.22987951082266417	0.20308845736842543	0.21762125383986614	0.21184794638328777	0.21591184676824238	0.212225947518924	0.2080548782617337	0.21369999279161678	-7.560000000000002
440	0.209793820464429	0.20661110576128366	0.2085794983265923	0.2085667356082895	0.26015868711609125	0.20808997229684634	0.21253266192120052	0.21621593536436515	0.21277766779796908	0.23055389762766482	0.2039855625421506	0.21822761351283837	0.21143812535682951	0.2162657297045408	0.21304405351046934	0.20849918253832753	0.2130218053447258	-7.5589999999999975
441	0.2100638123976332	0.20651758468821016	0.2088307015824324	0.2083163673465974	0.25971069708531064	0.20807617997389213	0.21235224075809442	0.21664054288986703	0.2126048800256183	0.23094155827783053	0.20453393080530213	0.2191001383819334	0.2111891328509614	0.21677499314474918	0.2136695053843411	0.20876159485819853	0.21241980480682848	-7.558000000000007
442	0.21039665771065627	0.20690490711724707	0.20931669602250055	0.20831779418331994	0.2599484297833401	0.20817754885018996	0.21232497999130115	0.21702412545466285	0.2125650106901941	0.23099793095098617	0.20478767589508523	0.2198656741032451	0.2112269737783567	0.21709839473228676	0.21393815983954806	0.20864214667600703	0.21197010318699838	-7.557000000000002
443	0.21084025962215266	0.20738215342527846	0.20985204770187943	0.20839046591642443	0.26041350232299976	0.2083513806034817	0.21256112136837768	0.21735936276470239	0.21269176938985773	0.23067587703743236	0.20489982718858724	0.22046424654535204	0.21150268079106216	0.2171549163045966	0.21386899927675151	0.20831727047633555	0.2117111400188794	-7.555999999999997
444	0.2109866658704956	0.20726612612795306	0.2104218267367249	0.20848885234994732	0.26054197656517025	0.20870517469327413	0.21285057509923982	0.2177019228760515	0.21283203142751395	0.23000384614714886	0.20494168226502069	0.2208645781610183	0.21180253969869223	0.2170178946150535	0.2138692823875485	0.20811628903582416	0.21145925583083572	-7.555000000000007
445	0.21082773765084742	0.20680888320593194	0.21111990366796837	0.20853231689084156	0.2604218184438594	0.20931148796796337	0.2128680516609701	0.217859746338074	0.21305233959757036	0.22929196093636242	0.20503783211060722	0.22097818476537348	0.21220884253509975	0.2168469703865876	0.21403691140367215	0.20784620701607098	0.21145310205800813	-7.554000000000002
446	0.21042307962553763	0.20651490510106144	0.21163872609866044	0.208412216802347	0.26051548447594025	0.20974830958048302	0.2127357363343057	0.21787852255524542	0.2134572509246549	0.22888405514115423	0.20507730425533968	0.22088403634155793	0.21263369436372015	0.21685114033569353	0.21414750684883746	0.20717169188493667	0.21200828069503685	-7.552999999999997
447	0.20993603696179822	0.20638529681550458	0.2114874191297219	0.20808658527456325	0.2609602072161042	0.20973500764128733	0.2126438494399377	0.21798596814590873	0.2137780421518918	0.22879257759746408	0.20496611957098088	0.22058037098498567	0.21277269572467733	0.2168651825381428	0.21398611867893258	0.20638756356664395	0.21267514848269087	-7.552000000000007
448	0.20949923862148132	0.20646749875947432	0.21080162741746072	0.20783196900440323	0.2614460193016134	0.20940578774984137	0.21254567949306533	0.2182152723648056	0.2137678041022034	0.2288278101707498	0.20462554707279906	0.22007486653829272	0.21252663158649918	0.2167022629017637	0.21361210880499978	0.20574771003741557	0.2130301413849922	-7.551000000000002
449	0.20897923523925913	0.20667174844030878	0.21004822030991357	0.20769100123343517	0.26174229604148824	0.2088937954533469	0.21267246028681241	0.21852883293405073	0.21350081438915086	0.22896311449260515	0.20406715134759137	0.21944562858619743	0.2121723716741003	0.2163688906674665	0.21324454833906367	0.20536968067194883	0.21313840575896656	-7.550000000000011
450	0.20843011524934557	0.20693538478818868	0.20951423256216392	0.2074841376468577	0.26187827443341627	0.20838942798420407	0.21313457701888988	0.21872419989631683	0.21311635951984575	0.2292645441231986	0.20359721114285484	0.21857033272420262	0.21200622397141095	0.21590745612140314	0.21281705073957008	0.20532910288826353	0.21319131628674193	-7.549000000000007
451	0.20807625603131988	0.20717902071604824	0.2093201317385245	0.20722107982775656	0.26208570797629394	0.20792573037458284	0.21340544382622456	0.21882065233313552	0.21283247987975035	0.22958868234218055	0.20314676573492374	0.21750565059337193	0.21196662004270783	0.21538535614323512	0.21236271787169758	0.20568973154124362	0.21319409425223984	-7.548000000000002
452	0.2079203822282795	0.2073965833862019	0.20937147578333365	0.2069586855776849	0.26233989374742234	0.20732142605106466	0.2132633400884395	0.21886535226333903	0.21273409371175356	0.22976423817667663	0.2027240660920303	0.2165982454019153	0.2118614319215411	0.21488658743956915	0.21220562634120285	0.20624623262519634	0.2130265531194303	-7.547000000000011
453	0.20750291327938192	0.20770741647724467	0.20968086018965498	0.20705502985385404	0.2625303968964007	0.2067427451841029	0.21301045206996022	0.21874225006824594	0.21264585871241704	0.22988382363721946	0.20258102251180282	0.21590914898978336	0.21160499158046905	0.21443721874463756	0.21227757259609267	0.20664696767574756	0.2128679082859825	-7.5460000000000065
454	0.20684288310720314	0.20806690550925402	0.21003036530695132	0.2075422064179665	0.2628265923738262	0.20653913750646619	0.21273475630967914	0.2187629359025891	0.21275481631813967	0.23008722904348156	0.202680932880748	0.21529507245332305	0.2113075113858181	0.21417359673954173	0.21230709109389903	0.20690136661350716	0.21292083942419884	-7.545000000000002
455	0.20636453049305525	0.20840512227035424	0.20995005172914155	0.20789610234576827	0.26300925902745165	0.20651734851904766	0.21248433468782388	0.21895956624043242	0.2131545353261465	0.230168662966432	0.20290566703065116	0.2147029466640555	0.2110149234997598	0.21412993717565063	0.2122293356341405	0.2069291307910268	0.21294211972102348	-7.544000000000011
456	0.20630674503069302	0.2085596938694858	0.2097105592997172	0.20803117990645195	0.26255434964206914	0.20627620208677094	0.21258079967786705	0.21894499007539048	0.21350049217590986	0.23003075833219078	0.20339786270716018	0.21424750204409954	0.21078117165607502	0.21404595274424165	0.21228508333155435	0.20665018330538987	0.21261763988808569	-7.543000000000006
457	0.20685957295885796	0.20859857518833644	0.20967975175100975	0.2081640461199557	0.2616277793031726	0.20578437275496353	0.21303367057819164	0.21859730834187507	0.21361602019531675	0.23005140369695531	0.20440936783886818	0.21417741757154396	0.210681063194114	0.21393594212121794	0.21268311282566	0.20626286098895227	0.21212618597916671	-7.542000000000002
458	0.20776135884321742	0.20864606375862432	0.2097567146576155	0.20840568670161272	0.26084581920394495	0.20527189142443372	0.21345096738747132	0.2180629023307143	0.21358027897539733	0.2304133273780708	0.20572378989107107	0.21453847875679488	0.21062190256237387	0.21400738426990387	0.21339494308980356	0.20598492126353493	0.21189357453026156	-7.541000000000011
459	0.20864183585724505	0.20863908669142747	0.20987375490696453	0.20857666969781324	0.2604098697405532	0.20504956773852817	0.21365553456743602	0.21771064846225413	0.21354784615194974	0.2307682761199771	0.20690617845809814	0.21520821098732243	0.21059032291620225	0.21430497315937325	0.214242368386256	0.2060825595352571	0.21207754212673294	-7.540000000000006
460	0.20930179659808068	0.2087425889006861	0.20998972064952498	0.20858093606900022	0.26048018819792285	0.20510299128085768	0.2138783652614256	0.21773164959379726	0.2135079924173404	0.23077483716232827	0.2077946479777582	0.2160870709436073	0.21058320793252064	0.21479784493729673	0.21480458475957145	0.20649765175696363	0.21229721697724033	-7.5390000000000015
461	0.20963320469026933	0.20902701446203997	0.21004829641826434	0.2085845402471346	0.2610938288658737	0.20548260671139068	0.2141113335425556	0.2178870568069952	0.21344925615817797	0.23049388829259077	0.20845428747321176	0.21699827802483024	0.21059232670307362	0.2153012443239503	0.21483592082383246	0.20678931712410795	0.21225053885000125	-7.538000000000011
462	0.20978922461134208	0.20930962471089481	0.20994985946509032	0.20868571219145898	0.26173162968065256	0.20625599017222904	0.2140461622012846	0.21793622697749107	0.21358417616279468	0.23013862642746205	0.20895771987231626	0.21767789818698957	0.21070139579100883	0.21566909887779123	0.2144222855753996	0.20671530107137526	0.2122189955730456	-7.537000000000006
463	0.20995841483489527	0.20954302009830061	0.20979762777323238	0.2088869068972588	0.2620575037393976	0.20701761753290834	0.21397004292159655	0.2177710804079302	0.21400888323377834	0.22969658021119965	0.2092040487423057	0.21797466232240292	0.21097387982739493	0.21580219074081128	0.21386918534176586	0.20636617388647494	0.21220700320410307	-7.536000000000001
464	0.21020264403681116	0.20963730052562188	0.20989278816662696	0.20904987390712357	0.26211113753592397	0.20755655314270954	0.21410885669504912	0.2173979065823823	0.21445660758558832	0.2292370597906145	0.20914229423767883	0.218143719280935	0.2114743118723131	0.21560825051596794	0.21349095022869072	0.2061742683111599	0.2119197554377449	-7.535000000000011
465	0.2105460130918821	0.20945119387870131	0.21029743274716514	0.20901000402630504	0.2618526509762493	0.20797115266264646	0.21421279414190114	0.2169078696539367	0.21467790839341772	0.22919656173425684	0.2090373988450451	0.21844267317562957	0.21236500712843592	0.21530153246130457	0.21328037064045463	0.20625616509152883	0.211810748945855	-7.534000000000006
466	0.2109697045895615	0.20917714106833435	0.2106072936818661	0.20878594921545676	0.26145981362961745	0.2082948005538385	0.21421682403445133	0.21642577431442717	0.2148979013062603	0.22973672305858225	0.20913499026494392	0.21879562210369466	0.2131089709101699	0.21513033451399574	0.2130284464965009	0.20640161095145435	0.21220049365846055	-7.533000000000001
467	0.21122943490166438	0.2090290195238768	0.21054426800992085	0.2088675572819224	0.2612477129810254	0.20867989550646987	0.21410628646437208	0.21614496806924047	0.21531145774085203	0.23030101548939882	0.2090456729856922	0.21913952125861283	0.2129363939040036	0.21499494591398868	0.21267267361531558	0.20649696922783134	0.2125477331498569	-7.532000000000011
468	0.21109485565124708	0.20896209723947157	0.21044846069583076	0.2093682845081697	0.26109001555986217	0.20908915130363465	0.21400579168484357	0.21617325882364902	0.21567329392699147	0.23050092546397774	0.20853476929956213	0.2195158358755723	0.212327146234422	0.21477660324152426	0.21229840450735515	0.20646883329672908	0.2127361576555281	-7.531000000000006
469	0.21068820462528556	0.2089547126480228	0.21046852197030272	0.20986322946195898	0.26076035339528797	0.20923168703123068	0.21407105615285615	0.21641556405438314	0.21573302226896238	0.23056698654620233	0.20798853245246515	0.21976595261252213	0.21194387051735297	0.2145666920179279	0.21197410886619722	0.20634454183300105	0.21300269612927433	-7.530000000000001
470	0.21025544702923757	0.20881791723175822	0.21058384513206402	0.20997962165132872	0.26052734664356936	0.20900863643396483	0.21399231099877009	0.21666993102079019	0.2155115944256902	0.23054336169407963	0.20753375004252486	0.21955317132583885	0.21177133095147274	0.21445742979153867	0.2116527271666094	0.20611182958342789	0.2132531902861289	-7.529000000000011
471	0.20990445358299806	0.20840269357697333	0.21090368472388452	0.20973647561004374	0.2607444414689795	0.20845821890573782	0.2136262672888883	0.2168635867122884	0.21543888710255538	0.23039007561537037	0.2073438784771909	0.21905224305235538	0.21170968438395585	0.2144681495824	0.21134018897804235	0.2058456064759419	0.21327896668812948	-7.528000000000006
472	0.20960058776876167	0.20802944884871707	0.2112638543702713	0.20956905365356732	0.26113943820667285	0.207895029285382	0.21326807016573843	0.21712857321750403	0.21559054215082313	0.23031033679169202	0.20749805526225593	0.2186353478417862	0.21170767469535692	0.21447191977292826	0.2112164587722288	0.20577558016947534	0.21321808723939634	-7.527000000000001
473	0.20930633489666287	0.20787968570542678	0.2115417914804087	0.2095135358950223	0.26135228971228064	0.20750441258270336	0.21311576478988975	0.21765667319113632	0.21537169296066497	0.23042426594719215	0.2076576415590475	0.2182613458992475	0.21156935497889295	0.21446158361888565	0.21121662513874878	0.20621104962887576	0.2133807535293251	-7.5260000000000105
474	0.20898512889523643	0.20800638443997518	0.21160681864328565	0.20953432859798068	0.2615545763030833	0.2074510995820344	0.21312420628922785	0.21818379101016339	0.2149263766124474	0.23064523147424065	0.2076878097267595	0.2179234453641319	0.21134883478059308	0.2146695136814792	0.21112989832325496	0.20700676778544866	0.21353456756111525	-7.525000000000006
475	0.20882360767632036	0.2083919326910143	0.21140512249435184	0.20971630032535515	0.2618490766093901	0.20809121129137345	0.21310600788646647	0.21837044621275353	0.2148054232298463	0.2307390596333917	0.2076216519692025	0.217678647247303	0.21134809091215256	0.21499576811682353	0.21097783517124702	0.20753355077202398	0.21346131536860058	-7.524000000000001
476	0.2090316958583721	0.20878075401028187	0.21122547984479223	0.20998706279628157	0.261971229446065	0.20900607213984262	0.21312713286469293	0.21843080677990515	0.214778562002627	0.23057949126372818	0.20760321558440822	0.21741997782237804	0.21156704996760684	0.21505092981972723	0.2110390527628751	0.2076626912566667	0.21333445932855263	-7.52300000000001
477	0.20944170807435883	0.20915098748756333	0.21110286485286608	0.2102302881801348	0.26179757077046983	0.20932980529473513	0.2132950689517333	0.21850634742889738	0.21451940417852508	0.2304218164446301	0.20781890104056858	0.2171670839844867	0.21180898416534213	0.21489314376608742	0.21144005280408934	0.20773819984179936	0.21324688419763313	-7.522000000000006
478	0.2099962306017884	0.20940365002029962	0.21086707307318678	0.21026670091377359	0.261687403296957	0.2090491844396121	0.2133327654305783	0.2184690043620656	0.21412283637520274	0.23048386815444255	0.2082147045578038	0.21698535532272248	0.2120450663630638	0.21497362450462754	0.21208488827933142	0.20780517177805782	0.21320500552471697	-7.521000000000001
479	0.21065211019519187	0.20938298369176006	0.21049483624743573	0.21009236546417576	0.26181054655140923	0.2085656586562	0.21317618311520473	0.21830756372218066	0.21377558848969713	0.23055343477808035	0.20848336014877053	0.2169170889366244	0.21233623743716257	0.2153981882796956	0.21281885747999524	0.20796809024253263	0.21302399966029895	-7.52000000000001
480	0.21102987123947645	0.20915470824670923	0.21013011253604205	0.20993852829935689	0.2617725977206065	0.20806490549986287	0.21307337796110834	0.21822442928750627	0.21362408462555682	0.2304642190335912	0.2083728138198331	0.21712871041738013	0.21251548196324116	0.21591510874879966	0.21330030594860663	0.20838607929923114	0.21257307281815152	-7.5190000000000055
481	0.21100115829541133	0.2088167578186058	0.20993265908761866	0.20986529647396504	0.2615848695452262	0.20795676626033577	0.21290880192795247	0.2183695018659844	0.2134576255843865	0.23024506094736938	0.20807543408642926	0.21743782548506302	0.21257037287119684	0.21643987808422846	0.21358427247650968	0.20876159105231407	0.2121314649642893	-7.518000000000001
482	0.21106756698357113	0.2086745786256486	0.2096797135435181	0.20964710840690834	0.2613944701703342	0.2083359726939935	0.21267374321743931	0.21850864728908126	0.2132522561663706	0.22992703523983507	0.20784044040416658	0.21750602724092707	0.2127773633779765	0.2168962917870784	0.21388699906877467	0.20895099051570232	0.21188146138138633	-7.51700000000001
483	0.21140881281738413	0.20878189935539843	0.20935384368011248	0.20928501937406221	0.2609567469674657	0.20883339065562365	0.212548283291309	0.2182565706515128	0.21328886190758659	0.22943358594408625	0.20766722964761258	0.21733251713654658	0.21322463871912398	0.21711105442813602	0.21418565766052036	0.20895038151436907	0.2117758049952319	-7.516000000000005
484	0.2117724763167425	0.20878792855711797	0.2093520333445267	0.20901433443619327	0.26034143668436105	0.20941528932606135	0.21235440817029666	0.21772391493589108	0.2133000186067348	0.2288665946393092	0.20767422739338864	0.21708086395954873	0.21380576080587171	0.21696984082810328	0.21468288250627124	0.20894792374731605	0.21186429982253654	-7.515000000000001
485	0.21205892604459617	0.20874596274366228	0.20972680543325237	0.20898150424237083	0.259788971326626	0.21002615939173366	0.212291320953294	0.21729478686782958	0.21312872259356963	0.22859925097593714	0.20789976814792685	0.2169295116068131	0.21431456785342104	0.21657164771164641	0.21535998131360845	0.209214411185073	0.21245683032877216	-7.51400000000001
486	0.21205550791652028	0.20887019563409664	0.21021399129961044	0.20907788597793525	0.2593954086869812	0.21047030343131162	0.21250337194351335	0.21713011687696174	0.21292370356160828	0.2286729322388066	0.20812518724523343	0.21693128354583052	0.2143796573003586	0.21635902351034655	0.2157416981147935	0.20949757587765247	0.2136118682422555	-7.513000000000005
487	0.2117016542921676	0.20898466690545303	0.21046264114971175	0.20899678146816475	0.25918214179560123	0.21068614710592884	0.2125221151555519	0.21734164456261315	0.21273248907635112	0.2287862289310571	0.20815439438954242	0.21702612429923926	0.21392463555287983	0.21649167717875162	0.2157452405812098	0.2095844395688139	0.21466792873885915	-7.5120000000000005
488	0.21113560861981467	0.20889739536102975	0.21032412988160765	0.2089033494204806	0.2591130675975519	0.21059711587339006	0.21234940019544782	0.21790507101774576	0.21250609466105508	0.2285889393181803	0.20783969594529816	0.21726103684272785	0.21343914465771363	0.2166740186983881	0.21552906291705257	0.2095663907977938	0.215149508354262	-7.51100000000001
489	0.21044455977614485	0.2085922401325049	0.2099579512245596	0.20917233821547035	0.25914372579639716	0.21032241347010866	0.21235968048838835	0.21855978668529868	0.21229746732072916	0.22812935371542206	0.20718015220297076	0.21750862683349861	0.21318395616872107	0.2166454764839087	0.21507183241199923	0.2094717636543274	0.21513424519708577	-7.510000000000005
490	0.20975606269524102	0.20824236546045632	0.20968182337985383	0.20949902519762492	0.25943524641424026	0.21009091080640255	0.21271960392843506	0.2190541905537134	0.21219142250724204	0.22771597279772185	0.20654734840253525	0.21726631136456434	0.21306612860693838	0.21635053240728108	0.21455429268393805	0.20935145053601908	0.2149142559598168	-7.509
491	0.20921298170634597	0.20791111952322902	0.20976964934434317	0.2095768526563507	0.26004651227545594	0.20997010838196334	0.21305060470610296	0.21936178316078953	0.2119742181922273	0.22733811873284251	0.20613481751409563	0.21641983290882005	0.21296110270825688	0.2158730128575232	0.21403830407572028	0.20921616515379868	0.2148066274338055	-7.50800000000001
492	0.20876172482777688	0.20773144793503018	0.20995905939906784	0.20950384621483714	0.26034519508942777	0.20974480786700364	0.21282068704678184	0.21958067729620473	0.2116244203540386	0.22694344677636386	0.205856677669038	0.2154729055675411	0.21268535215960474	0.21530131379945852	0.2134353041599694	0.2091127876941434	0.21487602660596636	-7.507000000000005
493	0.20827494469753563	0.2079792433374145	0.21005793861807479	0.20941584854168502	0.2600520888229625	0.20921208529143992	0.21215020940349047	0.21981529044569662	0.21142371971656135	0.22672640270195044	0.20582099989668032	0.21487415825625064	0.21230953981014875	0.2147822965606142	0.21293423820342913	0.2090461743103141	0.21504648517212924	-7.506
494	0.20783259464173612	0.20849073872666557	0.21018897641685028	0.20926653194581213	0.2598685621539101	0.20839465877455382	0.21152260992141939	0.2201264185179486	0.21152547307623767	0.2267709713865323	0.20604684984072605	0.2145870921392584	0.2120224437337655	0.21439273326472533	0.2126512937463721	0.2088290604973876	0.2152971802596946	-7.50500000000001
495	0.2077900489139471	0.20880445132851513	0.21031240224336287	0.20898846011650662	0.2600098969643747	0.20758830313142684	0.21151590352402486	0.2203640730563784	0.21175150179897234	0.22686321596595996	0.20647369797514786	0.21444033209082636	0.21187854960359576	0.21407912368429163	0.2125133766881214	0.20854542425040112	0.21548721738541385	-7.504000000000005
496	0.2083162712554244	0.20872547498026692	0.21052321263883797	0.20881017146447498	0.2601060719845276	0.2070371841233396	0.21220471633319166	0.22038607271834684	0.21175519991080294	0.2269670665116083	0.20693286009146966	0.21446456837784225	0.2117883698297975	0.21392345227064852	0.21246170443191803	0.2082199774958615	0.2153341980014402	-7.503
497	0.20912439438028183	0.20866009973825933	0.2107895091212089	0.20858608275807136	0.26025692340024786	0.2067471469005294	0.21303966041661487	0.22033763550589797	0.21139388530147854	0.22717558784896416	0.2073793014390574	0.21463207750319085	0.21165265984567816	0.21394047232117544	0.21242341876159485	0.20785824865798508	0.21489078107032072	-7.5020000000000095
498	0.2098574950671195	0.20888796837342632	0.21097193677440346	0.20823385027965355	0.26026653126585697	0.2066895701894661	0.21379444874345493	0.22030432707016706	0.210902939452948	0.2274641844003895	0.2079549517603519	0.21484645762094398	0.21152578672925715	0.21417703614901637	0.21250767347200908	0.20759770404810646	0.21446706281383227	-7.501000000000005
499	0.21043734086685156	0.20913794439534186	0.2112089584805721	0.20792199262179187	0.2599702102782337	0.20674584036316357	0.21446827694931775	0.22013228465186022	0.21063294111886915	0.22773334581062948	0.2085283972276236	0.215174036808126	0.21151569113576363	0.21476189128508086	0.21294111789776327	0.2075105070584217	0.2141793347582197	-7.5
500	0.21072540317550856	0.20917118806839752	0.21159925178731492	0.20770255195058457	0.25996360879629377	0.20690645265635318	0.2149168331601218	0.21991746274529858	0.21070029353594616	0.22770848162546126	0.20890777610035416	0.21576760170063636	0.21161384802625144	0.2154892443270301	0.2135331323859846	0.20761816813699227	0.214021789877291	-7.499000000000009
501	0.21071246442014688	0.2092168436794546	0.2120006403726732	0.20775715093745054	0.26025360416853016	0.20715714134446983	0.21490581622374155	0.2198419398079723	0.21099871125601663	0.2272440911677371	0.2090251229236073	0.21655773664011346	0.21180735728264372	0.2162275940973399	0.2138602950656192	0.2076828612968287	0.21397135263286882	-7.498000000000005
502	0.2108113313379328	0.20953539550992553	0.21226451402025473	0.20799330319181628	0.2605074315301001	0.20768827815388394	0.21440402380631163	0.2196949857523885	0.21152752738427424	0.22655785546055052	0.20898236314601873	0.2173212615593798	0.21211531466549202	0.21698957163585272	0.21387960288308905	0.20745499162556175	0.21387246997117204	-7.497
503	0.21107693300385735	0.20974419514278075	0.2124470273132435	0.20820091999698348	0.2606823797888465	0.2085899203573774	0.21376096430709768	0.21916847606757217	0.2121130624709493	0.22595096661734335	0.20901619851270842	0.21792271597985483	0.21235730366283168	0.21760191980710022	0.21381129612394467	0.20693465900499836	0.2137003264309539	-7.496000000000009
504	0.21143760506299608	0.20957775312396593	0.2124306726621553	0.2082574422208602	0.2605322053659191	0.20942402782320388	0.21326703294365956	0.21831585713681562	0.21229361128948	0.22570233164225464	0.20922031344649453	0.21831604916821878	0.21239909945425603	0.21787661584309584	0.21372392210133687	0.20643942709419008	0.21356592411137326	-7.4950000000000045
505	0.21167296020934834	0.2092906812316741	0.21199550120397484	0.2081383323871499	0.2600195024664231	0.20991905821088191	0.21293371822195348	0.21751977644134318	0.21207193306283087	0.22601327864802614	0.20952450478868934	0.21855513337016558	0.21216953858772247	0.21790852625447085	0.21348839795659874	0.20618393343906474	0.21347105758968515	-7.494
506	0.21139966885409023	0.2091031009461283	0.21124161666350594	0.20789959569963018	0.25952281799556753	0.21016903455349706	0.21245709167874033	0.2171383455661105	0.21179506307792373	0.22675638768571665	0.209958790560863	0.21878402241428835	0.21163091009633558	0.21803959563763983	0.21306642425830963	0.2059472169850995	0.21358705631082067	-7.493000000000009
507	0.21077145323326887	0.20901908796133606	0.21050870822499845	0.20764566275375537	0.25936204924446227	0.21046966136799486	0.21176753277324334	0.2173070865982081	0.21168412955328558	0.22747044556008675	0.21026487500877497	0.21905541855480706	0.21118178888763872	0.21825264293289415	0.21252176314521948	0.20564568789109067	0.2138350216865873	-7.492000000000004
508	0.21011781733807397	0.20885718954757557	0.20994278643546282	0.2075321661001339	0.25938581307762665	0.21082048975605658	0.21124872239138884	0.21796736321718513	0.2118411172932228	0.2277440738099031	0.2100814657924054	0.2192530564924867	0.21103383398345413	0.21820730993293114	0.2120641744213402	0.20549051218879455	0.21378769577194506	-7.491
509	0.2094646049781782	0.20860895813772726	0.20953317810254096	0.2076156648589032	0.25930283166101553	0.21090228673066208	0.21098498186168904	0.21883047921462737	0.21214599981143917	0.22758921686490147	0.20970667309453273	0.21915551807284733	0.21087882210768524	0.2178313639881405	0.2118593087713443	0.20550402088491435	0.21350816750689963	-7.490000000000009
510	0.2089506336359586	0.20828001308097016	0.2094050959310571	0.20785922605178236	0.25918773298416703	0.21072312413018243	0.21084488181877867	0.2194244774722166	0.2124481723314585	0.22723904335882014	0.2095175954057534	0.21865530377602277	0.21067887009891306	0.21738132911562058	0.21185683460270738	0.20564237428516877	0.21342058016700585	-7.489000000000004
511	0.2089016235020388	0.2081691604661352	0.20955342938736138	0.20803090571082203	0.25917973478763645	0.21046859932165798	0.21077695303780275	0.2195896395945303	0.21283768398944178	0.2269601493604308	0.20960850615638188	0.21792891551999205	0.21052717829454365	0.21702360142452376	0.2120263925936779	0.20594934046146054	0.2135464056800277	-7.4879999999999995
512	0.2091922775192472	0.2084762673757888	0.20988741313587686	0.20801965596042826	0.25902206887566126	0.210196412155905	0.21078202100472582	0.2195455413875787	0.21327768441506437	0.22691323302106586	0.21007119325506968	0.21728111190109206	0.21036360478685562	0.21667770710140322	0.21225672549952795	0.2064702688435065	0.21366466813413	-7.487000000000009
513	0.20933179119001724	0.20881002720047212	0.2102593141497062	0.20791471216182758	0.25855612951336565	0.2098495876602899	0.21092834496011373	0.21949110855920573	0.21363090245347705	0.22704096302868465	0.2105899332949334	0.21697170481322803	0.21017200791630458	0.21639232952724335	0.2124275158443395	0.20705328798338335	0.21371174991310188	-7.486000000000004
514	0.209138183328035	0.20915820306936264	0.21038962287684865	0.20781112140191654	0.2583231829250834	0.20940895829849748	0.21109484610069013	0.2196393045662345	0.2140074820667494	0.22730324241385816	0.21087712062623462	0.21698521912153457	0.2098356063452449	0.21638022858807565	0.21248032953666926	0.20751500967564526	0.213617009193449	-7.484999999999999
515	0.20916453662233891	0.2095476246659997	0.21018579527657125	0.20785676583022375	0.2586917387957861	0.20896656041002493	0.21136571411544816	0.2200800415136541	0.21433165277331379	0.22746997434569222	0.21117190146290052	0.21702936555470467	0.20957718242494514	0.21660256618729948	0.21249566622302085	0.2078181805439891	0.2133710968301708	-7.484000000000009
516	0.2097898912445784	0.2097306265610553	0.20980840836415407	0.20812390882853846	0.2592690255924751	0.20853143910343394	0.21201612876484915	0.22039755562938385	0.21431919492855897	0.2272865756550107	0.21155606672773108	0.2170030974578931	0.20961968465705172	0.21669731452210142	0.2126256151856502	0.20788731482240394	0.2129422170599443	-7.483000000000004
517	0.21050376987202393	0.20963492213203422	0.20946114241711464	0.20828505922005636	0.259607581719634	0.20811335755043123	0.21282417977430101	0.22029944159539616	0.2139613503833233	0.22693069689378137	0.21205246879569495	0.21695652420195083	0.20983931775915746	0.21657594919498663	0.21283782721651567	0.20779699390351442	0.21239345052080721	-7.481999999999999
518	0.21103029460829595	0.20937905659510903	0.20919254546269564	0.20807002545781042	0.25971822998772076	0.20787433626600543	0.2135006959325499	0.22008469784896922	0.21343361271552014	0.2267286014630721	0.21250681592833778	0.2168398771226267	0.21034057213925295	0.2165577605490615	0.21305536939780323	0.20794485955392356	0.2119868534305681	-7.481000000000009
519	0.2114515388085882	0.20905071266354155	0.20896858319080536	0.2078264985136421	0.2596344756961064	0.20774561554878884	0.21407479282877276	0.21992035297685567	0.21290976779888557	0.22672810543339084	0.2125122162172888	0.2166943468680133	0.21097716368358715	0.21676894316498152	0.2132921803004257	0.20861653986651085	0.21178017652104236	-7.480000000000004
520	0.21165096680337508	0.2087755935336198	0.2088424426137215	0.2078466560699609	0.2592426507698629	0.20757897480752574	0.21445254730032837	0.21985794832679853	0.21260162960843354	0.22674094005974987	0.2121821344481729	0.2165733314382814	0.21158604836922787	0.21713999133268846	0.21354151358378548	0.20935883054452714	0.2117003230865835	-7.478999999999999
521	0.2115955568795771	0.2086695971148451	0.20876403204594735	0.20823036159621977	0.25879018347443483	0.2074483152059535	0.21451313205122374	0.21998167122390852	0.21253149218506584	0.22658015208470195	0.21188302366407014	0.2165702919495813	0.21221978298564798	0.21752682959333663	0.21369998433913384	0.20965020730112066	0.21170176912082628	-7.478000000000009
522	0.2115132336565795	0.2085716876974143	0.20871055624072515	0.20874444317706267	0.2586314496802181	0.20754402045400078	0.21419476654171796	0.21997999276518462	0.21252680085046033	0.22622987472890882	0.21155525203252132	0.21675268758756608	0.21270751279248112	0.21780199825993665	0.2136477124261826	0.20954200997239567	0.21175454215305098	-7.477000000000004
523	0.2115012764509061	0.2084119731101058	0.20863909417255588	0.2090255475411467	0.25880348686018095	0.20794329400425549	0.21357143710965648	0.21958923960347132	0.2125193335306481	0.22594916502126555	0.21103095634326374	0.21702558552792453	0.21293926301163546	0.2180227665237415	0.21353011541727793	0.20928706921112364	0.2119240802336783	-7.475999999999999
524	0.21149827497424456	0.20825750920724662	0.2084823635311524	0.20907129928779633	0.25890918832932475	0.20836932746439785	0.21304841784051862	0.2189364850979165	0.21246318058913927	0.22584584039350253	0.21067248192532187	0.21731804142216557	0.21311106528706422	0.2180979882241276	0.21359156759993156	0.20893551502948574	0.212264757573763	-7.4750000000000085
525	0.21142111632645316	0.2081833987797973	0.2083152434225866	0.20884104051146665	0.2587406498910717	0.2086834714001443	0.21277737385060302	0.2182584662065645	0.21223234010664893	0.225819359126592	0.21074560570202597	0.21762127126243616	0.2132624596800032	0.21798238479942286	0.21382307557667224	0.2085053571184397	0.212847836642733	-7.474000000000004
526	0.21098362108743476	0.20821244367584613	0.2082868756244062	0.20846262479512284	0.2588383705361136	0.20884896684214185	0.21249063680582062	0.2176764948853364	0.2118266188012315	0.22580687767780908	0.2109413343711673	0.21797272697981296	0.21310723432439035	0.2179355848504675	0.21400656353523062	0.20793908931782257	0.21370074132065336	-7.472999999999999
527	0.21025554850071712	0.20836256766951788	0.20840198955497008	0.20833537948042852	0.259400213268696	0.20878427081509693	0.21203192163742093	0.21731383240511876	0.21144690087338885	0.2256189445644637	0.2108874855321358	0.21837697554228036	0.21272041686997736	0.21809601713872478	0.21386651543874743	0.20723353308226877	0.21456884178556826	-7.472000000000008
528	0.20945867424027848	0.20855071090977856	0.20831056280735535	0.20849944936697953	0.26000730761911167	0.20870133398921978	0.2115140663280698	0.21739819844625619	0.21127405019728723	0.22507138086693518	0.21056368772347245	0.2187459192946854	0.21234240093459797	0.21815577529458785	0.2134493414824818	0.20671056032434107	0.2152818244670408	-7.471000000000004
529	0.2087552829930504	0.20861474862705004	0.20796592930467817	0.20866234463207764	0.2604560547813942	0.2087350190890738	0.2110741879970587	0.2177798137374327	0.21135876875619017	0.22438118875003996	0.21002080484071156	0.2188750447768253	0.21206387284525904	0.21778196070240144	0.21303761241382135	0.20631856337034707	0.21578205801897501	-7.469999999999999
530	0.2083469996461321	0.2086739320293302	0.20772557731301894	0.20872720812769585	0.26058746036521124	0.20876066074546942	0.21089474259876428	0.218029551508071	0.21158142723309645	0.22387175627877945	0.20924290841077592	0.21859640326527918	0.21194769256773435	0.2171334334101123	0.21274880286861642	0.20595110029313882	0.21597585913379402	-7.469000000000008
531	0.20824623577813942	0.2088244469185812	0.20767872044370214	0.20860256637915395	0.26036179011206684	0.20860762710005043	0.2111085980504418	0.2179913652218791	0.21174566291040806	0.2235153983291726	0.20871789392839085	0.21808577541081725	0.21185440581051224	0.2164097035637865	0.212576999097789	0.2056923699984915	0.21604798579360449	-7.4680000000000035
532	0.20826988565907242	0.20902091597710326	0.20763251500008584	0.2084041090279875	0.26020850208047874	0.20823070141405586	0.21128513039265492	0.2178948791505777	0.21176227970566938	0.22326942021497254	0.20861228720314498	0.21785743114014464	0.211646817446268	0.21577274505026903	0.21249771847622276	0.20551684062376388	0.21629164964682696	-7.466999999999999
533	0.20814171779361007	0.20929778462649537	0.20756734378152192	0.2083682309515099	0.26036091972672687	0.20769056243443187	0.21093733102709625	0.21800913721367526	0.21182866597511327	0.22308696210077708	0.2085467560172615	0.21809211450519397	0.2113646727034018	0.21540815205499775	0.21246549352351948	0.20539966189610376	0.21676101094623929	-7.466000000000008
534	0.20824811036757787	0.209622144312534	0.20758217868800918	0.20842363252501236	0.2607362095405797	0.20700166762762567	0.21049013493472057	0.21827012663612871	0.211845969721639	0.22285967326587716	0.20832661386676066	0.21853441908617896	0.21107800344316852	0.21528747482973903	0.2125449033634551	0.2053292704569058	0.2171334761124552	-7.465000000000003
535	0.20893835798001423	0.20970226524751967	0.20751285022803603	0.2085833096440913	0.2612584737612823	0.20634448603395777	0.2106221762047993	0.2185680839612421	0.2116653226659656	0.22256512453428295	0.20809577024089754	0.21906235868916982	0.21094674054332838	0.21531598806903357	0.21280401460340626	0.20547941098602793	0.21702418817899757	-7.463999999999999
536	0.20979873254016923	0.20938042045535735	0.2073976897245301	0.20885549067544068	0.26191149101650185	0.20600049049136865	0.21120343780710935	0.2189474696128617	0.21159263635654588	0.22203873117736198	0.2080949528865344	0.21948710978398603	0.21114615059581673	0.21544380395578983	0.21314793602872245	0.20583478439077108	0.2164825927964759	-7.463000000000008
537	0.21046240948672132	0.20893353031325854	0.20751142707009443	0.20906375743918604	0.26248113665222494	0.20592067746115789	0.21190731105494012	0.21937796276422017	0.21162826679986987	0.22121349038830365	0.20830149477048304	0.21973012672551345	0.2116808540762021	0.21577388104028206	0.2136858941988594	0.20617448048660428	0.21574133867495796	-7.462000000000003
538	0.21079160399715063	0.20861864675883973	0.20773729656165463	0.2088522223948886	0.262383676779435	0.20590895108723206	0.2126300929196461	0.21958583581633181	0.21166279817961464	0.22055003927958697	0.20877342169019206	0.219905736263141	0.21236269492306248	0.21647431003805206	0.21444086040129795	0.206419089075543	0.21509618863480903	-7.4609999999999985
539	0.21077362868912183	0.20853268610961234	0.20796959785109648	0.2082527125152689	0.26172995459284637	0.20610720123985585	0.21307419771305977	0.21931303667071922	0.21171469568368984	0.2205249805926904	0.20931638270657166	0.22002373899661898	0.2129051049157596	0.2174711632044787	0.21496784910587183	0.2066755651810961	0.21488250434718614	-7.460000000000008
540	0.21058740073867477	0.20876503994401477	0.20829148508509357	0.20780837068531066	0.26130621336299753	0.20658016426882805	0.21320063359898034	0.21878109526195064	0.21189448371525246	0.22109066875073605	0.20963010474559451	0.2202388266436158	0.21322609156795747	0.2184110838755099	0.21512311569749462	0.20704450613785075	0.2148759217718237	-7.459000000000003
541	0.21038770512698657	0.20897725525067923	0.20864437703812236	0.2078066154809654	0.2614094333533407	0.20720887939818888	0.21328538515970094	0.2183666600125821	0.2122424903809776	0.22189637188250363	0.20980577666590042	0.22060233951743086	0.21327451357532112	0.21902544271198024	0.2152005473959852	0.20727622545866284	0.2147896972410352	-7.457999999999998
542	0.2102903538686128	0.20901711151661456	0.20893510811391505	0.2081795145696515	0.261718533613888	0.2081080906477226	0.21336693096360426	0.2180288338800969	0.21267259678954617	0.2227279750033659	0.2099360219335299	0.2208414691046711	0.21316055237419418	0.2193748654919671	0.21528307318667922	0.2073710031504568	0.21477342662781224	-7.457000000000008
543	0.21042125846017584	0.20894877214791305	0.2090493210113405	0.208610012931554	0.2618273466581112	0.20903526658372806	0.21343073168765847	0.21765899179695017	0.2130540842226916	0.22353202360409216	0.2100035781639152	0.22082923720623768	0.21315905620599407	0.21959923682357446	0.21519814582427516	0.20748123905172663	0.21468245728054974	-7.456000000000003
544	0.21055994420032242	0.20866009023551924	0.20903593037600113	0.2087716819389647	0.26157344809501903	0.20964523228055645	0.2136186015285749	0.2174013282400771	0.21304815879475475	0.22421470009814812	0.2097967769356601	0.2207601853494454	0.21339033809627755	0.21975081314691475	0.21502773006153775	0.20755758105863517	0.2143497075897619	-7.454999999999998
545	0.2103511859889953	0.20852913300936884	0.2091721800997356	0.20853742826768012	0.26123293453766055	0.20985513295016928	0.21391143578238214	0.2174186364100866	0.21275211007029593	0.2249788901975588	0.20928768202623688	0.2207780752386182	0.21385463488572068	0.21991984014125707	0.21480018178681143	0.20772049458346722	0.21403596423852256	-7.454000000000008
546	0.20990237273906345	0.20856556380513613	0.20953174582811862	0.20820034469947926	0.2610281825608201	0.20968568188040224	0.21400686489636483	0.21783308497058845	0.21256586468759803	0.22601293711392004	0.20864439021067033	0.22080185556243453	0.2140782773852269	0.22013805520742466	0.21418436575663202	0.20781289394534147	0.21395871673066696	-7.453000000000003
547	0.20947789540505146	0.20848688357397563	0.21001459175040352	0.20809607816286774	0.2607055944096156	0.2095191833734905	0.21371855735928863	0.2186102843592228	0.21247104369519312	0.22684669384426742	0.2080368131117218	0.22071341232657604	0.21372948172871903	0.2203065314398828	0.21323244427269175	0.2076406198610593	0.21401246788151446	-7.451999999999998
548	0.20899069322660482	0.20833802958496825	0.21045003080527924	0.20821433949207754	0.2601580487215304	0.2095500132985536	0.21313099446305578	0.21951824921895435	0.21246581881849838	0.2270730651838705	0.20767603068890983	0.22051154662228017	0.21312768149597308	0.2202536745097302	0.21237749583793425	0.20728454638013605	0.21403688850826902	-7.451000000000008
549	0.20834751566913137	0.20817960063943014	0.21067022654815942	0.20837857908223545	0.25976065406729654	0.20961558057459342	0.2123894720697437	0.22025508159967017	0.21260990479421893	0.2268348504385168	0.20753396922655135	0.22002576222630538	0.21271039047095194	0.21984627896078895	0.21182124705066308	0.20680740997389985	0.2141096763905279	-7.450000000000003
550	0.20788391905110154	0.2081540673790307	0.21077219611735926	0.208341496608292	0.25968500116547427	0.20969976909539093	0.211684323440474	0.22049446717014357	0.2127067140537178	0.22643228029757187	0.20766436903002528	0.21906507421882213	0.21261712080350548	0.21910437277264858	0.21153139288820547	0.20641057629396226	0.2142831870880553	-7.448999999999998
551	0.20780260514911808	0.2082212661871673	0.2108111747617943	0.20824247976555915	0.25975799106271363	0.20978830032486556	0.21119441366592873	0.22023744245339852	0.2127808574520506	0.2260213771717352	0.20808009813194941	0.2181068687611916	0.21246222892190753	0.2182182513330272	0.21150191651721084	0.2061753459144763	0.21443149583097545	-7.4480000000000075
552	0.20785462845608288	0.20839535712683555	0.21082112411528073	0.20832020756615188	0.2600018840865211	0.20946829830370467	0.21108220394488292	0.2199028426143575	0.2128998818968665	0.22548630465487862	0.20854361595577767	0.2175685466614714	0.21198950854246054	0.217401622628763	0.21170732279316745	0.20613120751977587	0.2144939500123356	-7.447000000000003
553	0.208015007536368	0.2087386924833491	0.21088584270403654	0.20834895774957582	0.2605085070637629	0.2087157135825556	0.21138932281006964	0.21981150209566078	0.21298518738256267	0.2249925960158644	0.20875433865541776	0.21729911125776308	0.21146099143114583	0.21681482195100069	0.21194201773562787	0.20629639184767207	0.21450682786434253	-7.445999999999998
554	0.20829956881901204	0.20902164534911594	0.2109063139619286	0.20813581883568183	0.2612224511633906	0.20808116978525848	0.21173952241550612	0.21996193608067569	0.21319576780910307	0.22478515428655896	0.2086878878867007	0.21725691670879788	0.21095251225116893	0.2166032203785886	0.211973182442812	0.20661944038907734	0.2145466881096472	-7.445000000000007
555	0.20866863407761638	0.209068860523752	0.21088455802094533	0.207825391402781	0.2618753737417538	0.20767521146634357	0.21179845014134727	0.22018076980661672	0.2135825187110505	0.22459505869990648	0.20835276377972478	0.21737756886348616	0.2105268254527737	0.21674593677625476	0.21181894987473376	0.20711717443632385	0.2145572338775314	-7.444000000000003
556	0.20919626714059666	0.2089075836414001	0.21087112951770376	0.2074999739209201	0.2624037166388713	0.2071792128002743	0.21188813031436404	0.2203992525855247	0.21386739594386325	0.22423791694043513	0.20782129891080264	0.21749981163060098	0.210525892059085	0.21712906513379038	0.21177278061425822	0.20762790490066788	0.21435128604283396	-7.442999999999998
557	0.20976137335457476	0.2086950618890808	0.21079694418237274	0.20727050078879647	0.2626789264569338	0.206679746207167	0.21235620833079832	0.2205109551382839	0.21389029179004135	0.22382906160317745	0.2075906493976004	0.21756794896855788	0.21097973512890017	0.21763230845768944	0.21198822324374608	0.2081342722427772	0.21411932756055058	-7.442000000000007
558	0.2103444302624119	0.20869641741696143	0.21069985405471486	0.20705409694620486	0.2625851142356709	0.20645879047524834	0.21284984880775298	0.2202257487532505	0.21380404148016754	0.22359918278542196	0.2077434575135667	0.21761129113945826	0.21151152817960772	0.21824509715910873	0.21239619243715885	0.2085431984459568	0.21404174582722293	-7.4410000000000025
559	0.2108523988877818	0.20872356419431054	0.21062297968981064	0.20667130273450374	0.2623388862108976	0.2063364367591543	0.2129886237338479	0.21962089195644757	0.2137732959270053	0.22381921861000195	0.20806893881921704	0.21772446071068358	0.21193282794456733	0.21896767173828113	0.21291648648818523	0.2087519898674091	0.2140581834274018	-7.439999999999998
560	0.21107942735317572	0.20833498238381004	0.2104608607252409	0.2065887725459843	0.26208910647362926	0.20637589894371455	0.2129744474064565	0.21904325140375236	0.21387783782720712	0.22439042184633626	0.20839593487932356	0.21801649970571665	0.21238308316013924	0.21965300188869175	0.21321648034799107	0.2088640670431114	0.21406485936035163	-7.439000000000007
561	0.21110062068386753	0.2078311218289494	0.2102050278296278	0.2069489380245894	0.2618788855411765	0.2068295213426214	0.212964025514741	0.21857887177304974	0.21396987889108127	0.2250680079445561	0.2086362534470006	0.21849364056020265	0.21288413925702163	0.22024825626615005	0.21313002923685218	0.20861945339710408	0.21388174141210148	-7.438000000000002
562	0.21114393402229908	0.2075838732178689	0.2098452926433541	0.20754641945793967	0.2617100648972556	0.20761407857906006	0.2129713871957275	0.2181593410657958	0.21384016689440033	0.2259790723709606	0.20882866707394293	0.21897710443702068	0.21341015322410245	0.220443264594001	0.21297234008906119	0.20786602065577725	0.21368650783866974	-7.436999999999998
563	0.21121364158849892	0.20746343463049904	0.20939885754454654	0.2083799468039239	0.26161868663058163	0.20849078258673004	0.21303490286947702	0.21779596095556192	0.213581304764083	0.22713070351054912	0.20893193306772545	0.2192812076717785	0.21390762975997896	0.22004646439161177	0.21300641722005048	0.20701879050598151	0.2135652958073318	-7.436000000000007
564	0.21104558571495244	0.20731487397574674	0.20918304970987187	0.20902734463815859	0.2614978591136868	0.20925252484545162	0.21300273572163667	0.21758839084462822	0.2132204491706684	0.22829775028098145	0.20878307964676213	0.2193531428812014	0.21435037261751763	0.21959841583921547	0.21309257636311657	0.20649105736866044	0.21325769381666343	-7.435000000000002
565	0.21057800966500198	0.20715364625049484	0.20925938963457286	0.20927393377441014	0.2611248527487817	0.2098013129204595	0.21282653870258975	0.2175312050115942	0.21273704796974122	0.2294297450480562	0.20843517687658075	0.2193806997353087	0.21475948589755545	0.2195367475651516	0.2129231105639981	0.20629850293590543	0.21293662465737642	-7.4339999999999975
566	0.2099153482254462	0.20712947470081067	0.20943966205986508	0.20929462380592415	0.26056073304682814	0.2101386004336661	0.21256421236570233	0.21756605873660725	0.2123770213453872	0.23042758844643024	0.20825291919927513	0.21944941429278603	0.21523557179807887	0.2197198558058176	0.2124812967036982	0.20627907862544811	0.212976959541174	-7.433000000000007
567	0.20917290005490594	0.207322790755085	0.2095986094725028	0.20927214745782227	0.260397307995459	0.21039554567645366	0.21214469723485824	0.21771897780889693	0.21227800358572113	0.23101330944794463	0.20809033171430638	0.2195284234418038	0.2157879671737477	0.2198872446369559	0.21201715886248518	0.20625770540711177	0.2133073908516321	-7.432000000000002
568	0.2084957343064654	0.20775267110841766	0.2096465139367722	0.20943015048835906	0.2606033930013168	0.21063514831930039	0.21155671014519925	0.2180803404120522	0.21240763710599841	0.23093602734399588	0.20782596697840056	0.21961799512241187	0.21592158135819522	0.21988979879893317	0.21164299990618593	0.20617204380745613	0.21368948950023683	-7.430999999999997
569	0.20798266074983465	0.2083034323187868	0.20970856340083738	0.2096035338504536	0.2607551260984887	0.2107907071796379	0.21104337939277873	0.21872345026581594	0.21280882948832822	0.23021070220541318	0.20783276308219423	0.21955380617929585	0.2154387934119657	0.2194717914172914	0.21127672456142083	0.20617927404213787	0.21395768412932084	-7.430000000000007
570	0.20756799099448311	0.2085475815847319	0.20973065065671873	0.20944802524512487	0.26080725018371437	0.210915216979765	0.2107121534190371	0.2193202731624659	0.21333295115473272	0.22925512941608714	0.20820926496856035	0.21920153289759517	0.21471357349730896	0.2186296169057888	0.21104029290026094	0.2061445913475088	0.21410079659589382	-7.429000000000002
571	0.20724844881573878	0.20840380880704076	0.20966225376241077	0.2091063834972454	0.26058421792942843	0.210938147808357	0.21049270242842424	0.21951562085792362	0.21385103215052859	0.22861495904076184	0.2087441762325451	0.21867698830044954	0.2140733818796328	0.21784482770932867	0.2109931902302812	0.2059215261423536	0.21421576614599877	-7.427999999999997
572	0.2071656635626962	0.20830965380016458	0.20973754455696467	0.2088761617686389	0.2601844808743922	0.21058319721301527	0.21036337069424443	0.21959227824697705	0.21429373675406804	0.22836253643626184	0.209309591651849	0.2182446188603406	0.21362067698691226	0.21737877537960767	0.21101783651732853	0.2060753118081094	0.21426876538248774	-7.427000000000007
573	0.20730393708046005	0.20827088280173564	0.2098961937133287	0.20871958387762835	0.25989985925532144	0.21002614435062356	0.21026622283136964	0.2198439040766629	0.21453911824619928	0.22812662776670417	0.20977308740448525	0.21806503514383357	0.21310750789561367	0.21712523889461482	0.2109962032215317	0.2067716999634423	0.21429513951055554	-7.426000000000002
574	0.20768444318248735	0.20815568037476342	0.20998069473685435	0.20835016199540485	0.26015399372856446	0.20946046860657896	0.2102067297382707	0.2201447532943374	0.21462644879499132	0.22765056069175915	0.2100298260542836	0.21810545799818884	0.2126187526245887	0.21722483234457815	0.21080569486989756	0.20757498209932085	0.2144555957942871	-7.425000000000011
575	0.20817156852379107	0.2080731388542228	0.2099466847622866	0.2078594305220044	0.26094184746738697	0.2089658665707572	0.2102166645136119	0.22047934136504668	0.2145794038832423	0.2269701729655636	0.21000726863165337	0.2181289550674758	0.21251273488855124	0.21761962462203044	0.21053291492111134	0.20833856345049523	0.2146229212362323	-7.424000000000007
576	0.20857999075834888	0.20803769930445326	0.20977575005469837	0.20759798936591856	0.26149041348798746	0.2087645667378631	0.21052287129005118	0.22078281160752317	0.21443851380517998	0.22632700345364634	0.20975589068189615	0.2179195101114592	0.2126886472088313	0.2177236846508714	0.2104520967470169	0.20902486340113224	0.214482360900862	-7.423000000000002
577	0.2090554166418879	0.2080082205425421	0.20963924233727127	0.20765297103061364	0.26155267336879884	0.20882917577065763	0.21120073972605466	0.2207689016267834	0.21417481774972136	0.22592861980708048	0.20962732547410207	0.2175317427311878	0.21302080181100164	0.21744187813258464	0.210735956102879	0.20967149181039157	0.21414050476974483	-7.422000000000011
578	0.20968240581611838	0.2080119087309448	0.20956133479922567	0.20795451326422373	0.2613756923398068	0.20903055112449914	0.21179014738559057	0.22042118118303836	0.2138300529526872	0.22588628481454762	0.20977451943665032	0.21719842401265646	0.2133386987899473	0.2172959978155189	0.21110382415619494	0.21022932698468366	0.21389488484907077	-7.4210000000000065
579	0.2103571970177207	0.20805665661702813	0.2095644545845345	0.20828392253978284	0.2609645920442874	0.20921540258488777	0.2121760956177459	0.2199086141226685	0.21354335976038047	0.22618076321685554	0.2101592963300534	0.21719534207018334	0.21351560402967396	0.21755021332682414	0.2113962540463533	0.21053508190560472	0.2138417236955007	-7.420000000000002
580	0.21095063098604985	0.20807912085736935	0.2098747733132315	0.2085532447498375	0.26031644849679236	0.2093417412143636	0.2127204083761354	0.21926343633086234	0.21328644689281748	0.22672065387975784	0.21043565808528758	0.2175974806918683	0.21362167632635384	0.21801880483246364	0.21169480470150737	0.21094266694011365	0.2139456601256387	-7.419000000000011
581	0.21143845189402777	0.20802881671130988	0.21035728024528272	0.20882670094108172	0.25976632796504134	0.20954249495278823	0.213318694566437	0.21859514298489238	0.21304149062541433	0.22755170516732048	0.21038995512286393	0.21807561267168912	0.21361468149774496	0.21849203466639533	0.2119084768429432	0.21143960159916214	0.2140362597256401	-7.418000000000006
582	0.21179351066383065	0.2078781937207427	0.2107283229896964	0.20922915044193025	0.25966649855510787	0.20990523358279461	0.21361591034440977	0.21806364973014247	0.21282196229477152	0.22847736106960964	0.2104091745872351	0.2183531826841723	0.21350145807634793	0.2188133244221224	0.21196801043041724	0.21140486160680613	0.21395682956853898	-7.417000000000002
583	0.21209601773606773	0.2075521578662804	0.21096428622194885	0.20961208772859605	0.2597887739995407	0.21038293594285462	0.21365644295700442	0.2176240368703754	0.21268901525245362	0.2290092496169195	0.21044251153877053	0.21845005292947872	0.2135343407331711	0.21899179304073454	0.21184163636130604	0.2109630082339869	0.21361671466650153	-7.416000000000011
584	0.21251134317941228	0.20713146735738336	0.21125408854009797	0.20968956353187312	0.25990429926899183	0.21076676343861755	0.21366262718185425	0.21729315313647388	0.21269728922739126	0.22917727192981538	0.21017704645642998	0.21845107061557772	0.21384456383552666	0.21918057030507196	0.21162228695382868	0.21068027091926067	0.21317810059941925	-7.415000000000006
585	0.21273414745713848	0.20700374900898377	0.21170161595539522	0.20950686723019948	0.25991154267887173	0.21080096981531507	0.21356731416021066	0.21718139350983798	0.2127723127884155	0.22941209223348769	0.2097973890510509	0.21844668167126358	0.2141390025781223	0.2194058138080216	0.21145394992621616	0.2106642670072919	0.2129666151260099	-7.4140000000000015
586	0.2124626791536619	0.2072843888594961	0.21207999458459803	0.20929442023116615	0.2597359311004289	0.21046634422988875	0.2130223026385534	0.21730031577176348	0.2129290181559386	0.229691710168599	0.20935641970789576	0.21842892419760884	0.21425849278644266	0.21968222209754917	0.2113350711318895	0.210627323119892	0.21295385977596765	-7.413000000000011
587	0.21212187691267137	0.20779780345699797	0.21214046926310776	0.2090914883063851	0.25965375782258554	0.21003101704138366	0.21204156925415554	0.21754872345756754	0.2131903980237961	0.2297726823126106	0.20881815175528773	0.21829064277678728	0.2142524698784144	0.2200069563578593	0.21126897703100536	0.21040768895453402	0.21301811516424196	-7.412000000000006
588	0.21190397365387678	0.20827844800527848	0.21190406529936978	0.20868229726544293	0.2596343274973162	0.20964777814982652	0.21091230226681856	0.21782314031925692	0.21347684263235858	0.22970817185953452	0.20852096534448444	0.21818382502786368	0.21402999400303382	0.22016361168319623	0.21126420295013612	0.21000627708411676	0.21315066451756187	-7.411000000000001
589	0.21165194812970706	0.20870599404527607	0.21167119207317922	0.2081092842818312	0.25953267566826915	0.20930892417972966	0.20994467639458092	0.21806030068943805	0.21384673389839778	0.22964238866568262	0.20850329283680935	0.21823344828110489	0.21349382301536293	0.21984390898803813	0.2112224034824223	0.20965451213751196	0.21322906973590366	-7.410000000000011
590	0.21160443782805888	0.2092581506636132	0.21155438758629236	0.20765469927627792	0.25956463494794124	0.20902618930461392	0.20937447182173208	0.2182384351297669	0.21422364132500812	0.22961401390573744	0.20856011290502743	0.21828630479892444	0.21294490003883537	0.2190991162793731	0.21125238567634405	0.2094381421336933	0.21326106795444816	-7.409000000000006
591	0.2117115816157173	0.20966566738833284	0.21145177990857478	0.20734144229949497	0.259725830330325	0.20873402889748147	0.20911530480650678	0.21832994944165912	0.21442642369388204	0.2296277763110613	0.20880243571772064	0.21833255295177934	0.21260762189458335	0.21825476235227684	0.21154532801228054	0.2092379410880261	0.21335521988738607	-7.408000000000001
592	0.2117957327934616	0.20965254927495072	0.2111876101521814	0.20702566884292006	0.2597310171245265	0.208350910623136	0.20905878367979297	0.21843421988586864	0.21437721755514302	0.2293914110929033	0.2091412421469048	0.21844451569783055	0.2123658887994536	0.21758890720413174	0.21218283998724197	0.20930518939133083	0.21355093174480722	-7.407000000000011
593	0.21169203330327194	0.20933043368758575	0.21066052176243938	0.2066988043214787	0.2596936390482142	0.20796701730273162	0.2091918020669379	0.21882504372830222	0.21416904147306234	0.22867831602546274	0.20924858407021818	0.21867088563463666	0.21218831740607338	0.21726170708504888	0.21289656532184836	0.20966158078269836	0.2137395271816293	-7.406000000000006
594	0.21120203014021	0.2089837430728487	0.21003683589289646	0.20647916912984862	0.2599337456305004	0.20775527198508892	0.2093844393609795	0.21944311371127695	0.2140448600590142	0.22758375532365188	0.20916516930420906	0.21888342542317996	0.2117637618423081	0.21724087343559234	0.21307934415144567	0.21001854640732928	0.21362340779846745	-7.405000000000001
595	0.21066886629159326	0.20884930202866203	0.2095260428673515	0.2064806076173111	0.2605202036714441	0.20777759606023943	0.20957288856573947	0.21991275190699217	0.2139924189196336	0.22616534964698753	0.20906345736886758	0.21877937073391374	0.21106538396273325	0.2173060153990048	0.21289226038828787	0.21032849541555565	0.21326640269273134	-7.404000000000011
596	0.21049165592345734	0.20892137251903942	0.20918314001072977	0.20674090569501352	0.26115703244344735	0.2080361924987364	0.20984350523548287	0.21997162239532111	0.2139011400050812	0.22477250023509626	0.20900869910844316	0.2183559820983022	0.21054375351133292	0.21720758235147344	0.2129567996550855	0.21080270500763	0.21296454894888303	-7.403000000000006
597	0.21064538288019996	0.20924471051868013	0.20880865577521535	0.20712011651603046	0.2615381642885004	0.20837588894986103	0.21013264869462883	0.21964059218100762	0.21367919907578117	0.22390770609196692	0.20911595157170595	0.217834986655846	0.21027538473641966	0.21703373507795445	0.21315887010627949	0.21143526929781659	0.21285369264334691	-7.402000000000001
598	0.21080642151715637	0.20988886742696095	0.20835810674764546	0.20732439428653776	0.2618442568682398	0.20852152666275175	0.2103559201412189	0.2190526281660938	0.2132294067760133	0.22371149189305928	0.20929792428581903	0.2173080189021045	0.21021120826128287	0.21699318184482144	0.21321726065919236	0.21198745892974696	0.21299818224129818	-7.4010000000000105
599	0.21082502992876526	0.21039792289960094	0.2079526655485798	0.20742659896183158	0.2620829294454498	0.2084423046169003	0.21046006439138112	0.21844333213183698	0.21270312556865634	0.22393110240320385	0.2094069411488534	0.21687365276855863	0.2103975926056697	0.21716473751332835	0.2132054925007849	0.21238577527722874	0.21315629725303614	-7.400000000000006
600	0.21076327475352233	0.21046825801671143	0.20771795610136415	0.20772291033042167	0.26190129496733816	0.2083336824512411	0.21053817525376922	0.21812901749665922	0.2122516986774426	0.22433975895985997	0.20942364492797105	0.21678264728743404	0.21078517130738547	0.21754274505813692	0.21316004829215887	0.2125641216614764	0.21320059364115823	-7.399000000000001
601	0.21060000432179685	0.21034020609189988	0.2076007017863665	0.2082425688072049	0.26129648707655423	0.2082828154744878	0.21068830631823723	0.2181614839687455	0.2119962120941355	0.22493261560510766	0.20925933847302902	0.21703355070406818	0.2113143168737814	0.2179160566547471	0.21323454816479226	0.2125099823825116	0.2132408457202062	-7.39800000000001
602	0.21052238426178024	0.20997101561708092	0.2075742742022311	0.20872817454244091	0.2608939425533077	0.20819433856102976	0.21088762876625722	0.2183557155882857	0.21200932834397557	0.22545949578551744	0.20906344121679873	0.21725209654625602	0.21189419907477947	0.2181859929536643	0.21335352715867892	0.21221801490154923	0.21319068011878153	-7.397000000000006
603	0.21058298525354924	0.20940707107683018	0.20787698677747368	0.20906954315172052	0.2607292256667878	0.20823268289931504	0.21105793771818648	0.21852007322799877	0.2121116507523532	0.22573147142562602	0.2090198991273897	0.21723398746408443	0.2126046278620064	0.21837919164150055	0.21322004581958656	0.21174222417480146	0.2129623297158029	-7.396000000000001
604	0.21056192373131566	0.20903692036419774	0.2084860100639938	0.20927777498511999	0.2601235482449978	0.20858232336582846	0.21102029090856744	0.21867077592665982	0.21210247046415323	0.22606900433895594	0.2090717138684048	0.21700755159570104	0.21337266228386897	0.21837919957828583	0.21303173819633386	0.2112464646881706	0.21260101970487089	-7.39500000000001
605	0.2105173516497411	0.20879392132850974	0.20923557956512148	0.20939600502294506	0.2592806489183768	0.2090443704173118	0.21081614604931975	0.21880010885907972	0.2119131224292693	0.22661080582515603	0.20925411375739036	0.21670854856574825	0.21383742311041512	0.21830647821673324	0.2130184719635522	0.21074957333773636	0.2124023623564601	-7.3940000000000055
606	0.210542744868255	0.2085110474444439	0.20998132887050555	0.20966929291569605	0.2585690767284154	0.20952137244960897	0.21041030026023258	0.2188003741080677	0.2118260731959831	0.2271769490556603	0.20947216638952978	0.21652580730593934	0.21393937049577694	0.21837971506780898	0.21313376524001465	0.21015734344803938	0.21245968576684834	-7.393000000000001
607	0.21036957271833912	0.20838624808193892	0.2105408706283865	0.210004146420391	0.25798637187570883	0.21004534309805908	0.20992080874730612	0.21876947214272893	0.21195319329528656	0.22771036994833352	0.2096118712463867	0.21651658257492787	0.21378643904264458	0.21836521590607705	0.21329112103143083	0.20944897691523673	0.21246996622371092	-7.39200000000001
608	0.20975488257787067	0.20845990941052922	0.21075108622838495	0.21012492887752904	0.257648194453401	0.21060022938297507	0.20963063465344947	0.21886245814318395	0.2121564512771873	0.22814324654372778	0.20974724493084201	0.21671760802274218	0.2136571601460146	0.21808085892999207	0.21336302037948882	0.2086599742378163	0.21241163184119147	-7.391000000000005
609	0.20917256019614336	0.20866401251336866	0.21063272003610184	0.21011884718515292	0.25761904694058885	0.21106009724469746	0.2094885568229774	0.21903580655341434	0.21242578975255264	0.2285709972447494	0.20985400234573617	0.21697555890567255	0.21369688101462286	0.2177696199069875	0.21329632807635865	0.20783293621188811	0.21239938677139517	-7.390000000000001
610	0.2090996854175657	0.2089434106479629	0.21047524318603386	0.20990248448318205	0.2579788697307526	0.2112595209070225	0.20944291086022815	0.21900547196009085	0.21258451003415962	0.22899066033000307	0.20999538000305104	0.21703732487471697	0.21365354243592868	0.21749865963459078	0.21321245229484564	0.20723257400817813	0.21232661956811813	-7.38900000000001
611	0.20936343343782468	0.20912992661999236	0.21034593235550805	0.2092286260461943	0.2585147205027007	0.21130099648252498	0.2095720090688668	0.21885127761395012	0.21256545814822203	0.22899945001328553	0.2101326277022696	0.21699181779124718	0.2135454540746909	0.21710572112588578	0.213178403975481	0.20708573714571432	0.21218614946328915	-7.388000000000005
612	0.2096209204753073	0.20915162058092857	0.2101717966385103	0.20834698385083472	0.2589030381581385	0.21133919267512583	0.20991117741386728	0.21893444699624467	0.21254744503258546	0.22856811850530184	0.21006095427234586	0.2170077091658524	0.21348241029171156	0.21668754691958736	0.21339410056288913	0.20726500368255082	0.21222762238758267	-7.3870000000000005
613	0.20960393282441495	0.20914615157397196	0.2101088142945073	0.20761475494698	0.2593327182562346	0.21126494686018266	0.21016261865459526	0.21929330254380597	0.2126340962139453	0.22800795463406734	0.20969799896183547	0.21716185509975358	0.21322479729230073	0.21648143630596672	0.2137001362898246	0.20749444100610534	0.21243254457088817	-7.38600000000001
614	0.20938608203874445	0.2092936709142165	0.20999266551012968	0.2070424986858705	0.2599967380590983	0.21116127786030897	0.21007258006156998	0.21984279594795092	0.21278126100758982	0.2273690837413005	0.2091434630928416	0.21737159263253064	0.21254391609027196	0.21649716517252043	0.21354699421232032	0.20758588413656873	0.2126555045965773	-7.385000000000005
615	0.20926207955947065	0.2093904010503323	0.20951073688924654	0.20666408953181126	0.2605013676550559	0.21107065701839323	0.20987309784113775	0.22047904734763224	0.2129808754629789	0.22647552928771444	0.20853084409639439	0.21752962949210727	0.21180171752377783	0.21640501882438762	0.21313036823038778	0.20757847197566326	0.21286580292486496	-7.384
616	0.2094831963652906	0.2093028404006514	0.2089542666832378	0.20678098118007227	0.26082111667081714	0.21081850832409454	0.20990586882091064	0.22097122002738	0.2132676953938165	0.22543486267425578	0.20807825318245088	0.2177795504352931	0.21155737892858112	0.21600768433663664	0.21285334383577842	0.20755428979139998	0.21297126020743742	-7.38300000000001
617	0.20999596464940673	0.20912775144520238	0.20866736761171184	0.20710355698611713	0.2610251823398751	0.21053805402489867	0.210159069302724	0.2210065002581533	0.21358720787653815	0.22471657766304118	0.20788407509987336	0.21813096042207866	0.2116587991734656	0.21558969024279576	0.21274881421356268	0.20770669984039108	0.2130048694900492	-7.382000000000005
618	0.21051971825282348	0.2088629137478467	0.20863678566192695	0.20698605790984922	0.2609680687235931	0.2101338593768127	0.21046946566356092	0.22064859987657764	0.21379778063160487	0.22455094457135458	0.20762046762182493	0.21836255815237765	0.21170190299679575	0.21547117031716334	0.21272364752604062	0.20823896195276018	0.21293230342388578	-7.381
619	0.21091792210805008	0.20857253826113806	0.20886703175670512	0.20676321340503326	0.26099046419628663	0.20957356668583496	0.21076228515898424	0.22028381312218448	0.21366421434648492	0.22489150332968438	0.20738187826797377	0.21853484196914488	0.21171353031889192	0.21577594710305428	0.21270760116315224	0.20900032310873798	0.21293462088545792	-7.38000000000001
620	0.21118469877016	0.20828820066594791	0.20920013589427314	0.2069099331299954	0.26101176206383564	0.20917832508794915	0.21092337657599483	0.22010200608979152	0.21317332851578047	0.22570410161983456	0.20734804009130162	0.21889820562440554	0.21176258766654335	0.2164588084759932	0.2126915628558127	0.20977229259631422	0.21320779915301047	-7.379000000000005
621	0.21124849983447447	0.20809477401352425	0.209269943283042	0.20725247579364084	0.2607931426902103	0.2089919483069442	0.21093099267878393	0.22014546814521602	0.21281875486082275	0.2267451897135505	0.2073349228895722	0.21935298809208	0.21170334024966256	0.21727845967332665	0.21268147871355733	0.21032236896459755	0.21354540328793914	-7.378
622	0.21103280456781315	0.2079656419029454	0.20906828502881386	0.20757619384803863	0.26076475992445275	0.2089659292574108	0.21098916241466995	0.2202001532206156	0.21274619456811794	0.22761307456756297	0.20727347311261732	0.21953751317432194	0.2115977005779572	0.2179845181655733	0.21267635361930765	0.21042626921074647	0.21375488477701313	-7.3770000000000095
623	0.21077230678619222	0.2077600719379345	0.20896675839255693	0.20797326257242488	0.2609388704997444	0.20909017155177917	0.21126925947405348	0.22002300758387688	0.21248923098534642	0.22815247891834117	0.20718021318714971	0.2192516550975064	0.2117213380728555	0.2184659677751794	0.21270579698906317	0.21010930393816807	0.21366869574665986	-7.376000000000005
624	0.2104864729599785	0.20730720235368916	0.20912097800621518	0.20857321075878243	0.26074541012419356	0.20935434921563714	0.2117010499274469	0.2197998276388065	0.21209779450987132	0.22854462139318704	0.2072416886829209	0.21872318391468704	0.2121767989551551	0.21864985794474007	0.2129082325883843	0.20967146141733356	0.2133084461117591	-7.375
625	0.2101546254044644	0.20687855261190805	0.20941817301281365	0.20902115857093548	0.2602405757793152	0.20955113911838288	0.21204104936279533	0.21976456860302301	0.21196239878502682	0.2289336022386658	0.2074940812540927	0.21843449358091965	0.21280575135368282	0.21863715192032093	0.21321329153954005	0.20934057125024066	0.21308278465981237	-7.374000000000009
626	0.209879535197959	0.2070868278547478	0.2096241633113361	0.20921073428048367	0.2597811044746189	0.20942139546105978	0.2120517728873573	0.22002668294385816	0.21203956760640258	0.22925240353576706	0.20762350171503563	0.21853778673979446	0.21329382156717758	0.21865998840104872	0.21332733943166884	0.20916679744870315	0.21308237468488264	-7.373000000000005
627	0.20950606659779092	0.2076664868806235	0.20957858530455076	0.20946179715389623	0.2595249323272595	0.20916312113208324	0.2117192211296524	0.2204614606294273	0.21218634026294486	0.22961530174686082	0.20746955924308821	0.21887009429041426	0.2133428486132529	0.2186528617957726	0.2132164579171413	0.20912546298225473	0.21302861043185875	-7.372
628	0.2091855850030331	0.20825311889915094	0.20942751712870483	0.2098217087976337	0.25947689508347654	0.20897669301944663	0.211191268427408	0.2207504241134328	0.21237202773195163	0.22999034904178842	0.2072504551297646	0.21922328746160938	0.21292755538112	0.21845696421252694	0.21301275210006837	0.20903179790443568	0.21289359999450194	-7.371000000000009
629	0.2092478468560051	0.2088970847758935	0.20937438613113213	0.20998719015657258	0.2595268492759278	0.2087608974293581	0.21063415064262098	0.22081668562556456	0.212509550823385	0.229947770511036	0.2070499709645114	0.21941388487961147	0.2122478815003389	0.218128252125807	0.21274882155212105	0.2088238576731601	0.2125661460625092	-7.3700000000000045
630	0.20968393865862026	0.20955652886672108	0.20945912202270983	0.20968847706958957	0.25973242599619	0.20858478485721688	0.21025639833774432	0.2206893703188421	0.21268023963234575	0.2294005477361298	0.20678809235839204	0.21951339650364632	0.21162072419812705	0.21785262273659223	0.21246638036907758	0.20857899675332262	0.21208922294827384	-7.369
631	0.210055051873965	0.2102137093145678	0.2096675002826616	0.20895632245165147	0.2601214406306518	0.20851379298156997	0.21036705881867585	0.22047637521254515	0.21291599554981783	0.22872382115332024	0.20658202381407462	0.21954669986183245	0.2113832206938592	0.21776850997682376	0.2122354311590669	0.20852903085402208	0.21172444768610657	-7.368000000000009
632	0.21004395524977776	0.21077537296451593	0.2100200839653361	0.2079518688215105	0.26063440738649	0.20826987971975217	0.21092435067152937	0.22039760299455463	0.21299916195618734	0.2280390302453194	0.2065469484563253	0.21942673587340436	0.21149687623018396	0.21783749831587873	0.21215364420473043	0.20890242181849641	0.2115336980435499	-7.367000000000004
633	0.2098076583845843	0.21126683039351843	0.21034086034364025	0.20693737731684222	0.26111114035967276	0.2078515617499074	0.21156165588240997	0.22055821219131413	0.2130809928722738	0.22729365648369054	0.2065137715798587	0.2192621269958793	0.21161152448382164	0.21798357890800907	0.21210754557069847	0.20941980712513134	0.21167131279496162	-7.366
634	0.20948847659809292	0.21151824433563488	0.21035280360780806	0.2061816473158508	0.26140293563016415	0.20764670001239674	0.2121536448132042	0.22077830335213586	0.21340295603299694	0.22669271065490065	0.20633617219967454	0.21916461885933192	0.21155025930661395	0.2182512823550788	0.21189683759218989	0.20974074589433692	0.21202288249263807	-7.365000000000009
635	0.20921301721971572	0.21129091695120727	0.21012485146222862	0.20576067817566274	0.26155364554175387	0.20775553913766048	0.2128039084998792	0.22065798303334494	0.2138989489135436	0.22620700576236139	0.20616978677617484	0.21907941647517962	0.2114500820113317	0.21855409412514076	0.21159107281713777	0.2097764481373996	0.21237465038882783	-7.364000000000004
636	0.2092025476685793	0.2108710957257193	0.20993566094824895	0.20565551445592675	0.261540498397347	0.20796295576551432	0.21352391431778922	0.22009503235766126	0.21437699543706146	0.22574343902572092	0.2061939447540189	0.2189529392034737	0.2114893267602802	0.2186056868442447	0.2113332401678521	0.20968101283782534	0.2127010990903765	-7.3629999999999995
637	0.20950120754598736	0.21041310070903346	0.20971386094187436	0.2058934224148244	0.26131702406752194	0.20819154376115526	0.214256723973637	0.21939528058378102	0.21447771513484967	0.22550471517031878	0.20650137557793447	0.21891575313747746	0.21170951023868012	0.21841115175313322	0.21119577065654402	0.20968594364750834	0.21285375200155018	-7.362000000000009
638	0.20985237493086606	0.20984914994513063	0.2093698047856971	0.20615155471334787	0.26097410167457175	0.20837351500142332	0.215104767303247	0.21873812537152632	0.214022827369631	0.22556515089052537	0.2069191395662383	0.218926544745646	0.21208718770507062	0.2183277314526565	0.2111876849775985	0.20966373768421098	0.2129606050000103	-7.361000000000004
639	0.21006483975021303	0.20920640870440183	0.20911046188227206	0.20636503870093023	0.260703754918684	0.2083687220307922	0.2159183378459139	0.21827705270084793	0.21325353727884463	0.22599846919323327	0.20702167715168734	0.21885838949742678	0.21252411064001403	0.21861070162693716	0.2112630124739927	0.20955950208991442	0.2132128934914008	-7.359999999999999
640	0.21006922282357435	0.20859461260634338	0.2089855278343158	0.20692385207251526	0.2605470647353803	0.2081616342886161	0.21644645302475976	0.2182677149578639	0.21265106085079996	0.22688507448594872	0.20664594467235564	0.21880996482465292	0.21298057849160146	0.219122352742838	0.21135389864861948	0.20953611296468744	0.21350752419098099	-7.359000000000009
641	0.20978313996839856	0.2082997131922551	0.20888479968354126	0.20764221796402715	0.2602175322146931	0.208100726870966	0.2166734688480782	0.21858873001170603	0.21268296030894937	0.2279134322351559	0.20633458130047064	0.218746376946392	0.21351669372124815	0.21966472510794316	0.21131873643777993	0.2092298802288646	0.2136100639483782	-7.358000000000004
642	0.20934399355417532	0.20821732146242192	0.20881339502066693	0.20822964370481126	0.2598332144694516	0.20854890015013258	0.21660672996701183	0.21888027889515868	0.2131792213234524	0.22868059314961578	0.20655376153035993	0.2185107750861619	0.21396702595642939	0.22019346648199267	0.2111239408185936	0.20838472065802172	0.21351557394471632	-7.356999999999999
643	0.2090472436394965	0.20808332796451803	0.208967544914771	0.20872903969419512	0.2594013592450848	0.20939227585526787	0.21632999599877215	0.21897538346657316	0.21366180018722278	0.22921708897633547	0.20709925061436443	0.21817025522928257	0.21425555393427584	0.22056500520574346	0.21110414230710936	0.20733884508225423	0.2133878919884013	-7.356000000000009
644	0.20900665357816336	0.20787698124335463	0.20939257625757562	0.20921227339333592	0.2583297486673011	0.21024729437088324	0.21586113120441716	0.21892107273556305	0.2140352714036841	0.22962103461516642	0.20773878407825383	0.2178568478267677	0.21456132583081633	0.22061272785356603	0.21134773266100812	0.20651606048502485	0.21321441824772483	-7.355000000000004
645	0.20912787238476568	0.20767579301360392	0.2098518664305061	0.2096592718441532	0.2570245925703508	0.21068637225903825	0.2152216264853872	0.2187571599952813	0.21420097137484917	0.2298419464772518	0.2083246657954663	0.21764502848930506	0.2148316989286243	0.2204316892643516	0.21184110575345927	0.20633207360815042	0.213083437180297	-7.353999999999999
646	0.20934004538819462	0.207738475041242	0.21027027815235624	0.2097979362133967	0.25632831049672333	0.21079048229108188	0.21461941113957658	0.21870839144924314	0.21440864414977034	0.22993926840931989	0.2087340203783892	0.21769458559651708	0.2148524326792289	0.2202976471821076	0.2125727179875549	0.20648263428257257	0.21308742647938322	-7.353000000000009
647	0.20947589031722974	0.2080636840834421	0.21065145691021778	0.2096720652598183	0.2562926530397074	0.21079576194400812	0.21428115181539267	0.2189732319297842	0.21482935900143482	0.22997530581688191	0.20893195558392316	0.2180480534713736	0.2145728715748555	0.2202425469001817	0.21302752010469972	0.20665886199420377	0.21318160706346184	-7.352000000000004
648	0.20939070790827707	0.20838988933551825	0.21077703902742861	0.2095628607458663	0.2566129497984708	0.21067261705388102	0.21424122774236723	0.21935948129765553	0.21524865372949484	0.22990844217000156	0.20900576305798468	0.2186499673095867	0.2141912918951159	0.22013296158534612	0.21307723039324075	0.20693837747165225	0.2132322257575503	-7.350999999999999
649	0.2092266680805059	0.2085987053451816	0.21081752174939447	0.20946707501119588	0.25717023226244834	0.21052182739060327	0.21443546882311068	0.21968692021020939	0.21576060645943893	0.22958903222667099	0.20906060051797087	0.21924351554218796	0.214076593590023	0.21995807720745536	0.2129902620476056	0.20718313026752833	0.21307111547185156	-7.3500000000000085
650	0.20909557261860617	0.20880108386665183	0.21087477426097237	0.20943548612203197	0.2580721953773946	0.21044144469970077	0.21475505357426783	0.21976199703603827	0.21625763276466647	0.229000613756439	0.20922234006963394	0.21942048523382376	0.21431533236646338	0.21979851022864808	0.2128634359972038	0.2075302048032555	0.2127426079557176	-7.349000000000004
651	0.20895436967405123	0.20912239897761464	0.21066835222897645	0.2096004950963725	0.259114223226705	0.2104536518736457	0.2151261159744424	0.2196523507947052	0.21662314646653685	0.22830345577584713	0.20943918326861224	0.2191004657039945	0.21462238683087004	0.21981920536343083	0.21290257183577313	0.20808913879157762	0.21241003422190433	-7.347999999999999
652	0.2088041827290357	0.20942872507621804	0.21031340389552078	0.20963206082277988	0.2601055216751149	0.21050695199030803	0.21537446680189318	0.21964831311750416	0.21679534266775682	0.2275793376098509	0.20944643441106028	0.2186207877840684	0.21493018324769644	0.22005232000364772	0.21312658912557636	0.2088548582752951	0.21222879523135013	-7.347000000000008
653	0.20863771992034294	0.20959971500786623	0.20975984488538238	0.20926979053617947	0.26092557845848685	0.21051625927665324	0.21529122111195348	0.21974195676903135	0.21693426097220322	0.22701278120090546	0.20927492421709973	0.2183632573298279	0.21523145143303518	0.22032510963586174	0.21330161527932914	0.20953401470975794	0.2124068698255877	-7.346000000000004
654	0.2083858529253105	0.20972000142165192	0.2088777613128402	0.2089522487907487	0.261406867781411	0.21054272252329626	0.21519943094614857	0.21984464834012143	0.21724182982602316	0.22672104019287712	0.20905830366090372	0.21829493208869563	0.21516442377142705	0.22048380251330324	0.21318141440496785	0.2097268430951504	0.21290160031665026	-7.344999999999999
655	0.20817430299805284	0.2097863967632499	0.20787373083518612	0.20882126234110301	0.2616646430652653	0.21070188503760354	0.2152556717447674	0.21988370486648925	0.21728914424582713	0.22653227813532706	0.20876766753510825	0.2182735513783692	0.2146095540030395	0.22040101162315506	0.21271648095505985	0.20975352367648423	0.21345312692675464	-7.344000000000008
656	0.20824570181424468	0.2096172332205308	0.2070778154739611	0.2088714340554143	0.26183727380856403	0.21093416527776593	0.2153977343008617	0.21973499103872865	0.21687006711225149	0.22626976309911984	0.2083216339227036	0.21825183256977593	0.2139336991564061	0.22007609583793203	0.21228254699819932	0.20983502429382572	0.2139878856017994	-7.3430000000000035
657	0.20861462389947444	0.20917323112604527	0.20657710662315718	0.20903995582111673	0.2618363923655521	0.2112022546437849	0.21584291492335922	0.2193838315710235	0.21611640552764452	0.2260807519504989	0.20781170586427614	0.21812975812693314	0.21344660453446218	0.21972544215026094	0.21216805817362255	0.20995680116507082	0.21443818639654785	-7.341999999999999
658	0.20915937036567378	0.2086514970791851	0.20623184814004616	0.20904230592493606	0.2614661631662786	0.21151755098069686	0.21631140660135798	0.2190666100687164	0.21517965088175448	0.22621762931477243	0.20737578275118182	0.21783505124055277	0.21314537571856487	0.21961559924393137	0.21229395743947987	0.21029650482054413	0.21468283219448284	-7.341000000000008
659	0.20972289137449973	0.20825652456666383	0.20616607406961995	0.20920245432764303	0.2609309728212749	0.21160248770068638	0.21629231014393616	0.2190155303905813	0.2143061585659469	0.226596028145231	0.2069407319214734	0.21744403291407002	0.2127894808617035	0.2198938322980325	0.21234893065984262	0.21055639084478778	0.21473090739697948	-7.340000000000003
660	0.21007470186695548	0.2078213476943603	0.206335649776592	0.20966419415603826	0.2606598506864908	0.21140521614178323	0.21577621229446983	0.219248138298998	0.2136807676590568	0.2269671952707638	0.20649373712608238	0.21713645188271355	0.2123814437273251	0.22035420518727453	0.21224805716585912	0.21049106864305964	0.21475278955194846	-7.338999999999999
661	0.21011400073490727	0.20717503314642985	0.2064787439275987	0.21000630543948554	0.26061098447170644	0.2112902376582622	0.2151413249398183	0.21959163927553593	0.21350527143760015	0.22709672146932242	0.20629936876713773	0.21695724354414506	0.21215203515410785	0.22073346767829757	0.21210937208323574	0.21039524380406924	0.21487109869014961	-7.338000000000008
662	0.2101006449675827	0.20673564438907543	0.20653418933255882	0.21023996181617322	0.26041816998288886	0.21142689701889705	0.21467884973604817	0.2197712500051532	0.2137623516921791	0.22709526285895448	0.2064137342250997	0.21682849303737559	0.2121764910813275	0.22101634437436413	0.21188154581735194	0.21014652832276676	0.21493187630009827	-7.337000000000003
663	0.21025165156289422	0.2065049946842277	0.2066354468819176	0.21053126786493634	0.25986663143217215	0.21155764345167197	0.21428291865687532	0.2196390613020302	0.2139804771955149	0.22716595288175687	0.2067201297798924	0.21662456320700652	0.2123819369352047	0.22114793322805906	0.21166255682728666	0.20969779223658558	0.2148357169144323	-7.3359999999999985
664	0.2104162886395622	0.20619681548607924	0.20707860290049	0.21068310631348877	0.25913533478115425	0.21149963060712493	0.21397469101159222	0.21926484531274357	0.21401553945282645	0.22718777786542016	0.20725631975967163	0.2163178011840174	0.21267571451855236	0.22102828773146102	0.21177711940200886	0.20940377961680084	0.21462583293513682	-7.335000000000008
665	0.2104828133502423	0.2060216165849297	0.20777187038275788	0.2107706911242898	0.25843820875685386	0.2113600655753283	0.21383668234832445	0.21889023918510145	0.21414203496244238	0.22727582340711708	0.20794722667048401	0.2161715581504153	0.21290612320459157	0.22074347539576944	0.2122817114856031	0.20913760259825231	0.21430409909693096	-7.334000000000003
666	0.21048037682075005	0.20610515615639097	0.20824911769998872	0.21072737736893857	0.2578269206703423	0.21115529105365627	0.213795043446916	0.21868908244092666	0.21430468734927904	0.22767217050960165	0.208582464861835	0.21654031344210672	0.2129152090362792	0.220634301346872	0.21273675545160053	0.20875253379580413	0.2138764102197404	-7.332999999999998
667	0.2104764977375855	0.20638039008225983	0.20839933564754615	0.21030044065542028	0.2574594827328563	0.21084251323409703	0.21371767586175136	0.21864152465501635	0.21450448979171624	0.22824276903967974	0.20888592488239532	0.217324938087138	0.21277915653446633	0.2208179816002576	0.21289353278482664	0.20839879388455473	0.21337584929319653	-7.332000000000008
668	0.21047832209931078	0.20690459399366398	0.20838792377673931	0.20972631557769728	0.2575179706249624	0.21063178810864125	0.2136270600200991	0.21875040155124922	0.2148289181971857	0.2286825444394843	0.20879720708378155	0.21806078691586875	0.2126275868954912	0.22104913426236097	0.21290303274213584	0.20816193599124036	0.21279066423328524	-7.331000000000003
669	0.210373098058803	0.20763162276225156	0.20836433178527866	0.20921185439507795	0.2578124074246557	0.21058513774129384	0.21374764637277047	0.21892105416623253	0.2150389511022224	0.2288692609319953	0.20861623713674973	0.2184515637061798	0.21256600368764492	0.22120752275194283	0.21285653829455475	0.2080712881948835	0.212191097631817	-7.329999999999998
670	0.21006009646036278	0.20809867636963003	0.20836387554209798	0.20875146211893364	0.2582212727249114	0.21049468122962472	0.21415156488226114	0.21883905589446562	0.21504238296617992	0.22892674704426	0.20847573251398116	0.21829490951218827	0.21258080100312066	0.22134642102302202	0.21268923097106257	0.20804261732736687	0.2117438471841973	-7.329000000000008
671	0.209651476919203	0.2082765563920842	0.2084015676081779	0.20838252331418522	0.25886773062826	0.2102837330735975	0.2146678686130535	0.2185565453680457	0.21489225399303738	0.2288983195444124	0.20829406889874696	0.21761300944099593	0.21265085268590525	0.22155482366716894	0.2124222446132357	0.2079978061894675	0.21152523826834627	-7.328000000000003
672	0.2093628952176091	0.20848396794953547	0.20858653057444398	0.2080535730065894	0.25943160610897803	0.2098561886995334	0.21491083720309792	0.21836938210751436	0.21464150837507268	0.22873600041646217	0.20820389531159267	0.2168430017057774	0.21270778361432152	0.22188341131237346	0.21215722210006516	0.20795501913176906	0.21149111187913677	-7.326999999999998
673	0.2091357585475188	0.2087187923252641	0.2088165561722402	0.20774720750937914	0.2597351506307506	0.20933549085895697	0.21482163041798572	0.21826662537579575	0.21446115077649996	0.22855176124613286	0.20819631329845734	0.21634557080719863	0.21250876168013202	0.2221613320612831	0.2118830682277873	0.20790250507650854	0.21163810037737169	-7.326000000000008
674	0.208849778454807	0.20907949023126896	0.20862497217525258	0.20757624129739755	0.25997395180657834	0.20894882166837953	0.2147904711767354	0.2182381349967529	0.21440867117895415	0.2285683423967629	0.20814258519447423	0.21617703266331975	0.21210943504256782	0.222205205345432	0.211565200321985	0.20791789857450085	0.21193553603990525	-7.325000000000003
675	0.20861225228233	0.20948872395718526	0.20791005609990404	0.20756144714805402	0.26014898849061485	0.2087031968293582	0.21511543631615673	0.21822086916570213	0.21441113169670992	0.22869703461706092	0.2080825817872357	0.2161927662360997	0.21179413564706345	0.22193654393078371	0.21128518261656792	0.2079726035100029	0.21204385942816845	-7.323999999999998
676	0.20862560437480643	0.20960290886798322	0.2070755729271269	0.20788205615851887	0.26020224562603345	0.2085292049926419	0.2158662378040263	0.21806254822972546	0.21425044017358702	0.2286418569673855	0.20796520910662086	0.21613834521353203	0.21159197964876417	0.2212987207706908	0.21117348720653273	0.20808707582525524	0.21196623125180683	-7.3230000000000075
677	0.20885350837593508	0.20937308255353737	0.20628762483630947	0.20849441855009337	0.26013897870047625	0.20824404298303295	0.2167028822162076	0.21783789436243095	0.21377522109506863	0.22857805544534668	0.20771112552788512	0.21589546737632764	0.21150560439022192	0.2205977053955736	0.21115133270803288	0.2083629573084759	0.21194344118605893	-7.322000000000003
678	0.20910764799553314	0.20904007315040507	0.2057545501121863	0.2090900522885723	0.26009599149142354	0.2079174449137388	0.21697763796939956	0.2177656597490698	0.21323220206837484	0.2288080144942687	0.20746089115329075	0.2154025212450106	0.21157918778459295	0.2202009905674338	0.2111111297987605	0.20884252990895846	0.2120259418186824	-7.320999999999998
679	0.20924746866152805	0.2086538355412622	0.20571736708700208	0.209509400370045	0.26009915712911924	0.2078785636449282	0.2167025607569275	0.21800434959884174	0.21281624735718252	0.22921137974551578	0.2072425140522219	0.215137877643916	0.21163930013856205	0.22023506133994653	0.21112419911856795	0.20960323368032172	0.21223693200968044	-7.320000000000007
680	0.2092039513599749	0.20820637043303014	0.20593901394134564	0.20972608551548835	0.2597949347864045	0.20805580319272726	0.21624953154745233	0.21853234540456012	0.21261429943772858	0.22933105557722022	0.20702691567904175	0.21541421681012854	0.21162411429560748	0.22058281919447625	0.2111541864067566	0.2102834659939027	0.21240901276626914	-7.319000000000003
681	0.20886739865767012	0.20787938510643605	0.20611009625165155	0.20982924964077254	0.2591608321743788	0.2083537219227275	0.21566419029532194	0.21901778213717568	0.21260642981054137	0.22904333351247394	0.20700362666028635	0.21551345788151152	0.21156224686315814	0.22087202659660893	0.21117393568294593	0.21046098164359103	0.21264951075718339	-7.317999999999998
682	0.2084982219512612	0.20771590011650087	0.2062776118238472	0.2099570625855379	0.2586311754336258	0.2087716036990936	0.2149791202198642	0.21919988289799214	0.21275421793072757	0.22880166341874125	0.20707247450946667	0.2153701061855492	0.2116433412655125	0.2209204167603994	0.21129079891878594	0.21010812536768766	0.21310261932566332	-7.317000000000007
683	0.20861712097016627	0.2075868506610778	0.20662372474640722	0.21017483865052014	0.2583042731426761	0.20907212037416503	0.21432999504010644	0.21915684797621876	0.2130873053176895	0.22882311829655827	0.20719508047631854	0.2154368006733066	0.21208620618186733	0.22076288006138595	0.2116819417602764	0.20949122849553478	0.21351942896883566	-7.3160000000000025
684	0.20908525299683034	0.20744938679438382	0.20709224441819785	0.21044383794369154	0.2580499918382162	0.20914940909509983	0.21390120831806636	0.21891454579374228	0.21324706431870905	0.22921521842869816	0.20742118744612167	0.2157954107673419	0.21261080608424168	0.22045162968723153	0.21240854909850176	0.20892585438437825	0.21384319674370655	-7.314999999999998
685	0.2094519136841915	0.20747063439654115	0.20756377158663875	0.2108056632703311	0.25795617056775455	0.20905626957063594	0.21371820591468635	0.21853188234699011	0.21306104037645288	0.2299263112953517	0.2076526472972865	0.2161801729330291	0.21278706653718757	0.22005382531531648	0.2131357687890835	0.20856701730808114	0.21442208175868482	-7.314000000000007
686	0.2095725946107867	0.2076903341694808	0.20793426136675833	0.210889465293592	0.25814906917199376	0.2088512697905182	0.21363493943883044	0.21815178688303744	0.21277438410603308	0.23055978342791858	0.20791982959928948	0.21619238610508684	0.2126775539165838	0.21969584448163207	0.2136266834093878	0.20839436431228373	0.21535838193723558	-7.313000000000002
687	0.2096474245331409	0.207941946593988	0.20822521661781557	0.21051529391672055	0.2586100791922691	0.20849912250976424	0.21370342237446566	0.21784968293445334	0.21259220041812527	0.23098992693482598	0.20816628356024397	0.2162021662965377	0.2125349690803836	0.21956069610680307	0.2139372658836754	0.20843603051208365	0.21604431503202842	-7.311999999999998
688	0.20975907568972893	0.20806208133535864	0.2084954643730103	0.2101054816941898	0.25933199219087827	0.20823611385496127	0.21388523996115552	0.21782915101370728	0.21251909755044168	0.2311387283016289	0.2083259840951103	0.21662456218158196	0.21243558706224394	0.21968021631369777	0.21403040579266008	0.20868107000190794	0.21600549685500614	-7.311000000000007
689	0.20976799013393702	0.20826587083549328	0.20875661547020238	0.20979275000255976	0.260235471702217	0.20852566123882618	0.21401764320509525	0.21807310741882918	0.2126080919458342	0.23090793957496059	0.20855773771815986	0.21717751831997242	0.21245994620954756	0.21975751905573057	0.21387765035191705	0.2086417057715027	0.215569363615999	-7.310000000000002
690	0.20957717326145675	0.2087616451196813	0.20910219978676375	0.20944083496097587	0.2610181771558011	0.20916294504974922	0.21427180246989247	0.21818401376139668	0.2130034839472805	0.2303651317068052	0.20901993245002815	0.21757680555380707	0.21250504723076444	0.21961201287810422	0.21372743315821346	0.2084119275982399	0.21517471976292019	-7.3089999999999975
691	0.20928825566939788	0.2092068307028047	0.20930281234558457	0.20911288340130077	0.2615615984183417	0.20968383790487047	0.21452975149762119	0.21799212342814525	0.2133829093748036	0.22961484429613055	0.209344094753488	0.2179371140169562	0.2125903983406157	0.21944767399381493	0.21370797761653806	0.20853372004306553	0.21470733337712244	-7.308000000000007
692	0.20913623428547004	0.2097055894475147	0.2092276740340306	0.20898733878252881	0.2618064291725384	0.21002681035254575	0.21449320700514293	0.21763660504481272	0.21343748602855805	0.22889171841110773	0.20936646482419843	0.21844457528282799	0.21285241156578866	0.21939886105177386	0.21372701832505575	0.2088911122912201	0.21427165796172476	-7.307000000000002
693	0.20906846347042982	0.21038995626553433	0.2090274747285116	0.20883347722490186	0.2616638977775365	0.2101052467178694	0.2141359763559607	0.21735341207293019	0.21333823302863966	0.22848577699966072	0.2093452290943058	0.2189234025743531	0.2129856758919154	0.21938546920503874	0.2135756280755426	0.20927092217227114	0.2143592446862125	-7.305999999999997
694	0.20893520846166314	0.21096608341070264	0.2087050448607242	0.208681288208577	0.2614587346714884	0.20995700237702444	0.2135357394141289	0.21721247293306614	0.21342168037681514	0.22834943241108058	0.20927829199266934	0.21916486830697074	0.21274736310397552	0.21935347538478062	0.2128774854606888	0.20956758280455964	0.21468511384756103	-7.305000000000007
695	0.20884378014045252	0.2115811694071472	0.20814574989593398	0.20887713551983378	0.2615847776272776	0.2099363591741559	0.21306240510472205	0.21723752351555756	0.2138089946502541	0.2281530207157107	0.2092418647839773	0.21927561736278933	0.21247533817557568	0.2191340889760877	0.2118347333098818	0.2097802539014313	0.21464900414958396	-7.304000000000002
696	0.20904866394837987	0.21222062387165785	0.2074675600473407	0.20916930913532994	0.26188883131721535	0.21006386638503902	0.21288007031629666	0.21756655409965353	0.21403396750259743	0.22766635356468937	0.20924741036467737	0.21943974082392761	0.2123460346910448	0.2184873256618281	0.21103712025103397	0.20994497972399562	0.21441298565799985	-7.302999999999997
697	0.20947220380847534	0.2122323138283732	0.20714562361722558	0.2092177303504308	0.26200940300328146	0.21023164592776145	0.21290298287363218	0.21817933233469808	0.21381764789172872	0.22715008643732607	0.20929547598032844	0.21956803153428306	0.21215094421609407	0.21776344549673018	0.2105565125633048	0.21005542926828855	0.21436785129365313	-7.302000000000007
698	0.20985504354506032	0.21138400031120283	0.20722345939268388	0.2090422350211733	0.26199603482511946	0.21045625451921113	0.21301294315001612	0.21889540668383758	0.21350759990017223	0.22698994330774735	0.20933810326932906	0.21945481443478404	0.21194610287177942	0.21739544404035027	0.2102927816737058	0.21016767459887406	0.2144413880085703	-7.301000000000002
699	0.2101145016423337	0.21034484975559	0.20736242389067364	0.20879113844676578	0.26189258034351676	0.21063939617575406	0.2129497656709418	0.21957463418072795	0.21335179286233316	0.22695931485923085	0.2090708182858087	0.21918679139972974	0.211733883007001	0.21727171848252602	0.21022743104582658	0.21014221640304867	0.21451286304594958	-7.300000000000011
700	0.21011807715478556	0.20962214948955132	0.20762140307075316	0.20872575616068112	0.26168130173557075	0.2106786828993765	0.21283520545690443	0.22022381159765486	0.21337249548385187	0.2268970740054768	0.20855759048074393	0.21900855005240275	0.21147075609701133	0.21723701236938234	0.21022602232815057	0.20997654243090447	0.2146269736203663	-7.299000000000007
701	0.20983600775154543	0.20910693849396045	0.2079356078537966	0.20895256802632756	0.261491925573464	0.21051023243160524	0.21274830304996278	0.2207564248214055	0.2135115203932487	0.22703800007211633	0.20819197254462507	0.21906060591931376	0.21118345795800414	0.2171749689761076	0.21028088771462905	0.20967689012169616	0.21467451965132836	-7.298000000000002
702	0.2095943116511743	0.20866555832626574	0.20816288218913362	0.209260563604554	0.26114013053553203	0.21029811285199262	0.21256755092297872	0.22107445702327264	0.21366965488284412	0.2274336437971663	0.20799058633770334	0.21915987614917629	0.21075329211089516	0.2170041778565678	0.21045014294024525	0.20908569991055076	0.2146752506304937	-7.297000000000011
703	0.2097305199573375	0.20823939539852634	0.20850634482616737	0.2093940422341309	0.26042556758123186	0.2101192662015699	0.21259885025582292	0.22118670568443421	0.21371192804549366	0.22783695375951998	0.20773781020313747	0.2191128794855297	0.2103486153676925	0.21687341852788006	0.210908594973031	0.2083253233355715	0.21478734332061436	-7.2960000000000065
704	0.21019031476712274	0.20795202878529712	0.20888695725439851	0.209464050064455	0.25942076969684297	0.20985816935201485	0.21286787608539906	0.2209687294045402	0.21336394615702473	0.22808445176323194	0.2075442180962102	0.21897520856747868	0.2101779437995832	0.2170182376098262	0.2118068875782665	0.2077498665217684	0.2148035242196213	-7.295000000000002
705	0.2106351008830538	0.20804613725886337	0.20931216366628802	0.20953772589961533	0.2582900897545876	0.20952670086499978	0.2130021502842284	0.22051947865288452	0.21269677297012263	0.22829843554693713	0.20762409862772138	0.2187859793816878	0.21013408979849676	0.21737763813089125	0.21277440920781907	0.20756605031089503	0.21452964149302775	-7.294000000000011
706	0.210724802029026	0.2085460651569966	0.2099293271033519	0.2092760157479187	0.2574414373341312	0.20905450701343006	0.21302245200745457	0.22026893463128033	0.21217911513460858	0.2286731835382129	0.20787240264113557	0.21875238228619376	0.2101901394155362	0.2177612224753172	0.21356031180689966	0.20774067788182493	0.21411183022769728	-7.293000000000006
707	0.2105812019156086	0.2093279838424059	0.21041538172149396	0.20869073764953558	0.2573331392558478	0.20838746226434696	0.2130060725755888	0.22034294914668628	0.2120233971752025	0.22914780209219204	0.20802753902920604	0.21914213837960922	0.2103365661205974	0.2181466129409827	0.214189447785982	0.2080801755526976	0.2135690905659477	-7.292000000000002
708	0.21037834968147015	0.20995709628499493	0.2105773707224084	0.2082812661502059	0.25781899026268396	0.20770066306008628	0.21307938510502733	0.22039497283699963	0.21218413746133358	0.22943786038184516	0.20807470169749123	0.21979796074333527	0.2104146572906648	0.21842879334602222	0.21442274947822523	0.20836206649964803	0.21301349762929284	-7.291000000000011
709	0.20996823812677365	0.21020186128715296	0.21065714315963674	0.2080975395392441	0.25842744816547025	0.20728018832373327	0.21328726813659862	0.22005369987960885	0.21250403585392544	0.22951928021670112	0.20806371747426605	0.22028013778002548	0.21052246457232704	0.21859043689127966	0.21433594095958858	0.20859911052677146	0.2125408005766481	-7.290000000000006
710	0.209476030297724	0.21047792977305532	0.21061739833634432	0.20788050608205397	0.2590453942175956	0.2073405239505461	0.21333402659739328	0.2193155681553419	0.21279632540449522	0.22952808567980384	0.20811396309071953	0.22025228300125213	0.21091907666780563	0.2187077251196927	0.21423666510305567	0.20870176758823655	0.21205918025925907	-7.2890000000000015
711	0.20907901820159291	0.2108125445619909	0.21046174297034648	0.2077141517032878	0.25962087631087377	0.20765423139631278	0.2132619186360893	0.21852182135809758	0.21290162985329159	0.22956302000037676	0.20835838631498907	0.21971164765899362	0.21148552717746844	0.21879976098739598	0.21410006764637052	0.20868769681642577	0.21179214622572623	-7.288000000000011
712	0.20869285138561441	0.21083217114368932	0.21041573811425168	0.2075444163639855	0.2600375216002898	0.2079586448629338	0.2131918180008673	0.21799315742591172	0.21280022562131473	0.2296727032964617	0.20873076166613558	0.21896626311985387	0.2118259867089426	0.21888315551270954	0.21411594634372233	0.2087587870679343	0.2118413366503361	-7.287000000000006
713	0.20830953754267706	0.2109076570966704	0.21021886502266507	0.20754277014264674	0.26038914676106945	0.20820851637308666	0.21302646156214777	0.21757200398634707	0.21270796975428202	0.2298679592671292	0.20909467344545096	0.2183190134007291	0.21168042939687623	0.21888332147223233	0.21427833933504187	0.20879406416557397	0.21206102987521913	-7.286000000000001
714	0.2079439522765188	0.211460535030386	0.20973123531763438	0.2081231341392841	0.2608534976945125	0.2083833308412669	0.21280976205304086	0.21702105244866646	0.2126759886506297	0.23019817120848174	0.20918488129593135	0.21787918921824367	0.21110225057137322	0.21885297678598542	0.21412895789873182	0.20872172138360068	0.21232985848605188	-7.285000000000011
715	0.20765036463052633	0.2120936361919325	0.2091757655330919	0.20895128229837637	0.2613258213548712	0.20844010886576791	0.21252786405868784	0.21663225857938098	0.21258066570140075	0.23053782026201558	0.2089726430935712	0.21755821536385012	0.2103506040052213	0.21869125270447165	0.2135702441581615	0.20863249413039228	0.2123581416038191	-7.284000000000006
716	0.2076407243095091	0.21216172944458525	0.2087385624828985	0.20931841427988893	0.2616343923295021	0.20841456854780205	0.21220565103876488	0.2167135800875702	0.21235989276346995	0.23065691575067196	0.20885862722282691	0.217264187359757	0.2097729285209092	0.21823914302704311	0.2128030423928203	0.2086003940477093	0.21203573836796924	-7.283000000000001
717	0.20786890724221857	0.2116338903652969	0.20861740370552245	0.20926828796641014	0.2618849487465875	0.20864298516650426	0.21215765099247857	0.21709235088767267	0.21200694124224284	0.2304994510550836	0.20883158244017977	0.21689280219819052	0.2095004381002843	0.21784353012248978	0.21210549729007394	0.20867495499798625	0.21173738834168862	-7.282000000000011
718	0.20800357761879396	0.21094740253490973	0.20886809221215197	0.2092401555429107	0.2619742263979033	0.2090876688543768	0.2123113680824056	0.21748973934768046	0.2117279027333715	0.23004235854987315	0.20860274583908112	0.21635470953582064	0.2093104944245408	0.21774393966148375	0.21156687876497307	0.20877318925659935	0.21175738798180688	-7.281000000000006
719	0.20802038093868325	0.2102829725175	0.20926691615984125	0.20934417274066047	0.26159482606788714	0.20938594685204154	0.2124184636086479	0.2178922587664975	0.21164581716847572	0.22945133788725633	0.20836034167946138	0.21584525977675634	0.2090789505037352	0.21778749687482146	0.21108133365501602	0.20883703158920258	0.21202995175382564	-7.280000000000001
720	0.2080188496706582	0.20967290773570318	0.20947679245411863	0.20959813291216822	0.2609201141798534	0.20930374592953566	0.21248950590557553	0.21839233185893878	0.2116772963122586	0.229104736259307	0.20817079468634644	0.2155475722626575	0.20882813001518913	0.21776769387681855	0.21075905232719822	0.20903841546587143	0.2124916311249045	-7.279000000000011
721	0.20784825687020106	0.20910970769759119	0.20952596076927185	0.20980123344242596	0.2603051215765323	0.2089534150558518	0.21238092968824476	0.21880591398093796	0.2117576874434903	0.22894576416338006	0.20812080318660736	0.21536451165209486	0.20847305131209645	0.21757717339448238	0.21070374986838353	0.20925416668052543	0.2131051685424275	-7.278000000000006
722	0.20774774712695496	0.20871095725833752	0.20943433068620237	0.209679893690224	0.2598472645675778	0.20880481215029087	0.21217989479961377	0.21882749356241232	0.2117594054167894	0.22878557180118925	0.20844635528903915	0.21510485105890484	0.20809160661552242	0.21725736493836115	0.21074433553503094	0.20909902110129835	0.21366760101118482	-7.277000000000001
723	0.20805372642552017	0.20838460563123348	0.20918533122997796	0.2094705898121551	0.2594411308565454	0.20881315770561754	0.21210748417835318	0.21848931527362647	0.21164497580491384	0.22879657096538925	0.20894618437736312	0.21476555319283305	0.2080451804039613	0.21694234278908656	0.21086975679306436	0.20886634921385477	0.21385799055141783	-7.2760000000000105
724	0.20867592855596945	0.20803068886060905	0.20911577279902643	0.209401117543441	0.25890359556314996	0.2086254220560954	0.2121866674117725	0.21802904372057857	0.21153862478898658	0.2291153653218749	0.209526567230975	0.21453147063553932	0.2082840185237044	0.21681182629771967	0.21121285105486498	0.20896986056208688	0.21367253869024957	-7.275000000000006
725	0.20933695765048813	0.20801330791869221	0.20943712623482827	0.2091258256317325	0.2584375928852839	0.20832095348263796	0.21230479774115427	0.21762712242634266	0.2113470407936618	0.22960778051726258	0.21018454649631127	0.21447737809109843	0.20868864280508168	0.21686046470856413	0.21162678433156312	0.20919390603341811	0.21340162524760628	-7.274000000000001
726	0.20971807658861213	0.2083985067567349	0.20998535455010445	0.20848202963796655	0.25839616300311924	0.20815580069617423	0.2122250822996313	0.2173342347448946	0.21100614529474526	0.23000619950535203	0.21054838254864766	0.21461299521624017	0.20929898213074488	0.21718340322927024	0.21190395399947534	0.20933473098893124	0.21313144798864056	-7.27300000000001
727	0.2097514916274603	0.20888550169485542	0.21028001345090377	0.207790167268779	0.258549353803379	0.20816636773465644	0.211864366738953	0.21710642053182347	0.21087379542968865	0.23005631593998058	0.21054104735423151	0.21504957919005566	0.209866585162302	0.21769957800120682	0.21207924033589512	0.20939117464595122	0.21291816215875164	-7.272000000000006
728	0.20958354725422554	0.20939436060447802	0.2102598347821952	0.2072530010968692	0.2586487746511743	0.2082784094495917	0.21141291890495306	0.21693625634978378	0.21097457469032407	0.22965767229428818	0.21047802632338986	0.2157097520522652	0.21024418637067582	0.2178576225159236	0.21224522875691276	0.2094290372772208	0.21286118108731486	-7.271000000000001
729	0.2093783614905677	0.2100129423444796	0.21031432446097034	0.2069530410760473	0.25883975478619914	0.2086159141497347	0.21114992735145074	0.21685212291345046	0.21100221885577425	0.22910219670413393	0.21057143541727052	0.21619187547793717	0.21048410554805738	0.21767313282430617	0.2123655976861474	0.2094445264276175	0.21292476663616597	-7.27000000000001
730	0.20934907886923595	0.21059901203510595	0.21041874443657618	0.2069435034476588	0.25906585247337954	0.20916701451374295	0.21113225641917996	0.2167101995659961	0.2111401468946976	0.2287265712473481	0.2108154347905172	0.21633271990064107	0.21072295012772466	0.2173914109434376	0.21245975408754356	0.20945422817157205	0.21288932975972982	-7.2690000000000055
731	0.20962079920207788	0.21095442491978283	0.21040270801210234	0.20705028481296156	0.25925903384247895	0.20959459671043024	0.21113982735268125	0.21642872198898136	0.2115676031569411	0.2285690166037588	0.21084260546223643	0.2164322781325015	0.21097676083066952	0.21698465616920962	0.2126348637387385	0.20968496364588354	0.21264597041230804	-7.268000000000001
732	0.20994177092841682	0.2111368400081328	0.21024957510735665	0.20720863458605285	0.2593404880037093	0.20966981863484813	0.2110378690089362	0.21619824855000844	0.21195033002435892	0.22865162902285843	0.21030177545516462	0.21681658397471193	0.2113458719658703	0.21663106434246387	0.21273504448943653	0.20994116718220782	0.2123212493944257	-7.26700000000001
733	0.21004251630754434	0.2112395461913275	0.2100722238172497	0.20761486994538622	0.25943118484380095	0.20958832308643258	0.21098195341839787	0.2161917843998991	0.21217551967568976	0.22886962893455	0.2094708417587381	0.21756873400936103	0.2117086033009708	0.21642373199496362	0.2125142033917237	0.2099017968743737	0.21203369862465082	-7.266000000000005
734	0.21006096649389105	0.21127267865730584	0.21001878629221102	0.20816603171197873	0.26000685954645014	0.20962816206202792	0.21098162033709056	0.216506565941366	0.21245361393268497	0.22889067565440158	0.20874212057488414	0.21840909822352017	0.211626435778696	0.21628196894969456	0.21202583545965423	0.20963825552449278	0.21185281649004012	-7.265000000000001
735	0.21008175888759667	0.21117927662879832	0.20990329823925155	0.20866053036712365	0.2609210431062255	0.2098007957185855	0.21096907776949722	0.21704566679011877	0.2127668827694587	0.22849098234646925	0.2079759415646198	0.21895381982361406	0.21130959595798834	0.21607885395599574	0.21126692062258431	0.20934287147182104	0.2116929941652568	-7.26400000000001
736	0.20997142705758734	0.21076190326860061	0.20975953588894178	0.20909446217783728	0.26162400111207496	0.2099425687793972	0.21099578954063958	0.21756866328020993	0.2129429626074957	0.22787202806236823	0.2072246865868808	0.21906090410116563	0.2110806708646141	0.2155609507987414	0.21038090308021354	0.2091521292308393	0.2114556434523825	-7.263000000000005
737	0.20989977431081985	0.21014500501792616	0.20972388841097095	0.20926219800337992	0.261755961295323	0.20997712610369001	0.21105686281312463	0.21802929113328567	0.21293899891353363	0.22744704742506194	0.2067304300208285	0.21877103344788365	0.2108718971032759	0.21479008395708832	0.20981489361926076	0.20907732126127154	0.21125286050860648	-7.2620000000000005
738	0.20998019052483005	0.2097646057674865	0.20970249256087806	0.20912758870366147	0.26125465775058	0.2098777626885549	0.21109809404703997	0.21837513144779447	0.21290517638165574	0.22726444826071973	0.2064669843217573	0.2181384197378304	0.21066267259100213	0.21408168040283101	0.20961091193873765	0.20908847903388048	0.21128296939657337	-7.26100000000001
739	0.21000227631915835	0.209440120149093	0.209723352134015	0.2089860313127578	0.2604545895360557	0.20951421254551952	0.21106332166271616	0.2185800818886388	0.21290591648431972	0.22727609626435946	0.20653634176575203	0.2173189707402724	0.2103871780130342	0.2135540536914105	0.2095831954242601	0.2090737717354136	0.2115489413029117	-7.260000000000005
740	0.2101037294036652	0.20895130767789094	0.209525017867323	0.20890637346220242	0.2597360611183524	0.20893341675488608	0.2110771037346103	0.2188676446280274	0.2130316377580032	0.2275734863791849	0.20690770268191203	0.21694705732207567	0.21001822718411048	0.21321536722532916	0.2097139513882305	0.2089338737353866	0.21185115894718826	-7.259
741	0.21043760835381253	0.20859625608925164	0.20905027390235467	0.2089334559482447	0.2593142612113781	0.20831145413342922	0.21129137613347768	0.21924361037851914	0.21340767842920225	0.22805797601091665	0.20738432093093434	0.21713655439059817	0.20964740098845686	0.21308490049947917	0.20992573750755109	0.20865497970603394	0.21212910008161287	-7.25800000000001
742	0.2109164001358054	0.20846791786361954	0.20868141298437878	0.20908500889168102	0.25921532514463097	0.2079106866003541	0.21169716838805674	0.21945898586931334	0.21394315724911384	0.2286267994283547	0.20788524039823839	0.21720598413668418	0.20934350887099015	0.21313472129356273	0.21010393487564982	0.20819451041585105	0.2124026635291719	-7.257000000000005
743	0.2113916039957034	0.2085009268648179	0.20854014003753274	0.20913506640718132	0.25927891393359237	0.2076765082785681	0.21221406396870698	0.21940703518981375	0.2145328113781721	0.22909516757256643	0.2083243742551666	0.21701162214664688	0.20921960938308096	0.2132944580738778	0.21046940563458552	0.20773288987493857	0.2124202796102932	-7.256
744	0.21170683632661708	0.208645838923746	0.20875556109743226	0.20902833790472725	0.25932308281164446	0.20739759033191074	0.21271237984062757	0.21915791969368936	0.2149336770260728	0.22934366623802083	0.20865471133479982	0.21675262347447052	0.2093462926625061	0.2135497587190402	0.21123890594761596	0.20758594673957356	0.2121008699938987	-7.25500000000001
745	0.21188567589828117	0.2087136767826419	0.20939410696270977	0.20885969435417534	0.25929196008989647	0.20718192700556004	0.21315847379168065	0.2188526897404527	0.21495191962117108	0.2295398646610975	0.20892390733985916	0.2165464768186803	0.20970594482278473	0.21395593181652045	0.21213451795123447	0.20773918045830986	0.21188722878426905	-7.254000000000005
746	0.21179519500963215	0.2085605589381934	0.21014235062864642	0.20858990740162117	0.25925023366179667	0.20705340909582087	0.21336297444161206	0.21864191582121253	0.2147700303721845	0.22970312397302867	0.20915852690373665	0.21638789692639426	0.2102738265008265	0.21463587579856275	0.2129284126168719	0.2080646653010131	0.21198413732722876	-7.253
747	0.21135870575507956	0.20836712409807576	0.21070521901276898	0.20810200859603295	0.2595099951632566	0.20712734373929095	0.2129997377720479	0.21854997122571704	0.21461098153593358	0.2296989789912125	0.20922361798015846	0.21608054391067905	0.2108876420810864	0.2154985838472279	0.21329237780650578	0.208511703850997	0.21198707514016815	-7.2520000000000095
748	0.2108493440298685	0.20821215813920707	0.21097262332367417	0.207852280463285	0.2603001555976109	0.20755407395368275	0.2125072329731607	0.2184774372322322	0.2143913188271035	0.2295194918912777	0.20908043109533855	0.2156242029190321	0.21132186964230615	0.21629039355071816	0.21300635118479883	0.20893619069339625	0.2115801228730857	-7.251000000000005
749	0.2104577666548047	0.2080126096802489	0.211053768098183	0.2082753357889687	0.26126201916036396	0.2081197311429463	0.21238646079611032	0.21825905145743218	0.21391620341394607	0.22935022801821048	0.20885788341485143	0.21525993568250248	0.21155912902490817	0.21675817494250585	0.2124637195931247	0.20908639189389705	0.21089628412689307	-7.25
750	0.2101754474013372	0.20788430525699134	0.21106206390047322	0.20879556132544294	0.2620688915324467	0.20865427138406933	0.21238458193674456	0.2177753889976192	0.21333449883955347	0.2293250600162306	0.20874481979799486	0.21501955493392902	0.2116905924388873	0.21681257108289584	0.21209277807493945	0.2089244279714044	0.21041014976285838	-7.249000000000009
751	0.2101401600363676	0.20797268824054782	0.21099080057992312	0.20877164479716878	0.2627025216994181	0.20909751196829796	0.212268018439471	0.2172497578799602	0.21282219424066443	0.22944150427215945	0.20870749659544702	0.21478899406708266	0.21185722233675816	0.21673751515633233	0.21207525657262963	0.20883334207018212	0.21038995662829021	-7.248000000000005
752	0.21032583597847684	0.20842952743077586	0.21070495631234107	0.20846473380265207	0.2629167566952582	0.20932755906779466	0.21194997973903046	0.21708954440262407	0.21240402261068497	0.2296056485801054	0.20853142453043225	0.2145229146418129	0.21211310594608646	0.21672134912830845	0.21223626382775318	0.20903753825491422	0.21064549224069964	-7.247
753	0.2103216568508552	0.20925473159855035	0.21013115083974454	0.2084393164969342	0.26276285269247335	0.20941981559081363	0.2114291965048006	0.21739187035615623	0.21221940920015211	0.22966805750640767	0.20835733319723432	0.2142101171568111	0.21225010166751979	0.21659684429229967	0.21229806537660229	0.20940659105011847	0.21098363824360555	-7.246000000000009
754	0.20976582824291937	0.20994248726649078	0.20974730446689227	0.20873805741626206	0.2625041875298303	0.2093833855384023	0.21091025605099784	0.21791553317662313	0.21222002093548897	0.22946172743765997	0.20823580214936194	0.2139928965368611	0.21206339346449657	0.21636677192290288	0.2120258385423313	0.20979622809083592	0.21133988905740103	-7.2450000000000045
755	0.20879924880827988	0.2101766947292933	0.20965858574886015	0.20930762001667183	0.26202489026987885	0.20922973152638624	0.21037959257648597	0.21850893125425966	0.21233815905698922	0.22891359589494267	0.20797414753099278	0.21387993231869804	0.21173030530173806	0.2161740615816643	0.21142283477251267	0.20985340212224535	0.21159882416730422	-7.244
756	0.2080267127954772	0.21004822502929374	0.2095099153752677	0.20994823059913942	0.2614508254097654	0.20913191056084132	0.209830012228106	0.21919297797130727	0.21273605743444196	0.22829331055023142	0.20771218232374655	0.2136567996575501	0.21144383133484299	0.21576630379892606	0.21083610358228438	0.20969668703434877	0.21157518947578324	-7.243000000000009
757	0.20777101125203634	0.2095519293909934	0.20942214060160377	0.21045959778574488	0.26071028585293593	0.2090350967827876	0.20950843333215943	0.21994483049997446	0.2133024053921397	0.2278182260876535	0.20760474644359134	0.21330147951439074	0.21118323070913758	0.21502797255535885	0.21049383961790188	0.2096042408478411	0.21142475730757113	-7.242000000000004
758	0.20776598985766598	0.20905291622709804	0.20934142694097158	0.21077172332688143	0.259617262255985	0.20892220768311595	0.20944335237401937	0.22054505980378172	0.2136639497932714	0.22760709393717196	0.2075885364266568	0.21304994491336499	0.21096795974619248	0.21439063735814673	0.21054295880313026	0.20931849071457595	0.21136607535580051	-7.241
759	0.20788316363289383	0.2089310833648237	0.20915440637210575	0.21066695807097954	0.2586210241379343	0.20880468958516382	0.20946271365433247	0.22084209116739278	0.21371332129340487	0.2277745975399066	0.20773724056453224	0.21310323782812438	0.21056596903858724	0.2140850279721231	0.21101089466250594	0.20899192942118788	0.2114686407229005	-7.240000000000009
760	0.2083223152437065	0.2090163035404175	0.20889532499000357	0.21051140323015105	0.2580222873137525	0.20861071530604683	0.20949313985252985	0.22097063914161966	0.21365114052826611	0.22808881625176228	0.2079676588928536	0.21347414606890958	0.20993758958836548	0.21403581369013275	0.2117405463728148	0.20878055124453632	0.21172751711719584	-7.239000000000004
761	0.20899126252410016	0.20930192881476214	0.20832781011460386	0.21056074494434196	0.25790501465213167	0.2083437295716603	0.20971079568025802	0.22113913760595147	0.21360678966730118	0.22829466351892674	0.2079863201529038	0.21392823486656787	0.20940478042796176	0.21410261972570316	0.21250276529833076	0.20849033488194485	0.21206284773283002	-7.2379999999999995
762	0.209654866441405	0.20986884662712893	0.2077195966438553	0.21051117185642854	0.25818234560649594	0.20803008740407963	0.21000164146187356	0.22133409905407792	0.21352319056341942	0.22820917525410503	0.20790799774124197	0.214231749032282	0.2090956542181589	0.21411887637824062	0.2131393757076757	0.20817545809240387	0.2124098491638936	-7.237000000000009
763	0.21019039255016161	0.21020081302972077	0.20755273824560416	0.21033520565013078	0.2585277943616081	0.20782705795733317	0.21025886000741792	0.22126608208524134	0.21326410408030114	0.2278916744839057	0.20803364315975895	0.21443722613844343	0.20913028179471405	0.21413136062772162	0.21385624623988694	0.20800812577942984	0.21250161231687328	-7.236000000000004
764	0.2105001114691764	0.21019506867222226	0.20769783722511415	0.21009076965573545	0.25895286390196764	0.2077823651319369	0.21061323708385665	0.22095096106659398	0.21280396320613507	0.2276722118025306	0.20833801131258298	0.21464023086797757	0.2094894938791522	0.21432199544136912	0.21465635954209647	0.20803958448597767	0.21221167425319226	-7.234999999999999
765	0.2105618851460243	0.2102124287020061	0.2080261651049544	0.20979891534294542	0.2593037520886686	0.20779372428421547	0.21089646573051263	0.2206738486784433	0.21230063798403645	0.22764206220727978	0.20865538908126338	0.2147704505057085	0.20982476963180988	0.2149279278892256	0.21519705955623578	0.20816000672298043	0.21188033428482445	-7.234000000000009
766	0.21052485653744388	0.21032989414921371	0.20856259294170548	0.20954377400293936	0.2591784151254219	0.20768156534674628	0.21097086192065936	0.22048268700622317	0.21198302488449014	0.22776060653525493	0.20872347286023246	0.21479556255418727	0.20997344593885453	0.21576050209086364	0.21543382901214306	0.20818552733508522	0.21195673800429213	-7.233000000000004
767	0.21037784281738028	0.21061928700108132	0.20910407725212446	0.2095185028995435	0.2588731650532664	0.20751010823918714	0.21085882475672865	0.22026826645010375	0.2119778860371014	0.22787390948382302	0.2084435781649729	0.2148761497337428	0.21004053988563134	0.21648026527458117	0.21545026298132677	0.20819395264996218	0.21226020524001024	-7.231999999999999
768	0.21003857734239803	0.2108381284373495	0.2094857174919889	0.20979589616382666	0.25878702050879226	0.2075334698438507	0.2108353923467845	0.2200094276936094	0.21219436883119086	0.2277447018135142	0.20811935144169993	0.21512556758431317	0.21019077702414737	0.2171431870812603	0.21532327110898988	0.208253873215908	0.21237648383894037	-7.231000000000009
769	0.2096316855558043	0.21078967906958082	0.20968494411225555	0.21016240600703684	0.2588813654620571	0.20769372518138474	0.21098106905854755	0.21978603125674678	0.2124505587079424	0.22749575138624475	0.2079070173458748	0.21530492128917106	0.21047662692184568	0.21758129300276097	0.21521348387427017	0.20832602932602523	0.21243750900324238	-7.230000000000004
770	0.2092525330675901	0.21086065502315723	0.20969883069530437	0.21042080757929565	0.2591052796685379	0.20808950518000363	0.21103166517281557	0.2195007441523	0.2124931715398333	0.2274939886060625	0.20774797849658505	0.21521357475603245	0.21081336576357754	0.21747643392770172	0.21516276886419555	0.20834978231827467	0.2125396482824972	-7.228999999999999
771	0.20893899250525327	0.21117099218081314	0.20947604604541406	0.21043096688390245	0.25930016828698343	0.208616818911296	0.21093194324924008	0.21905012593653883	0.21228876846072076	0.2277994698541357	0.20762654072063685	0.2151210790811266	0.21112882031728503	0.2169311940954589	0.2149703728636243	0.2083124185870339	0.21259510662781145	-7.228000000000009
772	0.2086676520451177	0.21135981786579688	0.20926564197216468	0.21015624249584153	0.2593271585665778	0.20880821578497896	0.21072476413364744	0.21877367736590575	0.21217856070108929	0.22826917822932075	0.2074328460766915	0.21527428558625553	0.21128095786139223	0.2163434959973336	0.2147227130554388	0.20848881632594424	0.21268464466369608	-7.227000000000004
773	0.20821598684806625	0.21145329444921163	0.2093555359767489	0.20971257127828594	0.25930184582302657	0.20868258310876225	0.21034451035384694	0.21884739549360746	0.21230224864395683	0.22885911970036676	0.20694450313011628	0.21551515068843352	0.2113224354979894	0.21595649644746265	0.21444805157079053	0.20874580687051517	0.21277192537607278	-7.225999999999999
774	0.20751683959341938	0.21153593424778655	0.2094383896661958	0.20909381510223818	0.25946265349885334	0.20866419320366467	0.20984400344405005	0.21895481687696844	0.2126343940270523	0.2293640027914924	0.2062262534024643	0.21557382040654022	0.21131757663226405	0.21573953458787326	0.21372778725934116	0.20892805939819856	0.21285050416243845	-7.2250000000000085
775	0.20683248430607298	0.21137497093192523	0.20932663056901796	0.20844972042570634	0.25984803669302764	0.20897709508377754	0.2094599467815338	0.21907642683901404	0.21323035979082244	0.22934427859325376	0.20565141773788162	0.2153732676390679	0.2111604986988263	0.2154829805266612	0.21276940874276387	0.20912131796661135	0.21296577924512483	-7.224000000000004
776	0.20653958658033214	0.21090181887650958	0.20924262269038407	0.20804046514614852	0.2600668844160603	0.20926066916270172	0.2093351321289185	0.2193522154800199	0.21395320807160206	0.2288130582782278	0.20542677827398428	0.21497651827234976	0.21109167995305342	0.2149883549424984	0.21204300129432682	0.20902091554878754	0.21290326237311066	-7.222999999999999
777	0.2068802793706641	0.2102956505388591	0.20929100789451788	0.20771273150996325	0.25991492910805675	0.20935467912591257	0.20950241535504577	0.21956094787295005	0.21446771577603457	0.22821482055409034	0.2056129839886517	0.2145928706620277	0.21116455960086145	0.21427460662652537	0.21155969873452712	0.20863200187922284	0.21276218738097658	-7.222000000000008
778	0.2074138688257729	0.20979027127253322	0.20945397452462558	0.20721584334604135	0.2596933848668937	0.20940392025954394	0.20975244044428393	0.21951994463870295	0.21456867631196005	0.22784438371304028	0.20612300683304313	0.2143576281447135	0.2109948323306276	0.2136326839181252	0.21135462480986789	0.20816464855097097	0.21276202534090766	-7.221000000000004
779	0.2078843298240905	0.2092228776762214	0.2096422012669216	0.20662875650577942	0.2596213107400217	0.20927773349344997	0.21003459229914964	0.2193682065665514	0.2145596754863417	0.22780823958126298	0.2065930930140997	0.21432286458249464	0.21058080680471195	0.21336815179863214	0.21146777287711865	0.2077383699130027	0.21279735717675358	-7.219999999999999
780	0.20839831844113096	0.20859018010948488	0.20973874434298653	0.206134457788334	0.25962383522651217	0.20888837862491982	0.21047458834814775	0.21933168127306826	0.2147861495100952	0.22783178489956396	0.2067835371950378	0.2146432540877807	0.21012254775167402	0.21339467553856994	0.21168444478843862	0.20770259737674068	0.2128641406910059	-7.219000000000008
781	0.20891621028103666	0.20826641302996593	0.20971548679762098	0.20575192824050453	0.2595656891929892	0.20831789424754046	0.21102550250666283	0.21948205231030873	0.21513492889933394	0.22774418094004997	0.2067808917971258	0.2150793766328612	0.20969529420505442	0.21349653757374146	0.21194320531686128	0.2078881674383614	0.2131195420099178	-7.2180000000000035
782	0.20951922679287063	0.20830244336559323	0.2096002487115173	0.20569186944929066	0.25957665296178456	0.20783372222470597	0.21168899820146272	0.21961582353633904	0.21536186638744298	0.22774006020284437	0.20656983818515834	0.21536558892693786	0.20946769036669388	0.2136160306637995	0.21225453172485098	0.20796706798290368	0.21360382207189696	-7.216999999999999
783	0.21008618347420732	0.20845337650878065	0.20959246440288315	0.20597094110579817	0.2595825205343003	0.2075160732541695	0.21235738789122952	0.21944504400665857	0.21537642460136946	0.22775878571316116	0.20628012513423177	0.2155451923779807	0.20962055335540777	0.21381011930288832	0.21249104150340115	0.20809013207005306	0.21392057158320427	-7.216000000000008
784	0.210545038931675	0.20834260957457876	0.2098419415422718	0.20624777158599275	0.2591923737548167	0.20718302546014336	0.21290088060529316	0.21899803371258764	0.2151800401657606	0.2277495037873018	0.2061617286587641	0.21560579533509802	0.2099958056895363	0.214090427634	0.2127137177231689	0.20837490691962635	0.21388271285940474	-7.215000000000003
785	0.21090342969602693	0.20820013326801212	0.2101775502902522	0.20636145910771797	0.2586688640743048	0.20679418443471198	0.21319994674253795	0.21849418877576154	0.21479097755262946	0.22792963343547828	0.20627072435770896	0.2156211373083516	0.21035191248921092	0.21449967445388907	0.2129671207564466	0.20865374591896052	0.21393823745999724	-7.213999999999999
786	0.2111590783034127	0.20835068346343588	0.21022585422180468	0.20633828009624564	0.258472288680186	0.2064918698129586	0.2132238682274844	0.21789884666596676	0.21445693761629195	0.2282567197652833	0.20658022411788313	0.21570566414249742	0.2105734390281377	0.21507824480368878	0.21314826730302552	0.20872830153012162	0.21425072925793637	-7.213000000000008
787	0.2114501443889768	0.2085531377392743	0.20978081386395095	0.2065674443906015	0.2582896263592987	0.20638929581570856	0.21303523600003962	0.21724360370409115	0.21415248562654704	0.2285145899764258	0.20674433021068292	0.21590536102143318	0.21042626692829727	0.21564984025705092	0.21312445731731147	0.20862098858742717	0.2147305647057233	-7.212000000000003
788	0.2117752355884711	0.2088350033547898	0.2090620197343516	0.20716191174182869	0.2581480244927232	0.20643116754825186	0.21272836744925752	0.2168778831615305	0.21354642616701427	0.22869104709810056	0.20677923685188682	0.21623993430884478	0.21003892008874447	0.21596971496862433	0.21291592757257688	0.20843414917920783	0.2154326234195804	-7.2109999999999985
789	0.21194056859492263	0.20911869211221146	0.20827710553425424	0.20764580078787448	0.2586433417521355	0.2065990305954266	0.21260424720405427	0.21682582556503444	0.21281234500074597	0.22888632087294694	0.20707988585291134	0.21662946828094076	0.20966679747054423	0.21594144515517572	0.2127430214047458	0.20835262311451874	0.2160121019711444	-7.210000000000008
790	0.21188717077920505	0.20920633505442832	0.20764976652060532	0.20780335465325792	0.2595308338465506	0.2069470938736741	0.21269579965835336	0.21675855574983585	0.21235964466288967	0.22912720997847705	0.20759312896192852	0.21681125101407117	0.20931835025109669	0.21584833520255164	0.212791953574269	0.20845118199903467	0.21601422625845187	-7.209000000000003
791	0.21172270464880652	0.2092044552019343	0.2075095931894005	0.2077028225138173	0.26033342033270607	0.20723113944955823	0.21282383953863504	0.21655650356005168	0.21222646876945483	0.22930196743097336	0.20787271345575684	0.2167279331608465	0.20935821914549044	0.21588447427187465	0.21284921781171467	0.2087395517595357	0.21561236812151327	-7.207999999999998
792	0.2112577782465348	0.2090978094646027	0.2076771196222508	0.2074923883479715	0.2609345529650521	0.20728344874468152	0.21297088682966375	0.21638795000276417	0.21230932983730896	0.22939772336971792	0.2076977789873568	0.2167402036008382	0.20991079914076163	0.2158125072773935	0.21267201490024062	0.20910314207703806	0.21509813848575396	-7.207000000000008
793	0.2102959361563288	0.20894363302044797	0.20783008192584337	0.20725668930755278	0.2614688402600224	0.20749315209652902	0.2127373688097035	0.21657505761322884	0.2126766350457639	0.22940886953924525	0.207261868953523	0.21687938836537854	0.21053371933196705	0.21553498691462056	0.2123482612977346	0.20936702637436744	0.21465418500800315	-7.206000000000003
794	0.20928433548569841	0.20892998890490877	0.2078480563782666	0.20697999507772452	0.2622148701807567	0.2079863464071597	0.21200236730421473	0.21714381922058362	0.21324416991033796	0.22917087243838832	0.20676288848936297	0.21678278280698257	0.21115293209030023	0.2152353332626784	0.21201164197233693	0.20945184203245196	0.21450020546075038	-7.204999999999998
795	0.20872545343149781	0.20916093378364128	0.2078156334335798	0.20672534659204858	0.2627418329361616	0.20856325064113482	0.2112805971138129	0.21780403658057892	0.2138194894240793	0.22873553410312802	0.20628711576704126	0.21647096892316328	0.21165637997314204	0.21492162004475396	0.2118322162441112	0.20932831481829678	0.21441772754992952	-7.204000000000008
796	0.20855660994926353	0.2094710378199937	0.20780490146928052	0.20673865129280317	0.26263494484407546	0.2090699883330278	0.2107492830905823	0.21842511226576136	0.21434643503314996	0.2282481145416701	0.2058854751715054	0.21629714487345217	0.21178506344696407	0.21448007289715423	0.2117772205508195	0.20927787777779194	0.21424803640456852	-7.203000000000003
797	0.20872349937186913	0.20961986600198254	0.2076868119789728	0.20700616452253773	0.26210952179532987	0.20906719358795864	0.21046892631091213	0.21899304696367386	0.21473395941264606	0.22774333122911072	0.20568396567490407	0.21638720450569898	0.21168719942779246	0.21396499363178723	0.2119391021354976	0.20946118713471712	0.21403461700294238	-7.201999999999998
798	0.20925011936976434	0.20975762315324462	0.20751747085532973	0.20723054680677067	0.26154285545324635	0.2085169466574071	0.21047209111551476	0.2193756654582205	0.21482455541535833	0.22735959124743005	0.2055121262050628	0.21659193040001815	0.21169192619208765	0.21362670518945334	0.212326306904548	0.2097532850644325	0.21364347694622646	-7.201000000000008
799	0.20979694035544091	0.20991296092332148	0.20747591587044023	0.2072156055355906	0.260969371903056	0.20787690626005115	0.2105332260563645	0.2194902644011304	0.21460457680436681	0.2271644296913129	0.20523253873638084	0.21683365089630702	0.2118147677671629	0.21357487184470275	0.21260060516691118	0.21009265069174515	0.21327693933267322	-7.200000000000003
800	0.21018453083147037	0.21009367946595728	0.20770109336606213	0.20689963594898164	0.26017437436763924	0.2073474200404646	0.21068847918119338	0.21963424666435144	0.2142480643746061	0.2270407134550211	0.2050359481549599	0.21727926635185493	0.2118043386146923	0.2136989755257092	0.21267613317611703	0.21039231241573703	0.21298165043487013	-7.198999999999998
801	0.21061677218164107	0.21031761233641302	0.20810229229065424	0.20667307007520613	0.2593880918583372	0.2069515254860046	0.21105857416849208	0.2200175692043169	0.21407369020401493	0.22675037029426	0.20494059859005986	0.2179049915883734	0.21159185044491927	0.21388327349369005	0.21253775776484568	0.21052373664028204	0.21262306765093644	-7.1980000000000075
802	0.2110158579095772	0.21023041794728647	0.20838030787496303	0.20667165470979496	0.25889431494020526	0.2066275687999913	0.21151439908194383	0.22030914801808574	0.21418470747822388	0.22621957599405756	0.2050424839008033	0.2182681449824554	0.21127679530142043	0.2140029054815091	0.21235251486074214	0.21049989248928344	0.21240672687574663	-7.197000000000003
803	0.21126306571711226	0.20975573270929695	0.20855504628879218	0.20666185763537895	0.2584636260210753	0.20643392699156665	0.21196541710006594	0.2202742487909804	0.21424574711029332	0.2257196890894141	0.20529142793555225	0.21818622804887666	0.21109911961409142	0.214129907273621	0.21240327611206045	0.21049911799325516	0.21248444151536286	-7.195999999999998
804	0.21152583745698436	0.20908010657503479	0.20888467229903707	0.20683846065106806	0.2578351891603921	0.2063138472605427	0.2125238944300904	0.22001483070490593	0.21394662331794034	0.22547994534872734	0.20571199683531172	0.21774903140551793	0.21106387647636463	0.21444244500275422	0.21275528104390437	0.21057403826676632	0.21266060317792243	-7.195000000000007
805	0.21174728709694718	0.208505778625244	0.20930383956145354	0.20730923668836804	0.25728578497418414	0.20610490413642224	0.21313953930008392	0.21955799556791997	0.21333310607084632	0.22552938807161732	0.20644356721365506	0.21693599825961374	0.21103206979357003	0.21495630273977628	0.21328516136015607	0.2106040570844871	0.2129224805720949	-7.194000000000003
806	0.21181374933998573	0.20822452351584972	0.2096355771166692	0.20784960607014924	0.25715269467480434	0.20595964103568704	0.2133762041339991	0.2189113638009709	0.2126834482731046	0.2258201947913259	0.2070237872245099	0.21596804905172137	0.211023147213873	0.21559419921418982	0.21372899712446108	0.21053943520188345	0.21353683745964727	-7.192999999999998
807	0.2119124737762414	0.2080881259348969	0.20970934390479976	0.20828702943764837	0.25733996801750353	0.20600677024005887	0.21317442663407038	0.2181541719336819	0.21231750918044273	0.22626813083874298	0.20723134848129565	0.21529173823054687	0.2110211706611043	0.21628356467748935	0.21399506840954846	0.21044908356081016	0.2143534932547098	-7.192000000000007
808	0.21206073146121224	0.20794760772761872	0.20952489054248594	0.2086194995815508	0.2576552792226363	0.2062283561489536	0.2127778028325917	0.21755802365213286	0.21230458050384715	0.22666894903053897	0.20736529871357992	0.21515653576807822	0.21103347387815197	0.21677621740779307	0.21419997699925503	0.21037678767950602	0.2152271729231826	-7.1910000000000025
809	0.21214516320657023	0.20789450544915464	0.2092672922970866	0.2090454585351794	0.25808457088413533	0.20656344845546887	0.21238811468431235	0.2172447812251952	0.21252292575416382	0.22690409803047262	0.20755931698469687	0.21533829352705294	0.21100856942055193	0.21687985171761173	0.21437900113976754	0.21022506779847763	0.21590529674785647	-7.189999999999998
810	0.2121741008535015	0.20806662593839198	0.2090165321039557	0.20943377830368878	0.25850457267521226	0.20696229782070993	0.2121250118535323	0.2168899105758551	0.21295644758289087	0.22716241608703264	0.20765938707306725	0.21541074889525316	0.2109590572657363	0.2168079717634822	0.2143239434250937	0.2101144702436104	0.21598046903771248	-7.189000000000007
811	0.21202993933945222	0.20814968744168777	0.2089360843971661	0.20961197264626796	0.2589190869931852	0.20741909049956966	0.21181195515283346	0.21651109412145927	0.2133618324324814	0.22749198075816796	0.2075549233636535	0.21535846549290294	0.21111344403307514	0.21674170412839794	0.2139841979328822	0.2101470129731716	0.21573114440446084	-7.188000000000002
812	0.21166833743983254	0.20820458812575618	0.20907071202886363	0.20960515481847558	0.2592335004299822	0.20776056846071045	0.21132017742086148	0.21647750449091202	0.21357580685972688	0.22773709414448126	0.2073636066947472	0.21537203250962125	0.21140414811161198	0.21665192305511813	0.21371773528483395	0.21033343614048175	0.2155769178678928	-7.186999999999998
813	0.21111384211476303	0.2086357716336082	0.20919277890059124	0.20932230652552827	0.25927556235779836	0.20786985338385722	0.21073666760533627	0.21690628768260214	0.21399592574867776	0.22786171403855177	0.2071569031754818	0.2155130190920966	0.211566233699214	0.21653729761523657	0.2135509621219063	0.21071472261657107	0.21537458067913315	-7.186000000000007
814	0.21039455171039165	0.20926745278555892	0.2092164564457899	0.20892373570351275	0.25910212504864144	0.2080739389135269	0.21013936240534065	0.21756872010742598	0.2149120971420948	0.2278480229361834	0.20704993327041907	0.21572757886431937	0.2114877061640736	0.21627358453445414	0.2131813269480959	0.2108541843910918	0.21488583096160882	-7.185000000000002
815	0.20990627075098042	0.20974788319828316	0.2090160917359617	0.20855833062959764	0.2586283143428276	0.2083553205322993	0.20962742354790537	0.21813114554380372	0.2159780601708754	0.22760432427836935	0.2072053032540668	0.21593148179498986	0.21110058596586945	0.21567665561319638	0.21269281432368678	0.2105096048217865	0.21412266855324782	-7.1839999999999975
816	0.20985679392009277	0.21003412690599574	0.20853426854572765	0.20833307967169537	0.25801818011745836	0.20837285456640517	0.20926326407752677	0.21858130578360602	0.2168548068194312	0.22715174229620425	0.2075479997487674	0.21624272360075425	0.21047207463485348	0.21487582487757434	0.21229319607122057	0.2099782471622051	0.21319047453833237	-7.183000000000007
817	0.21003043260413093	0.2101167868737014	0.20827304170213481	0.20818811079511262	0.25734703173809936	0.20817344404959756	0.2089958906512748	0.2190012672199411	0.217523452571538	0.2266037202036381	0.2080064374318822	0.21659414375869165	0.2098111863116251	0.2141835624209619	0.21210114193860802	0.20961423106454796	0.2122607664391507	-7.182000000000002
818	0.21036903378969854	0.21010189439509047	0.20837226640020845	0.2080112439770164	0.2565260529806544	0.20783528517076963	0.20888926399247518	0.21934212672495906	0.21792951964354854	0.2260718118446196	0.20858068281577088	0.216734326805044	0.20924092342021583	0.21382517771041032	0.2121127573426085	0.20966772900785352	0.21163329655293128	-7.180999999999997
819	0.21068014735389817	0.21025901636619068	0.20833730521659774	0.20771726662904652	0.25600124395707813	0.20742288223891459	0.20891780445155678	0.21966010716068746	0.21806790654362343	0.2258799673601935	0.20907142430494738	0.21673733653109176	0.20890076021921716	0.2138104775990111	0.21213343991938555	0.21007626111642486	0.21140424991382728	-7.180000000000007
820	0.21079119703294166	0.21048319713050972	0.2081421217579104	0.20721693832593285	0.2561123129643245	0.20709881614319492	0.20893375260354538	0.2201446919042004	0.21793721189841136	0.22600925527180402	0.20929369639985332	0.21682180490422515	0.2089227623549374	0.21407778112472847	0.21215017307047934	0.2106618069392267	0.21129504496061563	-7.179000000000002
821	0.21090888995039375	0.2104351771468415	0.20802343397368905	0.20695025744988804	0.2564636656857913	0.20667300296520758	0.2090440853199076	0.22074582615296606	0.21750948099621728	0.22599059121104437	0.20934472113608815	0.21698853858826594	0.20914346760793973	0.2146007646255743	0.21212696408712037	0.21122617002368474	0.21117444452826079	-7.177999999999997
822	0.21118788725084978	0.20995964190003305	0.20797705838138741	0.20694360910682952	0.2565930738313712	0.20620882595854567	0.20944791018149728	0.22107863194570931	0.21693072455724358	0.22577696063157138	0.20928976403981098	0.2169377818358857	0.20946419480776376	0.21522023066374166	0.21190341804607288	0.21149377565692545	0.21116606585280226	-7.177000000000007
823	0.21168583594043688	0.20933340296475614	0.20803606253275658	0.20694788709824247	0.25658106670210595	0.20624772525922985	0.20994415584411769	0.22093502967848108	0.21638475143614566	0.22556561713636436	0.2092137473710205	0.21641607576984803	0.20999941046751885	0.21580156041508392	0.21177368437284905	0.2114759739485669	0.2114723594947609	-7.176000000000002
824	0.21215825140133243	0.2087355835573836	0.20818368266337492	0.20717431975385034	0.25650174733634196	0.2066128484997001	0.2102806408410504	0.22045142431819004	0.21590802975376766	0.22547875210259763	0.2093275046633719	0.21574837730755284	0.21073417128075664	0.21623648688140007	0.2119282381492652	0.2113366416220165	0.21212355093354962	-7.175000000000011
825	0.21232048540224022	0.2081749491601273	0.20841942854782725	0.20768289571990728	0.2562569428874437	0.2068583838673614	0.2105583291028888	0.21972314006531887	0.21544598716455618	0.225658369405701	0.20951427218216734	0.21547110039051418	0.21142477520139344	0.21651522766387615	0.21211129444895724	0.21119001863229228	0.21286769138185038	-7.174000000000007
826	0.21233159446335795	0.20784462572757967	0.20854070016011494	0.20826029426027823	0.2562441080577031	0.20704620509046387	0.21078956570695961	0.21881382707761865	0.2149153847087602	0.22609207876172321	0.209559087856829	0.21542889348844663	0.21183069151207085	0.2167782211653722	0.21225057201815456	0.21119479823276832	0.21370292572791597	-7.173000000000002
827	0.2120948005482034	0.20793788024273324	0.20831854341134826	0.20879033164759292	0.25668031125187235	0.20715720266736304	0.2108917663147515	0.21807795181297973	0.21450478314256954	0.2266796321636012	0.2094889605355298	0.21530891110039532	0.2120145629702068	0.2169309592781663	0.21239745891887069	0.2112686353707363	0.21456862900498774	-7.172000000000011
828	0.21153403496343956	0.2083585121040644	0.2079192553629756	0.20934037028661165	0.25715687009268523	0.20699905261239293	0.21094277534991857	0.2176386456723829	0.21435435474086595	0.22718538731021637	0.2094851897534904	0.21512942836605217	0.2122203980204291	0.21665724756895155	0.21261162290430158	0.21131341331108708	0.21502321457844795	-7.1710000000000065
829	0.210985457762926	0.20870383112553065	0.20766481572768497	0.20982917049634842	0.25757023622754577	0.206654022753779	0.21109820229134182	0.21725680873149417	0.2142911503925908	0.22731292839279574	0.2095775185721087	0.21496307918354954	0.21230287532907693	0.2159677197476349	0.2129593707232357	0.21137872355385084	0.21493085057597017	-7.170000000000002
830	0.2105605680117929	0.20870676219111706	0.20784632530846145	0.21005651762542243	0.257780510193025	0.2063515727833068	0.21117010750437934	0.21681194408359677	0.21415082837668664	0.22720283080277687	0.20967718383269288	0.2147934479859206	0.21217978836869875	0.21529876131047887	0.21330185639808905	0.211486068587629	0.21457604527219218	-7.169000000000011
831	0.2101948506273262	0.20836006575057817	0.20824830317414525	0.21008249056159192	0.25755246319162217	0.20615220202249682	0.21079667589437126	0.21633543978955835	0.2139647142739784	0.22707009371330472	0.20971120393045936	0.21449086345475873	0.21229824705059774	0.21487045260550106	0.21339431158982297	0.2116535701603834	0.2142399952473825	-7.168000000000006
832	0.20975434181920163	0.20802855528828215	0.20872219725934027	0.21009034335430277	0.2572475596144621	0.2059835347465437	0.2102271508045995	0.21603625267053855	0.21394030584320162	0.2268865608614652	0.2095097738032125	0.21427391626166878	0.2128656896289683	0.21455771082815223	0.21324585990438794	0.21168695138691648	0.21388953862119114	-7.167000000000002
833	0.2090675821087872	0.2080785428618938	0.20932230087840645	0.2099603902584799	0.25727238108258316	0.2058740993868815	0.2098871733910025	0.21601284798996218	0.2139697913408998	0.22664917855576747	0.20922617826033696	0.21440729184821375	0.2135315573612097	0.2143146166044303	0.21311288843090978	0.21149916087061865	0.21333951601308088	-7.166000000000011
834	0.20846582706753786	0.20834932789361998	0.20958834644766963	0.2097023936987645	0.25767454976378695	0.2059787301317109	0.20964531991911428	0.21611986909660938	0.21404855164484551	0.22640980950102743	0.20916369854329636	0.21473098968898638	0.21376678443868266	0.21416988260366418	0.21318555274060613	0.21119212785360555	0.21276151418811495	-7.165000000000006
835	0.20832636460422577	0.20867188323626007	0.20944871341719967	0.20953934434933538	0.25811731262652227	0.20638304000580718	0.2093422057012735	0.21624741631152178	0.2143876363103386	0.2262878794735167	0.20906019014467492	0.21504356018660775	0.21344400755723728	0.2139661792298281	0.2134107931131175	0.2108334281878821	0.21220389821411317	-7.1640000000000015
836	0.20859778841123083	0.20908556788814253	0.20925853340713696	0.2094927962345275	0.2582001634025161	0.206833303983771	0.2092791858491537	0.21633278825150243	0.21489251721891697	0.2263767593356142	0.20873980529224534	0.21550383769061643	0.21299815974294686	0.21356294408328855	0.21382589416302492	0.21059847106689134	0.21159658419331007	-7.163000000000011
837	0.20915630712764138	0.20942039865016274	0.20914208623658506	0.2095054543792077	0.2579463355044027	0.20704268789539138	0.20944251268490785	0.21640699591297205	0.21510105887022865	0.22647441370318117	0.20860006910158746	0.21627770369000024	0.2127089821673062	0.2131086051592312	0.21437394434099247	0.21055441609971146	0.2111280916706074	-7.162000000000006
838	0.20971071172658953	0.2096341291656979	0.2092008126156603	0.20948069361259816	0.2576620476859238	0.20688880698908055	0.20966008373005945	0.21659029408806107	0.21467998722565065	0.2263269715294849	0.20871000892278904	0.21705755596583345	0.2124274777184544	0.21286700813102996	0.21479281673770245	0.21062162796292766	0.2109102937858512	-7.161000000000001
839	0.21016513578235463	0.20973279307337875	0.20920711519736232	0.20940854171622497	0.2575300522043308	0.2064919943377658	0.20999854194675358	0.21693088606109712	0.21400183390543248	0.22604034368678796	0.2086739190096102	0.21770954524562067	0.21214092473246227	0.21294983012361593	0.21498079921446508	0.21074650888123497	0.2110271010289263	-7.160000000000011
840	0.21052677852885254	0.20965836753722245	0.209003511300435	0.20934210897610173	0.2574394492693174	0.2060690708439214	0.21032565343847706	0.21746238191815115	0.21351163564915088	0.22573682118077157	0.20843553641669157	0.21850881690315813	0.21188127609984875	0.2133351289581744	0.21485103905577596	0.2109338534842006	0.21121900359345114	-7.159000000000006
841	0.2105979348243825	0.20962937189789282	0.208840945517639	0.20939530038722576	0.2573210677234332	0.2056084170007232	0.21060593889220186	0.21813935611013424	0.21337182518780484	0.2254015095752305	0.20840800714762575	0.2191728621604693	0.2116153805432707	0.21381247632474312	0.21454883597876656	0.2111494476529596	0.21129413251778045	-7.158000000000001
842	0.21061901901757202	0.2096730599930486	0.20873349080048828	0.2096561816617565	0.25738908926762283	0.20520009310420037	0.2110251618921419	0.21870487533556168	0.2136137785831293	0.22505402140095382	0.2087090752456386	0.21932301120144815	0.21153533408561728	0.21409771067928596	0.21421753037902647	0.21128657705635914	0.2115535245097858	-7.157000000000011
843	0.21085561944024234	0.20977115664869803	0.20864795699362684	0.2099547483360617	0.2575674096514861	0.2050447265275718	0.21148164489761806	0.21877054709349045	0.2140204507911802	0.2247127675881186	0.20906729885250233	0.21917735832051388	0.2117838134688219	0.2143093248437874	0.21395241802396495	0.21136630260507136	0.21198513277009823	-7.156000000000006
844	0.21117297951999975	0.2100086300966761	0.20868883538057448	0.21034304975725074	0.25757247410291556	0.20507428393967292	0.2117644553590769	0.21825250646152472	0.21431576352940265	0.22444947582520153	0.20945779763350364	0.218932336461934	0.21223476314455858	0.21462630582484313	0.21406613289337814	0.21138143414261315	0.21241321403419197	-7.155000000000001
845	0.21144431215889697	0.21016046441380654	0.20877734318670457	0.21083681767006773	0.25752524305846963	0.2049077137227008	0.21196926052985604	0.2174911296508461	0.21440839799697006	0.224479085456576	0.21003203842507392	0.21868422719996244	0.2126014166082191	0.21498205944927268	0.21443437827437029	0.2113786376210601	0.2128724831603108	-7.154000000000011
846	0.21150064424836496	0.2102491716119479	0.20873399468841303	0.21095776234471042	0.25743611327716964	0.20468668312642102	0.21213885724246348	0.21666726186941854	0.21429243790733218	0.22487227752813455	0.21053047884380077	0.21842360435381183	0.21270914955812062	0.2154418071432115	0.21461917924332682	0.2115533856637426	0.21358895246407045	-7.153000000000006
847	0.2112346028390999	0.2105093691951818	0.20856956977973534	0.21083827943813133	0.2574242787705011	0.20480346409787673	0.21219963603249473	0.2158050057930714	0.2140693720364223	0.2254043450617508	0.2106635100453093	0.21814733567677733	0.2126739963162925	0.21592292798241433	0.21460865704759868	0.21177234681186913	0.21453544983145034	-7.152000000000001
848	0.21083074076920272	0.2107634564404312	0.20833560191029593	0.2108430178043565	0.2576843202809468	0.20500607303001045	0.2121575946348524	0.21518065481038592	0.2138376486056668	0.22590192946082427	0.2105571916098643	0.217978734431308	0.2127108228757727	0.21614163279433374	0.21448459005266735	0.2120495996619589	0.21504496895304037	-7.1510000000000105
849	0.21064823033982202	0.21084075843987546	0.20822733777122554	0.21079928281949964	0.25801603530842016	0.20511122627215606	0.21212904501588112	0.21480788502294013	0.2135744008270352	0.22621085566096671	0.21035160772436345	0.2179086916055983	0.21296631037731956	0.21611950367172197	0.21418956240514161	0.21237485994877506	0.21493439733197053	-7.150000000000006
850	0.21072929150458924	0.21059079883281265	0.20862559088370247	0.2107705177814748	0.2583241684884059	0.20543798095700183	0.21222410173742573	0.21434875931976677	0.21341928446689312	0.22631643617500413	0.21022974846696785	0.2175990284357909	0.21330003725971192	0.21608022063752427	0.2138375074145228	0.21240378521423955	0.2146671374941914	-7.149000000000001
851	0.21072807027448817	0.21025994776653534	0.20935132645116722	0.21071624015740203	0.25848102219974983	0.20595835135316828	0.21229404049927075	0.21393113275508097	0.2134774530981909	0.2264323672135923	0.21014947343056148	0.2169213126388444	0.21360188910736755	0.21617048302457273	0.2135668460207472	0.2123048632640412	0.21450290996003366	-7.14800000000001
852	0.21056915821840896	0.21031998545463024	0.21008466388538666	0.21042781637662855	0.2581331641828727	0.20615902894141486	0.2119392081954193	0.21382247382855923	0.21369441654701407	0.22661526176271923	0.20994475633501677	0.21622274983576703	0.2138640091180871	0.21620344946188663	0.21347885844518522	0.21232431126626497	0.21453844040737444	-7.147000000000006
853	0.21022934488344316	0.21061873187031896	0.21059681826295817	0.2100800617620932	0.2576377645043423	0.20608240323870727	0.21130528048854774	0.21391418563336484	0.21395606681281298	0.22693586965187673	0.20966315454133658	0.2156452110564422	0.21397674540318545	0.21597156695138353	0.21354980436873006	0.21223065582946085	0.21458901523371152	-7.146000000000001
854	0.20963745306138062	0.21092216000777592	0.2104866021742408	0.20993228229028088	0.2577063444162242	0.2061199386826433	0.21081907198727798	0.2139442819106246	0.2142806951131692	0.22729031065696378	0.20931452315500088	0.21523710706267274	0.21391357897568464	0.2155950000518552	0.21359846503696073	0.2119092518200253	0.21441117510187999	-7.14500000000001
855	0.20924703189551613	0.21116233828050524	0.20990877276401432	0.2099849524625978	0.25835320027073816	0.20619252261236515	0.2104401317573598	0.21385550226777492	0.21473045138427152	0.22739735224821417	0.20913549525591157	0.21511627021770344	0.21370592044453926	0.21517210687501032	0.21354682564151073	0.21156177519378014	0.21407018721245186	-7.1440000000000055
856	0.2094336376376503	0.21133285264464	0.2094537851269736	0.2098442438766377	0.25918290839409336	0.20611156912231884	0.21029669887435776	0.2139176511053223	0.21513138323235137	0.22735790293974364	0.20907828895647165	0.2153460640933006	0.21349138240795174	0.2147816164078732	0.2133822615437074	0.2113647426491971	0.21354745999346764	-7.143000000000001
857	0.2099446482936423	0.21151828881961415	0.2093176617940061	0.20918759074930204	0.2595319951367447	0.2059669639043229	0.2103972055589059	0.21424979323400595	0.21550046879011422	0.22725841532145946	0.20888880892923767	0.21588140593973426	0.21330149549921792	0.21448286880606127	0.2132391091680815	0.21135894107753234	0.21285916912795058	-7.14200000000001
858	0.21048416667563946	0.21166165798472278	0.20932133650613974	0.20820617256619345	0.259382207317449	0.20584984020165717	0.21042783190009873	0.21464378355859115	0.2158967163054372	0.22692343839728848	0.20873657681964755	0.21642879960461262	0.21308740624867864	0.2142840272030391	0.21329146183668488	0.21154379797168515	0.2123590054663878	-7.141000000000005
859	0.21103767407576404	0.21148348512518678	0.2094124703461344	0.207322628263419	0.2592307215127986	0.2055679490814084	0.21040665773125095	0.21506321366975614	0.21612583548297742	0.22623709947165171	0.20855386861007114	0.2167938125195939	0.21280540165801892	0.2143762758065539	0.213476726656532	0.21190744009778206	0.21224606229904716	-7.140000000000001
860	0.21161461861728958	0.21127486836286177	0.20961511411081435	0.2068337368535199	0.25897224339234615	0.2049353685099737	0.21029394959693187	0.21563981901199997	0.216157734576557	0.22532741825984545	0.2081645497734481	0.2171555117080436	0.2123900091657192	0.21470095870955175	0.21360237964416978	0.21230506115856748	0.21221557135635594	-7.13900000000001
861	0.21205359902055046	0.2114518910345936	0.21000196650952505	0.2067891281512439	0.2586038523538794	0.2042887005310344	0.21014634442945226	0.21621216483300368	0.21610849331042187	0.22445847938077176	0.20774853675301255	0.21757217652071853	0.2120486873980529	0.21495884922798494	0.21359800369959514	0.21264790948787363	0.21208383274574777	-7.138000000000005
862	0.21226994501638904	0.21176098547562516	0.21031005099725306	0.2070714682306136	0.258352702775707	0.20395562823160848	0.21016761131059203	0.21656569450210597	0.21591302215370445	0.22384568642006347	0.20737017989543352	0.2178138875101449	0.21200373317449542	0.21508505085209356	0.21345563820671293	0.21287194353815403	0.2119357206132376	-7.1370000000000005
863	0.21239040901214315	0.21196914583755672	0.21020838776804351	0.20763333088198133	0.25805096382572285	0.20389575478555372	0.2103071473426337	0.2166976508558667	0.21557461811835213	0.2236469030858941	0.20702978638291947	0.2177840363809302	0.2121980088073025	0.21510707491604772	0.21323652226059406	0.21295409854769665	0.21186955092678358	-7.13600000000001
864	0.2127054438594279	0.21189363629247807	0.20996550985231563	0.20834947048315966	0.2575709851938368	0.20427633401096731	0.21057872213384235	0.2165909403620597	0.21520293407203642	0.22384251316443646	0.20707773409778946	0.2175323789253417	0.21259045534935814	0.21517014182991304	0.21310725299328992	0.2131132878578797	0.21204442739094495	-7.135000000000005
865	0.2133063679666148	0.21146677511949327	0.2097757846855325	0.20887647312718424	0.25705362172215956	0.2049241158195601	0.21076821372051074	0.21638560851872227	0.21478387809550517	0.22434641664245925	0.2074961682112052	0.21713948432407287	0.21303910896293676	0.21547622371174854	0.21308518910242757	0.21359108424489842	0.21255289497505173	-7.134
866	0.21364264921480491	0.21102287866097774	0.2095527307997352	0.20912329711743916	0.25665862544073464	0.2053985951609055	0.21076633193265193	0.21633242940247793	0.21429115475019408	0.22499000444732062	0.2077391346152946	0.21658163877918496	0.21331720689959688	0.21604046756049838	0.21304769262329842	0.2141033704746746	0.21327949654165726	-7.13300000000001
867	0.21341620546066514	0.21070636239772028	0.20920657780296364	0.20938533589238742	0.2565277085754868	0.20549814418056053	0.2107309957015612	0.21652402951869323	0.21396976429811235	0.22552810624645378	0.20761980339859204	0.21599201311832197	0.21350489379053594	0.2166851611909136	0.2128781314739234	0.21425650094076854	0.21384420662576903	-7.132000000000005
868	0.2129133713875358	0.2101998979778635	0.20886880026021065	0.2098540812206362	0.2564446746896471	0.2053906911419266	0.2107716498768309	0.21694167227211275	0.21392350973897128	0.2258783044150346	0.20738237771458978	0.2155382860226313	0.21368844996383893	0.21726311768878853	0.21252212916679192	0.21410323072818285	0.21424252126329368	-7.131
869	0.21230286159840997	0.20948362196067982	0.20872440078073984	0.21024452269713334	0.2564013298847364	0.2055248887332866	0.21089983506044158	0.21725013163399273	0.21375632943314704	0.22600739786517746	0.2071916478651291	0.21508533757383547	0.2138859889960783	0.21769585234598846	0.21210265953151022	0.21368866525550712	0.21445351635776733	-7.13000000000001
870	0.21156207410373454	0.20879553170560122	0.2088193601593302	0.21038438345414098	0.256566559047977	0.2059666813011159	0.21093998094717184	0.217156108750696	0.21350442734018243	0.22589801054937508	0.207134195451184	0.21468634448770144	0.2141922922300867	0.2179357225137313	0.21183430764809777	0.21316011442570287	0.21412157360419376	-7.129000000000005
871	0.2109115298528181	0.208263474104317	0.20917057791039187	0.21040039702188845	0.2566028140046322	0.20647357145581963	0.21097133710698138	0.21683101631855473	0.21350432742230474	0.22564475106211251	0.20722693736476716	0.21433204874307274	0.21466017246736502	0.2179235822010184	0.21169812097409563	0.21280421574621386	0.21362049119298154	-7.128
872	0.21045266566149615	0.2081059814846265	0.20969225201693964	0.21008333746972183	0.2563329814396228	0.20670408264172727	0.21113251606219358	0.21662674215162164	0.2137484910276361	0.22546354874657376	0.2073886800038119	0.21413053499181164	0.2151626385632088	0.21765823338503212	0.21168818921235744	0.21270630931354625	0.21337513550622758	-7.1270000000000095
873	0.210012210716584	0.2084204441350636	0.21022505582832973	0.20951484880100338	0.2560014704093174	0.2064927422247804	0.21122108821114	0.2167038191973628	0.21411796551277595	0.22541933901840125	0.20755256764493613	0.21425766616670094	0.21535024859786828	0.21733182604177798	0.2117658883237058	0.21280403204286277	0.21325589142024798	-7.126000000000005
874	0.20965963219374603	0.2089969723250745	0.21049030031905613	0.20909808807160052	0.2560348232500789	0.20602197222067037	0.21102745901227946	0.21691174889633438	0.2146341535462731	0.22537976973924545	0.20785523361630556	0.2145377679514835	0.21509094035167559	0.21707778326459587	0.21202170247399002	0.21303173942955655	0.21315311747005838	-7.125
875	0.20934507957394252	0.20944825993353866	0.21043134347134032	0.208716640838979	0.2562179963028067	0.20553893927742162	0.21072074066506608	0.2171731757442995	0.21529529173294085	0.22526564823957818	0.20804798011557246	0.21499095238510565	0.2146678053945273	0.21689362213707022	0.21258627884251255	0.21329144128338606	0.2129813838619417	-7.124000000000009
876	0.20911280028886325	0.2095327465545785	0.21034351901581289	0.20840815328209072	0.2561474529939555	0.20528959991929602	0.21061699020439903	0.217521426495347	0.21586547042796034	0.22505818406042893	0.20783361837592437	0.21545866295329627	0.21454351723826534	0.2167385830093795	0.21317653497172204	0.21366899567654388	0.2126409269760972	-7.123000000000005
877	0.20909797732672455	0.20936417253040077	0.21031603460793358	0.20811206825559386	0.2561700852290828	0.20538486724741975	0.21068338301606565	0.21781017601008432	0.2161525055212178	0.22474443314204817	0.20778576944063318	0.21559555680470205	0.21481121404186831	0.21655219365531614	0.2135721528530515	0.2141414298629934	0.2122261395183884	-7.122
878	0.20908834176553492	0.20909153616415352	0.21029347650548552	0.20762600546793533	0.25642364464158135	0.20557063465871264	0.21071566466274821	0.21797004419526245	0.21618472203195482	0.22427084773515987	0.2081331040578676	0.21549043073199303	0.21504558498483342	0.21636876245902545	0.21379711502147553	0.21464243242277098	0.2119294822370499	-7.121000000000009
879	0.2090227124200646	0.20882345157604107	0.21030373381115375	0.20727843916442942	0.2565416556484283	0.20575983085195193	0.2107320783255922	0.21814479652542945	0.21634926751395608	0.22371868323939315	0.20848828534388547	0.21544912000663044	0.21512671107031944	0.21636593676477678	0.21390373622169928	0.21534190364958689	0.2117367381657249	-7.1200000000000045
880	0.20902260235724812	0.20884214427442405	0.21022735806052123	0.20727599236144698	0.25639271669365665	0.20591089563391315	0.21070412856013035	0.21851731122232654	0.21689577208968955	0.22331954539013052	0.20844216435952082	0.21561059507423935	0.21516800101824565	0.21654343772916093	0.21391759556463408	0.21606041819884744	0.21160630067784936	-7.119
881	0.20920093259359127	0.20905158458661438	0.2099664668869572	0.20757325085402945	0.256308454700419	0.2060236787021308	0.21062152845307971	0.21908670459126434	0.21752431236845662	0.22316956496660287	0.2080278337815874	0.21596067535002536	0.21498530958157835	0.21670044642890632	0.2138325319175291	0.2163644510246185	0.211608114732338	-7.118000000000009
882	0.20953012825193057	0.20913364473877266	0.20960071827511853	0.20806403026738904	0.2563031409544341	0.20625988548234367	0.2106718754997886	0.21942732247791064	0.21801081948257445	0.22329158565279408	0.20758837528072197	0.21634568744277893	0.21454555093346242	0.2169126870339973	0.21361003591488656	0.21610331350160036	0.2118327048447171	-7.117000000000004
883	0.2098243398508016	0.20908889374815048	0.2092897682350274	0.20857842642806568	0.25607509941416245	0.20645460538960186	0.21084508043264052	0.2191888091414955	0.21832801470722754	0.2236449470755552	0.2072686422815006	0.21651000199539805	0.2141968262593105	0.21728392045061412	0.21335614080536397	0.21559003185150233	0.2120989564975312	-7.116
884	0.2101577733479892	0.208897857941529	0.20920620916725677	0.2090090960305765	0.2557298160869529	0.2066345824449994	0.21105283226769822	0.21866383701416256	0.21826627796605794	0.22404618446441468	0.20706719825755837	0.21655265050504532	0.21401012601269132	0.21759480158209152	0.213264126832532	0.21519556707578127	0.2121621072650529	-7.115000000000009
885	0.21041275658441047	0.2087073190623573	0.20930415138843073	0.20933077901922323	0.2553235634395536	0.20684016340834432	0.21124787311624335	0.21826738621599956	0.21771411390640963	0.22464782435645153	0.20698675081005963	0.21661335983871474	0.2138164505186621	0.21787600860764095	0.21336255788974934	0.21486593526214087	0.21216390720538572	-7.114000000000004
886	0.21030577119223406	0.20876198218553993	0.20947279930263937	0.20959780589092553	0.2551098747818126	0.20675283965992547	0.21126123008236133	0.2179678632268052	0.21691065709854573	0.2256673420354674	0.20686125664511218	0.2165927177914466	0.21365691794686195	0.21841879913926873	0.21351057145274654	0.2144481472186692	0.2122551097760016	-7.1129999999999995
887	0.21010482500349065	0.20894678087403246	0.20969868015149257	0.2100172182302517	0.25545916019787185	0.2064468106819838	0.211169509168345	0.2175926636594965	0.2162283488261562	0.22668585827620594	0.20639223773521714	0.21651127375305237	0.21348567023550313	0.21912616065905838	0.21354961149183974	0.214059079673218	0.2124296573887824	-7.112000000000009
888	0.2099105490403781	0.20909926031327128	0.209891152291317	0.2106228754339824	0.2560369768544167	0.20622314395364233	0.21106906231359532	0.21731556847445077	0.2158407793060265	0.22732956778116176	0.2058496199043247	0.21630828917048725	0.21330839479956032	0.21966134181870012	0.213408242613542	0.21372056923806215	0.21259937155729972	-7.111000000000004
889	0.20953813846210462	0.209309755303249	0.21004662276303826	0.21107551862334464	0.25656154886379534	0.2061651708191992	0.2108596317816981	0.2172522805813218	0.21565700109998173	0.22771469423580187	0.20554876767616742	0.2158508013672763	0.21328828885854423	0.2198889352377266	0.21332096447263368	0.2132862793585059	0.21263795286495413	-7.109999999999999
890	0.2091616494503356	0.20959903778015537	0.2101653760237382	0.21124665304071163	0.2570319401731348	0.2061843536994369	0.21061089618078152	0.21711798934523047	0.21547818771670177	0.2279997031198199	0.20549763649677666	0.2152141254849577	0.21331796524462746	0.21986904410812858	0.21343726897040538	0.21286392954659233	0.2126696692379449	-7.109000000000009
891	0.2090149660560391	0.20977731957468376	0.2103193611438662	0.21118328163400746	0.25732140743378795	0.20624494162823967	0.21034348268944156	0.2168090972194912	0.21527163602099325	0.22816754675227002	0.20562342154419208	0.2147495170199689	0.21306908562343016	0.21960723433762225	0.21377616198709404	0.21249465845012847	0.2128030535775543	-7.108000000000004
892	0.20899326785725097	0.20990736653149075	0.21059153271423986	0.21093938116008726	0.2573832277561949	0.2063303271305293	0.2100837041181069	0.21670920585413136	0.2151976542106387	0.2281971442152841	0.20575031566443916	0.21471227944136434	0.21267519483908454	0.21906261259295004	0.21428826924313157	0.2122097850141471	0.2128404622629208	-7.106999999999999
893	0.20880831955569865	0.21020528924357945	0.21066242457633116	0.21077697727355393	0.2572460880306422	0.2059896798630732	0.20988121307718333	0.21704937917032202	0.21538445991165142	0.22833986635821438	0.20579296665050656	0.21509120930163883	0.21236093091977462	0.21852775927333515	0.2146552153891403	0.21216188853898105	0.21265006858156968	-7.106000000000009
894	0.20874302187142252	0.2106327280088537	0.2104035141837666	0.21069510131838073	0.25694915666260343	0.20545289199780237	0.2097988441815042	0.21752439030752946	0.2158806025358592	0.22865496995020917	0.20557489235632692	0.21575806650193693	0.21195223482308442	0.21824351719676385	0.21493579755289216	0.21212790757087302	0.21227331455694548	-7.105000000000004
895	0.20909208281254818	0.21102105690310527	0.2100828747835005	0.21055015540909744	0.25689980198171836	0.20545751571075535	0.21002421774267518	0.2179928942244106	0.21638871769750825	0.2287142935462434	0.20514233203610283	0.21643986179838093	0.21158946685825644	0.21798608837479908	0.2151953479288558	0.21202920090254326	0.21171819433286906	-7.103999999999999
896	0.2097393723577335	0.21126554971265782	0.2099399017432618	0.2102751345403785	0.2572136142694455	0.20569532681071506	0.21042146930611155	0.21844842199132533	0.2166653240202734	0.2281623092721668	0.20495702909383656	0.21704577106329237	0.21150033629626833	0.21771501179223307	0.21525620192664738	0.21204424781979495	0.21105791734065424	-7.103000000000009
897	0.21045514305094448	0.21122469990490653	0.2101035333311034	0.20968479464452588	0.25731172881619685	0.2058058244412812	0.21087169557576196	0.21877029229658546	0.2167452461897712	0.22706500722732445	0.20524914771022706	0.21768075901042547	0.2115857021080973	0.21772727528697097	0.21516200866199392	0.21207665887922517	0.2106489388784774	-7.102000000000004
898	0.21092605974824435	0.21088694757258744	0.21041675472559304	0.20893168633730475	0.25706830944770076	0.2059806036654252	0.21132897999930736	0.21892250861964752	0.2165535543257353	0.22591640747865652	0.2057011901287833	0.21824938249825634	0.21171847005671063	0.21812949212341537	0.21497123214010377	0.21203928694679539	0.21062406259952124	-7.100999999999999
899	0.21124376591046432	0.21065563277623361	0.21066202491548278	0.2081899419821708	0.25665508379258245	0.20613150885244774	0.2115147099856419	0.21898785100399284	0.21607133201040085	0.22504736333615652	0.2059813249272044	0.21858189032221023	0.21181386757258866	0.2187354898589158	0.21466504627043845	0.21195103048415445	0.21083778663320638	-7.1000000000000085
900	0.21145467080395863	0.21073379280773405	0.21068285649744506	0.2075821138101529	0.2561366772585683	0.20633366186927204	0.21157520308755273	0.21911581457134224	0.21543921267609856	0.22435705874047912	0.2061397825696432	0.218831555482867	0.21206199961854044	0.21922110080253204	0.21420570741685996	0.2117203635114536	0.21113051055796292	-7.099000000000004
901	0.2114817125207931	0.2109258632271121	0.21045118999336992	0.20747736163325142	0.25574049807146426	0.20673500091600525	0.21170464864393837	0.21910069197970064	0.21482068166962026	0.22389783415068892	0.20611691195656154	0.21914347595243183	0.21239700670527037	0.2193029788714186	0.2136005889301071	0.2113621674526202	0.21143324648080905	-7.097999999999999
902	0.21162118245682138	0.21110022197162132	0.2101624991962992	0.20779006044360648	0.25548015226508575	0.20716432451218406	0.21176524468412153	0.21863231044525464	0.2142826909587367	0.22374483331982692	0.2059481001435075	0.21934515509365185	0.21230234598996456	0.21902684786566098	0.21300078305419384	0.2109991996548142	0.21194903101293083	-7.097000000000008
903	0.21189437248970644	0.211153614333364	0.20985605482644726	0.20812192665639612	0.25526218942927004	0.20757365340081596	0.21186837399481018	0.2178827843950747	0.21380979483664492	0.22382272757994284	0.20593289780516974	0.2192456887109663	0.21201712635340586	0.2187494271804564	0.21255790628890553	0.21091185121212544	0.2125405426878812	-7.096000000000004
904	0.21198191696420687	0.21102355001770878	0.20977265303673995	0.20841536378549955	0.25510274464970983	0.20778504575822207	0.21207691506165469	0.21715458915603045	0.21343061517964299	0.22410908847677946	0.20588911374956473	0.21889549165917305	0.21188211272847016	0.21862403156387245	0.2122884852784224	0.21130983742311787	0.21300264497976762	-7.094999999999999
905	0.2119677428083551	0.21065202134737646	0.2100621682521555	0.20881226048954968	0.2549032669851705	0.20778171811482996	0.21232110150288763	0.21660172917200535	0.21321313710155024	0.22459453053972597	0.20554139079926817	0.21844069701402022	0.2116807044044871	0.21856299888492414	0.2120228861404751	0.21194633802643126	0.2133959963643522	-7.094000000000008
906	0.2118730376724162	0.21015294119717534	0.21039931701715703	0.20911086174419974	0.2546666580798768	0.20778167705766504	0.21253468447149304	0.21629763691792164	0.21328647540227713	0.2252366123595595	0.2049909334267167	0.21789665534685085	0.21138549733816728	0.2185979503138188	0.21163702489151456	0.21246255143701012	0.21377447088295684	-7.0930000000000035
907	0.21152282250227686	0.20988361440848916	0.21079478326176215	0.2090470110515574	0.25455778883652047	0.20773974578408702	0.2125204056661855	0.21622736173404838	0.21367292479026706	0.22592553324421952	0.20432646878353702	0.21725485262598648	0.2110652343826552	0.21869469094658975	0.2112735152150797	0.21257815146569414	0.21425070484198205	-7.091999999999999
908	0.21095782549992925	0.2097873482746419	0.2113327648919742	0.20882521370875504	0.25462614622262814	0.20768190162551006	0.21235214395318355	0.21646678547851056	0.21395889311397712	0.22657117222890927	0.20376099187969607	0.21641431091373395	0.21078618584136138	0.21862184594342463	0.21104706131136652	0.21218408501339428	0.21473617541273607	-7.091000000000008
909	0.21023522385888535	0.20977935520221694	0.2117877853795026	0.2086569749949803	0.2548333030883626	0.20772289711001474	0.2123295042918084	0.21679108468608121	0.21390909240782574	0.22715442514963186	0.20353985234745803	0.2152845556017548	0.21059610273745466	0.21814636310353908	0.21104071948235992	0.21142968485470073	0.21500775299493552	-7.090000000000003
910	0.2095321603825324	0.20995672071776214	0.21210687248022284	0.2085031065061807	0.25501901095495494	0.20786677772860437	0.21245778136086632	0.21672030380486815	0.21366165531441367	0.22773284820975828	0.20380686125307126	0.21388209033763103	0.210491284991528	0.2173417817934109	0.21129903665868147	0.210632002916414	0.21509223723929238	-7.088999999999999
911	0.20904276351100826	0.2102164868256964	0.21232151414971923	0.20821290603428544	0.25517148056366673	0.208067511484592	0.2125614139225186	0.216292630830866	0.21316957802425607	0.228476452873005	0.20445284915074766	0.21255788938290376	0.2105216193784673	0.21667077783141944	0.21171198568269808	0.21023180948091974	0.21519371375560423	-7.088000000000008
912	0.20877896922019093	0.2106445179388961	0.21238513239764692	0.20797607115958827	0.25527564265858793	0.20812657209865318	0.21256781187072774	0.21584983078864886	0.21248217596503877	0.2294059175311473	0.2051575946339551	0.21188898519267468	0.21057716745979457	0.2162929993756177	0.21218479868096937	0.21031007357705467	0.21537489792949074	-7.087000000000003
913	0.2087749762600566	0.21115506329714528	0.21238682187081487	0.20795745048580835	0.2552890745561301	0.20792932708421388	0.21243996260463632	0.21564935923253584	0.21193064132035017	0.23012359156988998	0.20576477920453284	0.21183948454543522	0.21058059408657542	0.21592271659563705	0.21256085611308004	0.21040773331955234	0.2153976903426597	-7.0859999999999985
914	0.20891745872213063	0.21135430550239886	0.2122966341213925	0.2076733638211515	0.2556573004532666	0.2075767727004616	0.21240617112117666	0.21570907731184663	0.2117918147312093	0.2303464428374358	0.20620633121275225	0.212103350975232	0.21063011169703977	0.21557609101849687	0.21286973905371723	0.21042149402896085	0.21509117796950009	-7.085000000000008
915	0.20900967080083585	0.21120167571576595	0.21207555413039164	0.2072915256893184	0.25648441651643994	0.2073427988597165	0.21266638020989484	0.21577889916639786	0.21212728451659357	0.230134106563721	0.20651829482848313	0.2126162776834879	0.2107983658839389	0.21537702178246304	0.2132774467510495	0.2103978863821432	0.2145681607909335	-7.084000000000003
916	0.20905318331954972	0.21096067751742226	0.211746938170172	0.20726362724619385	0.25716692364277793	0.2074226516638526	0.2129526447809658	0.21591088766424513	0.21282710825299403	0.2294957442795099	0.2067841565948837	0.21325571877343907	0.21132782395801603	0.2152305765420801	0.21372633806950275	0.210342109535766	0.21392760258665275	-7.082999999999998
917	0.20914263565581107	0.2107430471256559	0.2114063474254837	0.20720294705086614	0.2572903298996771	0.2075531745914399	0.2130899364376565	0.21626864344943528	0.21350861800216797	0.22852646614208544	0.20684193232197848	0.21385891141924845	0.21205992740128865	0.21511477508702237	0.21428329659958723	0.21050463827631904	0.2132794544012044	-7.082000000000008
918	0.20930944146517833	0.21052730847297843	0.21129120843784616	0.207013151595769	0.2571227921096128	0.20755149923721594	0.2131143896857054	0.21654867472374728	0.21387015528661285	0.2274618892879276	0.20666720823089893	0.21429715970779062	0.21257754972233006	0.21515370822303376	0.21483012156550108	0.21069070499265846	0.21284585016697222	-7.081000000000003
919	0.20946465828937508	0.2104352192163577	0.21126216967167125	0.2069841920689835	0.2570317457962149	0.20738734510753812	0.21301336002169902	0.21659792435565045	0.21399256985570603	0.2264604675179997	0.20651377881351396	0.21456853783409813	0.21305223127583484	0.21547920738706516	0.21502174844202845	0.21059493295592757	0.2126592891379888	-7.079999999999998
920	0.2096236031388828	0.2103447599831689	0.21110555936980094	0.20712826828811667	0.25703832155096706	0.20688640861756355	0.21288980957658274	0.21673746162424584	0.21399334483392604	0.2258073475336598	0.20644932015339507	0.21503862139926938	0.21342541120696645	0.21588247194695973	0.21502766307075247	0.21053160929861447	0.21253572779381233	-7.079000000000008
921	0.20981701849455459	0.21008137071084348	0.2108661533462033	0.2071433886359254	0.25701517881708186	0.20643592658987958	0.21272401743003294	0.2170638729701046	0.2138424415298184	0.2257844029780637	0.20645241379729193	0.21577638527397572	0.2134402925445803	0.21611720251611338	0.21503666891149448	0.2107128201182691	0.21254578964071005	-7.078000000000003
922	0.21001881809962666	0.20991268266429805	0.21058055701873063	0.20716656346239204	0.256960033837632	0.20644317234674994	0.21248456540047206	0.21727810227430666	0.21364542926651878	0.22617856347916604	0.20638784677706723	0.21613186899882172	0.21333926513861545	0.21625926417403138	0.21497436675461346	0.21076495037285284	0.21283351464065517	-7.076999999999998
923	0.21026397340139025	0.20975429034763943	0.21031093284966032	0.20760663445094713	0.2568900312054515	0.2064646621906832	0.2123360438271644	0.21719801260054303	0.21344309693666835	0.22644900836736673	0.2061513732360645	0.21581641414922267	0.21330810805312522	0.21640549247150812	0.21490989645570066	0.21069314434785139	0.21322401851405207	-7.076000000000008
924	0.21051644632869904	0.2092216525880622	0.21027912408462868	0.2081155312383638	0.25667027350281746	0.20617124992801913	0.2123691994820413	0.21703403555271555	0.21304984468608418	0.22650949363991388	0.20601328052072326	0.2151979171728683	0.2133211602883713	0.2166757205046127	0.2150401733764426	0.21071617988090544	0.21347727142398124	-7.075000000000003
925	0.21058281629507825	0.2084353701685755	0.21049704937447938	0.20850255112313285	0.2563920066139248	0.205774902570636	0.21252707387614578	0.21695068065363196	0.21256991288484323	0.2268026579939377	0.20615569003920067	0.2145842547346692	0.21326677797928942	0.2172471905855646	0.2153479382558444	0.21069328310518487	0.21357309196613608	-7.073999999999998
926	0.21039434486199327	0.20786745345919172	0.21061730308730658	0.20886611609649675	0.25631386486810565	0.20543978539394922	0.21256926734993872	0.2169171359512518	0.21216674737190025	0.22740260404365586	0.2061559850324319	0.21402027286390343	0.21302666272689058	0.21810100825240303	0.2155322949159354	0.21065983849447245	0.21377691476658015	-7.0730000000000075
927	0.21003783649406368	0.2076350218674522	0.2106592808173406	0.20925716083559948	0.2565335402158241	0.20514788615603685	0.21233431019309743	0.2169827927509436	0.212094186099793	0.22794692295020227	0.2059464354841624	0.21348043221838758	0.21266746512872503	0.21886970190052246	0.2154307449221792	0.2106953623986956	0.214214256426442	-7.072000000000003
928	0.20959104233105502	0.20763232201274143	0.21064218256861708	0.2098648500119904	0.25677155884989444	0.205028504465867	0.2120098226806624	0.2170487270705245	0.212390241373085	0.22827099389121336	0.206078550935821	0.21308462279040313	0.21232690128235635	0.21922257252070299	0.21520642939341325	0.21072054365548087	0.2145217196648841	-7.070999999999998
929	0.20913786156952646	0.20785908746966955	0.21030834213966082	0.2104479995587326	0.25679542985501286	0.20515267628373413	0.21187246440256047	0.2169332256035761	0.21264745840789745	0.22847455576110715	0.20664065664099437	0.21289918864501234	0.2120541805875733	0.21917938428917827	0.21510072027813312	0.21075292476969693	0.21446613766418332	-7.070000000000007
930	0.2087690919595226	0.2082172350970655	0.2098280930758724	0.21057478400826568	0.2568484301939175	0.20525408975781975	0.21199902615641678	0.2166324192977392	0.21273311510758317	0.22862286907727525	0.20721390808047352	0.21283807175817074	0.21183744817342376	0.2189391527114236	0.2151107148467601	0.21075805719517646	0.21427541806293868	-7.069000000000003
931	0.20874196568876519	0.20871199222983214	0.20950036816148812	0.21016736912296463	0.25719929772774774	0.2052222918402432	0.21222130622656438	0.21628978638391078	0.21262554902613723	0.22867033926774682	0.20753113644837215	0.21293288499033453	0.21177577725559027	0.21871909274271772	0.21516964025052948	0.2107891489496572	0.21420930568583865	-7.067999999999998
932	0.20889570127069035	0.20938465339297685	0.20946598926195364	0.2095017598969681	0.2577245519203796	0.20521977808916517	0.2122902030107976	0.2160823215447904	0.21232920297783997	0.22856142042169794	0.2077968084903603	0.21349413631588934	0.21187061085461092	0.2185803052718473	0.21529084012147282	0.2110977183412361	0.21417845976196453	-7.067000000000007
933	0.20871092532384058	0.210143493089938	0.2097065062363169	0.2088284823504494	0.25805441323738093	0.2053065307789092	0.2123028608410186	0.21610248374131427	0.21205575446455352	0.22848864165682453	0.20810490021688335	0.21466755629254802	0.21195061627670037	0.21858438247803463	0.21537334275250936	0.21157116837840884	0.2139840877850293	-7.0660000000000025
934	0.20839526765801866	0.2108074157468675	0.21007249141922435	0.20824672994625176	0.2583042495591534	0.20543840924175108	0.21244874860548113	0.2163447338150246	0.21203419813219135	0.22837706193754728	0.20814701891185208	0.2159064059412093	0.21193334306522907	0.2188597161669586	0.21513166673525427	0.21197012567435689	0.2137801710724338	-7.064999999999998
935	0.2083768350414796	0.21135159266594117	0.2103741969784384	0.20777438247248375	0.2588375107117863	0.20565101380198753	0.21268956116726745	0.21673510304364146	0.21231510831502473	0.22765853982669895	0.20794990728176022	0.21678333485078424	0.21201283526378187	0.21923019926734633	0.21455702073038962	0.21231137351025559	0.21366704751098148	-7.064000000000007
936	0.20869145247739673	0.21164150418065067	0.21062633805134554	0.20741000077944233	0.25927767850687	0.2059653245711136	0.21287590002999898	0.2171916529320316	0.2127455146134292	0.22628475694602523	0.207983485548691	0.21745263870322404	0.2124755025704665	0.2194086535136975	0.21394655109353933	0.21248553964859707	0.21337004619693473	-7.063000000000002
937	0.2094078108078802	0.2114798954041644	0.2109366129773709	0.2072606742236773	0.25935950884446085	0.20605850495306177	0.21296592303513232	0.21756368786549	0.21299897931474338	0.22485043931326112	0.20834141276450352	0.21810835478797486	0.21305079237635982	0.21926964197235863	0.21355622509565136	0.21252486862802886	0.2128598586306266	-7.061999999999998
938	0.21027286321260058	0.2113326612373257	0.21117753548581616	0.2071761488013395	0.2594298724882045	0.20582681823889748	0.21302874411183673	0.21768464338504606	0.21298005399608927	0.22382387862373967	0.20862233975401837	0.2186721430284347	0.2132609308527619	0.21892743625387515	0.21346798549792703	0.21266663403368968	0.21251527993381733	-7.061000000000007
939	0.21093530433008312	0.21156171200148885	0.21107172846864689	0.2071556122189129	0.2594731266440681	0.2056614848152408	0.21294257306933914	0.2176417434667808	0.2130030803383345	0.2232919922475926	0.20877117207008644	0.21927492674489382	0.21314171233829823	0.21873223540957942	0.2135300776500207	0.21292482547151087	0.2124754688174371	-7.060000000000002
940	0.21143038959689575	0.21194872940325538	0.2104657036983156	0.20743795923709418	0.25935802143867503	0.2059075713601105	0.21264620488730437	0.2176716760265387	0.21319832007406256	0.22330016719694556	0.20892305736061373	0.22002889100951417	0.21295993748360492	0.2188002950038781	0.21358299547065362	0.21319693216765423	0.21260850720422012	-7.0589999999999975
941	0.21160369733082882	0.21214040767821596	0.20978902928374077	0.20784024607777937	0.2591258996743659	0.20644631498843416	0.212373901258938	0.21771716451588718	0.21350222301963326	0.22371369193389823	0.20894993683070878	0.2202932028315848	0.2127127260787764	0.21894258266355207	0.21339856841626	0.21326135585568204	0.21279953404448365	-7.058000000000007
942	0.21135939790065383	0.21200508606627172	0.20923090898226168	0.20805584653693304	0.25879902800606774	0.2069469112811341	0.212196665180259	0.2176321219648747	0.21373397256561447	0.22413670372340713	0.20892975090202404	0.21986808111126527	0.21235309658558882	0.2189999773188731	0.21289083784392526	0.21305669482746903	0.21296952583655993	-7.057000000000002
943	0.21104229430170107	0.21162728513791954	0.20860827725072478	0.20810603636549113	0.25843549578844643	0.20739100064483057	0.21190878695426296	0.21751355934298264	0.21374327586471686	0.22442272615671555	0.20898849706059508	0.21920847451202133	0.21225211502876526	0.21903837308840907	0.21237861100021663	0.21267568472788229	0.21321807431543832	-7.055999999999997
944	0.21105776424001693	0.21102242451891892	0.20824366031437896	0.20804094111608304	0.25796931399305245	0.2077847624717595	0.2115722038623309	0.21750788135573132	0.21367409802437007	0.2246602146571334	0.20909432849922732	0.21853538623414553	0.21255792103759688	0.21929495146685793	0.21217272264159154	0.21215601487276503	0.2135772353799682	-7.055000000000007
945	0.21134710397571982	0.21052231290427978	0.208492574446484	0.20788425226701124	0.2574372958670549	0.20807670822044738	0.21126663329796969	0.21768981560993816	0.2135949003982294	0.2250005943790679	0.20920498726747405	0.21785768291564697	0.21272850379106079	0.21972727283620597	0.21215498112663245	0.21192071740959056	0.21404480758058408	-7.054000000000002
946	0.2114193793161298	0.21042392301430113	0.209055844787929	0.20771085304847262	0.2569299881723849	0.208220359581955	0.21078123013181166	0.2180697868371165	0.21367102986762507	0.22549251204704576	0.20914317352925135	0.2171611894004239	0.21235155549565624	0.2201220203432926	0.21207518556730784	0.21196915923540668	0.21461423004459856	-7.052999999999997
947	0.2111085602792049	0.21063472888853577	0.20946956899635744	0.20757892010464962	0.2563521563343547	0.20832776656490895	0.21014338202778096	0.21866270474696603	0.21399281570397166	0.22603393493873786	0.20888772983585285	0.21660303850222926	0.21169855883882685	0.22048803304967307	0.21190287525213813	0.21171887489264343	0.21501795611754074	-7.052000000000007
948	0.21063242494415393	0.2109496693863483	0.20964658448644058	0.2077389418250499	0.25563172152582936	0.20852998890815777	0.20976445914060837	0.219399089835983	0.21411016949980996	0.22647501403272455	0.20881247461870484	0.21611309353623978	0.21105892842570118	0.22074849771682054	0.21153822965107447	0.2111752811442258	0.21519042295980143	-7.051000000000002
949	0.21022255291704994	0.21120407468288613	0.20983022314641445	0.2082292957494766	0.25482557970672004	0.20856088810162912	0.20977270225726458	0.21992246846620347	0.21390668242837094	0.2265129511980771	0.20905302863412412	0.2155601893465835	0.210505062897319	0.22070325360233595	0.2111485424126087	0.2105858870824038	0.21523899533958266	-7.050000000000011
950	0.20998907329732383	0.21146822259506914	0.21035481595018798	0.20863158558579034	0.25432849357563175	0.2082503511079832	0.209965647440099	0.21986287602010743	0.21364836819460317	0.22616654771033057	0.20928680565961322	0.21519844505016017	0.2102909865043475	0.22040053749745084	0.21114708617272912	0.21006569269993172	0.21515340886268566	-7.049000000000007
951	0.209878830826418	0.21178323718720327	0.2110688530600326	0.20852625354791204	0.2542344570319754	0.20786888538175524	0.21022681653291808	0.2193800652534122	0.21332479357701498	0.22583076113021414	0.20950675996739096	0.21502980717964604	0.21036545872543047	0.22002881192251839	0.21159394756242417	0.2098193434197303	0.2149628616966408	-7.048000000000002
952	0.2098131874985249	0.21216514695041605	0.2117567025535806	0.2079932508270629	0.2542556251215906	0.20740143373401623	0.21044646380914567	0.21890823441116253	0.2128814414101314	0.22566067537055784	0.20966683782559192	0.2148268281455565	0.21050996482683715	0.21982243099102933	0.2122094854312191	0.2099128746568804	0.2146636079677486	-7.047000000000011
953	0.2096652048699303	0.21277209993685056	0.2122001482783374	0.207341361987464	0.254431730700001	0.20683198255824659	0.2106688507407442	0.2186116287461295	0.21248536726172212	0.22544375754586538	0.2094214539297431	0.21457700648844813	0.21061830420063826	0.21988901820910872	0.21261777197879062	0.21018988278241688	0.21419600173756076	-7.0460000000000065
954	0.20942780860240492	0.21348330010082897	0.21215685598051584	0.206875168538865	0.25484038244354	0.2064958348021954	0.21102132586293149	0.21849109396921207	0.21239863766181016	0.2250381412362507	0.20912283305044882	0.21436109254814262	0.21053553450523538	0.21994905040529442	0.21265582010549267	0.210451839585252	0.21376987790046104	-7.045000000000002
955	0.20928084948433612	0.21387955818646776	0.21188606123093537	0.206684184121387	0.25555955062960395	0.20658568269657168	0.211440797613372	0.21851214916669998	0.2125298773034686	0.2246673073788778	0.20904265854085816	0.21417283722263875	0.21047935166813916	0.21982023184348373	0.21244784512249199	0.21046861640162118	0.21350129059667883	-7.044000000000011
956	0.20923994055445752	0.2139623335294552	0.21154926142598154	0.20670438937800537	0.25620094746510325	0.2069522879269044	0.21186325695764824	0.21860911296795324	0.2128092203854253	0.22444523741365704	0.2089320973306871	0.21398613442469416	0.21061737370183356	0.21950490811385653	0.21228953302880393	0.2103849158359548	0.2130776411702415	-7.043000000000006
957	0.20924081452834567	0.21390542793546763	0.21121109498993362	0.20697542215055442	0.25642884090746493	0.20736079109702932	0.21229274880782048	0.2186409780578584	0.2132341177012531	0.22432743079433168	0.20890822854843516	0.21407618294637953	0.21083523134979273	0.2190321929702333	0.2123233659971997	0.2104183419562009	0.21267545827438844	-7.042000000000002
958	0.20923085610804404	0.21370322588193474	0.211026410988153	0.20732075094739627	0.25665721697205324	0.20767081285944416	0.21256084984093246	0.21844525550691293	0.21340229998584753	0.22430226220107996	0.20896116799787628	0.21430882185509129	0.21119959585652243	0.21855118681761718	0.212537625128018	0.21051949175514226	0.21255620561951208	-7.041000000000011
959	0.20929942808501525	0.21359175271377107	0.21073606320939578	0.20748083040900728	0.2568784969568095	0.20772472679354104	0.21243050892250132	0.21824355248260374	0.21319484544603268	0.22429948883578188	0.2088025169350551	0.2143004535199255	0.21157326100212887	0.2181198263906736	0.2128405219304065	0.2108790378388213	0.21240696351525593	-7.040000000000006
960	0.2094758836121386	0.21365035360698362	0.2101532951053233	0.20736605431182908	0.25691876848815864	0.20773865937238759	0.21206202604317306	0.21836981786870688	0.2129451353980947	0.22425860668417127	0.20846179220514446	0.21455468119554777	0.2117145352807892	0.21775577478174837	0.21302855413180363	0.21145717279267495	0.21213771662631245	-7.0390000000000015
961	0.20956682939279417	0.21362883245592268	0.2094464620702536	0.2073415359843369	0.25702292695540757	0.20789467648634793	0.21178794960408598	0.21860311916067005	0.21300496770197774	0.224183110230935	0.20816887833597333	0.2152245818812822	0.21170511895993815	0.21747580841842237	0.2129471147970067	0.21178393234297532	0.211774596840904	-7.038000000000011
962	0.20955112491478856	0.2133744896868174	0.2087114462650979	0.20765330605497145	0.25723136602726543	0.20801242553166444	0.2115812333638808	0.21864274080276438	0.21329742998174336	0.2240881357573796	0.20806050360314035	0.2157438437866887	0.2119280512080671	0.21734264533560688	0.21261075375556593	0.2118463888221602	0.21141728925052375	-7.037000000000006
963	0.2094498068140841	0.21280952486119753	0.2079660608176727	0.20811379546121828	0.25733126221192726	0.20808846856298865	0.2114591222378306	0.21861305338282772	0.2134749432267018	0.22397936863503412	0.20806574310365306	0.21589267188703487	0.21260107987510696	0.21747866306965172	0.21232507406855	0.21193679961187673	0.21119616766946878	-7.036000000000001
964	0.20930557842354452	0.2119760607641315	0.2074153153612744	0.2086028125128078	0.2569710913942972	0.20817548236268812	0.21165048747044815	0.21860147280740375	0.21347973677047688	0.2239514786599301	0.20797430770702968	0.21563305120180698	0.21332383526469362	0.21775423699328733	0.21231033460092044	0.21205655778181834	0.21107435393118482	-7.035000000000011
965	0.2090891495028032	0.21120593355936831	0.20738130116617454	0.20893522154030014	0.25611531142089206	0.2081013625683856	0.21192576311621508	0.21847886682797923	0.21330475485474185	0.22407700152926105	0.20787504873607796	0.21518781213423624	0.2135201637778391	0.2180761004522152	0.21237686104557038	0.21211207814770294	0.211122643998101	-7.034000000000006
966	0.20868128825322216	0.21079958562340434	0.2076950282440829	0.20900830687221614	0.2554850534698531	0.2078512661446165	0.21186038624523562	0.21819549255803378	0.21319623773702898	0.22427797851092604	0.2079689773501471	0.21500238934834687	0.21307392113005555	0.21858141846269283	0.2125161607402071	0.2119130909479417	0.21124792890671398	-7.033000000000001
967	0.20835795562109677	0.21083737865047397	0.20799595844025798	0.2091530187192819	0.2554849079108426	0.20758873302713057	0.21153072208791307	0.21782878931923658	0.21337686934551595	0.2243784937029776	0.2080696139665999	0.2150886002350346	0.21243044295068633	0.21905654878903108	0.21285491184865063	0.21153030535309442	0.21134211127525568	-7.032000000000011
968	0.20845615549628713	0.2112176390228474	0.20827614400265995	0.20961702999349055	0.2557911223306147	0.20714480904044782	0.21146889831839843	0.21750067495848485	0.21385694586483822	0.22442611004254284	0.20817936075382837	0.21524414603198275	0.211932784684262	0.21913429439632207	0.21322326541813116	0.2112045128504626	0.2114671866927746	-7.031000000000006
969	0.2087145418716621	0.21179720035475233	0.20854817644568255	0.2100471040002082	0.2560951187578584	0.20677683882649595	0.21183444750233385	0.21718629948955642	0.21441280540227098	0.22467397650658633	0.20862525693373463	0.21537144433550162	0.21153936551790092	0.21885997128763632	0.21335641941363007	0.2109261501616761	0.2115602098556948	-7.030000000000001
970	0.20890263374874654	0.21228693013366623	0.20862809413470643	0.21013182781945866	0.2562085610161984	0.20705081392409672	0.21227194536193855	0.21674923682138378	0.2144442960538998	0.22512396652441696	0.20940613140582867	0.21519696302784916	0.2113092365991382	0.21857541968026237	0.2133729167410488	0.2107204496152447	0.2115626012915537	-7.029000000000011
971	0.20913686658759234	0.21250176302306553	0.20873458962923244	0.20990967728205798	0.2560447694503206	0.20760980219005984	0.2127793920388817	0.2162442313004954	0.2141427451567929	0.22556450680949722	0.21034306301829056	0.21477124317931653	0.21143049466021305	0.21857629767805567	0.2136282385960876	0.21064992910756766	0.21162517282741827	-7.028000000000006
972	0.20940271084886575	0.21268123399251218	0.20927719801939185	0.2094942485194944	0.25580591584586654	0.20787654684325266	0.2132864024022509	0.21587742720764064	0.21393012276277198	0.22590355223211697	0.21112195471646655	0.21469975026612698	0.21174194340157715	0.21881751917198797	0.21396688948761158	0.2109636085002849	0.2118293870272624	-7.027000000000001
973	0.20948547907225484	0.2129333989871478	0.21000831297642145	0.20912311174621676	0.25596533006111016	0.2078321978632185	0.21348915571795155	0.21574061726992416	0.21374027424941697	0.22621220422183588	0.21144322901616922	0.21503565960366428	0.21201080930043753	0.21914972601966928	0.2141738378222445	0.2116322117741398	0.21218033844654757	-7.0260000000000105
974	0.20933310860555132	0.21311750857618267	0.21060858475767638	0.208932804885507	0.2566215600211571	0.2076831850030111	0.2133775447956936	0.21579771451830093	0.21383303040157187	0.22641551789726685	0.2114289352109229	0.21523993100893846	0.21207540461875687	0.21950029776561264	0.21426950554733065	0.21208177031645326	0.21262984274552002	-7.025000000000006
975	0.2092091286189795	0.21302586719270486	0.21110713384380372	0.20881420269151527	0.2573048191834536	0.20760302326397376	0.21312877551168885	0.21600165184515466	0.21431541881834582	0.22633027915278517	0.21118306585410657	0.21533272226620942	0.2119496325035616	0.21965537918281203	0.21426333328604652	0.21212325463761933	0.21308673937573488	-7.024000000000001
976	0.2091464773473783	0.2127021330813923	0.21125953486494023	0.20874807254416972	0.2576383337865614	0.20780966593035138	0.21300439305963992	0.2160563448099875	0.21481342991137078	0.22600830684616727	0.2108921643898034	0.21563939940227664	0.21188458930343315	0.21941193895613045	0.21435046053906578	0.2119565070556556	0.2134304821068241	-7.02300000000001
977	0.2090561555664975	0.21225740675827193	0.21079473287417147	0.20881070533952198	0.2575721988016356	0.20834609116125424	0.21299965199931806	0.21576391321028882	0.21499223971875644	0.2256211056855095	0.21064798492943992	0.21600200594418703	0.21208466263721892	0.21890405869665983	0.2147804064829919	0.21170811973401796	0.21343901302332494	-7.022000000000006
978	0.2090421820759711	0.21180590664457272	0.21008094412081718	0.20872971647006008	0.2574085684026616	0.2088737369631029	0.21288822072103308	0.21541923754139347	0.21480173431254057	0.2252810419626397	0.2101930389596322	0.21615517273230783	0.2125018368910952	0.2184806460470092	0.21548266689943596	0.21149662851395115	0.21331645134763572	-7.021000000000001
979	0.2092010522464331	0.21135577962870575	0.20955215999887528	0.2083992395483752	0.25757549403476593	0.20920375081301457	0.2126139302813555	0.21531204278176747	0.21435863260944144	0.2251427775160366	0.20954266211879752	0.21635493581573087	0.21262014879988642	0.21830319544219068	0.21612751584801193	0.21141409502756137	0.21341961332475284	-7.02000000000001
980	0.20939786776874247	0.21093789447380298	0.20923901607151144	0.20828356291731515	0.2582400239866332	0.20934611255773633	0.21213465573736487	0.21558985543327233	0.21385260126887196	0.22522278338661658	0.20882842291040438	0.21682428547107369	0.21239857200316997	0.21839936856262082	0.21631933161068062	0.21149001871569678	0.21360810328411348	-7.0190000000000055
981	0.2093659565802727	0.2109100396636264	0.20896756381866105	0.20852184728411585	0.2588277876845475	0.20917935239757357	0.21162896537075626	0.2162123313052725	0.21339933784015427	0.22528050453328893	0.20826593331345666	0.21718792542699084	0.2123121412584573	0.21869583919430494	0.2159942261214138	0.2116867190816492	0.21351655329107738	-7.018000000000001
982	0.20918498635117505	0.21122429369599294	0.20865078562253525	0.208979502250315	0.25866649365275535	0.20889029158949815	0.21126529192153926	0.21693974550236622	0.21308963191562058	0.225156003537926	0.20809330895994285	0.21696225353910129	0.21237491383607765	0.21892071179469147	0.2154137404036439	0.21183538699297277	0.2132563897354513	-7.01700000000001
983	0.20909307761210877	0.21149758404122312	0.2085510442553491	0.20946076850074868	0.25816936630863474	0.2086310962181841	0.21087975813036655	0.21764813167374708	0.2129907955810718	0.22490475359703124	0.20801494974213905	0.21625298965532216	0.21265331455539543	0.21893054368185028	0.21463352320306356	0.2119582219962299	0.2131407349513913	-7.016000000000005
984	0.20886282571835796	0.21139549735934876	0.20889941844030058	0.20983244704912563	0.25772401836654424	0.2083385445673639	0.21061500999476354	0.21819658817307666	0.21296508606923176	0.22464500806462948	0.2078123168926358	0.21558491719215261	0.2132802194695251	0.21886935212501002	0.21389279086670307	0.21207487441095396	0.21306783046302508	-7.015000000000001
985	0.20844892271966378	0.2110660642243954	0.20957971038600018	0.2102592051090289	0.2572112143583381	0.20788589294231152	0.21058044005642385	0.21850371919164038	0.21299490874629368	0.22449418193804782	0.20781173874693157	0.21512550238383998	0.21376036182436853	0.2189343760366511	0.2133970122032822	0.21207639498896308	0.2131358850406119	-7.01400000000001
986	0.2083601259013352	0.21101884873258903	0.2102073247301361	0.21033895703614802	0.25684385779111557	0.20704778205155158	0.2104940716078908	0.2187278223036744	0.21308320655519888	0.22451267940534417	0.20805833100387275	0.21490469746133634	0.21366680884415945	0.21918473360904314	0.2129241008774882	0.21192528982377548	0.21347960386515824	-7.013000000000005
987	0.20871566213210357	0.21121154763480054	0.21052798606514278	0.20993652581571365	0.25672121566489176	0.20620829104972302	0.21038502565065423	0.21892112748101347	0.2132311640537775	0.22456680756893857	0.2083731503480022	0.21494588584114038	0.21310326046932163	0.21953219859538062	0.21242738934685915	0.2115087733551278	0.21378658115994564	-7.0120000000000005
988	0.20918923420952223	0.2114749569286183	0.21074649990662359	0.209772606955575	0.2565676777708174	0.20581912202679314	0.21055875063655896	0.21901236484328127	0.21346843947592542	0.22453391840939207	0.20865174533360473	0.2150272682941171	0.21248089006258622	0.2197400228137996	0.21198585089320882	0.2109814917508496	0.21380854456997275	-7.01100000000001
989	0.20958665354093525	0.2116920231617494	0.21095218862869808	0.2097933807571123	0.25637562156939697	0.20581928487081785	0.21104744757072103	0.2189051347335228	0.2135925837325353	0.22444841033825746	0.2089216080984473	0.2149535983732895	0.21200178896759414	0.21967061001634655	0.21162367301900106	0.21051727588965521	0.21356271905854807	-7.010000000000005
990	0.20983420613692938	0.21167336055810393	0.21110511954365446	0.20951152573789408	0.2565251206572687	0.2060808061901263	0.2117713522798835	0.21853615399357448	0.21347280050519352	0.22429431650919138	0.2093825312851043	0.2148154805231412	0.2115735060758517	0.21964084850162935	0.21138040343007658	0.2102510073137833	0.213220594812791	-7.009
991	0.2099036192865061	0.21154511692753525	0.21131072958741987	0.20898204476581728	0.2570083414352691	0.20648644622449477	0.21253086417368877	0.21809487484996987	0.21324031646470212	0.2240338443548908	0.20985413567460579	0.21481009125517947	0.21120647938328302	0.2198059059910102	0.21140519815998415	0.21037474523606414	0.21301191825437482	-7.00800000000001
992	0.20979421398324363	0.21127205063601306	0.21161942381032345	0.2084613683932271	0.2575868747067729	0.20686542792085708	0.21294167663181976	0.2178389029414026	0.2129926504345119	0.22391232662997473	0.21005922178985448	0.21483149566318951	0.2110828251526708	0.2198583325361138	0.21178332069718042	0.21065225015463898	0.21296879843535288	-7.007000000000005
993	0.2094726075852557	0.211150953174216	0.21206919337626343	0.20822185360618792	0.2584382716031509	0.20711210267114585	0.2130292716110653	0.21779568014948403	0.21294628372787228	0.2242038658876616	0.2099653262689089	0.21481404683710778	0.2111677546383079	0.2198033016607836	0.2120928283931475	0.21086245650711166	0.2130794514406154	-7.006
994	0.20894470748844465	0.21176464903310135	0.212553846330018	0.20819469200381285	0.2594056278064522	0.20739385972527433	0.21298298410914845	0.21772001985044023	0.21313428477338373	0.22465866632613754	0.20951801062108108	0.2149065987395644	0.21103297887214023	0.21983866022205578	0.21212334255558446	0.2109432910362431	0.2133999694125357	-7.00500000000001
995	0.20834663957860908	0.21275961501579643	0.21272971171822955	0.2081739258619027	0.26008750310052164	0.20777614721751542	0.21282083278701353	0.21745387994464077	0.21327405409999386	0.22479459285143952	0.20905710150477616	0.21526886035693263	0.21075554349763573	0.21976462007178613	0.21214138207869557	0.21090273060495637	0.2136307146659179	-7.004000000000005
996	0.2079732389054575	0.21365431876700935	0.2123205212982743	0.2082704378265635	0.26053612829698836	0.20798048054789608	0.2127903240428813	0.2170989868401313	0.2131459917906412	0.22461000129703726	0.20898131449091495	0.21581611949619994	0.21065439523386423	0.21934801107042418	0.21230683175624315	0.2109776939929006	0.21353847853821126	-7.003
997	0.20794576240381962	0.21422837042241355	0.2115569321010177	0.2083808199540419	0.26068284247188994	0.20805713877890625	0.21303149427679635	0.21677842382416387	0.21245136638979178	0.22455346100783513	0.20898954793044244	0.21627864239541394	0.21074966779790122	0.2188639309240436	0.212553201680522	0.21127345298465053	0.21331743642078746	-7.0020000000000095
998	0.20823891227905256	0.21415444980778475	0.21092072268681245	0.20820728443946085	0.26045930687225655	0.20842777020201197	0.21326699082661552	0.21643797092026895	0.21140019660221007	0.22483772747351238	0.20872123230203665	0.2167321866201359	0.2110884067771041	0.21857329040114312	0.21267894022044964	0.21178907831841887	0.2131716393276733	-7.001000000000005
999	0.2085503501243989	0.21370382763304652	0.21049215807743807	0.20775529293421485	0.260144614370286	0.20899343098449746	0.21319631476768558	0.21608920451697294	0.2106943322694477	0.22525745995416246	0.20817247622462026	0.2172591524997774	0.21160616510758556	0.2182893040649879	0.21277174334716004	0.21246252073628277	0.21320716046995414	-7.0
1000	0.20861718617445657	0.21310307238630755	0.21013860142350238	0.20720610604792533	0.25976794101021533	0.20940338655368437	0.21278237652157125	0.21604403228895536	0.2104071647697655	0.22547763863820955	0.20751499144625385	0.21779860987713748	0.21203029784685765	0.21784842949870828	0.21289347054421376	0.21302896962456827	0.21345009149851685	-6.999000000000009
1001	0.2085589477805658	0.2123154870860356	0.2097799905152636	0.20695725677115126	0.2590963675569545	0.20987125410347152	0.2122854797644734	0.21637328449683485	0.21014144521752898	0.2254371743518607	0.20670648283691154	0.2182005157711289	0.21222196799487744	0.21735773642837167	0.21284532784782967	0.21316788334934036	0.21360066713333362	-6.998000000000005
1002	0.20852046373449717	0.21163226252791836	0.20941105230062573	0.20716487931798572	0.25817655409271545	0.21036038673926044	0.21191256896114605	0.21686853086400237	0.20993871116710344	0.22519983315007375	0.2056746944427579	0.2182861958467145	0.21241089599806878	0.21685914808654294	0.21265267963764484	0.21288544131687984	0.21345541142244193	-6.997
1003	0.20868615617355316	0.2110085635449317	0.20921371441073489	0.20749560895130711	0.25727911416358695	0.21054261315258818	0.21153649925660534	0.21726996252004097	0.20989941721202796	0.2247421938754176	0.20488246734900284	0.21805657634018677	0.21267595586734317	0.21632604946290318	0.2124922637102739	0.21254526893340062	0.21331619958920997	-6.996000000000009
1004	0.20901214552160058	0.21036778507675888	0.20925131998048205	0.20790679460945125	0.25641336145245647	0.21032298381982079	0.2111653323243226	0.21737627195592638	0.2099218114766033	0.22425248859967556	0.20470335100302672	0.21762451633484997	0.21282496911303467	0.215803707943322	0.21248376825374468	0.21230201731460246	0.21326716831172773	-6.9950000000000045
1005	0.20932732347773675	0.20985750039122034	0.20936947535068368	0.20830349440759915	0.2555842077887825	0.20967229662336873	0.21086784398485378	0.21722053630907834	0.21005327660883458	0.22392331386922182	0.20496909411967143	0.21740663585540754	0.21271453593921516	0.21538362519060986	0.2126188261328355	0.21217685480600712	0.21322819119741018	-6.994
1006	0.20943692848244921	0.20963816006274757	0.209497023546098	0.20840864597202022	0.25497333885895634	0.20900065473859888	0.210644792845566	0.21695302079144263	0.2103218433531395	0.22397816518993227	0.20530689462881452	0.21754706757593678	0.21220576918650022	0.21515986511201174	0.21277524679230864	0.2121499014066415	0.2132782386410917	-6.993000000000009
1007	0.20935930530075147	0.20990645424840662	0.20968419515794184	0.20834555768190488	0.25470869306979993	0.20843752820508882	0.210579570997935	0.21673554639853998	0.21077660062212156	0.22449021449244824	0.20558445373045375	0.2176982874839786	0.21148185559655916	0.2149672997090495	0.21278777503452223	0.21195498960331668	0.2133168463077903	-6.992000000000004
1008	0.20925242739048108	0.2103124189966182	0.2098365286615974	0.20838656919591314	0.25475662601766413	0.20782194383332855	0.21067327105184455	0.2165090084978464	0.21126667590291787	0.2250055624552709	0.20608514026258443	0.21777734387484196	0.21078003884260096	0.21471163844349342	0.2126049456208063	0.21161805798127625	0.2132047770103206	-6.991
1009	0.2091885646021938	0.21048956070958874	0.20996905653749495	0.20858090033792442	0.25488847524485686	0.20746206570807077	0.2109501970416506	0.21609294738787727	0.21162962432913882	0.2251082792324729	0.20670778682649701	0.21770922143202964	0.2102719840175192	0.2145182281456049	0.2123894076964779	0.21151994121434523	0.21296861555492047	-6.990000000000009
1010	0.20931951949650068	0.21056829185374662	0.2102755478236269	0.20865410509139104	0.255222654900942	0.20737508210202593	0.2113172157368108	0.21552912229422874	0.2120217228220178	0.22483108743295568	0.2070395231584968	0.21722369002431335	0.21014847690882854	0.214465857114163	0.2122930538940305	0.2118467055924549	0.21273563304003607	-6.989000000000004
1011	0.20944740871152395	0.2105940256863009	0.21075613233583104	0.20834989968790943	0.25602553484285834	0.20731148801387234	0.21169008437931608	0.21497270034994992	0.2123536747407624	0.22450801539579263	0.2072561325028039	0.21640835499531336	0.2101714659092346	0.2146171164300831	0.2123063758872265	0.21233697379361385	0.21253553997238314	-6.9879999999999995
1012	0.20947192065389098	0.21048648494709107	0.21144317723350922	0.20784154209810374	0.25670628189751893	0.20705420171957697	0.21202278145125564	0.21456452165740195	0.21243237380364596	0.22419752742849533	0.20756720996462785	0.21564201426130433	0.21004959672312615	0.21491164465302923	0.21246833226796372	0.21275303207064256	0.21243140760210769	-6.987000000000009
1013	0.2094030029877559	0.21025764374304812	0.21196781112866053	0.20748542165281042	0.25677494252757976	0.2065853626442905	0.21220509091393022	0.21447511275135728	0.21238604681233458	0.22380875381508633	0.20770983021542314	0.21500714888947464	0.20983860225757694	0.21519781523037426	0.21284007786652923	0.21303806333469882	0.2126011797992549	-6.986000000000004
1014	0.20908327898581164	0.21015595621462752	0.2118246750218535	0.20731415502147366	0.256712606144955	0.2063254901951658	0.21216465781466137	0.21465800667832374	0.21254138899649871	0.22345390567558535	0.2076001929244501	0.21442605190484187	0.2096155355814272	0.21545116632682978	0.21317973175354835	0.21299433110907967	0.21294114924910193	-6.984999999999999
1015	0.20876729193224475	0.2103069059493374	0.2112405653834759	0.20723555345804978	0.2567691002320425	0.20652750509840018	0.21198030886967853	0.21485268636527205	0.21290620094547075	0.2229248038933282	0.20741569872858023	0.21402207085903477	0.20943367208557867	0.21571928535386495	0.2132874188963123	0.21289608513560979	0.21324394326727172	-6.984000000000009
1016	0.20861960837634122	0.21053716907928416	0.21060956897870137	0.2071213997822541	0.25672413594803084	0.20698547870820438	0.21185971602591827	0.2149880175703316	0.2132605038832937	0.2222068799332596	0.20731883249012947	0.2138758010142757	0.20951598656820702	0.21592322758138108	0.2132716403046951	0.21301972445606593	0.2133512221893767	-6.983000000000004
1017	0.20843743490484007	0.210643604532686	0.21003505163180758	0.20682491089858748	0.25638505635920855	0.20746603919438655	0.2119039108927418	0.2151375852983863	0.21343598353318957	0.2217412459133143	0.2073000353149681	0.21383729000717733	0.2098028428094956	0.21588736972198466	0.21337928905633835	0.21306124071183125	0.21320581332094996	-6.981999999999999
1018	0.2082705535146852	0.21059907154779506	0.20963348139031446	0.20651257746265797	0.25574851579104174	0.2078585043003961	0.21205702434586612	0.21532367789115583	0.2134198413018767	0.22172287376461774	0.2071315885165897	0.21368440255492746	0.21016444355060782	0.21573616273395424	0.21368874720525233	0.21306237474355477	0.2131547495226253	-6.981000000000009
1019	0.20826812954048673	0.21041423313187407	0.2095383929608485	0.20649990240465893	0.25493991933764243	0.20810372873070543	0.2120857157013677	0.21561736076549334	0.21348152075806084	0.22184879882442432	0.20679686953239718	0.2133794651371526	0.210448252255756	0.21578595214410207	0.2139218720431706	0.21342226442677167	0.21333603879332425	-6.980000000000004
1020	0.2082793479442493	0.20996544608906628	0.20955971188167455	0.20696632593661984	0.25412792371560255	0.20822591157061862	0.21184224042493935	0.21616807562235443	0.2137852131443429	0.22173995037559405	0.20642848125152877	0.2129752028187959	0.21049405576365524	0.21592119057065334	0.2138833336874481	0.2140333771272017	0.21350406329400937	-6.978999999999999
1021	0.2082601430224801	0.20941922966608262	0.209526379720923	0.2075964933680507	0.2535862532926729	0.20816182207300854	0.21143056150154046	0.21703016776405104	0.21420278261591577	0.2214759326050611	0.2062008767815104	0.2124392512280599	0.21039671952981978	0.21583148547894898	0.21371990495681698	0.21429348460748576	0.21369046149804596	-6.978000000000009
1022	0.20848718490520665	0.20902283414602646	0.20957062546814503	0.2079707478130019	0.2534270887043301	0.20818370109599751	0.21109614797676884	0.21791227004101676	0.21457968691673215	0.22118126771163998	0.20623464284407445	0.21194458567742677	0.21014663828032645	0.2154929270630183	0.21371661015228294	0.21401744846121956	0.213838339519085	-6.977000000000004
1023	0.20914851181940006	0.2086091532104288	0.2096817577710683	0.2082013091351801	0.2533486292792142	0.20838405319390219	0.21091140254817006	0.2184271156374878	0.2149907634427147	0.22090216567531404	0.2064954675616685	0.21185647543890349	0.2100202853259999	0.21499256658051297	0.21391076809720502	0.21357705502815347	0.21378159916013129	-6.975999999999999
1024	0.20987271449094658	0.20788138533080933	0.20972769627372684	0.20840880373810614	0.25297422173260076	0.2084438537553516	0.21079033515522347	0.21866315418686366	0.2151980124947007	0.22070895861581974	0.2069262727672	0.21213611050514536	0.21008800869316396	0.21446924756438837	0.2140354444755515	0.2132525837256511	0.21362757308189215	-6.9750000000000085
1025	0.21021930039382766	0.20713662416850093	0.20975061821019786	0.20856100593272733	0.252530426725469	0.2082786584801764	0.210879103329184	0.21881684051144373	0.21501107952361273	0.22065033972040654	0.2074340526598701	0.21245723243385595	0.21019085799661677	0.2141574222617781	0.21408788494076017	0.2130571880287262	0.21354175278259122	-6.974000000000004
1026	0.2103128166055108	0.2069714381379927	0.20991089017753398	0.2087858671193735	0.25253810934215826	0.20769900345817127	0.21116388046046722	0.21882052387961318	0.21485571644459323	0.22083345627321072	0.20780540794592303	0.21279129964550456	0.21045944321710194	0.2141693663663914	0.21404314922295442	0.21303934514686512	0.21369636040087264	-6.972999999999999
1027	0.2103582400227975	0.20725659457610585	0.2102695007857826	0.20906040415929092	0.25310343079970166	0.2069036664542652	0.21139420345129095	0.218727269314134	0.21488975402693933	0.22110321625604057	0.207903822265219	0.21322397989660757	0.2106115882493525	0.2144460282042097	0.213633315025214	0.2133629277404173	0.2140991240380935	-6.972000000000008
1028	0.2104428698014919	0.20764379352161094	0.2105079850081547	0.20933642082812698	0.2540563140446173	0.20637882190326806	0.21154762814127756	0.21861821982787613	0.21500361926860787	0.22126037620108038	0.20785193915629907	0.21376032671242043	0.21047408717908628	0.21484907572674528	0.21303627430661742	0.21378130208818635	0.21452628125144002	-6.971000000000004
1029	0.2105374133657644	0.2080808987988358	0.21046918579268029	0.2096938563746972	0.25506917856767497	0.206087735004051	0.21183504327856842	0.21849014305884154	0.21510314546301984	0.22138067520340887	0.20774251301632163	0.21439303720237984	0.21040981080306337	0.2152451200075043	0.21256202106521024	0.21414000536041922	0.2148317647083024	-6.969999999999999
1030	0.21063614282136295	0.2084303535556907	0.21043536846927866	0.2100701087381918	0.2558956508134104	0.2059941521077233	0.2123224553448937	0.21820993954515766	0.21506263573924359	0.22139316782436178	0.2077153213596111	0.21483069489440643	0.21055546328479866	0.21557536894886425	0.21220892808750796	0.214391618180912	0.21489514410103464	-6.969000000000008
1031	0.2107713873027888	0.20870405609445725	0.21055377173466847	0.21037431755989572	0.2565118851181276	0.20608883832488833	0.21274175357837075	0.21759938258041067	0.2150286683786902	0.22135931718777033	0.20784296879438402	0.21493579744946567	0.2107221404324749	0.2158573543885647	0.21191956529551081	0.2142447607926931	0.21470761621191642	-6.9680000000000035
1032	0.21071557158316764	0.20926781139246403	0.21075326307624737	0.21064403137812496	0.25694857716632435	0.20604987058104066	0.21297621027878225	0.21683914289947354	0.21502047781086114	0.22152423299693047	0.2079046591985587	0.21513280008418684	0.21072301279733352	0.21619419095750092	0.21177830984710871	0.21392586244496342	0.21463464391400752	-6.966999999999999
1033	0.21035778460442356	0.21026006831103822	0.21093306790549093	0.21089833713294628	0.25716600362186887	0.2058809322772679	0.213161893834638	0.21617793705043675	0.21498455423631002	0.22178372870204877	0.20780107718056728	0.21574982375611157	0.2104527633797304	0.21652124385931423	0.21173357850043786	0.2136820191067634	0.21500029304134077	-6.966000000000008
1034	0.20976812253939806	0.21125925749545088	0.21105822806825497	0.21107198456517787	0.25732866747257316	0.20594179194073003	0.21321925346158868	0.21569356337238418	0.21492488145895305	0.2220053070688093	0.20766504816891554	0.21650143278814563	0.2099750690961945	0.21669762491343078	0.21153250697361511	0.2134816391890211	0.21559219622371933	-6.965000000000003
1035	0.20908414530945052	0.21197248313787959	0.2110432202482101	0.21122728219420725	0.257693541950775	0.2063664447483755	0.2131087767357416	0.21540598232870364	0.21467746625802614	0.22217318979710413	0.20748314863295184	0.21712300136416296	0.20949124054623539	0.2166880381028505	0.21127571392030367	0.21339529442696348	0.21603209335733775	-6.963999999999999
1036	0.20853950877108057	0.2124249545782322	0.21069834365686269	0.2113946125881359	0.2578900786141129	0.2069558746864763	0.21301531024921982	0.21532445898423092	0.21428565248655018	0.222236184659722	0.20713955418139435	0.21777374102326102	0.20923962695070258	0.2164313070531211	0.21117125119466817	0.21341446420027566	0.2162278758454118	-6.963000000000008
1037	0.20828374481861747	0.2125559192370464	0.21022295794324866	0.21133450921854086	0.25781721130233487	0.20733910637991118	0.21292210180826335	0.21545600608648174	0.2139291103841439	0.22220050807666758	0.2068713949458222	0.21828447510615956	0.20954172315746075	0.2161204321533188	0.2111937526870493	0.21326247491043193	0.2162289789415085	-6.962000000000003
1038	0.20820879760188024	0.21243100243055096	0.20990894702186938	0.2108603499976903	0.25779901620965007	0.20750125611831588	0.2128274822670924	0.21585124884431978	0.21355759830026413	0.2223336759398505	0.20689312994168785	0.2185324413447977	0.21022406305744137	0.2159129556352764	0.21136049645946503	0.21289421287712124	0.21615597217017357	-6.9609999999999985
1039	0.20816422418102862	0.21222609699193298	0.20971026627783787	0.21012862161889698	0.25775088110891353	0.20754867056384163	0.21270705685507868	0.21639861452182796	0.21298387907274294	0.2228069340665608	0.20693586750201207	0.21891102019025466	0.2108796670077569	0.21570558671950021	0.2115900627235907	0.21255190279274655	0.21609952541639804	-6.960000000000008
1040	0.20805528048723626	0.21189086740227192	0.20957719445368833	0.20942849812412426	0.2575927680434986	0.20739568313730128	0.2122703765281038	0.21687355262145713	0.21250519051287192	0.22325290067064676	0.2066951445626508	0.2193521672397983	0.21155064453572456	0.21546280437143053	0.21179970230946338	0.21228458173591966	0.21609924118765966	-6.959000000000003
1041	0.2078109854716579	0.21142987670210964	0.20939872554414518	0.20893934049126336	0.25741447728365496	0.20719283024881432	0.21154963698712215	0.21739821860894673	0.2126389543610371	0.22334667355189203	0.20617732141901587	0.21928958335391657	0.2120472297073704	0.21501007465693472	0.2119498724060648	0.21198305338544696	0.21613250506034293	-6.957999999999998
1042	0.20781378652448113	0.21102349744809018	0.20917230557453403	0.20864299313721876	0.2573264043124229	0.2071384290587847	0.2110233164638759	0.21808461758296985	0.21315744927943014	0.22308244876397954	0.20557974869930615	0.2188074381704815	0.21212480335103903	0.21435542312571987	0.21203280563029933	0.21129382445817596	0.2160971964735109	-6.957000000000008
1043	0.20834252535568426	0.21077467461947028	0.20902616694656637	0.20849515451231174	0.2570638790447325	0.20720452480715068	0.21082769671866353	0.2187896781702004	0.21356976804960598	0.22262237203618176	0.2050919072334627	0.21833246682336913	0.21196418275338103	0.21378810107762566	0.2122147905759389	0.21028439914530203	0.21580914012282276	-6.956000000000003
1044	0.20912564059374875	0.21049322061547043	0.209088935543728	0.20854899482354583	0.25628478586732606	0.20713413219907162	0.21087571459838958	0.2193345265918463	0.21382625335486777	0.22231253953776012	0.20490657749119354	0.21792320157018263	0.21158716161130892	0.21335752747559655	0.2126944767728914	0.20953275722942344	0.21511944954044387	-6.954999999999998
1045	0.2098413851637025	0.21013630358275395	0.2093818630415236	0.20869689522950136	0.2552962111739862	0.2066718546639644	0.2111118782389618	0.21959976702988757	0.2140275034376426	0.22247622978671738	0.20508828758797354	0.21764465863657817	0.21102429408465628	0.21322449010197853	0.2134137972314445	0.2091303590692365	0.2142687455732127	-6.954000000000008
1046	0.2103119395969173	0.2100677284235439	0.20958753150499576	0.20870500061556368	0.2545050301028236	0.20601299535551185	0.21127339850438215	0.21961910256874623	0.21414067639100898	0.22310700958725635	0.20539146121246396	0.21766509960928956	0.21054377367816168	0.21352643648196612	0.21391672005837414	0.20886433324639506	0.21366997984097286	-6.953000000000003
1047	0.2106514979810357	0.2103259007975271	0.20953801678594192	0.20867951391823125	0.2540439739851717	0.20557437980563115	0.21128586893528858	0.21951490193558884	0.21414682511086022	0.22376269610732513	0.20564273857666537	0.2179413688806592	0.21033910331377595	0.21402212659478437	0.2138839635721597	0.20867078400624584	0.21337699719235445	-6.951999999999998
1048	0.21088603961430355	0.21064267462905684	0.20921337511984545	0.2088588414140283	0.2540708225466551	0.20548588703877768	0.21131615355158048	0.2192919400517787	0.21406161394504675	0.22404120830355645	0.2060099631227856	0.21823722136923146	0.21046537375584096	0.2144894393186685	0.21351557269730415	0.2084327373486161	0.21323289623379868	-6.951000000000008
1049	0.21075261529880296	0.2109363777194639	0.20883002054978703	0.20906493079985583	0.2545656388648529	0.20559573742152673	0.21150275913418778	0.21880775406133254	0.21389922051362725	0.22395497256026034	0.2064691427412225	0.21846892032933315	0.2107618833334838	0.21470345321194007	0.21314410491407415	0.20813423129256212	0.21318581292457162	-6.950000000000003
1050	0.21038863437576932	0.2112284643033097	0.20872656270977766	0.2091374282565541	0.2550803518354282	0.20555338913279098	0.21187162897144643	0.21799197744678514	0.21380172423733146	0.22373640035424408	0.20679455340422462	0.21850122550547801	0.2111374313516442	0.21451965404046083	0.21286842152201382	0.20794908622817995	0.21330638893715995	-6.948999999999998
1051	0.21011956071375906	0.21133695171627503	0.20880244673522128	0.2091964198108859	0.25546247666507377	0.205324548017603	0.21239893331335508	0.21697491441729572	0.2138573783429942	0.2235596712664267	0.2070333646689192	0.2181340474372624	0.21145591519477464	0.21415329679541936	0.2127064904544888	0.20776868628280692	0.2135764077115606	-6.9480000000000075
1052	0.20997154329526732	0.2113930063155335	0.2090877473420344	0.2091724389124303	0.2558475962534537	0.20506732272306158	0.213008717818949	0.21611545609157426	0.21401897331168393	0.22357297884701868	0.2073296034300745	0.21766241932716757	0.21148525557363615	0.21386185172004205	0.21267997608943615	0.20760534450817475	0.21387946802814864	-6.947000000000003
1053	0.20974928455285577	0.21170331132007109	0.2094525137592229	0.20898030238274176	0.25616831164737686	0.2049144345307325	0.2136331674036761	0.2157654598625335	0.21413682213742272	0.22385292422488096	0.20747911039042893	0.21749152777285374	0.2111455311270365	0.21358644344458896	0.21262062853214778	0.2075332876146019	0.2142906490483885	-6.945999999999998
1054	0.20925016068275495	0.21208768188447227	0.20942078379500276	0.20883444247099148	0.2564336851091173	0.20515947668833556	0.2141682701940188	0.21572475419857517	0.21410962242736303	0.2241937402491963	0.20726324655606132	0.21729582849423906	0.21060649475739252	0.21317190483890588	0.21229672752843112	0.20729695479751534	0.2148204115155991	-6.945000000000007
1055	0.2085453781219457	0.21243347238976304	0.20907977179482803	0.20893880048320396	0.2567075480174344	0.20567605445737752	0.2143807367819503	0.21556770986533696	0.21393469007656826	0.22445589690331869	0.20689410273296255	0.21669462760785543	0.21045490091835212	0.21272790449800755	0.21193981779464038	0.20700854266146593	0.21507683440257602	-6.944000000000003
1056	0.2079267699629075	0.2127221043774472	0.20878732339964542	0.20916062756705434	0.25691152245636356	0.20611611847750025	0.21436682158210574	0.2154670493073164	0.21350441701705064	0.22472549450252233	0.2065912302217709	0.21615561320936721	0.21078119320642305	0.212391318859582	0.21179324428376656	0.20694827076432257	0.2147388974489733	-6.942999999999998
1057	0.20751398210279623	0.21274866790335628	0.2086802128186693	0.2091152591658362	0.2569753914029906	0.20637251903682263	0.21436607276235548	0.21569140449990976	0.2129043327706685	0.22491620543240745	0.20636238510419894	0.21589663112022206	0.21105291120674186	0.2120611740615944	0.2118726580867936	0.20714783535129133	0.21416474974557828	-6.942000000000007
1058	0.20707053147780352	0.21241038120708408	0.20890597486062662	0.2087304591364945	0.2569656878678869	0.20656843239045683	0.21432571488522656	0.21606716653529656	0.21238390066119403	0.22486615830655265	0.2062000422118219	0.21555332899738097	0.21128181084298683	0.2118855819638797	0.21214072311636878	0.20740859476783513	0.21380216265796706	-6.9410000000000025
1059	0.20647736984965406	0.21182443752732824	0.20928361065569046	0.20828446413837276	0.25681369516621944	0.20688129616730788	0.21399331524884757	0.21661635854616365	0.2121703290278505	0.22474357661789732	0.20599783582178796	0.21524993394216796	0.21154318179015444	0.2120128483164012	0.2124883741464745	0.2076132340681136	0.21360782679995544	-6.939999999999998
1060	0.20584159663061216	0.21127181076587104	0.20959440690273895	0.20789889618994323	0.25658723115864984	0.20729681144570708	0.21333607219823805	0.2174082331419655	0.21243829091497138	0.2246794108812179	0.20562288005073548	0.21514472630780546	0.21162189515512161	0.21207909234632316	0.21283698598302161	0.20785723525921107	0.21342704658761535	-6.939000000000007
1061	0.20526610626232944	0.21097653224923485	0.20983891823709588	0.20758840845670215	0.25642205269300694	0.20786351063877057	0.21275591317618284	0.2180541485066496	0.21288296233036152	0.22447910933694698	0.20528662387641164	0.2150541618472938	0.21153324727324727	0.2118424009751211	0.21298756757612683	0.20797645691940356	0.2132645687555655	-6.938000000000002
1062	0.20498773144273205	0.21102992415527963	0.2098906975378972	0.20755575412767563	0.2561813990607795	0.20863731640517233	0.2124139222529714	0.21836186553737197	0.2133148315159838	0.2240099740745324	0.20508387453669177	0.2150069474938684	0.21124590387364242	0.2113923490491995	0.21303026644370643	0.20791490488010514	0.21308177339151463	-6.936999999999998
1063	0.20542320047912022	0.21136949614440512	0.2097774408335562	0.2078202972041288	0.2559017525640781	0.20940849487608168	0.21230646645957332	0.21841445171842	0.2138066310866262	0.22342898755844065	0.2050548547815961	0.21523934540895623	0.21086702776615723	0.21099320528882642	0.21314998717320724	0.20792248402379587	0.21275521891078494	-6.936000000000007
1064	0.20649502538764972	0.211712548391824	0.20964607642486177	0.20794888685956647	0.25565339159453776	0.20978636191327169	0.21246058586917704	0.2182020387430448	0.21410574082907627	0.22306278562127005	0.20533974794666277	0.21581193289885173	0.21066038260723424	0.21075615747360352	0.2133660727633292	0.20812793173218175	0.2122602092582681	-6.935000000000002
1065	0.20754856735368013	0.21202517464028572	0.20956645780090266	0.20781116545366793	0.255419336340677	0.2094995254920064	0.21262798148334552	0.21790694278539138	0.2141136878442825	0.2229956916198357	0.2057633903029211	0.2164574756382071	0.21059804757548287	0.21072557252448476	0.21362455891996426	0.20843858999108109	0.2118038751208033	-6.9339999999999975
1066	0.20817583350741045	0.212458685949055	0.20967377513098814	0.207423657615356	0.2553948248704112	0.20888106220677116	0.21265953871180424	0.21768826316508594	0.21405712010998873	0.22308556637226815	0.20615678129128043	0.21701381292037158	0.21056093948626284	0.21116193999100158	0.2137777912014711	0.20866678002286262	0.21158963494660102	-6.933000000000007
1067	0.20834837783667806	0.2128826996001174	0.20985815796789759	0.20677823870358417	0.255690370235674	0.20822379446347522	0.21249814133067074	0.21753947785900704	0.21422407832599225	0.2231229438797364	0.2063404063140614	0.21753584487634747	0.21061315558869775	0.21195774538026008	0.21378066044616895	0.20891030785330617	0.2115361168847721	-6.932000000000002
1068	0.20832414859308498	0.21324118355192243	0.20982159220707142	0.20640599244482433	0.2562447917589713	0.2074252182146631	0.21227843826044823	0.21750613486250947	0.21457080782477642	0.22282541851621251	0.20623451144802915	0.21788686654409786	0.21069961830510775	0.21270967718864484	0.21366356496246044	0.20928355064702403	0.21158533815618968	-6.930999999999997
1069	0.20818357151170744	0.21347916799357983	0.20968093015825415	0.2065336927789246	0.256826706431513	0.2065420471068915	0.21220461265418977	0.217472011965014	0.21477014234342512	0.2222765619457601	0.20627284556040237	0.21784553830367795	0.21063311130776824	0.2132510157460146	0.21352788148402463	0.2095523040117697	0.21168192564911492	-6.930000000000007
1070	0.20796547579500113	0.21334910105194374	0.20961803968422862	0.2069556063876695	0.2570794548450855	0.20584851060456846	0.21212633225412553	0.21716270536551535	0.214743878193442	0.22190405492233595	0.2066549401022463	0.2174002530354276	0.21051247468018455	0.213695411423254	0.21355596916584238	0.209682858565828	0.21191069866912193	-6.929000000000002
1071	0.20780644408528925	0.21286073391719332	0.20956648433145053	0.20753267728415226	0.25713338164786037	0.20572036828703089	0.21208857378522092	0.2165025195107287	0.2146098842617504	0.22186688652657738	0.2070571186819138	0.21680069225628643	0.21049143725397607	0.2140791890074172	0.2136602542370041	0.20975585673941188	0.2124448086905109	-6.927999999999997
1072	0.20757032224442123	0.21242513014877207	0.20930284158306886	0.20797552719624499	0.25719708579096046	0.20588146717895794	0.2122984173612659	0.2157726307739601	0.21426459234007333	0.22208610101144405	0.207383550583648	0.216469533158903	0.21046251994107065	0.2142444716123593	0.21354987601854244	0.20982367484412381	0.21313368504772567	-6.927000000000007
1073	0.2072639246105598	0.2124284449005753	0.20896672822928922	0.2084407890422636	0.2572843824790113	0.20582821810417531	0.21282927217893038	0.21533768265402506	0.2135685254591073	0.22261344593229324	0.2076137470152301	0.2164343268411475	0.21026476451239284	0.2141925119700135	0.2131537119007374	0.2099607643907504	0.2137441553369082	-6.926000000000002
1074	0.2069323033606651	0.21280324615029297	0.2087357823119967	0.20911742254847746	0.2574415302289177	0.2058038165013196	0.21363564943047358	0.2152450993721474	0.21273156007636895	0.22329768303410852	0.2077854816619919	0.21643562017229528	0.20996147289952966	0.21420427672120806	0.21251548457183878	0.20993973222599832	0.2141708281883588	-6.925000000000011
1075	0.20661049277860327	0.2132928969207367	0.20834629243026218	0.20959788495718465	0.25764639263835687	0.20605430451737974	0.214480914278807	0.2153276400535455	0.2121303595949664	0.22362661680668577	0.20787805757672884	0.21659400144954954	0.20971093566353746	0.21436374353811294	0.21197876763755014	0.20980367561787847	0.21437299155777975	-6.924000000000007
1076	0.20643989836429807	0.2134714027397176	0.20799321573203958	0.20983171466816405	0.2578589554779455	0.20646135361053647	0.21517744211963852	0.21561603630213463	0.21182605739096502	0.22339178554978073	0.20780273598453522	0.2169100423723004	0.20961641890545726	0.21445325627920045	0.2118293927628517	0.20987043515360704	0.21422754816051143	-6.923000000000002
1077	0.2062982825396354	0.2131229862607154	0.20792780421140483	0.20999256215696163	0.25773128394178335	0.20705007436352768	0.21552293077545104	0.21598817162096834	0.21143477128614194	0.2229539841748198	0.20782312055309063	0.21715142258055342	0.20951801974425038	0.2144741193934856	0.2119171011757153	0.21033481855242223	0.21388577886189608	-6.922000000000011
1078	0.20601356583082436	0.21254453210573446	0.20815866055289164	0.2098779651123455	0.25726583681012466	0.20776563067530443	0.21530302341288746	0.21620220353880584	0.21102329171333314	0.22287231318525774	0.20789605010869752	0.21727420267987962	0.2094587295577597	0.2144886220166367	0.21209244343468084	0.21098667288649142	0.21367533940424988	-6.9210000000000065
1079	0.20561035354290735	0.21202528204504448	0.20867092201974574	0.20948414373160068	0.25682323787705175	0.20825702228725526	0.2145110768535254	0.21652770315160477	0.2109349816842968	0.22331940417935173	0.2077350985586725	0.21726791240444154	0.2096585612638477	0.2144153785772452	0.21235013618038381	0.21131813586123013	0.21359804970692148	-6.920000000000002
1080	0.20535753659629064	0.21170974435379328	0.20913117089663827	0.20902821409991063	0.25629205174226743	0.20824900235270954	0.21346043789351632	0.21720006859027507	0.21116112664345965	0.22382741886821214	0.2072867390226541	0.21710934464564424	0.2100167738616295	0.2142321037279152	0.21274572405607833	0.21133933032502386	0.2136387539240398	-6.919000000000011
1081	0.20559907746602396	0.21151407979411643	0.20933637504724956	0.20860070270501768	0.25587583914740075	0.2079214704577054	0.21263467379374043	0.21794685417150547	0.21167134134466833	0.22402487649937633	0.20681540722828212	0.2168957835958104	0.21038802526050027	0.21386801011060586	0.2131902547580851	0.21115022207078665	0.21377135363656535	-6.918000000000006
1082	0.2061856495261624	0.21129851924765888	0.20946488892915588	0.20827988280181392	0.2558647945001531	0.20774653435623286	0.2121555743926836	0.2184728429270111	0.21235034105840367	0.2240140791747502	0.20653809921796745	0.21675673059260633	0.210658375224121	0.21339257155035907	0.21348667385073225	0.21068697688387245	0.21380565658739656	-6.917000000000002
1083	0.20686645605174228	0.21109449244503098	0.20971761426572533	0.2079286923535613	0.25575339884595555	0.2076467007775572	0.21194574633269955	0.21874712344300745	0.21297903632368237	0.22383160535865324	0.20621664368281586	0.21666340611003196	0.21085450226010766	0.21296214849350986	0.21370940513033787	0.2103556086003732	0.2135944720021999	-6.916000000000011
1084	0.2076258632602489	0.21085927936416834	0.20997644329701493	0.2075576481530863	0.2554101988383751	0.20723567841413099	0.21210494416067113	0.21884193485050735	0.21332584477526076	0.22344439069932864	0.20586449169792637	0.21653131284087904	0.2108527134100844	0.21256438136600395	0.21394818715363767	0.21054502968388494	0.21313954627010873	-6.915000000000006
1085	0.20826777399696947	0.21064495677198813	0.21016151454332144	0.2073108260507267	0.2552756409130486	0.20661595405676506	0.2124079563990276	0.21878169085377322	0.21348522028464398	0.2230476168668186	0.20558993946433174	0.21628718530424873	0.21078082160920544	0.21242352567313116	0.21410612259081843	0.21100289596204047	0.2125917352798138	-6.9140000000000015
1086	0.2085393236420943	0.210693882733763	0.21032873504993163	0.2069078903780071	0.25544937858581007	0.20601246654043615	0.21237272686836894	0.2186131480349496	0.21383427225560903	0.2227451767166342	0.20521531795173875	0.21597469178441323	0.21090276898169202	0.21288706358917442	0.21419126793700005	0.21149582501301256	0.21217554558478366	-6.913000000000011
1087	0.20849742425684126	0.21090548224512826	0.21035155932224667	0.20648976989075943	0.25579798069316945	0.20547106596975845	0.2121162397394772	0.21847777898472823	0.21433968649190732	0.22244699470250032	0.20467354382476174	0.21569851324263975	0.21107248483388494	0.21382004667133164	0.21414426632588923	0.21176377929042323	0.21183484942769432	-6.912000000000006
1088	0.20846167920131506	0.21112747402556248	0.210277412442029	0.2065045753519501	0.2562805598538727	0.20520183390357022	0.2119971528924362	0.21840739804942497	0.2147652438780153	0.22224410648113563	0.20424242090578149	0.21534857928889284	0.2111410835398009	0.21477246996534016	0.2139680083654617	0.211456761300078	0.21142309456379224	-6.911000000000001
1089	0.208677011234936	0.21139682211409602	0.21041518675022022	0.2070666996625841	0.2567715754332701	0.20532877798679255	0.2120940601749111	0.21819178256140492	0.21499483437553768	0.22215413472199674	0.20418808585560158	0.2147171957451423	0.2111981512247185	0.21559739857762944	0.213938723558773	0.21075528025449056	0.21105775308341768	-6.910000000000011
1090	0.20914208324450664	0.21152177118845913	0.21066554612808747	0.20802080785399654	0.25704844502018603	0.20566867664886063	0.21236382298840628	0.21760637790688137	0.2149908839569592	0.22213808572031485	0.20445247527355692	0.2139076902322574	0.21137730886790862	0.2162256617655615	0.21414386754279785	0.21002678296265767	0.21089099238104392	-6.909000000000006
1091	0.2096091662960355	0.21140924830998387	0.2107595735027418	0.2087157022470868	0.25716860565503813	0.20587863196677397	0.21275024518947142	0.2167816353425155	0.2149261650019276	0.22245035466113688	0.20503156430501385	0.21326932076383526	0.21144778586207613	0.21656115277909121	0.2142724173679463	0.20953064714728933	0.21101928815801158	-6.908000000000001
1092	0.2098307299079277	0.2112288405699398	0.2107065476253146	0.20885104517949088	0.2572342604572751	0.20581372920057536	0.213193585160377	0.216042722893099	0.21482440612199383	0.22312928546646002	0.20568134658125223	0.21294989833111727	0.21146923851720217	0.2167348526285327	0.21419401146338982	0.20944377719654478	0.21147788719422952	-6.907000000000011
1093	0.20979099432404452	0.2112563679654013	0.21048617824533403	0.20880157448711367	0.2572820035007901	0.20585153203973275	0.21340632546033728	0.21548235707865118	0.2145852201082874	0.22397083945901133	0.20602174479550436	0.21287272913643213	0.2116018884396279	0.21683166138140741	0.21388585504254345	0.209494092949233	0.212153940046948	-6.906000000000006
1094	0.2094860383821152	0.21163759398278423	0.2101143629673925	0.20875062812983333	0.25736171888608694	0.2062141058840683	0.21326641255079914	0.2150602978107303	0.21433557959166555	0.2247117379236898	0.20605623474608187	0.21304525560080725	0.21161037557597143	0.21686113225908907	0.2133100100125584	0.20940799433506874	0.212782893703808	-6.905000000000001
1095	0.2090363444456875	0.21201111256402985	0.20949418021183858	0.20881363932028446	0.2574662154537426	0.20677912539233878	0.21319670955964404	0.2147574820736756	0.21417883916267458	0.22497336623314104	0.205803277532607	0.21339415737178705	0.21160094053437584	0.21682617348847052	0.21274091803207326	0.20938026240373256	0.21319342163275393	-6.904000000000011
1096	0.2087062165619269	0.21196958431957916	0.2088279372027517	0.20911728675922503	0.25756816111008735	0.20738401250613506	0.21343125943848326	0.21470966101309383	0.21403930112465852	0.22476648464642007	0.20552400507812102	0.21352472342268047	0.21170817050509952	0.2165652306610892	0.21252897507841118	0.2094759196565514	0.21335074737809165	-6.903000000000006
1097	0.20865882584347506	0.21145620964203554	0.2086070187567152	0.20926239366000687	0.25756468411556416	0.20781742181449034	0.21357912434173937	0.21482929887043067	0.2138354365448062	0.2244847613543655	0.20568022986113668	0.21327667597922378	0.2117770136691169	0.2160751399540507	0.212721025454921	0.20966676172406512	0.21356401894345872	-6.902000000000001
1098	0.20882173658222059	0.21071395089143521	0.2088698546712564	0.20891695494709964	0.25743285498002244	0.20809200757887997	0.21330104256552973	0.2146915317476647	0.21374287637288977	0.22443919114658029	0.2060690333954342	0.21288904509181	0.21188202269148187	0.2154957583359305	0.21315532995362332	0.20982104532806956	0.21401238689005622	-6.9010000000000105
1099	0.20903033403050356	0.21020410517052143	0.20939393182641114	0.20834803392520163	0.257280125291883	0.20841555730583725	0.2128406091226741	0.21437311009706522	0.21385036093733828	0.22466292105127147	0.20614906637853414	0.21274519115261287	0.2120561463830129	0.21483014196359257	0.21364135379483118	0.20981847713440172	0.2144991754468057	-6.900000000000006
1100	0.20917721341113588	0.2101549254979547	0.20988464245450192	0.2078985146502216	0.2570613083073087	0.20872212503509516	0.2124008379362681	0.2144298573943977	0.21385228770591114	0.2248994637460638	0.20592822657569068	0.21311701254639143	0.21206811737911607	0.21411048118853043	0.2139334356002221	0.20989972504916546	0.2149444321191327	-6.899000000000001
1101	0.20922416744125238	0.21020770553909912	0.21011184525949334	0.20756921069062614	0.25679998361525747	0.20886127228912946	0.211908216611178	0.21485231595761248	0.21373378923110342	0.2248860675005529	0.20566328650851912	0.21374004944781594	0.2119492321615872	0.2134765650636272	0.21415074390768285	0.2100050476021549	0.21517376048665005	-6.89800000000001
1102	0.2093038190707068	0.21008155961121242	0.2099398562991061	0.20735021225262454	0.2564778921262146	0.20884673031105472	0.21160022668506548	0.21523044707028682	0.21370903567515215	0.22443319055864494	0.20536574548467196	0.2142165276959237	0.21173293172410754	0.21304652887483524	0.21427707904175908	0.20991897441297924	0.21514203186264788	-6.897000000000006
1103	0.20953696030990548	0.20987697133764838	0.20950980809402522	0.2072424946435687	0.255957846321596	0.2086243625354936	0.21162716629110587	0.21561662281629979	0.2135271341921408	0.2235111999822239	0.2051116448309868	0.21461605319752583	0.2114656303675075	0.21282310880846178	0.21410657296441232	0.20986640420766703	0.2148837591819285	-6.896000000000001
1104	0.20985625235604835	0.20962645320805323	0.20911805852668047	0.20719025539003513	0.255482150245409	0.20833033003210413	0.2118335892380932	0.21601883638399091	0.21307978899049407	0.22263141581594326	0.20504154296474622	0.2150382820153973	0.21133928538838948	0.21280684383946707	0.2140515410356484	0.20998519633081875	0.21441862849088747	-6.89500000000001
1105	0.20999205171526655	0.20936551408231974	0.2089894569235054	0.20703776361349607	0.2553501859769916	0.2081087794799598	0.21208176099867473	0.216243386216301	0.212782111730643	0.22216627604624173	0.2051334645533297	0.21542700597818448	0.2113866016408631	0.2130638880448515	0.21430983000854936	0.21008379597335258	0.21411482360224784	-6.8940000000000055
1106	0.20982976979444862	0.20929426788261868	0.20914895665998884	0.20648387712487182	0.2553456537203842	0.2077420993767968	0.21240370029661823	0.21625972965775686	0.21280047579759329	0.2217687283647905	0.2051781455825232	0.2158883440297448	0.21164989231725917	0.21355184777504638	0.21434226880723528	0.21005900120644977	0.21416069959367884	-6.893000000000001
1107	0.20957172735309454	0.2096541340664555	0.20934126088393373	0.20596330911069421	0.2554379910588731	0.2072995083096624	0.21274835983598595	0.21620499775491048	0.21296353117041592	0.22121885121333723	0.20503694819293622	0.21631724580898726	0.21190668917414127	0.21401019510423946	0.21396383874104669	0.21007399866884696	0.21434244860787555	-6.89200000000001
1108	0.20937315141112584	0.21029993372137984	0.2093895978536885	0.20601193496451692	0.2559374616422384	0.2070460112466691	0.21301423284272183	0.2161867213656904	0.2133024259620791	0.22067318812712136	0.2049368601702481	0.21654522976394158	0.21205434381849894	0.21430346937535294	0.21345340506608457	0.2101528547063681	0.21446719971682987	-6.891000000000005
[truncated: 7,390 more rows]
