# Supplementary material for: Stimulus duration encoding occurs early in the moth olfactory pathway
Source: Commun Biol. 2024 Oct 3;7:1252. doi: 10.1038/s42003-024-06921-z (PMC11449909; doi:10.1038/s42003-024-06921-z)
Supplement: Supplementary file 3 — Supplementary Data 1 [file 42003_2024_6921_MOESM3_ESM.zip › Fig 1/B/50ms.csv]

time	PID (mV)
0.0	-0.0015216958315824591
0.000999999999990564	-0.0007306681344063648
0.001999999999995339	-0.000106692758137239
0.0030000000000001137	0.000118182166817693
0.003999999999990678	-3.38523915170974e-05
0.0049999999999954525	-0.0001110143189220203
0.006000000000000227	0.0001124744862441851
0.006999999999990791	0.0005231499546045626
0.007999999999995566	0.0008829728100763212
0.009000000000000341	0.0009187704031625721
0.009999999999990905	0.0005587873713284175
0.01099999999999568	-0.00011203923844727015
0.012000000000000455	-0.0009039285993761581
0.012999999999991019	-0.001488470687197374
0.013999999999995794	-0.001727600334134216
0.015000000000000568	-0.0017503182696665398
0.015999999999991132	-0.001611567873940345
0.016999999999995907	-0.001305185858209601
0.018000000000000682	-0.000815995605904174
0.018999999999991246	-0.00015595348237074091
0.01999999999999602	0.0005970273352673416
0.021000000000000796	0.0012537443190185904
0.02199999999999136	0.0015627939499691657
0.022999999999996135	0.0015320872967996557
0.0239999999999867	0.0012865836459301505
0.024999999999991473	0.0009827473624364202
0.02599999999999625	0.000808930425900023
0.026999999999986812	0.0007103363818581343
0.027999999999991587	0.0005793615399714014
0.028999999999996362	0.0003277932036001019
0.029999999999986926	-0.00018212561562425122
0.0309999999999917	-0.000895311324889736
0.031999999999996476	-0.0015433464415375298
0.03299999999998704	-0.0018814994998677115
0.033999999999991815	-0.0018678519920438674
0.03499999999999659	-0.001598931457122088
0.03599999999998715	-0.001198776282359315
0.03699999999999193	-0.0008462335661829634
0.0379999999999967	-0.0006345033680354994
0.03899999999998727	-0.0004372887738672837
0.03999999999999204	-5.443737102961421e-05
0.04099999999999682	0.0004539568514494441
0.04199999999998738	0.0007239793858526689
0.042999999999992156	0.0007145173020344231
0.04399999999999693	0.0007182597504082899
0.044999999999987494	0.0007129896654149981
0.04599999999999227	0.0006003126938236569
0.046999999999997044	0.0003841673002193957
0.04799999999998761	9.592550168902036e-05
0.04899999999999238	-0.00021756888191326595
0.04999999999999716	-0.0007528853296894233
0.05099999999998772	-0.0015628496076858234
0.0519999999999925	-0.002335892933098993
0.05299999999999727	-0.002726687945180384
0.053999999999987836	-0.0025253487043532807
0.05499999999999261	-0.0018851689887995349
0.055999999999997385	-0.0012850479932002834
0.05699999999998795	-0.0008313983698333693
0.057999999999992724	-0.00033640630259013093
0.0589999999999975	0.00018854437428927895
0.05999999999998806	0.0008404292693318105
0.06099999999999284	0.0016007605735963715
0.06199999999999761	0.0021003701110093864
0.06299999999998818	0.0021626962850982423
0.06399999999999295	0.0020197532840731114
0.06499999999999773	0.0017854247566098103
0.06599999999998829	0.001353770129857601
0.06699999999999307	0.000802653798869013
0.06799999999999784	0.00020568030465506482
0.0689999999999884	-0.0005713484397258384
0.06999999999999318	-0.00150723640945305
0.07099999999999795	-0.0022727259780794817
0.07199999999998852	-0.0026647914147419627
0.07299999999999329	-0.002676949526896344
0.07399999999999807	-0.002302871301989917
0.07499999999998863	-0.0016562180212655875
0.0759999999999934	-0.0009291559689939
0.07699999999999818	-0.00031344537271227324
0.07799999999998875	2.5809183867853136e-05
0.07899999999999352	0.00016725855977739457
0.0799999999999983	0.0003507249300094273
0.08099999999998886	0.000654543343994618
0.08199999999999363	0.0010334071037951809
0.08299999999999841	0.0013364832121389725
0.08399999999998897	0.0013075855477162612
0.08499999999999375	0.0008761033225170856
0.08599999999999852	0.00022532103022898653
0.08699999999998909	-0.00039277216668809345
0.08799999999999386	-0.0006853173414982372
0.08899999999999864	-0.0006887120477410136
0.0899999999999892	-0.0007722020800593477
0.09099999999999397	-0.0010569582277524248
0.09199999999999875	-0.0013979184081613916
0.09299999999998931	-0.0015125197851317829
0.09399999999999409	-0.0012087940009624099
0.09499999999999886	-0.0005245281025860749
0.09599999999998943	0.00026900658047734893
0.0969999999999942	0.0008134472192540265
0.09799999999999898	0.0010420592980531218
0.09899999999998954	0.0010903344500561296
0.09999999999999432	0.001136198746310324
0.10099999999999909	0.001372397934977343
0.10199999999998965	0.0016490782656513048
0.10299999999999443	0.0015945169675881665
0.1039999999999992	0.0010979267707629248
0.10499999999998977	0.0001630050119389992
0.10599999999999454	-0.0009411256701610249
0.10699999999999932	-0.0018566373211355014
0.10799999999998988	-0.0025684708087130304
0.10899999999999466	-0.0030640541338189387
0.10999999999999943	-0.003497695228917852
0.11099999999999	-0.003934772771427841
0.11199999999999477	-0.0040645649599517775
0.11299999999999955	-0.003756832821794731
0.11399999999999011	-0.00300379530028394
0.11499999999999488	-0.0019946493277944732
0.11599999999999966	-0.001171883999432577
0.11699999999999022	-0.0006651138684290459
0.117999999999995	-0.00025116794627777494
0.11899999999999977	0.00029149352630275516
0.11999999999999034	0.0009637195896403661
0.12099999999999511	0.0016285690598611957
0.12199999999999989	0.0020806136941060593
0.12299999999999045	0.002063310207158331
0.12399999999999523	0.0014996631486017264
0.125	0.0004846268854836744
0.12599999999999056	-0.0007431681288818659
0.12699999999999534	-0.00180798213973965
0.1280000000000001	-0.0023104634100765686
0.12899999999999068	-0.0022474959423957053
0.12999999999999545	-0.0020118919877822883
0.13100000000000023	-0.0018137943699101378
0.1319999999999908	-0.001611068166852192
0.13299999999999557	-0.0012933625749114164
0.13400000000000034	-0.0008519123432284559
0.1349999999999909	-0.0004389031414762101
0.13599999999999568	-0.00010392415361071272
0.13700000000000045	0.00025383993590866183
0.13799999999999102	0.0005718194873427507
0.1389999999999958	0.0007684612841276639
0.14000000000000057	0.0009911596715688198
0.14099999999999113	0.0013070635850267465
0.1419999999999959	0.0014160800176465926
0.14300000000000068	0.0010579303551159214
0.14399999999999125	0.0002951461882965134
0.14499999999999602	-0.000668979779163692
0.1460000000000008	-0.0015456204446340216
0.14699999999999136	-0.0020824882861760763
0.14799999999999613	-0.0021819863266392403
0.1489999999999867	-0.0019442786721346472
0.14999999999999147	-0.0016470596769213586
0.15099999999999625	-0.0013965176134429491
0.1519999999999868	-0.000994766432606209
0.1529999999999916	-0.00041721835697483556
0.15399999999999636	0.00010702576477061854
0.15499999999998693	0.00041889289463492574
0.1559999999999917	0.0005341009278230224
0.15699999999999648	0.0005091915031516514
0.15799999999998704	0.0002664186057703688
0.15899999999999181	-0.00012030063500256816
0.1599999999999966	-0.00026751586444362374
0.16099999999998715	-8.435139880580422e-05
0.16199999999999193	0.00010094325941700788
0.1629999999999967	-3.967118192305108e-05
0.16399999999998727	-0.0005426571255418011
0.16499999999999204	-0.0010586239509842166
0.16599999999999682	-0.0013147499275723007
0.16699999999998738	-0.00126102200180922
0.16799999999999216	-0.0009448397707174649
0.16899999999999693	-0.0005307505231959553
0.1699999999999875	-0.00019622632413573982
0.17099999999999227	6.162896884642777e-05
0.17199999999999704	0.0003887215415194767
0.1729999999999876	0.0007570990057410576
0.17399999999999238	0.0010675951050216348
0.17499999999999716	0.001305677272001038
0.17599999999998772	0.0014496670325154781
0.1769999999999925	0.001468600743841808
0.17799999999999727	0.0013869331862821355
0.17899999999998784	0.0012417780435804993
0.1799999999999926	0.0010564551650937837
0.18099999999999739	0.0007148023393734881
0.18199999999998795	0.00010781687550487362
0.18299999999999272	-0.0006286508020649784
0.1839999999999975	-0.0013263550014186443
0.18499999999998806	-0.001828282380784696
0.18599999999999284	-0.002055974365502866
0.1869999999999976	-0.0020544862904743333
0.18799999999998818	-0.001831200102245134
0.18899999999999295	-0.0014619559054933617
0.18999999999999773	-0.001234054222440495
0.1909999999999883	-0.0013056964046449515
0.19199999999999307	-0.0015183187809828524
0.19299999999999784	-0.0016745682575982634
0.1939999999999884	-0.0016317591198182768
0.19499999999999318	-0.0014308396538948998
0.19599999999999795	-0.001307961772258004
0.19699999999998852	-0.0013112300506699093
0.1979999999999933	-0.0013732078807628945
0.19899999999999807	-0.0013569642753363809
0.19999999999998863	-0.0011178492479513302
0.2009999999999934	-0.0009108318958381822
0.20199999999999818	-0.001039221510193311
0.20299999999998875	-0.0014403998369600934
0.20399999999999352	-0.0018979767845439532
0.2049999999999983	-0.0022312429224840002
0.20599999999998886	-0.002277336825393217
0.20699999999999363	-0.001965519184803366
0.2079999999999984	-0.0014080664505229379
0.20899999999998897	-0.0009188792175396365
0.20999999999999375	-0.0006981339452454272
0.21099999999999852	-0.0006638168506909459
0.21199999999998909	-0.0007146671816444794
0.21299999999999386	-0.0006975982902410749
0.21399999999999864	-0.0004452923741520287
0.2149999999999892	-3.0725831249522884e-05
0.21599999999999397	0.00028585966345939795
0.21699999999999875	0.0004077157422810451
0.2179999999999893	0.00033933853944656533
0.2189999999999941	-8.8362120931329e-06
0.21999999999999886	-0.0006410517100841062
0.22099999999998943	-0.0013336017625498187
0.2219999999999942	-0.001823561323576417
0.22299999999999898	-0.002144222695324771
0.22399999999998954	-0.0024702762296491265
0.22499999999999432	-0.002698379086231384
0.2259999999999991	-0.0026101194308441045
0.22699999999998965	-0.0021516149277927
0.22799999999999443	-0.0014281955566466387
0.2289999999999992	-0.0007674992629325139
0.22999999999998977	-0.0005560551349512721
0.23099999999999454	-0.0007278248232025497
0.23199999999999932	-0.0007426282012046315
0.23299999999998988	-0.00041370629064019226
0.23399999999999466	-4.739625628236155e-05
0.23499999999999943	0.00019670129379623091
0.23599999999999	0.0002222135733025432
0.23699999999999477	1.543001821868728e-06
0.23799999999999955	-0.0002988667011716295
0.2389999999999901	-0.0007688907146214952
0.23999999999999488	-0.001274220652770719
0.24099999999999966	-0.0012699486158447293
0.24199999999999022	-0.0008610561191542132
0.242999999999995	-0.0006019676423250075
0.24399999999999977	-0.0004520583931166833
0.24499999999999034	-0.0001631425727186553
0.2459999999999951	0.00021800251242432012
0.2469999999999999	0.0006235856996550382
0.24799999999999045	0.0009355258690595392
0.24899999999999523	0.0011469617479549221
0.25	0.001203470202310708
0.25099999999999056	0.0009901668949097164
0.25199999999999534	0.0007043377243918236
0.2530000000000001	0.0005737555963230001
0.2539999999999907	0.0005177753594494128
0.25499999999999545	0.00032759542693661103
0.2560000000000002	2.2092539728291172e-05
0.2569999999999908	-0.00026324732825511177
0.25799999999999557	-0.0006770425785855849
0.25900000000000034	-0.0012902422651657197
0.2599999999999909	-0.001613755974967379
0.2609999999999957	-0.0014385871484696722
0.26200000000000045	-0.0011238894762493068
0.262999999999991	-0.0009548174150233457
0.2639999999999958	-0.0010050322025190184
0.26500000000000057	-0.0010912693071909452
0.26599999999999113	-0.0009359446355121648
0.2669999999999959	-0.0005764320773691267
0.2680000000000007	-0.0003762804049527446
0.26899999999999125	-0.0005114869628664032
0.269999999999996	-0.0009050486187658358
0.2710000000000008	-0.001377467616680672
0.27199999999999136	-0.0015537505722282852
0.27299999999999613	-0.001300717493936343
0.2739999999999867	-0.0009472519449955641
0.2749999999999915	-0.000834913049281294
0.27599999999999625	-0.001088133302673544
0.2769999999999868	-0.0016716704945860528
0.2779999999999916	-0.0025377057948499093
0.27899999999999636	-0.0035533657989490486
0.2799999999999869	-0.00432197697647263
0.2809999999999917	-0.004588120098325987
0.2819999999999965	-0.004468404037297091
0.28299999999998704	-0.004079004508565021
0.2839999999999918	-0.003419138988304482
0.2849999999999966	-0.002581795664781339
0.28599999999998715	-0.0017403232656034717
0.28699999999999193	-0.001022490304431134
0.2879999999999967	-0.0004252191603133504
0.28899999999998727	6.525695669434839e-05
0.28999999999999204	0.0002714751515853209
0.2909999999999968	8.579585916157484e-05
0.2919999999999874	-0.0003068266296923916
0.29299999999999216	-0.0006891579214869381
0.29399999999999693	-0.0009709375345434701
0.2949999999999875	-0.0011649142863747741
0.29599999999999227	-0.0014709210748775625
0.29699999999999704	-0.001971856615276213
0.2979999999999876	-0.002468703787372295
0.2989999999999924	-0.0027695708169823696
0.29999999999999716	-0.002791215800264979
0.3009999999999877	-0.002535774694051085
0.3019999999999925	-0.002045799343948218
0.30299999999999727	-0.0014988020613322384
0.30399999999998784	-0.0010064378198122448
0.3049999999999926	-0.00046741789344295626
0.3059999999999974	7.357465423396548e-05
0.30699999999998795	0.0005118210859196282
0.3079999999999927	0.0008529242052537356
0.3089999999999975	0.0009498535346788017
0.30999999999998806	0.0007895878186978678
0.31099999999999284	0.000589704362374821
0.3119999999999976	0.0004057663087473351
0.3129999999999882	0.00021209360492191465
0.31399999999999295	-6.312718177747811e-05
0.3149999999999977	-0.0005298719287942788
0.3159999999999883	-0.0013019587786775588
0.31699999999999307	-0.0021995994049164302
0.31799999999999784	-0.002806945170128916
0.3189999999999884	-0.0030258251641201994
0.3199999999999932	-0.0028401948076322014
0.32099999999999795	-0.0022242070489886245
0.3219999999999885	-0.0015311589172304352
0.3229999999999933	-0.001008868723431977
0.32399999999999807	-0.0004251051460211208
0.32499999999998863	0.00017986411671078173
0.3259999999999934	0.0005118850500864802
0.3269999999999982	0.0005886643544639192
0.32799999999998875	0.0005608257626201762
0.3289999999999935	0.0004557372912570301
0.3299999999999983	0.00011998161991977341
0.33099999999998886	-0.0004118149579408481
0.33199999999999363	-0.0008081624787172892
0.3329999999999984	-0.0009575972260242871
0.333999999999989	-0.0010932005904837894
0.33499999999999375	-0.0014918618138257678
0.3359999999999985	-0.0021929213359039856
0.3369999999999891	-0.00285900591857402
0.33799999999999386	-0.003179406115765726
0.33899999999999864	-0.003087865167267001
0.3399999999999892	-0.0024699466000983605
0.340999999999994	-0.0014754795286693323
0.34199999999999875	-0.0005785167496803467
0.3429999999999893	3.841875574028819e-05
0.3439999999999941	0.0003759767001692005
0.34499999999999886	0.00036959347357612415
0.3459999999999894	0.0002670893011940123
0.3469999999999942	0.00031432785247753614
0.347999999999999	0.0004858555255027319
0.34899999999998954	0.0006254366954236978
0.3499999999999943	0.00043063616733585164
0.3509999999999991	-9.518286825471733e-05
0.35199999999998965	-0.0007479300369612751
0.35299999999999443	-0.001509202620198824
0.3539999999999992	-0.002250846667601447
0.35499999999998977	-0.002722310588290977
0.35599999999999454	-0.002879773590670265
0.3569999999999993	-0.002716187965653649
0.3579999999999899	-0.0023961018621925234
0.35899999999999466	-0.0021213212888886446
0.35999999999999943	-0.0016162803886032862
0.36099999999999	-0.0008010258607344944
0.36199999999999477	-1.6620226137575855e-06
0.36299999999999955	0.0004917826524457602
0.3639999999999901	0.0005774261292819105
0.3649999999999949	0.0005196987471034475
0.36599999999999966	0.0004935948923971978
0.3669999999999902	0.0004965386007458328
0.367999999999995	0.0006342234471650166
0.3689999999999998	0.0006943726070547385
0.36999999999999034	0.000261309339295579
0.3709999999999951	-0.0006550000942926459
0.3719999999999999	-0.0016556069036957055
0.37299999999999045	-0.0024176400069073622
0.3739999999999952	-0.00286572204562896
0.375	-0.0030515991658424113
0.37599999999999056	-0.00313666102339738
0.37699999999999534	-0.003174474390883031
0.3780000000000001	-0.0030031373230405833
0.3789999999999907	-0.0025530404985851796
0.37999999999999545	-0.001892699619198357
0.3810000000000002	-0.0011376423395814683
0.3819999999999908	-0.0005069814469664813
0.38299999999999557	-0.00012670224996602641
0.38400000000000034	0.0001310672296637172
0.3849999999999909	0.00020894732973042451
0.3859999999999957	6.945061495633453e-05
0.38700000000000045	0.0001505388675835384
0.387999999999991	0.0005204443230697464
0.3889999999999958	0.0005757224556814933
0.39000000000000057	-9.43865327229787e-06
0.39099999999999113	-0.0010066894197477971
0.3919999999999959	-0.0021154139583221543
0.3930000000000007	-0.0030008240182231027
0.39399999999999125	-0.0033738534942417964
0.394999999999996	-0.003324014992928781
0.3960000000000008	-0.0029668510516751567
0.39699999999999136	-0.0022972314070837108
0.39799999999999613	-0.0015954014930601446
0.3989999999999867	-0.0011158418141254955
0.3999999999999915	-0.0006606529222774604
0.40099999999999625	-1.9282728738190258e-05
0.4019999999999868	0.0006080523480420652
0.4029999999999916	0.0008992902154152382
0.40399999999999636	0.0008681130444867513
0.4049999999999869	0.0007975383190541585
0.4059999999999917	0.0007107167951607707
0.4069999999999965	0.0005087353028514485
0.40799999999998704	0.0003147090746700165
0.4089999999999918	-1.0969334924837426e-05
0.4099999999999966	-0.0007413596599770145
0.41099999999998715	-0.0016775013196577149
0.41199999999999193	-0.002475104138307316
0.4129999999999967	-0.002911724989373976
0.41399999999998727	-0.002887403176144776
0.41499999999999204	-0.0024976128824842903
0.4159999999999968	-0.0018619936928447878
0.4169999999999874	-0.0010307537058058536
0.41799999999999216	-0.00011761359989526099
0.41899999999999693	0.0006061545425866122
0.4199999999999875	0.0010915124915680252
0.42099999999999227	0.0014465863742194607
0.42199999999999704	0.0015633683264129061
0.4229999999999876	0.0014157385931841127
0.4239999999999924	0.0011095895381623144
0.42499999999999716	0.0006899978684100638
0.4259999999999877	0.00026613353560511754
0.4269999999999925	-0.00015112943483375219
0.42799999999999727	-0.0006481398799040861
0.42899999999998784	-0.0011760691824567182
0.4299999999999926	-0.0017343125919442315
0.4309999999999974	-0.002393015922331543
0.43199999999998795	-0.0030666050906962283
0.4329999999999927	-0.003490283964906471
0.4339999999999975	-0.003404710087387741
0.43499999999998806	-0.002876726828213716
0.43599999999999284	-0.0022005564953255785
0.4369999999999976	-0.001512751046632843
0.4379999999999882	-0.0009713006462868101
0.43899999999999295	-0.000605590931614941
0.4399999999999977	-0.00012355424044008245
0.4409999999999883	0.000477204722290292
0.44199999999999307	0.0008795300881501156
0.44299999999999784	0.0009876056264470634
0.4439999999999884	0.0009626722173692315
0.4449999999999932	0.0009754316100951677
0.44599999999999795	0.0008991534577691418
0.4469999999999885	0.0004628028124900041
0.4479999999999933	-0.00022610417290591656
0.44899999999999807	-0.0010172148272729054
0.44999999999998863	-0.001958481874701601
0.4509999999999934	-0.0028115240056827417
0.4519999999999982	-0.0032539658357251255
0.45299999999998875	-0.0032165362577307732
0.4539999999999935	-0.0028385887143058675
0.4549999999999983	-0.0023538633264998943
0.45599999999998886	-0.0019253328955293192
0.45699999999999363	-0.0016462277000859338
0.4579999999999984	-0.0015793507563173215
0.458999999999989	-0.001703044971403056
0.45999999999999375	-0.001818710489617903
0.4609999999999985	-0.0017420127560323628
0.4619999999999891	-0.001442796756887077
0.46299999999999386	-0.0009216506117071255
0.46399999999999864	-0.0003153666955619805
0.4649999999999892	2.180037393451073e-05
0.465999999999994	-1.9924336387422414e-05
0.46699999999999875	-0.00016609298032266295
0.4679999999999893	-0.0003031402200899258
0.4689999999999941	-0.0005499931523091917
0.46999999999999886	-0.0009460691487888084
0.4709999999999894	-0.0013648201150631145
0.4719999999999942	-0.0016668779703010728
0.472999999999999	-0.0018218198658845886
0.47399999999998954	-0.0016416583021787723
0.4749999999999943	-0.0010333267689341952
0.4759999999999991	-0.00034334903023935937
0.47699999999998965	0.0002177975714237057
0.47799999999999443	0.0006753725899701912
0.4789999999999992	0.0009917134496091329
0.47999999999998977	0.0012281522704400416
0.48099999999999454	0.0015962409577889858
0.4819999999999993	0.002079601468546688
0.4829999999999899	0.0024097232277346947
0.48399999999999466	0.002400848142798395
0.48499999999999943	0.0019918700733541073
0.48599999999999	0.0013080639194971155
0.48699999999999477	0.00047769933393881914
0.48799999999999955	-0.0003025999086858633
0.4889999999999901	-0.0007860967655242135
0.4899999999999949	-0.0012614247128550637
0.49099999999999966	-0.0019110080218771586
0.4919999999999902	-0.002204173914587937
0.492999999999995	-0.0017783552301073868
0.4939999999999998	-0.0009227984339523765
0.49499999999999034	-0.00017796572345352146
0.4959999999999951	0.00029625147431211474
0.4969999999999999	0.00073486936315037
0.49799999999999045	0.0011359986107604136
0.4989999999999952	0.0014413489110682853
0.5	0.0018843300330124713
0.5009999999999906	0.0023957240875649433
0.5019999999999953	0.0025968550108910193
0.5030000000000001	0.0023419372595938626
0.5039999999999907	0.0016585167409792767
0.5049999999999955	0.0007652466649030742
0.5060000000000002	4.829179329535194e-05
0.5069999999999908	-0.00032217663129729956
0.5079999999999956	-0.0004278896954903466
0.5090000000000003	-0.00037715360436019196
0.5099999999999909	-0.00030800869542613185
0.5109999999999957	-0.0003642074904992576
0.5120000000000005	-0.0004910654295060546
0.512999999999991	-0.0003924205633958344
0.5139999999999958	3.933581336257319e-05
0.5150000000000006	0.00046284163201670836
0.5159999999999911	0.0005886221902562383
0.5169999999999959	0.0005194351893273996
0.5180000000000007	0.0005270184586887439
0.5189999999999912	0.0008379840811416628
0.519999999999996	0.0014980761572709334
0.5210000000000008	0.0022562242269379418
0.5219999999999914	0.0027054007102469413
0.5229999999999961	0.0026113656644186634
0.5239999999999867	0.0019798971650071273
0.5249999999999915	0.001019717535152509
0.5259999999999962	4.262968305912551e-05
0.5269999999999868	-0.0008595669732489597
0.5279999999999916	-0.0016479129839135354
0.5289999999999964	-0.0020388214130426796
0.5299999999999869	-0.0020407524766787866
0.5309999999999917	-0.001955048408597726
0.5319999999999965	-0.001705492686456811
0.532999999999987	-0.0011620557212825844
0.5339999999999918	-0.000527089325848884
0.5349999999999966	5.878848050633323e-05
0.5359999999999872	0.0005555186345231888
0.5369999999999919	0.000816370565575042
0.5379999999999967	0.0008444991267815283
0.5389999999999873	0.0008836014223927435
0.539999999999992	0.001238687794669513
0.5409999999999968	0.0017490500690704458
0.5419999999999874	0.001764873857895477
0.5429999999999922	0.0010995008783765137
0.5439999999999969	0.00014652750884591725
0.5449999999999875	-0.0008492913453683748
0.5459999999999923	-0.001858235002138997
0.546999999999997	-0.0025431974873786345
0.5479999999999876	-0.0026028610443460387
0.5489999999999924	-0.002329207445268988
0.5499999999999972	-0.0021921324369120754
0.5509999999999877	-0.002117878933474149
0.5519999999999925	-0.0017377374882321384
0.5529999999999973	-0.0011195983044145486
0.5539999999999878	-0.0005864309380809729
0.5549999999999926	-0.0002437263262273781
0.5559999999999974	-4.964361761228275e-06
0.556999999999988	0.00015341631557097557
0.5579999999999927	0.0001868145948957789
0.5589999999999975	0.00017381418295903117
0.5599999999999881	0.00018089130775811313
0.5609999999999928	5.063972101915226e-05
0.5619999999999976	-0.00024485156733078384
0.5629999999999882	-0.0007046268781638609
0.563999999999993	-0.0013213559309455114
0.5649999999999977	-0.0018396891425331852
0.5659999999999883	-0.002130085345531274
0.5669999999999931	-0.002145913319692827
0.5679999999999978	-0.0018134470729198604
0.5689999999999884	-0.0012429254220589492
0.5699999999999932	-0.0007544880952106148
0.570999999999998	-0.0005182703861654758
0.5719999999999885	-0.0004959044216197306
0.5729999999999933	-0.0005873088033481189
0.5739999999999981	-0.00044012143341820575
0.5749999999999886	0.00011828696973914532
0.5759999999999934	0.0008042252852353826
0.5769999999999982	0.0011433098402000574
0.5779999999999887	0.0008452639173257559
0.5789999999999935	0.0001517124398797698
0.5799999999999983	-0.000554057698722854
0.5809999999999889	-0.0012287609923862242
0.5819999999999936	-0.0019239205098391388
0.5829999999999984	-0.0025801460905556795
0.583999999999989	-0.003164320686762423
0.5849999999999937	-0.0035534004497890237
0.5859999999999985	-0.0035749741361317255
0.5869999999999891	-0.003306458585378813
0.5879999999999939	-0.0029246336920896177
0.5889999999999986	-0.002444521991609161
0.5899999999999892	-0.00202955157018625
0.590999999999994	-0.001826992369881708
0.5919999999999987	-0.0015759342301850943
0.5929999999999893	-0.0010106810482968243
0.5939999999999941	-0.000210971113109526
0.5949999999999989	0.0004955572961815591
0.5959999999999894	0.0009075888719602965
0.5969999999999942	0.0010808410426026427
0.597999999999999	0.0009420650693496846
0.5989999999999895	0.0004850951394299585
0.5999999999999943	-8.671303982232814e-05
0.6009999999999991	-0.0008147287052042707
0.6019999999999897	-0.001778322239411878
0.6029999999999944	-0.0028542474191284306
0.6039999999999992	-0.0038324687689161863
0.6049999999999898	-0.004583654766650014
0.6059999999999945	-0.004888310601657508
0.6069999999999993	-0.004558165168831341
0.6079999999999899	-0.003831675767485443
0.6089999999999947	-0.0029834758454221344
0.6099999999999994	-0.002343947414837455
0.61099999999999	-0.0020909022663619936
0.6119999999999948	-0.001913275465363462
0.6129999999999995	-0.0016128475496635097
0.6139999999999901	-0.0012352597962519418
0.6149999999999949	-0.0007884240754414407
0.6159999999999997	-0.00039387944202839975
0.6169999999999902	-0.00031384336068773777
0.617999999999995	-0.0007512239320512926
0.6189999999999998	-0.0015459050949044872
0.6199999999999903	-0.0021890613196049458
0.6209999999999951	-0.0023526629743786387
0.6219999999999999	-0.0022335455006134985
0.6229999999999905	-0.0021361634790006967
0.6239999999999952	-0.0020207919498398397
0.625	-0.0018384019321500134
0.6259999999999906	-0.0015258221761418334
0.6269999999999953	-0.0009769189615531637
0.6280000000000001	-0.00022034247171331955
0.6289999999999907	0.0005550595912833245
0.6299999999999955	0.0010267790057008064
0.6310000000000002	0.0010305595229156417
0.6319999999999908	0.0007173500464610072
0.6329999999999956	0.0005154989352980088
0.6340000000000003	0.0006384797902869721
0.6349999999999909	0.0007521041071556489
0.6359999999999957	0.000453500938938145
0.6370000000000005	-0.00034702662196250955
0.637999999999991	-0.001487554401347957
0.6389999999999958	-0.00268913407905913
0.6400000000000006	-0.0035809677265743467
0.6409999999999911	-0.0038445079598030674
0.6419999999999959	-0.003505761292766252
0.6430000000000007	-0.0029529120799867137
0.6439999999999912	-0.002492786406464109
0.644999999999996	-0.002095036019240215
0.6460000000000008	-0.0016902951936530464
0.6469999999999914	-0.0012762675055255635
0.6479999999999961	-0.0008572688821097962
0.6489999999999867	-0.0005349990058696186
0.6499999999999915	-0.0004207028855702788
0.6509999999999962	-0.0005256879978121631
0.6519999999999868	-0.0005892779120220126
0.6529999999999916	-0.00033165367865484185
0.6539999999999964	1.6628494588832865e-05
0.6549999999999869	5.3267646414667524e-05
0.6559999999999917	-0.00035363887428419005
0.6569999999999965	-0.0011011981196555887
0.657999999999987	-0.0020749604719090264
0.6589999999999918	-0.0030773952622937806
0.6599999999999966	-0.0037858117964897353
0.6609999999999872	-0.00386356283646494
0.6619999999999919	-0.0033107921703328103
0.6629999999999967	-0.0025924382629041176
0.6639999999999873	-0.0018634767142509112
0.664999999999992	-0.0011122029272043754
0.6659999999999968	-0.0004903439226717765
0.6669999999999874	-4.193688145148755e-05
0.6679999999999922	0.00029232520597810563
0.6689999999999969	0.0004927262409317734
0.6699999999999875	0.0004435238209952175
0.6709999999999923	0.00027538083663536383
0.671999999999997	0.00015992450213531129
0.6729999999999876	6.317505149411318e-05
0.6739999999999924	5.08730338006913e-05
0.6749999999999972	8.416050974835443e-05
0.6759999999999877	-0.00010471417295931928
0.6769999999999925	-0.0005118030532145212
0.6779999999999973	-0.0010191735949693914
0.6789999999999878	-0.0015489043623415633
0.6799999999999926	-0.0017768303265368601
0.6809999999999974	-0.0015372237402497824
0.681999999999988	-0.0010398324419362837
0.6829999999999927	-0.0004764945106523477
0.6839999999999975	6.533397329144819e-05
0.6849999999999881	0.000420786429191633
0.6859999999999928	0.00047436355920726925
0.6869999999999976	0.0005174465185513455
0.6879999999999882	0.0008629672587208148
0.688999999999993	0.0012965721124866825
0.6899999999999977	0.0014544950458277306
0.6909999999999883	0.001389964071029759
0.6919999999999931	0.0013902340643245914
0.6929999999999978	0.0014252165016483964
0.6939999999999884	0.0012499133673635754
0.6949999999999932	0.0006889208774625288
0.695999999999998	-0.00021524618741475265
0.6969999999999885	-0.0011076135626097994
0.6979999999999933	-0.0017675608269853704
0.6989999999999981	-0.0021171654425855557
0.6999999999999886	-0.001912361577272037
0.7009999999999934	-0.001238341988705649
0.7019999999999982	-0.0005179649632780503
0.7029999999999887	7.140716748343934e-05
0.7039999999999935	0.000505117748763162
0.7049999999999983	0.0007657356046890662
0.7059999999999889	0.0009467379916485719
0.7069999999999936	0.0012165623119284596
0.7079999999999984	0.0016620655366832437
0.708999999999989	0.002169105910410085
0.7099999999999937	0.0024715096196965547
0.7109999999999985	0.002313024189966928
0.7119999999999891	0.001775884354202617
0.7129999999999939	0.0011835240041011552
0.7139999999999986	0.0006506504149936809
0.7149999999999892	6.444855074994038e-05
0.715999999999994	-0.0006479863815056497
0.7169999999999987	-0.001376267440122536
0.7179999999999893	-0.00206427294398015
0.7189999999999941	-0.0024486293848338114
0.7199999999999989	-0.002108009284384149
0.7209999999999894	-0.0012346635362208147
0.7219999999999942	-0.0003296549401143878
0.722999999999999	0.0003424707848651565
0.7239999999999895	0.0006071185940981216
0.7249999999999943	0.0005807498008585377
0.7259999999999991	0.0006070867210419273
0.7269999999999897	0.0007640162367259506
0.7279999999999944	0.0010519667854644865
0.7289999999999992	0.001401479430941599
0.7299999999999898	0.0016814111429366285
0.7309999999999945	0.0016709358383777406
0.7319999999999993	0.0011431560444377098
0.7329999999999899	0.0003998429391316449
0.7339999999999947	-0.00015051196288240476
0.7349999999999994	-0.0004794017327927058
0.73599999999999	-0.0006795120018616707
0.7369999999999948	-0.0007329459684659589
0.7379999999999995	-0.0007277932804741205
0.7389999999999901	-0.0007388333819595694
0.7399999999999949	-0.0006768102232528328
0.7409999999999997	-0.0006033624000254534
0.7419999999999902	-0.0005865298981277967
0.742999999999995	-0.0007451123325363795
0.7439999999999998	-0.0009893557509816908
0.7449999999999903	-0.0009669228389754814
0.7459999999999951	-0.0006831286776360912
0.7469999999999999	-0.0002153711531707181
0.7479999999999905	0.0004373359415894562
0.7489999999999952	0.0009554342597568599
0.75	0.0008856214050476652
0.7509999999999906	0.00015324902199154167
0.7519999999999953	-0.0008396405210215896
0.7530000000000001	-0.0016790690893588867
0.7539999999999907	-0.0022220088976245833
0.7549999999999955	-0.0024919228282267447
0.7560000000000002	-0.0025455615278162647
0.7569999999999908	-0.002471034847595366
0.7579999999999956	-0.002404035436911034
0.7590000000000003	-0.002134674321645935
0.7599999999999909	-0.0014330931953225878
0.7609999999999957	-0.0005537971131768238
0.7620000000000005	0.0002511884430367317
0.762999999999991	0.0008504943876257443
0.7639999999999958	0.0011451564297981776
0.7650000000000006	0.0011416658511116395
0.7659999999999911	0.001042955576224358
0.7669999999999959	0.0010726772861020528
0.7680000000000007	0.0011660048335109252
0.7689999999999912	0.001083697778819559
0.769999999999996	0.000644471735843144
0.7710000000000008	-0.00018748793582590295
0.7719999999999914	-0.0013437043281965266
0.7729999999999961	-0.0024865469603456702
0.7739999999999867	-0.003201777691792973
0.7749999999999915	-0.003447044600804805
0.7759999999999962	-0.003351954050355488
0.7769999999999868	-0.002997467875783144
0.7779999999999916	-0.0026271701902480515
0.7789999999999964	-0.0024077968867439736
0.7799999999999869	-0.002054192190314552
0.7809999999999917	-0.0012679541868494404
0.7819999999999965	-0.00025006112302028427
0.782999999999987	0.000580447456647537
0.7839999999999918	0.001004375611524999
0.7849999999999966	0.001093672324523176
0.7859999999999872	0.0010528981064892307
0.7869999999999919	0.0009683748034250428
0.7879999999999967	0.0008769342901664423
0.7889999999999873	0.0006792075885106996
0.789999999999992	-2.0756837602053935e-05
0.7909999999999968	-0.0012242733174159248
0.7919999999999874	-0.0023800440444641247
0.7929999999999922	-0.0031278081834242855
0.7939999999999969	-0.003420895462282747
0.7949999999999875	-0.0033861024322803246
0.7959999999999923	-0.0031856290897480655
0.796999999999997	-0.002920153118001867
0.7979999999999876	-0.0026312361082649893
0.7989999999999924	-0.002192493037211918
0.7999999999999972	-0.0015154553818632621
0.8009999999999877	-0.0007516470952384502
0.8019999999999925	-2.8971900992491584e-05
0.8029999999999973	0.00059589532531934
0.8039999999999878	0.0010641566746905085
0.8049999999999926	0.001324146529520842
0.8059999999999974	0.0013412907128391716
0.806999999999988	0.0012452704976664286
0.8079999999999927	0.001147071146117895
0.8089999999999975	0.0008186672471541812
0.8099999999999881	7.707561380287942e-05
0.8109999999999928	-0.0008271469907668028
0.8119999999999976	-0.001531502990785416
0.8129999999999882	-0.0018570490778229143
0.813999999999993	-0.001798266629930989
0.8149999999999977	-0.0014622867916611604
0.8159999999999883	-0.0010418183640812373
0.8169999999999931	-0.0006083008199762041
0.8179999999999978	-0.00016412680070532204
0.8189999999999884	0.00020654593777136299
0.8199999999999932	0.0006080550195770584
0.820999999999998	0.0012381265438881073
0.8219999999999885	0.0020234185853218456
0.8229999999999933	0.0026423988788670805
0.8239999999999981	0.0029378142908962346
0.8249999999999886	0.003036691116044654
0.8259999999999934	0.0029262002803815967
0.8269999999999982	0.0024222761833097017
0.8279999999999887	0.0015956515687860495
0.8289999999999935	0.0006508480687945628
0.8299999999999983	-0.0003397354097391947
0.8309999999999889	-0.0013458615505892446
0.8319999999999936	-0.0022258949312448095
0.8329999999999984	-0.0026074221580865142
0.833999999999989	-0.0023398730684456304
0.8349999999999937	-0.001818457892067915
0.8359999999999985	-0.001450978962027616
0.8369999999999891	-0.0011861153665329027
0.8379999999999939	-0.0009902012085047929
0.8389999999999986	-0.0009643640778782547
0.8399999999999892	-0.0008500754082478856
0.840999999999994	-0.00047042361536231425
0.8419999999999987	-6.279099675765565e-06
0.8429999999999893	0.0003472392213494935
0.8439999999999941	0.0004894987704604503
0.8449999999999989	0.00041195154081474783
0.8459999999999894	0.00011447385658458487
0.8469999999999942	-0.00031935791310777617
0.847999999999999	-0.0007290775063997224
0.8489999999999895	-0.0011927605775747807
0.8499999999999943	-0.0018992110572217946
0.8509999999999991	-0.0025868756127693793
0.8519999999999897	-0.002841771253848435
0.8529999999999944	-0.002689051434191736
0.8539999999999992	-0.0022190486369861873
0.8549999999999898	-0.0015585445497920958
0.8559999999999945	-0.0009585689749269655
0.8569999999999993	-0.0005481352905181147
0.8579999999999899	-0.00045990354640990105
0.8589999999999947	-0.0005722350346366589
0.8599999999999994	-0.00046707364643205906
0.86099999999999	-4.369640871182412e-05
0.8619999999999948	0.0003331213692323587
0.8629999999999995	0.00037682653662551857
0.8639999999999901	1.3864775945116037e-06
0.8649999999999949	-0.0007248446653509433
0.8659999999999997	-0.001640139836769361
0.8669999999999902	-0.002736947333730644
0.867999999999995	-0.0037244756664089884
0.8689999999999998	-0.004173160064847803
0.8699999999999903	-0.004217622826998557
0.8709999999999951	-0.004193518440734678
0.8719999999999999	-0.003985536374288223
0.8729999999999905	-0.003475278376263713
0.8739999999999952	-0.002890956781246512
0.875	-0.002408302474767865
0.8759999999999906	-0.002032388006488972
0.8769999999999953	-0.0016583584911527005
0.8780000000000001	-0.0012493041798551374
0.8789999999999907	-0.0009154348653517275
0.8799999999999955	-0.00047322802592120183
0.8810000000000002	9.836754426739702e-05
0.8819999999999908	0.00035132863161013717
0.8829999999999956	0.00017509953221894747
0.8840000000000003	-0.00037242236627266223
0.8849999999999909	-0.001292565737730289
0.8859999999999957	-0.0024954405960153636
0.8870000000000005	-0.003550146488062733
0.887999999999991	-0.0040488054018981146
0.8889999999999958	-0.004243903067295829
0.8900000000000006	-0.004433257289419679
0.8909999999999911	-0.0044925067592727075
0.8919999999999959	-0.004163990581799393
0.8930000000000007	-0.0034152903271054136
0.8939999999999912	-0.0025037900616360353
0.894999999999996	-0.0016256357709729663
0.8960000000000008	-0.0009049761490866892
0.8969999999999914	-0.0005492608078707661
0.8979999999999961	-0.00047821451534213466
0.8989999999999867	-0.00036861706784119264
0.8999999999999915	-0.00016448048689055028
0.9009999999999962	4.8936621305450956e-05
0.9019999999999868	0.00023999300869093076
0.9029999999999916	0.00011133312587929822
0.9039999999999964	-0.0004325560722553412
0.9049999999999869	-0.0010463203548796152
0.9059999999999917	-0.0016550085754896138
0.9069999999999965	-0.002318686927961444
0.907999999999987	-0.0028016964345440876
0.9089999999999918	-0.002963481344025798
0.9099999999999966	-0.0029555250677990585
0.9109999999999872	-0.0028297440124487316
0.9119999999999919	-0.0025059668032039184
0.9129999999999967	-0.0019597714499401953
0.9139999999999873	-0.0012803056862313866
0.914999999999992	-0.0007016705662938882
0.9159999999999968	-0.00038510054118079395
0.9169999999999874	-0.0001487802069291
0.9179999999999922	0.0002640034004324221
0.9189999999999969	0.0008713979615744272
0.9199999999999875	0.0015526510060213106
0.9209999999999923	0.0021190106019495225
0.921999999999997	0.0023854445571198646
0.9229999999999876	0.002190025145933916
0.9239999999999924	0.001445708984534111
0.9249999999999972	0.0004027839759008778
0.9259999999999877	-0.0005071229386217624
0.9269999999999925	-0.0010651221638489083
0.9279999999999973	-0.001288633874400702
0.9289999999999878	-0.0012900600165464127
0.9299999999999926	-0.0011900019934625305
0.9309999999999974	-0.001121632986337051
0.931999999999988	-0.0011083214145410913
0.9329999999999927	-0.000930418710325398
0.9339999999999975	-0.00048755247896981047
0.9349999999999881	-4.470053500149618e-05
0.9359999999999928	0.00014821548084098524
0.9369999999999976	0.00020057828943764733
0.9379999999999882	0.00024554458636893983
0.938999999999993	0.00024237895682777122
0.9399999999999977	0.00034134484899617235
0.9409999999999883	0.0005823235211059874
0.9419999999999931	0.0006201842808373215
0.9429999999999978	0.00026291469228745257
0.9439999999999884	-0.000313934929110804
0.9449999999999932	-0.0009188387694671896
0.945999999999998	-0.0013404530684160143
0.9469999999999885	-0.0014698074701207098
0.9479999999999933	-0.0015078866416038395
0.9489999999999981	-0.0014960922472924132
0.9499999999999886	-0.0013504436897928684
0.9509999999999934	-0.0012146727971091842
0.9519999999999982	-0.0012033709714698304
0.9529999999999887	-0.0011272031370244129
0.9539999999999935	-0.0007979619424736129
0.9549999999999983	-0.0003337332491120115
0.9559999999999889	6.284354052388252e-05
0.9569999999999936	0.0001824530406473457
0.9579999999999984	2.184089815804313e-05
0.958999999999989	-0.00012616184928715413
0.9599999999999937	-0.0002686315252744542
0.9609999999999985	-0.0005175015280718398
0.9619999999999891	-0.0006338229785769478
0.9629999999999939	-0.0005537867196654389
0.9639999999999986	-0.0006534630468526537
0.9649999999999892	-0.0011309079537986655
0.965999999999994	-0.0016342103952919906
0.9669999999999987	-0.0018742413180765638
0.9679999999999893	-0.0018897448886514567
0.9689999999999941	-0.001742481355513359
0.9699999999999989	-0.001613667137859487
0.9709999999999894	-0.0015056482545574568
0.9719999999999942	-0.0011367287467116682
0.972999999999999	-0.0005081470872303484
0.9739999999999895	0.00014850314786540864
0.9749999999999943	0.0006872149386256687
0.9759999999999991	0.0010933899816354398
0.9769999999999897	0.0014071101908457173
0.9779999999999944	0.0016141611585154259
0.9789999999999992	0.0016672158333643772
0.9799999999999898	0.0015413945565714293
0.9809999999999945	0.0012995690292898487
0.9819999999999993	0.0009479907420333333
0.9829999999999899	0.00043690788039008055
0.9839999999999947	-2.0606203422257607e-05
0.9849999999999994	-0.00020619191623971744
0.98599999999999	-0.00010051915317754734
0.9869999999999948	0.00014873539118154255
0.9879999999999995	0.00034030474404644906
0.9889999999999901	0.00047803564992232594
0.9899999999999949	0.0005830483765771888
0.9909999999999997	0.0006205329737789533
0.9919999999999902	0.0006092460570137348
0.992999999999995	0.0007061784464723608
0.9939999999999998	0.0010187698581263227
0.9949999999999903	0.001412233823433695
0.9959999999999951	0.0015941310685243515
0.9969999999999999	0.0014694795869885091
0.9979999999999905	0.0012819575212401624
0.9989999999999952	0.0009904735594341574
1.0	0.0005662636618390948
1.0009999999999906	0.000358963386033917
1.0019999999999953	0.0004459903486009331
1.0030000000000001	0.0005498384002815548
1.0039999999999907	0.0004548916548596793
1.0049999999999955	0.00027977009777213624
1.0060000000000002	0.00022552745548631847
1.0069999999999908	0.0003093973647136927
1.0079999999999956	0.0005321274320317926
1.0090000000000003	0.0008178226739832262
1.009999999999991	0.0008332938829327396
1.0109999999999957	0.000549952611761384
1.0120000000000005	0.00044426740622283134
1.012999999999991	0.0007090864841217126
1.0139999999999958	0.0011070348431041488
1.0150000000000006	0.0014214036538970909
1.0159999999999911	0.0015175818441579558
1.016999999999996	0.001307186116502379
1.0180000000000007	0.0007694543300837964
1.0189999999999912	9.426998623496274e-06
1.019999999999996	-0.0006187552890359882
1.0210000000000008	-0.0008533443789366935
1.0219999999999914	-0.0007476050136840939
1.0229999999999961	-0.0004943800665286879
1.0239999999999867	-0.0002493719543701367
1.0249999999999915	-3.4605221652661555e-06
1.0259999999999962	0.00019986198309140946
1.0269999999999868	0.00014726715974022753
1.0279999999999916	-1.585928511760315e-05
1.0289999999999964	2.5651946876426024e-05
1.029999999999987	0.0001629653637436057
1.0309999999999917	0.0002966993653594763
1.0319999999999965	0.0005379253015851404
1.032999999999987	0.0009480916400281814
1.0339999999999918	0.0013945119487757118
1.0349999999999966	0.0016050303427195267
1.0359999999999872	0.0014724316062411091
1.036999999999992	0.0010739762151037446
1.0379999999999967	0.00040045920863507334
1.0389999999999873	-0.0003661328702784239
1.039999999999992	-0.0007142026224160603
1.0409999999999968	-0.0004296479205692094
1.0419999999999874	0.00014670068571032147
1.0429999999999922	0.000537173851606898
1.043999999999997	0.0006447857549742864
1.0449999999999875	0.0006608466912396693
1.0459999999999923	0.000790218955546873
1.046999999999997	0.001030611597843123
1.0479999999999876	0.0013154013937959341
1.0489999999999924	0.001665163001765002
1.0499999999999972	0.0018207884981489286
1.0509999999999877	0.0016997609277953352
1.0519999999999925	0.0016590479233333788
1.0529999999999973	0.0018226213306236083
1.0539999999999878	0.0019958166276783373
1.0549999999999926	0.001932217250967927
1.0559999999999974	0.0015050864567016653
1.056999999999988	0.0007852062661228842
1.0579999999999927	-0.0001403574630165494
1.0589999999999975	-0.0010994329226758914
1.059999999999988	-0.0017424642843928417
1.0609999999999928	-0.001824226305022325
1.0619999999999976	-0.00153347837787976
1.0629999999999882	-0.001255612647556692
1.063999999999993	-0.0010535544423291299
1.0649999999999977	-0.0008697204203538256
1.0659999999999883	-0.0006332680436615945
1.066999999999993	-0.0001853456121216901
1.0679999999999978	0.0004730757270845487
1.0689999999999884	0.0011735773534748972
1.0699999999999932	0.0016991916444881738
1.070999999999998	0.0020490854010426496
1.0719999999999885	0.0024761215855160223
1.0729999999999933	0.0029998543425655555
1.073999999999998	0.0033557570862079444
1.0749999999999886	0.0033079142841176967
1.0759999999999934	0.0027989031996340508
1.0769999999999982	0.0020871743818671185
1.0779999999999887	0.0014412890815398427
1.0789999999999935	0.0009706726580063219
1.0799999999999983	0.0007794598698041
1.0809999999999889	0.0008036088239697925
1.0819999999999936	0.0007368221070427339
1.0829999999999984	0.000399346901194253
1.083999999999989	-5.389951666456838e-05
1.0849999999999937	-0.00056224104292113
1.0859999999999985	-0.0011156111863783735
1.086999999999989	-0.0013771201008192513
1.0879999999999939	-0.0011542388834540063
1.0889999999999986	-0.0006960098144501714
1.0899999999999892	-0.0003035386415271013
1.090999999999994	-0.00016395952286485382
1.0919999999999987	-0.00028608497388304954
1.0929999999999893	-0.0005539770413318656
1.093999999999994	-0.0009639565168662045
1.0949999999999989	-0.0014134336960571758
1.0959999999999894	-0.00169831347658711
1.0969999999999942	-0.0018090642292425407
1.097999999999999	-0.0018695468688387784
1.0989999999999895	-0.0018932586975890509
1.0999999999999943	-0.0015813879577364354
1.100999999999999	-0.0008278708957107916
1.1019999999999897	2.0038249113341067e-05
1.1029999999999944	0.0006695727294592224
1.1039999999999992	0.0009213217899688431
1.1049999999999898	0.0008453011265237009
1.1059999999999945	0.0009158515931129152
1.1069999999999993	0.0011926367500771917
1.1079999999999899	0.0014093472568892373
1.1089999999999947	0.0015497244463005266
1.1099999999999994	0.0015899769739284864
1.11099999999999	0.0014211451371086703
1.1119999999999948	0.0010416259608074796
1.1129999999999995	0.0005720725975169039
1.11399999999999	7.908075080731436e-05
1.1149999999999949	-0.0004408259442447715
1.1159999999999997	-0.0008808479692961058
1.1169999999999902	-0.0010811299254274154
1.117999999999995	-0.0011668389983623406
1.1189999999999998	-0.0013421816656742358
1.1199999999999903	-0.0014663563551060577
1.1209999999999951	-0.0012730514982099983
1.1219999999999999	-0.000818479423296381
1.1229999999999905	-0.0004869234655906496
1.1239999999999952	-0.0005468168992392997
1.125	-0.0008007927111735036
1.1259999999999906	-0.0008748876173974018
1.1269999999999953	-0.0006258375686667428
1.1280000000000001	-0.00014199784002677518
1.1289999999999907	0.00042110016108187764
1.1299999999999955	0.0008404584245202962
1.1310000000000002	0.0008563081288799346
1.1319999999999908	0.0004551557611791601
1.1329999999999956	-0.0001767211926870793
1.1340000000000003	-0.0007478240061460362
1.134999999999991	-0.0009832430520866353
1.1359999999999957	-0.0008535082640412917
1.1370000000000005	-0.0006394401159388607
1.137999999999991	-0.0005382490308827315
1.1389999999999958	-0.0003517295368160589
1.1400000000000006	-0.00015182113470713077
1.1409999999999911	-0.00015218913462833328
1.141999999999996	-0.00014959247153845112
1.1430000000000007	-4.5900609169979845e-05
1.1439999999999912	3.4854880341939065e-06
1.144999999999996	5.6140851228736466e-05
1.1460000000000008	0.00035065413149748537
1.1469999999999914	0.0008483291793064396
1.1479999999999961	0.0013046543734840377
1.1489999999999867	0.0015312679669721163
1.1499999999999915	0.0013472551222233342
1.1509999999999962	0.0006968132384788106
1.1519999999999868	-0.00013791976244270643
1.1529999999999916	-0.0008177041421326692
1.1539999999999964	-0.0012665749165585716
1.154999999999987	-0.001476125730479616
1.1559999999999917	-0.0015046793067083897
1.1569999999999965	-0.0014152836863137175
1.157999999999987	-0.0011765308105373684
1.1589999999999918	-0.0008100329670730488
1.1599999999999966	-0.00036244035307486655
1.1609999999999872	0.00011254179451869462
1.161999999999992	0.00054885349206657
1.1629999999999967	0.0007862732004100259
1.1639999999999873	0.0008783449914910868
1.164999999999992	0.0011353063105041805
1.1659999999999968	0.0015072265366953275
1.1669999999999874	0.0017221268058098538
1.1679999999999922	0.0017334546464709
1.168999999999997	0.001564914281162899
1.1699999999999875	0.0010417692852566773
1.1709999999999923	0.00018768290681592248
1.171999999999997	-0.0006524861419174854
1.1729999999999876	-0.0013207255634877235
1.1739999999999924	-0.0016947583503945651
1.1749999999999972	-0.001691033904886119
1.1759999999999877	-0.0015049332814749405
1.1769999999999925	-0.0012611388587715489
1.1779999999999973	-0.0010786397116273605
1.1789999999999878	-0.0011201175765203075
1.1799999999999926	-0.0012165033340103548
1.1809999999999974	-0.0011062719573278201
1.181999999999988	-0.0007634880783644604
1.1829999999999927	-0.00031242993946500874
1.1839999999999975	0.00011825128677500629
1.184999999999988	0.00043553756510972264
1.1859999999999928	0.00046746176370282555
1.1869999999999976	0.00027740454129121517
1.1879999999999882	5.7416960427492114e-05
1.188999999999993	-0.00037231428576944836
1.1899999999999977	-0.0011219547964929077
1.1909999999999883	-0.002039616376872999
1.191999999999993	-0.0028695307136388237
1.1929999999999978	-0.0033999720172945835
1.1939999999999884	-0.003570353090279088
1.1949999999999932	-0.0032996130781088873
1.195999999999998	-0.002741725986888266
1.1969999999999885	-0.0022707798834127324
1.1979999999999933	-0.0020134633684780745
1.198999999999998	-0.0018163946318332513
1.1999999999999886	-0.001494493237938599
1.2009999999999934	-0.0009331768025928611
1.2019999999999982	-0.00014481297167812102
1.2029999999999887	0.000594541869283649
1.2039999999999935	0.0010491678110504665
1.2049999999999983	0.0012563991773024696
1.2059999999999889	0.0011689267187411367
1.2069999999999936	0.0008609352426853789
1.2079999999999984	0.0005053091048909941
1.208999999999989	-0.0001062075852513722
1.2099999999999937	-0.0010716040981146868
1.2109999999999985	-0.002117236293930791
1.211999999999989	-0.0029096186742920693
1.2129999999999939	-0.0032408505362777618
1.2139999999999986	-0.0032264350075603687
1.2149999999999892	-0.0031435148420850823
1.215999999999994	-0.003149540784018079
1.2169999999999987	-0.003139704395815013
1.2179999999999893	-0.002954930380390408
1.218999999999994	-0.002659801693111863
1.2199999999999989	-0.0022402522113940115
1.2209999999999894	-0.0016172362539927931
1.2219999999999942	-0.0009174935422815444
1.222999999999999	-0.00030536504666178743
1.2239999999999895	9.133512173553626e-05
1.2249999999999943	0.00019882200549847795
1.225999999999999	1.2644975010189796e-05
1.2269999999999897	-0.00046298180057657845
1.2279999999999944	-0.001116889199338278
1.2289999999999992	-0.0017500979915423542
1.2299999999999898	-0.00234227738463888
1.2309999999999945	-0.0029217492912390064
1.2319999999999993	-0.003184314790520837
1.2329999999999899	-0.0029074340775694374
1.2339999999999947	-0.0024326949817536914
1.2349999999999994	-0.002074631602242416
1.23599999999999	-0.0019108416281121698
1.2369999999999948	-0.001977863581517525
1.2379999999999995	-0.0020639763178724735
1.23899999999999	-0.0019744001810937384
1.2399999999999949	-0.0016024213803795817
1.2409999999999997	-0.0008661597831123302
1.2419999999999902	5.8589790657759266e-05
1.242999999999995	0.0007887690192878161
1.2439999999999998	0.0010802237396005943
1.2449999999999903	0.0009466575220491436
1.2459999999999951	0.00037488986790323864
1.2469999999999999	-0.0005108110399976162
1.2479999999999905	-0.0013611774629760376
1.2489999999999952	-0.0018008684310748535
1.25	-0.0018205717130932442
1.2509999999999906	-0.0018664303748820998
1.2519999999999953	-0.001980613771711326
1.2530000000000001	-0.001797950086616762
1.2539999999999907	-0.0013004138149947941
1.2549999999999955	-0.0008529909421417514
1.2560000000000002	-0.0006298641247872716
1.2569999999999908	-0.0005563133576718116
1.2579999999999956	-0.000429331961624424
1.2590000000000003	-1.805427372358892e-05
1.259999999999991	0.0006503460294302599
1.2609999999999957	0.0014159638571356048
1.2620000000000005	0.0020004982168733143
1.262999999999991	0.0021830664679671763
1.2639999999999958	0.001936511946400099
1.2650000000000006	0.0012289755197825158
1.2659999999999911	0.00015626993737649642
1.266999999999996	-0.0008679742312920347
1.2680000000000007	-0.0014404017611773234
1.2689999999999912	-0.0016476157585141316
1.269999999999996	-0.001781100892984
1.2710000000000008	-0.00191425999667727
1.2719999999999914	-0.0020301182263908757
1.2729999999999961	-0.0020347055463574293
1.2739999999999867	-0.0017553124272375875
1.2749999999999915	-0.001262242264315816
1.2759999999999962	-0.0008682202217538126
1.2769999999999868	-0.0006548243299633327
1.2779999999999916	-0.0005332372611648317
1.2789999999999964	-0.00033335600684525346
1.279999999999987	0.0002129941219428666
1.2809999999999917	0.00096397912218249
1.2819999999999965	0.0013311735481460474
1.282999999999987	0.0010044882278710254
1.2839999999999918	0.00028295224410301856
1.2849999999999966	-0.0005131393942079399
1.2859999999999872	-0.0012665975209604774
1.286999999999992	-0.0017807379178420568
1.2879999999999967	-0.0019331344565580721
1.2889999999999873	-0.0019270456340199082
1.289999999999992	-0.001957619184751014
1.2909999999999968	-0.0019601130223501073
1.2919999999999874	-0.0017691398215902154
1.2929999999999922	-0.0013432677078601962
1.293999999999997	-0.0008588059965490835
1.2949999999999875	-0.0003884080067071416
1.2959999999999923	0.00017457611941651408
1.296999999999997	0.0007275978038419062
1.2979999999999876	0.001009020732372523
1.2989999999999924	0.0011444904020563307
1.2999999999999972	0.001358181318532381
1.3009999999999877	0.0014377882492722094
1.3019999999999925	0.0011803607444695885
1.3029999999999973	0.0006809561720841906
1.3039999999999878	-1.9361898367264985e-05
1.3049999999999926	-0.0009068851105529241
1.3059999999999974	-0.0017379286391112636
1.306999999999988	-0.0022782917492203403
1.3079999999999927	-0.0024683663408753276
1.3089999999999975	-0.002334438029014674
1.309999999999988	-0.0022020862159113364
1.3109999999999928	-0.0023819882912232693
1.3119999999999976	-0.0026208607337143697
1.3129999999999882	-0.0025206634625121183
1.313999999999993	-0.0021543255828571084
1.3149999999999977	-0.001681444955010214
1.3159999999999883	-0.0010628858576686717
1.316999999999993	-0.0004710005723707056
1.3179999999999978	-7.324479740500323e-05
1.3189999999999884	0.00025997805831012855
1.3199999999999932	0.0007572994741136263
1.320999999999998	0.0012946336014407755
1.3219999999999885	0.001345288341771056
1.3229999999999933	0.0007260425787136704
1.323999999999998	-0.00024024333043914936
1.3249999999999886	-0.0011821387188031274
1.3259999999999934	-0.001710748445545196
1.3269999999999982	-0.0017653045705654513
1.3279999999999887	-0.0017502167353127263
1.3289999999999935	-0.0017995143045639317
1.3299999999999983	-0.00184277411206768
1.3309999999999889	-0.0019821393893155737
1.3319999999999936	-0.0022388916860980324
1.3329999999999984	-0.0023296872079017206
1.333999999999989	-0.0019924492757827927
1.3349999999999937	-0.0014348201240577119
1.3359999999999985	-0.0008803374364725336
1.336999999999989	-0.0002968704715087256
1.3379999999999939	0.00010212159001099508
1.3389999999999986	0.00016026324756879262
1.3399999999999892	0.00014679971472686404
1.340999999999994	9.804635069743384e-05
1.3419999999999987	-0.00030701715122161133
1.3429999999999893	-0.0011234206002592728
1.343999999999994	-0.0020101154725242765
1.3449999999999989	-0.002648047282489685
1.3459999999999894	-0.0029721785604555073
1.3469999999999942	-0.0030069662365361793
1.347999999999999	-0.0028160735413798044
1.3489999999999895	-0.0025914690919348615
1.3499999999999943	-0.002461564447949094
1.350999999999999	-0.0023984828561394167
1.3519999999999897	-0.0023432977950381684
1.3529999999999944	-0.002177631648978995
1.3539999999999992	-0.0018098483355366568
1.3549999999999898	-0.00124882724069586
1.3559999999999945	-0.0005822530733841091
1.3569999999999993	-1.5383880971331365e-05
1.3579999999999899	0.00024421205645497324
1.3589999999999947	7.910497932916982e-05
1.3599999999999994	-0.000383951061610599
1.36099999999999	-0.000889499401961924
1.3619999999999948	-0.0013293236211180393
1.3629999999999995	-0.0016188367188392228
1.36399999999999	-0.0018242522064859656
1.3649999999999949	-0.002108887812978466
1.3659999999999997	-0.002508360564735579
1.3669999999999902	-0.002821169645353727
1.367999999999995	-0.0027619742292896987
1.3689999999999998	-0.0024755086680450233
1.3699999999999903	-0.0021894830672706256
1.3709999999999951	-0.0019509599442746328
1.3719999999999999	-0.0017589878835404527
1.3729999999999905	-0.0013838166454811507
1.3739999999999952	-0.0008034813981057098
1.375	-0.0003747974094832074
1.3759999999999906	-0.0002210949724008593
1.3769999999999953	-0.00023686101606257282
1.3780000000000001	-0.00043870893910957776
1.3789999999999907	-0.0007938558303224319
1.3799999999999955	-0.0011867722383156476
1.3810000000000002	-0.0015207134434453984
1.3819999999999908	-0.0017157013471682525
1.3829999999999956	-0.0018813231271206377
1.3840000000000003	-0.0020339225691814455
1.384999999999991	-0.002053040143762619
1.3859999999999957	-0.001933033607670609
1.3870000000000005	-0.0016394741747292052
1.387999999999991	-0.001203623329600223
1.3889999999999958	-0.0007104601705578695
1.3900000000000006	-0.0002167217620909767
1.3909999999999911	0.0001155085119051158
1.391999999999996	0.0002587852587478956
1.3930000000000007	0.0005660428585718691
1.3939999999999912	0.0011127746665451355
1.394999999999996	0.0014635614623723647
1.3960000000000008	0.0013895116567805843
1.3969999999999914	0.0010037785822305523
1.3979999999999961	0.0003812294440952435
1.3989999999999867	-0.00039652272094548024
1.3999999999999915	-0.001044845561688934
1.4009999999999962	-0.0014244390912581117
1.4019999999999868	-0.0015050029965695266
1.4029999999999916	-0.0013622465616069945
1.4039999999999964	-0.0013284068091130585
1.404999999999987	-0.0014302595529720463
1.4059999999999917	-0.0015272799256762504
1.4069999999999965	-0.001621513239692618
1.407999999999987	-0.0016168554827200587
1.4089999999999918	-0.001475203061652941
1.4099999999999966	-0.001257865438471839
1.4109999999999872	-0.001018683354935046
1.411999999999992	-0.0007792267439219458
1.4129999999999967	-0.00045563536174819674
1.4139999999999873	-6.114951518032541e-05
1.414999999999992	0.00014200752994053545
1.4159999999999968	6.0951713618973e-05
1.4169999999999874	-0.0001918549944925907
1.4179999999999922	-0.0007166478277764732
1.418999999999997	-0.001384523063223675
1.4199999999999875	-0.0017117857464454822
1.4209999999999923	-0.0016102699412932076
1.421999999999997	-0.0013334656425070257
1.4229999999999876	-0.0010874499669242255
1.4239999999999924	-0.0010286367523151263
1.4249999999999972	-0.0011286358539424057
1.4259999999999877	-0.0011789803577291202
1.4269999999999925	-0.0010114761164006225
1.4279999999999973	-0.0007074678741596507
1.4289999999999878	-0.00045529064146165865
1.4299999999999926	-0.0003731062658962614
1.4309999999999974	-0.0004979774308928597
1.431999999999988	-0.0006088340482359733
1.4329999999999927	-0.0004756942629575711
1.4339999999999975	-0.00024352428597218534
1.434999999999988	-0.0001604497698255436
1.4359999999999928	-0.0003763774353022775
1.4369999999999976	-0.0009427304898856903
1.4379999999999882	-0.0017422352224198967
1.438999999999993	-0.0024246467284969597
1.4399999999999977	-0.002658280349855602
1.4409999999999883	-0.0025038353339907893
1.441999999999993	-0.002224636131752167
1.4429999999999978	-0.0020415811112850513
1.4439999999999884	-0.0019591925260011855
1.4449999999999932	-0.0018865234462905889
1.445999999999998	-0.0018088739952064614
1.4469999999999885	-0.0016734088666621183
1.4479999999999933	-0.0014215874237062387
1.448999999999998	-0.001073732329782917
1.4499999999999886	-0.0007159774335256941
1.4509999999999934	-0.0006292282453461695
1.4519999999999982	-0.0008877409458820651
1.4529999999999887	-0.0011104711657243804
1.4539999999999935	-0.0011838799772485586
1.4549999999999983	-0.0012507297165007536
1.4559999999999889	-0.001407962710158639
1.4569999999999936	-0.0015958070086523612
1.4579999999999984	-0.001734925052698344
1.458999999999989	-0.0019444482887420733
1.4599999999999937	-0.002147178464984467
1.4609999999999985	-0.0020920847687015964
1.461999999999989	-0.0018640759800150342
1.4629999999999939	-0.001726745966964316
1.4639999999999986	-0.0015987836876902861
1.4649999999999892	-0.0013847449375461451
1.465999999999994	-0.0012592566651350445
1.4669999999999987	-0.0012024067226605872
1.4679999999999893	-0.0009074334055703126
1.468999999999994	-0.0003753435071116584
1.4699999999999989	2.171619639224076e-06
1.4709999999999894	2.1444349532551144e-05
1.4719999999999942	-0.00030056587415305813
1.472999999999999	-0.0008676460034675593
1.4739999999999895	-0.0014496621983375313
1.4749999999999943	-0.001991116742662946
1.475999999999999	-0.0025529699101745074
1.4769999999999897	-0.002927158432523669
1.4779999999999944	-0.0030150894964591224
1.4789999999999992	-0.002960958513942291
1.4799999999999898	-0.0028121253077988406
1.4809999999999945	-0.0025463740199462848
1.4819999999999993	-0.002212767864878451
1.4829999999999899	-0.00204942263306096
1.4839999999999947	-0.0021079783181203737
1.4849999999999994	-0.002047888851079982
1.48599999999999	-0.0017051198916617771
1.4869999999999948	-0.0012114799463369685
1.4879999999999995	-0.0006236590296651023
1.48899999999999	3.417960213969451e-06
1.4899999999999949	0.00043800896440648884
1.4909999999999997	0.0004896074759828117
1.4919999999999902	0.00019342047467008072
1.492999999999995	-0.0002840315937562288
1.4939999999999998	-0.0007640006031968127
1.4949999999999903	-0.0010830443864535688
1.4959999999999951	-0.001242531457108953
1.4969999999999999	-0.001408776056334382
1.4979999999999905	-0.0016508849735816788
1.4989999999999952	-0.0018798179733678921
1.5	-0.00193747547589318
1.5009999999999906	-0.001716615325444426
1.5019999999999953	-0.0013234321988324638
1.5030000000000001	-0.0010202779161012643
1.5039999999999907	-0.0008826398799532953
1.5049999999999955	-0.0007313023584152312
1.5060000000000002	-0.00043087048644707693
1.5069999999999908	-3.451394247200312e-05
1.5079999999999956	0.000361362031233714
1.5090000000000003	0.0006527759772132491
1.509999999999991	0.0006200348950948786
1.5109999999999957	0.00014697597204227364
1.5120000000000005	-0.0006625070626338214
1.512999999999991	-0.0016022010221861116
1.5139999999999958	-0.0024185117789348176
1.5150000000000006	-0.003003774209142218
1.5159999999999911	-0.00338562764997441
1.516999999999996	-0.003488822048447915
1.5180000000000007	-0.0033310695621024955
1.5189999999999912	-0.0030172636273158027
1.519999999999996	-0.0024035055635915903
1.5210000000000008	-0.0015120455882180472
1.5219999999999914	-0.0007668710455810412
1.5229999999999961	-0.0004181851324154273
1.5239999999999867	-0.00034123353933956935
1.5249999999999915	-0.00032514519713933154
1.5259999999999962	-0.00019517027359094996
1.5269999999999868	8.41037117180754e-05
1.5279999999999916	0.0004122464398381709
1.5289999999999964	0.0005957757328540758
1.529999999999987	0.0003365932573160535
1.5309999999999917	-0.0004360502223135221
1.5319999999999965	-0.0014746621819221595
1.532999999999987	-0.0024224779809718378
1.5339999999999918	-0.002996589798740956
1.5349999999999966	-0.0032310654064104938
1.5359999999999872	-0.003239388682753752
1.536999999999992	-0.0029696794372640056
1.5379999999999967	-0.002606128560900256
1.5389999999999873	-0.0023613104821613717
1.539999999999992	-0.0020379040026705653
1.5409999999999968	-0.0014609478795533093
1.5419999999999874	-0.000837015000649366
1.5429999999999922	-0.00043580164928291865
1.543999999999997	-0.0002854746646785422
1.5449999999999875	-0.00019050856822522277
1.5459999999999923	0.0001219757401029753
1.546999999999997	0.0005924691410967853
1.5479999999999876	0.0009888352748426144
1.5489999999999924	0.0011770258861765193
1.5499999999999972	0.000874460210663397
1.5509999999999877	-0.00010682397895322993
1.5519999999999925	-0.0014194624423415902
1.5529999999999973	-0.0025455120565429645
1.5539999999999878	-0.0031895381923838784
1.5549999999999926	-0.0033021623603413097
1.5559999999999974	-0.0031278910159389106
1.556999999999988	-0.0028226890347435862
1.5579999999999927	-0.0024091402068400214
1.5589999999999975	-0.0019518380488179332
1.559999999999988	-0.0014207129361261117
1.5609999999999928	-0.0008687557952629099
1.5619999999999976	-0.00039207457049172945
1.5629999999999882	3.6687565785342713e-06
1.563999999999993	0.0003123539327072322
1.5649999999999977	0.0006924318985430666
1.5659999999999883	0.0011964668561232905
1.566999999999993	0.0015956323726400434
1.5679999999999978	0.0017410988561992191
1.5689999999999884	0.0014665301359575444
1.5699999999999932	0.0005641403873219986
1.570999999999998	-0.0007840829494356605
1.5719999999999885	-0.002003477981033619
1.5729999999999933	-0.0026572456960716195
1.573999999999998	-0.002689440125665854
1.5749999999999886	-0.002381803558790807
1.5759999999999934	-0.0021105327539121532
1.5769999999999982	-0.0018940310845896313
1.5779999999999887	-0.0016732899080049712
1.5789999999999935	-0.0015695732251614913
1.5799999999999983	-0.0014898294203389284
1.5809999999999889	-0.0012229118850126675
1.5819999999999936	-0.0007801247875480755
1.5829999999999984	-0.0003135218738576917
1.583999999999989	5.730845514317906e-05
1.5849999999999937	0.0002484995787339628
1.5859999999999985	0.00019610179064022404
1.586999999999989	-8.24692196688126e-05
1.5879999999999939	-0.00044906980348180525
1.5889999999999986	-0.000819415942985291
1.5899999999999892	-0.0012526402820021154
1.590999999999994	-0.0017538500371343524
1.5919999999999987	-0.0021165263562283876
1.5929999999999893	-0.0022409403859229293
1.593999999999994	-0.0022146573928534252
1.5949999999999989	-0.0019823821920752493
1.5959999999999894	-0.001626596631942423
1.5969999999999942	-0.0013079398901734152
1.597999999999999	-0.0009874376877547775
1.5989999999999895	-0.0006635775922889664
1.5999999999999943	-0.0002215839321997315
1.600999999999999	0.000382159837042817
1.6019999999999897	0.0009211378939650849
1.6029999999999944	0.0012151447901027623
1.6039999999999992	0.0011727328623294397
1.6049999999999898	0.0009478214717839606
1.6059999999999945	0.0006913782643733768
1.6069999999999993	0.00031786673563205525
1.6079999999999899	-0.00014181262111767623
1.6089999999999947	-0.0006878488483037515
1.6099999999999994	-0.001502115015946881
1.61099999999999	-0.002461686653745687
1.6119999999999948	-0.00310412501912527
1.6129999999999995	-0.0032443766859948653
1.61399999999999	-0.003054386511170293
1.6149999999999949	-0.00276385613277208
1.6159999999999997	-0.0026678536612765313
1.6169999999999902	-0.002689146313676005
1.617999999999995	-0.0024308093105833706
1.6189999999999998	-0.0019802814775675692
1.6199999999999903	-0.0015716694043526047
1.6209999999999951	-0.0011270067282640461
1.6219999999999999	-0.0006099423144334537
1.6229999999999905	-0.00022543045540723838
1.6239999999999952	-0.00010868920254170078
1.625	-0.0002632559515358679
1.6259999999999906	-0.0007043835625530903
1.6269999999999953	-0.0014003151987678208
1.6280000000000001	-0.0022390353504935234
1.6289999999999907	-0.0028741689450222374
1.6299999999999955	-0.003217816005360419
1.6310000000000002	-0.003597510979718166
1.6319999999999908	-0.0039528483983479745
1.6329999999999956	-0.004040328150028305
1.6340000000000003	-0.0038384676900418135
1.634999999999991	-0.0033424047332251128
1.6359999999999957	-0.002744108441207427
1.6370000000000005	-0.002376035285847067
1.637999999999991	-0.002269622426659179
1.6389999999999958	-0.002120746013894337
1.6400000000000006	-0.0015759190846535986
1.6409999999999911	-0.0007018380349519404
1.641999999999996	4.567964707424821e-05
1.6430000000000007	0.00048442111551327827
1.6439999999999912	0.0005748652738524207
1.644999999999996	0.00016030385592769036
1.6460000000000008	-0.0006721831699207925
1.6469999999999914	-0.0015756056375200167
1.6479999999999961	-0.0022099733880116545
1.6489999999999867	-0.002585185163824555
1.6499999999999915	-0.002971659928115322
1.6509999999999962	-0.003407535544134088
1.6519999999999868	-0.0036196155619387937
1.6529999999999916	-0.003418022158828027
1.6539999999999964	-0.002895793697148541
1.654999999999987	-0.002249846082233109
1.6559999999999917	-0.001679944026272473
1.6569999999999965	-0.00122772310162933
1.657999999999987	-0.0008259711476577003
1.6589999999999918	-0.00044257151878390744
1.6599999999999966	-4.7218602208243254e-05
1.6609999999999872	0.00042921674101847884
1.661999999999992	0.0008831739713879294
1.6629999999999967	0.0009679530391850655
1.6639999999999873	0.000706977643541773
1.664999999999992	0.00033800208668210985
1.6659999999999968	-0.00019044223238617874
1.6669999999999874	-0.0008175710509052969
1.6679999999999922	-0.0012288307142220845
1.668999999999997	-0.001276585097543137
1.6699999999999875	-0.0012215255920255963
1.6709999999999923	-0.0013443129397208153
1.671999999999997	-0.0015516608797887521
1.6729999999999876	-0.001570407911283933
1.6739999999999924	-0.0013271160987153863
1.6749999999999972	-0.0010537559928534002
1.6759999999999877	-0.0009040430453408632
1.6769999999999925	-0.0008029730410950009
1.6779999999999973	-0.000755629836262095
1.6789999999999878	-0.0008401582483146264
1.6799999999999926	-0.000906795028923657
1.6809999999999974	-0.0008491841099318442
1.681999999999988	-0.0010456087503558642
1.6829999999999927	-0.0017789601193993754
1.6839999999999975	-0.0026548212482047084
1.684999999999988	-0.0031874351419225455
1.6859999999999928	-0.0032110259113662387
1.6869999999999976	-0.00292367011416772
1.6879999999999882	-0.0027110946349848675
1.688999999999993	-0.002567379815768156
1.6899999999999977	-0.0024030557613285985
1.6909999999999883	-0.0022922522492567765
1.691999999999993	-0.0021713334931163786
1.6929999999999978	-0.001930492769158576
1.6939999999999884	-0.0015384347904312534
1.6949999999999932	-0.0010769314038747702
1.695999999999998	-0.0006510166550945939
1.6969999999999885	-0.00024124706425654452
1.6979999999999933	0.00017775641384432106
1.698999999999998	0.0005720537024043182
1.6999999999999886	0.0008073923897615742
1.7009999999999934	0.0008693520632401253
1.7019999999999982	0.0009372092013579802
1.7029999999999887	0.000806853868552615
1.7039999999999935	0.00020944349794582706
1.7049999999999983	-0.0005902371412505047
1.7059999999999889	-0.0011742013767466197
1.7069999999999936	-0.0014796149359375121
1.7079999999999984	-0.0016119043688909152
1.708999999999989	-0.0015540090120955696
1.7099999999999937	-0.0014282051331639956
1.7109999999999985	-0.00153828748909568
1.711999999999989	-0.0018951191587364136
1.7129999999999939	-0.0020595988976803703
1.7139999999999986	-0.0016865757851229901
1.7149999999999892	-0.0010102758917507337
1.715999999999994	-0.0004608612721721528
1.7169999999999987	-9.704681094202527e-05
1.7179999999999893	0.0001772995399531574
1.718999999999994	0.00030643394686080683
1.7199999999999989	0.00030309957131935406
1.7209999999999894	0.0002121401236103715
1.7219999999999942	-9.588106963276388e-05
1.722999999999999	-0.0006513599649680124
1.7239999999999895	-0.0012456042720687677
1.7249999999999943	-0.0015984592065176884
1.725999999999999	-0.0016393418945339633
1.7269999999999897	-0.001507804949395286
1.7279999999999944	-0.0012360408748373075
1.7289999999999992	-0.0009176922863245451
1.7299999999999898	-0.0008300245712717924
1.7309999999999945	-0.0009418001830043821
1.7319999999999993	-0.0009779552031266014
1.7329999999999899	-0.0008140679975898735
1.7339999999999947	-0.0004414947425575022
1.7349999999999994	-4.180435837097818e-05
1.73599999999999	0.00011576468824081587
1.7369999999999948	4.676152831484259e-05
1.7379999999999995	-5.2345785444440907e-05
1.73899999999999	-0.00015369334035364446
1.7399999999999949	-0.000335041379630141
1.7409999999999997	-0.0005766416189145751
1.7419999999999902	-0.00086469154411839
1.742999999999995	-0.0013254906134689826
1.7439999999999998	-0.0018012337354607055
1.7449999999999903	-0.0019247843467069536
1.7459999999999951	-0.0017760937186754866
1.7469999999999999	-0.001603996569462307
1.7479999999999905	-0.001338808571905048
1.7489999999999952	-0.0009694181920125722
1.75	-0.0008282842775138022
1.7509999999999906	-0.0009617098736476315
1.7519999999999953	-0.0009612492591783983
1.7530000000000001	-0.0006160508084080973
1.7539999999999907	-4.262569855972842e-05
1.7549999999999955	0.00043164406776208253
1.7560000000000002	0.0005674659957422001
1.7569999999999908	0.0003857719725743891
1.7579999999999956	-1.0907149268213345e-05
1.7590000000000003	-0.0004810252088756073
1.759999999999991	-0.0010032149787533307
1.7609999999999957	-0.0014182006946268366
1.7620000000000005	-0.00148836842158806
1.762999999999991	-0.0013185167017657484
1.7639999999999958	-0.0011930360067253787
1.7650000000000006	-0.0013178786917293905
1.7659999999999911	-0.00148702944180501
1.766999999999996	-0.001310625526910858
1.7680000000000007	-0.0007486727896766077
1.7689999999999912	-3.9339840148144845e-05
1.769999999999996	0.0004281149738658563
1.7710000000000008	0.0005793600692127754
1.7719999999999914	0.00070788581890735
1.7729999999999961	0.0008489616968847535
1.7739999999999867	0.0009111061797195674
1.7749999999999915	0.0009305669381411974
1.7759999999999962	0.000781274925311326
1.7769999999999868	0.0002527492113757468
1.7779999999999916	-0.0005716475975350299
1.7789999999999964	-0.001472116442816862
1.779999999999987	-0.0021911924083646284
1.7809999999999917	-0.0024459816864541573
1.7819999999999965	-0.002397145487959662
1.782999999999987	-0.002544293642929407
1.7839999999999918	-0.00295464847733351
1.7849999999999966	-0.003314851156051013
1.7859999999999872	-0.0033517665110665007
1.786999999999992	-0.0029410479392293354
1.7879999999999967	-0.002373432006017584
1.7889999999999873	-0.001961816387917814
1.789999999999992	-0.0016731110793632986
1.7909999999999968	-0.001546585368555231
1.7919999999999874	-0.0014342352705001282
1.7929999999999922	-0.0010614662078967108
1.793999999999997	-0.0006173565703688766
1.7949999999999875	-0.0004044054306251432
1.7959999999999923	-0.0004919439783517277
1.796999999999997	-0.0008735530545931347
1.7979999999999876	-0.0015567752024119308
1.7989999999999924	-0.0022777648853868904
1.7999999999999972	-0.0025881837235077754
1.8009999999999877	-0.002481020317020466
1.8019999999999925	-0.0022393225149452967
1.8029999999999973	-0.0020500454161460624
1.8039999999999878	-0.001969798813663104
1.8049999999999926	-0.001862674400641584
1.8059999999999974	-0.0016051691144687297
1.806999999999988	-0.001247159896467398
1.8079999999999927	-0.00087377857229054
1.8089999999999975	-0.0005535824432447711
1.809999999999988	-0.00044319390939362435
1.8109999999999928	-0.0005241908859869859
1.8119999999999976	-0.0004507130498310197
1.8129999999999882	-0.0001251640044954705
1.813999999999993	0.0001909589973125847
1.8149999999999977	0.00030298765449154885
1.8159999999999883	-3.886645729700433e-06
1.816999999999993	-0.0006771299726424651
1.8179999999999978	-0.0012486346862212727
1.8189999999999884	-0.0015564626970689943
1.8199999999999932	-0.001608404522707385
1.820999999999998	-0.0012213660580999708
1.8219999999999885	-0.0005529024012074224
1.8229999999999933	-0.00010170802386655353
1.823999999999998	2.616572105740289e-05
1.8249999999999886	1.649980364293313e-05
1.8259999999999934	3.397379837988268e-05
1.8269999999999982	0.00017065756531531306
1.8279999999999887	0.0003496937451310522
1.8289999999999935	0.0004682892057030763
1.8299999999999983	0.0005005031515774583
1.8309999999999889	0.0005323312096838784
1.8319999999999936	0.0006346733433275631
1.8329999999999984	0.0007649272726286682
1.833999999999989	0.0007100828798276559
1.8349999999999937	0.0002614506647509174
1.8359999999999985	-0.0005123091412455594
1.836999999999989	-0.0012885262562383204
1.8379999999999939	-0.0019179351013538515
1.8389999999999986	-0.0024174738592366296
1.8399999999999892	-0.0026482179080109525
1.840999999999994	-0.0025877646378784647
1.8419999999999987	-0.002297907563284074
1.8429999999999893	-0.0019006190248469501
1.843999999999994	-0.0016126729638434867
1.8449999999999989	-0.001398125673633288
1.8459999999999894	-0.0011153446619451834
1.8469999999999942	-0.0007514822918675002
1.847999999999999	-0.0002932184979571595
1.8489999999999895	5.621869273797486e-05
1.8499999999999943	3.0160550827051935e-05
1.850999999999999	-0.00026856129129315676
1.8519999999999897	-0.000628503778374423
1.8529999999999944	-0.000957197070582616
1.8539999999999992	-0.0012193179491455375
1.8549999999999898	-0.0014482616560491657
1.8559999999999945	-0.001741908590774166
1.8569999999999993	-0.0020991210708305452
1.8579999999999899	-0.0024572750228974982
1.8589999999999947	-0.0026258498180671275
1.8599999999999994	-0.0023504441434609724
1.86099999999999	-0.0016942260890493444
1.8619999999999948	-0.000968878743531576
1.8629999999999995	-0.0006223104667624213
1.86399999999999	-0.0007558396759561603
1.8649999999999949	-0.0009535020827131646
1.8659999999999997	-0.0009562379879763938
1.8669999999999902	-0.0007116158317481691
1.867999999999995	-0.0003536005906812356
1.8689999999999998	-9.531295740705659e-05
1.8699999999999903	0.0001489655830302361
1.8709999999999951	0.0002828801047165541
1.8719999999999999	1.84938037639526e-05
1.8729999999999905	-0.0004594771533530384
1.8739999999999952	-0.0007464720898746613
1.875	-0.0008632832704766891
1.8759999999999906	-0.0010096575798073104
1.8769999999999953	-0.0011774530612433942
1.8780000000000001	-0.0013681704208390322
1.8789999999999907	-0.001517813200635043
1.8799999999999955	-0.0013625830584969023
1.8810000000000002	-0.000819402543117409
1.8819999999999908	-0.00016593669252751297
1.8829999999999956	0.0003385613562070233
1.8840000000000003	0.0006610594566907046
1.884999999999991	0.0009463140443295437
1.8859999999999957	0.0013354063132693383
1.8870000000000005	0.0017462717562324315
1.887999999999991	0.00206135051359313
1.8889999999999958	0.00225903344917322
1.8900000000000006	0.002163079600010498
1.8909999999999911	0.001613444270934128
1.891999999999996	0.0007892812360807966
1.8930000000000007	-9.711616864160888e-05
1.8939999999999912	-0.0008922975237619646
1.894999999999996	-0.001381109541209291
1.8960000000000008	-0.0015515585308980562
1.8969999999999914	-0.0015559828876150483
1.8979999999999961	-0.0015077510906444935
1.8989999999999867	-0.0014397475188991926
1.8999999999999915	-0.0012398584002304425
1.9009999999999962	-0.0009260023596886491
1.9019999999999868	-0.0007006001970859543
1.9029999999999916	-0.0006166968342973256
1.9039999999999964	-0.0006057822369074373
1.904999999999987	-0.0006065490026290199
1.9059999999999917	-0.0005814288377430366
1.9069999999999965	-0.0004375973475760908
1.907999999999987	-0.00025120654425059286
1.9089999999999918	-0.0002673708405223074
1.9099999999999966	-0.0005027429351485146
1.9109999999999872	-0.0009956072550352246
1.911999999999992	-0.001636495702926677
1.9129999999999967	-0.00206703969232791
1.9139999999999873	-0.002269495563708812
1.914999999999992	-0.0023541874440637933
1.9159999999999968	-0.0022767713021538682
1.9169999999999874	-0.002037136398068462
1.9179999999999922	-0.0018450277758241818
1.918999999999997	-0.0017944197690371588
1.9199999999999875	-0.00160175301151666
1.9209999999999923	-0.001180255755069748
1.921999999999997	-0.0007443129912596547
1.9229999999999876	-0.00039395233138561636
1.9239999999999924	-0.00014730124478079532
1.9249999999999972	8.7739264865494e-05
1.9259999999999877	0.0004322376134759942
1.9269999999999925	0.0007093832020315105
1.9279999999999973	0.0008034780947654419
1.9289999999999878	0.0006936925382117209
1.9299999999999926	0.00012827140309568108
1.9309999999999974	-0.0008281211792340315
1.931999999999988	-0.0017503767118385305
1.9329999999999927	-0.0023756514271502382
1.9339999999999975	-0.0026226012522085895
1.934999999999988	-0.0026059410387784254
1.9359999999999928	-0.0025122465300935204
1.9369999999999976	-0.0023548581982271166
1.9379999999999882	-0.0022311766229798913
1.938999999999993	-0.0021515831113005923
1.9399999999999977	-0.0018146003836752023
1.9409999999999883	-0.0011267441846016801
1.941999999999993	-0.0002761148374892386
1.9429999999999978	0.00033185746604535993
1.9439999999999884	0.000493660557661979
1.9449999999999932	0.0004737115206472353
1.945999999999998	0.0004883767199581612
1.9469999999999885	0.0005616897132392218
1.9479999999999933	0.0005954820420601692
1.948999999999998	0.00041239737582765557
1.9499999999999886	-0.0001787935454689027
1.9509999999999934	-0.0011385559640864074
1.9519999999999982	-0.002132459425308486
1.9529999999999887	-0.0026863955146008145
1.9539999999999935	-0.0027119803649071628
1.9549999999999983	-0.0024601888554189877
1.9559999999999889	-0.001996519354517279
1.9569999999999936	-0.0015914255732174531
1.9579999999999984	-0.0014834975961854902
1.958999999999989	-0.001406106018970732
1.9599999999999937	-0.0010354044764602222
1.9609999999999985	-0.00041009954713988606
1.961999999999989	0.00017766150596409958
1.9629999999999939	0.0004997856648865096
1.9639999999999986	0.0006934636721203091
1.9649999999999892	0.0010563732390016511
1.965999999999994	0.0014737509456952402
1.9669999999999987	0.0016329309838121198
1.9679999999999893	0.0013614016631606773
1.968999999999994	0.0006474256792325939
1.9699999999999989	-0.00023312867886460253
1.9709999999999894	-0.0010735328488471474
1.9719999999999942	-0.0018136720293169262
1.972999999999999	-0.0022781340454867127
1.9739999999999895	-0.002512752650281058
1.9749999999999943	-0.002743957711283329
1.975999999999999	-0.0030020936549242094
1.9769999999999897	-0.003229816982185607
1.9779999999999944	-0.003404426994301879
1.9789999999999992	-0.0033775210277466883
1.9799999999999898	-0.0030184545032536647
1.9809999999999945	-0.002404726118167222
1.9819999999999993	-0.0016790496880050299
1.9829999999999899	-0.0010709661346250954
1.9839999999999947	-0.0007915054399236787
1.9849999999999994	-0.0009034355388903847
1.98599999999999	-0.0012069956765801138
1.9869999999999948	-0.0014084035371495496
1.9879999999999995	-0.0015501207018444596
1.98899999999999	-0.0018192942285186753
1.9899999999999949	-0.002227428948678334
1.9909999999999997	-0.002596465196451625
1.9919999999999902	-0.0027218986392050226
1.992999999999995	-0.002458002593507036
1.9939999999999998	-0.0018916673109270477
1.9949999999999903	-0.0013660320116994917
1.9959999999999951	-0.001100262785256323
1.9969999999999999	-0.0010154316145438713
1.9979999999999905	-0.0009601201974986928
