# Supplementary material for: Stimulus duration encoding occurs early in the moth olfactory pathway
Source: Commun Biol. 2024 Oct 3;7:1252. doi: 10.1038/s42003-024-06921-z (PMC11449909; doi:10.1038/s42003-024-06921-z)
Supplement: Supplementary file 3 — Supplementary Data 1 [file 42003_2024_6921_MOESM3_ESM.zip › Fig 1/B/100ms.csv]

time	PID (mV)
0.0	0.00018432587815775392
0.0010000000000047748	0.00045700102304602197
0.0020000000000095497	0.0005177372666391733
0.002999999999985903	0.00041770089636194996
0.003999999999990678	0.0005761613201928917
0.0049999999999954525	0.0010915723417852519
0.006000000000000227	0.0015705967134693744
0.007000000000005002	0.001955102135702269
0.008000000000009777	0.00223033059143507
0.00899999999998613	0.0021599342900882057
0.009999999999990905	0.0017444952193104157
0.01099999999999568	0.0012140537844773647
0.012000000000000455	0.000832474549987694
0.01300000000000523	0.0007503225463225682
0.014000000000010004	0.0007260983531969245
0.014999999999986358	0.00033579915054282594
0.015999999999991132	-0.000421446366529743
0.016999999999995907	-0.001063233634550187
0.018000000000000682	-0.0011334084698657598
0.019000000000005457	-0.0007367701160672091
0.01999999999998181	-0.00018803096951724996
0.020999999999986585	0.00037121071833778885
0.02199999999999136	0.000687461223668695
0.022999999999996135	0.0007467558318481338
0.02400000000000091	0.0009539717843840556
0.025000000000005684	0.0014951908580878026
0.025999999999982037	0.002069968081623852
0.026999999999986812	0.0024112852155835363
0.027999999999991587	0.0024173056527301284
0.028999999999996362	0.0019907492041437713
0.030000000000001137	0.0013982031562305153
0.03100000000000591	0.0010479793413122884
0.031999999999982265	0.0009582187327712433
0.03299999999998704	0.0008414983316273883
0.033999999999991815	0.0005056090033184191
0.03499999999999659	5.2922978434288837e-05
0.036000000000001364	-0.0003654828369357155
0.03700000000000614	-0.000587619926460281
0.03799999999998249	-0.0004923620397527806
0.03899999999998727	-0.00016818329102230578
0.03999999999999204	0.0003566763914193416
0.04099999999999682	0.0010587229671434883
0.04200000000000159	0.0017964291897598628
0.043000000000006366	0.0024995458826553296
0.04399999999998272	0.003109468110361391
0.044999999999987494	0.0036637974647466542
0.04599999999999227	0.004202178348040597
0.046999999999997044	0.004536817590016895
0.04800000000000182	0.004407114971121118
0.049000000000006594	0.0038529728007787867
0.04999999999998295	0.0031886183649967315
0.05099999999998772	0.0025894135899409143
0.0519999999999925	0.0021844479173278586
0.05299999999999727	0.001986460318454064
0.054000000000002046	0.001825337266874616
0.05500000000000682	0.001527074288717234
0.055999999999983174	0.000979421671277514
0.05699999999998795	0.00030149851066374467
0.057999999999992724	-0.00015951003504888206
0.0589999999999975	-0.0001931180028651447
0.060000000000002274	8.442624890037109e-05
0.06100000000000705	0.0005800505006487988
0.0619999999999834	0.0011243286742605996
0.06299999999998818	0.0015225207604148139
0.06399999999999295	0.0018666224467667192
0.06499999999999773	0.0022282341219597157
0.0660000000000025	0.0025150506639470827
0.06700000000000728	0.0024918678104968173
0.06799999999998363	0.0020509947598159606
0.0689999999999884	0.001525365142845736
0.06999999999999318	0.0011115592342201275
0.07099999999999795	0.0006332238424473502
0.07200000000000273	0.00010338650549757133
0.0730000000000075	-0.0001613270561113822
0.07399999999998386	-0.00017951035022090167
0.07499999999998863	-0.0003293973215829915
0.0759999999999934	-0.0006860093581937399
0.07699999999999818	-0.0010662024646430623
0.07800000000000296	-0.0011988141559204912
0.07900000000000773	-0.0009388261080673921
0.07999999999998408	-0.00043374455402567236
0.08099999999998886	5.759218560408286e-05
0.08199999999999363	0.0002900470166515845
0.08299999999999841	0.0003467892374868775
0.08400000000000318	0.000587271465449124
0.08500000000000796	0.0009674656921747626
0.08599999999998431	0.0011559792084536724
0.08699999999998909	0.0010133101595872773
0.08799999999999386	0.0005931388934792281
0.08899999999999864	0.00020785554621927105
0.09000000000000341	0.00012812029082809318
0.09100000000000819	0.00024066165642011583
0.09199999999998454	0.0004361247108102262
0.09299999999998931	0.0007036828506583603
0.09399999999999409	0.0007836449924938371
0.09499999999999886	0.00042792298816873853
0.09600000000000364	-0.00015013616991721435
0.09700000000000841	-0.000585963814217827
0.09799999999998477	-0.000779520973281933
0.09899999999998954	-0.0006896778000125003
0.09999999999999432	-0.00026992448682827686
0.10099999999999909	0.0002802394636658434
0.10200000000000387	0.0006687805647680456
0.10300000000000864	0.0008361662947300452
0.103999999999985	0.0007838569247646809
0.10499999999998977	0.000597035996158457
0.10599999999999454	0.00044548755787277017
0.10699999999999932	0.0002991990171246073
0.10800000000000409	9.856166770561003e-05
0.10900000000000887	-7.082057518337237e-05
0.10999999999998522	-0.000142845874813613
0.11099999999999	-0.00012462178718042338
0.11199999999999477	4.588040059161358e-05
0.11299999999999955	0.00039301487160603443
0.11400000000000432	0.0006800008282907832
0.1150000000000091	0.0007845826041470438
0.11599999999998545	0.000799897183468623
0.11699999999999022	0.0006747542871772261
0.117999999999995	0.0005398516865446901
0.11899999999999977	0.0006453847212446462
0.12000000000000455	0.0009716523694502932
0.12100000000000932	0.001317458625926804
0.12199999999998568	0.001558823500714901
0.12299999999999045	0.0015991045433514373
0.12399999999999523	0.001449805534574189
0.125	0.0014575754505963268
0.12600000000000477	0.0017059977477384969
0.12700000000000955	0.0019410217829998189
0.1279999999999859	0.0021557248852439592
0.12899999999999068	0.002386351836676237
0.12999999999999545	0.002527671761890282
0.13100000000000023	0.0025559863469730715
0.132000000000005	0.0024740897142674356
0.13300000000000978	0.0023793032768155697
0.13399999999998613	0.0022848597536535564
0.1349999999999909	0.0019254604048519752
0.13599999999999568	0.0013108119575999666
0.13700000000000045	0.0008696315244729469
0.13800000000000523	0.0008294193176752174
0.13900000000001	0.0010657464716286036
0.13999999999998636	0.0014137142800305647
0.14099999999999113	0.0016140378046607395
0.1419999999999959	0.0014681502839986038
0.14300000000000068	0.001006828087177336
0.14400000000000546	0.0003878246827611065
0.1449999999999818	-1.3274112765859769e-05
0.14599999999998658	-3.2771902463313296e-05
0.14699999999999136	9.401469770908832e-05
0.14799999999999613	0.00022149253575998173
0.1490000000000009	0.0002944821741324155
0.15000000000000568	0.00034277270663096715
0.15099999999998204	0.0005066477628528077
0.1519999999999868	0.000689346881912023
0.1529999999999916	0.0007432656445223174
0.15399999999999636	0.0006285520775479725
0.15500000000000114	0.00026612696124939106
0.1560000000000059	-0.00011626660062979965
0.15699999999998226	-0.00014980897308980445
0.15799999999998704	0.00020736258731401946
0.15899999999999181	0.0007872168834404114
0.1599999999999966	0.001398524606848639
0.16100000000000136	0.0018606891085677368
0.16200000000000614	0.00198592487246696
0.1629999999999825	0.0017790615447674796
0.16399999999998727	0.0015434236160070114
0.16499999999999204	0.0016246688104324392
0.16599999999999682	0.001978112973079149
0.1670000000000016	0.0022923100370175753
0.16800000000000637	0.002455218357220623
0.16899999999998272	0.002513029118988541
0.1699999999999875	0.002456389584410079
0.17099999999999227	0.0021893649838995444
0.17199999999999704	0.0019340550921072008
0.17300000000000182	0.001868542956248831
0.1740000000000066	0.0016626256990397437
0.17499999999998295	0.001326098288654709
0.17599999999998772	0.0012398352870826024
0.1769999999999925	0.0013426225993393714
0.17799999999999727	0.001463912415041957
0.17900000000000205	0.0016006161969510657
0.18000000000000682	0.0015930618505728411
0.18099999999998317	0.0013878023596713973
0.18199999999998795	0.0010850431038336161
0.18299999999999272	0.0007301953001856987
0.1839999999999975	0.0004839906655504933
0.18500000000000227	0.0005479971420196961
0.18600000000000705	0.0007854839320184936
0.1869999999999834	0.0008283893839484691
0.18799999999998818	0.0005981307567539673
0.18899999999999295	0.0002827919828662928
0.18999999999999773	-5.839950110742009e-05
0.1910000000000025	-0.000361238647835993
0.19200000000000728	-0.00045233266259270266
0.19299999999998363	-0.00037831478772387683
0.1939999999999884	-0.0002749278821898571
0.19499999999999318	-0.0001319695834327561
0.19599999999999795	-4.073565499540521e-05
0.19700000000000273	-3.739575793870742e-05
0.1980000000000075	5.15419057967037e-05
0.19899999999998386	0.00018215228473605904
0.19999999999998863	0.0001565180197493632
0.2009999999999934	-0.00018599514253825333
0.20199999999999818	-0.0007888413716798937
0.20300000000000296	-0.0013049556062054712
0.20400000000000773	-0.001506703413031829
0.20499999999998408	-0.001368820793177683
0.20599999999998886	-0.0009680468014998667
0.20699999999999363	-0.0004831674707181932
0.2079999999999984	-0.00012984195364929008
0.20900000000000318	2.8922105512307894e-05
0.21000000000000796	2.3849346978632724e-05
0.2109999999999843	2.760139634139236e-05
0.21199999999998909	0.0003341713929181367
0.21299999999999386	0.0008834665850514511
0.21399999999999864	0.0012403207107336556
0.2150000000000034	0.001191498496864174
0.21600000000000819	0.0009580458552940208
0.21699999999998454	0.0006750299858016007
0.2179999999999893	0.0003747528264441691
0.2189999999999941	7.275536368078761e-05
0.21999999999999886	-0.00020806238610182604
0.22100000000000364	-0.0003674224447642871
0.2220000000000084	-0.00047375222579093546
0.22299999999998477	-0.0005074293313822587
0.22399999999998954	-0.0002760284768701382
0.22499999999999432	0.00031857321194550536
0.2259999999999991	0.0011844760136616728
0.22700000000000387	0.0019478721096222174
0.22800000000000864	0.0023001260963781966
0.228999999999985	0.002275998883613184
0.22999999999998977	0.0020387429852277705
0.23099999999999454	0.001723050290367123
0.23199999999999932	0.0013956421020724363
0.2330000000000041	0.0011973715407567198
0.23400000000000887	0.0010183274916006901
0.23499999999998522	0.0005246323832333033
0.23599999999999	-0.00019691404597477202
0.23699999999999477	-0.0007808450667816658
0.23799999999999955	-0.0009836321246607937
0.23900000000000432	-0.0007725849835149567
0.2400000000000091	-0.00025486668145946467
0.24099999999998545	0.0003269890563331046
0.24199999999999022	0.0008346519693547272
0.242999999999995	0.001190229473325033
0.24399999999999977	0.0014062240716632424
0.24500000000000455	0.0017298141648161014
0.24600000000000932	0.0021176441514398903
0.24699999999998568	0.00221648845412048
0.24799999999999045	0.001900582911909865
0.24899999999999523	0.0013796748688088556
0.25	0.0008733969064098623
0.2510000000000048	0.0003995479430836113
0.25200000000000955	2.429978665929866e-05
0.2529999999999859	-0.00013127294023407288
0.2539999999999907	-0.00027827095698507165
0.25499999999999545	-0.0006495351942796823
0.2560000000000002	-0.0011838282255984822
0.257000000000005	-0.0016929534858389772
0.2580000000000098	-0.001971173235818302
0.25899999999998613	-0.002038413792690097
0.2599999999999909	-0.0020368288006173962
0.2609999999999957	-0.00180062842983153
0.26200000000000045	-0.0012236873913975543
0.26300000000000523	-0.0006255119393903108
0.26400000000001	-0.00020305221713901034
0.26499999999998636	0.00019831256159008603
0.26599999999999113	0.0006181896272283716
0.2669999999999959	0.0008420341055459524
0.2680000000000007	0.0007790034010142222
0.26900000000000546	0.0005358094343552722
0.2699999999999818	0.0002616157016275267
0.2709999999999866	0.0001175841828673363
0.27199999999999136	0.00017231835925635153
0.27299999999999613	0.0003408739727532861
0.2740000000000009	0.00036131902576208574
0.2750000000000057	-5.250274663026744e-06
0.27599999999998204	-0.0007197195746830864
0.2769999999999868	-0.0014083949723344702
0.2779999999999916	-0.0016573932285419701
0.27899999999999636	-0.001551516169708389
0.28000000000000114	-0.0012986506649790286
0.2810000000000059	-0.0008889011809651848
0.28199999999998226	-0.0004173513261314099
0.28299999999998704	4.427461431255608e-06
0.2839999999999918	0.00043311447841309914
0.2849999999999966	0.000858311608526563
0.28600000000000136	0.001073527760692805
0.28700000000000614	0.0009343673413413356
0.2879999999999825	0.0005174433103101173
0.28899999999998727	9.782228611099342e-05
0.28999999999999204	-0.00017015592525426726
0.2909999999999968	-0.00032799336730215956
0.2920000000000016	-0.00036115048932661153
0.29300000000000637	-0.0004310039106201202
0.2939999999999827	-0.000747724243006509
0.2949999999999875	-0.0012296340084474444
0.29599999999999227	-0.0016984249725386924
0.29699999999999704	-0.0019669655276040032
0.2980000000000018	-0.0018885934139194482
0.2990000000000066	-0.0015007475141795013
0.29999999999998295	-0.00105877754150141
0.3009999999999877	-0.0007675194197056534
0.3019999999999925	-0.00062834656263977
0.30299999999999727	-0.0005447084903655863
0.30400000000000205	-0.0003577758455772795
0.3050000000000068	-3.40442731472379e-05
0.3059999999999832	0.00022503995823175416
0.30699999999998795	0.0002568238420717073
0.3079999999999927	0.00013973177434456474
0.3089999999999975	-3.238796602067495e-05
0.3100000000000023	-0.0003593371028887127
0.31100000000000705	-0.0008959658039549012
0.3119999999999834	-0.0014317216156998214
0.3129999999999882	-0.001846311448807647
0.31399999999999295	-0.0023312234372059315
0.3149999999999977	-0.0028213774876535425
0.3160000000000025	-0.003124221339483313
0.3170000000000073	-0.003337399168649391
0.31799999999998363	-0.0032184399430850164
0.3189999999999884	-0.002477039303974138
0.3199999999999932	-0.0014089456131243239
0.32099999999999795	-0.00033789904576142504
0.32200000000000273	0.0005933426210686932
0.3230000000000075	0.001183052718678912
0.32399999999998386	0.001527068612788618
0.32499999999998863	0.001885202022039234
0.3259999999999934	0.0022024485435165886
0.3269999999999982	0.002404711416092553
0.32800000000000296	0.002534536594779535
0.32900000000000773	0.0025369762808336027
0.3299999999999841	0.0022616953889675884
0.33099999999998886	0.0016664712370717538
0.33199999999999363	0.0008958436639376899
0.3329999999999984	0.00015233137505266114
0.3340000000000032	-0.0005772061138862306
0.33500000000000796	-0.001402404528598744
0.3359999999999843	-0.0020884863303605172
0.3369999999999891	-0.002311657842598347
0.33799999999999386	-0.0020337116034676583
0.33899999999999864	-0.0013853241231176483
0.3400000000000034	-0.0005133178015439555
0.3410000000000082	0.00042743680983159393
0.34199999999998454	0.0011834502499152855
0.3429999999999893	0.0016185207969918736
0.3439999999999941	0.0019261576501170552
0.34499999999999886	0.002264708299979823
0.34600000000000364	0.0026976965594367464
0.3470000000000084	0.003132332054464726
0.34799999999998477	0.0031898928724567455
0.34899999999998954	0.0028083000677994185
0.3499999999999943	0.0021682324992253754
0.3509999999999991	0.001372160836047076
0.35200000000000387	0.0006878520524136178
0.35300000000000864	0.0003188141192751459
0.353999999999985	7.805402707372622e-05
0.35499999999998977	-0.0002614641422291619
0.35599999999999454	-0.0006428990081439601
0.3569999999999993	-0.0008403833752610446
0.3580000000000041	-0.0006927142692960686
0.35900000000000887	-0.00035095291958420205
0.3599999999999852	7.819984024770577e-06
0.36099999999999	0.0003286631448027322
0.36199999999999477	0.0004926619718901293
0.36299999999999955	0.0005310576796246913
0.3640000000000043	0.0006810317566059432
0.3650000000000091	0.0010853733131259702
0.36599999999998545	0.00164846507896943
0.3669999999999902	0.0020569629265687617
0.367999999999995	0.00203496872999942
0.3689999999999998	0.001617956030801171
0.37000000000000455	0.0010508675302127735
0.3710000000000093	0.0004810195319384647
0.3719999999999857	-0.00015535014298562189
0.37299999999999045	-0.0006500028261844371
0.3739999999999952	-0.0006903695187814307
0.375	-0.0004460670822892254
0.3760000000000048	-0.00020166788061981578
0.37700000000000955	4.4359361297541255e-05
0.3779999999999859	0.0003840520779192502
0.3789999999999907	0.0009186907420453139
0.37999999999999545	0.0016257463166580166
0.3810000000000002	0.0020931493439180215
0.382000000000005	0.002095987293408985
0.3830000000000098	0.0018528751813731148
0.38399999999998613	0.0017237907530205376
0.3849999999999909	0.0020197338280487642
0.3859999999999957	0.0025139295549490015
0.38700000000000045	0.002637784919079067
0.38800000000000523	0.0021927159671215612
0.38900000000001	0.0012929073092200483
0.38999999999998636	0.0002711769281176224
0.39099999999999113	-0.0004989870544882535
0.3919999999999959	-0.0009731248140774085
0.3930000000000007	-0.0010850930416350657
0.39400000000000546	-0.000808296957204746
0.3949999999999818	-0.00046174636588380835
0.3959999999999866	-0.00010911747089181745
0.39699999999999136	0.0004575498463235128
0.39799999999999613	0.0010758401354142855
0.3990000000000009	0.0015809033803169115
0.4000000000000057	0.0019548207926614047
0.40099999999998204	0.0020613288464672586
0.4019999999999868	0.0019335242790452511
0.4029999999999916	0.0017319573716596537
0.40399999999999636	0.0015722554768244912
0.40500000000000114	0.0014461877829394787
0.4060000000000059	0.0011380363761595014
0.40699999999998226	0.0005345757399934925
0.40799999999998704	-0.00025058224177954
0.4089999999999918	-0.0010539967036753417
0.4099999999999966	-0.0016763843956519864
0.41100000000000136	-0.002051173932986927
0.41200000000000614	-0.0022831091911985624
0.4129999999999825	-0.0022972035677741864
0.41399999999998727	-0.0020270887886573163
0.41499999999999204	-0.0016870308935641454
0.4159999999999968	-0.0014241635042222534
0.4170000000000016	-0.0011749025445562111
0.41800000000000637	-0.0007716035539413468
0.4189999999999827	-0.0002949291007481314
0.4199999999999875	-5.9222300408556805e-05
0.42099999999999227	-1.1108113107560769e-05
0.42199999999999704	0.0002004858603905646
0.4230000000000018	0.0006491415483922403
0.4240000000000066	0.0009951645295069866
0.42499999999998295	0.0009037900288357825
0.4259999999999877	0.0003885874600451089
0.4269999999999925	-0.0003151899875035724
0.42799999999999727	-0.0009532539945857899
0.42900000000000205	-0.0013175330918633321
0.4300000000000068	-0.001323514174026208
0.4309999999999832	-0.0010847193401750665
0.43199999999998795	-0.000728159823335961
0.4329999999999927	-0.00015089071157792233
0.4339999999999975	0.0005007763281583699
0.4350000000000023	0.0008017772291069036
0.43600000000000705	0.0007517000083163694
0.4369999999999834	0.000511236397072512
0.4379999999999882	0.00034275120433147066
0.43899999999999295	0.0005608849198126542
0.4399999999999977	0.0008257812711827128
0.4410000000000025	0.0008247849631040083
0.4420000000000073	0.0008438917685817948
0.44299999999998363	0.0009000447572451442
0.4439999999999884	0.0008030365955935537
0.4449999999999932	0.0007239853885709913
0.44599999999999795	0.0006701478376283099
0.44700000000000273	0.00038023225623096124
0.4480000000000075	-0.00019695700093969037
0.44899999999998386	-0.0008774564275650931
0.44999999999998863	-0.0013369214705871713
0.4509999999999934	-0.001447530562315169
0.4519999999999982	-0.0012503139279873565
0.45300000000000296	-0.0007107523741924915
0.45400000000000773	-3.158014464865744e-05
0.4549999999999841	0.00046272723794604786
0.45599999999998886	0.0007531895818813084
0.45699999999999363	0.0009964595735700854
0.4579999999999984	0.001216543431615591
0.4590000000000032	0.0014652745023200353
0.46000000000000796	0.0018726009969158852
0.4609999999999843	0.002245325909028484
0.4619999999999891	0.0023717801166713848
0.46299999999999386	0.00224185592008741
0.46399999999999864	0.0019330777223283135
0.4650000000000034	0.001693540162804208
0.4660000000000082	0.0015598356792208001
0.46699999999998454	0.0013380791243142731
0.4679999999999893	0.000998858463278296
0.4689999999999941	0.0007270338964717737
0.46999999999999886	0.0007291739475574488
0.47100000000000364	0.000960317048668724
0.4720000000000084	0.0012926968832300822
0.47299999999998477	0.0017064116092453396
0.47399999999998954	0.0020540673708975277
0.4749999999999943	0.00227209702470077
0.4759999999999991	0.00251000549921665
0.47700000000000387	0.002783741139288587
0.47800000000000864	0.0030676150128514657
0.478999999999985	0.003442341728530529
0.47999999999998977	0.003854554333796667
0.48099999999999454	0.004186825908858882
0.4819999999999993	0.004268668091649275
0.4830000000000041	0.0037994767161504406
0.48400000000000887	0.0029362287095127115
0.4849999999999852	0.002135810579516839
0.48599999999999	0.0014472254214981106
0.48699999999999477	0.0008326378688776614
0.48799999999999955	0.0004497345370215733
0.4890000000000043	0.0003059027476246534
0.4900000000000091	0.00024390193612378042
0.49099999999998545	0.00031784411160185044
0.4919999999999902	0.0007006594105707364
0.492999999999995	0.0013698942404425374
0.4939999999999998	0.0020829091524823262
0.49500000000000455	0.0026465577279637387
0.4960000000000093	0.003101404002718855
0.4969999999999857	0.003492332835035139
0.49799999999999045	0.003805220078838545
0.4989999999999952	0.003973067585305579
0.5	0.003869391733048566
0.5010000000000048	0.003536663188753675
0.5020000000000095	0.003100152469071915
0.5029999999999859	0.002388794632258051
0.5039999999999907	0.0015206117010717612
0.5049999999999955	0.0010348199084089238
0.5060000000000002	0.0010114701108996371
0.507000000000005	0.0012449807385110923
0.5080000000000098	0.0016153478972955604
0.5089999999999861	0.002016072884725162
0.5099999999999909	0.002373767918085967
0.5109999999999957	0.0027839611718016855
0.5120000000000005	0.0033172462497774724
0.5130000000000052	0.0037552119533077466
0.51400000000001	0.0039076847954526706
0.5149999999999864	0.0037445382556944296
0.5159999999999911	0.003309903143023263
0.5169999999999959	0.0028469831545892
0.5180000000000007	0.0026112483806444153
0.5190000000000055	0.002602022563805928
0.5199999999999818	0.0025699451568885756
0.5209999999999866	0.002301044545470532
0.5219999999999914	0.0017537276623249554
0.5229999999999961	0.0009643300240020913
0.5240000000000009	0.00019374841479313787
0.5250000000000057	-0.00021244687900034975
0.525999999999982	-0.00021905185126680493
0.5269999999999868	-0.00012786996353719715
0.5279999999999916	-0.00011812305735192652
0.5289999999999964	-6.83886250532062e-05
0.5300000000000011	5.6356363168585943e-05
0.5310000000000059	0.0003060658741755873
0.5319999999999823	0.0007806695056640223
0.532999999999987	0.0013161956275324904
0.5339999999999918	0.0017546845251312781
0.5349999999999966	0.0020189462186888107
0.5360000000000014	0.002104943249551905
0.5370000000000061	0.002051277090816317
0.5379999999999825	0.0017397200141973101
0.5389999999999873	0.0011169407617530602
0.539999999999992	0.00024194328663362796
0.5409999999999968	-0.0007005818635246186
0.5420000000000016	-0.0014723775305260922
0.5430000000000064	-0.0021119616170013344
0.5439999999999827	-0.0026222188287703396
0.5449999999999875	-0.0027674079618140723
0.5459999999999923	-0.002569385272052749
0.546999999999997	-0.002249530946099032
0.5480000000000018	-0.0018967419870241642
0.5490000000000066	-0.0014987910688679662
0.549999999999983	-0.0010691093885806247
0.5509999999999877	-0.0006782272424517011
0.5519999999999925	-0.0002875718407060468
0.5529999999999973	0.00017905119020156235
0.554000000000002	0.0006773433529869699
0.5550000000000068	0.0010306130508319633
0.5559999999999832	0.0012134910904415541
0.556999999999988	0.001356956006876242
0.5579999999999927	0.0014074059895428093
0.5589999999999975	0.0013020603857807345
0.5600000000000023	0.0010154659622978457
0.561000000000007	0.0005193411857549179
0.5619999999999834	-3.952363373782575e-05
0.5629999999999882	-0.0006259325459296861
0.563999999999993	-0.0011998788978178077
0.5649999999999977	-0.0013963881644625253
0.5660000000000025	-0.0011746218168187106
0.5670000000000073	-0.0007837321519379437
0.5679999999999836	-0.0003357214749599713
0.5689999999999884	4.798710561582098e-05
0.5699999999999932	0.0002923266045562478
0.570999999999998	0.0005117542830417321
0.5720000000000027	0.0008483842367947858
0.5730000000000075	0.001154744570104338
0.5739999999999839	0.0012050884208898438
0.5749999999999886	0.0009516822469377573
0.5759999999999934	0.00045986507931194964
0.5769999999999982	-0.00016832044214520892
0.578000000000003	-0.0007840583602467532
0.5790000000000077	-0.001222246787437431
0.5799999999999841	-0.0014583676360166997
0.5809999999999889	-0.0015759519720273119
0.5819999999999936	-0.0016995350577224677
0.5829999999999984	-0.001954244120255577
0.5840000000000032	-0.0020414761522506986
0.585000000000008	-0.0015256406122627908
0.5859999999999843	-0.0005816978924313432
0.5869999999999891	0.0003338997733126625
0.5879999999999939	0.0009651804017525301
0.5889999999999986	0.0012389213835692914
0.5900000000000034	0.0011670782730477391
0.5910000000000082	0.001013597999241167
0.5919999999999845	0.0011322457172022737
0.5929999999999893	0.001527200955683039
0.5939999999999941	0.001785710932209028
0.5949999999999989	0.0016020189270000706
0.5960000000000036	0.0011236313799658504
0.5970000000000084	0.00047650255997888635
0.5979999999999848	-0.0002451224695296794
0.5989999999999895	-0.0008640045317975797
0.5999999999999943	-0.0013734566364744794
0.6009999999999991	-0.0017635218857758872
0.6020000000000039	-0.0018468287016570883
0.6030000000000086	-0.0015713675809601035
0.603999999999985	-0.0009701859747832664
0.6049999999999898	-7.430395445062743e-05
0.6059999999999945	0.0008282457623405293
0.6069999999999993	0.0014049156843221056
0.6080000000000041	0.0015319213912112772
0.6090000000000089	0.0013046126917712897
0.6099999999999852	0.0010167677071892811
0.61099999999999	0.0009336043789365256
0.6119999999999948	0.001061973618665668
0.6129999999999995	0.0012187944922232852
0.6140000000000043	0.0012463800874895625
0.6150000000000091	0.0009215888337732459
0.6159999999999854	0.00019731229811048578
0.6169999999999902	-0.0005085506580244648
0.617999999999995	-0.0010021478510227055
0.6189999999999998	-0.001384889676184553
0.6200000000000045	-0.0016418440822678626
0.6210000000000093	-0.0016176766805289233
0.6219999999999857	-0.0013100025984020824
0.6229999999999905	-0.0010347845575457981
0.6239999999999952	-0.0007272197025440796
0.625	-9.344939439381861e-05
0.6260000000000048	0.0006354448138976565
0.6270000000000095	0.001064606114696609
0.6279999999999859	0.0010933376925716942
0.6289999999999907	0.000890108239853582
0.6299999999999955	0.0009091766797557632
0.6310000000000002	0.001363230883876021
0.632000000000005	0.0018679364127840437
0.6330000000000098	0.00208160112891953
0.6339999999999861	0.0018897915082378702
0.6349999999999909	0.0012735795125857763
0.6359999999999957	0.0003679050795164507
0.6370000000000005	-0.0005928669449843937
0.6380000000000052	-0.0012894633191908866
0.63900000000001	-0.0016551068817420855
0.6399999999999864	-0.0018312829299564903
0.6409999999999911	-0.0018805495105378434
0.6419999999999959	-0.0018303546931996983
0.6430000000000007	-0.0017660906861998171
0.6440000000000055	-0.0017416461633645852
0.6449999999999818	-0.00163414823593655
0.6459999999999866	-0.0013802873171337993
0.6469999999999914	-0.0009550120610457569
0.6479999999999961	-0.0002862405509529431
0.6490000000000009	0.0005038027128740907
0.6500000000000057	0.0010940543226105603
0.650999999999982	0.0014072428687321725
0.6519999999999868	0.0016624940254073017
0.6529999999999916	0.0017268917004198414
0.6539999999999964	0.0012303511530511457
0.6550000000000011	0.00024433374613463954
0.6560000000000059	-0.0009294361114773331
0.6569999999999823	-0.001894829804293785
0.657999999999987	-0.0022577422447596085
0.6589999999999918	-0.0021518604274533004
0.6599999999999966	-0.001950704172509532
0.6610000000000014	-0.0016720670622221157
0.6620000000000061	-0.0011905785079329156
0.6629999999999825	-0.0006017715994639516
0.6639999999999873	1.6939688546990794e-05
0.664999999999992	0.0006588515135095285
0.6659999999999968	0.0013044919101594665
0.6670000000000016	0.0018067673924897498
0.6680000000000064	0.0018538611899656665
0.6689999999999827	0.0017666298409695358
0.6699999999999875	0.0021161822075339565
0.6709999999999923	0.0026433897178264054
0.671999999999997	0.002933492842434937
0.6730000000000018	0.0028570147294515458
0.6740000000000066	0.002316062910986627
0.674999999999983	0.0015132344375228257
0.6759999999999877	0.0006328128015620216
0.6769999999999925	-0.0002991513416579217
0.6779999999999973	-0.0009530131570740785
0.679000000000002	-0.001054500998288077
0.6800000000000068	-0.0007642056624455051
0.6809999999999832	-0.0004374487890981271
0.681999999999988	-0.00012480226919198145
0.6829999999999927	0.00028740299773222233
0.6839999999999975	0.0007494984943203775
0.6850000000000023	0.0013823723605153049
0.686000000000007	0.0022033047120242344
0.6869999999999834	0.0027888772330215694
0.6879999999999882	0.002940896105548596
0.688999999999993	0.002998100811082427
0.6899999999999977	0.0030263667236840597
0.6910000000000025	0.00268215873781541
0.6920000000000073	0.0019766826853304664
0.6929999999999836	0.0012092320158365588
0.6939999999999884	0.0004395918910247154
0.6949999999999932	-0.00034795650432473124
0.695999999999998	-0.0009525642348200414
0.6970000000000027	-0.0012155598624716824
0.6980000000000075	-0.0011403097833380116
0.6989999999999839	-0.0008699640526055319
0.6999999999999886	-0.0005359492090852847
0.7009999999999934	-0.0002483512519573239
0.7019999999999982	-0.0002347685404848754
0.703000000000003	-0.0004185727955112739
0.7040000000000077	-0.00041134731509329114
0.7049999999999841	4.3599843839281505e-05
0.7059999999999889	0.0008707028254639759
0.7069999999999936	0.0016998537831591776
0.7079999999999984	0.002153618175566141
0.7090000000000032	0.002193957389048151
0.710000000000008	0.001967899197908629
0.7109999999999843	0.0015284237862216443
0.7119999999999891	0.00087733586474803
0.7129999999999939	3.0867215055074837e-06
0.7139999999999986	-0.0009472032086659254
0.7150000000000034	-0.0017736869660005539
0.7160000000000082	-0.00233958814512647
0.7169999999999845	-0.0025275884431943396
0.7179999999999893	-0.002378826364674236
0.7189999999999941	-0.001961438572580132
0.7199999999999989	-0.0014977443779349287
0.7210000000000036	-0.0013108965978458897
0.7220000000000084	-0.0012243522067207913
0.7229999999999848	-0.0009434767945095679
0.7239999999999895	-0.0004405531877997859
0.7249999999999943	0.0003641629765569476
0.7259999999999991	0.001339276028908376
0.7270000000000039	0.0020238808749213355
0.7280000000000086	0.0021542684247410904
0.728999999999985	0.0018788237549656195
0.7299999999999898	0.0015016324464678377
0.7309999999999945	0.001136048577104809
0.7319999999999993	0.000685765491225343
0.7330000000000041	0.00015905017522666043
0.7340000000000089	-0.00039820007141155855
0.7349999999999852	-0.0010334466804429177
0.73599999999999	-0.001613628076237994
0.7369999999999948	-0.0019099032697846852
0.7379999999999995	-0.0018762211877390023
0.7390000000000043	-0.0015092580357483065
0.7400000000000091	-0.0009309060121167612
0.7409999999999854	-0.0004003017982023849
0.7419999999999902	3.70410683308009e-05
0.742999999999995	0.0005597984384717591
0.7439999999999998	0.0013400174006488186
0.7450000000000045	0.0021685969490432555
0.7460000000000093	0.002728276489587955
0.7469999999999857	0.002961354094299651
0.7479999999999905	0.0027854270971516826
0.7489999999999952	0.002243365113956397
0.75	0.0014096661812641464
0.7510000000000048	0.0003149916151694576
0.7520000000000095	-0.000614138360750971
0.7529999999999859	-0.001002626480830049
0.7539999999999907	-0.0010695002932972208
0.7549999999999955	-0.0011752122149397692
0.7560000000000002	-0.0013753667951785786
0.757000000000005	-0.0014864381845147712
0.7580000000000098	-0.0014365703506946659
0.7589999999999861	-0.0014843499815686556
0.7599999999999909	-0.0016194344533824179
0.7609999999999957	-0.0015765887900727193
0.7620000000000005	-0.0014042864653438514
0.7630000000000052	-0.0011306971989983872
0.76400000000001	-0.0005933045713684137
0.7649999999999864	0.00031362360679310086
0.7659999999999911	0.001333259835267775
0.7669999999999959	0.002054265379266784
0.7680000000000007	0.002291811138499078
0.7690000000000055	0.0019413489950634855
0.7699999999999818	0.0011489858650990392
0.7709999999999866	0.0003635456901824874
0.7719999999999914	-0.0002666160950992591
0.7729999999999961	-0.0007283968071885027
0.7740000000000009	-0.0008565594325968817
0.7750000000000057	-0.0009046725751233886
0.775999999999982	-0.001163578196152315
0.7769999999999868	-0.0013426162023368882
0.7779999999999916	-0.0011808890130620142
0.7789999999999964	-0.0007979554192210081
0.7800000000000011	-0.0004195347196822574
0.7810000000000059	-6.85141721725735e-05
0.7819999999999823	0.0004553788360666111
0.782999999999987	0.0011360836637046567
0.7839999999999918	0.0018600821985650384
0.7849999999999966	0.0026009453215460887
0.7860000000000014	0.003115573170912711
0.7870000000000061	0.0032213573861055167
0.7879999999999825	0.0029513232750399965
0.7889999999999873	0.002286352290711058
0.789999999999992	0.0013866879337349758
0.7909999999999968	0.0006002200103578659
0.7920000000000016	0.00018813441318776825
0.7930000000000064	0.00022269784428541328
0.7939999999999827	0.0004212269806829205
0.7949999999999875	0.00047957490233851985
0.7959999999999923	0.0004411434219262489
0.796999999999997	0.00034731281896949184
0.7980000000000018	0.00024905409478925833
0.7990000000000066	0.00031736194709175436
0.799999999999983	0.0006192074237887368
0.8009999999999877	0.0010187436326414279
0.8019999999999925	0.0013370623948119054
0.8029999999999973	0.0015227591348949687
0.804000000000002	0.0017447345004226733
0.8050000000000068	0.0022432282903608325
0.8059999999999832	0.002781338469985961
0.806999999999988	0.0029227950248165158
0.8079999999999927	0.0025309812460814207
0.8089999999999975	0.0018382689155895804
0.8100000000000023	0.0013033156533728274
0.811000000000007	0.0011895407904756183
0.8119999999999834	0.00131255465395963
0.8129999999999882	0.001323114413187998
0.813999999999993	0.0010265135318410223
0.8149999999999977	0.0003934830255030164
0.8160000000000025	-0.00023941946234140588
0.8170000000000073	-0.000415162985667461
0.8179999999999836	-0.00016614774165013557
0.8189999999999884	0.00019340380477572694
0.8199999999999932	0.0005408680678367084
0.820999999999998	0.0009255908843579519
0.8220000000000027	0.0014608251514038884
0.8230000000000075	0.001943409602624957
0.8239999999999839	0.002187573790696895
0.8249999999999886	0.0024658623056006412
0.8259999999999934	0.002662689997120271
0.8269999999999982	0.00244362687690991
0.828000000000003	0.0019075161633601567
0.8290000000000077	0.0013101341767760566
0.8299999999999841	0.0009313260710315241
0.8309999999999889	0.000824056041449861
0.8319999999999936	0.0007970475291796397
0.8329999999999984	0.0008476352969468692
0.8340000000000032	0.0009356386644459036
0.835000000000008	0.000866464545685286
0.8359999999999843	0.0006408155349770794
0.8369999999999891	0.00040958648885291993
0.8379999999999939	0.0003306504100910601
0.8389999999999986	0.0004338617366896891
0.8400000000000034	0.0006390600027108562
0.8410000000000082	0.0009062641215629164
0.8419999999999845	0.0012016118298068257
0.8429999999999893	0.0013810862345993158
0.8439999999999941	0.0014096965750560742
0.8449999999999989	0.0013881404530371455
0.8460000000000036	0.0012691179296027144
0.8470000000000084	0.0010258261141462555
0.8479999999999848	0.0007396597202791177
0.8489999999999895	0.00045013857980746863
0.8499999999999943	0.00018139388982607585
0.8509999999999991	5.748139021211074e-05
0.8520000000000039	0.00010381718366758719
0.8530000000000086	0.00020451308075486452
0.853999999999985	0.00021140126288488048
0.8549999999999898	-6.305833071396094e-05
0.8559999999999945	-0.0004502011636793313
0.8569999999999993	-0.000506388347201181
0.8580000000000041	-1.8829546644560935e-05
0.8590000000000089	0.0007443789560452885
0.8599999999999852	0.0013767089514873376
0.86099999999999	0.0018125701751907641
0.8619999999999948	0.0019820421367406915
0.8629999999999995	0.0018115030611260963
0.8640000000000043	0.0015024588804131156
0.8650000000000091	0.0012427476516960745
0.8659999999999854	0.0010142695042496541
0.8669999999999902	0.0007417763561741175
0.867999999999995	0.0004059069992967679
0.8689999999999998	3.374771657815856e-05
0.8700000000000045	-0.00026085084687377247
0.8710000000000093	-0.00035638424710526806
0.8719999999999857	-0.0003450965622122659
0.8729999999999905	-0.00028610424261721334
0.8739999999999952	-7.571155081764758e-05
0.875	8.097959913788699e-05
0.8760000000000048	0.00015425895516951726
0.8770000000000095	0.00044498070719622973
0.8779999999999859	0.0009366609279739535
0.8789999999999907	0.0014820707124933996
0.8799999999999955	0.0019392832632654233
0.8810000000000002	0.0022630714438371946
0.882000000000005	0.002372455241185456
0.8830000000000098	0.002052365044119764
0.8839999999999861	0.0014594337062177054
0.8849999999999909	0.000994406247008861
0.8859999999999957	0.0007619689517444073
0.8870000000000005	0.0005735511666964399
0.8880000000000052	0.00035785802182797255
0.88900000000001	0.0003119395833177663
0.8899999999999864	0.0004312645562656314
0.8909999999999911	0.0004866867547237419
0.8919999999999959	0.0004836753177444031
0.8930000000000007	0.0004821634073186587
0.8940000000000055	0.00036906994838270535
0.8949999999999818	0.0001784074733515162
0.8959999999999866	0.0001623976523621451
0.8969999999999914	0.0005001516184299781
0.8979999999999961	0.001149711480741722
0.8990000000000009	0.0018740250294491112
0.9000000000000057	0.002450945643512892
0.900999999999982	0.0027265984739170968
0.9019999999999868	0.0025926670693041665
0.9029999999999916	0.002156395563280622
0.9039999999999964	0.0018565747593801696
0.9050000000000011	0.0019497120168474602
0.9060000000000059	0.0021890193261331348
0.9069999999999823	0.0022894313972758873
0.907999999999987	0.0022006266973209065
0.9089999999999918	0.002102061651979792
0.9099999999999966	0.0020517688531076494
0.9110000000000014	0.0019996125868217973
0.9120000000000061	0.0021136082131727463
0.9129999999999825	0.002367361018715375
0.9139999999999873	0.0024471160476262632
0.914999999999992	0.0023230996770369217
0.9159999999999968	0.0022691678903621337
0.9170000000000016	0.002475747212379975
0.9180000000000064	0.0028879352573230044
0.9189999999999827	0.0033054859714720664
0.9199999999999875	0.0035813840396166086
0.9209999999999923	0.003644981170016326
0.921999999999997	0.003525139590822679
0.9230000000000018	0.0033831953819722926
0.9240000000000066	0.00328795800326942
0.924999999999983	0.0032375580905563695
0.9259999999999877	0.003355011572215183
0.9269999999999925	0.0034787467075494405
0.9279999999999973	0.0033122933849303315
0.929000000000002	0.003004859181263697
0.9300000000000068	0.002804671363151101
0.9309999999999832	0.0027220902877265196
0.931999999999988	0.002688736405717762
0.9329999999999927	0.002693789518160905
0.9339999999999975	0.002722690689479279
0.9350000000000023	0.0027858207189992434
0.936000000000007	0.002987283659151352
0.9369999999999834	0.003467420820480349
0.9379999999999882	0.004085393004778837
0.938999999999993	0.004488099008870705
0.9399999999999977	0.004609875331343272
0.9410000000000025	0.004500382987023599
0.9420000000000073	0.004284335373412773
0.9429999999999836	0.004211449120131494
0.9439999999999884	0.0043799347969017965
0.9449999999999932	0.004776303635519508
0.945999999999998	0.005364381941711294
0.9470000000000027	0.006074212633202958
0.9480000000000075	0.0067048062761454474
0.9489999999999839	0.006964537505073309
0.9499999999999886	0.006668230784578455
0.9509999999999934	0.005952279579007236
0.9519999999999982	0.005273048264119229
0.953000000000003	0.004939948948301076
0.9540000000000077	0.00497281247414616
0.9549999999999841	0.005133960520750769
0.9559999999999889	0.005123086142373445
0.9569999999999936	0.0049842889914071264
0.9579999999999984	0.004771631499985052
0.9590000000000032	0.0044189555822269355
0.960000000000008	0.004072149695966143
0.9609999999999843	0.0038249800189400496
0.9619999999999891	0.003607882755150449
0.9629999999999939	0.003444607197976346
0.9639999999999986	0.003477145718761232
0.9650000000000034	0.0038366987249975892
0.9660000000000082	0.004468401901561947
0.9669999999999845	0.0051484984998917405
0.9679999999999893	0.005605305758184187
0.9689999999999941	0.005650509500132905
0.9699999999999989	0.005303628077081957
0.9710000000000036	0.0047638232985081075
0.9720000000000084	0.004437082786153734
0.9729999999999848	0.0045923150089608455
0.9739999999999895	0.0048382837374036924
0.9749999999999943	0.004807764329278097
0.9759999999999991	0.004693493675197669
0.9770000000000039	0.004702530352740375
0.9780000000000086	0.004903525240315787
0.978999999999985	0.005225967288768452
0.9799999999999898	0.005430639018181083
0.9809999999999945	0.005507622549977054
0.9819999999999993	0.005765666399097036
0.9830000000000041	0.006215177105101333
0.9840000000000089	0.006509015829113007
0.9849999999999852	0.006585833479922698
0.98599999999999	0.006709189452044129
0.9869999999999948	0.006846083932031011
0.9879999999999995	0.006618528680268909
0.9890000000000043	0.005973953063009407
0.9900000000000091	0.005262833019941127
0.9909999999999854	0.004776376252045633
0.9919999999999902	0.004549395244217269
0.992999999999995	0.004446559319609467
0.9939999999999998	0.0043749037769407195
0.9950000000000045	0.004214425670685973
0.9960000000000093	0.003866472089506967
0.9969999999999857	0.003530099040835122
0.9979999999999905	0.003443149274255042
0.9989999999999952	0.003619628842301381
1.0	0.003956492322870986
1.0010000000000048	0.004343934824220241
1.0020000000000095	0.004737372996947542
1.002999999999986	0.00514551669568597
1.0039999999999907	0.005435479891644057
1.0049999999999955	0.005553059842999364
1.0060000000000002	0.005652906546695924
1.007000000000005	0.005692171470381702
1.0080000000000098	0.005433807991930273
1.0089999999999861	0.004867378030315894
1.009999999999991	0.004260723544277756
1.0109999999999957	0.003809957954362453
1.0120000000000005	0.003530829424645443
1.0130000000000052	0.003410850750177552
1.01400000000001	0.0033854807268314246
1.0149999999999864	0.0031585929237736288
1.0159999999999911	0.0026550961964839637
1.016999999999996	0.002156571633985749
1.0180000000000007	0.0018020439403541033
1.0190000000000055	0.001669459711028498
1.0199999999999818	0.001858667228889388
1.0209999999999866	0.002350693793772507
1.0219999999999914	0.0029983446783830026
1.0229999999999961	0.003489091373879205
1.024000000000001	0.0037057280210635035
1.0250000000000057	0.0038879675868055408
1.025999999999982	0.004083908890401666
1.0269999999999868	0.004139725477772416
1.0279999999999916	0.003970579904686744
1.0289999999999964	0.003665183738307043
1.0300000000000011	0.003509609320788254
1.031000000000006	0.003578849855970123
1.0319999999999823	0.003631287964604102
1.032999999999987	0.0035441088502952134
1.0339999999999918	0.003293651974008327
1.0349999999999966	0.002764856403322913
1.0360000000000014	0.0021389324085014927
1.0370000000000061	0.0017606677052381947
1.0379999999999825	0.0017658968228446703
1.0389999999999873	0.002328297990271011
1.039999999999992	0.0032699771839319602
1.0409999999999968	0.00399121175697692
1.0420000000000016	0.004224378499737114
1.0430000000000064	0.004135533673294667
1.0439999999999827	0.0041149359152492515
1.0449999999999875	0.004348772406498114
1.0459999999999923	0.00456649557289035
1.046999999999997	0.004533611714354624
1.0480000000000018	0.004352278892149286
1.0490000000000066	0.004132592394400891
1.049999999999983	0.003800171711338063
1.0509999999999877	0.0033824434458153974
1.0519999999999925	0.0030339341838732103
1.0529999999999973	0.0027955404688797536
1.054000000000002	0.0024931614430725446
1.0550000000000068	0.0019087381306701623
1.0559999999999832	0.0011803474203730957
1.056999999999988	0.0007480685567551326
1.0579999999999927	0.0009155680896251184
1.0589999999999975	0.0015337416835494722
1.0600000000000023	0.0022419792188870247
1.061000000000007	0.00283913404693914
1.0619999999999834	0.0032486159772950884
1.0629999999999882	0.0034506029173635433
1.063999999999993	0.0035177287601309004
1.0649999999999977	0.0036674237480509575
1.0660000000000025	0.00401986307499147
1.0670000000000073	0.004286087890979395
1.0679999999999836	0.00425897708121159
1.0689999999999884	0.0041316039014924755
1.0699999999999932	0.003951629325364525
1.070999999999998	0.003678706837677126
1.0720000000000027	0.003361191989026402
1.0730000000000075	0.0030355111024258363
1.0739999999999839	0.0026695255383986094
1.0749999999999886	0.002099129874915562
1.0759999999999934	0.0013809685581556153
1.0769999999999982	0.0008958999486177177
1.078000000000003	0.0009649676066416646
1.0790000000000077	0.0015347568893155916
1.079999999999984	0.0022624694219031127
1.0809999999999889	0.002843477289506069
1.0819999999999936	0.0031393665626162637
1.0829999999999984	0.003171807211322264
1.0840000000000032	0.003199979446308454
1.085000000000008	0.0034751134734585243
1.0859999999999843	0.0038135537267560693
1.086999999999989	0.003970132659379733
1.0879999999999939	0.003990416863924651
1.0889999999999986	0.003959224723978139
1.0900000000000034	0.003858420572424137
1.0910000000000082	0.003610297789837791
1.0919999999999845	0.0032355440285738446
1.0929999999999893	0.002945628200984096
1.093999999999994	0.0027721713477366627
1.0949999999999989	0.002457135168103086
1.0960000000000036	0.0021350648775468883
1.0970000000000084	0.0021732041029127735
1.0979999999999848	0.002575316475608158
1.0989999999999895	0.003079931325918661
1.0999999999999943	0.0034959234048699273
1.100999999999999	0.0038342282176966336
1.1020000000000039	0.004037884648217194
1.1030000000000086	0.0040592306675399925
1.103999999999985	0.004081063734570289
1.1049999999999898	0.004376574872876571
1.1059999999999945	0.004982454321370788
1.1069999999999993	0.005484177214261976
1.108000000000004	0.005374123662788222
1.1090000000000089	0.0046113182631914995
1.1099999999999852	0.003602329003622007
1.11099999999999	0.002706843733550457
1.1119999999999948	0.002145175195944482
1.1129999999999995	0.00201247300102958
1.1140000000000043	0.0019944902392725616
1.115000000000009	0.001871117383449139
1.1159999999999854	0.001901216336211764
1.1169999999999902	0.002223275556956672
1.117999999999995	0.002801317167581807
1.1189999999999998	0.003466519356870368
1.1200000000000045	0.003900556811111233
1.1210000000000093	0.004033329067801628
1.1219999999999857	0.003990870154174431
1.1229999999999905	0.003919566002895447
1.1239999999999952	0.003962956058758849
1.125	0.004027447818407026
1.1260000000000048	0.003938714413459721
1.1270000000000095	0.003740701051930362
1.127999999999986	0.00340633871011109
1.1289999999999907	0.0028574592994763393
1.1299999999999955	0.002137772936051441
1.1310000000000002	0.0013795373557794477
1.132000000000005	0.0007639077475780631
1.1330000000000098	0.0005237558137678455
1.1339999999999861	0.0006504406136889074
1.134999999999991	0.0008026103616232128
1.1359999999999957	0.0009651662109857462
1.1370000000000005	0.0013348404016424453
1.1380000000000052	0.0018276522235458614
1.13900000000001	0.0022287253130541806
1.1399999999999864	0.002412004695740322
1.1409999999999911	0.002395576634096841
1.141999999999996	0.0022907518619783573
1.1430000000000007	0.0022227043793545675
1.1440000000000055	0.0024105829220162356
1.1449999999999818	0.002887985187598918
1.1459999999999866	0.0032502943800767348
1.1469999999999914	0.0031643528703702017
1.1479999999999961	0.0027421405011640587
1.149000000000001	0.002205500487550971
1.1500000000000057	0.0015692355787746415
1.150999999999982	0.0009136053203331329
1.1519999999999868	0.0005277644299130912
1.1529999999999916	0.0005392710163740766
1.1539999999999964	0.0007158680183962929
1.1550000000000011	0.0008415897247671111
1.156000000000006	0.0009890728617745204
1.1569999999999823	0.0011954576445023513
1.157999999999987	0.0013531209468715666
1.1589999999999918	0.0015152651604259937
1.1599999999999966	0.001780707610273602
1.1610000000000014	0.0020175378950768597
1.1620000000000061	0.0021964252113679805
1.1629999999999825	0.002485598243338938
1.1639999999999873	0.0028759490257561637
1.164999999999992	0.0033156524105653062
1.1659999999999968	0.003689994306050881
1.1670000000000016	0.0036519469031892626
1.1680000000000064	0.0030923525459307655
1.1689999999999827	0.0023098429072638815
1.1699999999999875	0.0016488111990762278
1.1709999999999923	0.0012924760307235772
1.171999999999997	0.001303548049856662
1.1730000000000018	0.0016680622749207785
1.1740000000000066	0.0021057802154027527
1.174999999999983	0.002230755346825042
1.1759999999999877	0.0020628491795227077
1.1769999999999925	0.0020071048443695005
1.1779999999999973	0.002216126042139166
1.179000000000002	0.0023792724320466085
1.1800000000000068	0.0023394813126578207
1.1809999999999832	0.002318689796694251
1.181999999999988	0.002525652320284344
1.1829999999999927	0.0028603315614583735
1.1839999999999975	0.0030922464152118856
1.1850000000000023	0.0032593401431499913
1.186000000000007	0.0034006881605419537
1.1869999999999834	0.0032441447948055036
1.1879999999999882	0.0027441469631339643
1.188999999999993	0.0021976786140864846
1.1899999999999977	0.001731504500854797
1.1910000000000025	0.00142761137975711
1.1920000000000073	0.0015119895807802486
1.1929999999999836	0.002030609620500279
1.1939999999999884	0.002613037297117593
1.1949999999999932	0.0028424334916188343
1.195999999999998	0.0027263777534609623
1.1970000000000027	0.00252445404856827
1.1980000000000075	0.0025028303570580057
1.1989999999999839	0.002712074366108208
1.1999999999999886	0.0030147299346641176
1.2009999999999934	0.003387961989127941
1.2019999999999982	0.0036879105796128187
1.203000000000003	0.0035526778712182683
1.2040000000000077	0.002923746162534435
1.204999999999984	0.002130548780212127
1.2059999999999889	0.0014034923771850671
1.2069999999999936	0.0006708300239348652
1.2079999999999984	-0.00018491116302721267
1.2090000000000032	-0.0010524283174051519
1.210000000000008	-0.0015806593026224114
1.2109999999999843	-0.0015431653832802539
1.211999999999989	-0.0011244664037528551
1.2129999999999939	-0.0004338204076206331
1.2139999999999986	0.0004237642930133845
1.2150000000000034	0.0010360150785766464
1.2160000000000082	0.0013278314485840603
1.2169999999999845	0.0015839891679561013
1.2179999999999893	0.0018975253606479114
1.218999999999994	0.0022391498762268647
1.2199999999999989	0.002507056440299582
1.2210000000000036	0.0025469914381912595
1.2220000000000084	0.002377953294310231
1.2229999999999848	0.001960674715737465
1.2239999999999895	0.001261506868149187
1.2249999999999943	0.0004824914095502564
1.225999999999999	-1.518470281958173e-06
1.2270000000000039	-3.500815466228602e-05
1.2280000000000086	0.00010768104174729842
1.228999999999985	0.00045568746951296646
1.2299999999999898	0.0011186408017711535
1.2309999999999945	0.0018306953474009902
1.2319999999999993	0.0024889554195173247
1.233000000000004	0.003060504736765335
1.2340000000000089	0.003338236860237931
1.2349999999999852	0.003274270860838424
1.23599999999999	0.0030806294489122976
1.2369999999999948	0.0030769994555877034
1.2379999999999995	0.0033006666273305285
1.2390000000000043	0.00339726315722233
1.240000000000009	0.003233274279148546
1.2409999999999854	0.0029355643892743366
1.2419999999999902	0.002602744526034595
1.242999999999995	0.0021944427740390182
1.2439999999999998	0.0017155401038215778
1.2450000000000045	0.0013596990777808848
1.2460000000000093	0.0010993336040900914
1.2469999999999857	0.0008409913317874995
1.2479999999999905	0.0007172833175324023
1.2489999999999952	0.0008289337613609504
1.25	0.001104143772916899
1.2510000000000048	0.0014947835376180052
1.2520000000000095	0.002016815551174833
1.252999999999986	0.002518477273544484
1.2539999999999907	0.002845995996230144
1.2549999999999955	0.002971461384160712
1.2560000000000002	0.0028921969513300283
1.257000000000005	0.002856359696772337
1.2580000000000098	0.003003460195767804
1.2589999999999861	0.0030242764793411148
1.259999999999991	0.002815459641278384
1.2609999999999957	0.002491921600925817
1.2620000000000005	0.001923860883862094
1.2630000000000052	0.0012133251030643777
1.26400000000001	0.0008172130358854446
1.2649999999999864	0.0008620692172831568
1.2659999999999911	0.0012092730721287026
1.266999999999996	0.001780155278461315
1.2680000000000007	0.0024654178599154974
1.2690000000000055	0.003099290926846354
1.2699999999999818	0.0035636349442818016
1.2709999999999866	0.003874156853493016
1.2719999999999914	0.004091614552517164
1.2729999999999961	0.0043052261938778535
1.274000000000001	0.004528542477383102
1.2750000000000057	0.004572794390541368
1.275999999999982	0.004352003271105076
1.2769999999999868	0.003949784232429199
1.2779999999999916	0.0035974822509077242
1.2789999999999964	0.0033657347664801662
1.2800000000000011	0.002892876984496251
1.281000000000006	0.002102131478896929
1.2819999999999823	0.0011639165224446302
1.282999999999987	6.846447835551217e-05
1.2839999999999918	-0.0009535297403338028
1.2849999999999966	-0.0015060176722521135
1.2860000000000014	-0.0014778861686424172
1.2870000000000061	-0.0010319925944575203
1.2879999999999825	-0.0005610054831981515
1.2889999999999873	-0.00013137905420590457
1.289999999999992	0.000502560201392388
1.2909999999999968	0.0011248049862455645
1.2920000000000016	0.0015558379357032415
1.2930000000000064	0.0019435970620520493
1.2939999999999827	0.0022585878445693375
1.2949999999999875	0.002426490922692537
1.2959999999999923	0.002403644869202637
1.296999999999997	0.002180266412159959
1.2980000000000018	0.0018773593020910972
1.2990000000000066	0.0014349170798499955
1.299999999999983	0.0008092789361744401
1.3009999999999877	0.00017209858253774968
1.3019999999999925	-0.00035128202186074375
1.3029999999999973	-0.0006393485851603486
1.304000000000002	-0.0006753551624272269
1.3050000000000068	-0.0005381428508495212
1.3059999999999832	-0.00025181530932361085
1.306999999999988	0.00015165232445957244
1.3079999999999927	0.0005765565403827999
1.3089999999999975	0.00088413646878438
1.3100000000000023	0.001134859688974199
1.311000000000007	0.0014362846247144567
1.3119999999999834	0.0018106275129232685
1.3129999999999882	0.0024002321123841597
1.313999999999993	0.0031127055820201477
1.3149999999999977	0.003438638815382422
1.3160000000000025	0.0030939860964367405
1.3170000000000073	0.0024964641297264833
1.3179999999999836	0.0020237785496619587
1.3189999999999884	0.0015088234211817486
1.3199999999999932	0.0009459550123982474
1.320999999999998	0.0004000893612183809
1.3220000000000027	-0.00023534185126550256
1.3230000000000075	-0.0008197664745037692
1.3239999999999839	-0.0010570031204322206
1.3249999999999886	-0.0007521276652964204
1.3259999999999934	-3.31592070366149e-05
1.3269999999999982	0.0007642962947493892
1.328000000000003	0.0014704827189846448
1.3290000000000077	0.0019593389289331853
1.329999999999984	0.0022038180117989192
1.3309999999999889	0.0024162652970649567
1.3319999999999936	0.002715519670084099
1.3329999999999984	0.003183813508399691
1.3340000000000032	0.003679138898340817
1.335000000000008	0.003798647722535353
1.3359999999999843	0.0035164893175130274
1.336999999999989	0.0030382124495149654
1.3379999999999939	0.0024295519746253547
1.3389999999999986	0.0016680883961717186
1.3400000000000034	0.0009196007760672309
1.3410000000000082	0.00045655174751990657
1.3419999999999845	0.0002483045768619796
1.3429999999999893	0.0002140788110671643
1.343999999999994	0.0005613031759450493
1.3449999999999989	0.0012865982919301189
1.3460000000000036	0.002002280979835014
1.3470000000000084	0.0023799498275507425
1.3479999999999848	0.002366528216199537
1.3489999999999895	0.0022091418134890795
1.3499999999999943	0.0021708248101539596
1.350999999999999	0.002360727909067606
1.3520000000000039	0.002759947050964051
1.3530000000000086	0.0032121291439315414
1.353999999999985	0.0034532156755271437
1.3549999999999898	0.0032811336421847415
1.3559999999999945	0.00278430483711567
1.3569999999999993	0.002207324389892129
1.358000000000004	0.0017417052043313674
1.3590000000000089	0.0013866720874982086
1.3599999999999852	0.001024373171035542
1.36099999999999	0.0007395169672301805
1.3619999999999948	0.0006922132687527949
1.3629999999999995	0.0008627364976501184
1.3640000000000043	0.0011173382846738633
1.365000000000009	0.0014660855019466013
1.3659999999999854	0.0020186809247353388
1.3669999999999902	0.0026339068442560176
1.367999999999995	0.0030637941379447753
1.3689999999999998	0.003380879844757434
1.3700000000000045	0.0036013968362778037
1.3710000000000093	0.0036115877804543395
1.3719999999999857	0.003721138799320567
1.3729999999999905	0.004016148457085755
1.3739999999999952	0.004081529995245248
1.375	0.003705400390770386
1.3760000000000048	0.002895815406124491
1.3770000000000095	0.0017987478327410322
1.377999999999986	0.00073507866312017
1.3789999999999907	-0.00010653356283674142
1.3799999999999955	-0.0006811508400494937
1.3810000000000002	-0.000902430149636313
1.382000000000005	-0.0007846788474883404
1.3830000000000098	-0.0004593241175920859
1.3839999999999861	0.0001584420368434536
1.384999999999991	0.001137110424579646
1.3859999999999957	0.0021968178009372785
1.3870000000000005	0.0030431115849740564
1.3880000000000052	0.0036465733379120735
1.38900000000001	0.00402910953936475
1.3899999999999864	0.004145652679483192
1.3909999999999911	0.004158279233092088
1.391999999999996	0.004263983793870274
1.3930000000000007	0.0043301503887636095
1.3940000000000055	0.004009455212039548
1.3949999999999818	0.0032551940372664845
1.3959999999999866	0.002248914253181855
1.3969999999999914	0.0011623512879448405
1.3979999999999961	0.00030236515960169186
1.399000000000001	-0.0001674586193205485
1.4000000000000057	-0.00024078136498983937
1.400999999999982	7.516133283225201e-05
1.4019999999999868	0.0006308561314614103
1.4029999999999916	0.001089642584862549
1.4039999999999964	0.0012709306182778768
1.4050000000000011	0.001373300989355286
1.406000000000006	0.0015574315845050535
1.4069999999999823	0.0018113774976655783
1.407999999999987	0.00209996812735902
1.4089999999999918	0.002429095619777666
1.4099999999999966	0.0027032492688747745
1.4110000000000014	0.0028064358901689346
1.4120000000000061	0.0028316547921747315
1.4129999999999825	0.002766337027268584
1.4139999999999873	0.0023781731929291006
1.414999999999992	0.001530984452171591
1.4159999999999968	0.0004197343487719607
1.4170000000000016	-0.0005608077579721815
1.4180000000000064	-0.0010632043979654782
1.4189999999999827	-0.0009789281364591673
1.4199999999999875	-0.00048788227172336107
1.4209999999999923	0.00019488256550959093
1.421999999999997	0.000782889335246395
1.4230000000000018	0.00107818443455443
1.4240000000000066	0.0013583581223191032
1.424999999999983	0.0018844508719721986
1.4259999999999877	0.0025201584462024584
1.4269999999999925	0.0030270616722498644
1.4279999999999973	0.0033271929988738513
1.429000000000002	0.0033673530894215986
1.4300000000000068	0.0030461019112553167
1.4309999999999832	0.002557601709953783
1.431999999999988	0.002237614995332038
1.4329999999999927	0.0020771514121946666
1.4339999999999975	0.0018194548536456523
1.4350000000000023	0.0013863939246419044
1.436000000000007	0.0008707518280766102
1.4369999999999834	0.0004173928779773739
1.4379999999999882	0.00020744274262041174
1.438999999999993	0.0002352408365093872
1.4399999999999977	0.0004357711873295145
1.4410000000000025	0.000798707239547447
1.4420000000000073	0.0011264714766565653
1.4429999999999836	0.0011427276604440983
1.4439999999999884	0.0009243678920047849
1.4449999999999932	0.0008488700956728046
1.445999999999998	0.0011572341755288207
1.4470000000000027	0.0017820156306864732
1.4480000000000075	0.0024234867491226275
1.4489999999999839	0.0030395457005139015
1.4499999999999886	0.003668399657093424
1.4509999999999934	0.004025780370588095
1.4519999999999982	0.003951206075215374
1.453000000000003	0.0035276631786866908
1.4540000000000077	0.002878989303853441
1.454999999999984	0.0021595073807514353
1.4559999999999889	0.0014939665279340986
1.4569999999999936	0.0009446797166408061
1.4579999999999984	0.0006607199458494861
1.4590000000000032	0.00056136413047847
1.460000000000008	0.0004109439461976727
1.4609999999999843	0.00033013397476189255
1.461999999999989	0.0003486037358544358
1.4629999999999939	0.0003627727651842605
1.4639999999999986	0.000584845453750038
1.4650000000000034	0.001074380200239311
1.4660000000000082	0.001578533295465423
1.4669999999999845	0.001951306674889075
1.4679999999999893	0.0021541982117501135
1.468999999999994	0.002124412812707366
1.4699999999999989	0.0018364248379345582
1.4710000000000036	0.0014274486570897693
1.4720000000000084	0.001030288148480718
1.4729999999999848	0.0006208085485428505
1.4739999999999895	0.0001887170124614812
1.4749999999999943	-0.00020322276321405042
1.475999999999999	-0.0005635727692268055
1.4770000000000039	-0.0007472018373673173
1.4780000000000086	-0.0005764821496332395
1.478999999999985	-0.0001399699373809682
1.4799999999999898	0.00041719063098577536
1.4809999999999945	0.0008488292557382593
1.4819999999999993	0.0010017920442866313
1.483000000000004	0.0009664614942002103
1.4840000000000089	0.0010932043546811876
1.4849999999999852	0.0016881506680714864
1.48599999999999	0.0025013300922784865
1.4869999999999948	0.0031160880337521846
1.4879999999999995	0.003194063687083304
1.4890000000000043	0.002742951797384041
1.490000000000009	0.0021172619883587096
1.4909999999999854	0.001503700456760626
1.4919999999999902	0.0009922959405330722
1.492999999999995	0.0006906869647629321
1.4939999999999998	0.0005992255067392982
1.4950000000000045	0.0003700903905556885
1.4960000000000093	-0.0001548480065509672
1.4969999999999857	-0.0005154334848844755
1.4979999999999905	-0.0005816156966558239
1.4989999999999952	-0.0005255590144468414
1.5	-0.00028150135272397847
1.5010000000000048	6.170935782545683e-05
1.5020000000000095	0.00043253853809277487
1.502999999999986	0.0009353392500943691
1.5039999999999907	0.0016649013132461477
1.5049999999999955	0.002512527914817042
1.5060000000000002	0.00314025167470966
1.507000000000005	0.003406739860312147
1.5080000000000098	0.003383462644717561
1.5089999999999861	0.00312082454306406
1.509999999999991	0.0026079656486079905
1.5109999999999957	0.0019975537174472535
1.5120000000000005	0.0015380329231642342
1.5130000000000052	0.0012292298704927873
1.51400000000001	0.0009653835294702873
1.5149999999999864	0.0008258602647486235
1.5159999999999911	0.0009399387729911446
1.516999999999996	0.0012134733930593278
1.5180000000000007	0.0015228810619878352
1.5190000000000055	0.0017255323432636693
1.5199999999999818	0.001841425145073572
1.5209999999999866	0.002213262770210278
1.5219999999999914	0.0027648067911711927
1.5229999999999961	0.003189102324825388
1.524000000000001	0.0035581346075295173
1.5250000000000057	0.004066424883091724
1.525999999999982	0.0045834409333269654
1.5269999999999868	0.004716003897007326
1.5279999999999916	0.004258860306916468
1.5289999999999964	0.0033475896067685085
1.5300000000000011	0.0023891666075939177
1.531000000000006	0.001695567564337086
1.5319999999999823	0.0013715093783344123
1.532999999999987	0.0013624271649126385
1.5339999999999918	0.001381330588650087
1.5349999999999966	0.0011590485591219668
1.5360000000000014	0.0008242218156788716
1.5370000000000061	0.0006675472423460782
1.5379999999999825	0.0007036791433203682
1.5389999999999873	0.0007931360194368686
1.539999999999992	0.0009296880150344577
1.5409999999999968	0.001262328522729561
1.5420000000000016	0.0017787102159547707
1.5430000000000064	0.0022662826385078105
1.5439999999999827	0.002652699440616413
1.5449999999999875	0.0030664382678695645
1.5459999999999923	0.003397751602012722
1.546999999999997	0.003355595850941029
1.5480000000000018	0.0029508686106316517
1.5490000000000066	0.0024523113038972255
1.549999999999983	0.0020215317790985843
1.5509999999999877	0.0017214232038700317
1.5519999999999925	0.0015826007844723655
1.5529999999999973	0.0015236062063270772
1.554000000000002	0.0014181571335227794
1.5550000000000068	0.0010826854935821473
1.5559999999999832	0.00048408648197151294
1.556999999999988	-0.00011297242883134828
1.5579999999999927	-0.00033073990941945297
1.5589999999999975	-0.00013047522064502104
1.5600000000000023	0.00033442182103016194
1.561000000000007	0.0011022991056037768
1.5619999999999834	0.001992952900849332
1.5629999999999882	0.0026124314747884014
1.563999999999993	0.00293152032613353
1.5649999999999977	0.0030871106690364414
1.5660000000000025	0.0028837502016947347
1.5670000000000073	0.002188439154805266
1.5679999999999836	0.0012864164910721954
1.5689999999999884	0.0005027529202439318
1.5699999999999932	-3.660718087949988e-05
1.570999999999998	-0.00028701431767030883
1.5720000000000027	-0.00033340934681280743
1.5730000000000075	-0.00019542817751672104
1.5739999999999839	0.00010290140326230102
1.5749999999999886	0.0002672809211046179
1.5759999999999934	0.00028381640637409333
1.5769999999999982	0.0003649457752086249
1.578000000000003	0.0005789053204705574
1.5790000000000077	0.001037154367572679
1.579999999999984	0.0017999711487628467
1.5809999999999889	0.0025661918848545184
1.5819999999999936	0.0029069992422865454
1.5829999999999984	0.0027807366431211733
1.5840000000000032	0.002461038409836469
1.585000000000008	0.0022099791613494624
1.5859999999999843	0.001995255232599469
1.586999999999989	0.0015923999900993024
1.5879999999999939	0.0009917742897713744
1.5889999999999986	0.00042773044027732965
1.5900000000000034	0.00010811553044298705
1.5910000000000082	6.914864634666174e-05
1.5919999999999845	0.0001865238125731139
1.5929999999999893	0.0002760751846193621
1.593999999999994	0.00021112156231284374
1.5949999999999989	-2.2275559305118264e-05
1.5960000000000036	-0.0003492738364214709
1.5970000000000084	-0.0005988645306462814
1.5979999999999848	-0.0005171122980152099
1.5989999999999895	-5.6042132317024596e-06
1.5999999999999943	0.0007828586678431115
1.600999999999999	0.0017152767791248635
1.6020000000000039	0.0025298092103391845
1.6030000000000086	0.002779819717160237
1.603999999999985	0.002587853975498433
1.6049999999999898	0.002409282427122683
1.6059999999999945	0.0023318864709422904
1.6069999999999993	0.0021447511873784464
1.608000000000004	0.0016562475959109868
1.6090000000000089	0.0011419075370584508
1.6099999999999852	0.0010328179017902173
1.61099999999999	0.0012353968640237412
1.6119999999999948	0.0014684835216534076
1.6129999999999995	0.0016195609346314477
1.6140000000000043	0.0015077890426886675
1.615000000000009	0.001182368375982179
1.6159999999999854	0.0009424528150181466
1.6169999999999902	0.0009827021245172318
1.617999999999995	0.0013823760803406415
1.6189999999999998	0.0020077528477746576
1.6200000000000045	0.0026946817142210477
1.6210000000000093	0.003179682927368699
1.6219999999999857	0.003201936610859324
1.6229999999999905	0.002884099458400069
1.6239999999999952	0.002518544910308229
1.625	0.0023628224210536786
1.6260000000000048	0.0024768529988659083
1.6270000000000095	0.0026008528322027935
1.627999999999986	0.0024684930975746866
1.6289999999999907	0.0022323457742143837
1.6299999999999955	0.0020422697306687887
1.6310000000000002	0.001887036792412644
1.632000000000005	0.001886846611995452
1.6330000000000098	0.001951334920025527
1.6339999999999861	0.001861001756449543
1.634999999999991	0.0015241162097039407
1.6359999999999957	0.0010429522021682125
1.6370000000000005	0.0007916401486047775
1.6380000000000052	0.0010390031105487196
1.63900000000001	0.0015534722838705939
1.6399999999999864	0.0018738583514199547
1.6409999999999911	0.001903787991276662
1.641999999999996	0.0017215026200556593
1.6430000000000007	0.0013918307759697157
1.6440000000000055	0.0012586795785360927
1.6449999999999818	0.0015648884064698443
1.6459999999999866	0.002175040949055962
1.6469999999999914	0.002818081060359745
1.6479999999999961	0.00331654348725241
1.649000000000001	0.0034561094755920507
1.6500000000000057	0.0030849181692098604
1.650999999999982	0.0025126643223929435
1.6519999999999868	0.0019463848500977932
1.6529999999999916	0.0013452560959632542
1.6539999999999964	0.0008155912652627606
1.6550000000000011	0.00041805417898155284
1.656000000000006	0.0001284729123507411
1.6569999999999823	1.0878965062133261e-06
1.657999999999987	0.00010614531251773585
1.6589999999999918	0.00042389720384861107
1.6599999999999966	0.0008652390962775591
1.6610000000000014	0.0011424563758759554
1.6620000000000061	0.0010495126793239606
1.6629999999999825	0.0006901680719977321
1.6639999999999873	0.00031505602205061933
1.664999999999992	0.00022595558753746303
1.6659999999999968	0.0005044197167070053
1.6670000000000016	0.0010047654218263702
1.6680000000000064	0.0015128597932489996
1.6689999999999827	0.0017475754438227575
1.6699999999999875	0.0016718441032108622
1.6709999999999923	0.0015868729637720236
1.671999999999997	0.001536978499073527
1.6730000000000018	0.001344074842056564
1.6740000000000066	0.001041827536456541
1.674999999999983	0.0007359286541075427
1.6759999999999877	0.00046395079761252234
1.6769999999999925	0.0004098609882654536
1.6779999999999973	0.0006511382792924181
1.679000000000002	0.0009706709078440845
1.6800000000000068	0.00118918462318085
1.6809999999999832	0.0011550804479738552
1.681999999999988	0.0009628672291039919
1.6829999999999927	0.0008721423990096788
1.6839999999999975	0.000971827400185088
1.6850000000000023	0.0013018744535315818
1.686000000000007	0.001804507555763557
1.6869999999999834	0.0021905316023023147
1.6879999999999882	0.00215924434597925
1.688999999999993	0.0017150871089945952
1.6899999999999977	0.0011003239321256686
1.6910000000000025	0.000736131814426777
1.6920000000000073	0.0009178386160990648
1.6929999999999836	0.001429982868012214
1.6939999999999884	0.0018638473694676527
1.6949999999999932	0.0018782780843680236
1.695999999999998	0.001504814222955897
1.6970000000000027	0.0012712612441183602
1.6980000000000075	0.0013427916135886342
1.6989999999999839	0.0013500244547826057
1.6999999999999886	0.001256029555235294
1.7009999999999934	0.001262337540129277
1.7019999999999982	0.0012792253879960747
1.703000000000003	0.0012104853210068711
1.7040000000000077	0.001192381019491151
1.704999999999984	0.0013887593465455872
1.7059999999999889	0.0017437112681371048
1.7069999999999936	0.0020362850071959926
1.7079999999999984	0.0021598338909898374
1.7090000000000032	0.002201837812362051
1.710000000000008	0.002271844862070438
1.7109999999999843	0.002429464975329143
1.711999999999989	0.0026224931959069053
1.7129999999999939	0.0027269307700468204
1.7139999999999986	0.0027681413254225795
1.7150000000000034	0.0027200764091532825
1.7160000000000082	0.002397301904700111
1.7169999999999845	0.001903484231576602
1.7179999999999893	0.001513630829386159
1.718999999999994	0.0011967992180710318
1.7199999999999989	0.0009217240168539753
1.7210000000000036	0.0008193650538697028
1.7220000000000084	0.0009774956993173767
1.7229999999999848	0.0013138462096131676
1.7239999999999895	0.001673388321335345
1.7249999999999943	0.002084073354556626
1.725999999999999	0.002481025189474906
1.7270000000000039	0.002654965450290092
1.7280000000000086	0.0026607027612746137
1.728999999999985	0.0026418503332279464
1.7299999999999898	0.0026718357009625215
1.7309999999999945	0.002761146653803781
1.7319999999999993	0.002843308601430561
1.733000000000004	0.0030468900677558253
1.7340000000000089	0.0032941064589424585
1.7349999999999852	0.003180212294649376
1.73599999999999	0.002671381965987152
1.7369999999999948	0.0019884399000815733
1.7379999999999995	0.0013726728966929613
1.7390000000000043	0.0009891799732013595
1.740000000000009	0.0006721280571775345
1.7409999999999854	0.00029235573390451464
1.7419999999999902	7.58942607945734e-05
1.742999999999995	0.00018207392511593312
1.7439999999999998	0.0005385559724389033
1.7450000000000045	0.0011278170003938826
1.7460000000000093	0.0017595559698238006
1.7469999999999857	0.0021347317458184634
1.7479999999999905	0.0022828384000224133
1.7489999999999952	0.0023540095547147644
1.75	0.00245314277165809
1.7510000000000048	0.0027255389067359914
1.7520000000000095	0.0030625601334017816
1.752999999999986	0.003196312497794729
1.7539999999999907	0.002974361447309448
1.7549999999999955	0.002367275754046716
1.7560000000000002	0.0016087702456477615
1.757000000000005	0.0010380781028684893
1.7580000000000098	0.0008021600170260434
1.7589999999999861	0.000847620098361368
1.759999999999991	0.0010283685735799075
1.7609999999999957	0.0012417812822307361
1.7620000000000005	0.0015013892931667883
1.7630000000000052	0.0016596488708779944
1.76400000000001	0.0015364287010255495
1.7649999999999864	0.0012701450840233441
1.7659999999999911	0.0010603845402656908
1.766999999999996	0.0009466779444808893
1.7680000000000007	0.0009629773238915007
1.7690000000000055	0.0011861790421967555
1.7699999999999818	0.0014049164059213304
1.7709999999999866	0.0013095078789500114
1.7719999999999914	0.001086287004071984
1.7729999999999961	0.0009692049598948316
1.774000000000001	0.0007208441733603799
1.7750000000000057	9.83610957341341e-05
1.775999999999982	-0.000741336798924852
1.7769999999999868	-0.0013164526697448942
1.7779999999999916	-0.0013073001525913952
1.7789999999999964	-0.0009388398197498482
1.7800000000000011	-0.0003855176685578776
1.781000000000006	0.0004147976865440661
1.7819999999999823	0.0012248732121582506
1.782999999999987	0.0018234966056738244
1.7839999999999918	0.0022697408499356975
1.7849999999999966	0.002607641942987904
1.7860000000000014	0.0027425549698056884
1.7870000000000061	0.002559803872772992
1.7879999999999825	0.002161815190855343
1.7889999999999873	0.0018255241089533136
1.789999999999992	0.0017059647549642065
1.7909999999999968	0.0017838100549467661
1.7920000000000016	0.0019236948455336744
1.7930000000000064	0.0019210881874953678
1.7939999999999827	0.0016477433908743677
1.7949999999999875	0.001099272789331529
1.7959999999999923	0.0004022435510178113
1.796999999999997	-0.0002486204169884765
1.7980000000000018	-0.0005486364691948964
1.7990000000000066	-0.0003843635587599259
1.799999999999983	1.1958861045435754e-05
1.8009999999999877	0.00041593271918127783
1.8019999999999925	0.0006490877501668102
1.8029999999999973	0.0007118456387882333
1.804000000000002	0.0007082737140984285
1.8050000000000068	0.0008337680815753146
1.8059999999999832	0.0012061157844533987
1.806999999999988	0.001500678599561489
1.8079999999999927	0.001520660636811666
1.8089999999999975	0.0013734368370377226
1.8100000000000023	0.001119766870878891
1.811000000000007	0.0008776652809263652
1.8119999999999834	0.0007286442338867438
1.8129999999999882	0.0006881132944958068
1.813999999999993	0.0006692561034213895
1.8149999999999977	0.00048199201092335997
1.8160000000000025	0.00022830220734526563
1.8170000000000073	0.0001541887390374974
1.8179999999999836	0.000305039529543194
1.8189999999999884	0.0006129240328314189
1.8199999999999932	0.000980235255362949
1.820999999999998	0.001285115346914445
1.8220000000000027	0.0013920168752314943
1.8230000000000075	0.0012663162796373584
1.8239999999999839	0.0010913578397735435
1.8249999999999886	0.0011359705053348712
1.8259999999999934	0.001344326380994243
1.8269999999999982	0.001383133095531175
1.828000000000003	0.0012712777327950064
1.8290000000000077	0.0011558268798976812
1.829999999999984	0.0008973982259568025
1.8309999999999889	0.0005307200094035736
1.8319999999999936	0.0002228852974268669
1.8329999999999984	-2.636829692903575e-05
1.8340000000000032	-0.000158820752155453
1.835000000000008	-0.00013484111647343866
1.8359999999999843	1.0292994450988857e-05
1.836999999999989	0.0003360763660964494
1.8379999999999939	0.0008671289594630593
1.8389999999999986	0.0014977511488383222
1.8400000000000034	0.0019965507205093047
1.8410000000000082	0.002149242190247147
1.8419999999999845	0.0020612388651941593
1.8429999999999893	0.001942191419217476
1.843999999999994	0.001878226379978365
1.8449999999999989	0.001975963466760433
1.8460000000000036	0.002139644424395737
1.8470000000000084	0.002204730511488062
1.8479999999999848	0.0021776445129595423
1.8489999999999895	0.002033127169553506
1.8499999999999943	0.0017870324776980695
1.850999999999999	0.0014376618490099524
1.8520000000000039	0.0010107692423098058
1.8530000000000086	0.0006148041427378459
1.853999999999985	0.00027845129425019266
1.8549999999999898	2.1220476344563366e-05
1.8559999999999945	-9.945549290346634e-05
1.8569999999999993	-2.0197166290092383e-05
1.858000000000004	0.000289403152798684
1.8590000000000089	0.0007620229572706805
1.8599999999999852	0.0011958508910177024
1.86099999999999	0.0013852475625775185
1.8619999999999948	0.0013338453132654138
1.8629999999999995	0.0012549066616300841
1.8640000000000043	0.0013288616286510901
1.865000000000009	0.001510306649659121
1.8659999999999854	0.0016063407981783406
1.8669999999999902	0.0014457498523055001
1.867999999999995	0.0011105607697818876
1.8689999999999998	0.0008010891763876593
1.8700000000000045	0.00044162323701257833
1.8710000000000093	7.197827497007481e-05
1.8719999999999857	-9.58726540281063e-05
1.8729999999999905	-3.332056030336261e-05
1.8739999999999952	0.0002507496994157421
1.875	0.0006262659417850536
1.8760000000000048	0.000919478456360423
1.8770000000000095	0.0011668506506894438
1.877999999999986	0.001377735970707672
1.8789999999999907	0.0014901281606305439
1.8799999999999955	0.0016280501145682358
1.8810000000000002	0.0017825257857992938
1.882000000000005	0.0018031656262444962
1.8830000000000098	0.0017296503630697124
1.8839999999999861	0.0016375421189027684
1.884999999999991	0.0016231546108693706
1.8859999999999957	0.0017377696027227607
1.8870000000000005	0.001796948872141435
1.8880000000000052	0.0015731397639697775
1.88900000000001	0.0011195444048928138
1.8899999999999864	0.0006172651340214941
1.8909999999999911	0.00016731217640808538
1.891999999999996	-0.00014672698560058706
1.8930000000000007	-0.00016762237393441737
1.8940000000000055	5.7391274578044715e-05
1.8949999999999818	0.00024936694364319223
1.8959999999999866	0.0004121914736106014
1.8969999999999914	0.0007125084507442203
1.8979999999999961	0.0011197232341713104
1.899000000000001	0.0015234445039862266
1.9000000000000057	0.0018581089466018774
1.900999999999982	0.001991108290640753
1.9019999999999868	0.0019129807194415704
1.9029999999999916	0.0017364771659265088
1.9039999999999964	0.001564640685280061
1.9050000000000011	0.0014708597185046912
1.906000000000006	0.0013329479526822396
1.9069999999999823	0.001024364186724025
1.907999999999987	0.0005372433241506158
1.9089999999999918	-6.355251654843741e-05
1.9099999999999966	-0.0005963893593041725
1.9110000000000014	-0.0007976390218793483
1.9120000000000061	-0.0006871610987930765
1.9129999999999825	-0.000502503606928606
1.9139999999999873	-0.0003157897922028141
1.914999999999992	-0.00017635360422296742
1.9159999999999968	-7.796407931737193e-05
1.9170000000000016	3.426074771617493e-05
1.9180000000000064	0.00022409692063707354
1.9189999999999827	0.0005554504861118303
1.9199999999999875	0.0009857319529626984
1.9209999999999923	0.0013390671268531662
1.921999999999997	0.0014094022715056553
1.9230000000000018	0.0012262645316205578
1.9240000000000066	0.0009447438346188441
1.924999999999983	0.0006725775826823543
1.9259999999999877	0.0003829080343562552
1.9269999999999925	-2.060892785804569e-05
1.9279999999999973	-0.0004799186208592765
1.929000000000002	-0.0009725872326158402
1.9300000000000068	-0.0013063106428412574
1.9309999999999832	-0.0010999375869400474
1.931999999999988	-0.0003481604705553032
1.9329999999999927	0.0007069978525144904
1.9339999999999975	0.001770635894468242
1.9350000000000023	0.0025035162068087757
1.936000000000007	0.002767154258840332
1.9369999999999834	0.002775786013571757
1.9379999999999882	0.002778713395318988
1.938999999999993	0.0027837540739983346
1.9399999999999977	0.002678473593084263
1.9410000000000025	0.0023470796435720587
1.9420000000000073	0.0018396865233309967
1.9429999999999836	0.0013622029015110115
1.9439999999999884	0.0010783162067911078
1.9449999999999932	0.0009976560674624935
1.945999999999998	0.0009240430335344385
1.9470000000000027	0.0006469354894180768
1.9480000000000075	0.00032720787621975944
1.9489999999999839	0.00023446070545007913
1.9499999999999886	0.00035201276642027324
1.9509999999999934	0.0006237051321882348
1.9519999999999982	0.0010387048212483485
1.953000000000003	0.00154761907367984
1.9540000000000077	0.0019898620788212362
1.954999999999984	0.002130509688696769
1.9559999999999889	0.001908153285168357
1.9569999999999936	0.001632117272509337
1.9579999999999984	0.0016214864607477786
1.9590000000000032	0.001754751117203135
1.960000000000008	0.0018944861452654393
1.9609999999999843	0.0020620095822447837
1.961999999999989	0.0020781042842239472
1.9629999999999939	0.001854012996487242
1.9639999999999986	0.0016085434204122784
1.9650000000000034	0.0015282784509986769
1.9660000000000082	0.0015149519281365542
1.9669999999999845	0.0013489138086848484
1.9679999999999893	0.0011116535157764673
1.968999999999994	0.0010131504233372723
1.9699999999999989	0.001066270485756693
1.9710000000000036	0.0012536692885936063
1.9720000000000084	0.0016164259799387182
1.9729999999999848	0.002130107556112648
1.9739999999999895	0.002574368317790565
1.9749999999999943	0.0025940225624987434
1.975999999999999	0.002251240132985277
1.9770000000000039	0.002054267798662135
1.9780000000000086	0.0021643590619162545
1.978999999999985	0.0023514565415818645
1.9799999999999898	0.002378044352544073
1.9809999999999945	0.0020961703798159093
1.9819999999999993	0.0016361235393738127
1.983000000000004	0.0011407255700239816
1.9840000000000089	0.0005912050836509586
1.9849999999999852	7.638168510260002e-05
1.98599999999999	-0.000175982811060571
1.9869999999999948	-9.29177877289078e-05
1.9879999999999995	0.00010038117911115307
1.9890000000000043	0.00040793151465923216
1.990000000000009	0.0009353706290253783
1.9909999999999854	0.0015088831868075303
1.9919999999999902	0.001951671651759579
1.992999999999995	0.002164383955820526
1.9939999999999998	0.002115309299887791
1.9950000000000045	0.0019275943905130433
1.9960000000000093	0.0018612805595266124
1.9969999999999857	0.0020829860789493004
1.9979999999999905	0.0025016572778366886
