# Supplementary material for: Stimulus duration encoding occurs early in the moth olfactory pathway
Source: Commun Biol. 2024 Oct 3;7:1252. doi: 10.1038/s42003-024-06921-z (PMC11449909; doi:10.1038/s42003-024-06921-z)
Supplement: Supplementary file 3 — Supplementary Data 1 [file 42003_2024_6921_MOESM3_ESM.zip › Fig 1/B/5s.csv]

time	PID (mV)
0.0	0.18608528469722518
0.0009999999999763531	0.1864028208284969
0.0020000000000095497	0.18703789096929357
0.002999999999985903	0.18777459941957542
0.003999999999962256	0.18858777129223991
0.0049999999999954525	0.18933178775491566
0.005999999999971806	0.1898240904565327
0.007000000000005002	0.19020360600941277
0.007999999999981355	0.19048519915668694
0.008999999999957708	0.1904933805190736
0.009999999999990905	0.19016872710995658
0.010999999999967258	0.1896297775196305
0.012000000000000455	0.189207315842558
0.012999999999976808	0.18904787277335044
0.014000000000010004	0.18903031116402236
0.014999999999986358	0.18910772525965935
0.01599999999996271	0.1890844770103035
0.016999999999995907	0.18874746607499082
0.01799999999997226	0.18834952983945863
0.019000000000005457	0.1882353677906834
0.01999999999998181	0.18851417492959666
0.020999999999958163	0.1891005324518913
0.02199999999999136	0.18974362246171284
0.022999999999967713	0.19027351342182985
0.02400000000000091	0.190697322952615
0.024999999999977263	0.19101170041255333
0.02600000000001046	0.1911573235012498
0.026999999999986812	0.19108833217137322
0.027999999999963165	0.19076780309587704
0.028999999999996362	0.19023186514970902
0.029999999999972715	0.18956314948969188
0.03100000000000591	0.18891400129483138
0.031999999999982265	0.18851398460704694
0.03299999999995862	0.18839138435397595
0.033999999999991815	0.18845881425496458
0.03499999999996817	0.18868528442650723
0.036000000000001364	0.18884469312691898
0.03699999999997772	0.18878713760625088
0.038000000000010914	0.1886951580023637
0.03899999999998727	0.18873283985337963
0.03999999999996362	0.18888131528084307
0.04099999999999682	0.1891251208775251
0.04199999999997317	0.18958619001023758
0.043000000000006366	0.1901745033642932
0.04399999999998272	0.19060179208879813
0.04499999999995907	0.19069941545331304
0.04599999999999227	0.1904544206906822
0.04699999999996862	0.1901814270124942
0.04800000000000182	0.1902299346179177
0.04899999999997817	0.19041651050832487
0.05000000000001137	0.1903379539068899
0.05099999999998772	0.18999404153158306
0.051999999999964075	0.1896971600592665
0.05299999999999727	0.18950835831854596
0.053999999999973625	0.18931865959089
0.05500000000000682	0.18910181535213866
0.055999999999983174	0.1886858512765941
0.05699999999995953	0.18803724824690482
0.057999999999992724	0.18743832564554763
0.05899999999996908	0.18724406451484166
0.060000000000002274	0.18769880261277194
0.06099999999997863	0.1885613200325249
0.06200000000001182	0.18932948541993433
0.06299999999998818	0.18975536434656526
0.06399999999996453	0.18979063763067927
0.06499999999999773	0.18949148763155232
0.06599999999997408	0.18906931515330783
0.06700000000000728	0.1888363128496593
0.06799999999998363	0.1888673620256025
0.06899999999995998	0.1890375371953379
0.06999999999999318	0.1892431708100335
0.07099999999996953	0.18930127769887406
0.07200000000000273	0.1892100631380207
0.07299999999997908	0.1891562745366282
0.07400000000001228	0.18926259342260288
0.07499999999998863	0.18947928115563029
0.07599999999996498	0.18954162669027097
0.07699999999999818	0.18937296565966655
0.07799999999997453	0.1891599317402699
0.07900000000000773	0.18912242378983146
0.07999999999998408	0.18933202839046182
0.08099999999996044	0.18960615223371846
0.08199999999999363	0.18988150073674515
0.08299999999996999	0.1900723137922702
0.08400000000000318	0.18979086633645847
0.08499999999997954	0.18899432716215747
0.08600000000001273	0.18825909757446802
0.08699999999998909	0.1880697546991641
0.08799999999996544	0.18829468204227506
0.08899999999999864	0.18843658910730188
0.08999999999997499	0.188238442972942
0.09100000000000819	0.1879667843951882
0.09199999999998454	0.18799383169829476
0.09299999999996089	0.18830719636378213
0.09399999999999409	0.18866676514305114
0.09499999999997044	0.18901767527748303
0.09600000000000364	0.18940208385540291
0.09699999999997999	0.1898278096785635
0.09800000000001319	0.19033686395888916
0.09899999999998954	0.190956894499958
0.0999999999999659	0.1917340291877987
0.10099999999999909	0.19250403540720606
0.10199999999997544	0.19280082542211918
0.10300000000000864	0.19228477608057037
0.103999999999985	0.1910254235906539
0.10499999999996135	0.18957608457612407
0.10599999999999454	0.18859178819771882
0.1069999999999709	0.18826902561194725
0.10800000000000409	0.18841031274072328
0.10899999999998045	0.18874349790289324
0.1099999999999568	0.18905301013936127
0.11099999999999	0.1892338742917028
0.11199999999996635	0.1893039382841457
0.11299999999999955	0.18939057679768467
0.1139999999999759	0.18957762735887362
0.1150000000000091	0.18986096199977442
0.11599999999998545	0.19019325265544396
0.1169999999999618	0.19048682955699592
0.117999999999995	0.1907706632783448
0.11899999999997135	0.1911028780903079
0.12000000000000455	0.1912979224456679
0.1209999999999809	0.19113412225166204
0.12199999999995725	0.19083623481802636
0.12299999999999045	0.1905630839976844
0.1239999999999668	0.1900618511352996
0.125	0.18932824663114545
0.12599999999997635	0.18878677764173224
0.12700000000000955	0.18882820997849326
0.1279999999999859	0.18930605640473974
0.12899999999996226	0.18968775449349007
0.12999999999999545	0.18974746302452727
0.1309999999999718	0.1897094090815883
0.132000000000005	0.1896752405348643
0.13299999999998136	0.18953618249918414
0.1339999999999577	0.18950437629093608
0.1349999999999909	0.18984019094411542
0.13599999999996726	0.1902906710222112
0.13700000000000045	0.19057653247191597
0.1379999999999768	0.19076362845492412
0.13900000000001	0.19090806582033437
0.13999999999998636	0.19095633872016116
0.1409999999999627	0.1909734411255486
0.1419999999999959	0.19093847434993805
0.14299999999997226	0.19071999836229825
0.14400000000000546	0.19028139606688477
0.1449999999999818	0.18985042209009118
0.14599999999995816	0.18982121725188605
0.14699999999999136	0.19017584199483117
0.1479999999999677	0.19071589863094784
0.1490000000000009	0.19114082747795447
0.14999999999997726	0.19107847754966212
0.15100000000001046	0.19067327190595051
0.1519999999999868	0.19035953818068752
0.15299999999996317	0.19031712286839353
0.15399999999999636	0.19048913882459306
0.15499999999997272	0.19082480169471072
0.1560000000000059	0.19116901535804232
0.15699999999998226	0.1912320092447759
0.15799999999995862	0.19100494209492647
0.15899999999999181	0.19072891432322248
0.15999999999996817	0.1905046765894527
0.16100000000000136	0.19031010080449828
0.16199999999997772	0.190073284418391
0.16300000000001091	0.18971815652032875
0.16399999999998727	0.18925484535015613
0.16499999999996362	0.18882585051811374
0.16599999999999682	0.18875774902231246
0.16699999999997317	0.1891266372234166
0.16800000000000637	0.18957742034246916
0.16899999999998272	0.18984590181435035
0.16999999999995907	0.18989834542658057
0.17099999999999227	0.18980768551380534
0.17199999999996862	0.18974566663492975
0.17300000000000182	0.18990191726931016
0.17399999999997817	0.1902918564452447
0.17500000000001137	0.1906829273925319
0.17599999999998772	0.19084268502573076
0.17699999999996407	0.190696548946498
0.17799999999999727	0.19027527099586372
0.17899999999997362	0.18977067143126058
0.18000000000000682	0.1894265785529834
0.18099999999998317	0.18926173834370585
0.18199999999995953	0.18913189468267744
0.18299999999999272	0.18902423441818472
0.18399999999996908	0.1889130759030202
0.18500000000000227	0.18872721952670846
0.18599999999997863	0.18859890056234363
0.18700000000001182	0.18869614732163376
0.18799999999998818	0.188953268330593
0.18899999999996453	0.18910201376342295
0.18999999999999773	0.1889387270613021
0.19099999999997408	0.18854516916102426
0.19200000000000728	0.1883718746955454
0.19299999999998363	0.18868030802600622
0.19399999999995998	0.18915458135442176
0.19499999999999318	0.1895478737456462
0.19599999999996953	0.18979359274995566
0.19700000000000273	0.18978046800471082
0.19799999999997908	0.18961260742774577
0.19900000000001228	0.1894466085180082
0.19999999999998863	0.18944678127818193
0.20099999999996498	0.18972607463413516
0.20199999999999818	0.19014641621922257
0.20299999999997453	0.1905384797496983
0.20400000000000773	0.1906774468814434
0.20499999999998408	0.1905318583317941
0.20599999999996044	0.19044120043834933
0.20699999999999363	0.19069767862878484
0.20799999999997	0.1912362570228643
0.20900000000000318	0.191628240601998
0.20999999999997954	0.1916036303812958
0.21100000000001273	0.1914084479210496
0.21199999999998909	0.19139987193883057
0.21299999999996544	0.1916071713122487
0.21399999999999864	0.19194539954382828
0.214999999999975	0.19227477124996373
0.21600000000000819	0.19228899365232976
0.21699999999998454	0.19180125044113128
0.2179999999999609	0.1909892741982926
0.2189999999999941	0.1903150110000249
0.21999999999997044	0.18999801771319635
0.22100000000000364	0.18990913870869885
0.22199999999998	0.18988902744680036
0.2230000000000132	0.1898604114019764
0.22399999999998954	0.1898279954952642
0.2249999999999659	0.1897283505454901
0.2259999999999991	0.1895968162025179
0.22699999999997544	0.18969144898218193
0.22800000000000864	0.19006676012887747
0.228999999999985	0.19048122056644123
0.22999999999996135	0.19073480848399615
0.23099999999999454	0.1909052498302195
0.2319999999999709	0.19114488224562987
0.2330000000000041	0.19156769848990773
0.23399999999998045	0.19222295144556067
0.2349999999999568	0.19283650674582997
0.23599999999999	0.19297201061304303
0.23699999999996635	0.1923793270413423
0.23799999999999955	0.1914441679164809
0.2389999999999759	0.19076689929469914
0.2400000000000091	0.19046137837771138
0.24099999999998545	0.19042216802123368
0.2419999999999618	0.1904722366807543
0.242999999999995	0.19047347815568072
0.24399999999997135	0.19037331341356634
0.24500000000000455	0.19014680047569854
0.2459999999999809	0.18986946102664692
0.24699999999995725	0.18974731937388079
0.24799999999999045	0.18993395583105688
0.2489999999999668	0.19031226968822512
0.25	0.19066361455636827
0.25099999999997635	0.19092478733812168
0.25200000000000955	0.1911516760915002
0.2529999999999859	0.1912010370913344
0.25399999999996226	0.19097233826341586
0.25499999999999545	0.19065381746332255
0.2559999999999718	0.19019898503511046
0.257000000000005	0.18938979527448163
0.25799999999998136	0.1885077782273079
0.2589999999999577	0.18811337133235284
0.2599999999999909	0.1883859889362305
0.26099999999996726	0.18905891043852163
0.26200000000000045	0.1897317555676965
0.2629999999999768	0.190260115438309
0.26400000000001	0.1906133126214864
0.26499999999998636	0.1907885571436192
0.2659999999999627	0.1910666500905993
0.2669999999999959	0.1916406674788922
0.26799999999997226	0.19220587212827933
0.26900000000000546	0.19254700270742608
0.2699999999999818	0.19283324070598562
0.27099999999995816	0.19298742939898172
0.27199999999999136	0.1929269100455202
0.2729999999999677	0.19287157426757062
0.2740000000000009	0.19280090387048876
0.27499999999997726	0.19253476278952686
0.27600000000001046	0.19206194543910726
0.2769999999999868	0.1914110814688259
0.27799999999996317	0.19073627768707624
0.27899999999999636	0.19038502707654592
0.2799999999999727	0.1904807723708215
0.2810000000000059	0.19076945413318214
0.28199999999998226	0.19098593699654298
0.2829999999999586	0.19100100795183028
0.2839999999999918	0.19078603905434122
0.28499999999996817	0.1904176911704858
0.28600000000000136	0.19010053656159842
0.2869999999999777	0.1901119584386497
0.2880000000000109	0.19054342943036007
0.28899999999998727	0.19115896239159857
0.2899999999999636	0.1916880321235701
0.2909999999999968	0.19198709936984448
0.29199999999997317	0.19201791737253915
0.29300000000000637	0.19189645917235865
0.2939999999999827	0.1917462573596298
0.2949999999999591	0.19157507618765734
0.29599999999999227	0.1913133217191767
0.2969999999999686	0.19091257728636624
0.2980000000000018	0.19043117116935582
0.29899999999997817	0.1900775764706477
0.30000000000001137	0.19003523494072105
0.3009999999999877	0.19023220913235805
0.3019999999999641	0.19046207297539075
0.30299999999999727	0.19061199149797847
0.3039999999999736	0.1905687694055418
0.3050000000000068	0.19037331423339587
0.3059999999999832	0.19036772020383674
0.3069999999999595	0.19086764454774308
0.3079999999999927	0.19173420069339997
0.3089999999999691	0.19247318462553276
0.3100000000000023	0.1928337822494166
0.3109999999999786	0.1928741642118963
0.3120000000000118	0.19269618975474367
0.3129999999999882	0.19235758403127878
0.31399999999996453	0.19203573913290573
0.3149999999999977	0.19182688442210472
0.3159999999999741	0.19152971882344882
0.3170000000000073	0.1910622160825337
0.31799999999998363	0.1906041061388315
0.31899999999996	0.1904263913281361
0.3199999999999932	0.19064705276078797
0.32099999999996953	0.191001771521512
0.32200000000000273	0.19124698644907046
0.3229999999999791	0.19138430931549122
0.3240000000000123	0.1914724640818637
0.32499999999998863	0.1916857834027894
0.325999999999965	0.19212060584177237
0.3269999999999982	0.19271443719153147
0.32799999999997453	0.1933075425859494
0.32900000000000773	0.19358953968375836
0.3299999999999841	0.19339250775991612
0.33099999999996044	0.19285510806090356
0.33199999999999363	0.19227816245922247
0.33299999999997	0.19180801454623353
0.3340000000000032	0.19134556793395907
0.33499999999997954	0.1909656484218134
0.33600000000001273	0.19070605294631404
0.3369999999999891	0.19037553084701653
0.33799999999996544	0.1900393400408591
0.33899999999999864	0.1899579276369021
0.339999999999975	0.19010067337120473
0.3410000000000082	0.19026332862641349
0.34199999999998454	0.1904619444476503
0.3429999999999609	0.19068600535096003
0.3439999999999941	0.19089739164083674
0.34499999999997044	0.19119977991845616
0.34600000000000364	0.19160795269279918
0.34699999999998	0.1921847753922341
0.3480000000000132	0.1928742377993613
0.34899999999998954	0.19326253433828766
0.3499999999999659	0.19304165822268704
0.3509999999999991	0.19234791772128146
0.35199999999997544	0.19163986899277807
0.35300000000000864	0.19123160919525084
0.353999999999985	0.1910602643127648
0.35499999999996135	0.19099599391812605
0.35599999999999454	0.19097975417716206
0.3569999999999709	0.19090453944400432
0.3580000000000041	0.19076292742495404
0.35899999999998045	0.19083456653238917
0.3599999999999568	0.19117922775523244
0.36099999999999	0.1914770695220862
0.36199999999996635	0.191621965016473
0.36299999999999955	0.1917411446034567
0.3639999999999759	0.1919291857994847
0.3650000000000091	0.1922121735612068
0.36599999999998545	0.19258038955238277
0.3669999999999618	0.19298735312504567
0.367999999999995	0.19326994662655927
0.36899999999997135	0.19326030818582263
0.37000000000000455	0.1929574866681989
0.3709999999999809	0.1924445311059535
0.37199999999995725	0.19194185884246773
0.37299999999999045	0.1916784307830839
0.3739999999999668	0.19164330906693872
0.375	0.19168998078956756
0.37599999999997635	0.1916498893685814
0.37700000000000955	0.19143626181693163
0.3779999999999859	0.19110330499135575
0.37899999999996226	0.190904256342737
0.37999999999999545	0.1909851068962145
0.3809999999999718	0.19135383509601667
0.382000000000005	0.19199412600700594
0.38299999999998136	0.19268307033010856
0.3839999999999577	0.19326279028687177
0.3849999999999909	0.19362486002234292
0.38599999999996726	0.19386523941258904
0.38700000000000045	0.19423351318298554
0.3879999999999768	0.19442722746461127
0.38900000000001	0.19407400107431538
0.38999999999998636	0.19336484089960315
0.3909999999999627	0.19273419508900203
0.3919999999999959	0.19251885661106405
0.39299999999997226	0.1926448740246145
0.39400000000000546	0.19274824330979623
0.3949999999999818	0.1926584740861168
0.39599999999995816	0.1924043517618803
0.39699999999999136	0.19202855832192078
0.3979999999999677	0.1916897585387547
0.3990000000000009	0.19155026777001982
0.39999999999997726	0.1917017239599086
0.40100000000001046	0.19216660180616207
0.4019999999999868	0.19269715321448455
0.40299999999996317	0.19306716843203153
0.40399999999999636	0.19326045952835402
0.4049999999999727	0.19325092798460375
0.4060000000000059	0.1931204499251673
0.40699999999998226	0.19294649509714557
0.4079999999999586	0.19270436860612872
0.4089999999999918	0.19253581049630197
0.40999999999996817	0.1925070039309813
0.41100000000000136	0.19258499107116034
0.4119999999999777	0.19282264054655185
0.4130000000000109	0.19319823118438917
0.41399999999998727	0.1936961252443936
0.4149999999999636	0.1942299373465386
0.4159999999999968	0.19449849158931087
0.41699999999997317	0.1942723103534263
0.41800000000000637	0.19370976476654533
0.4189999999999827	0.19322965593974217
0.4199999999999591	0.19308575774496983
0.42099999999999227	0.1932638701097238
0.4219999999999686	0.1935632344445648
0.4230000000000018	0.19365953921865664
0.42399999999997817	0.19337406812395752
0.42500000000001137	0.1929722733606689
0.4259999999999877	0.1928210600264535
0.4269999999999641	0.19290550618074764
0.42799999999999727	0.193060782874225
0.4289999999999736	0.19322692510691253
0.4300000000000068	0.19325469460312084
0.4309999999999832	0.19301131344188294
0.4319999999999595	0.19274380094060595
0.4329999999999927	0.19263656476800062
0.4339999999999691	0.19257361962470743
0.4350000000000023	0.19248852366234237
0.4359999999999786	0.1922900627835875
0.4370000000000118	0.19193606621942916
0.4379999999999882	0.19158734968817814
0.43899999999996453	0.19146548028383092
0.4399999999999977	0.1917692379369571
0.4409999999999741	0.19238555082705888
0.4420000000000073	0.19284822213186015
0.44299999999998363	0.19289422842882153
0.44399999999996	0.19256575364205553
0.4449999999999932	0.191988488054879
0.44599999999996953	0.19140661797601055
0.44700000000000273	0.1910488177528844
0.4479999999999791	0.1909098943329317
0.4490000000000123	0.19081803393257424
0.44999999999998863	0.19077170043253977
0.450999999999965	0.19081149433014621
0.4519999999999982	0.1908284106644862
0.45299999999997453	0.19093705064044153
0.45400000000000773	0.19126859567031174
0.4549999999999841	0.1917277736139833
0.45599999999996044	0.1921265042376561
0.45699999999999363	0.19224062711517176
0.45799999999997	0.1921717495517501
0.4590000000000032	0.1923346869576008
0.45999999999997954	0.1928358637229861
0.46100000000001273	0.19341605619737123
0.4619999999999891	0.1938313669013083
0.46299999999996544	0.19399478980703533
0.46399999999999864	0.19379446225114272
0.464999999999975	0.19309015496437265
0.4660000000000082	0.19234691015230831
0.46699999999998454	0.19214638828128772
0.4679999999999609	0.19228811057201645
0.4689999999999941	0.19234939244884686
0.46999999999997044	0.19229110854091935
0.47100000000000364	0.19231078469152196
0.47199999999998	0.19246306411326497
0.4730000000000132	0.19260486932098164
0.47399999999998954	0.1926673771380436
0.4749999999999659	0.19267934229765915
0.4759999999999991	0.19256665761985925
0.47699999999997544	0.1923934911435201
0.47800000000000864	0.192489078986521
0.478999999999985	0.19294567059944523
0.47999999999996135	0.193431883480772
0.48099999999999454	0.19370960369876267
0.4819999999999709	0.1938739961945024
0.4830000000000041	0.19386599552796957
0.48399999999998045	0.19343636205150183
0.4849999999999568	0.19269327477742726
0.48599999999999	0.1921581793833993
0.48699999999996635	0.19222999942788555
0.48799999999999955	0.19279536154252064
0.4889999999999759	0.19342821376323238
0.4900000000000091	0.19385221118781537
0.49099999999998545	0.19398873379793669
0.4919999999999618	0.19381360987400686
0.492999999999995	0.19349777774155674
0.49399999999997135	0.19334133749088922
0.49500000000000455	0.19335143775764108
0.4959999999999809	0.1932956827029213
0.49699999999995725	0.19307069604699478
0.49799999999999045	0.1927295637145079
0.4989999999999668	0.1925021300105052
0.5	0.19259181521842628
0.5009999999999764	0.1928418361778328
0.5020000000000095	0.19287783933442126
0.5029999999999859	0.1925076289414478
0.5039999999999623	0.1918151327957749
0.5049999999999955	0.19100305092816372
0.5059999999999718	0.19035262798737662
0.507000000000005	0.1900556582624251
0.5079999999999814	0.19008283637089818
0.5089999999999577	0.19021850932258877
0.5099999999999909	0.1903029032992536
0.5109999999999673	0.1902916448721057
0.5120000000000005	0.19014597908479347
0.5129999999999768	0.19002469364874663
0.51400000000001	0.19002875182736334
0.5149999999999864	0.19019619804653098
0.5159999999999627	0.19052096975477717
0.5169999999999959	0.19074902178254138
0.5179999999999723	0.1908125131166134
0.5190000000000055	0.1908682850063621
0.5199999999999818	0.1910046578091391
0.5209999999999582	0.19103181160159766
0.5219999999999914	0.1908319652879622
0.5229999999999677	0.19073925097478117
0.5240000000000009	0.19085745136329813
0.5249999999999773	0.19108529875336577
0.5260000000000105	0.19155068052578184
0.5269999999999868	0.1922468196533802
0.5279999999999632	0.19287350130591685
0.5289999999999964	0.19322905957943703
0.5299999999999727	0.19341634058179835
0.5310000000000059	0.19345382546084666
0.5319999999999823	0.19335274206803632
0.5329999999999586	0.19335156548546806
0.5339999999999918	0.1936308706105998
0.5349999999999682	0.19415798932399753
0.5360000000000014	0.19474401708896227
0.5369999999999777	0.19514563226057557
0.5380000000000109	0.19527447731703962
0.5389999999999873	0.19516585324192226
0.5399999999999636	0.19479398327785225
0.5409999999999968	0.19429533299583257
0.5419999999999732	0.1939218465714201
0.5430000000000064	0.19372701335079734
0.5439999999999827	0.19363890537988881
0.5449999999999591	0.19355095374852738
0.5459999999999923	0.19352223839491067
0.5469999999999686	0.19385860611389827
0.5480000000000018	0.19442008792393262
0.5489999999999782	0.1947426049879093
0.5500000000000114	0.1947601094409528
0.5509999999999877	0.19454208777324755
0.5519999999999641	0.19412725564040567
0.5529999999999973	0.19382853005155765
0.5539999999999736	0.19403804469646957
0.5550000000000068	0.1945506110142139
0.5559999999999832	0.1947843912417242
0.5569999999999595	0.19453659137926183
0.5579999999999927	0.19398603557410343
0.5589999999999691	0.19338707468497374
0.5600000000000023	0.19297422530640107
0.5609999999999786	0.1928874378960388
0.5620000000000118	0.19305038902583194
0.5629999999999882	0.19328341035027785
0.5639999999999645	0.19339116177187865
0.5649999999999977	0.19337674755782075
0.5659999999999741	0.19365282884496882
0.5670000000000073	0.1943821679690445
0.5679999999999836	0.19513230806809867
0.56899999999996	0.195472844949109
0.5699999999999932	0.19532445138393184
0.5709999999999695	0.19501127932367535
0.5720000000000027	0.1947207594805822
0.5729999999999791	0.1942736471186115
0.5740000000000123	0.1938441555361341
0.5749999999999886	0.19376634150308591
0.575999999999965	0.1938518352190166
0.5769999999999982	0.19375522010517798
0.5779999999999745	0.19353472117535775
0.5790000000000077	0.19340197183792895
0.5799999999999841	0.1934342177071442
0.5809999999999604	0.19363464084989213
0.5819999999999936	0.19395526017198028
0.58299999999997	0.19423949503461824
0.5840000000000032	0.19436481828954966
0.5849999999999795	0.19447158646991847
0.5860000000000127	0.1947736129869333
0.5869999999999891	0.19533081740160174
0.5879999999999654	0.19606266716157128
0.5889999999999986	0.19667247141109634
0.589999999999975	0.1968514956749834
0.5910000000000082	0.19673033819238395
0.5919999999999845	0.19664336740047572
0.5929999999999609	0.19665728881989164
0.5939999999999941	0.196833706570267
0.5949999999999704	0.19709968429662128
0.5960000000000036	0.1970297415375346
0.59699999999998	0.19639864128151974
0.5980000000000132	0.19546784373338877
0.5989999999999895	0.194762857437357
0.5999999999999659	0.19452279383812465
0.6009999999999991	0.1945206857485413
0.6019999999999754	0.19454551896779115
0.6030000000000086	0.19468256078251223
0.603999999999985	0.19476464366391122
0.6049999999999613	0.19452883115766095
0.6059999999999945	0.1942003030909598
0.6069999999999709	0.1940252051588871
0.6080000000000041	0.19394861449657208
0.6089999999999804	0.19381992598669617
0.6099999999999568	0.1936490268449882
0.61099999999999	0.1935922147206317
0.6119999999999663	0.19383210311086296
0.6129999999999995	0.1942869614473719
0.6139999999999759	0.19462523618652883
0.6150000000000091	0.19476737686891
0.6159999999999854	0.19474246771695913
0.6169999999999618	0.19448029153458224
0.617999999999995	0.19408296587552387
0.6189999999999714	0.19381243376900859
0.6200000000000045	0.19380763215387065
0.6209999999999809	0.19397021290613115
0.6219999999999573	0.19415058629829574
0.6229999999999905	0.1943289078664816
0.6239999999999668	0.19456794738026506
0.625	0.19485364962963025
0.6259999999999764	0.19513139139666213
0.6270000000000095	0.1954210518304973
0.6279999999999859	0.19563075435311017
0.6289999999999623	0.19563061686204142
0.6299999999999955	0.19563896075295162
0.6309999999999718	0.19592011712704593
0.632000000000005	0.1961856216260056
0.6329999999999814	0.19610782138364824
0.6339999999999577	0.1959350178873458
0.6349999999999909	0.19590613757222375
0.6359999999999673	0.19583011069282374
0.6370000000000005	0.19554885897485974
0.6379999999999768	0.19513250240451674
0.63900000000001	0.19476581809598548
0.6399999999999864	0.1946911864337273
0.6409999999999627	0.1948635987030669
0.6419999999999959	0.19500644590284288
0.6429999999999723	0.1950284213061102
0.6440000000000055	0.1949091071004685
0.6449999999999818	0.19467437315461655
0.6459999999999582	0.19456456331326955
0.6469999999999914	0.19476458997763268
0.6479999999999677	0.19514361621819853
0.6490000000000009	0.19545295077755176
0.6499999999999773	0.19563277371490662
0.6510000000000105	0.19575353174886434
0.6519999999999868	0.19580455507338668
0.6529999999999632	0.19571559082213463
0.6539999999999964	0.19553056142288971
0.6549999999999727	0.19534413979676568
0.6560000000000059	0.19505511289006927
0.6569999999999823	0.19453708483469034
0.6579999999999586	0.1940024436215415
0.6589999999999918	0.19382004246091178
0.6599999999999682	0.19400952571369245
0.6610000000000014	0.19434867050984073
0.6619999999999777	0.19473542587282733
0.6630000000000109	0.1950122087678312
0.6639999999999873	0.19504069909245558
0.6649999999999636	0.19494416898076405
0.6659999999999968	0.19494648525523584
0.6669999999999732	0.19528126903619025
0.6680000000000064	0.19592132691453523
0.6689999999999827	0.19641786283990115
0.6699999999999591	0.19649613761356655
0.6709999999999923	0.19627680737590802
0.6719999999999686	0.19589633294501718
0.6730000000000018	0.19536234132988817
0.6739999999999782	0.19476518454582026
0.6750000000000114	0.19439978755367093
0.6759999999999877	0.19415480455540335
0.6769999999999641	0.19359950553099692
0.6779999999999973	0.19299530206359705
0.6789999999999736	0.19283217232555927
0.6800000000000068	0.1930262593225467
0.6809999999999832	0.19331815052913193
0.6819999999999595	0.19350325762536658
0.6829999999999927	0.19353961690028854
0.6839999999999691	0.19364162250896522
0.6850000000000023	0.1939172147996433
0.6859999999999786	0.19427312893050974
0.6870000000000118	0.19478213095854002
0.6879999999999882	0.1954266907799207
0.6889999999999645	0.19590903243911129
0.6899999999999977	0.1961111206563282
0.6909999999999741	0.19609054173503893
0.6920000000000073	0.195965725588382
0.6929999999999836	0.19586740223173393
0.69399999999996	0.19586115689896788
0.6949999999999932	0.19591625812464963
0.6959999999999695	0.19588756753691916
0.6970000000000027	0.19571202357422335
0.6979999999999791	0.19550782156918034
0.6990000000000123	0.19548067434135374
0.6999999999999886	0.19567307571588843
0.700999999999965	0.19578780286858732
0.7019999999999982	0.19566301502084738
0.7029999999999745	0.19542191618877736
0.7040000000000077	0.19504824319864733
0.7049999999999841	0.19465569732082688
0.7059999999999604	0.19459703876207657
0.7069999999999936	0.19496435330881257
0.70799999999997	0.19540991968353616
0.7090000000000032	0.19563138256637647
0.7099999999999795	0.19556777951004944
0.7110000000000127	0.19515260374240606
0.7119999999999891	0.194570748900877
0.7129999999999654	0.19414123633866387
0.7139999999999986	0.19402495854298607
0.714999999999975	0.1941953834767629
0.7160000000000082	0.1943455908584415
0.7169999999999845	0.19425701081264357
0.7179999999999609	0.1941166507261065
0.7189999999999941	0.19407629309229346
0.7199999999999704	0.19409431140496913
0.7210000000000036	0.1942553004463825
0.72199999999998	0.1945149165026292
0.7230000000000132	0.19466538629737062
0.7239999999999895	0.19466132806291814
0.7249999999999659	0.19464538837212642
0.7259999999999991	0.19486444440514727
0.7269999999999754	0.19538528566477842
0.7280000000000086	0.19586028351779916
0.728999999999985	0.19587705510558928
0.7299999999999613	0.19543725547158441
0.7309999999999945	0.19473840591977698
0.7319999999999709	0.19406539622832186
0.7330000000000041	0.19366802212924528
0.7339999999999804	0.19355224294895512
0.7349999999999568	0.19364640310336334
0.73599999999999	0.19386944894436464
0.7369999999999663	0.19412293027395444
0.7379999999999995	0.19428881393462438
0.7389999999999759	0.19433829680394155
0.7400000000000091	0.19428379071160284
0.7409999999999854	0.19421026242329864
0.7419999999999618	0.19419327277631737
0.742999999999995	0.19411821333118517
0.7439999999999714	0.19395509074270922
0.7450000000000045	0.1937254518078939
0.7459999999999809	0.19347439456623983
0.7469999999999573	0.1934255944734109
0.7479999999999905	0.19349141915859924
0.7489999999999668	0.1934299141617637
0.75	0.19325759646044238
0.7509999999999764	0.1930402782162739
0.7520000000000095	0.19292967637733138
0.7529999999999859	0.193095567605718
0.7539999999999623	0.19359196623607522
0.7549999999999955	0.19424952260703332
0.7559999999999718	0.19478680086419198
0.757000000000005	0.19498578386128074
0.7579999999999814	0.19489622268251416
0.7589999999999577	0.19483301735641811
0.7599999999999909	0.19482757465338052
0.7609999999999673	0.1947890119778264
0.7620000000000005	0.19481139820566762
0.7629999999999768	0.19489694244077072
0.76400000000001	0.19493362563684435
0.7649999999999864	0.19493259653416128
0.7659999999999627	0.19506691579185453
0.7669999999999959	0.19540253976260136
0.7679999999999723	0.1956940229849291
0.7690000000000055	0.1956990929192215
0.7699999999999818	0.1955161241675616
0.7709999999999582	0.1953830400436436
0.7719999999999914	0.19537705312452847
0.7729999999999677	0.19545239986171037
0.7740000000000009	0.19563157315891422
0.7749999999999773	0.19579673583126134
0.7760000000000105	0.1957082074365708
0.7769999999999868	0.1953723094543327
0.7779999999999632	0.1949817587632805
0.7789999999999964	0.19460341836789574
0.7799999999999727	0.19419242432383754
0.7810000000000059	0.19400184205338533
0.7819999999999823	0.19423872839031375
0.7829999999999586	0.19460272155607994
0.7839999999999918	0.1947683588902578
0.7849999999999682	0.19478210088101333
0.7860000000000014	0.19487869615412112
0.7869999999999777	0.19506767686447724
0.7880000000000109	0.19511171296677077
0.7889999999999873	0.1950076212125218
0.7899999999999636	0.19497099343904045
0.7909999999999968	0.19505091670998276
0.7919999999999732	0.19517999004561792
0.7930000000000064	0.19528813387060495
0.7939999999999827	0.19534837600766242
0.7949999999999591	0.19533654606666184
0.7959999999999923	0.19514607356688174
0.7969999999999686	0.19467534570882394
0.7980000000000018	0.19401342867082416
0.7989999999999782	0.19345638557432787
0.8000000000000114	0.19329557106241158
0.8009999999999877	0.1935753460717935
0.8019999999999641	0.19410498422314637
0.8029999999999973	0.19469582960138743
0.8039999999999736	0.19516526630507602
0.8050000000000068	0.19523588094688638
0.8059999999999832	0.19488452670977763
0.8069999999999595	0.19454331656691704
0.8079999999999927	0.19443455835306933
0.8089999999999691	0.1943442422777748
0.8100000000000023	0.19414299515654632
0.8109999999999786	0.19392388952330464
0.8120000000000118	0.1938459947359461
0.8129999999999882	0.1939543255722307
0.8139999999999645	0.1942219283094091
0.8149999999999977	0.19456980726918793
0.8159999999999741	0.19475372632932908
0.8170000000000073	0.19459608628864222
0.8179999999999836	0.194224378055329
0.81899999999996	0.1940160044992063
0.8199999999999932	0.1942666122875436
0.8209999999999695	0.1948051831549087
0.8220000000000027	0.19524066529918427
0.8229999999999791	0.19538264015237417
0.8240000000000123	0.1952225316134495
0.8249999999999886	0.1949478173305481
0.825999999999965	0.19482501100090932
0.8269999999999982	0.1950076273469592
0.8279999999999745	0.19544592807522498
0.8290000000000077	0.19583684088181386
0.8299999999999841	0.1959403762838976
0.8309999999999604	0.1958495680081609
0.8319999999999936	0.19578131872391102
0.83299999999997	0.1958644117507502
0.8340000000000032	0.196016701321148
0.8349999999999795	0.19606499578404657
0.8360000000000127	0.19574302439733726
0.8369999999999891	0.1950190145801125
0.8379999999999654	0.19454428406114754
0.8389999999999986	0.19478394362286267
0.839999999999975	0.19534003085839569
0.8410000000000082	0.19570276183552116
0.8419999999999845	0.19580252826198175
0.8429999999999609	0.19567929039383936
0.8439999999999941	0.19544134761764198
0.8449999999999704	0.19518568008126458
0.8460000000000036	0.19499999003693658
0.84699999999998	0.19509934588190392
0.8480000000000132	0.19543332185335371
0.8489999999999895	0.195613262817937
0.8499999999999659	0.19549882096972038
0.8509999999999991	0.19538738349473395
0.8519999999999754	0.19538841425861175
0.8530000000000086	0.1953664967253692
0.853999999999985	0.19537216958547488
0.8549999999999613	0.19541352143643964
0.8559999999999945	0.19534405709912583
0.8569999999999709	0.1951268065694598
0.8580000000000041	0.19492855106136364
0.8589999999999804	0.19505346449689753
0.8599999999999568	0.1955138735063171
0.86099999999999	0.19594112833483912
0.8619999999999663	0.19614399853159092
0.8629999999999995	0.19611238844026646
0.8639999999999759	0.1958431787334174
0.8650000000000091	0.1954754368461029
0.8659999999999854	0.1951912084647005
0.8669999999999618	0.19513560775257544
0.867999999999995	0.1953784358731392
0.8689999999999714	0.1957629644362915
0.8700000000000045	0.19596575724296805
0.8709999999999809	0.1958562503304031
0.8719999999999573	0.19562691478507643
0.8729999999999905	0.19545086804672573
0.8739999999999668	0.19535591033124877
0.875	0.19534772866388517
0.8759999999999764	0.195380342915342
0.8770000000000095	0.19547202908866312
0.8779999999999859	0.1956845364449067
0.8789999999999623	0.19597107637675037
0.8799999999999955	0.19624699316256677
0.8809999999999718	0.1963964676066401
0.882000000000005	0.19636649092685987
0.8829999999999814	0.1961842201504589
0.8839999999999577	0.1958994276721997
0.8849999999999909	0.19569481594880989
0.8859999999999673	0.19581370132749898
0.8870000000000005	0.19632051712445886
0.8879999999999768	0.19686625065445051
0.88900000000001	0.19709820089601005
0.8899999999999864	0.19714466010498466
0.8909999999999627	0.1971382024015944
0.8919999999999959	0.19704054657153547
0.8929999999999723	0.19697757405587568
0.8940000000000055	0.1970258873501205
0.8949999999999818	0.19712249495024636
0.8959999999999582	0.1972392862683776
0.8969999999999914	0.19722968180429357
0.8979999999999677	0.19696474431487543
0.8990000000000009	0.19659902040718436
0.8999999999999773	0.19627711094539402
0.9010000000000105	0.19593713429205817
0.9019999999999868	0.19558318504092265
0.9029999999999632	0.19533843961999287
0.9039999999999964	0.1952163901724906
0.9049999999999727	0.1952275790659841
0.9060000000000059	0.19559144539939854
0.9069999999999823	0.19637401117219033
0.9079999999999586	0.19720077354448984
0.9089999999999918	0.19770911984972184
0.9099999999999682	0.1978739264845979
0.9110000000000014	0.19779427350563683
0.9119999999999777	0.19762793406747958
0.9130000000000109	0.19754671336083973
0.9139999999999873	0.19752001003873243
0.9149999999999636	0.19749248743756365
0.9159999999999968	0.19742378562983776
0.9169999999999732	0.19726948106710962
0.9180000000000064	0.19704446192949376
0.9189999999999827	0.19669640785048648
0.9199999999999591	0.19637166337734913
0.9209999999999923	0.19618875811405223
0.9219999999999686	0.19609952754934667
0.9230000000000018	0.19611775266345965
0.9239999999999782	0.1962377031439666
0.9250000000000114	0.19652391741277642
0.9259999999999877	0.19687665002769794
0.9269999999999641	0.19720271966875869
0.9279999999999973	0.1974891305872002
0.9289999999999736	0.19750816728514353
0.9300000000000068	0.19708101732597116
0.9309999999999832	0.1964365654684257
0.9319999999999595	0.1960156453671007
0.9329999999999927	0.19582942158824235
0.9339999999999691	0.1959348052307166
0.9350000000000023	0.19653041549393446
0.9359999999999786	0.19715554138366365
0.9370000000000118	0.19723192387894084
0.9379999999999882	0.19675957171799885
0.9389999999999645	0.1961737152155365
0.9399999999999977	0.19580050962717355
0.9409999999999741	0.1955579537591947
0.9420000000000073	0.1953618815289606
0.9429999999999836	0.19527576096840393
0.94399999999996	0.19526850720619215
0.9449999999999932	0.19530176047183856
0.9459999999999695	0.19546914774562607
0.9470000000000027	0.19598293562274094
0.9479999999999791	0.19681100868987578
0.9490000000000123	0.19731984711525552
0.9499999999999886	0.19715310901756222
0.950999999999965	0.19675359675361026
0.9519999999999982	0.19657878616337232
0.9529999999999745	0.19661895548832975
0.9540000000000077	0.1967726656071087
0.9549999999999841	0.19704002726273284
0.9559999999999604	0.19708604206395863
0.9569999999999936	0.19660657034929852
0.95799999999997	0.19590062161287403
0.9590000000000032	0.19533520178578234
0.9599999999999795	0.19491474479369986
0.9610000000000127	0.19456011540100793
0.9619999999999891	0.19431913499996645
0.9629999999999654	0.19422825364668883
0.9639999999999986	0.1941730999579634
0.964999999999975	0.19406541458136806
0.9660000000000082	0.19396233010187913
0.9669999999999845	0.19390637554366386
0.9679999999999609	0.1937790973560185
0.9689999999999941	0.19347759004955956
0.9699999999999704	0.19306997476103716
0.9710000000000036	0.19274941999824202
0.97199999999998	0.19268004156260776
0.9730000000000132	0.19278723396773856
0.9739999999999895	0.1929084128957408
0.9749999999999659	0.19288990302994868
0.9759999999999991	0.19259435953806658
0.9769999999999754	0.19205284811508072
0.9780000000000086	0.19151308333998962
0.978999999999985	0.1912154233615735
0.9799999999999613	0.19115308105778706
0.9809999999999945	0.1912596740692818
0.9819999999999709	0.1914327892639225
0.9830000000000041	0.19154646284306232
0.9839999999999804	0.1916119122724127
0.9849999999999568	0.19164312498385527
0.98599999999999	0.1916281235071553
0.9869999999999663	0.19164824418616444
0.9879999999999995	0.19180334685123235
0.9889999999999759	0.19192804624320958
0.9900000000000091	0.19185395686598783
0.9909999999999854	0.19176951606548354
0.9919999999999618	0.19171156385799915
0.992999999999995	0.19152380560282456
0.9939999999999714	0.19131570251749075
0.9950000000000045	0.191066718702261
0.9959999999999809	0.19043607483309888
0.9969999999999573	0.1895422291066713
0.9979999999999905	0.18886163498106256
0.9989999999999668	0.1885078214926783
1.0	0.18838564350331177
1.0009999999999764	0.18834752606712346
1.0020000000000095	0.1882391318660157
1.002999999999986	0.18804976441058985
1.0039999999999623	0.187820966993681
1.0049999999999955	0.18744734486006287
1.0059999999999718	0.18691461483735328
1.007000000000005	0.18665957786134646
1.0079999999999814	0.18684528632727604
1.0089999999999577	0.1870308099004534
1.009999999999991	0.18703117892340515
1.0109999999999673	0.18695936168948135
1.0120000000000005	0.1868534439259606
1.0129999999999768	0.18673308868909944
1.01400000000001	0.18660147674166705
1.0149999999999864	0.18633268855734997
1.0159999999999627	0.18568186478360094
1.016999999999996	0.18480311619546308
1.0179999999999723	0.18424967397590564
1.0190000000000055	0.18425301777276415
1.0199999999999818	0.1846177289685902
1.0209999999999582	0.18512381884496731
1.0219999999999914	0.18564806683712431
1.0229999999999677	0.18604645787269014
1.024000000000001	0.1862002011002959
1.0249999999999773	0.18607176657097124
1.0260000000000105	0.1858668151515328
1.0269999999999868	0.18586627362673536
1.0279999999999632	0.18596468547235157
1.0289999999999964	0.1859985998927529
1.0299999999999727	0.1858358453565745
1.031000000000006	0.18535495793569856
1.0319999999999823	0.18469670279168415
1.0329999999999586	0.1840219861535406
1.0339999999999918	0.18345244584809484
1.0349999999999682	0.18296952281099976
1.0360000000000014	0.18246533119555153
1.0369999999999777	0.18197293338740472
1.038000000000011	0.18164701627090096
1.0389999999999873	0.18163610889931991
1.0399999999999636	0.18185631820789494
1.0409999999999968	0.1822164428775297
1.0419999999999732	0.18267673258932104
1.0430000000000064	0.18294381373446855
1.0439999999999827	0.18284829366113087
1.044999999999959	0.18256143732086105
1.0459999999999923	0.1822506859219466
1.0469999999999686	0.18206606509161416
1.0480000000000018	0.182139932028341
1.0489999999999782	0.18227629864363282
1.0500000000000114	0.18209712460745786
1.0509999999999877	0.1816374303214916
1.051999999999964	0.1811831193601332
1.0529999999999973	0.18074959002531044
1.0539999999999736	0.18030158983563904
1.0550000000000068	0.17992289897530211
1.0559999999999832	0.17952344616452942
1.0569999999999595	0.17900358251377835
1.0579999999999927	0.17857551487487555
1.058999999999969	0.17847556624050576
1.0600000000000023	0.17863364320670438
1.0609999999999786	0.17889971160615126
1.0620000000000118	0.1791268652233926
1.0629999999999882	0.1790740121764216
1.0639999999999645	0.1787359368536019
1.0649999999999977	0.1783277276462245
1.065999999999974	0.17801237928597224
1.0670000000000073	0.1780448668513941
1.0679999999999836	0.17842086746844998
1.06899999999996	0.1786805851353943
1.0699999999999932	0.17851085351716067
1.0709999999999695	0.17800785514101136
1.0720000000000027	0.17737040356366585
1.072999999999979	0.17682168827356115
1.0740000000000123	0.17657859779476892
1.0749999999999886	0.1764966829537662
1.075999999999965	0.1762817661909004
1.0769999999999982	0.17594275439070417
1.0779999999999745	0.17571722990711924
1.0790000000000077	0.17575609988518526
1.079999999999984	0.17595779698218372
1.0809999999999604	0.1759055550191424
1.0819999999999936	0.17539094130724875
1.08299999999997	0.17472455506351237
1.0840000000000032	0.17417943200645514
1.0849999999999795	0.17381471051794506
1.0860000000000127	0.17363957212907755
1.086999999999989	0.17376472340321225
1.0879999999999654	0.17411969773056502
1.0889999999999986	0.174287796957159
1.089999999999975	0.17402963042404096
1.0910000000000082	0.17343265377899142
1.0919999999999845	0.17271652184079667
1.092999999999961	0.17207407343574044
1.093999999999994	0.17166024583180928
1.0949999999999704	0.1717202960398403
1.0960000000000036	0.17224509231357077
1.09699999999998	0.17279705080390562
1.0980000000000132	0.173084315111812
1.0989999999999895	0.1731653480431241
1.099999999999966	0.1732137794599291
1.100999999999999	0.1732268598494504
1.1019999999999754	0.1730327177901767
1.1030000000000086	0.1727477133288824
1.103999999999985	0.17258464317089128
1.1049999999999613	0.17246718499315206
1.1059999999999945	0.17233857510947725
1.106999999999971	0.17232916916403695
1.108000000000004	0.17242298138146328
1.1089999999999804	0.17229047364790606
1.1099999999999568	0.1716776485782967
1.11099999999999	0.1708854137572895
1.1119999999999663	0.17043789370660356
1.1129999999999995	0.17042644478304414
1.113999999999976	0.17066924618678003
1.115000000000009	0.17094933655650735
1.1159999999999854	0.17106849184124995
1.1169999999999618	0.1709405961550261
1.117999999999995	0.1706734892444648
1.1189999999999714	0.17048926276174736
1.1200000000000045	0.17046761127721144
1.120999999999981	0.1705838118169427
1.1219999999999573	0.17062346745529933
1.1229999999999905	0.17051520354697924
1.1239999999999668	0.17051937296643116
1.125	0.17066650232509772
1.1259999999999764	0.1707753619632597
1.1270000000000095	0.1707362336307865
1.127999999999986	0.17054525608981486
1.1289999999999623	0.17019864099665316
1.1299999999999955	0.16967724147910968
1.1309999999999718	0.1690952385335871
1.132000000000005	0.16862106306130542
1.1329999999999814	0.1683961425681768
1.1339999999999577	0.1683982815894467
1.134999999999991	0.1685072305371862
1.1359999999999673	0.16857563601523884
1.1370000000000005	0.16839944219898362
1.1379999999999768	0.1680516075415306
1.13900000000001	0.16776884374508771
1.1399999999999864	0.16756842003894246
1.1409999999999627	0.16729504008190776
1.141999999999996	0.16695184152981035
1.1429999999999723	0.16675340720660348
1.1440000000000055	0.1667253280904064
1.1449999999999818	0.16666908470733244
1.1459999999999582	0.16657159809085487
1.1469999999999914	0.16661899671502178
1.1479999999999677	0.16677831398227871
1.149000000000001	0.16676411986673845
1.1499999999999773	0.16649219696320383
1.1510000000000105	0.16619169046686455
1.1519999999999868	0.16609645369635784
1.1529999999999632	0.166182030972013
1.1539999999999964	0.16630629134065167
1.1549999999999727	0.1664438530277681
1.156000000000006	0.16657064685132594
1.1569999999999823	0.16658625312321051
1.1579999999999586	0.16644703914081216
1.1589999999999918	0.1662898429130446
1.1599999999999682	0.16616691122574379
1.1610000000000014	0.1659607099244922
1.1619999999999777	0.16571112111498154
1.163000000000011	0.16553656207397394
1.1639999999999873	0.16532193278036322
1.1649999999999636	0.16499335177626406
1.1659999999999968	0.16477437315728816
1.1669999999999732	0.16468103177024407
1.1680000000000064	0.164530954345798
1.1689999999999827	0.16433944620390584
1.169999999999959	0.16407255147306987
1.1709999999999923	0.16368887502912743
1.1719999999999686	0.16334630373888048
1.1730000000000018	0.16319925199059648
1.1739999999999782	0.1632633236821328
1.1750000000000114	0.16340179445142589
1.1759999999999877	0.16344010898904848
1.176999999999964	0.16323900118143353
1.1779999999999973	0.1627786254325052
1.1789999999999736	0.16226953015051881
1.1800000000000068	0.16193251361664096
1.1809999999999832	0.1617117321985413
1.1819999999999595	0.16148752458713433
1.1829999999999927	0.16129046720872386
1.183999999999969	0.16106347020996115
1.1850000000000023	0.1607239028788987
1.1859999999999786	0.16046411999786336
1.1870000000000118	0.16052952233991125
1.1879999999999882	0.1608437471881592
1.1889999999999645	0.1611742949698738
1.1899999999999977	0.16141826634327305
1.190999999999974	0.16159220794843243
1.1920000000000073	0.1617433997504416
1.1929999999999836	0.16193193431609876
1.19399999999996	0.16217641649660663
1.1949999999999932	0.1622751083757219
1.1959999999999695	0.16190648216318948
1.1970000000000027	0.16107180527470355
1.197999999999979	0.16018561090436334
1.1990000000000123	0.15963476205450933
1.1999999999999886	0.15941007295127863
1.200999999999965	0.15935385271060376
1.2019999999999982	0.15934762156386917
1.2029999999999745	0.1591874872331318
1.2040000000000077	0.15884258985788868
1.204999999999984	0.15849722945250466
1.2059999999999604	0.15833566033889124
1.2069999999999936	0.1583419386538787
1.20799999999997	0.1584263384481308
1.2090000000000032	0.15859718840985515
1.2099999999999795	0.1587207724122499
1.2110000000000127	0.15875658435236728
1.211999999999989	0.15876838853664488
1.2129999999999654	0.15876487861012567
1.2139999999999986	0.15883605371054088
1.214999999999975	0.15894376474399152
1.2160000000000082	0.15884266186125995
1.2169999999999845	0.15841736500449777
1.217999999999961	0.15790447059099622
1.218999999999994	0.15757710354128518
1.2199999999999704	0.15738790123929602
1.2210000000000036	0.15717514589565162
1.22199999999998	0.15686514097643656
1.2230000000000132	0.15642729476827455
1.2239999999999895	0.15583345758660494
1.224999999999966	0.15521324855466911
1.225999999999999	0.1548593178056823
1.2269999999999754	0.1549475451363742
1.2280000000000086	0.15540382023124977
1.228999999999985	0.1558967293543505
1.2299999999999613	0.15617376178463305
1.2309999999999945	0.15623214029737253
1.231999999999971	0.1561755000587639
1.233000000000004	0.15608106844215364
1.2339999999999804	0.156022343515537
1.2349999999999568	0.1560688181405263
1.23599999999999	0.15603685870117712
1.2369999999999663	0.15568991884873995
1.2379999999999995	0.15516692429204815
1.238999999999976	0.1547701184229333
1.240000000000009	0.15447540147414607
1.2409999999999854	0.15412570090899358
1.2419999999999618	0.15374673812771045
1.242999999999995	0.1533688756864926
1.2439999999999714	0.15298494076539448
1.2450000000000045	0.1527000931814282
1.245999999999981	0.15271961632894593
1.2469999999999573	0.15312072469753257
1.2479999999999905	0.15376230921046208
1.2489999999999668	0.15444417459861715
1.25	0.155000215732628
1.2509999999999764	0.1552669685557202
1.2520000000000095	0.15520299747812238
1.252999999999986	0.15491492162324416
1.2539999999999623	0.15447971635386315
1.2549999999999955	0.15405018360115363
1.2559999999999718	0.15368933956594066
1.257000000000005	0.15325617257488755
1.2579999999999814	0.15278322502978758
1.2589999999999577	0.1524496895693206
1.259999999999991	0.1522904115804109
1.2609999999999673	0.1521240398706749
1.2620000000000005	0.1518287535643137
1.2629999999999768	0.15146575890311187
1.26400000000001	0.15108205178308554
1.2649999999999864	0.1508505736275656
1.2659999999999627	0.15101198956715178
1.266999999999996	0.15153705559852737
1.2679999999999723	0.1521990206642787
1.2690000000000055	0.15277711430084429
1.2699999999999818	0.15319286533312493
1.2709999999999582	0.153419541520317
1.2719999999999914	0.15341928124673965
1.2729999999999677	0.15328993312220573
1.274000000000001	0.15305637685444484
1.2749999999999773	0.1527181511640725
1.2760000000000105	0.15233975376702658
1.2769999999999868	0.15179349838368061
1.2779999999999632	0.15113088286453813
1.2789999999999964	0.15061778623658517
1.2799999999999727	0.15023369058364366
1.281000000000006	0.14982776093879835
1.2819999999999823	0.14939005477170397
1.2829999999999586	0.1489300801764637
1.2839999999999918	0.14848526293532727
1.2849999999999682	0.14826768679157665
1.2860000000000014	0.14842904324339967
1.2869999999999777	0.14887985208239396
1.288000000000011	0.14933333290598805
1.2889999999999873	0.14950296898673798
1.2899999999999636	0.14930009716145465
1.2909999999999968	0.14886280238708238
1.2919999999999732	0.14844155469352716
1.2930000000000064	0.1481152454463759
1.2939999999999827	0.14791943312525868
1.294999999999959	0.14785738107554902
1.2959999999999923	0.14774227491107128
1.2969999999999686	0.14733689204130318
1.2980000000000018	0.14660875751688707
1.2989999999999782	0.14580975606707813
1.3000000000000114	0.14509443367298136
1.3009999999999877	0.1444524316680269
1.301999999999964	0.1439860298286746
1.3029999999999973	0.1438449515655078
1.3039999999999736	0.14405291903998352
1.3050000000000068	0.1445852820185105
1.3059999999999832	0.14543434447996262
1.3069999999999595	0.14640532778190884
1.3079999999999927	0.14709714963529574
1.308999999999969	0.1472543419263621
1.3100000000000023	0.14690747419107453
1.3109999999999786	0.14628582475701224
1.3120000000000118	0.1457044879920506
1.3129999999999882	0.14544489241468295
1.3139999999999645	0.1455567086934133
1.3149999999999977	0.14571970417185787
1.315999999999974	0.145596110252181
1.3170000000000073	0.14508338501364815
1.3179999999999836	0.14426645027511453
1.31899999999996	0.1435314748831531
1.3199999999999932	0.14322754279473626
1.3209999999999695	0.14324937365337664
1.3220000000000027	0.1434184307540911
1.322999999999979	0.14374386809311046
1.3240000000000123	0.14412981081495646
1.3249999999999886	0.1444261244841032
1.325999999999965	0.14475992403643811
1.3269999999999982	0.1452168508154874
1.3279999999999745	0.14553331452098028
1.3290000000000077	0.1455598532239879
1.329999999999984	0.14538943130248372
1.3309999999999604	0.1450504040370566
1.3319999999999936	0.14462224762679954
1.33299999999997	0.14431868992878538
1.3340000000000032	0.14417000578507633
1.3349999999999795	0.14394318787564986
1.3360000000000127	0.14348033524290527
1.336999999999989	0.14271318657456433
1.3379999999999654	0.1417768447526475
1.3389999999999986	0.1410682817434341
1.339999999999975	0.1407359105345054
1.3410000000000082	0.1405888276474223
1.3419999999999845	0.14055228840509626
1.342999999999961	0.14076573410968463
1.343999999999994	0.14121258391874925
1.3449999999999704	0.14177130016774253
1.3460000000000036	0.14241420103711588
1.34699999999998	0.1430541530352789
1.3480000000000132	0.14354350133720972
1.3489999999999895	0.14370467175355373
1.349999999999966	0.14338040659107687
1.350999999999999	0.14274951308753847
1.3519999999999754	0.14219393251987134
1.3530000000000086	0.14175671372467313
1.353999999999985	0.14131942342923587
1.3549999999999613	0.14088408197460822
1.3559999999999945	0.14018186550976663
1.356999999999971	0.13908324800983163
1.358000000000004	0.13799177422869402
1.3589999999999804	0.13731169387227737
1.3599999999999568	0.13718670184381487
1.36099999999999	0.13750658946342398
1.3619999999999663	0.13806953113584086
1.3629999999999995	0.13860734067313407
1.363999999999976	0.13896981248308293
1.365000000000009	0.13921530215980127
1.3659999999999854	0.139398150130849
1.3669999999999618	0.13954392887826694
1.367999999999995	0.13963690888271607
1.3689999999999714	0.13968626553938934
1.3700000000000045	0.13968181184761574
1.370999999999981	0.13959299314356688
1.3719999999999573	0.13945621742597947
1.3729999999999905	0.1393558617721986
1.3739999999999668	0.13914650469458545
1.375	0.13857409400055598
1.3759999999999764	0.1376423737473873
1.3770000000000095	0.13659066733542424
1.377999999999986	0.1358346775613204
1.3789999999999623	0.13560848277615278
1.3799999999999955	0.13582953143151855
1.3809999999999718	0.13630883074225197
1.382000000000005	0.1369355739972682
1.3829999999999814	0.13749304378794314
1.3839999999999577	0.1377953306637827
1.384999999999991	0.1380378981315502
1.3859999999999673	0.13830491341856854
1.3870000000000005	0.13856249562721334
1.3879999999999768	0.13871560265591398
1.38900000000001	0.13847819164386932
1.3899999999999864	0.1378494209202068
1.3909999999999627	0.13710603815489586
1.391999999999996	0.1365210097352616
1.3929999999999723	0.13617965129428145
1.3940000000000055	0.1359052300647381
1.3949999999999818	0.1354523308174045
1.3959999999999582	0.13480637599672285
1.3969999999999914	0.13415960081196454
1.3979999999999677	0.13353099730533557
1.399000000000001	0.13303169622744937
1.3999999999999773	0.13310932612036597
1.4010000000000105	0.1338468355275202
1.4019999999999868	0.1346394116293701
1.4029999999999632	0.13509095304360486
1.4039999999999964	0.135253547292157
1.4049999999999727	0.13511312423255273
1.406000000000006	0.1348515753113606
1.4069999999999823	0.13478941494479368
1.4079999999999586	0.13487533631100668
1.4089999999999918	0.13488442570187198
1.4099999999999682	0.13465947544230872
1.4110000000000014	0.1341406431709502
1.4119999999999777	0.13344236322359748
1.413000000000011	0.1326990057508839
1.4139999999999873	0.13198026225626203
1.4149999999999636	0.13138083956005264
1.4159999999999968	0.13086417217864943
1.4169999999999732	0.13033410191055683
1.4180000000000064	0.12997924202898226
1.4189999999999827	0.13005819735285007
1.419999999999959	0.13060887446988945
1.4209999999999923	0.1313694057007564
1.4219999999999686	0.13195558501472204
1.4230000000000018	0.1322445663914329
1.4239999999999782	0.1323250972468175
1.4250000000000114	0.13230299877082352
1.4259999999999877	0.13236431005142846
1.426999999999964	0.13267318599915834
1.4279999999999973	0.13301165678808058
1.4289999999999736	0.13298398204779538
1.4300000000000068	0.13248955650275862
1.4309999999999832	0.13160005022715415
1.4319999999999595	0.13046107806093898
1.4329999999999927	0.12938185700170246
1.433999999999969	0.1286022124503159
1.4350000000000023	0.12815061109199766
1.4359999999999786	0.1278695564036374
1.4370000000000118	0.1277313135206044
1.4379999999999882	0.1279481041996755
1.4389999999999645	0.12848109130958107
1.4399999999999977	0.12914194941509116
1.440999999999974	0.1297474427754981
1.4420000000000073	0.13008628580508708
1.4429999999999836	0.1301392144588691
1.44399999999996	0.129964153352371
1.4449999999999932	0.12964170150790943
1.4459999999999695	0.12945624818977963
1.4470000000000027	0.12955512602910257
1.447999999999979	0.12964694075380745
1.4490000000000123	0.12940948592654955
1.4499999999999886	0.12875157005058568
1.450999999999965	0.1277814312914587
1.4519999999999982	0.12687764890334297
1.4529999999999745	0.12628230323367395
1.4540000000000077	0.1258538280396393
1.454999999999984	0.12558758475682064
1.4559999999999604	0.1255702320081884
1.4569999999999936	0.12578499981686564
1.45799999999997	0.1262154378074709
1.4590000000000032	0.12672333119086732
1.4599999999999795	0.1272232813340639
1.4610000000000127	0.1277194512562878
1.461999999999989	0.1280198823514036
1.4629999999999654	0.12797353057035865
1.4639999999999986	0.12765863856569393
1.464999999999975	0.12725493853132086
1.4660000000000082	0.12699362929693292
1.4669999999999845	0.12698444275974285
1.467999999999961	0.12702319499979753
1.468999999999994	0.12665445383917184
1.4699999999999704	0.1257138419297612
1.4710000000000036	0.1245000355657484
1.47199999999998	0.1233750973375285
1.4730000000000132	0.12246893812681581
1.4739999999999895	0.1218427127286601
1.474999999999966	0.12179600636479648
1.475999999999999	0.12227150844385637
1.4769999999999754	0.1227966555301907
1.4780000000000086	0.12324257885897083
1.478999999999985	0.12369845551092018
1.4799999999999613	0.12409634014571358
1.4809999999999945	0.1243776222744053
1.481999999999971	0.12457005920575215
1.483000000000004	0.12458723779597669
1.4839999999999804	0.1244157956683889
1.4849999999999568	0.12424209205695247
1.48599999999999	0.1242070902782193
1.4869999999999663	0.12424710597359567
1.4879999999999995	0.12412516660814132
1.488999999999976	0.12378406628587824
1.490000000000009	0.12325037509088244
1.4909999999999854	0.12246389884745135
1.4919999999999618	0.12169335141900195
1.492999999999995	0.1213370080077456
1.4939999999999714	0.12141993448869393
1.4950000000000045	0.12167927765508768
1.495999999999981	0.12184700696669193
1.4969999999999573	0.12181921351401748
1.4979999999999905	0.1216835001029124
1.4989999999999668	0.12165233810193543
1.5	0.121925929781594
1.5009999999999764	0.1224183416688609
1.5020000000000095	0.12277913968080512
1.502999999999986	0.1229084096101225
1.5039999999999623	0.1229092534940146
1.5049999999999955	0.12275163944073375
1.5059999999999718	0.12253294575557927
1.507000000000005	0.12235205211330413
1.5079999999999814	0.12202547425901011
1.5089999999999577	0.12137040920233444
1.509999999999991	0.12051796280713489
1.5109999999999673	0.11981315562146344
1.5120000000000005	0.11939724247090933
1.5129999999999768	0.1192442380553147
1.51400000000001	0.11939927402248252
1.5149999999999864	0.11983247678461062
1.5159999999999627	0.12033061646559418
1.516999999999996	0.12073957279703107
1.5179999999999723	0.12100935665212731
1.5190000000000055	0.12109883154753476
1.5199999999999818	0.12119751799369816
1.5209999999999582	0.12133774088088867
1.5219999999999914	0.12129241625818565
1.5229999999999677	0.12103448505372061
1.524000000000001	0.12062131097045548
1.5249999999999773	0.12007235175423592
1.5260000000000105	0.1194538960212923
1.5269999999999868	0.11893077746146119
1.5279999999999632	0.11849654676417876
1.5289999999999964	0.11794272002423956
1.5299999999999727	0.11730499035653841
1.531000000000006	0.11680651980717238
1.5319999999999823	0.11654869445108984
1.5329999999999586	0.11670934910601716
1.5339999999999918	0.11726669343586105
1.5349999999999682	0.11782399943785249
1.5360000000000014	0.11825557183335444
1.5369999999999777	0.11853623965552673
1.538000000000011	0.11852806617194789
1.5389999999999873	0.11837329185700662
1.5399999999999636	0.11830509349848928
1.5409999999999968	0.11835438514745222
1.5419999999999732	0.11844321426157789
1.5430000000000064	0.11836954044884784
1.5439999999999827	0.11805080555728065
1.544999999999959	0.11768894893493442
1.5459999999999923	0.11739130911582007
1.5469999999999686	0.11709087063249113
1.5480000000000018	0.11675045700882691
1.5489999999999782	0.11641929246880078
1.5500000000000114	0.11619268669978844
1.5509999999999877	0.11621391135224757
1.551999999999964	0.11640224419390144
1.5529999999999973	0.11667086708373642
1.5539999999999736	0.11716674876884348
1.5550000000000068	0.11777319011788867
1.5559999999999832	0.11808325050604696
1.5569999999999595	0.11799953765910232
1.5579999999999927	0.11788270147810076
1.558999999999969	0.11781908670138286
1.5600000000000023	0.11771207023284003
1.5609999999999786	0.1175812067069999
1.5620000000000118	0.11730065045282423
1.5629999999999882	0.11667708237129437
1.5639999999999645	0.11575437098912911
1.5649999999999977	0.114802843881876
1.565999999999974	0.11393940921267687
1.5670000000000073	0.11331225460359962
1.5679999999999836	0.11310794170290617
1.56899999999996	0.11314820400279224
1.5699999999999932	0.11326385243018411
1.5709999999999695	0.11354911604182627
1.5720000000000027	0.11402461625286486
1.572999999999979	0.11460928661918768
1.5740000000000123	0.11526294892568556
1.5749999999999886	0.11576401338105136
1.575999999999965	0.11579301491709382
1.5769999999999982	0.11544316094754947
1.5779999999999745	0.11496602148980939
1.5790000000000077	0.11463072102095229
1.579999999999984	0.11466767934237554
1.5809999999999604	0.11481703583772518
1.5819999999999936	0.11468697445257936
1.58299999999997	0.1141441998804078
1.5840000000000032	0.11325561104665294
1.5849999999999795	0.112257258827825
1.5860000000000127	0.1114195352491345
1.586999999999989	0.11098351064067868
1.5879999999999654	0.11086851353296412
1.5889999999999986	0.11083733209734081
1.589999999999975	0.11093959084960314
1.5910000000000082	0.11118538082458773
1.5919999999999845	0.11144085228760847
1.592999999999961	0.11170862913977242
1.593999999999994	0.11211301026447362
1.5949999999999704	0.11253579592060792
1.5960000000000036	0.11264226758817175
1.59699999999998	0.1124354032464554
1.5980000000000132	0.11221852728593351
1.5989999999999895	0.11214340029984049
1.599999999999966	0.1121122631513547
1.600999999999999	0.11190370822021034
1.6019999999999754	0.11134657918102686
1.6030000000000086	0.11049130085693903
1.603999999999985	0.10954709608415936
1.6049999999999613	0.1087671138570907
1.6059999999999945	0.10842070887764965
1.606999999999971	0.10859415809376838
1.608000000000004	0.10910882912559439
1.6089999999999804	0.1097745890820283
1.6099999999999568	0.11050656023774685
1.61099999999999	0.11118875472075596
1.6119999999999663	0.11167015746090714
1.6129999999999995	0.11193051481856031
1.613999999999976	0.11211597988667954
1.615000000000009	0.11229002736527605
1.6159999999999854	0.11232678545477093
1.6169999999999618	0.11220729511864747
1.617999999999995	0.11213057105721047
1.6189999999999714	0.11213421478522623
1.6200000000000045	0.11184967507046073
1.620999999999981	0.11111335488787955
1.6219999999999573	0.11024409032128446
1.6229999999999905	0.10941960885779478
1.6239999999999668	0.10861877986318547
1.625	0.10793573863916617
1.6259999999999764	0.10761176220043689
1.6270000000000095	0.10766758164769596
1.627999999999986	0.1079129567331174
1.6289999999999623	0.10822152557198406
1.6299999999999955	0.10838281682428086
1.6309999999999718	0.10840521814159576
1.632000000000005	0.1085695054150646
1.6329999999999814	0.10887683315593666
1.6339999999999577	0.10916930909383904
1.634999999999991	0.10952096790913668
1.6359999999999673	0.10996651177917238
1.6370000000000005	0.11012829524484324
1.6379999999999768	0.10977383319103229
1.63900000000001	0.10924458640513901
1.6399999999999864	0.1086916054635112
1.6409999999999627	0.10796244714949577
1.641999999999996	0.1070604450325332
1.6429999999999723	0.1060998656783303
1.6440000000000055	0.10519672396180368
1.6449999999999818	0.10453293311799472
1.6459999999999582	0.10440437135860492
1.6469999999999914	0.1048359959909626
1.6479999999999677	0.10550148952928273
1.649000000000001	0.1060825554105782
1.6499999999999773	0.10645584301390043
1.6510000000000105	0.10668077525078301
1.6519999999999868	0.1068322502877761
1.6529999999999632	0.10685745676404146
1.6539999999999964	0.10675135329760943
1.6549999999999727	0.10669921803987847
1.656000000000006	0.10665826225242725
1.6569999999999823	0.10641363818998695
1.6579999999999586	0.10596379238791531
1.6589999999999918	0.10537726531912828
1.6599999999999682	0.10473922472783537
1.6610000000000014	0.10404693822245203
1.6619999999999777	0.10332243551708187
1.663000000000011	0.10283301731758554
1.6639999999999873	0.10265837662176036
1.6649999999999636	0.10272857810175262
1.6659999999999968	0.10313336604679968
1.6669999999999732	0.10385998394720364
1.6680000000000064	0.1047467429132829
1.6689999999999827	0.10548212357622155
1.669999999999959	0.10574719713912151
1.6709999999999923	0.10558317901078018
1.6719999999999686	0.10524492016224807
1.6730000000000018	0.1049324332905579
1.6739999999999782	0.10471275605380637
1.6750000000000114	0.10466961348482906
1.6759999999999877	0.10468581633770624
1.676999999999964	0.10430370722985849
1.6779999999999973	0.10343287756413178
1.6789999999999736	0.10234877467547276
1.6800000000000068	0.10138108772121157
1.6809999999999832	0.10074300448244822
1.6819999999999595	0.10031885648142991
1.6829999999999927	0.100036673040524
1.683999999999969	0.10002671253696027
1.6850000000000023	0.10031057843002733
1.6859999999999786	0.1008259374957925
1.6870000000000118	0.1015333005761696
1.6879999999999882	0.10223143473003793
1.6889999999999645	0.10262032199909887
1.6899999999999977	0.10260282006271781
1.690999999999974	0.10238800797727654
1.6920000000000073	0.1022332530878649
1.6929999999999836	0.10223621584601972
1.69399999999996	0.10237460224527428
1.6949999999999932	0.10243620469123105
1.6959999999999695	0.10212595052454532
1.6970000000000027	0.1013981658520704
1.697999999999979	0.1004219532166517
1.6990000000000123	0.09956776370212284
1.6999999999999886	0.09912774430020788
1.700999999999965	0.0989003686601806
1.7019999999999982	0.09872768078681338
1.7029999999999745	0.09875074423109353
1.7040000000000077	0.09893419096632261
1.704999999999984	0.09917566310007153
1.7059999999999604	0.09970226681562222
1.7069999999999936	0.1006261984293273
1.70799999999997	0.10154926131842856
1.7090000000000032	0.10210328830059989
1.7099999999999795	0.1023278939395631
1.7110000000000127	0.10247863517698574
1.711999999999989	0.10266073286839328
1.7129999999999654	0.10275663841216343
1.7139999999999986	0.10278334469159311
1.714999999999975	0.1027736022865775
1.7160000000000082	0.10235001021095291
1.7169999999999845	0.1012524328504778
1.717999999999961	0.09967371142981607
1.718999999999994	0.09808294526285488
1.7199999999999704	0.09705344815710326
1.7210000000000036	0.09658903100280414
1.72199999999998	0.09641800071875206
1.7230000000000132	0.09643313429829181
1.7239999999999895	0.09644017655600567
1.724999999999966	0.09646993759898148
1.725999999999999	0.09677380441886818
1.7269999999999754	0.0974118781803015
1.7280000000000086	0.09814597320914142
1.728999999999985	0.09865703384034319
1.7299999999999613	0.09882233003008256
1.7309999999999945	0.09884639323064137
1.731999999999971	0.09894993299533761
1.733000000000004	0.09906787885264601
1.7339999999999804	0.09912152436045973
1.7349999999999568	0.09886771320070054
1.73599999999999	0.09798777605584252
1.7369999999999663	0.09662074326903047
1.7379999999999995	0.09531683421551707
1.738999999999976	0.09454968069741554
1.740000000000009	0.09434898203235109
1.7409999999999854	0.09453682837028143
1.7419999999999618	0.09501882476949008
1.742999999999995	0.09567690187946276
1.7439999999999714	0.09635013590254449
1.7450000000000045	0.09703720337490696
1.745999999999981	0.09770803076922041
1.7469999999999573	0.09824059646270866
1.7479999999999905	0.09847664860156202
1.7489999999999668	0.0982437325487644
1.75	0.09777484274938297
1.7509999999999764	0.09737003293554736
1.7520000000000095	0.09704205745891281
1.752999999999986	0.09676608003853326
1.7539999999999623	0.09653745321712304
1.7549999999999955	0.09630350061696102
1.7559999999999718	0.09587550205193951
1.757000000000005	0.09515852048992368
1.7579999999999814	0.09432272453961366
1.7589999999999577	0.09372983542163604
1.759999999999991	0.09350956581546699
1.7609999999999673	0.093489603375422
1.7620000000000005	0.09363033422114109
1.7629999999999768	0.09377248365434632
1.76400000000001	0.093704215422024
1.7649999999999864	0.09362207010054924
1.7659999999999627	0.09379650677441997
1.766999999999996	0.0942221527198841
1.7679999999999723	0.09467750355189386
1.7690000000000055	0.09499668774751768
1.7699999999999818	0.09505309821508012
1.7709999999999582	0.09476195611526705
1.7719999999999914	0.09429780852354197
1.7729999999999677	0.09381060130275642
1.774000000000001	0.09326731375548292
1.7749999999999773	0.0926218623084174
1.7760000000000105	0.09187078325649711
1.7769999999999868	0.09103030458417294
1.7779999999999632	0.09033369595325524
1.7789999999999964	0.08999078036062791
1.7799999999999727	0.08993760325485534
1.781000000000006	0.09009362912729424
1.7819999999999823	0.09033120778139203
1.7829999999999586	0.09053073676166967
1.7839999999999918	0.09065920432043617
1.7849999999999682	0.09074434539742127
1.7860000000000014	0.09099031041957284
1.7869999999999777	0.09155688980800836
1.788000000000011	0.09226660185175906
1.7889999999999873	0.09273775440440213
1.7899999999999636	0.09283615044598692
1.7909999999999968	0.0927823060053532
1.7919999999999732	0.09262360918167589
1.7930000000000064	0.0922465252593514
1.7939999999999827	0.09183970683169074
1.794999999999959	0.09153617070706455
1.7959999999999923	0.09105751339083223
1.7969999999999686	0.09034144273457656
1.7980000000000018	0.08979160978359202
1.7989999999999782	0.08968502310438176
1.8000000000000114	0.08992081907417715
1.8009999999999877	0.09034157536053389
1.801999999999964	0.0907478914356239
1.8029999999999973	0.09096905695901247
1.8039999999999736	0.09104195443354435
1.8050000000000068	0.09112435331951296
1.8059999999999832	0.09153306531832817
1.8069999999999595	0.0923611242371476
1.8079999999999927	0.09323851656255222
1.808999999999969	0.0936946939839749
1.8100000000000023	0.09350363621271862
1.8109999999999786	0.0928196516165758
1.8120000000000118	0.0918839241169831
1.8129999999999882	0.09092032408999007
1.8139999999999645	0.0901499714121643
1.8149999999999977	0.0894968466178212
1.815999999999974	0.08883626811589584
1.8170000000000073	0.08832891286323319
1.8179999999999836	0.08814304930658778
1.81899999999996	0.08826786496545802
1.8199999999999932	0.08864038890292525
1.8209999999999695	0.08909410491560976
1.8220000000000027	0.08940274981960261
1.822999999999979	0.08950643561797511
1.8240000000000123	0.08952832604610039
1.8249999999999886	0.08966632986958212
1.825999999999965	0.0900319397901983
1.8269999999999982	0.09054077403012384
1.8279999999999745	0.09093436458898196
1.8290000000000077	0.09097298622823624
1.829999999999984	0.09062280622534447
1.8309999999999604	0.0899471426281826
1.8319999999999936	0.08906753981635429
1.83299999999997	0.08816070508466733
1.8340000000000032	0.08746841757108115
1.8349999999999795	0.08719339789445879
1.8360000000000127	0.08711275814552089
1.836999999999989	0.08690233142508497
1.8379999999999654	0.08663169803601889
1.8389999999999986	0.08670329263698706
1.839999999999975	0.08733498645367099
1.8410000000000082	0.08808468685039372
1.8419999999999845	0.08850688866001288
1.842999999999961	0.08882394634418089
1.843999999999994	0.0893155977236999
1.8449999999999704	0.08998518688434087
1.8460000000000036	0.0908536170577503
1.84699999999998	0.09172049204220567
1.8480000000000132	0.092219628747229
1.8489999999999895	0.09222712045950132
1.849999999999966	0.09169853372046921
1.850999999999999	0.0905817068610344
1.8519999999999754	0.08921815737560523
1.8530000000000086	0.08817350596011098
1.853999999999985	0.08769098939558972
1.8549999999999613	0.08761758919554996
1.8559999999999945	0.08759973770211271
1.856999999999971	0.08731946404782454
1.858000000000004	0.08682439836001388
1.8589999999999804	0.08658517351040995
1.8599999999999568	0.08681157500777203
1.86099999999999	0.08715703366405281
1.8619999999999663	0.0873996608936558
1.8629999999999995	0.08755587069469062
1.863999999999976	0.0876109628985886
1.865000000000009	0.08767577716589559
1.8659999999999854	0.08774918066613902
1.8669999999999618	0.08771795628855239
1.867999999999995	0.08754137880923318
1.8689999999999714	0.08714932177585855
1.8700000000000045	0.08657085558575162
1.870999999999981	0.08590700102544568
1.8719999999999573	0.08524282384738369
1.8729999999999905	0.0847988762208316
1.8739999999999668	0.08470451099355758
1.875	0.08475466748672922
1.8759999999999764	0.08478866179176991
1.8770000000000095	0.08480231972178442
1.877999999999986	0.0848271042275357
1.8789999999999623	0.08492569141301454
1.8799999999999955	0.08500993570381121
1.8809999999999718	0.08503544889993009
1.882000000000005	0.08517791089119076
1.8829999999999814	0.08551913915014708
1.8839999999999577	0.08597234588294267
1.884999999999991	0.08637897677581918
1.8859999999999673	0.08661352530605937
1.8870000000000005	0.08666902187903469
1.8879999999999768	0.08648318384658404
1.88900000000001	0.08599249970406087
1.8899999999999864	0.08533676785900823
1.8909999999999627	0.08468467233490529
1.891999999999996	0.08416761203318224
1.8929999999999723	0.08384749460714369
1.8940000000000055	0.08377554713756163
1.8949999999999818	0.0838543242466927
1.8959999999999582	0.08367751621700714
1.8969999999999914	0.08314485867777943
1.8979999999999677	0.08257269904807263
1.899000000000001	0.08227348662613121
1.8999999999999773	0.08239838572135927
1.9010000000000105	0.08289196242229746
1.9019999999999868	0.08354694463646695
1.9029999999999632	0.08415693040655947
1.9039999999999964	0.08453366383958194
1.9049999999999727	0.08454115929836137
1.906000000000006	0.08437590503305525
1.9069999999999823	0.0841796981533558
1.9079999999999586	0.08384283119139502
1.9089999999999918	0.08334711923402427
1.9099999999999682	0.08277163420232636
1.9110000000000014	0.08222521985950504
1.9119999999999777	0.08178947353709809
1.913000000000011	0.0816547877336391
1.9139999999999873	0.08185304421917783
1.9149999999999636	0.08211771312732807
1.9159999999999968	0.08226410617968449
1.9169999999999732	0.08224643930999243
1.9180000000000064	0.0821984873803503
1.9189999999999827	0.08237902614267689
1.919999999999959	0.08266282436623218
1.9209999999999923	0.08285955268801892
1.9219999999999686	0.08319190191018633
1.9230000000000018	0.08359479441880246
1.9239999999999782	0.08364120310847944
1.9250000000000114	0.08324536215065459
1.9259999999999877	0.08275970658904441
1.926999999999964	0.08236217501771659
1.9279999999999973	0.08198342330506359
1.9289999999999736	0.08162371966844972
1.9300000000000068	0.08130779839120938
1.9309999999999832	0.08110235821955891
1.9319999999999595	0.08110005791141495
1.9329999999999927	0.08132325684472574
1.933999999999969	0.08170363509622192
1.9350000000000023	0.08212062428813605
1.9359999999999786	0.0822991642321238
1.9370000000000118	0.08199336578179217
1.9379999999999882	0.08147420399767213
1.9389999999999645	0.08128522183388398
1.9399999999999977	0.08155081731465552
1.940999999999974	0.08195840413570332
1.9420000000000073	0.08207388964102558
1.9429999999999836	0.08176562305467927
1.94399999999996	0.08122904795968777
1.9449999999999932	0.08055426142999167
1.9459999999999695	0.0798779519791104
1.9470000000000027	0.07943453213056628
1.947999999999979	0.07927059010370918
1.9490000000000123	0.0792645447872018
1.9499999999999886	0.07917487828186554
1.950999999999965	0.07890992546289244
1.9519999999999982	0.07863176021644414
1.9529999999999745	0.07850115260810098
1.9540000000000077	0.07852027168246156
1.954999999999984	0.0785328995074579
1.9559999999999604	0.07833700483451045
1.9569999999999936	0.077988544425307
1.95799999999997	0.0778898016525722
1.9590000000000032	0.07820419465558848
1.9599999999999795	0.07875194199827362
1.9610000000000127	0.0791880701768255
1.961999999999989	0.07937492591770745
1.9629999999999654	0.07950411061578277
1.9639999999999986	0.07933239347270327
1.964999999999975	0.07873742611792922
1.9660000000000082	0.07826279969906702
1.9669999999999845	0.07822305943440355
1.967999999999961	0.07846370786288714
1.968999999999994	0.07861699532776933
1.9699999999999704	0.07838936798209684
1.9710000000000036	0.07788635270651367
1.97199999999998	0.0774272220595793
1.9730000000000132	0.07728287765268327
1.9739999999999895	0.07751436329892991
1.974999999999966	0.07788101460691488
1.975999999999999	0.07811786156010436
1.9769999999999754	0.07818051741620247
1.9780000000000086	0.07821068339477
1.978999999999985	0.07827909544280898
1.9799999999999613	0.07832474542906542
1.9809999999999945	0.07827685023876274
1.981999999999971	0.07804033800628041
1.983000000000004	0.07750905266774089
1.9839999999999804	0.07678114208939757
1.9849999999999568	0.07616874343456326
1.98599999999999	0.07576952898730971
1.9869999999999663	0.07566456438438474
1.9879999999999995	0.0759790098270603
1.988999999999976	0.07645780113563472
1.990000000000009	0.07689220717469958
1.9909999999999854	0.0773025093563362
1.9919999999999618	0.07750333311091939
1.992999999999995	0.07737897775059155
1.9939999999999714	0.07714303547204171
1.9950000000000045	0.0770206732963592
1.995999999999981	0.0769471148122256
1.9969999999999573	0.0767795829136948
1.9979999999999905	0.07669729390968749
