# Supplementary material for: Stimulus duration encoding occurs early in the moth olfactory pathway
Source: Commun Biol. 2024 Oct 3;7:1252. doi: 10.1038/s42003-024-06921-z (PMC11449909; doi:10.1038/s42003-024-06921-z)
Supplement: Supplementary file 3 — Supplementary Data 1 [file 42003_2024_6921_MOESM3_ESM.zip › Fig 1/B/200ms.csv]

time	PID (mV)
0.0	0.001367712228245832
0.0010000000000047748	0.0010890036807773562
0.0020000000000095497	0.0003505823498146654
0.0030000000000143245	-0.00036328960450093817
0.003999999999990678	-0.0008746079212449409
0.0049999999999954525	-0.0012338301977647959
0.006000000000000227	-0.0014538186086667793
0.007000000000005002	-0.0016315698324600447
0.008000000000009777	-0.0017996821889734171
0.009000000000014552	-0.001959687653931841
0.009999999999990905	-0.0021574909548727206
0.01099999999999568	-0.002337323676153691
0.012000000000000455	-0.0022760106199610775
0.01300000000000523	-0.0018545694516136635
0.014000000000010004	-0.0012045739872457162
0.01500000000001478	-0.0005705622427374379
0.015999999999991132	-0.00022876469688526413
0.016999999999995907	-0.00015298108787309417
0.018000000000000682	1.0591440264828833e-05
0.019000000000005457	0.0002931520340974103
0.020000000000010232	0.00027838544430514034
0.021000000000015007	-0.00035137477401603334
0.02199999999999136	-0.0012893634282207245
0.022999999999996135	-0.0018677345573370197
0.02400000000000091	-0.0020080443696137706
0.025000000000005684	-0.0019123586271119208
0.02600000000001046	-0.0015787637205146865
0.027000000000015234	-0.0011625598400200055
0.027999999999991587	-0.0011045180901518847
0.028999999999996362	-0.0016624185454401363
0.030000000000001137	-0.0023040698291558748
0.03100000000000591	-0.0023624981669017053
0.03200000000001069	-0.0018509981395480324
0.03300000000001546	-0.0010277746838869284
0.033999999999991815	-0.00021814573245526603
0.03499999999999659	0.0002512292577678821
0.036000000000001364	0.00044172644245676906
0.03700000000000614	0.00037967313861209107
0.038000000000010914	0.0001417625508302045
0.03900000000001569	-1.8597842093015515e-06
0.03999999999999204	-0.00017076980260455343
0.04099999999999682	-0.0005849131579256373
0.04200000000000159	-0.0011496398349932768
0.043000000000006366	-0.0016421125436609785
0.04400000000001114	-0.00181730628875032
0.045000000000015916	-0.0016096927205917488
0.04599999999999227	-0.0012547631683661464
0.046999999999997044	-0.0010412307431773016
0.04800000000000182	-0.001204002693224293
0.049000000000006594	-0.0017214976200179422
0.05000000000001137	-0.0020650656653424804
0.051000000000016144	-0.001862055838628418
0.0519999999999925	-0.001340884980773005
0.05299999999999727	-0.0007136309466022617
0.054000000000002046	-0.0001894319485038487
0.05500000000000682	4.875396068193538e-06
0.056000000000011596	-5.130406114117747e-05
0.05700000000001637	-0.00031834143546038973
0.057999999999992724	-0.0006870700904322291
0.0589999999999975	-0.0009454265478985313
0.060000000000002274	-0.0011189057797311719
0.06100000000000705	-0.0011794542049443635
0.06200000000001182	-0.0011405756175673076
0.0630000000000166	-0.0010661925515211834
0.06399999999999295	-0.0008887344484156401
0.06499999999999773	-0.0007111501671639431
0.0660000000000025	-0.0006664912826197522
0.06700000000000728	-0.0007879947536264531
0.06800000000001205	-0.0010048340001507228
0.06900000000001683	-0.001240532724407828
0.06999999999999318	-0.0013978893323787212
0.07099999999999795	-0.0012590394442049124
0.07200000000000273	-0.0009156842470581239
0.0730000000000075	-0.0006576790253793874
0.07400000000001228	-0.0005499089698535187
0.07500000000001705	-0.0006118543500055473
0.0759999999999934	-0.0009249159398985185
0.07699999999999818	-0.001369411252515107
0.07800000000000296	-0.0017332247762231745
0.07900000000000773	-0.0018038080009250557
0.0800000000000125	-0.0014902518827026867
0.08100000000001728	-0.001175697822367372
0.08199999999999363	-0.0010926129055484068
0.08299999999999841	-0.000984348067115004
0.08400000000000318	-0.0007799892486062276
0.08500000000000796	-0.0006475898357978238
0.08600000000001273	-0.0005590268881743299
0.08700000000001751	-0.00040768659783818606
0.08799999999999386	-0.00025392241445887365
0.08899999999999864	-0.0001954925538125707
0.09000000000000341	-0.00014381436630905853
0.09100000000000819	0.00014713316193404324
0.09200000000001296	0.0006006580488304714
0.09300000000001774	0.0008549599967273558
0.09399999999999409	0.0007996156197078719
0.09499999999999886	0.00042916345824739466
0.09600000000000364	-0.00017249254883999754
0.09700000000000841	-0.0006355835117979325
0.09800000000001319	-0.0007121850042199895
0.09899999999998954	-0.0005604320039984678
0.09999999999999432	-0.00042885703011519283
0.10099999999999909	-0.00040987916832690985
0.10200000000000387	-0.0004715104896586553
0.10300000000000864	-0.0005520737313853274
0.10400000000001342	-0.0006369326098831785
0.10499999999998977	-0.0006591731979881388
0.10599999999999454	-0.0005984038521056334
0.10699999999999932	-0.0004712141448264262
0.10800000000000409	-0.00028011040394337883
0.10900000000000887	5.3996086253782494e-05
0.11000000000001364	0.0006092481664987659
0.11099999999999	0.001289863041695316
0.11199999999999477	0.001907025804598117
0.11299999999999955	0.0021903720874902888
0.11400000000000432	0.0020398734313697986
0.1150000000000091	0.0015159663395323264
0.11600000000001387	0.0006798828145813118
0.11699999999999022	-0.00020455859508716756
0.117999999999995	-0.0006599764004286968
0.11899999999999977	-0.0005430920630637992
0.12000000000000455	-0.00023386845110362486
0.12100000000000932	-0.00013846087858926381
0.1220000000000141	-0.000382972647746449
0.12299999999999045	-0.0008560142643050384
0.12399999999999523	-0.0013181720379367157
0.125	-0.0015666022048872463
0.12600000000000477	-0.0015806474459147957
0.12700000000000955	-0.0014219240995432259
0.12800000000001432	-0.0011425282534363035
0.12899999999999068	-0.000872993368525421
0.12999999999999545	-0.0007824699582252848
0.13100000000000023	-0.0008168522963818425
0.132000000000005	-0.0008063710671804003
0.13300000000000978	-0.0007951647195167943
0.13400000000001455	-0.0010381063182216543
0.1349999999999909	-0.0015139969245629992
0.13599999999999568	-0.0019234736557067755
0.13700000000000045	-0.0021563684038707898
0.13800000000000523	-0.002107674082960642
0.13900000000001	-0.0018855173478251608
0.14000000000001478	-0.00182935747366475
0.14099999999999113	-0.0019110661510386429
0.1419999999999959	-0.0019730730844633726
0.14300000000000068	-0.0020139684118833934
0.14400000000000546	-0.001947442238537711
0.14500000000001023	-0.0016991705432101156
0.146000000000015	-0.0012747686996532615
0.14699999999999136	-0.0007377592338890793
0.14799999999999613	-0.0003061858168953435
0.1490000000000009	-2.7805690240079173e-05
0.15000000000000568	0.00019261120786051578
0.15100000000001046	0.0003467007538100475
0.15200000000001523	0.00033673683906076946
0.1529999999999916	7.891950046934326e-05
0.15399999999999636	-0.00029408840412292747
0.15500000000000114	-0.0007061639320053992
0.1560000000000059	-0.0012732591835584728
0.1570000000000107	-0.0017652418109914692
0.15800000000001546	-0.0017488186611389622
0.15899999999999181	-0.0013955312873079606
0.1599999999999966	-0.001190003440970866
0.16100000000000136	-0.0010743093913112567
0.16200000000000614	-0.0007283518242036102
0.16300000000001091	-0.00022339425516015865
0.1640000000000157	0.0003398173889284095
0.16499999999999204	0.0009792176513698791
0.16599999999999682	0.0017277882653496945
0.1670000000000016	0.0024561218326417666
0.16800000000000637	0.002724133469722112
0.16900000000001114	0.0023926375143528134
0.17000000000001592	0.001617141284137702
0.17099999999999227	0.0007050861245727624
0.17199999999999704	-2.6976066974881974e-05
0.17300000000000182	-0.0005082391531141539
0.1740000000000066	-0.0007786660477040463
0.17500000000001137	-0.0010079898950463573
0.17600000000001614	-0.0013393013584672708
0.1769999999999925	-0.0015869597470694607
0.17799999999999727	-0.0015495405772081305
0.17900000000000205	-0.0013513407348897388
0.18000000000000682	-0.0011007910474116755
0.1810000000000116	-0.0009237427626169747
0.18200000000001637	-0.0010210594748238933
0.18299999999999272	-0.0012216535272844276
0.1839999999999975	-0.001123707474755431
0.18500000000000227	-0.0007175558655641012
0.18600000000000705	-0.00022662681277285657
0.18700000000001182	0.00025447819522250725
0.1880000000000166	0.0003892668807221611
0.18899999999999295	-0.00011764008831338657
0.18999999999999773	-0.001000055733912486
0.1910000000000025	-0.0018105138292110468
0.19200000000000728	-0.00238807015885234
0.19300000000001205	-0.002804776362423489
0.19400000000001683	-0.003116811167025002
0.19499999999999318	-0.003302265055017628
0.19599999999999795	-0.003274035786267504
0.19700000000000273	-0.002923934571751996
0.1980000000000075	-0.002194826564792862
0.19900000000001228	-0.001233097344231826
0.20000000000001705	-0.00032028173514841995
0.2009999999999934	0.00040783441154923494
0.20199999999999818	0.0008800555573169611
0.20300000000000296	0.0009246461732304034
0.20400000000000773	0.0008095142373547581
0.2050000000000125	0.0009449107145740321
0.20600000000001728	0.0011409193363864922
0.20699999999999363	0.0011759611651740443
0.2079999999999984	0.0009255047156315754
0.20900000000000318	0.00025190272191721874
0.21000000000000796	-0.0006402802842098154
0.21100000000001273	-0.0013045419325052876
0.2120000000000175	-0.0014751656382809841
0.21299999999999386	-0.0013045070375485857
0.21399999999999864	-0.0011371073125019393
0.2150000000000034	-0.0010919654803736023
0.21600000000000819	-0.0011495692991649875
0.21700000000001296	-0.0012102001074216773
0.21800000000001774	-0.0010539772816868798
0.2189999999999941	-0.0006579557460155705
0.21999999999999886	-0.00019386172020263714
0.22100000000000364	5.283539375389168e-05
0.2220000000000084	0.0001215375913012906
0.2230000000000132	0.0004632232189147878
0.22399999999998954	0.0010965527023221178
0.22499999999999432	0.0015871236075399864
0.2259999999999991	0.0018177127281431282
0.22700000000000387	0.0018336612924025886
0.22800000000000864	0.0012977474936857192
0.22900000000001342	0.00020978816143735202
0.22999999999998977	-0.0008223428079703332
0.23099999999999454	-0.0014111260535640824
0.23199999999999932	-0.0016598362698694302
0.2330000000000041	-0.0018188802796781367
0.23400000000000887	-0.0019340679328059274
0.23500000000001364	-0.0019038342282180487
0.23599999999999	-0.0017402532458974385
0.23699999999999477	-0.0015702296337241073
0.23799999999999955	-0.0013619276432508265
0.23900000000000432	-0.0010722053709750767
0.2400000000000091	-0.0008079908763081178
0.24100000000001387	-0.0006184990266180357
0.24199999999999022	-0.0004323289616858794
0.242999999999995	-5.041815825457263e-05
0.24399999999999977	0.000527276909750185
0.24500000000000455	0.0010566123153696871
0.24600000000000932	0.0014091326029048723
0.2470000000000141	0.0015142218751549308
0.24799999999999045	0.00125426102523285
0.24899999999999523	0.0005885391739162138
0.25	-0.0003378318584559281
0.2510000000000048	-0.0011419537580148464
0.25200000000000955	-0.0015342675835183783
0.2530000000000143	-0.0016363041151197244
0.2539999999999907	-0.0015861219199582166
0.25499999999999545	-0.001461585660022191
0.2560000000000002	-0.0015214424316400965
0.257000000000005	-0.0018694732776336487
0.2580000000000098	-0.0021485251864503674
0.25900000000001455	-0.0019494654587335347
0.2599999999999909	-0.00138816885894677
0.2609999999999957	-0.0007630990804341486
0.26200000000000045	-0.0001255052522290967
0.26300000000000523	0.00046707059530559647
0.26400000000001	0.0008397121176710876
0.2650000000000148	0.0008560298823034884
0.26599999999999113	0.0006907963611491041
0.2669999999999959	0.0005761562130865983
0.2680000000000007	0.0003351631694874513
0.26900000000000546	-0.00025171288380887447
0.27000000000001023	-0.0009487628039903662
0.271000000000015	-0.0013579873451137203
0.27199999999999136	-0.0014143662640000443
0.27299999999999613	-0.00110840552650604
0.2740000000000009	-0.0005604883415655237
0.2750000000000057	-0.0002887336651200556
0.27600000000001046	-0.000544889668771642
0.27700000000001523	-0.0009777945883846506
0.2779999999999916	-0.0011407966091878663
0.27899999999999636	-0.000989750660861155
0.28000000000000114	-0.0006829135331178904
0.2810000000000059	-0.00035563953518025215
0.2820000000000107	-0.0001337374458634244
0.28300000000001546	-2.838452512143874e-06
0.2839999999999918	9.51474893002846e-05
0.2849999999999966	3.437151438934194e-05
0.28600000000000136	-0.000296566920160668
0.28700000000000614	-0.000779749439041133
0.2880000000000109	-0.0013047525315075248
0.2890000000000157	-0.0019158554356240032
0.28999999999999204	-0.002515258000848508
0.2909999999999968	-0.002785670507578608
0.2920000000000016	-0.00259567300655128
0.29300000000000637	-0.0018813435310196525
0.29400000000001114	-0.0009185154870516854
0.2950000000000159	-0.00033493969112896593
0.29599999999999227	-0.00017843116392368685
0.29699999999999704	-0.00020015288076091764
0.2980000000000018	-0.00013874065611263475
0.2990000000000066	0.00026031588397046335
0.30000000000001137	0.0007503020996808552
0.30100000000001614	0.001010659706843331
0.3019999999999925	0.0009089765248257997
0.30299999999999727	0.0005632077782018463
0.30400000000000205	0.0002253266197995707
0.3050000000000068	-0.00022082623980335114
0.3060000000000116	-0.0007741050296230512
0.30700000000001637	-0.0013535898112282396
0.3079999999999927	-0.0021068104449453173
0.3089999999999975	-0.002897289611070164
0.3100000000000023	-0.003388949333530622
0.31100000000000705	-0.003479731435577449
0.3120000000000118	-0.0032614111306425997
0.3130000000000166	-0.002968423192341696
0.31399999999999295	-0.0027751325462488374
0.3149999999999977	-0.0026925801719523967
0.3160000000000025	-0.002644860560604201
0.3170000000000073	-0.0023411705850184816
0.31800000000001205	-0.0015783794867676448
0.3190000000000168	-0.000597423244715678
0.3199999999999932	0.00014136966083055924
0.32099999999999795	0.00044739661912851503
0.32200000000000273	0.00038850075209850843
0.3230000000000075	2.662926087237949e-05
0.3240000000000123	-0.00047065045306959874
0.32500000000001705	-0.0008663165483082658
0.3259999999999934	-0.0010563668562899586
0.3269999999999982	-0.0010971997629800612
0.32800000000000296	-0.0011584781365421293
0.32900000000000773	-0.0014043536401899814
0.3300000000000125	-0.0017838016896059017
0.3310000000000173	-0.0021008741949612997
0.33199999999999363	-0.002326629974037875
0.3329999999999984	-0.002460760543228968
0.3340000000000032	-0.0023433398798573535
0.33500000000000796	-0.001902550416017057
0.33600000000001273	-0.0012680566513338931
0.3370000000000175	-0.000648282371594533
0.33799999999999386	-7.241289742854207e-05
0.33899999999999864	0.0005540233250544979
0.3400000000000034	0.0010745089235877359
0.3410000000000082	0.001261840837321504
0.34200000000001296	0.001044159735981598
0.34300000000001774	0.0006032619277700491
0.3439999999999941	0.0002193770576148779
0.34499999999999886	-8.514682865667922e-05
0.34600000000000364	-0.00033283177667886577
0.3470000000000084	-0.0005481196790406706
0.3480000000000132	-0.0008953024881739324
0.34899999999998954	-0.0014011118911096965
0.3499999999999943	-0.0019197132700390362
0.3509999999999991	-0.002253832794096411
0.35200000000000387	-0.0022557508349021482
0.35300000000000864	-0.0019708294184335173
0.3540000000000134	-0.0015215279428675288
0.35499999999998977	-0.0010441997226053878
0.35599999999999454	-0.0005971444357539823
0.3569999999999993	-9.107329840496448e-05
0.3580000000000041	0.0005239534878840324
0.35900000000000887	0.0011806381540560018
0.36000000000001364	0.0016878043268038212
0.36099999999999	0.0016964738964553305
0.36199999999999477	0.001117156885986681
0.36299999999999955	0.0003142978363346316
0.3640000000000043	-0.0002944302301428614
0.3650000000000091	-0.0004980609329923169
0.36600000000001387	-0.0003392752066040394
0.3669999999999902	-0.00011108432189699258
0.367999999999995	-9.21217611109526e-05
0.3689999999999998	-0.00024287231335140547
0.37000000000000455	-0.00039752124696734725
0.3710000000000093	-0.00042828248718329576
0.3720000000000141	-0.0003005476364292825
0.37299999999999045	-0.00011464352095647001
0.3739999999999952	0.00011013117476288414
0.375	0.0005088894056499704
0.3760000000000048	0.0009854629312089358
0.37700000000000955	0.0013836033050478314
0.3780000000000143	0.0018781178220597106
0.3789999999999907	0.0024952194819070073
0.37999999999999545	0.002836548425794838
0.3810000000000002	0.0025066463300009723
0.382000000000005	0.0016536490045475638
0.3830000000000098	0.0008935591373049334
0.38400000000001455	0.0006633278562802047
0.3849999999999909	0.0008122461594934904
0.3859999999999957	0.0010839730043055162
0.38700000000000045	0.0013698045176813167
0.38800000000000523	0.00141185285787504
0.38900000000001	0.0010486339925801502
0.3900000000000148	0.0004024096114814135
0.39099999999999113	-0.0002517949664624375
0.3919999999999959	-0.0005945691680708798
0.3930000000000007	-0.000546806547086387
0.39400000000000546	-0.00030707120191753035
0.39500000000001023	-3.239672200905375e-05
0.396000000000015	0.0001763326881469851
0.39699999999999136	0.00021925406538692016
0.39799999999999613	0.00012318932599875154
0.3990000000000009	7.440725682483773e-05
0.4000000000000057	0.0001885546454376552
0.40100000000001046	0.00031126229315825427
0.40200000000001523	0.00021371782105505943
0.4029999999999916	-7.606063481535585e-05
0.40399999999999636	-0.00039092022456710396
0.40500000000000114	-0.0005812407229153216
0.4060000000000059	-0.000560400133553518
0.4070000000000107	-0.0005220904662919246
0.40800000000001546	-0.0008389708624680914
0.4089999999999918	-0.0015046675577967683
0.4099999999999966	-0.002012684241011531
0.41100000000000136	-0.0019915403564554346
0.41200000000000614	-0.0015219661066936396
0.4130000000000109	-0.00088136130581562
0.4140000000000157	-0.000239902734901154
0.41499999999999204	0.0003377201619878534
0.4159999999999968	0.00072781700544855
0.4170000000000016	0.0007806632944102887
0.41800000000000637	0.000591819475745492
0.41900000000001114	0.0003609851442063494
0.4200000000000159	5.7852457456597506e-05
0.42099999999999227	-0.0003023193854301276
0.42199999999999704	-0.0004765073408918852
0.4230000000000018	-0.00037649743101964006
0.4240000000000066	-0.0002785146299104646
0.42500000000001137	-0.00025570656977214057
0.42600000000001614	-1.2199637838161692e-05
0.4269999999999925	0.00039321905580402827
0.42799999999999727	0.0005337716931923531
0.42900000000000205	0.00037815545154806784
0.4300000000000068	0.0002949822893558718
0.4310000000000116	0.0005320234868424478
0.43200000000001637	0.0011277281802870576
0.4329999999999927	0.0018246720737447042
0.4339999999999975	0.0022097878747202593
0.4350000000000023	0.002238262631807597
0.43600000000000705	0.002071010902063186
0.4370000000000118	0.0017291720131309418
0.4380000000000166	0.001337117460276982
0.43899999999999295	0.0010970800980127926
0.4399999999999977	0.0010230166672884344
0.4410000000000025	0.0009419850659555529
0.4420000000000073	0.0007405858979216973
0.44300000000001205	0.00045164635816918874
0.4440000000000168	9.182624510994941e-05
0.4449999999999932	-0.0001635758151019573
0.44599999999999795	-0.00019671620530914424
0.44700000000000273	-0.00016144110184024285
0.4480000000000075	-0.0002048453456651167
0.4490000000000123	-0.00037638487854385616
0.45000000000001705	-0.0005122964541337538
0.4509999999999934	-0.00044530101008311007
0.4519999999999982	-0.00019137371902022693
0.45300000000000296	0.00017666902070345714
0.45400000000000773	0.0005219839623031852
0.4550000000000125	0.0005624380034698895
0.4560000000000173	6.110186583052624e-05
0.45699999999999363	-0.000767989278217307
0.4579999999999984	-0.001366703980571149
0.4590000000000032	-0.0014026270586824374
0.46000000000000796	-0.0011126959986458296
0.46100000000001273	-0.0009576714730648028
0.4620000000000175	-0.0009373130314380695
0.46299999999999386	-0.0007409312090480569
0.46399999999999864	-0.00037173315209626523
0.4650000000000034	-1.162085013017844e-05
0.4660000000000082	0.0002996541574882272
0.46700000000001296	0.00048740583239981206
0.46800000000001774	0.0004421723077236983
0.4689999999999941	0.000325123297364005
0.46999999999999886	0.00041080233346058037
0.47100000000000364	0.0006775491741972672
0.4720000000000084	0.0009785245536426679
0.4730000000000132	0.001155209341630048
0.47399999999998954	0.0010518768245360022
0.4749999999999943	0.000718560341678387
0.4759999999999991	0.00019012688899433527
0.47700000000000387	-0.0003822926963237272
0.47800000000000864	-0.0005808716829980298
0.4790000000000134	-0.0003950909521872603
0.47999999999998977	-0.0003712767931953742
0.48099999999999454	-0.0007480005309385973
0.4819999999999993	-0.001170940608032467
0.4830000000000041	-0.0012828073674144846
0.48400000000000887	-0.0010344096405772163
0.48500000000001364	-0.0005668686174979953
0.48599999999999	4.5492625900589445e-05
0.48699999999999477	0.0007125269055783257
0.48799999999999955	0.0011913776194698578
0.4890000000000043	0.0014765968741472513
0.4900000000000091	0.0017243199607386295
0.49100000000001387	0.001853589449586579
0.4919999999999902	0.0017265859954256335
0.492999999999995	0.0013684206812962785
0.4939999999999998	0.0009319690556628402
0.49500000000000455	0.0005322660983253513
0.4960000000000093	0.00011481098599430695
0.4970000000000141	-0.0002486594504369499
0.49799999999999045	-0.00020251579951358067
0.4989999999999952	0.00016744995581108313
0.5	0.00039331749346160905
0.5010000000000048	0.00042961660725948647
0.5020000000000095	0.0003100445112385053
0.5030000000000143	6.0445625118088486e-05
0.5039999999999907	-9.53606828995035e-05
0.5049999999999955	-3.7231341186050315e-05
0.5060000000000002	0.00033844422791373674
0.507000000000005	0.001008507873411002
0.5080000000000098	0.0016249988494285716
0.5090000000000146	0.0019476016627675286
0.5099999999999909	0.0020533239554501037
0.5109999999999957	0.002103174386137052
0.5120000000000005	0.002132187431520105
0.5130000000000052	0.001962535134718557
0.51400000000001	0.00147960167891803
0.5150000000000148	0.0008164215282824294
0.5159999999999911	0.0002087028238082489
0.5169999999999959	-6.47293222217904e-05
0.5180000000000007	6.786387780621794e-06
0.5190000000000055	0.00014421313274004532
0.5200000000000102	0.0002858244551222633
0.521000000000015	0.00035524925358298987
0.5219999999999914	0.00016358987513465095
0.5229999999999961	-0.00015749105538986896
0.5240000000000009	-0.00035358415738961924
0.5250000000000057	-0.0004515689607118567
0.5260000000000105	-0.00038582682257359835
0.5270000000000152	-2.1880756686076808e-05
0.5279999999999916	0.00032985951233133193
0.5289999999999964	0.0004330676934110045
0.5300000000000011	0.00044850434921084315
0.5310000000000059	0.00043039433314184805
0.5320000000000107	0.00024143227063033734
0.5330000000000155	-9.185612444362334e-05
0.5339999999999918	-0.0003990828312141481
0.5349999999999966	-0.000620219903091801
0.5360000000000014	-0.0007695606597559745
0.5370000000000061	-0.0007564391674197424
0.5380000000000109	-0.000526859036199312
0.5390000000000157	-0.0002087408186963735
0.539999999999992	-8.690142749756546e-05
0.5409999999999968	-0.00032247979569222096
0.5420000000000016	-0.0006978017828584981
0.5430000000000064	-0.001008983341804992
0.5440000000000111	-0.0012716747146526153
0.5450000000000159	-0.00140639556289468
0.5459999999999923	-0.0012758644889374615
0.546999999999997	-0.0009575460083350862
0.5480000000000018	-0.0005404886834980971
0.5490000000000066	-0.00021692926903948972
0.5500000000000114	-0.0003087916919373157
0.5510000000000161	-0.0005616333483637881
0.5519999999999925	-0.0005863214506054426
0.5529999999999973	-0.0005885696344525293
0.554000000000002	-0.0007568195498852681
0.5550000000000068	-0.0008291090326011386
0.5560000000000116	-0.0006394094961401642
0.5570000000000164	-0.0004174512592167723
0.5579999999999927	-0.00016391755213884807
0.5589999999999975	0.0003419592692366358
0.5600000000000023	0.0008414193623895727
0.561000000000007	0.0008943786689497024
0.5620000000000118	0.0005286496619274494
0.5630000000000166	0.00012222524944416335
0.563999999999993	1.8967293457183843e-05
0.5649999999999977	0.0002689164910769648
0.5660000000000025	0.0007160471699179105
0.5670000000000073	0.001118388712548768
0.568000000000012	0.001161791521154143
0.5690000000000168	0.00082042347742739
0.5699999999999932	0.000316576834258786
0.570999999999998	-0.00011337460057436743
0.5720000000000027	-0.0003763407750017045
0.5730000000000075	-0.0006413185991607229
0.5740000000000123	-0.0010473883281854057
0.575000000000017	-0.0015593335650581075
0.5759999999999934	-0.0019716948497841003
0.5769999999999982	-0.002054128056809823
0.578000000000003	-0.0018147678088009656
0.5790000000000077	-0.0015311453798076968
0.5800000000000125	-0.0014387802315409814
0.5810000000000173	-0.0014306833496950944
0.5819999999999936	-0.0013780662614477635
0.5829999999999984	-0.0012079775133018167
0.5840000000000032	-0.000700355133008479
0.585000000000008	8.949067085595175e-05
0.5860000000000127	0.000885649755906659
0.5870000000000175	0.0014128349830611064
0.5879999999999939	0.0014219180445400603
0.5889999999999986	0.0009664968122948814
0.5900000000000034	0.00031031015603399936
0.5910000000000082	-0.000325301239256337
0.592000000000013	-0.0007997830037136389
0.5930000000000177	-0.0010394969833549261
0.5939999999999941	-0.0011132712356687335
0.5949999999999989	-0.0011112026159962873
0.5960000000000036	-0.0010481445737799966
0.5970000000000084	-0.0008651729114590445
0.5980000000000132	-0.0005141165654367619
0.5989999999999895	-2.8091937464225225e-05
0.5999999999999943	0.0004827579249635505
0.6009999999999991	0.0008730958035378933
0.6020000000000039	0.0011814407789598746
0.6030000000000086	0.0015285662611859152
0.6040000000000134	0.0019035543209300343
0.6049999999999898	0.0021627182933317
0.6059999999999945	0.0022036433756076335
0.6069999999999993	0.002060483278747416
0.6080000000000041	0.0017191107667664518
0.6090000000000089	0.0011533675207773264
0.6100000000000136	0.0005031738042204914
0.61099999999999	3.5634444708776414e-05
0.6119999999999948	-0.00020504248504593647
0.6129999999999995	-0.000453413488341603
0.6140000000000043	-0.0006285850728344755
0.6150000000000091	-0.0006273827427998313
0.6160000000000139	-0.0006228500630549583
0.6169999999999902	-0.0005844245751318589
0.617999999999995	-0.0004104401048681261
0.6189999999999998	-7.619883271647865e-05
0.6200000000000045	0.0002480052516817821
0.6210000000000093	0.0003381861322364621
0.6220000000000141	0.00027853090116858326
0.6229999999999905	0.0001233830326761165
0.6239999999999952	-0.00015009647092290024
0.625	-0.00040326152400638193
0.6260000000000048	-0.0006234508442770625
0.6270000000000095	-0.0009453248954773841
0.6280000000000143	-0.0014608769880619654
0.6289999999999907	-0.002228511306066494
0.6299999999999955	-0.0029927122225510416
0.6310000000000002	-0.0032717615424613378
0.632000000000005	-0.003145897780806539
0.6330000000000098	-0.002896323409744106
0.6340000000000146	-0.002430650959217573
0.6349999999999909	-0.0019287909842824469
0.6359999999999957	-0.0016724860909422823
0.6370000000000005	-0.0015159830890052461
0.6380000000000052	-0.001180330331663093
0.63900000000001	-0.000602289974092951
0.6400000000000148	4.178725699199859e-05
0.6409999999999911	0.0005067793262805154
0.6419999999999959	0.000703054039882911
0.6430000000000007	0.000725267975923316
0.6440000000000055	0.0007036026976185994
0.6450000000000102	0.0006961505801488244
0.646000000000015	0.0004838412748053855
0.6469999999999914	-7.473686324654949e-05
0.6479999999999961	-0.0008314277159806593
0.6490000000000009	-0.0016199812423209892
0.6500000000000057	-0.0021116582332463274
0.6510000000000105	-0.0020914703384273814
0.6520000000000152	-0.0016552996825041077
0.6529999999999916	-0.001008554473879375
0.6539999999999964	-0.0005316117213460814
0.6550000000000011	-0.00040326981099925163
0.6560000000000059	-0.0003850000306426793
0.6570000000000107	-0.00030183728072419314
0.6580000000000155	-0.00010040219521689764
0.6589999999999918	0.0003445862040027947
0.6599999999999966	0.0009490505251110726
0.6610000000000014	0.0013434990066567565
0.6620000000000061	0.0014238093242848748
0.6630000000000109	0.001363540031566579
0.6640000000000157	0.0013073195083732614
0.664999999999992	0.0012044270848026173
0.6659999999999968	0.0009016621494279953
0.6670000000000016	0.00035408985678531124
0.6680000000000064	-0.0005224401502363918
0.6690000000000111	-0.001535859764521419
0.6700000000000159	-0.002274216787211625
0.6709999999999923	-0.0025769807614177687
0.671999999999997	-0.0025869607317221543
0.6730000000000018	-0.0024481885804030767
0.6740000000000066	-0.0021695564555312963
0.6750000000000114	-0.0018515580157290046
0.6760000000000161	-0.0016660901157554697
0.6769999999999925	-0.001527091400617575
0.6779999999999973	-0.001044405693036321
0.679000000000002	-0.00020804486028058733
0.6800000000000068	0.0006203256204022622
0.6810000000000116	0.001296586736260874
0.6820000000000164	0.001774540990099105
0.6829999999999927	0.0018227882692611885
0.6839999999999975	0.0012729274694516235
0.6850000000000023	0.0004923099111375784
0.686000000000007	-9.919656225410023e-05
0.6870000000000118	-0.0005976065852841828
0.6880000000000166	-0.001052103947057681
0.688999999999993	-0.001213916192741138
0.6899999999999977	-0.001046309635206022
0.6910000000000025	-0.0007510795914513757
0.6920000000000073	-0.0004948409411449362
0.693000000000012	-0.0005082866232366534
0.6940000000000168	-0.0008228586435716778
0.6949999999999932	-0.0010856310193374519
0.695999999999998	-0.001179487446287819
0.6970000000000027	-0.001128747389886886
0.6980000000000075	-0.0007401839552301226
0.6990000000000123	-2.0625917254601944e-05
0.700000000000017	0.0007244941123563109
0.7009999999999934	0.0011245068879475184
0.7019999999999982	0.0010306664263195486
0.703000000000003	0.0005842882580520126
0.7040000000000077	-3.281307539149125e-05
0.7050000000000125	-0.0006255550627884965
0.7060000000000173	-0.000936221044270269
0.7069999999999936	-0.0009653528003750189
0.7079999999999984	-0.0011600238117916994
0.7090000000000032	-0.001682491527692953
0.710000000000008	-0.00213258627290136
0.7110000000000127	-0.0022686299281464706
0.7120000000000175	-0.0022094505549423715
0.7129999999999939	-0.0020395537531725516
0.7139999999999986	-0.0017497026637465218
0.7150000000000034	-0.0014392838423784582
0.7160000000000082	-0.0011378950660061449
0.717000000000013	-0.0007028629964671573
0.7180000000000177	-0.00014395961150359682
0.7189999999999941	0.00042833502589045835
0.7199999999999989	0.0008371031934029105
0.7210000000000036	0.0008064734406527663
0.7220000000000084	0.00036353834872970836
0.7230000000000132	-0.00021920227125082903
0.7239999999999895	-0.0007282175617397968
0.7249999999999943	-0.0010330468500248102
0.7259999999999991	-0.0010207240660453643
0.7270000000000039	-0.0008180226418113001
0.7280000000000086	-0.0007964368968349511
0.7290000000000134	-0.0011194701405661256
0.7299999999999898	-0.0016081935678040615
0.7309999999999945	-0.0020397985746334335
0.7319999999999993	-0.0024117037878772507
0.7330000000000041	-0.0026100334905008182
0.7340000000000089	-0.0024360241678751393
0.7350000000000136	-0.0019101482990504515
0.73599999999999	-0.0012289618581875494
0.7369999999999948	-0.0006866264354559171
0.7379999999999995	-0.0003500842921710934
0.7390000000000043	3.973877026020034e-05
0.7400000000000091	0.000551426197147098
0.7410000000000139	0.0007837444995102416
0.7419999999999902	0.0005412842046625954
0.742999999999995	8.621308606571176e-05
0.7439999999999998	-0.0004080409389990436
0.7450000000000045	-0.0008020317439267899
0.7460000000000093	-0.000871131170701922
0.7470000000000141	-0.000622158046147625
0.7479999999999905	-0.0002940510731677115
0.7489999999999952	-0.000117939917264831
0.75	-0.00018184877227245266
0.7510000000000048	-0.000454440293007341
0.7520000000000095	-0.0007292216398790963
0.7530000000000143	-0.0007321569417704232
0.7539999999999907	-0.00047106465016755195
0.7549999999999955	-0.00012345719709028202
0.7560000000000002	0.00013416162916168872
0.757000000000005	0.0002443972997130395
0.7580000000000098	0.00044399177802167955
0.7590000000000146	0.0007902852819565709
0.7599999999999909	0.000865723021903797
0.7609999999999957	0.0004895295020852508
0.7620000000000005	6.125135358470146e-05
0.7630000000000052	-0.0001376364532283958
0.76400000000001	-0.00014934681721712195
0.7650000000000148	-2.7736876171413627e-05
0.7659999999999911	0.00012626212911071022
0.7669999999999959	0.00022244394724779681
0.7680000000000007	0.00010466651226481716
0.7690000000000055	-0.0003591532852085244
0.7700000000000102	-0.0008759901901003175
0.771000000000015	-0.0010451188710294268
0.7719999999999914	-0.0008380564286420977
0.7729999999999961	-0.0004376470350648809
0.7740000000000009	-5.2827869435834174e-05
0.7750000000000057	0.00014356938310866596
0.7760000000000105	8.810876428588799e-05
0.7770000000000152	-4.399165207980005e-05
0.7779999999999916	5.044154000399814e-05
0.7789999999999964	0.0002903816361672362
0.7800000000000011	0.00038329699888839386
0.7810000000000059	0.0002329535586129694
0.7820000000000107	-0.00011525444813731411
0.7830000000000155	-0.0004397097454664767
0.7839999999999918	-0.0005917390257601518
0.7849999999999966	-0.0006616326667048256
0.7860000000000014	-0.0007089894121801166
0.7870000000000061	-0.0007384824912035626
0.7880000000000109	-0.0008960693665587272
0.7890000000000157	-0.001219887304177103
0.789999999999992	-0.0014859121824724042
0.7909999999999968	-0.0015622910749506502
0.7920000000000016	-0.0013436292785025117
0.7930000000000064	-0.0008158777370459447
0.7940000000000111	-0.00034856954318396305
0.7950000000000159	-0.0002569720877483306
0.7959999999999923	-0.0004492296971090326
0.796999999999997	-0.0005076446906229215
0.7980000000000018	-0.0002271753688640743
0.7990000000000066	9.611731873260254e-05
0.8000000000000114	0.0003134453366189227
0.8010000000000161	0.0003483806196427075
0.8019999999999925	0.00019684183791612853
0.8029999999999973	0.00019019936007858007
0.804000000000002	0.0004256719912163476
0.8050000000000068	0.0006855751566288149
0.8060000000000116	0.0008223942470579892
0.8070000000000164	0.0007818716326251085
0.8079999999999927	0.0005976524450175269
0.8089999999999975	0.0003117880152454511
0.8100000000000023	-5.122961033743323e-05
0.811000000000007	-0.00014325512812130015
0.8120000000000118	0.00026002280391868027
0.8130000000000166	0.00089724853507267
0.813999999999993	0.0014699223716516663
0.8149999999999977	0.0017032897172746253
0.8160000000000025	0.0015752068326970736
0.8170000000000073	0.0014043011631819091
0.818000000000012	0.001512503134303067
0.8190000000000168	0.002000835768064313
0.8199999999999932	0.0025937503536042072
0.820999999999998	0.002770039548745995
0.8220000000000027	0.002321236059312337
0.8230000000000075	0.001602077305133065
0.8240000000000123	0.0009857944263611529
0.825000000000017	0.0006223779493943482
0.8259999999999934	0.0005361957693557073
0.8269999999999982	0.0005229947218103881
0.828000000000003	0.00040078110491359453
0.8290000000000077	0.0003155993389576395
0.8300000000000125	0.0005074937005336011
0.8310000000000173	0.0011008036759552198
0.8319999999999936	0.0020185596594468613
0.8329999999999984	0.002869484400379374
0.8340000000000032	0.00344392544494454
0.835000000000008	0.0038512709713152127
0.8360000000000127	0.0038983258511997576
0.8370000000000175	0.0034993880229770014
0.8379999999999939	0.003059288469824395
0.8389999999999986	0.0029562099035498335
0.8400000000000034	0.0032100955563132416
0.8410000000000082	0.003507203581837537
0.842000000000013	0.0036359316712255563
0.8430000000000177	0.003714385975853496
0.8439999999999941	0.0038331251850860504
0.8449999999999989	0.003845762019285992
0.8460000000000036	0.0037686010823847482
0.8470000000000084	0.0037521326553289214
0.8480000000000132	0.0037345012762539653
0.8489999999999895	0.0037591398073955062
0.8499999999999943	0.003888709947769353
0.8509999999999991	0.004030594771880391
0.8520000000000039	0.004213853253725031
0.8530000000000086	0.004328580131927495
0.8540000000000134	0.004182819433423468
0.8549999999999898	0.003882647960768093
0.8559999999999945	0.0035414914236984174
0.8569999999999993	0.0032837886529035742
0.8580000000000041	0.003317501730371486
0.8590000000000089	0.003548083215157316
0.8600000000000136	0.0036820779490489564
0.86099999999999	0.003582132880485478
0.8619999999999948	0.003373903545318857
0.8629999999999995	0.003307878091678873
0.8640000000000043	0.003400127412187093
0.8650000000000091	0.0035468229194801637
0.8660000000000139	0.0038603150226936833
0.8669999999999902	0.004281194053208814
0.867999999999995	0.004534783677323517
0.8689999999999998	0.004661166052901677
0.8700000000000045	0.00486103256332493
0.8710000000000093	0.005161635103592133
0.8720000000000141	0.0054646480860007784
0.8729999999999905	0.0055515231191063386
0.8739999999999952	0.005302843689759307
0.875	0.004889818356518472
0.8760000000000048	0.004474966589118612
0.8770000000000095	0.004182983663031603
0.8780000000000143	0.004165747304291756
0.8789999999999907	0.004338739894942822
0.8799999999999955	0.004470582451794769
0.8810000000000002	0.00440112316795549
0.882000000000005	0.004228910791221452
0.8830000000000098	0.004200458881057578
0.8840000000000146	0.004365661306597879
0.8849999999999909	0.0045902446343744074
0.8859999999999957	0.004760852804011062
0.8870000000000005	0.004962080791799384
0.8880000000000052	0.005123440551234371
0.88900000000001	0.005072635490033228
0.8900000000000148	0.005030515849934858
0.8909999999999911	0.005369364798899046
0.8919999999999959	0.006032274916849545
0.8930000000000007	0.006565176452123289
0.8940000000000055	0.006824908275929964
0.8950000000000102	0.00691238900162805
0.896000000000015	0.006798607388774247
0.8969999999999914	0.0066153823557724145
0.8979999999999961	0.0065629679669019225
0.8990000000000009	0.006658778273444188
0.9000000000000057	0.0067692209236795975
0.9010000000000105	0.006814849048669025
0.9020000000000152	0.0067324061681799385
0.9029999999999916	0.006491170329426588
0.9039999999999964	0.0063459013450439805
0.9050000000000011	0.006493070042741689
0.9060000000000059	0.006977314400143264
0.9070000000000107	0.007613027771756986
0.9080000000000155	0.00786063988316732
0.9089999999999918	0.0075563656432517945
0.9099999999999966	0.007054147234009545
0.9110000000000014	0.006673335849871176
0.9120000000000061	0.006572101085695614
0.9130000000000109	0.006604934702015619
0.9140000000000157	0.006549213010102584
0.914999999999992	0.006512369194133338
0.9159999999999968	0.006716631210800017
0.9170000000000016	0.007212271085256905
0.9180000000000064	0.007837393072898102
0.9190000000000111	0.008457936486478523
0.9200000000000159	0.008841514524775995
0.9209999999999923	0.008739885108058676
0.921999999999997	0.00841405581156529
0.9230000000000018	0.008223370526401652
0.9240000000000066	0.008352289545176195
0.9250000000000114	0.008881293901222609
0.9260000000000161	0.009659309094879998
0.9269999999999925	0.010364084771754545
0.9279999999999973	0.01062097044976884
0.929000000000002	0.010410143211185385
0.9300000000000068	0.010042065174189041
0.9310000000000116	0.009736392812662142
0.9320000000000164	0.00952319229075238
0.9329999999999927	0.00930613676820613
0.9339999999999975	0.009063806906423277
0.9350000000000023	0.008885221137774568
0.936000000000007	0.008828044290517756
0.9370000000000118	0.008901691658122601
0.9380000000000166	0.009060729321584748
0.938999999999993	0.009298264961548508
0.9399999999999977	0.009562451004434536
0.9410000000000025	0.009608321187276392
0.9420000000000073	0.009365114124600282
0.943000000000012	0.009064808730414153
0.9440000000000168	0.00896386454392406
0.9449999999999932	0.009150194547427049
0.945999999999998	0.009559369332607481
0.9470000000000027	0.009938143950207312
0.9480000000000075	0.009977571977560551
0.9490000000000123	0.0096664866431464
0.950000000000017	0.009200053372039108
0.9509999999999934	0.008818337975218693
0.9519999999999982	0.008694478422010654
0.953000000000003	0.008763550537816744
0.9540000000000077	0.008926967368562355
0.9550000000000125	0.00920838390453893
0.9560000000000173	0.009477466089280462
0.9569999999999936	0.009504788401544673
0.9579999999999984	0.009413507714323366
0.9590000000000032	0.009495767997143023
0.960000000000008	0.00970698526536351
0.9610000000000127	0.009759322264993653
0.9620000000000175	0.00951489663837446
0.9629999999999939	0.009326027719440688
0.9639999999999986	0.00950534450367213
0.9650000000000034	0.009942552757531864
0.9660000000000082	0.01053774975002586
0.967000000000013	0.011025932292733298
0.9680000000000177	0.011011076194101133
0.9689999999999941	0.010431485099057891
0.9699999999999989	0.009628990125964965
0.9710000000000036	0.009021300224757223
0.9720000000000084	0.008766782680564855
0.9730000000000132	0.008765033432339031
0.9739999999999895	0.008880361608663012
0.9749999999999943	0.008996158491837214
0.9759999999999991	0.008950688865739576
0.9770000000000039	0.008814753643335393
0.9780000000000086	0.008793273512694988
0.9790000000000134	0.008997060662530476
0.9799999999999898	0.009401052339043314
0.9809999999999945	0.009721376949283211
0.9819999999999993	0.009839068731106515
0.9830000000000041	0.009969019051792927
0.9840000000000089	0.010229454674191452
0.9850000000000136	0.010578316618446326
0.98599999999999	0.010861811266710042
0.9869999999999948	0.010882050506912044
0.9879999999999995	0.01058080124046512
0.9890000000000043	0.010018681276020125
0.9900000000000091	0.009479015472473762
0.9910000000000139	0.00930757483106781
0.9919999999999902	0.009374509474985526
0.992999999999995	0.00939280172538215
0.9939999999999998	0.00937178547862283
0.9950000000000045	0.009234098904026489
0.9960000000000093	0.008808050271624346
0.9970000000000141	0.00831510422876125
0.9979999999999905	0.008165872481907144
0.9989999999999952	0.008511262056837055
1.0	0.009167021510131601
1.0010000000000048	0.009813893705855392
1.0020000000000095	0.010410309799447681
1.0030000000000143	0.010826905158255684
1.0039999999999907	0.01078858072993949
1.0049999999999955	0.010494831986790132
1.0060000000000002	0.010240409446606868
1.007000000000005	0.00990233204793789
1.0080000000000098	0.00929666200950674
1.0090000000000146	0.008506678020852476
1.009999999999991	0.007845920547313145
1.0109999999999957	0.007557865594848057
1.0120000000000005	0.007471040458070455
1.0130000000000052	0.007358542149155767
1.01400000000001	0.007111394885711775
1.0150000000000148	0.006675094667232262
1.0159999999999911	0.0061948065819583675
1.016999999999996	0.005901700436838464
1.0180000000000007	0.00598518707632234
1.0190000000000055	0.006423389909867794
1.0200000000000102	0.006950870932414865
1.021000000000015	0.007311002233837183
1.0219999999999914	0.0074188613986043705
1.0229999999999961	0.007202275407708569
1.024000000000001	0.006820562260831942
1.0250000000000057	0.00662002236173409
1.0260000000000105	0.006595923740023046
1.0270000000000152	0.006572726098035719
1.0279999999999916	0.006292161337749125
1.0289999999999964	0.005711485357624557
1.0300000000000011	0.005285354095721395
1.031000000000006	0.00529545438014134
1.0320000000000107	0.005562091916645251
1.0330000000000155	0.0057125528976960105
1.0339999999999918	0.0056863971021705595
1.0349999999999966	0.00567679202799809
1.0360000000000014	0.005584915539230462
1.0370000000000061	0.005499575431093806
1.038000000000011	0.005653271562909179
1.0390000000000157	0.005993411754541267
1.039999999999992	0.006440629631991879
1.0409999999999968	0.006888481435896043
1.0420000000000016	0.007223057171783509
1.0430000000000064	0.007394556524856988
1.0440000000000111	0.007314500202211693
1.045000000000016	0.007027689678321902
1.0459999999999923	0.006791916184823332
1.046999999999997	0.006614028435278918
1.0480000000000018	0.006235550881996232
1.0490000000000066	0.005641721213078377
1.0500000000000114	0.005142850297385593
1.0510000000000161	0.005005918121726793
1.0519999999999925	0.00513459531969751
1.0529999999999973	0.005225370677389485
1.054000000000002	0.005166741362910177
1.0550000000000068	0.005043267256697348
1.0560000000000116	0.0048804077227173615
1.0570000000000164	0.0047976098105255716
1.0579999999999927	0.005080325789754259
1.0589999999999975	0.005718810504292016
1.0600000000000023	0.006489976417105137
1.061000000000007	0.007168771571279375
1.0620000000000118	0.007543615111455182
1.0630000000000166	0.007576209197194483
1.063999999999993	0.007367644551840691
1.0649999999999977	0.007062973148839191
1.0660000000000025	0.006707417511994329
1.0670000000000073	0.006326121254984329
1.068000000000012	0.00594168787155569
1.0690000000000168	0.005516180944737936
1.0699999999999932	0.0051280715331003535
1.070999999999998	0.005002568178666511
1.0720000000000027	0.00518751637191972
1.0730000000000075	0.005437659341350987
1.0740000000000123	0.005596990536244295
1.075000000000017	0.005666175395174111
1.0759999999999934	0.005652041175525646
1.0769999999999982	0.005696240138024056
1.078000000000003	0.006036526444460399
1.0790000000000077	0.006661307266240701
1.0800000000000125	0.007180509326713658
1.0810000000000173	0.007216227066847658
1.0819999999999936	0.006930089791265193
1.0829999999999984	0.006632656711580864
1.0840000000000032	0.006302105512742351
1.085000000000008	0.005943460905356801
1.0860000000000127	0.005709551140568259
1.0870000000000175	0.0056450528064795336
1.0879999999999939	0.005547852530508379
1.0889999999999986	0.0052878977857404585
1.0900000000000034	0.005065399634419876
1.0910000000000082	0.0050240350723878
1.092000000000013	0.005031732726218152
1.0930000000000177	0.004968791541516637
1.093999999999994	0.004874173146351524
1.0949999999999989	0.0047535980505593045
1.0960000000000036	0.004565052569863948
1.0970000000000084	0.004545909698639772
1.0980000000000132	0.004980374481990957
1.0989999999999895	0.005730629500247275
1.0999999999999943	0.006388868276302695
1.100999999999999	0.006636078337215245
1.1020000000000039	0.006376194043558492
1.1030000000000086	0.005816962201631526
1.1040000000000134	0.005347395760061602
1.1049999999999898	0.005049146715522923
1.1059999999999945	0.004892783440581194
1.1069999999999993	0.004787587872975063
1.108000000000004	0.0044144987032810334
1.1090000000000089	0.0037216413935139414
1.1100000000000136	0.003114957714044575
1.11099999999999	0.002926076457759663
1.1119999999999948	0.002955667557296593
1.1129999999999995	0.003033488890800129
1.1140000000000043	0.0032876806443895568
1.115000000000009	0.003690625268303105
1.1160000000000139	0.004056222138962617
1.1169999999999902	0.004360318525503892
1.117999999999995	0.00476844133233012
1.1189999999999998	0.005305807097726323
1.1200000000000045	0.005754407310856191
1.1210000000000093	0.005864887578116207
1.122000000000014	0.00549004561607358
1.1229999999999905	0.004878985592524199
1.1239999999999952	0.004377962020367221
1.125	0.004065522663205812
1.1260000000000048	0.004151756912966764
1.1270000000000095	0.004517185023115378
1.1280000000000143	0.004685910098642498
1.1289999999999907	0.0045992942444805784
1.1299999999999955	0.004384308341759624
1.1310000000000002	0.0041251403706334955
1.132000000000005	0.003969377490347981
1.1330000000000098	0.003916706388540803
1.1340000000000146	0.003826411154987941
1.134999999999991	0.0037272252906124237
1.1359999999999957	0.003699706499521671
1.1370000000000005	0.003884186234453413
1.1380000000000052	0.00433651316953565
1.13900000000001	0.004694768791575932
1.1400000000000148	0.0046931545861617074
1.1409999999999911	0.004354097636806387
1.141999999999996	0.003847416715476726
1.1430000000000007	0.0034092059394681407
1.1440000000000055	0.0032220858197873348
1.1450000000000102	0.0033654653786818756
1.146000000000015	0.0037029176720775325
1.1469999999999914	0.0039665912843731554
1.1479999999999961	0.003903940593401156
1.149000000000001	0.0034786679751146465
1.1500000000000057	0.0029499586142214262
1.1510000000000105	0.0026872510843807262
1.1520000000000152	0.0027549665460164796
1.1529999999999916	0.002956509874580071
1.1539999999999964	0.0032214241418304645
1.1550000000000011	0.003485505951236867
1.156000000000006	0.00375222888477289
1.1570000000000107	0.004062971113406366
1.1580000000000155	0.004297821272349456
1.1589999999999918	0.004427253156579436
1.1599999999999966	0.004403808948357568
1.1610000000000014	0.004127300846883397
1.1620000000000061	0.0037963064063095686
1.163000000000011	0.0037094294794433047
1.1640000000000157	0.0038957408904307655
1.164999999999992	0.0042305790614709515
1.1659999999999968	0.004566295281260402
1.1670000000000016	0.0047327411100281935
1.1680000000000064	0.0046710537334897495
1.1690000000000111	0.004450433674608956
1.170000000000016	0.004124397759857956
1.1709999999999923	0.0038339345274973624
1.171999999999997	0.0038289459630056477
1.1730000000000018	0.0040712958287332235
1.1740000000000066	0.004313863037608723
1.1750000000000114	0.00450529653821885
1.1760000000000161	0.0045816705423877835
1.1769999999999925	0.00443758986462095
1.1779999999999973	0.004247056220833656
1.179000000000002	0.004187016075971606
1.1800000000000068	0.004153670291688449
1.1810000000000116	0.004038325174146262
1.1820000000000164	0.0038898286426669593
1.1829999999999927	0.0036182389360943645
1.1839999999999975	0.003226870374641422
1.1850000000000023	0.002955667466616685
1.186000000000007	0.0028606842449541148
1.1870000000000118	0.002834673340251559
1.1880000000000166	0.0026868481644317654
1.188999999999993	0.0022520452882033304
1.1899999999999977	0.0017659230617339539
1.1910000000000025	0.0016472953669586232
1.1920000000000073	0.001944686193947831
1.193000000000012	0.0023862908062919352
1.1940000000000168	0.0026392477645651446
1.1949999999999932	0.0025628857900423796
1.195999999999998	0.0022550724634764485
1.1970000000000027	0.001881180928816395
1.1980000000000075	0.0015850060575326452
1.1990000000000123	0.0015631846597834453
1.200000000000017	0.001836149745447102
1.2009999999999934	0.002159801379616688
1.2019999999999982	0.0023929157399331658
1.203000000000003	0.0025208529140567926
1.2040000000000077	0.0026691697965977035
1.2050000000000125	0.0028073297512078987
1.2060000000000173	0.002790861964211633
1.2069999999999936	0.002716015665625182
1.2079999999999984	0.002500117000943991
1.2090000000000032	0.0021595047511180354
1.210000000000008	0.002074650380541776
1.2110000000000127	0.0024028137633509417
1.2120000000000175	0.0029505147598634096
1.2129999999999939	0.0033878328764598287
1.2139999999999986	0.003607347431708874
1.2150000000000034	0.003773767469983813
1.2160000000000082	0.0038131700482715303
1.217000000000013	0.0035939252142029865
1.2180000000000177	0.0033880204668013114
1.218999999999994	0.003476288515101622
1.2199999999999989	0.003814738229053649
1.2210000000000036	0.004060328701456228
1.2220000000000084	0.003988845008309205
1.2230000000000132	0.0038717983383116383
1.2239999999999895	0.003938559703491329
1.2249999999999943	0.004075256538023542
1.225999999999999	0.004265263106870254
1.2270000000000039	0.004489685561321455
1.2280000000000086	0.004529748879986695
1.2290000000000134	0.0043743489827705595
1.2299999999999898	0.004286716091511877
1.2309999999999945	0.004514181394215555
1.2319999999999993	0.004966259603302436
1.233000000000004	0.005311122828329573
1.2340000000000089	0.005447284395223573
1.2350000000000136	0.0053655945398394245
1.23599999999999	0.004990232867884359
1.2369999999999948	0.0044874355511819175
1.2379999999999995	0.0041990830323057615
1.2390000000000043	0.004217180956136879
1.240000000000009	0.0043703530383756295
1.2410000000000139	0.004365034045950011
1.2419999999999902	0.003974835338032001
1.242999999999995	0.003439816865691725
1.2439999999999998	0.003098679443385599
1.2450000000000045	0.0027972984898556597
1.2460000000000093	0.002430645398127318
1.247000000000014	0.0021281717555239332
1.2479999999999905	0.001777212335160261
1.2489999999999952	0.0014937098138267935
1.25	0.0016110697798565887
1.2510000000000048	0.0020731143501131477
1.2520000000000095	0.0025188839610579272
1.2530000000000143	0.0026535721402956014
1.2539999999999907	0.002422710976689224
1.2549999999999955	0.001954094608796808
1.2560000000000002	0.0015553325431874043
1.257000000000005	0.0014355245195978306
1.2580000000000098	0.0016807220108394638
1.2590000000000146	0.0022850062764567802
1.259999999999991	0.0029014541624055035
1.2609999999999957	0.0031090549190482264
1.2620000000000005	0.0029282948756343963
1.2630000000000052	0.002582257720548764
1.26400000000001	0.002119612739920562
1.2650000000000148	0.0017883283703072905
1.2659999999999911	0.0017288752251998218
1.266999999999996	0.0017546953819151945
1.2680000000000007	0.0018306928499436381
1.2690000000000055	0.0018966080377471606
1.2700000000000102	0.001943887963363533
1.271000000000015	0.00212024532015187
1.2719999999999914	0.002397910544470694
1.2729999999999961	0.0026762945626161994
1.274000000000001	0.002854879232451868
1.2750000000000057	0.002800711698849323
1.2760000000000105	0.00256114817772346
1.2770000000000152	0.0024362862593845236
1.2779999999999916	0.0026697833200528542
1.2789999999999964	0.0031491629188193926
1.2800000000000011	0.0035754064714388356
1.281000000000006	0.00381741406768743
1.2820000000000107	0.003906596143087526
1.2830000000000155	0.0038818684753261223
1.2839999999999918	0.003801021238762914
1.2849999999999966	0.003738893026769663
1.2860000000000014	0.0038625151540276903
1.2870000000000061	0.004138914071647015
1.288000000000011	0.004151166487592839
1.2890000000000157	0.003780020817685248
1.289999999999992	0.003305061152304667
1.2909999999999968	0.002980569489761997
1.2920000000000016	0.0028648700469773303
1.2930000000000064	0.002795969606342208
1.2940000000000111	0.0027369538098866997
1.295000000000016	0.0028250459423793117
1.2959999999999923	0.0029635359712494314
1.296999999999997	0.0030305720305370265
1.2980000000000018	0.0032511042945815305
1.2990000000000066	0.0038125286121974966
1.3000000000000114	0.004514268187378878
1.3010000000000161	0.004875969845529848
1.3019999999999925	0.004617117548152194
1.3029999999999973	0.003968146315894039
1.304000000000002	0.0033242710741507864
1.3050000000000068	0.0030435656684772994
1.3060000000000116	0.0032714919143468357
1.3070000000000164	0.0036541022961551484
1.3079999999999927	0.003747310656555314
1.3089999999999975	0.003560314925221242
1.3100000000000023	0.0033306410279339005
1.311000000000007	0.0032012578480173914
1.3120000000000118	0.003197041633888009
1.3130000000000166	0.0031444141113095014
1.313999999999993	0.0029177212542035313
1.3149999999999977	0.0026903412864291987
1.3160000000000025	0.002567825500222831
1.3170000000000073	0.0025230262849866847
1.318000000000012	0.0025966955433807115
1.3190000000000168	0.0027885742676767578
1.3199999999999932	0.0030498381886738812
1.320999999999998	0.0031277038925399125
1.3220000000000027	0.002834106686484983
1.3230000000000075	0.0024863984177310172
1.3240000000000123	0.0022836593014781137
1.325000000000017	0.0020553069249866773
1.3259999999999934	0.0019820845402969134
1.3269999999999982	0.002199813506438275
1.328000000000003	0.0023234248587917783
1.3290000000000077	0.002139252980934092
1.3300000000000125	0.0017721705827500323
1.3310000000000173	0.0015247490994148016
1.3319999999999936	0.0015984363927112888
1.3329999999999984	0.0018800433569636787
1.3340000000000032	0.002231725935587736
1.335000000000008	0.002545141605892365
1.3360000000000127	0.002708171613847732
1.3370000000000175	0.0027670191530697608
1.3379999999999939	0.003006056678183988
1.3389999999999986	0.0034865167013684584
1.3400000000000034	0.003789026586650035
1.3410000000000082	0.0036799307125785496
1.342000000000013	0.003381855894855512
1.3430000000000177	0.0031740681645837654
1.343999999999994	0.0030360627416974317
1.3449999999999989	0.0028714043502748865
1.3460000000000036	0.0027617185669162048
1.3470000000000084	0.0026735950715721657
1.3480000000000132	0.0024552906710404443
1.3489999999999895	0.002009974867279496
1.3499999999999943	0.0015270958291919712
1.350999999999999	0.0012149813093960127
1.3520000000000039	0.0010428314162171937
1.3530000000000086	0.0011367052055830662
1.3540000000000134	0.0014908086889295902
1.3549999999999898	0.0018163472375345435
1.3559999999999945	0.001987340816047567
1.3569999999999993	0.0020131345150007363
1.358000000000004	0.002009205569870165
1.3590000000000089	0.0021709148548652024
1.3600000000000136	0.0023862306041166903
1.36099999999999	0.0023451336318691673
1.3619999999999948	0.002261903395638143
1.3629999999999995	0.002444535878254328
1.3640000000000043	0.002730362500968031
1.365000000000009	0.0030647723191981058
1.3660000000000139	0.0035108805228198925
1.3669999999999902	0.003856730762510807
1.367999999999995	0.0036244941719782986
1.3689999999999998	0.002821368491252141
1.3700000000000045	0.0020532202272618427
1.3710000000000093	0.0016282158329543606
1.372000000000014	0.0015119440798443406
1.3729999999999905	0.0016552871516077872
1.3739999999999952	0.001959458462789332
1.375	0.0023114270132387205
1.3760000000000048	0.0026028785003604504
1.3770000000000095	0.002824929800019582
1.3780000000000143	0.003165126661561324
1.3789999999999907	0.0036269250135338993
1.3799999999999955	0.004052618375019801
1.3810000000000002	0.004356225293236982
1.382000000000005	0.004462303032178205
1.3830000000000098	0.004396377073245361
1.3840000000000146	0.004257344837615307
1.384999999999991	0.004023957640504783
1.3859999999999957	0.003718357262184835
1.3870000000000005	0.0034760200560186583
1.3880000000000052	0.003137513598778341
1.38900000000001	0.0025866168956887314
1.3900000000000148	0.0020701183733522477
1.3909999999999911	0.001830672126488686
1.391999999999996	0.0019876963139444648
1.3930000000000007	0.002398581670582711
1.3940000000000055	0.0027575505057928495
1.3950000000000102	0.002987094482116426
1.396000000000015	0.0030646925649504553
1.3969999999999914	0.002960358281010489
1.3979999999999961	0.002874601950753064
1.399000000000001	0.0029796520253766445
1.4000000000000057	0.0033009325749491225
1.4010000000000105	0.003727100962584551
1.4020000000000152	0.004021646774861054
1.4029999999999916	0.0040103588193605155
1.4039999999999964	0.0036544792258323966
1.4050000000000011	0.003227569770305916
1.406000000000006	0.0030112404876621035
1.4070000000000107	0.002841096660625375
1.4080000000000155	0.0025874163838119912
1.4089999999999918	0.002390799557874246
1.4099999999999966	0.0023071316814462506
1.4110000000000014	0.002298041125607053
1.4120000000000061	0.002287342903319445
1.413000000000011	0.0022965676747706
1.4140000000000157	0.0023793272960483947
1.414999999999992	0.0022727520944512136
1.4159999999999968	0.001800691661401288
1.4170000000000016	0.0013231171812697617
1.4180000000000064	0.0012145132883376597
1.4190000000000111	0.0014566340086843432
1.420000000000016	0.001855037185760633
1.4209999999999923	0.0021177709539328404
1.421999999999997	0.0020674848643547072
1.4230000000000018	0.0018422636613202314
1.4240000000000066	0.0016231595853875014
1.4250000000000114	0.0016144148991932283
1.4260000000000161	0.001830224248720036
1.4269999999999925	0.001892858030775102
1.4279999999999973	0.001620277237340595
1.429000000000002	0.0012340333502787182
1.4300000000000068	0.001012220547060405
1.4310000000000116	0.0011663425812180606
1.4320000000000164	0.001658906884934197
1.4329999999999927	0.002124436832255494
1.4339999999999975	0.0022173743851507943
1.4350000000000023	0.0019468907496369425
1.436000000000007	0.001557330733545026
1.4370000000000118	0.0012737597312497684
1.4380000000000166	0.001414518989600655
1.438999999999993	0.0020687867449602493
1.4399999999999977	0.002864457115676622
1.4410000000000025	0.003503608360131416
1.4420000000000073	0.0038836793848835427
1.443000000000012	0.0039744169967326215
1.4440000000000168	0.003747131349256083
1.4449999999999932	0.003299854250504275
1.445999999999998	0.0029423009955826807
1.4470000000000027	0.002782234780740911
1.4480000000000075	0.0026984569651222756
1.4490000000000123	0.0025095380258237654
1.450000000000017	0.002264594307714418
1.4509999999999934	0.0022330773084640043
1.4519999999999982	0.0024344632626105422
1.453000000000003	0.002715463001706997
1.4540000000000077	0.002930643755507667
1.4550000000000125	0.0030184231475640644
1.4560000000000173	0.0030100497449909724
1.4569999999999936	0.00298751395914465
1.4579999999999984	0.0031292829318183557
1.4590000000000032	0.003562278498597582
1.460000000000008	0.004201239798399037
1.4610000000000127	0.004695136862937321
1.4620000000000175	0.0047012109604676056
1.4629999999999939	0.004257705450538385
1.4639999999999986	0.00362953506278485
1.4650000000000034	0.003033276374401872
1.4660000000000082	0.002703712636817901
1.467000000000013	0.0027588978823360755
1.4680000000000177	0.002925712568945471
1.468999999999994	0.0029646392775131147
1.4699999999999989	0.0028945769330648297
1.4710000000000036	0.0028817738991384623
1.4720000000000084	0.003015312256797742
1.4730000000000132	0.0030448620409888605
1.4739999999999895	0.002815234636488473
1.4749999999999943	0.0024919898901245574
1.475999999999999	0.0023368524460072315
1.4770000000000039	0.0025528480904601913
1.4780000000000086	0.0031311764044756885
1.4790000000000134	0.0037449392404043103
1.4799999999999898	0.004055677594448248
1.4809999999999945	0.0040714691808130254
1.4819999999999993	0.0038616314616346514
1.483000000000004	0.0034656876958631955
1.4840000000000089	0.002972555067454863
1.4850000000000136	0.0025820206987337
1.48599999999999	0.0025717553765183254
1.4869999999999948	0.002790170267766623
1.4879999999999995	0.002957667181707535
1.4890000000000043	0.002970314275531294
1.490000000000009	0.0026787837450394925
1.4910000000000139	0.0021597100408516923
1.4919999999999902	0.0017759538046875356
1.492999999999995	0.0016477500701230774
1.4939999999999998	0.00161940047062048
1.4950000000000045	0.001710693804096941
1.4960000000000093	0.001870408687975722
1.497000000000014	0.0020164317135091814
1.4979999999999905	0.002268575720247412
1.4989999999999952	0.002553848332879749
1.5	0.002697123266844237
1.5010000000000048	0.0025318480861598047
1.5020000000000095	0.002019126832310203
1.5030000000000143	0.0014772742645217107
1.5039999999999907	0.0011313849216207927
1.5049999999999955	0.0011506033455468412
1.5060000000000002	0.0016572867064033048
1.507000000000005	0.0024078123357860193
1.5080000000000098	0.003032044420088198
1.5090000000000146	0.0033054889530488296
1.509999999999991	0.003225014651283775
1.5109999999999957	0.0030687742896660097
1.5120000000000005	0.0030622711926295842
1.5130000000000052	0.003106989331612464
1.51400000000001	0.0032449855135192607
1.5150000000000148	0.0034145894736408167
1.5159999999999911	0.003369030250360616
1.516999999999996	0.0032920317927271903
1.5180000000000007	0.0034093883338042197
1.5190000000000055	0.003612220109571407
1.5200000000000102	0.0036946790843481736
1.521000000000015	0.0036122008806898087
1.5219999999999914	0.0035448662316968083
1.5229999999999961	0.0036140199225971337
1.524000000000001	0.0038716588861351653
1.5250000000000057	0.004365793666423201
1.5260000000000105	0.0049193224103976085
1.5270000000000152	0.005180313339071763
1.5279999999999916	0.004993830393323684
1.5289999999999964	0.004454403056291412
1.5300000000000011	0.0038325379429835493
1.531000000000006	0.003413192970375345
1.5320000000000107	0.003267918475339915
1.5330000000000155	0.0034426089049124364
1.5339999999999918	0.003916858992616845
1.5349999999999966	0.004458903093568889
1.5360000000000014	0.004881309528917299
1.5370000000000061	0.005165531614065522
1.538000000000011	0.005392318319637823
1.5390000000000157	0.005553934103433189
1.539999999999992	0.005485636429850338
1.5409999999999968	0.005143041630958578
1.5420000000000016	0.00468809056700481
1.5430000000000064	0.0043770397127094185
1.5440000000000111	0.004344827560942122
1.545000000000016	0.004550631412879813
1.5459999999999923	0.004947001150140906
1.546999999999997	0.005399888873161451
1.5480000000000018	0.005600132950984715
1.5490000000000066	0.00532657240663692
1.5500000000000114	0.0046802013693079125
1.5510000000000161	0.003913444310186254
1.5519999999999925	0.0032819034253299684
1.5529999999999973	0.0028512468497519095
1.554000000000002	0.002496160087790855
1.5550000000000068	0.002226775438658457
1.5560000000000116	0.0020165096533042437
1.5570000000000164	0.0018671997892982795
1.5579999999999927	0.001937273955551877
1.5589999999999975	0.002180945624619568
1.5600000000000023	0.002471684816306219
1.561000000000007	0.002808066908025264
1.5620000000000118	0.003155527422353366
1.5630000000000166	0.0034655375322172333
1.563999999999993	0.0037686894632122936
1.5649999999999977	0.0040196107479397725
1.5660000000000025	0.004212947477786333
1.5670000000000073	0.004367778388146171
1.568000000000012	0.004258461067990549
1.5690000000000168	0.003723632096383156
1.5699999999999932	0.0029815503184744685
1.570999999999998	0.0025387030519792297
1.5720000000000027	0.0026224260236848984
1.5730000000000075	0.002902185499046084
1.5740000000000123	0.003051735312630033
1.575000000000017	0.002987958952519243
1.5759999999999934	0.0025991597936445565
1.5769999999999982	0.0019222585167257833
1.578000000000003	0.0013873578310139578
1.5790000000000077	0.0012879974232498093
1.5800000000000125	0.0015164979772634979
1.5810000000000173	0.001899659655222763
1.5819999999999936	0.0023171887517259293
1.5829999999999984	0.0027425284878024314
1.5840000000000032	0.0031122488899577583
1.585000000000008	0.003387546559421306
1.5860000000000127	0.003738635295283732
1.5870000000000175	0.004034527598098858
1.5879999999999939	0.003897867769210972
1.5889999999999986	0.0033979867383342466
1.5900000000000034	0.0028921103148413785
1.5910000000000082	0.002661584756048274
1.592000000000013	0.0028191797347711933
1.5930000000000177	0.0031094104346878204
1.593999999999994	0.0031468336705091637
1.5949999999999989	0.0029125560432765596
1.5960000000000036	0.0025340345501994044
1.5970000000000084	0.002132020796528522
1.5980000000000132	0.0019604663919960963
1.5989999999999895	0.002092787613265479
1.5999999999999943	0.0023839374723957363
1.600999999999999	0.0026970136188428917
1.6020000000000039	0.0030629108389246262
1.6030000000000086	0.0035403227509558377
1.6040000000000134	0.004018256392741115
1.6049999999999898	0.004468586997380619
1.6059999999999945	0.004875523475850407
1.6069999999999993	0.004963013624165402
1.608000000000004	0.004619230421436971
1.6090000000000089	0.004058698997487564
1.6100000000000136	0.003549843386895457
1.61099999999999	0.0033511294811487957
1.6119999999999948	0.0034730630850883237
1.6129999999999995	0.003596409933949385
1.6140000000000043	0.003311729721801271
1.615000000000009	0.002666217730758813
1.6160000000000139	0.002168362126572454
1.6169999999999902	0.0021530022149849337
1.617999999999995	0.0026186222587174512
1.6189999999999998	0.0033777777392964836
1.6200000000000045	0.003985896530305233
1.6210000000000093	0.004216894543458416
1.622000000000014	0.004244142818451646
1.6229999999999905	0.004017628709769294
1.6239999999999952	0.0036053449945998572
1.625	0.0032451722450104192
1.6260000000000048	0.0030370863700568407
1.6270000000000095	0.0030057259194080643
1.6280000000000143	0.0029673051962526564
1.6289999999999907	0.002767456953716163
1.6299999999999955	0.0024241038505627976
1.6310000000000002	0.0019560648714955775
1.632000000000005	0.0013698548268603616
1.6330000000000098	0.0006678560349664409
1.6340000000000146	-1.5928334266224198e-05
1.634999999999991	-0.0004854673517953323
1.6359999999999957	-0.0007343942331412556
1.6370000000000005	-0.0006969279244630755
1.6380000000000052	-0.00012844985969895362
1.63900000000001	0.0009443214510587161
1.6400000000000148	0.0020625891733851986
1.6409999999999911	0.0028247476644622793
1.641999999999996	0.0032533062334083596
1.6430000000000007	0.0035712466356625505
1.6440000000000055	0.0038701740037714316
1.6450000000000102	0.0040064246906692524
1.646000000000015	0.004076260812508448
1.6469999999999914	0.004380196776104128
1.6479999999999961	0.004579314601569795
1.649000000000001	0.004316823918607771
1.6500000000000057	0.0038453870824852743
1.6510000000000105	0.0034271625210111623
1.6520000000000152	0.0030208792571189136
1.6529999999999916	0.002593973489316781
1.6539999999999964	0.0023678252816443646
1.6550000000000011	0.0023351756004692525
1.656000000000006	0.002259409983025762
1.6570000000000107	0.0022911564023120334
1.6580000000000155	0.002681997769652167
1.6589999999999918	0.0031844087606502924
1.6599999999999966	0.003494114768797907
1.6610000000000014	0.0035513325083882386
1.6620000000000061	0.003293949178357014
1.663000000000011	0.0028621992569535237
1.6640000000000157	0.0025221575315161893
1.664999999999992	0.002232739423323249
1.6659999999999968	0.001852452876272892
1.6670000000000016	0.0015997496116222365
1.6680000000000064	0.0015626244000266354
1.6690000000000111	0.0015190787108876336
1.670000000000016	0.001442229019956276
1.6709999999999923	0.0013470780691746675
1.671999999999997	0.0012091786476817745
1.6730000000000018	0.001112796944168437
1.6740000000000066	0.0010032491280194122
1.6750000000000114	0.0007492642000110905
1.6760000000000161	0.0006269302505836905
1.6769999999999925	0.0009855572052313022
1.6779999999999973	0.001740074197407182
1.679000000000002	0.002565912037756135
1.6800000000000068	0.0031982411195827787
1.6810000000000116	0.0034660680024254376
1.6820000000000164	0.003282890335150057
1.6829999999999927	0.002788736521400992
1.6839999999999975	0.0022886959973371646
1.6850000000000023	0.002011989371979439
1.686000000000007	0.001976483604620327
1.6870000000000118	0.0019452823899648308
1.6880000000000166	0.0016668566182351796
1.688999999999993	0.0011965475602044862
1.6899999999999977	0.0007514521833171806
1.6910000000000025	0.00043822369822388296
1.6920000000000073	0.0002560674529927809
1.693000000000012	0.00019453680973002818
1.6940000000000168	0.00024003104777392537
1.6949999999999932	0.0003970396013373012
1.695999999999998	0.000665998707542137
1.6970000000000027	0.0011186223733368195
1.6980000000000075	0.0018673352534821497
1.6990000000000123	0.002760157613241887
1.700000000000017	0.0034033517175768857
1.7009999999999934	0.0035517083830098883
1.7019999999999982	0.003340328319584973
1.703000000000003	0.0031172630511875354
1.7040000000000077	0.003063777568981685
1.7050000000000125	0.0030240180148739526
1.7060000000000173	0.0028133698569283716
1.7069999999999936	0.002335758125691978
1.7079999999999984	0.001438648350391425
1.7090000000000032	0.00021420350423140277
1.710000000000008	-0.000795872638246653
1.7110000000000127	-0.00119435552345859
1.7120000000000175	-0.001065740743666943
1.7129999999999939	-0.0005930850027935364
1.7139999999999986	8.203422405728134e-05
1.7150000000000034	0.000664856625661514
1.7160000000000082	0.0009493882066387016
1.717000000000013	0.0011368691485889038
1.7180000000000177	0.001486721668673141
1.718999999999994	0.0019355954025592759
1.7199999999999989	0.002264278115426066
1.7210000000000036	0.002422387960828498
1.7220000000000084	0.0024481138121066337
1.7230000000000132	0.00247951258496526
1.7239999999999895	0.0027079025497478426
1.7249999999999943	0.0030579472494935978
1.725999999999999	0.0033006818638616764
1.7270000000000039	0.0032417248162137646
1.7280000000000086	0.0027698550578869607
1.7290000000000134	0.001989083666610547
1.7299999999999898	0.0012439753869242232
1.7309999999999945	0.0007847399544815836
1.7319999999999993	0.0006488760931375737
1.733000000000004	0.0007928614021261993
1.7340000000000089	0.0011029150891590511
1.7350000000000136	0.0014891730105874856
1.73599999999999	0.0018391757944344889
1.7369999999999948	0.0021422894475104926
1.7379999999999995	0.0025037135619729867
1.7390000000000043	0.002898883633617011
1.740000000000009	0.0031861045863763593
1.7410000000000139	0.003220557567958693
1.7419999999999902	0.0030282288216771924
1.742999999999995	0.00282353162850546
1.7439999999999998	0.0027443708155643343
1.7450000000000045	0.0026398876395243853
1.7460000000000093	0.0023567245113080837
1.747000000000014	0.0018669385025287255
1.7479999999999905	0.0010845528944942728
1.7489999999999952	0.00027115642832509224
1.75	-0.00010391617752247839
1.7510000000000048	5.784064762348606e-05
1.7520000000000095	0.000636871037378306
1.7530000000000143	0.0014042204198654318
1.7539999999999907	0.0021344602176895933
1.7549999999999955	0.002734018081599565
1.7560000000000002	0.0031641849152994617
1.757000000000005	0.0034372950083900733
1.7580000000000098	0.0036480583684670442
1.7590000000000146	0.003945262876196676
1.759999999999991	0.0041926036621156015
1.7609999999999957	0.0040756930234522315
1.7620000000000005	0.0036658107672740137
1.7630000000000052	0.0032086032367808492
1.76400000000001	0.00265142376986649
1.7650000000000148	0.001969404294948962
1.7659999999999911	0.0014189802380282224
1.766999999999996	0.0010361804954568399
1.7680000000000007	0.0005724236885757961
1.7690000000000055	0.00016263665973603736
1.7700000000000102	0.0002557525290844964
1.771000000000015	0.0008684888909944455
1.7719999999999914	0.001684871823325551
1.7729999999999961	0.002521955406288079
1.774000000000001	0.0033418835339049657
1.7750000000000057	0.004082520800650968
1.7760000000000105	0.004553446599893096
1.7770000000000152	0.004643027910873787
1.7779999999999916	0.0045483245371169545
1.7789999999999964	0.004591257860091957
1.7800000000000011	0.00488146768519071
1.781000000000006	0.0051464406448245015
1.7820000000000107	0.005005769876870403
1.7830000000000155	0.004400401044694746
1.7839999999999918	0.003609391149223651
1.7849999999999966	0.00304405371186256
1.7860000000000014	0.0027464747478394003
1.7870000000000061	0.002431309831502304
1.788000000000011	0.002067458053835125
1.7890000000000157	0.0017997050233882206
1.789999999999992	0.0017672619220587826
1.7909999999999968	0.0020346863464149045
1.7920000000000016	0.0025229650220071065
1.7930000000000064	0.0031447637094013103
1.7940000000000111	0.0037431073979656837
1.795000000000016	0.004023188252217036
1.7959999999999923	0.0038771267843045187
1.796999999999997	0.003614247496224632
1.7980000000000018	0.0036076350646561117
1.7990000000000066	0.0038867521330985255
1.8000000000000114	0.004238221020174127
1.8010000000000161	0.004305227984970461
1.8019999999999925	0.0037631185261486344
1.8029999999999973	0.0028896633750794543
1.804000000000002	0.002148270576284972
1.8050000000000068	0.001563652758890477
1.8060000000000116	0.0011082341970118925
1.8070000000000164	0.0007446023501223031
1.8079999999999927	0.00045945990112450374
1.8089999999999975	0.0003752444364004681
1.8100000000000023	0.000596577335292281
1.811000000000007	0.0011227136582703245
1.8120000000000118	0.0017721807168382675
1.8130000000000166	0.0022928595594562395
1.813999999999993	0.002532854113305838
1.8149999999999977	0.002553491331481972
1.8160000000000025	0.00249985476819381
1.8170000000000073	0.002569928873115135
1.818000000000012	0.003079309121247764
1.8190000000000168	0.003950272397309718
1.8199999999999932	0.004598704085613914
1.820999999999998	0.004599220850447505
1.8220000000000027	0.0038916433521283267
1.8230000000000075	0.0027374137074684946
1.8240000000000123	0.001647520664803892
1.825000000000017	0.0009284956255428689
1.8259999999999934	0.0005997297083553121
1.8269999999999982	0.00047820400181119993
1.828000000000003	0.0003034760505840062
1.8290000000000077	0.00013359137768054197
1.8300000000000125	0.00014753411699830465
1.8310000000000173	0.0003466801573006606
1.8319999999999936	0.0007506815047562121
1.8329999999999984	0.0012864736923812181
1.8340000000000032	0.0017584793020435363
1.835000000000008	0.0021831613315113074
1.8360000000000127	0.0024819673202065573
1.8370000000000175	0.0025488656023946454
1.8379999999999939	0.002571148797162248
1.8389999999999986	0.0026639477185854687
1.8400000000000034	0.0026858440554606844
1.8410000000000082	0.00241313481322436
1.842000000000013	0.0019167829613588871
1.8430000000000177	0.001479074655056145
1.843999999999994	0.0011095177773214893
1.8449999999999989	0.000816816696364242
1.8460000000000036	0.0008355949799883078
1.8470000000000084	0.0011827632788308229
1.8480000000000132	0.001591428966121189
1.8489999999999895	0.0018082968541195399
1.8499999999999943	0.0019451132675141203
1.850999999999999	0.0022035992349418443
1.8520000000000039	0.0024812730471528432
1.8530000000000086	0.0026926040615955493
1.8540000000000134	0.0027379860450080784
1.8549999999999898	0.002584253394942504
1.8559999999999945	0.0025550311942383885
1.8569999999999993	0.0027904828008220584
1.858000000000004	0.003027748814198983
1.8590000000000089	0.0031095519678534522
1.8600000000000136	0.003036435918069458
1.86099999999999	0.0026807248026221586
1.8619999999999948	0.0019997877657509378
1.8629999999999995	0.0011899367151873008
1.8640000000000043	0.000517578856111367
1.865000000000009	0.0001572863258307855
1.8660000000000139	9.60913356209403e-05
1.8669999999999902	0.00020749440987088974
1.867999999999995	0.00021639486767144334
1.8689999999999998	-4.318442858419758e-06
1.8700000000000045	-0.00020538930951152778
1.8710000000000093	-8.292163369638672e-05
1.872000000000014	0.0002998819454602675
1.8729999999999905	0.0006871741316847313
1.8739999999999952	0.0009967127830536882
1.875	0.0012816299765190386
1.8760000000000048	0.0016152144851107053
1.8770000000000095	0.0019174530109773436
1.8780000000000143	0.002150411742484426
1.8789999999999907	0.0022843778259398206
1.8799999999999955	0.002197052966205426
1.8810000000000002	0.0017518303642303223
1.882000000000005	0.0009951203411673326
1.8830000000000098	0.0003340923853376587
1.8840000000000146	2.725339482267941e-05
1.884999999999991	0.0001346695765862549
1.8859999999999957	0.0007196424506337173
1.8870000000000005	0.0015538038576421442
1.8880000000000052	0.002162339400339164
1.88900000000001	0.002356850075289074
1.8900000000000148	0.0023823942197220838
1.8909999999999911	0.002429712361167624
1.891999999999996	0.002480887543612198
1.8930000000000007	0.002578613763923432
1.8940000000000055	0.002740063572272078
1.8950000000000102	0.002823064429900768
1.896000000000015	0.0026852311391447614
1.8969999999999914	0.0023807212471931294
1.8979999999999961	0.002022532342577321
1.899000000000001	0.0016731921436958785
1.9000000000000057	0.0014864470735678204
1.9010000000000105	0.0013836385361307713
1.9020000000000152	0.0010911135284557005
1.9029999999999916	0.0007832826587494957
1.9039999999999964	0.0007610355929683621
1.9050000000000011	0.0009845330007309805
1.906000000000006	0.0013704268289513877
1.9070000000000107	0.0017836354009008737
1.9080000000000155	0.001986369410655442
1.9089999999999918	0.0019158182198810714
1.9099999999999966	0.0017080667847109154
1.9110000000000014	0.0016437655804821816
1.9120000000000061	0.0019349042390648385
1.913000000000011	0.00242199292909806
1.9140000000000157	0.0028519465611678285
1.914999999999992	0.0030262722142175846
1.9159999999999968	0.002819125539307521
1.9170000000000016	0.0023606408534764256
1.9180000000000064	0.0018239092184773043
1.9190000000000111	0.0013592425954169762
1.920000000000016	0.001139122003950277
1.9209999999999923	0.0010665377218064265
1.921999999999997	0.0009762224031053535
1.9230000000000018	0.0010550121954597813
1.9240000000000066	0.0014160852701570192
1.9250000000000114	0.0019068530205594847
1.9260000000000161	0.0025606875020716124
1.9269999999999925	0.003276476583355059
1.9279999999999973	0.0035827823063145914
1.929000000000002	0.0034345434240958816
1.9300000000000068	0.0032613302379456144
1.9310000000000116	0.0032719135868548577
1.9320000000000164	0.003459809058460106
1.9329999999999927	0.003677925016717154
1.9339999999999975	0.003676748939110741
1.9350000000000023	0.003343232891023451
1.936000000000007	0.0027272817587071785
1.9370000000000118	0.0020466779323520257
1.9380000000000166	0.0015052949932052861
1.938999999999993	0.0010948812765403382
1.9399999999999977	0.0007674077983952365
1.9410000000000025	0.0004755014401967017
1.9420000000000073	0.0002505868143045653
1.943000000000012	0.0002511600392014479
1.9440000000000168	0.0006278535183867895
1.9449999999999932	0.001387724717020422
1.945999999999998	0.0022368479736063485
1.9470000000000027	0.002912691518467181
1.9480000000000075	0.0033539590642379657
1.9490000000000123	0.0034987924156717476
1.950000000000017	0.0034217142625743158
1.9509999999999934	0.0034087413083017104
1.9519999999999982	0.003579054033318041
1.953000000000003	0.003655836250529898
1.9540000000000077	0.003368099636907207
1.9550000000000125	0.002740151489116549
1.9560000000000173	0.0018907160213306184
1.9569999999999936	0.001142524528544353
1.9579999999999984	0.0008584143683427747
1.9590000000000032	0.0009275324476347713
1.960000000000008	0.0010856629275242113
1.9610000000000127	0.0012881800073087923
1.9620000000000175	0.0015851835193618768
1.9629999999999939	0.0019909245965648026
1.9639999999999986	0.0024475680345550366
1.9650000000000034	0.0029399457034182674
1.9660000000000082	0.003328426315128752
1.967000000000013	0.0033351364152922613
1.9680000000000177	0.003043554876137833
1.968999999999994	0.0026733581597104816
1.9699999999999989	0.0023160042043368634
1.9710000000000036	0.0021470350000152294
1.9720000000000084	0.0021949491834716284
1.9730000000000132	0.0022687264045355704
1.9739999999999895	0.0021648409296015636
1.9749999999999943	0.0018203396536877747
1.975999999999999	0.0012614570500688593
1.9770000000000039	0.0005459736895643275
1.9780000000000086	7.759857262401582e-05
1.9790000000000134	8.867709435644855e-05
1.9799999999999898	0.00023397807376746016
1.9809999999999945	0.0004299657181174865
1.9819999999999993	0.0008616137792651912
1.983000000000004	0.00153387392453741
1.9840000000000089	0.0023625098762183327
1.9850000000000136	0.003165784859382015
1.98599999999999	0.00375945944372047
1.9869999999999948	0.003961196917756649
1.9879999999999995	0.0037457322628555723
1.9890000000000043	0.0033778972194951074
1.990000000000009	0.0030623146568173887
1.9910000000000139	0.002820543994795699
1.9919999999999902	0.0025986118033740624
1.992999999999995	0.0022390992543472876
1.9939999999999998	0.0016237124428060135
1.9950000000000045	0.0007745408589543423
1.9960000000000093	-0.00015129158234383766
1.997000000000014	-0.000816006169371164
1.9979999999999905	-0.0009464022222154256
