# Supplementary material for: Stimulus duration encoding occurs early in the moth olfactory pathway
Source: Commun Biol. 2024 Oct 3;7:1252. doi: 10.1038/s42003-024-06921-z (PMC11449909; doi:10.1038/s42003-024-06921-z)
Supplement: Supplementary file 3 — Supplementary Data 1 [file 42003_2024_6921_MOESM3_ESM.zip › Fig 1/B/2s.csv]

time	PID (mV)
0.0	0.07088211433873903
0.0010000000000331966	0.07102627319806487
0.0020000000000095497	0.07133397347298187
0.0030000000000427463	0.07181299307585354
0.004000000000019099	0.07219439306491893
0.0049999999999954525	0.07232006192966622
0.006000000000028649	0.07241320701877418
0.007000000000005002	0.0725959518958752
0.008000000000038199	0.07290891645324304
0.009000000000014552	0.07335286929805784
0.009999999999990905	0.07363282467693288
0.011000000000024102	0.07354301642596539
0.012000000000000455	0.07329291710644226
0.013000000000033651	0.07321922858076269
0.014000000000010004	0.07333726553902009
0.015000000000043201	0.07352315777801266
0.016000000000019554	0.07391571006999964
0.016999999999995907	0.07448590089046148
0.018000000000029104	0.07489097148896429
0.019000000000005457	0.07486974311759953
0.020000000000038654	0.07450293764165794
0.021000000000015007	0.07428137361947806
0.02199999999999136	0.07435634901989907
0.023000000000024556	0.07438893809412139
0.02400000000000091	0.07439741436066472
0.025000000000034106	0.07447295977133717
0.02600000000001046	0.07447245341467612
0.027000000000043656	0.07447113324114474
0.02800000000002001	0.07452909930894691
0.028999999999996362	0.07462195662229743
0.03000000000002956	0.07475886846906343
0.03100000000000591	0.07481782724609642
0.03200000000003911	0.07477453591952843
0.03300000000001546	0.07475271190283683
0.033999999999991815	0.07489324861695845
0.03500000000002501	0.07533047508834745
0.036000000000001364	0.07599460555111559
0.03700000000003456	0.07658979530762977
0.038000000000010914	0.07691127079016402
0.03900000000004411	0.076945582892054
0.040000000000020464	0.07678646308100667
0.04099999999999682	0.07667418811709714
0.04200000000003001	0.07670308163770967
0.043000000000006366	0.07677059180953139
0.04400000000003956	0.07679303512738711
0.045000000000015916	0.07660699290830264
0.04599999999999227	0.07623927900033767
0.047000000000025466	0.07593970097750535
0.04800000000000182	0.075836800695678
0.049000000000035016	0.0759731253559015
0.05000000000001137	0.07627178216171204
0.051000000000044565	0.07653637922367595
0.05200000000002092	0.07671773942669491
0.05299999999999727	0.07695422031546162
0.05400000000003047	0.07728421573421906
0.05500000000000682	0.07755959908218335
0.05600000000004002	0.07775484402537947
0.05700000000001637	0.07801720706567261
0.057999999999992724	0.07821447392134084
0.05900000000002592	0.07812518981901784
0.060000000000002274	0.07787606233342226
0.06100000000003547	0.07772107251858484
0.06200000000001182	0.07787831831277847
0.06300000000004502	0.07833320178066971
0.06400000000002137	0.07888216131997128
0.06499999999999773	0.0792932749257731
0.06600000000003092	0.079275845015093
0.06700000000000728	0.07882062278844026
0.06800000000004047	0.07837205775792055
0.06900000000001683	0.07833761241772308
0.06999999999999318	0.07860095577647108
0.07100000000002638	0.0787514049934015
0.07200000000000273	0.07868334593542858
0.07300000000003593	0.07863851257160315
0.07400000000001228	0.07877811410425561
0.07499999999998863	0.0790180523113726
0.07600000000002183	0.07932177429170562
0.07699999999999818	0.07964396383111128
0.07800000000003138	0.07968514819698092
0.07900000000000773	0.07935904601726618
0.08000000000004093	0.07891204237692273
0.08100000000001728	0.07869152351552922
0.08199999999999363	0.07882630416430203
0.08300000000002683	0.07900594661443883
0.08400000000000318	0.07902984326743834
0.08500000000003638	0.07888529469431926
0.08600000000001273	0.07859568060156219
0.08699999999998909	0.0783281700586329
0.08800000000002228	0.07824458455196259
0.08899999999999864	0.07841196366680458
0.09000000000003183	0.07868871997655225
0.09100000000000819	0.07893653075533802
0.09200000000004138	0.07924008064765431
0.09300000000001774	0.07968955471066153
0.09399999999999409	0.08027660612246912
0.09500000000002728	0.08078812942041713
0.09600000000000364	0.08099603713146264
0.09700000000003683	0.08087567312447597
0.09800000000001319	0.08048291883968473
0.09899999999998954	0.08001993808108665
0.10000000000002274	0.07980242527679948
0.10099999999999909	0.07992937663252997
0.10200000000003229	0.08021004250353059
0.10300000000000864	0.08049142838114776
0.10400000000004184	0.08070342751825699
0.10500000000001819	0.08076155719654965
0.10599999999999454	0.08067908252476963
0.10700000000002774	0.08062102700085916
0.10800000000000409	0.0807774102135137
0.10900000000003729	0.08117872185772557
0.11000000000001364	0.08183444875316281
0.11099999999999	0.08262860793081828
0.11200000000002319	0.08321795577139302
0.11299999999999955	0.08354771805570627
0.11400000000003274	0.08385371356097737
0.1150000000000091	0.08419625351345461
0.11600000000004229	0.08440586284872786
0.11700000000001864	0.08436017906032633
0.117999999999995	0.08403963642525891
0.1190000000000282	0.0835029488559278
0.12000000000000455	0.08299077816402489
0.12100000000003774	0.08263327364289497
0.1220000000000141	0.08247044417131244
0.12299999999999045	0.08244857755302393
0.12400000000002365	0.08233965220463801
0.125	0.08218562076531555
0.1260000000000332	0.08201645595105322
0.12700000000000955	0.08177029159339311
0.12800000000004275	0.08169387236007752
0.1290000000000191	0.08192270414070091
0.12999999999999545	0.082321263742549
0.13100000000002865	0.08283853607519998
0.132000000000005	0.08341263440885438
0.1330000000000382	0.08382164626137456
0.13400000000001455	0.083910184899052
0.1349999999999909	0.08385262085743861
0.1360000000000241	0.08385407980906878
0.13700000000000045	0.08385447539055413
0.13800000000003365	0.08383878905473319
0.13900000000001	0.08376030010127122
0.1400000000000432	0.08345315850317059
0.14100000000001955	0.08311291885884842
0.1419999999999959	0.08294692718951824
0.1430000000000291	0.0827806985793873
0.14400000000000546	0.0825677141923622
0.14500000000003865	0.08230954281064706
0.146000000000015	0.08202588047696269
0.14699999999999136	0.08207270338467065
0.14800000000002456	0.0827030822137842
0.1490000000000009	0.08364795677624404
0.1500000000000341	0.08445096679363573
0.15100000000001046	0.08498807702321276
0.15200000000004366	0.08534993420310455
0.15300000000002	0.08550448777275665
0.15399999999999636	0.08549710445915171
0.15500000000002956	0.08545504512805469
0.1560000000000059	0.0853967456821434
0.1570000000000391	0.08527880909239594
0.15800000000001546	0.08504442446226834
0.15899999999999181	0.08463281843368309
0.160000000000025	0.08407113228212992
0.16100000000000136	0.08355991696547926
0.16200000000003456	0.08319930088745009
0.16300000000001091	0.08311933137620997
0.1640000000000441	0.08346269276687135
0.16500000000002046	0.08394705917802137
0.16599999999999682	0.08429649050647692
0.16700000000003	0.08466592978760401
0.16800000000000637	0.08534028393050175
0.16900000000003956	0.08635598396553235
0.17000000000001592	0.08743682098209193
0.17099999999999227	0.0881925532073331
0.17200000000002547	0.08834390412383986
0.17300000000000182	0.08792839562451737
0.17400000000003502	0.08733416589215581
0.17500000000001137	0.08688654390049066
0.17600000000004457	0.08666934715480634
0.17700000000002092	0.08663855600487746
0.17799999999999727	0.08655773939036715
0.17900000000003047	0.0862457600037847
0.18000000000000682	0.08575464799887023
0.18100000000004002	0.08523921714480265
0.18200000000001637	0.08488952535237404
0.18299999999999272	0.08478399643043089
0.18400000000002592	0.08491221663927684
0.18500000000000227	0.08522660859137332
0.18600000000003547	0.08566032262458823
0.18700000000001182	0.08627874461397322
0.18800000000004502	0.08711278612776896
0.18900000000002137	0.08805653173781902
0.18999999999999773	0.08891701747365843
0.19100000000003092	0.089470476789967
0.19200000000000728	0.08971882427319722
0.19300000000004047	0.08974679753057702
0.19400000000001683	0.08967008887941663
0.19499999999999318	0.08975216511050199
0.19600000000002638	0.08996348166040002
0.19700000000000273	0.08998609590499873
0.19800000000003593	0.089701778779673
0.19900000000001228	0.08906741589432121
0.19999999999998863	0.0881107529458327
0.20100000000002183	0.08726440054288398
0.20199999999999818	0.08684386542972078
0.20300000000003138	0.08669471674319018
0.20400000000000773	0.08672694836657424
0.20500000000004093	0.08701150008755709
0.20600000000001728	0.08744846240143156
0.20699999999999363	0.08794543709934999
0.20800000000002683	0.08864181183267927
0.20900000000000318	0.0895084315274488
0.21000000000003638	0.0902468470274358
0.21100000000001273	0.09066641847899648
0.21199999999998909	0.0908386649395454
0.21300000000002228	0.0909913900992132
0.21399999999999864	0.09123753938155499
0.21500000000003183	0.09148094246804961
0.21600000000000819	0.09157998529071687
0.21700000000004138	0.09143903844620871
0.21800000000001774	0.09096890518690115
0.2189999999999941	0.09028129674248664
0.22000000000002728	0.0896622121791153
0.22100000000000364	0.08932159588383026
0.22200000000003683	0.0893839399991272
0.2230000000000132	0.08979516639361673
0.22399999999998954	0.09036999170027293
0.22500000000002274	0.09098444946962703
0.2259999999999991	0.09155612819755854
0.2270000000000323	0.09202851005245938
0.22800000000000864	0.09252349824631123
0.22900000000004184	0.09309746768923555
0.2300000000000182	0.09356613713919826
0.23099999999999454	0.0938101221239358
0.23200000000002774	0.09380832666749006
0.2330000000000041	0.09369609184492766
0.2340000000000373	0.0936430331732736
0.23500000000001364	0.09359874199850138
0.23599999999999	0.0935889627737172
0.2370000000000232	0.09358261530414547
0.23799999999999955	0.09326286395528749
0.23900000000003274	0.09260568401448
0.2400000000000091	0.09190007727461369
0.2410000000000423	0.09136250757860376
0.24200000000001864	0.0912636648560392
0.242999999999995	0.09168414067273378
0.2440000000000282	0.09234921890528902
0.24500000000000455	0.09294809079961608
0.24600000000003774	0.09341939319146242
0.2470000000000141	0.09404302739862302
0.24799999999999045	0.09488053450555922
0.24900000000002365	0.09554024698356756
0.25	0.09587645999905536
0.2510000000000332	0.09596752426758082
0.25200000000000955	0.0958148973450279
0.25300000000004275	0.09562185275945323
0.2540000000000191	0.09543709973125747
0.25499999999999545	0.09506171557232479
0.25600000000002865	0.09467699181911993
0.257000000000005	0.09439553923745825
0.2580000000000382	0.09394866235904864
0.25900000000001455	0.09329226275663638
0.2599999999999909	0.09266271768507561
0.2610000000000241	0.09247221665380367
0.26200000000000045	0.09299558363998273
0.26300000000003365	0.09391555441994948
0.26400000000001	0.09478083996749787
0.2650000000000432	0.09544343530779109
0.26600000000001955	0.09582567921866048
0.2669999999999959	0.09601799359980712
0.2680000000000291	0.09625769126331285
0.26900000000000546	0.09667382899131693
0.27000000000003865	0.0971644247842467
0.271000000000015	0.09747673963844328
0.27199999999999136	0.09756630529641797
0.27300000000002456	0.09742690263725251
0.2740000000000009	0.09703724642225842
0.2750000000000341	0.09662992134461224
0.27600000000001046	0.09635295179945258
0.27700000000004366	0.09605101658837523
0.27800000000002	0.09552868690738014
0.27899999999999636	0.09482476404462004
0.28000000000002956	0.09424622351245171
0.2810000000000059	0.09408982734916904
0.2820000000000391	0.09440037250023137
0.28300000000001546	0.09496005385899542
0.2839999999999918	0.0955907090074013
0.285000000000025	0.09610612173524036
0.28600000000000136	0.09637646267775013
0.28700000000003456	0.09668438837501858
0.2880000000000109	0.09718074602942917
0.2890000000000441	0.09780158502186209
0.29000000000002046	0.09850276751531828
0.2909999999999968	0.09901469153323328
0.29200000000003	0.09911683793800696
0.29300000000000637	0.09893221855552747
0.29400000000003956	0.09863083468636713
0.2950000000000159	0.09824317568902075
0.29599999999999227	0.09790414905089095
0.29700000000002547	0.09773087499219146
0.2980000000000018	0.09760085150380027
0.299000000000035	0.09741843097810987
0.30000000000001137	0.09735383170191536
0.30100000000004457	0.09768677301952922
0.3020000000000209	0.0984802252071586
0.30299999999999727	0.09937581729506562
0.30400000000003047	0.10006290157908948
0.3050000000000068	0.10057916531749145
0.30600000000004	0.10090026621021853
0.30700000000001637	0.10110306368769217
0.3079999999999927	0.10136567471366131
0.3090000000000259	0.10171401410669079
0.3100000000000023	0.10203940943392009
0.31100000000003547	0.10207281948168356
0.3120000000000118	0.10171213811380353
0.313000000000045	0.1011250501747738
0.3140000000000214	0.10053971510638604
0.3149999999999977	0.1000414182810947
0.3160000000000309	0.09965627499874152
0.3170000000000073	0.09943662429067635
0.3180000000000405	0.09924785884415233
0.3190000000000168	0.09907135102432507
0.3199999999999932	0.09918330567777955
0.3210000000000264	0.0998055768158923
0.32200000000000273	0.10076617846643288
0.3230000000000359	0.10158018715437356
0.3240000000000123	0.10199666353961723
0.32499999999998863	0.10210187883784894
0.32600000000002183	0.10205679167681847
0.3269999999999982	0.10194729829535953
0.3280000000000314	0.10187552561309543
0.32900000000000773	0.101894621337411
0.3300000000000409	0.1017806061054305
0.3310000000000173	0.10140176806716861
0.33199999999999363	0.10090894275813556
0.33300000000002683	0.10042665970891873
0.3340000000000032	0.09989226897876469
0.3350000000000364	0.0992906801119382
0.33600000000001273	0.09907448533397067
0.3369999999999891	0.09950091554394414
0.3380000000000223	0.10006997845089538
0.33899999999999864	0.1004689191677044
0.34000000000003183	0.10092532551111821
0.3410000000000082	0.10157458179127943
0.3420000000000414	0.10226242255071316
0.34300000000001774	0.10288356265268694
0.3439999999999941	0.10340895155779473
0.3450000000000273	0.10370221557237302
0.34600000000000364	0.10367936251656307
0.34700000000003683	0.10357152976642547
0.3480000000000132	0.10365417032738122
0.34899999999998954	0.10390532411669229
0.35000000000002274	0.1041615555408999
0.3509999999999991	0.10406418148662944
0.3520000000000323	0.10347560348644125
0.35300000000000864	0.10276688098586462
0.35400000000004184	0.10214664156840403
0.3550000000000182	0.10159885190319429
0.35599999999999454	0.10118991601937344
0.35700000000002774	0.10115804485762814
0.3580000000000041	0.10154526607878367
0.3590000000000373	0.10203593799082755
0.36000000000001364	0.10252790493851593
0.36099999999999	0.10300948456463388
0.3620000000000232	0.10334750880723576
0.36299999999999955	0.1035527479896774
0.36400000000003274	0.10358522506305556
0.3650000000000091	0.1034105009505848
0.3660000000000423	0.10315438068067984
0.36700000000001864	0.10291957941288787
0.367999999999995	0.10293137676481479
0.3690000000000282	0.1031608217480593
0.37000000000000455	0.10322400155074352
0.37100000000003774	0.10294645983876238
0.3720000000000141	0.10252667216815725
0.37299999999999045	0.10226953773690761
0.37400000000002365	0.10226261404203196
0.375	0.1025202754274499
0.3760000000000332	0.10316582256833273
0.37700000000000955	0.10408979673528496
0.37800000000004275	0.10485636154554223
0.3790000000000191	0.10537552925222604
0.37999999999999545	0.10590933821294479
0.38100000000002865	0.10648035026546632
0.382000000000005	0.1069868090386703
0.3830000000000382	0.1073958758731588
0.38400000000001455	0.10761992858751368
0.3849999999999909	0.10772624976394418
0.3860000000000241	0.10780814803319361
0.38700000000000045	0.1077833597274025
0.38800000000003365	0.10769461145339987
0.38900000000001	0.10752561661714966
0.3900000000000432	0.10713923790542124
0.39100000000001955	0.1065952212275314
0.3919999999999959	0.1060205732709667
0.3930000000000291	0.10562209469662909
0.39400000000000546	0.10564655717878368
0.39500000000003865	0.1060135579986583
0.396000000000015	0.1065485071321608
0.39699999999999136	0.10711597430216413
0.39800000000002456	0.10753856540520967
0.3990000000000009	0.10782786714733916
0.4000000000000341	0.10808771614227108
0.40100000000001046	0.10832869706384818
0.40200000000004366	0.1085294174910123
0.40300000000002	0.10856663774756958
0.40399999999999636	0.10845908836350526
0.40500000000002956	0.10848977909904045
0.4060000000000059	0.10863162339094945
0.4070000000000391	0.10866522608261064
0.40800000000001546	0.10862401830139934
0.4089999999999918	0.108413588104455
0.410000000000025	0.10769696069201551
0.41100000000000136	0.10671209874734444
0.41200000000003456	0.10591894533062218
0.4130000000000109	0.10531451888621257
0.4140000000000441	0.10515538303563554
0.41500000000002046	0.10569687053985222
0.4159999999999968	0.10663103412477692
0.41700000000003	0.10762844599928911
0.41800000000000637	0.10850896684582922
0.41900000000003956	0.10905080721145799
0.4200000000000159	0.10922461994116084
0.42099999999999227	0.10930353603773302
0.42200000000002547	0.10943086130371205
0.4230000000000018	0.10958904520473656
0.424000000000035	0.10971840962808743
0.42500000000001137	0.1096510294293922
0.42600000000004457	0.10933508268656622
0.4270000000000209	0.10887490959206492
0.42799999999999727	0.10838320425839365
0.42900000000003047	0.1080674234471366
0.4300000000000068	0.10806203889248156
0.43100000000004	0.10816324185935944
0.43200000000001637	0.10822291456752975
0.4329999999999927	0.10842010781461608
0.4340000000000259	0.10892485673933239
0.4350000000000023	0.10971921153575881
0.43600000000003547	0.11063311010093324
0.4370000000000118	0.1113351248636123
0.438000000000045	0.11166866785436369
0.4390000000000214	0.11172688389070551
0.4399999999999977	0.11171126639940665
0.4410000000000309	0.11194401227414819
0.4420000000000073	0.11237280128070726
0.4430000000000405	0.11261833456692338
0.4440000000000168	0.11253167948402254
0.4449999999999932	0.1120666408295814
0.4460000000000264	0.11128273103302799
0.44700000000000273	0.11050161876120512
0.4480000000000359	0.11000760478534044
0.4490000000000123	0.10980464066723794
0.44999999999998863	0.10979740970910301
0.45100000000002183	0.10998519835000442
0.4519999999999982	0.11030372112197862
0.4530000000000314	0.11072417995712058
0.45400000000000773	0.11120524960342504
0.4550000000000409	0.11167394200818359
0.4560000000000173	0.11224426751150052
0.45699999999999363	0.11276922924156985
0.45800000000002683	0.11290160517888159
0.4590000000000032	0.1126996311147308
0.4600000000000364	0.11246711401893306
0.46100000000001273	0.1124897892490897
0.4619999999999891	0.1127849520119022
0.4630000000000223	0.11301281857591983
0.46399999999999864	0.11300012654030134
0.46500000000003183	0.11277573860482626
0.4660000000000082	0.1124003285685462
0.4670000000000414	0.11197989749587567
0.46800000000001774	0.11164611888058396
0.4689999999999941	0.11155427478424151
0.4700000000000273	0.11168777311279188
0.47100000000000364	0.111939326996084
0.47200000000003683	0.11226600099198558
0.4730000000000132	0.11254945590449639
0.47399999999998954	0.11275743312092956
0.47500000000002274	0.11306103195698025
0.4759999999999991	0.1134450392138322
0.4770000000000323	0.11370642791869523
0.47800000000000864	0.11370535884923871
0.47900000000004184	0.11340408254899392
0.4800000000000182	0.11309660670603572
0.48099999999999454	0.11307632722900607
0.48200000000002774	0.11318313828239868
0.4830000000000041	0.11332217704259673
0.4840000000000373	0.11336411700136173
0.48500000000001364	0.11310229068009603
0.48599999999999	0.11277436841050914
0.4870000000000232	0.11258138291751285
0.48799999999999955	0.11251934770993888
0.48900000000003274	0.11274024569658536
0.4900000000000091	0.11337127848152662
0.4910000000000423	0.11424885349578018
0.49200000000001864	0.11508313146101701
0.492999999999995	0.11579833544981044
0.4940000000000282	0.11651774432198803
0.49500000000000455	0.11719941846051052
0.49600000000003774	0.11760194594479323
0.4970000000000141	0.1176671744486879
0.49799999999999045	0.11737142564362824
0.49900000000002365	0.11674574496401346
0.5	0.11614247292806201
0.5010000000000332	0.11576558553300842
0.5020000000000095	0.11554024705121346
0.5030000000000427	0.11523341459859981
0.5040000000000191	0.11469434885567464
0.5049999999999955	0.11405807386686417
0.5060000000000286	0.11344249214217417
0.507000000000005	0.11294496185594882
0.5080000000000382	0.11273472099619442
0.5090000000000146	0.11300182887626775
0.5099999999999909	0.11363712581731722
0.5110000000000241	0.11424404749601447
0.5120000000000005	0.11464909323428474
0.5130000000000337	0.11499763659054052
0.51400000000001	0.11541441780644979
0.5150000000000432	0.11581257596640304
0.5160000000000196	0.11615611394882563
0.5169999999999959	0.1164864613479053
0.5180000000000291	0.11682115971732587
0.5190000000000055	0.11706524809287311
0.5200000000000387	0.11709223761552368
0.521000000000015	0.11706289627734945
0.5219999999999914	0.11705714534487655
0.5230000000000246	0.11690125509574312
0.5240000000000009	0.11652714052205937
0.5250000000000341	0.1160861032773397
0.5260000000000105	0.11579812891197472
0.5270000000000437	0.1157703179712426
0.52800000000002	0.1161505018699951
0.5289999999999964	0.11702889922309456
0.5300000000000296	0.11811575190174395
0.5310000000000059	0.11899129659955987
0.5320000000000391	0.1194934831451282
0.5330000000000155	0.11970198316738756
0.5339999999999918	0.11971265965479594
0.535000000000025	0.1196319692636818
0.5360000000000014	0.11957993881620466
0.5370000000000346	0.11959660662704463
0.5380000000000109	0.11957821441297156
0.5390000000000441	0.11937237136803613
0.5400000000000205	0.1190641677022195
0.5409999999999968	0.11871353495444348
0.54200000000003	0.11830845857665562
0.5430000000000064	0.11794448332589402
0.5440000000000396	0.11768356591593143
0.5450000000000159	0.11759030415869276
0.5459999999999923	0.11762537968785569
0.5470000000000255	0.1178374265561204
0.5480000000000018	0.11841300326173076
0.549000000000035	0.11924327508799193
0.5500000000000114	0.12007890756374584
0.5510000000000446	0.12073885434072062
0.5520000000000209	0.12099461699598857
0.5529999999999973	0.12090907850065902
0.5540000000000305	0.12084270859827528
0.5550000000000068	0.12094706244396791
0.55600000000004	0.12120232265191078
0.5570000000000164	0.12139275731279842
0.5579999999999927	0.12131882381838466
0.5590000000000259	0.12101839906044143
0.5600000000000023	0.1205446534194139
0.5610000000000355	0.12005411440124192
0.5620000000000118	0.11970918111007123
0.563000000000045	0.11947581505256455
0.5640000000000214	0.11931592976032812
0.5649999999999977	0.11931162182597843
0.5660000000000309	0.11941729338554463
0.5670000000000073	0.11968854500546211
0.5680000000000405	0.12035542154981593
0.5690000000000168	0.12134821306340804
0.5699999999999932	0.12241856515849081
0.5710000000000264	0.1232580181059717
0.5720000000000027	0.1236332010240977
0.5730000000000359	0.12378441486093372
0.5740000000000123	0.12398256052933077
0.5749999999999886	0.12420201856631419
0.5760000000000218	0.12452467572867576
0.5769999999999982	0.1248393252255795
0.5780000000000314	0.12468764563389456
0.5790000000000077	0.12387397799787614
0.5800000000000409	0.12266435289678412
0.5810000000000173	0.12135348640721721
0.5819999999999936	0.12029386309239376
0.5830000000000268	0.11989287570622098
0.5840000000000032	0.12006578150882419
0.5850000000000364	0.12050590503421033
0.5860000000000127	0.1211437464017795
0.5869999999999891	0.12199707592713116
0.5880000000000223	0.12295435275787225
0.5889999999999986	0.12384653457860617
0.5900000000000318	0.12440780990636258
0.5910000000000082	0.12446017361814254
0.5920000000000414	0.12420454162524841
0.5930000000000177	0.12384155156504573
0.5939999999999941	0.12359136199999021
0.5950000000000273	0.12376055071955205
0.5960000000000036	0.1242679392061663
0.5970000000000368	0.12462905303521188
0.5980000000000132	0.12454073178487102
0.5989999999999895	0.12412977804542447
0.6000000000000227	0.12371702034306065
0.6009999999999991	0.12348006214138652
0.6020000000000323	0.12324494424107568
0.6030000000000086	0.12306375280159321
0.6040000000000418	0.1231745865242524
0.6050000000000182	0.12344533558877435
0.6059999999999945	0.12373708446604059
0.6070000000000277	0.12424425675856865
0.6080000000000041	0.12504701609568825
0.6090000000000373	0.1259083706195212
0.6100000000000136	0.1266498122690085
0.61099999999999	0.12707347102327304
0.6120000000000232	0.12707057827615165
0.6129999999999995	0.12692694265742777
0.6140000000000327	0.12698977201446437
0.6150000000000091	0.12722762247572827
0.6160000000000423	0.12742304411407757
0.6170000000000186	0.12730169852464934
0.617999999999995	0.12655798827525944
0.6190000000000282	0.12545731864480913
0.6200000000000045	0.12459878046805528
0.6210000000000377	0.12421386126998035
0.6220000000000141	0.12422693273353591
0.6229999999999905	0.12448118014007159
0.6240000000000236	0.12495652022357895
0.625	0.1256998601996835
0.6260000000000332	0.12651351737699912
0.6270000000000095	0.12716157531156203
0.6280000000000427	0.12776068679787578
0.6290000000000191	0.128422674527362
0.6299999999999955	0.1289568854403229
0.6310000000000286	0.12919770124363383
0.632000000000005	0.12921405872426384
0.6330000000000382	0.1291581478978574
0.6340000000000146	0.12903950899056982
0.6349999999999909	0.12877114663281697
0.6360000000000241	0.12837175120773603
0.6370000000000005	0.12776426586421374
0.6380000000000337	0.12676075364860173
0.63900000000001	0.12559345343128614
0.6400000000000432	0.12474947776291812
0.6410000000000196	0.1244391648413794
0.6419999999999959	0.12469965168579344
0.6430000000000291	0.12543618282805724
0.6440000000000055	0.1263224142103181
0.6450000000000387	0.12715970627871664
0.646000000000015	0.12787257954168707
0.6469999999999914	0.1283657478963458
0.6480000000000246	0.12871799304410247
0.6490000000000009	0.12904689173267636
0.6500000000000341	0.12935478497131125
0.6510000000000105	0.12956665300401538
0.6520000000000437	0.12953776984016807
0.65300000000002	0.1291523533716319
0.6539999999999964	0.12845518687952362
0.6550000000000296	0.1277087398531207
0.6560000000000059	0.12723084904529713
0.6570000000000391	0.1269894131151177
0.6580000000000155	0.12668957032532502
0.6589999999999918	0.12629420298366023
0.660000000000025	0.1260805049524989
0.6610000000000014	0.12624572317859428
0.6620000000000346	0.12680616162457392
0.6630000000000109	0.12761384775016493
0.6640000000000441	0.12837957433687075
0.6650000000000205	0.1289605693778495
0.6659999999999968	0.1293464071391881
0.66700000000003	0.12972573846068203
0.6680000000000064	0.13032421607688027
0.6690000000000396	0.131012678789026
0.6700000000000159	0.13162567250078894
0.6709999999999923	0.13205052606544898
0.6720000000000255	0.13220870394975792
0.6730000000000018	0.1321082865738532
0.674000000000035	0.13177700857167762
0.6750000000000114	0.1313026396421617
0.6760000000000446	0.13074377149030925
0.6770000000000209	0.13018830128043524
0.6779999999999973	0.12967175994755298
0.6790000000000305	0.1291958760227776
0.6800000000000068	0.12898472512985215
0.68100000000004	0.12925839194617783
0.6820000000000164	0.12988577766225617
0.6829999999999927	0.13052976759890766
0.6840000000000259	0.1310280478167667
0.6850000000000023	0.13137708775267942
0.6860000000000355	0.13149087047985475
0.6870000000000118	0.13141073940225745
0.688000000000045	0.1314224099564396
0.6890000000000214	0.13167760964567377
0.6899999999999977	0.13194554300489703
0.6910000000000309	0.1318837392675234
0.6920000000000073	0.131546329890182
0.6930000000000405	0.1311861129398002
0.6940000000000168	0.130729897751233
0.6949999999999932	0.13014019317173275
0.6960000000000264	0.129667486804927
0.6970000000000027	0.12944582233824065
0.6980000000000359	0.1294533256161028
0.6990000000000123	0.12969073707233125
0.6999999999999886	0.13021912875638098
0.7010000000000218	0.13105299912983615
0.7019999999999982	0.1319960703740506
0.7030000000000314	0.13278002405276945
0.7040000000000077	0.13325635804190838
0.7050000000000409	0.13345702005338556
0.7060000000000173	0.13347709960993592
0.7069999999999936	0.13342398127573096
0.7080000000000268	0.13354840218291253
0.7090000000000032	0.1338551115665143
0.7100000000000364	0.13399793633972124
0.7110000000000127	0.1336822901827217
0.7119999999999891	0.13302760053388285
0.7130000000000223	0.13243604680920162
0.7139999999999986	0.13197724313185644
0.7150000000000318	0.13167367324820356
0.7160000000000082	0.1316836002591546
0.7170000000000414	0.13187248552266562
0.7180000000000177	0.13202557595013076
0.7189999999999941	0.13217303629995403
0.7200000000000273	0.1325402243346443
0.7210000000000036	0.13317090346819382
0.7220000000000368	0.13383368710621912
0.7230000000000132	0.13440575985696945
0.7239999999999895	0.13479299881233375
0.7250000000000227	0.134920685369337
0.7259999999999991	0.1349519956505647
0.7270000000000323	0.13509329677757265
0.7280000000000086	0.1353886477080084
0.7290000000000418	0.13575426220175002
0.7300000000000182	0.13594765430353473
0.7309999999999945	0.13577710204131055
0.7320000000000277	0.1353688221274325
0.7330000000000041	0.13486321594063755
0.7340000000000373	0.1343007350665717
0.7350000000000136	0.1338893808306345
0.73599999999999	0.13391982707009342
0.7370000000000232	0.1342821463842312
0.7379999999999995	0.13462812455910056
0.7390000000000327	0.1348337985698862
0.7400000000000091	0.13489687823636443
0.7410000000000423	0.13489887626553987
0.7420000000000186	0.1349905656625645
0.742999999999995	0.13523369600661628
0.7440000000000282	0.13543392477220806
0.7450000000000045	0.13532491672027147
0.7460000000000377	0.13514436491660486
0.7470000000000141	0.13532617977060468
0.7479999999999905	0.13580548631277
0.7490000000000236	0.13617785566371632
0.75	0.13607347898547095
0.7510000000000332	0.13545946986780644
0.7520000000000095	0.13459897509266128
0.7530000000000427	0.13370070272965728
0.7540000000000191	0.1330148056549576
0.7549999999999955	0.13277475027213193
0.7560000000000286	0.13288908845802405
0.757000000000005	0.1332486425931556
0.7580000000000382	0.1337834908901172
0.7590000000000146	0.13434313553740562
0.7599999999999909	0.13493010149847207
0.7610000000000241	0.13555713863357255
0.7620000000000005	0.13620330712251327
0.7630000000000337	0.13684955505350826
0.76400000000001	0.13736390647656638
0.7650000000000432	0.13754113937746526
0.7660000000000196	0.13736862817615325
0.7669999999999959	0.1373111919071408
0.7680000000000291	0.13772454468861417
0.7690000000000055	0.1382655083596327
0.7700000000000387	0.13827223073687067
0.771000000000015	0.13751951143848107
0.7719999999999914	0.13659560476725519
0.7730000000000246	0.13614715993815318
0.7740000000000009	0.13619015413113233
0.7750000000000341	0.13654061027641262
0.7760000000000105	0.13708253603332476
0.7770000000000437	0.13756825770991377
0.77800000000002	0.1378876023630231
0.7789999999999964	0.13808714094755015
0.7800000000000296	0.13816397783093848
0.7810000000000059	0.13831391517900515
0.7820000000000391	0.13872491122864483
0.7830000000000155	0.1392568326331478
0.7839999999999918	0.13963843208172166
0.785000000000025	0.13983207841629497
0.7860000000000014	0.13988699609185806
0.7870000000000346	0.13974084533385334
0.7880000000000109	0.13947707807769527
0.7890000000000441	0.13916753970039641
0.7900000000000205	0.1387063966091433
0.7909999999999968	0.13804814256710385
0.79200000000003	0.13730098236912713
0.7930000000000064	0.136632106554456
0.7940000000000396	0.13621643087334645
0.7950000000000159	0.13637431788426513
0.7959999999999923	0.13732462547518764
0.7970000000000255	0.13855882796354102
0.7980000000000018	0.13936302225997999
0.799000000000035	0.13973375065754912
0.8000000000000114	0.14002380640373202
0.8010000000000446	0.1404274460205337
0.8020000000000209	0.14091674209595162
0.8029999999999973	0.1413517592460658
0.8040000000000305	0.14156461939214582
0.8050000000000068	0.14141822323853148
0.80600000000004	0.14095835454544048
0.8070000000000164	0.14031279504781757
0.8079999999999927	0.1396512325904289
0.8090000000000259	0.13904390152990942
0.8100000000000023	0.1384233408069706
0.8110000000000355	0.13787135967784847
0.8120000000000118	0.1375593516380489
0.813000000000045	0.1375242864300854
0.8140000000000214	0.13775517497898715
0.8149999999999977	0.13827480168549
0.8160000000000309	0.13899139698528185
0.8170000000000073	0.13965193744249138
0.8180000000000405	0.1400430408030635
0.8190000000000168	0.1402033016865194
0.8199999999999932	0.1403141682786342
0.8210000000000264	0.14053715688463875
0.8220000000000027	0.1409168587035312
0.8230000000000359	0.14132510981439772
0.8240000000000123	0.14162150599618117
0.8249999999999886	0.14171483536376073
0.8260000000000218	0.14144114557555953
0.8269999999999982	0.14084871646389985
0.8280000000000314	0.1403985729434405
0.8290000000000077	0.14032485952839924
0.8300000000000409	0.140454668656659
0.8310000000000173	0.1406276478597852
0.8319999999999936	0.14071781991930132
0.8330000000000268	0.14084701501617491
0.8340000000000032	0.14123125968069505
0.8350000000000364	0.14178801103728889
0.8360000000000127	0.14245927820073812
0.8369999999999891	0.14313061173713582
0.8380000000000223	0.14354452171731769
0.8389999999999986	0.1436590366392303
0.8400000000000318	0.14368873437323249
0.8410000000000082	0.14402051391674364
0.8420000000000414	0.14452901110440486
0.8430000000000177	0.1446094002502445
0.8439999999999941	0.1443750173519609
0.8450000000000273	0.14412647123087785
0.8460000000000036	0.14354561213075367
0.8470000000000368	0.14277839745351972
0.8480000000000132	0.14238906470244128
0.8489999999999895	0.14223379089837307
0.8500000000000227	0.14205633206898094
0.8509999999999991	0.14197469458519496
0.8520000000000323	0.14214645576798013
0.8530000000000086	0.14258856524796215
0.8540000000000418	0.14308867207625076
0.8550000000000182	0.14359825319106667
0.8559999999999945	0.1441450083847422
0.8570000000000277	0.14452691329187228
0.8580000000000041	0.14463107897901972
0.8590000000000373	0.14464847566423789
0.8600000000000136	0.14479915503990926
0.86099999999999	0.14505281360376854
0.8620000000000232	0.14524626293696707
0.8629999999999995	0.1452179018825026
0.8640000000000327	0.14478424072811924
0.8650000000000091	0.1439702443190467
0.8660000000000423	0.14316237146026634
0.8670000000000186	0.14263475335949805
0.867999999999995	0.14233532393420534
0.8690000000000282	0.14231735178563332
0.8700000000000045	0.1426242361484138
0.8710000000000377	0.14302275308057366
0.8720000000000141	0.14343176811361324
0.8729999999999905	0.14397446012590098
0.8740000000000236	0.1446817963388396
0.875	0.14527725324155405
0.8760000000000332	0.14554102604498675
0.8770000000000095	0.14577770951172608
0.8780000000000427	0.14611606297881252
0.8790000000000191	0.1464012558373664
0.8799999999999955	0.14668401768789652
0.8810000000000286	0.14696213669277824
0.882000000000005	0.1471049533906248
0.8830000000000382	0.14702115804451887
0.8840000000000146	0.1467325967814066
0.8849999999999909	0.14621832276934166
0.8860000000000241	0.1454652306981008
0.8870000000000005	0.1447679152028285
0.8880000000000337	0.1444038886526524
0.88900000000001	0.14451039061748494
0.8900000000000432	0.14503770052348663
0.8910000000000196	0.1456312992805464
0.8919999999999959	0.14607872752707163
0.8930000000000291	0.14636390776533403
0.8940000000000055	0.14655262593414164
0.8950000000000387	0.14685925359084795
0.896000000000015	0.1473366355514334
0.8969999999999914	0.14781354556330317
0.8980000000000246	0.1481864699279063
0.8990000000000009	0.14840939262606545
0.9000000000000341	0.14845913922630682
0.9010000000000105	0.1484008491265656
0.9020000000000437	0.14814595346905124
0.90300000000002	0.14759401087997004
0.9039999999999964	0.14690136107432616
0.9050000000000296	0.1461426994581574
0.9060000000000059	0.1453485633416962
0.9070000000000391	0.1447944394933569
0.9080000000000155	0.14480961459087505
0.9089999999999918	0.14539558613382209
0.910000000000025	0.14620362384340035
0.9110000000000014	0.14697467036328105
0.9120000000000346	0.14767188175078427
0.9130000000000109	0.14827371428597225
0.9140000000000441	0.14868898179734424
0.9150000000000205	0.14895866345618058
0.9159999999999968	0.14927500524142134
0.91700000000003	0.14958640748684804
0.9180000000000064	0.149637505705853
0.9190000000000396	0.14943334234122663
0.9200000000000159	0.1492022204011536
0.9209999999999923	0.1489363900372216
0.9220000000000255	0.14855691719924513
0.9230000000000018	0.14810917169400817
0.924000000000035	0.14760167091986842
0.9250000000000114	0.1471650250041021
0.9260000000000446	0.14695942250475325
0.9270000000000209	0.1469721030752047
0.9279999999999973	0.14727207717824786
0.9290000000000305	0.14795670579906517
0.9300000000000068	0.14879992615315096
0.93100000000004	0.14944074967029186
0.9320000000000164	0.1498144242384436
0.9329999999999927	0.15001805491458198
0.9340000000000259	0.1500190347120247
0.9350000000000023	0.1498024027348488
0.9360000000000355	0.14975333620005893
0.9370000000000118	0.15005521295036184
0.938000000000045	0.15005270254242165
0.9390000000000214	0.14936911765352967
0.9399999999999977	0.14843390144488078
0.9410000000000309	0.14769683850273285
0.9420000000000073	0.14729600061009762
0.9430000000000405	0.14709395823642302
0.9440000000000168	0.14687502497342653
0.9449999999999932	0.14667029772739415
0.9460000000000264	0.14665532231900924
0.9470000000000027	0.14694908162379905
0.9480000000000359	0.14767843850945095
0.9490000000000123	0.14861421524653418
0.9499999999999886	0.14919375068485463
0.9510000000000218	0.14936130230383204
0.9519999999999982	0.14941949841858682
0.9530000000000314	0.14943431223681003
0.9540000000000077	0.14952013748419057
0.9550000000000409	0.14987366331071117
0.9560000000000173	0.1503490851287097
0.9569999999999936	0.15051900433332754
0.9580000000000268	0.15003880677774095
0.9590000000000032	0.14897403778193086
0.9600000000000364	0.1477918126516511
0.9610000000000127	0.14687236804072556
0.9619999999999891	0.14613250067754047
0.9630000000000223	0.14543144030274968
0.9639999999999986	0.14500868577638082
0.9650000000000318	0.14499568131058505
0.9660000000000082	0.14517280864325643
0.9670000000000414	0.145429557482756
0.9680000000000177	0.14590419603665117
0.9689999999999941	0.1466134471252829
0.9700000000000273	0.14724333224113417
0.9710000000000036	0.14757744401874584
0.9720000000000368	0.14773909857168332
0.9730000000000132	0.14788729523941946
0.9739999999999895	0.14811947498398625
0.9750000000000227	0.14836067532912223
0.9759999999999991	0.14840130571069476
0.9770000000000323	0.1480872709621277
0.9780000000000086	0.1473198225743273
0.9790000000000418	0.1461587459341458
0.9800000000000182	0.14481320244519802
0.9809999999999945	0.1437753017415644
0.9820000000000277	0.14340940744334985
0.9830000000000041	0.1434610776326366
0.9840000000000373	0.14361920193759348
0.9850000000000136	0.14383915394816782
0.98599999999999	0.14410499487317763
0.9870000000000232	0.14445048705392782
0.9879999999999995	0.14499254084603264
0.9890000000000327	0.1455964270698833
0.9900000000000091	0.1460205863779369
0.9910000000000423	0.1461864147267442
0.9920000000000186	0.14603498836824702
0.992999999999995	0.14579228567935143
0.9940000000000282	0.14584091118324016
0.9950000000000045	0.14613296176885626
0.9960000000000377	0.1463810481337129
0.9970000000000141	0.14630850010901586
0.9979999999999905	0.14576511151050697
0.9990000000000236	0.1449231237564752
1.0	0.14406083034152717
1.0010000000000332	0.1433942906348693
1.0020000000000095	0.1430459493742151
1.0030000000000427	0.14288355746912496
1.004000000000019	0.1427103988579792
1.0049999999999955	0.142562087552899
1.0060000000000286	0.142469160740625
1.007000000000005	0.14249020740163454
1.0080000000000382	0.142830581829271
1.0090000000000146	0.14344105593164436
1.009999999999991	0.1440506052947823
1.011000000000024	0.14446340216860687
1.0120000000000005	0.14460725004081842
1.0130000000000337	0.14463939106305324
1.01400000000001	0.14472863037631756
1.0150000000000432	0.14480848632079768
1.0160000000000196	0.14480402248105095
1.016999999999996	0.14454916493864634
1.018000000000029	0.14380042903601087
1.0190000000000055	0.14258933156648945
1.0200000000000387	0.14136101914820642
1.021000000000015	0.14058152597990947
1.0219999999999914	0.1402567473099774
1.0230000000000246	0.140301931988013
1.024000000000001	0.14066883735751423
1.025000000000034	0.14110004726493264
1.0260000000000105	0.14132943363360395
1.0270000000000437	0.14147750692101502
1.02800000000002	0.1419353187957637
1.0289999999999964	0.14270287401457615
1.0300000000000296	0.14340418847539427
1.031000000000006	0.14381484597543803
1.032000000000039	0.14393019801264328
1.0330000000000155	0.14371645493421648
1.0339999999999918	0.1431826394454916
1.035000000000025	0.14253205281982106
1.0360000000000014	0.14179836856484673
1.0370000000000346	0.14084142657887666
1.038000000000011	0.13975501430181447
1.039000000000044	0.13879330507891696
1.0400000000000205	0.13814749020653583
1.0409999999999968	0.1378893580347338
1.04200000000003	0.137910619014177
1.0430000000000064	0.13806279537079114
1.0440000000000396	0.13833831770198834
1.045000000000016	0.13862132788672543
1.0459999999999923	0.13872894758909027
1.0470000000000255	0.13881484391490728
1.0480000000000018	0.13933169195096573
1.049000000000035	0.14027779343204294
1.0500000000000114	0.14112162123531036
1.0510000000000446	0.1416603513631962
1.052000000000021	0.14193208886472553
1.0529999999999973	0.14178295816742104
1.0540000000000305	0.14113801251345404
1.0550000000000068	0.14023475944912311
1.05600000000004	0.13936050430732827
1.0570000000000164	0.1385268486777771
1.0579999999999927	0.13770422781502756
1.059000000000026	0.13697709777731548
1.0600000000000023	0.13638663624640657
1.0610000000000355	0.13615314096154396
1.0620000000000118	0.13650202041653214
1.063000000000045	0.13715902205200736
1.0640000000000214	0.13760173393250552
1.0649999999999977	0.13772326764066323
1.066000000000031	0.13769372091929188
1.0670000000000073	0.13774357060429487
1.0680000000000405	0.13818641639699836
1.0690000000000168	0.13895302705389811
1.0699999999999932	0.13963721009488728
1.0710000000000264	0.13993757084659064
1.0720000000000027	0.1398385765715573
1.073000000000036	0.13930034321069584
1.0740000000000123	0.1383375162795426
1.0749999999999886	0.13726916623879992
1.0760000000000218	0.13621573058695136
1.0769999999999982	0.1352087730928404
1.0780000000000314	0.1344124335154202
1.0790000000000077	0.1339363477619746
1.080000000000041	0.13394434120476406
1.0810000000000173	0.1343995586885387
1.0819999999999936	0.1349629533189729
1.0830000000000268	0.13544920031693808
1.0840000000000032	0.13578582253793492
1.0850000000000364	0.1359683943682053
1.0860000000000127	0.13615797929302298
1.086999999999989	0.13645610252476414
1.0880000000000223	0.13686959689995115
1.0889999999999986	0.1373413923203688
1.0900000000000318	0.13767712487039585
1.0910000000000082	0.13757865826040616
1.0920000000000414	0.13690075741621088
1.0930000000000177	0.1358776778204427
1.093999999999994	0.13485265928505896
1.0950000000000273	0.1340332320315909
1.0960000000000036	0.13347405210067098
1.0970000000000368	0.1330220645508251
1.0980000000000132	0.13247456199796748
1.0989999999999895	0.13184527526097334
1.1000000000000227	0.13139584350521627
1.100999999999999	0.13136048148283663
1.1020000000000323	0.1317281708288074
1.1030000000000086	0.13227921671267895
1.1040000000000418	0.1328120181802781
1.1050000000000182	0.1332436345627479
1.1059999999999945	0.13354889923394309
1.1070000000000277	0.13393109834542782
1.108000000000004	0.1345634660863202
1.1090000000000373	0.1351545521615889
1.1100000000000136	0.13528837187495224
1.11099999999999	0.13487272765464464
1.1120000000000232	0.1340548229513221
1.1129999999999995	0.13310027022459314
1.1140000000000327	0.1322913124858558
1.115000000000009	0.13161587979531575
1.1160000000000423	0.1310675498574163
1.1170000000000186	0.1307126733864412
1.117999999999995	0.13036565484546925
1.1190000000000282	0.12980403016973918
1.1200000000000045	0.12916812604889039
1.1210000000000377	0.12893726359919233
1.122000000000014	0.12926935199966305
1.1229999999999905	0.12995624085309387
1.1240000000000236	0.13080220558522893
1.125	0.1316799209920254
1.1260000000000332	0.1325028390290659
1.1270000000000095	0.1331639465881529
1.1280000000000427	0.13363813717371986
1.129000000000019	0.13392703181628773
1.1299999999999955	0.13384833286636555
1.1310000000000286	0.13327381353343393
1.132000000000005	0.1324253447548407
1.1330000000000382	0.13164081080349277
1.1340000000000146	0.13104607016583847
1.134999999999991	0.13065019214133589
1.136000000000024	0.1305722155687543
1.1370000000000005	0.13084208957148746
1.1380000000000337	0.1311175348883289
1.13900000000001	0.131124581169634
1.1400000000000432	0.1309919132135131
1.1410000000000196	0.1309548892937582
1.141999999999996	0.13108514375729596
1.143000000000029	0.1311546089553981
1.1440000000000055	0.13110990947495704
1.1450000000000387	0.1312026132322246
1.146000000000015	0.13138163802719127
1.1469999999999914	0.13146137289397908
1.1480000000000246	0.13147227255484362
1.149000000000001	0.1313476534767717
1.150000000000034	0.13094722861576447
1.1510000000000105	0.13033688657958198
1.1520000000000437	0.12964461776963843
1.15300000000002	0.1289903279402167
1.1539999999999964	0.12843744032907667
1.1550000000000296	0.12808949985223306
1.156000000000006	0.1280778046836777
1.157000000000039	0.12817533697272054
1.1580000000000155	0.1280755120828454
1.1589999999999918	0.12779106553164654
1.160000000000025	0.12751979149609882
1.1610000000000014	0.12750595678626864
1.1620000000000346	0.12778584013311045
1.163000000000011	0.12820636980740607
1.164000000000044	0.1287864578824065
1.1650000000000205	0.12942524362141894
1.1659999999999968	0.12986955402554612
1.16700000000003	0.13017076305066055
1.1680000000000064	0.13046399750497928
1.1690000000000396	0.1306050319568448
1.170000000000016	0.13024640187215786
1.1709999999999923	0.12936024593093265
1.1720000000000255	0.128506593140155
1.1730000000000018	0.12806046016647166
1.174000000000035	0.12778207340423497
1.1750000000000114	0.12750844301025976
1.1760000000000446	0.12740831534747166
1.177000000000021	0.12750192484726064
1.1779999999999973	0.12748229976685144
1.1790000000000305	0.1272496291822489
1.1800000000000068	0.1270896333045668
1.18100000000004	0.12719732969135444
1.1820000000000164	0.1275758171788861
1.1829999999999927	0.12810434080619704
1.184000000000026	0.12854143313252653
1.1850000000000023	0.12872694965224118
1.1860000000000355	0.12863402464054152
1.1870000000000118	0.1283137184637435
1.188000000000045	0.12785488353565366
1.1890000000000214	0.12728000051876087
1.1899999999999977	0.12656245433073332
1.191000000000031	0.12576695477638378
1.1920000000000073	0.1251839116618827
1.1930000000000405	0.12496659565945167
1.1940000000000168	0.12493545709725762
1.1949999999999932	0.12502719284424701
1.1960000000000264	0.12527344188610146
1.1970000000000027	0.12543499670367497
1.198000000000036	0.12527182082669697
1.1990000000000123	0.12488074371202718
1.1999999999999886	0.12451679621203215
1.2010000000000218	0.12441509999137468
1.2019999999999982	0.12463337865320723
1.2030000000000314	0.12499742364926503
1.2040000000000077	0.12521189260118204
1.205000000000041	0.1250871434295724
1.2060000000000173	0.12467862484056447
1.2069999999999936	0.1242245889540734
1.2080000000000268	0.12398891134763801
1.2090000000000032	0.12399350778077611
1.2100000000000364	0.12408072720713559
1.2110000000000127	0.12402578401295594
1.211999999999989	0.12373291082586313
1.2130000000000223	0.12355717489948903
1.2139999999999986	0.12367698295796092
1.2150000000000318	0.12376536219290957
1.2160000000000082	0.12373315969527399
1.2170000000000414	0.1236298992210405
1.2180000000000177	0.12336257417378338
1.218999999999994	0.12300267884277805
1.2200000000000273	0.12277067718262913
1.2210000000000036	0.1229523554148404
1.2220000000000368	0.12361834334107114
1.2230000000000132	0.12445792197705963
1.2239999999999895	0.1251323297583551
1.2250000000000227	0.12544461046127342
1.225999999999999	0.12525241816426114
1.2270000000000323	0.124642190151949
1.2280000000000086	0.12409578129444121
1.2290000000000418	0.12398841234647984
1.2300000000000182	0.12415891215518693
1.2309999999999945	0.12409709044799078
1.2320000000000277	0.12362368436107607
1.233000000000004	0.12306088832861439
1.2340000000000373	0.12253385586545917
1.2350000000000136	0.12207339539088258
1.23599999999999	0.12189757574414051
1.2370000000000232	0.12186105733843755
1.2379999999999995	0.1216590848133361
1.2390000000000327	0.12152770616393349
1.240000000000009	0.12182286756408889
1.2410000000000423	0.12237041856844444
1.2420000000000186	0.12282536629825991
1.242999999999995	0.12301427066007964
1.2440000000000282	0.12284284111944554
1.2450000000000045	0.12233933352369952
1.2460000000000377	0.12146158984006705
1.247000000000014	0.12035638565731954
1.2479999999999905	0.11955460520773853
1.2490000000000236	0.11932345211455075
1.25	0.11942178090795563
1.2510000000000332	0.11947532642499237
1.2520000000000095	0.11950443019488732
1.2530000000000427	0.11959478092811127
1.254000000000019	0.11957460355549365
1.2549999999999955	0.11951719486448864
1.2560000000000286	0.11958252310677953
1.257000000000005	0.11967163187768648
1.2580000000000382	0.11963520992501397
1.2590000000000146	0.11959765254153698
1.259999999999991	0.119743473308902
1.261000000000024	0.12006447564620037
1.2620000000000005	0.120336357584518
1.2630000000000337	0.12022456680034788
1.26400000000001	0.11971054283294302
1.2650000000000432	0.11901459759398803
1.2660000000000196	0.11827886041820745
1.266999999999996	0.11774693700288141
1.268000000000029	0.11776536237880908
1.2690000000000055	0.11822302290986553
1.2700000000000387	0.1187359400339405
1.271000000000015	0.11912133657374024
1.2719999999999914	0.11923655298758407
1.2730000000000246	0.11908543019839746
1.274000000000001	0.11887891895603842
1.275000000000034	0.11880744661765652
1.2760000000000105	0.11892419052898662
1.2770000000000437	0.11906750892795115
1.27800000000002	0.1190633248759112
1.2789999999999964	0.11904674373802271
1.2800000000000296	0.11922693543633489
1.281000000000006	0.11945604811582067
1.282000000000039	0.11952329838481468
1.2830000000000155	0.11936756346610355
1.2839999999999918	0.11889065851264258
1.285000000000025	0.11833161597534181
1.2860000000000014	0.11797406439785618
1.2870000000000346	0.11779024888877965
1.288000000000011	0.11794272128417793
1.289000000000044	0.11840888381129178
1.2900000000000205	0.1187679529374992
1.2909999999999968	0.11878432559347774
1.29200000000003	0.11855749174949004
1.2930000000000064	0.11829093088399034
1.2940000000000396	0.11816914457442129
1.295000000000016	0.118134942028572
1.2959999999999923	0.11815483292462714
1.2970000000000255	0.11831359683394993
1.2980000000000018	0.11833327791637194
1.299000000000035	0.11808030007508741
1.3000000000000114	0.11770286131990071
1.3010000000000446	0.11733687768581946
1.302000000000021	0.1170742228639523
1.3029999999999973	0.11679863221176934
1.3040000000000305	0.11643020852036656
1.3050000000000068	0.11600788314972199
1.30600000000004	0.11557279715954083
1.3070000000000164	0.11533046579453954
1.3079999999999927	0.11549789680009281
1.309000000000026	0.115880806327334
1.3100000000000023	0.11605772411453108
1.3110000000000355	0.11579012973046376
1.3120000000000118	0.11520972122063
1.313000000000045	0.11468083541530172
1.3140000000000214	0.11438467368026295
1.3149999999999977	0.11438988466063105
1.316000000000031	0.11470451137498605
1.3170000000000073	0.11508856511545318
1.3180000000000405	0.11528632195340416
1.3190000000000168	0.11525706647185174
1.3199999999999932	0.11513342995267895
1.3210000000000264	0.11494838452456113
1.3220000000000027	0.11459332414707957
1.323000000000036	0.1141612004333834
1.3240000000000123	0.11380511940681659
1.3249999999999886	0.11347488491643576
1.3260000000000218	0.11310026500763781
1.3269999999999982	0.11284756905045823
1.3280000000000314	0.1128725516632576
1.3290000000000077	0.11299698716050388
1.330000000000041	0.11290941695956125
1.3310000000000173	0.11270660259792642
1.3319999999999936	0.11260192262157442
1.3330000000000268	0.11238176968615132
1.3340000000000032	0.11228792651060937
1.3350000000000364	0.11274780244777816
1.3360000000000127	0.11350562701622557
1.336999999999989	0.11408658158591312
1.3380000000000223	0.11416402717172769
1.3389999999999986	0.11377572137836234
1.3400000000000318	0.11325225645443338
1.3410000000000082	0.11288077179159739
1.3420000000000414	0.11264719514603927
1.3430000000000177	0.11234025705583939
1.343999999999994	0.11202754274051197
1.3450000000000273	0.11193417204242007
1.3460000000000036	0.11195305671821298
1.3470000000000368	0.11201077241532964
1.3480000000000132	0.11234640714559241
1.3489999999999895	0.11290273630538694
1.3500000000000227	0.11324528775434439
1.350999999999999	0.11312929964410534
1.3520000000000323	0.1128143626142104
1.3530000000000086	0.11268348179520027
1.3540000000000418	0.11273127047902376
1.3550000000000182	0.11284198384947075
1.3559999999999945	0.11301901846292761
1.3570000000000277	0.1130765669596574
1.358000000000004	0.11268904146363434
1.3590000000000373	0.11182572921579359
1.3600000000000136	0.11089080884159985
1.36099999999999	0.11023621982669374
1.3620000000000232	0.10992535588479813
1.3629999999999995	0.10995765570036875
1.3640000000000327	0.11016314445138686
1.365000000000009	0.1103588226716905
1.3660000000000423	0.11048871223974599
1.3670000000000186	0.11052045808637301
1.367999999999995	0.1105776536050409
1.3690000000000282	0.11073370205508093
1.3700000000000045	0.11077813875764875
1.3710000000000377	0.11064006086945843
1.372000000000014	0.11046394730261211
1.3729999999999905	0.11037546597224868
1.3740000000000236	0.11051646125541792
1.375	0.11083308763470745
1.3760000000000332	0.11110061131562565
1.3770000000000095	0.11112709694084044
1.3780000000000427	0.11077211110337881
1.379000000000019	0.11008344002103998
1.3799999999999955	0.10938462185661502
1.3810000000000286	0.108953020693765
1.382000000000005	0.10874604553393397
1.3830000000000382	0.10857763836206713
1.3840000000000146	0.10834836381568413
1.384999999999991	0.10804312555788975
1.386000000000024	0.10768450379894334
1.3870000000000005	0.10749308817129899
1.3880000000000337	0.10767585327189266
1.38900000000001	0.10807014360889955
1.3900000000000432	0.10836854387226236
1.3910000000000196	0.10847251115055423
1.391999999999996	0.10852782333150657
1.393000000000029	0.10871310090989805
1.3940000000000055	0.10897886820633795
1.3950000000000387	0.10906525741445572
1.396000000000015	0.10889797683028357
1.3969999999999914	0.10848310535038319
1.3980000000000246	0.10771947254965708
1.399000000000001	0.10676511463632554
1.400000000000034	0.10596252418099139
1.4010000000000105	0.10562399762545782
1.4020000000000437	0.10587423333062373
1.40300000000002	0.10634642772543801
1.4039999999999964	0.10663545009399833
1.4050000000000296	0.10670959122786616
1.406000000000006	0.10647829318251167
1.407000000000039	0.1060994221517726
1.4080000000000155	0.10608519242391612
1.4089999999999918	0.10643419978975377
1.410000000000025	0.10684208914496596
1.4110000000000014	0.1072286509046978
1.4120000000000346	0.10755674359859269
1.413000000000011	0.10770063923788298
1.414000000000044	0.10762183609998832
1.4150000000000205	0.10738784570091475
1.4159999999999968	0.106960519961381
1.41700000000003	0.10635792012225576
1.4180000000000064	0.10573891576302241
1.4190000000000396	0.10517794093219157
1.420000000000016	0.104807857655151
1.4209999999999923	0.10473519264827047
1.4220000000000255	0.10480972818332823
1.4230000000000018	0.10486565731741093
1.424000000000035	0.10493108559020836
1.4250000000000114	0.10492212405187562
1.4260000000000446	0.10452920789984566
1.427000000000021	0.10395448496483306
1.4279999999999973	0.1037209577662015
1.4290000000000305	0.10395615735449137
1.4300000000000068	0.10436708429232011
1.43100000000004	0.10460279224130264
1.4320000000000164	0.10465642601985348
1.4329999999999927	0.10454080707512325
1.434000000000026	0.10424452597003908
1.4350000000000023	0.103919036280399
1.4360000000000355	0.10366773648749295
1.4370000000000118	0.10344324160531793
1.438000000000045	0.10318575420977716
1.4390000000000214	0.10305808488532309
1.4399999999999977	0.10309280779783947
1.441000000000031	0.10311265844801643
1.4420000000000073	0.1030744229743541
1.4430000000000405	0.10301950099859125
1.4440000000000168	0.10292741516065451
1.4449999999999932	0.10272884796818671
1.4460000000000264	0.10241926212020935
1.4470000000000027	0.10214126947028168
1.448000000000036	0.10226646328767108
1.4490000000000123	0.10280719787110248
1.4499999999999886	0.1032822894348211
1.4510000000000218	0.10342994020458374
1.4519999999999982	0.10321201901926846
1.4530000000000314	0.10287052883001024
1.4540000000000077	0.10278585446492805
1.455000000000041	0.10282917947128611
1.4560000000000173	0.1028090306325824
1.4569999999999936	0.1027234196335991
1.4580000000000268	0.10247355276064907
1.4590000000000032	0.10215523347528066
1.4600000000000364	0.10195538455445652
1.4610000000000127	0.10193710134106926
1.461999999999989	0.1019329462018197
1.4630000000000223	0.1017091165546744
1.4639999999999986	0.10129622612397249
1.4650000000000318	0.10086433648366144
1.4660000000000082	0.10055151917208116
1.4670000000000414	0.10046995199012665
1.4680000000000177	0.10075463282071384
1.468999999999994	0.10135083765091357
1.4700000000000273	0.10183555811840161
1.4710000000000036	0.10183501476479462
1.4720000000000368	0.10149972980808375
1.4730000000000132	0.10106765337227008
1.4739999999999895	0.10059402185217481
1.4750000000000227	0.10032571951747471
1.475999999999999	0.10040190334396559
1.4770000000000323	0.10055152595859429
1.4780000000000086	0.10052584461298819
1.4790000000000418	0.10030726745282292
1.4800000000000182	0.0999570416924791
1.4809999999999945	0.09969658549314353
1.4820000000000277	0.09960559976333005
1.483000000000004	0.09940406939924396
1.4840000000000373	0.09898176160422789
1.4850000000000136	0.09855298138478163
1.48599999999999	0.09842926933359486
1.4870000000000232	0.0987565220033968
1.4879999999999995	0.09946915884543195
1.4890000000000327	0.10026859304669067
1.490000000000009	0.10072928482420451
1.4910000000000423	0.10069341849876068
1.4920000000000186	0.10027791540135267
1.492999999999995	0.09974292478649538
1.4940000000000282	0.09935939109106595
1.4950000000000045	0.09930027285217458
1.4960000000000377	0.09954467861670935
1.497000000000014	0.09973275829887385
1.4979999999999905	0.09951416106099575
1.4990000000000236	0.09899530488722119
1.5	0.09853154309362822
1.5010000000000332	0.09827285961416043
1.5020000000000095	0.09801303620171264
1.5030000000000427	0.09767373158036419
1.504000000000019	0.09746991283252981
1.5049999999999955	0.09751698509599827
1.5060000000000286	0.09771419044089713
1.507000000000005	0.09790029835864367
1.5080000000000382	0.09810120302731873
1.5090000000000146	0.09829155724590422
1.509999999999991	0.0982567528843088
1.511000000000024	0.09787289473058447
1.5120000000000005	0.09728279413647334
1.5130000000000337	0.09691006183874196
1.51400000000001	0.0969362510631786
1.5150000000000432	0.09709290969222906
1.5160000000000196	0.09724492117879269
1.516999999999996	0.0973922286425215
1.518000000000029	0.09738373516672416
1.5190000000000055	0.09733906327298447
1.5200000000000387	0.09744955326509874
1.521000000000015	0.09756800381929587
1.5219999999999914	0.09772116138346743
1.5230000000000246	0.09791661096562887
1.524000000000001	0.09791766087766929
1.525000000000034	0.09773194351820269
1.5260000000000105	0.09743147754394643
1.5270000000000437	0.09709201564359526
1.52800000000002	0.09689839421167878
1.5289999999999964	0.09676374729141646
1.5300000000000296	0.09649409673459308
1.531000000000006	0.09618329372152035
1.532000000000039	0.09604158912081973
1.5330000000000155	0.09609264328609557
1.5339999999999918	0.0963264367291683
1.535000000000025	0.09676604050974147
1.5360000000000014	0.097206385204891
1.5370000000000346	0.0973671865877277
1.538000000000011	0.09706103538090805
1.539000000000044	0.09633300807915246
1.5400000000000205	0.09554040307840994
1.5409999999999968	0.09498144461523994
1.54200000000003	0.0946160314805673
1.5430000000000064	0.09428764353232655
1.5440000000000396	0.09401657653736617
1.545000000000016	0.09380619639780363
1.5459999999999923	0.09353033942523359
1.5470000000000255	0.09326718675860768
1.5480000000000018	0.09320910509298264
1.549000000000035	0.09331271889019588
1.5500000000000114	0.09343767706591555
1.5510000000000446	0.09342314845301436
1.552000000000021	0.09318488263763314
1.5529999999999973	0.09294028855919656
1.5540000000000305	0.0929964961775176
1.5550000000000068	0.09341175368087118
1.55600000000004	0.09396353153840087
1.5570000000000164	0.09436748431782238
1.5579999999999927	0.09440749571436013
1.559000000000026	0.09414021565076425
1.5600000000000023	0.09379524748407908
1.5610000000000355	0.09348159632443487
1.5620000000000118	0.09328877131191637
1.563000000000045	0.09320527299994641
1.5640000000000214	0.09310992978217758
1.5649999999999977	0.09282769963770088
1.566000000000031	0.09222532862044064
1.5670000000000073	0.09165745747827492
1.5680000000000405	0.09153483299728737
1.5690000000000168	0.09168724979569731
1.5699999999999932	0.09178342414876406
1.5710000000000264	0.09166721325384986
1.5720000000000027	0.09151536905551394
1.573000000000036	0.09167428936715183
1.5740000000000123	0.09206931116237271
1.5749999999999886	0.09249096560639414
1.5760000000000218	0.09296580455814007
1.5769999999999982	0.09317930377236161
1.5780000000000314	0.09282879359696228
1.5790000000000077	0.09215072171034633
1.580000000000041	0.09147720101041346
1.5810000000000173	0.09110314955323062
1.5819999999999936	0.09104435696754809
1.5830000000000268	0.09104657138900674
1.5840000000000032	0.09092179154367797
1.5850000000000364	0.09063511760864129
1.5860000000000127	0.09024860570637205
1.586999999999989	0.08991233410488597
1.5880000000000223	0.08981898281365375
1.5889999999999986	0.089899109463639
1.5900000000000318	0.08997240126717987
1.5910000000000082	0.09009126351168817
1.5920000000000414	0.09032765602228565
1.5930000000000177	0.09052421533399713
1.593999999999994	0.0905798775215434
1.5950000000000273	0.09062059607593076
1.5960000000000036	0.09071814828691016
1.5970000000000368	0.09067135456970199
1.5980000000000132	0.0902647910840706
1.5989999999999895	0.08962397100457409
1.6000000000000227	0.08912985603992585
1.600999999999999	0.08901225154153147
1.6020000000000323	0.08905627475536004
1.6030000000000086	0.08904040619761089
1.6040000000000418	0.08891790718603731
1.6050000000000182	0.08858634384694719
1.6059999999999945	0.0880656985952375
1.6070000000000277	0.08753045719405561
1.608000000000004	0.08728165449971348
1.6090000000000373	0.0875582460334039
1.6100000000000136	0.08811648972311747
1.61099999999999	0.08853715994062883
1.6120000000000232	0.08880906746081152
1.6129999999999995	0.08904938999523848
1.6140000000000327	0.08927431411151776
1.615000000000009	0.08957379475853511
1.6160000000000423	0.08981928047123855
1.6170000000000186	0.08977148840410765
1.617999999999995	0.0894633463292025
1.6190000000000282	0.08900749340622616
1.6200000000000045	0.08860739557029973
1.6210000000000377	0.0884268479944379
1.622000000000014	0.08831251574142973
1.6229999999999905	0.0880724253424674
1.6240000000000236	0.08760006763526595
1.625	0.08695423279502368
1.6260000000000332	0.08640245578928507
1.6270000000000095	0.08616885179963951
1.6280000000000427	0.08634330033956594
1.629000000000019	0.08683761314598959
1.6299999999999955	0.0873994180152744
1.6310000000000286	0.08783570449662337
1.632000000000005	0.0881669395667588
1.6330000000000382	0.08839569479228082
1.6340000000000146	0.0884165545932869
1.634999999999991	0.08823910623558007
1.636000000000024	0.08798135712345001
1.6370000000000005	0.0876479873860756
1.6380000000000337	0.08714586930282131
1.63900000000001	0.08654591383757992
1.6400000000000432	0.086082539438737
1.6410000000000196	0.08589071068519827
1.641999999999996	0.08578586423019052
1.643000000000029	0.08550167475810966
1.6440000000000055	0.08505527081060293
1.6450000000000387	0.08462846438520266
1.646000000000015	0.08437488622260192
1.6469999999999914	0.08444267509206815
1.6480000000000246	0.0849589811623197
1.649000000000001	0.08571877530641814
1.650000000000034	0.08638295150795772
1.6510000000000105	0.08688153333818383
1.6520000000000437	0.08716584724640386
1.65300000000002	0.08721124817865711
1.6539999999999964	0.08705233152898728
1.6550000000000296	0.08677881826884049
1.656000000000006	0.08658958148744533
1.657000000000039	0.08647347582982468
1.6580000000000155	0.08616306490671866
1.6589999999999918	0.0855298426457578
1.660000000000025	0.08491034776781525
1.6610000000000014	0.08458977208796448
1.6620000000000346	0.0843633185431707
1.663000000000011	0.08410323729921165
1.664000000000044	0.08386667989018548
1.6650000000000205	0.0836303025044125
1.6659999999999968	0.08340089426253128
1.66700000000003	0.08342685334892064
1.6680000000000064	0.08398177794843642
1.6690000000000396	0.08484939228023114
1.670000000000016	0.0854377224583307
1.6709999999999923	0.08553378921049681
1.6720000000000255	0.0854783393775751
1.6730000000000018	0.08543906330591344
1.674000000000035	0.08536691242747851
1.6750000000000114	0.08523218041845393
1.6760000000000446	0.08503662932188583
1.677000000000021	0.08479107705299027
1.6779999999999973	0.08428307237880484
1.6790000000000305	0.08347754228049142
1.6800000000000068	0.08261873398523223
1.68100000000004	0.08178753252546755
1.6820000000000164	0.08090944258555588
1.6829999999999927	0.08012367679337684
1.684000000000026	0.07960867361853197
1.6850000000000023	0.07932114062863205
1.6860000000000355	0.07937575071633951
1.6870000000000118	0.07992093992552762
1.688000000000045	0.08097286432074924
1.6890000000000214	0.08228147603680158
1.6899999999999977	0.0832907906265219
1.691000000000031	0.08381431455687371
1.6920000000000073	0.08411451606363052
1.6930000000000405	0.08428877857248684
1.6940000000000168	0.08427148183809718
1.6949999999999932	0.08427172516645953
1.6960000000000264	0.08434223411245956
1.6970000000000027	0.08412105579587825
1.698000000000036	0.08347343215745262
1.6990000000000123	0.08261402010074681
1.6999999999999886	0.08187962400087656
1.7010000000000218	0.08137093484931235
1.7019999999999982	0.08096246657991824
1.7030000000000314	0.08065908373106101
1.7040000000000077	0.08042331927256585
1.705000000000041	0.0802243788503616
1.7060000000000173	0.08014803383477087
1.7069999999999936	0.08034485502298239
1.7080000000000268	0.0809697832547398
1.7090000000000032	0.08181345080426183
1.7100000000000364	0.0823643373943237
1.7110000000000127	0.08236812480851219
1.711999999999989	0.08196070504727526
1.7130000000000223	0.08148584175018181
1.7139999999999986	0.08128817192742277
1.7150000000000318	0.08140841958276424
1.7160000000000082	0.08160247199814386
1.7170000000000414	0.0814076358557907
1.7180000000000177	0.08045836003140261
1.718999999999994	0.0790374082683849
1.7200000000000273	0.07783272618801673
1.7210000000000036	0.07724492073681821
1.7220000000000368	0.0772009288777391
1.7230000000000132	0.07752324722098969
1.7239999999999895	0.07809310674875292
1.7250000000000227	0.07868817668767436
1.725999999999999	0.07922413231576275
1.7270000000000323	0.07993455347850986
1.7280000000000086	0.08089707430880333
1.7290000000000418	0.0817624789721112
1.7300000000000182	0.0821719680764792
1.7309999999999945	0.08212077782094473
1.7320000000000277	0.08179207647651943
1.733000000000004	0.08140187747162209
1.7340000000000373	0.08114506797695453
1.7350000000000136	0.0810640648036629
1.73599999999999	0.08089489552409734
1.7370000000000232	0.08034982977384475
1.7379999999999995	0.0795256555491064
1.7390000000000327	0.07861960749787
1.740000000000009	0.07773802413561848
1.7410000000000423	0.07714023402399217
1.7420000000000186	0.07703075412408555
1.742999999999995	0.07725573376321249
1.7440000000000282	0.0776867984058609
1.7450000000000045	0.07826861181206324
1.7460000000000377	0.07878755162553563
1.747000000000014	0.07920448204131914
1.7479999999999905	0.07959819028761528
1.7490000000000236	0.07990965374369674
1.75	0.08008679134308894
1.7510000000000332	0.0800943817257238
1.7520000000000095	0.08000846183947541
1.7530000000000427	0.08003888795482972
1.754000000000019	0.08004561551782041
1.7549999999999955	0.0798185022420248
1.7560000000000286	0.07954594244749336
1.757000000000005	0.0791633955982265
1.7580000000000382	0.07833195976929952
1.7590000000000146	0.0771653363132927
1.759999999999991	0.07607541664615924
1.761000000000024	0.07523321128878147
1.7620000000000005	0.07483417555208538
1.7630000000000337	0.07508738216956834
1.76400000000001	0.07567902228681422
1.7650000000000432	0.07622328104854281
1.7660000000000196	0.07669857874224872
1.766999999999996	0.07718193356784875
1.768000000000029	0.07778880277337663
1.7690000000000055	0.07845108358844444
1.7700000000000387	0.07890286395700663
1.771000000000015	0.07910590947921436
1.7719999999999914	0.079117900926712
1.7730000000000246	0.07884967612996796
1.774000000000001	0.07832746783867384
1.775000000000034	0.07765031965463409
1.7760000000000105	0.0768643415379322
1.7770000000000437	0.07601996154434953
1.77800000000002	0.07502632629864703
1.7789999999999964	0.07407900538501666
1.7800000000000296	0.073634117672563
1.781000000000006	0.07385856719929906
1.782000000000039	0.07457875436642736
1.7830000000000155	0.0753010888495047
1.7839999999999918	0.07578817114687597
1.785000000000025	0.07611065358757196
1.7860000000000014	0.07619495609820115
1.7870000000000346	0.07622255997929406
1.788000000000011	0.07658015760397463
1.789000000000044	0.07730303719949383
1.7900000000000205	0.07813879547295821
1.7909999999999968	0.07870312111020628
1.79200000000003	0.07866773416011608
1.7930000000000064	0.07805925775697675
1.7940000000000396	0.07715644224232276
1.795000000000016	0.0762089921678406
1.7959999999999923	0.07531163164836352
1.7970000000000255	0.07449626857856373
1.7980000000000018	0.07368997059698534
1.799000000000035	0.07292610298340518
1.8000000000000114	0.07261865769707532
1.8010000000000446	0.07286528507406986
1.802000000000021	0.07329882546853339
1.8029999999999973	0.0737813702408241
1.8040000000000305	0.0743078360322964
1.8050000000000068	0.07474195541792117
1.80600000000004	0.07509645273057863
1.8070000000000164	0.07554182850763613
1.8079999999999927	0.07603168754347056
1.809000000000026	0.07638850604865333
1.8100000000000023	0.0764442179860656
1.8110000000000355	0.07616667712738101
1.8120000000000118	0.07578447428021873
1.813000000000045	0.07543305535241451
1.8140000000000214	0.07495728116955469
1.8149999999999977	0.07419726980083308
1.816000000000031	0.0732888284468487
1.8170000000000073	0.07242840495079061
1.8180000000000405	0.07165908099563678
1.8190000000000168	0.07122114788891354
1.8199999999999932	0.07131983991794755
1.8210000000000264	0.07177667635230867
1.8220000000000027	0.0723882883111382
1.823000000000036	0.07297410916783509
1.8240000000000123	0.0734037287371434
1.8249999999999886	0.07361413938542016
1.8260000000000218	0.07364869110143157
1.8269999999999982	0.07381194516996059
1.8280000000000314	0.0742404723973551
1.8290000000000077	0.07472058151928795
1.830000000000041	0.07499096990108667
1.8310000000000173	0.074799754543307
1.8319999999999936	0.0741732388015417
1.8330000000000268	0.07330557616020483
1.8340000000000032	0.07229936426817396
1.8350000000000364	0.07141669075541435
1.8360000000000127	0.0707887871446653
1.836999999999989	0.07038380620820117
1.8380000000000223	0.07012413990893451
1.8389999999999986	0.06993899126693348
1.8400000000000318	0.069990780562867
1.8410000000000082	0.07037496393807574
1.8420000000000414	0.07097134850965325
1.8430000000000177	0.0715451634484987
1.843999999999994	0.0719648138088087
1.8450000000000273	0.07234699918588428
1.8460000000000036	0.07271437657663737
1.8470000000000368	0.07302038257885357
1.8480000000000132	0.07332532945463432
1.8489999999999895	0.07358402186420943
1.8500000000000227	0.07367894088663718
1.850999999999999	0.07346887742520725
1.8520000000000323	0.07287287179281243
1.8530000000000086	0.07211820342095221
1.8540000000000418	0.07144660985034346
1.8550000000000182	0.07094239313720996
1.8559999999999945	0.07081177540293959
1.8570000000000277	0.07095152160707707
1.858000000000004	0.07093875217102141
1.8590000000000373	0.07078726457288331
1.8600000000000136	0.07084349181585736
1.86099999999999	0.07118827040033615
1.8620000000000232	0.07153188550370615
1.8629999999999995	0.07172755453446245
1.8640000000000327	0.0719451622195475
1.865000000000009	0.07218359601019175
1.8660000000000423	0.07227816508590879
1.8670000000000186	0.0722909031965453
1.867999999999995	0.0723811719851617
1.8690000000000282	0.07249764896568145
1.8700000000000045	0.07237326294911384
1.8710000000000377	0.07173976042894692
1.872000000000014	0.07073790388175061
1.8729999999999905	0.0698560744842438
1.8740000000000236	0.06932346135159229
1.875	0.0691025630683062
1.8760000000000332	0.06908123558472523
1.8770000000000095	0.06908421206292159
1.8780000000000427	0.06905155589112244
1.879000000000019	0.06903274605612086
1.8799999999999955	0.06913132946324474
1.8810000000000286	0.06943232237763741
1.882000000000005	0.06986002410978509
1.8830000000000382	0.07031359381200764
1.8840000000000146	0.07069474332362136
1.884999999999991	0.07092062433509083
1.886000000000024	0.07097588313722847
1.8870000000000005	0.07087350153675542
1.8880000000000337	0.0706560779189096
1.88900000000001	0.07035485816384535
1.8900000000000432	0.06999281903321819
1.8910000000000196	0.06954929158952794
1.891999999999996	0.06905579585079868
1.893000000000029	0.06848621935181542
1.8940000000000055	0.06789728737504097
1.8950000000000387	0.06761485168404446
1.896000000000015	0.06764868509416777
1.8969999999999914	0.06768591707558969
1.8980000000000246	0.06756458831107137
1.899000000000001	0.0673630714127662
1.900000000000034	0.06731745933765287
1.9010000000000105	0.0676265284029749
1.9020000000000437	0.06823796126047244
1.90300000000002	0.06881306898085926
1.9039999999999964	0.06920532660811185
1.9050000000000296	0.06957390333588132
1.906000000000006	0.06994764203262394
1.907000000000039	0.07017520395276966
1.9080000000000155	0.07020375730229889
1.9089999999999918	0.07001353338962923
1.910000000000025	0.06942012723590052
1.9110000000000014	0.06848544137219248
1.9120000000000346	0.06747109292384001
1.913000000000011	0.06661578021866577
1.914000000000044	0.06625671216145435
1.9150000000000205	0.0663659842124873
1.9159999999999968	0.0666306414393234
1.91700000000003	0.06686599441082874
1.9180000000000064	0.066801645201219
1.9190000000000396	0.06635595582322118
1.920000000000016	0.06593667254438618
1.9209999999999923	0.06589391708783232
1.9220000000000255	0.06630628699636665
1.9230000000000018	0.06712412999969564
1.924000000000035	0.06796136688006937
1.9250000000000114	0.06840371706692361
1.9260000000000446	0.0684421307444345
1.927000000000021	0.06820838808867125
1.9279999999999973	0.06785258526409876
1.9290000000000305	0.06745254303447412
1.9300000000000068	0.06691608313743247
1.93100000000004	0.06628814126374394
1.9320000000000164	0.06571002862224917
1.9329999999999927	0.0653430312228962
1.934000000000026	0.0652939803007242
1.9350000000000023	0.06543757477352186
1.9360000000000355	0.06564493769705892
1.9370000000000118	0.0657784273021651
1.938000000000045	0.06564041035572421
1.9390000000000214	0.06526243990599712
1.9399999999999977	0.06502130085864133
1.941000000000031	0.06514917620227001
1.9420000000000073	0.0654478786806929
1.9430000000000405	0.06572854970335751
1.9440000000000168	0.06586831043735852
1.9449999999999932	0.06568520407692224
1.9460000000000264	0.06518374780916236
1.9470000000000027	0.06459302253555821
1.948000000000036	0.0642236454709848
1.9490000000000123	0.06418221302183413
1.9499999999999886	0.06411831215201413
1.9510000000000218	0.06378471569647948
1.9519999999999982	0.06341954040285858
1.9530000000000314	0.06325778677544358
1.9540000000000077	0.06335125186958201
1.955000000000041	0.06375433170085021
1.9560000000000173	0.06435622690655629
1.9569999999999936	0.06471943307479977
1.9580000000000268	0.06458616900974601
1.9590000000000032	0.06426702207877222
1.9600000000000364	0.06413705318172491
1.9610000000000127	0.06436412781267808
1.961999999999989	0.064940538842305
1.9630000000000223	0.0655693140900615
1.9639999999999986	0.06594359116504833
1.9650000000000318	0.06585938290669668
1.9660000000000082	0.06523309160938906
1.9670000000000414	0.0643793535755286
1.9680000000000177	0.06380869531304478
1.968999999999994	0.06353256260342155
1.9700000000000273	0.06326019857515286
1.9710000000000036	0.06299484113731868
1.9720000000000368	0.06291358183142037
1.9730000000000132	0.06305357462803984
1.9739999999999895	0.06328558716456945
1.9750000000000227	0.06354216925627254
1.975999999999999	0.06383358319446986
1.9770000000000323	0.06401542389646053
1.9780000000000086	0.06386471431473906
1.9790000000000418	0.06371290664454632
1.9800000000000182	0.06398169022236289
1.9809999999999945	0.06450184039475326
1.9820000000000277	0.0649633042902722
1.983000000000004	0.06504270900281472
1.9840000000000373	0.06457472808662246
1.9850000000000136	0.0636637563757354
1.98599999999999	0.06259633751635496
1.9870000000000232	0.06182426773835337
1.9879999999999995	0.06155745222029285
1.9890000000000327	0.06166415815271176
1.990000000000009	0.061861292542417345
1.9910000000000423	0.06185962841752701
1.9920000000000186	0.06162888639252406
1.992999999999995	0.06147003457513334
1.9940000000000282	0.06154055946113379
1.9950000000000045	0.06182483416810092
1.9960000000000377	0.06224550823073516
1.997000000000014	0.062392366835632096
1.9979999999999905	0.062264844608967085
