# Supplementary material for: Stimulus duration encoding occurs early in the moth olfactory pathway
Source: Commun Biol. 2024 Oct 3;7:1252. doi: 10.1038/s42003-024-06921-z (PMC11449909; doi:10.1038/s42003-024-06921-z)
Supplement: Supplementary file 3 — Supplementary Data 1 [file 42003_2024_6921_MOESM3_ESM.zip › Fig 1/B/1s.csv]

time	PID (mV)
0.0	0.005026895001839282
0.0009999999999763531	0.004751453720209575
0.0020000000000095497	0.004454806777614451
0.002999999999985903	0.00425825648112621
0.004000000000019099	0.004104763016940183
0.0049999999999954525	0.004212571985275915
0.005999999999971806	0.004532091789203996
0.007000000000005002	0.004500078528402174
0.007999999999981355	0.00406820033903843
0.009000000000014552	0.0036154512284487517
0.009999999999990905	0.003345603420245258
0.010999999999967258	0.0033148446704824863
0.012000000000000455	0.00337709261824104
0.012999999999976808	0.00335779897268651
0.014000000000010004	0.0033529341042104477
0.014999999999986358	0.0034071906919384
0.016000000000019554	0.003397933389502672
0.016999999999995907	0.00342965175933152
0.01799999999997226	0.0036184076916021546
0.019000000000005457	0.003824723253561313
0.01999999999998181	0.0038656805698900065
0.021000000000015007	0.0037152061977292483
0.02199999999999136	0.003493969371497929
0.022999999999967713	0.0033984730992457912
0.02400000000000091	0.0035472831383427383
0.024999999999977263	0.003909911517809839
0.02600000000001046	0.004326394318786342
0.026999999999986812	0.004491506214196139
0.02800000000002001	0.004323666379838276
0.028999999999996362	0.003994531945257229
0.029999999999972715	0.0037200736009377344
0.03100000000000591	0.0036388408391476723
0.031999999999982265	0.0037503462906585128
0.03300000000001546	0.004178525345011064
0.033999999999991815	0.004837641841026308
0.03499999999996817	0.005341010793785461
0.036000000000001364	0.005617844676924388
0.03699999999997772	0.00588368163628239
0.038000000000010914	0.006164754829985242
0.03899999999998727	0.006134947732138851
0.03999999999996362	0.005595570349242518
0.04099999999999682	0.004869835768754438
0.04199999999997317	0.0043303262192102565
0.043000000000006366	0.004044262822992639
0.04399999999998272	0.003938243698202726
0.045000000000015916	0.004016864314938751
0.04599999999999227	0.00430294064788006
0.04699999999996862	0.004628954516539441
0.04800000000000182	0.004763569704991699
0.04899999999997817	0.004667368682957029
0.05000000000001137	0.004639538666374232
0.05099999999998772	0.0049860138163828616
0.051999999999964075	0.005522649815610237
0.05299999999999727	0.0058582039264796215
0.053999999999973625	0.005935443589744072
0.05500000000000682	0.0058297500485937626
0.055999999999983174	0.005583394861388591
0.05700000000001637	0.005352758362424659
0.057999999999992724	0.005250599276787504
0.05899999999996908	0.00530448036410025
0.060000000000002274	0.00545195955784461
0.06099999999997863	0.00563983118185396
0.06200000000001182	0.005833933124427482
0.06299999999998818	0.006023304465832435
0.06399999999996453	0.006369679676488271
0.06499999999999773	0.006892181956650756
0.06599999999997408	0.00720570262567799
0.06700000000000728	0.0069346255764277664
0.06799999999998363	0.006308179474159292
0.06900000000001683	0.005776503598095228
0.06999999999999318	0.00552805277783186
0.07099999999996953	0.005673827796638609
0.07200000000000273	0.006062580514043514
0.07299999999997908	0.006341176408980687
0.07400000000001228	0.006401589455763634
0.07499999999998863	0.006355184383059154
0.07599999999996498	0.006332900127419716
0.07699999999999818	0.006498171068300085
0.07799999999997453	0.0069124791213570624
0.07900000000000773	0.007345672270824721
0.07999999999998408	0.007614634859383518
0.08100000000001728	0.0077760236539377026
0.08199999999999363	0.007830707139835802
0.08299999999996999	0.007723851224204825
0.08400000000000318	0.007587958262812222
0.08499999999997954	0.007552665195664332
0.08600000000001273	0.0074563846254562804
0.08699999999998909	0.007086338072827214
0.08799999999996544	0.006556584670006416
0.08899999999999864	0.0062439887549969875
0.08999999999997499	0.006381210645914237
0.09100000000000819	0.006891446086256359
0.09199999999998454	0.00753142293172715
0.09300000000001774	0.008078200890832665
0.09399999999999409	0.008397516971286212
0.09499999999997044	0.0083477195123014
0.09600000000000364	0.008029297517695433
0.09699999999997999	0.007892671343474156
0.09800000000001319	0.00816527986915938
0.09899999999998954	0.008723448643515042
0.0999999999999659	0.009403923568251038
0.10099999999999909	0.010010347133774022
0.10199999999997544	0.01044445742595057
0.10300000000000864	0.010786737006901248
0.103999999999985	0.011003203371581893
0.10500000000001819	0.010957113090961812
0.10599999999999454	0.010689090663586587
0.1069999999999709	0.01032326310320597
0.10800000000000409	0.00994399071065244
0.10899999999998045	0.009822526828255462
0.11000000000001364	0.010135105028517888
0.11099999999999	0.0106791784125857
0.11199999999996635	0.011101882133503604
0.11299999999999955	0.011241651798194585
0.1139999999999759	0.011262855906990499
0.1150000000000091	0.011265461204587712
0.11599999999998545	0.011257253577193094
0.11700000000001864	0.011395527713523812
0.117999999999995	0.011836975741265743
0.11899999999997135	0.01238423902219532
0.12000000000000455	0.012684767492783688
0.1209999999999809	0.012625170672343256
0.1220000000000141	0.012199567464361571
0.12299999999999045	0.011501477009937755
0.1239999999999668	0.010755633661252872
0.125	0.010197117032650471
0.12599999999997635	0.009898801393557033
0.12700000000000955	0.009755960626458116
0.1279999999999859	0.009807200550177253
0.1290000000000191	0.010072635174809275
0.12999999999999545	0.010488112453408416
0.1309999999999718	0.011019344338936587
0.132000000000005	0.011410073061604464
0.13299999999998136	0.011435348556616987
0.13400000000001455	0.011225654506057836
0.1349999999999909	0.011001219350544655
0.13599999999996726	0.010860356188609366
0.13700000000000045	0.010939740285851762
0.1379999999999768	0.011337550876699076
0.13900000000001	0.011904824663321545
0.13999999999998636	0.01229851503835988
0.14100000000001955	0.01227890661327491
0.1419999999999959	0.012017226614017495
0.14299999999997226	0.011811390146304834
0.14400000000000546	0.011761545652855698
0.1449999999999818	0.01187030320209237
0.146000000000015	0.012058049636982648
0.14699999999999136	0.012230380157241427
0.1479999999999677	0.012404300576501548
0.1490000000000009	0.012694847895794226
0.14999999999997726	0.0131833952685807
0.15100000000001046	0.013752519803461816
0.1519999999999868	0.014179818196971894
0.15300000000002	0.014274064297290945
0.15399999999999636	0.013969270521263955
0.15499999999997272	0.013416050402568658
0.1560000000000059	0.013041654094197774
0.15699999999998226	0.013245805578542047
0.15800000000001546	0.013822787050585816
0.15899999999999181	0.014204646115455244
0.15999999999996817	0.014255902940403686
0.16100000000000136	0.014154777832081855
0.16199999999997772	0.013823532498607793
0.16300000000001091	0.013402641405610982
0.16399999999998727	0.013211952447514719
0.16499999999996362	0.013240176966540673
0.16599999999999682	0.013369639527688548
0.16699999999997317	0.013447482254646648
0.16800000000000637	0.013481386775169302
0.16899999999998272	0.013549986752583454
0.17000000000001592	0.01362993655998368
0.17099999999999227	0.013714068171045035
0.17199999999996862	0.013757982266379365
0.17300000000000182	0.013818713892442602
0.17399999999997817	0.01397754404836915
0.17500000000001137	0.014137214435548273
0.17599999999998772	0.014268308797140694
0.17699999999996407	0.014549397126281338
0.17799999999999727	0.014917872105194352
0.17899999999997362	0.015063770928649411
0.18000000000000682	0.014956318342888242
0.18099999999998317	0.014637612321321658
0.18200000000001637	0.014226778350657554
0.18299999999999272	0.014007012816814157
0.18399999999996908	0.014062032039347638
0.18500000000000227	0.014404794182934388
0.18599999999997863	0.014850788525601732
0.18700000000001182	0.015014885269664102
0.18799999999998818	0.0148831625409791
0.18899999999996453	0.014781417391811935
0.18999999999999773	0.014993232352294772
0.19099999999997408	0.015471750488535108
0.19200000000000728	0.015812465120163655
0.19299999999998363	0.0158156058902148
0.19400000000001683	0.015669702530306306
0.19499999999999318	0.015593749642626609
0.19599999999996953	0.015678126385338054
0.19700000000000273	0.015878457628983877
0.19799999999997908	0.016109109251422282
0.19900000000001228	0.01631755435472204
0.19999999999998863	0.016306027625956787
0.20099999999996498	0.01591528696290112
0.20199999999999818	0.015400396419431583
0.20299999999997453	0.015094514269966997
0.20400000000000773	0.015170733021522942
0.20499999999998408	0.015681746796782914
0.20600000000001728	0.016391889050457298
0.20699999999999363	0.01694209646536393
0.20799999999997	0.01719844447264851
0.20900000000000318	0.01732927689257746
0.20999999999997954	0.017528195453208273
0.21100000000001273	0.017604023541076153
0.21199999999998909	0.017406139347850402
0.21299999999996544	0.017283926188517373
0.21399999999999864	0.017458716446961287
0.214999999999975	0.017676722160800296
0.21600000000000819	0.017801351806104204
0.21699999999998454	0.017987951053347384
0.21800000000001774	0.018149530688027937
0.2189999999999941	0.018008412729642487
0.21999999999997044	0.0174904411285004
0.22100000000000364	0.01680800944649663
0.22199999999998	0.016262685183529246
0.2230000000000132	0.016041576327534113
0.22399999999998954	0.016145449926901367
0.2249999999999659	0.016396336575716042
0.2259999999999991	0.016683475861632324
0.22699999999997544	0.01692979999995492
0.22800000000000864	0.01694881042506724
0.228999999999985	0.01671979673643209
0.2300000000000182	0.016476138469798673
0.23099999999999454	0.016336838136088883
0.2319999999999709	0.016370966096355577
0.2330000000000041	0.01655930376929815
0.23399999999998045	0.016649400070099407
0.23500000000001364	0.016552271532126905
0.23599999999999	0.016484197132484724
0.23699999999996635	0.016686909326286692
0.23799999999999955	0.017127710489746484
0.2389999999999759	0.017609178151178906
0.2400000000000091	0.017960489240589794
0.24099999999998545	0.018148552494657633
0.24200000000001864	0.01832744450809365
0.242999999999995	0.0185976353020183
0.24399999999997135	0.018963201301430477
0.24500000000000455	0.019482803439330176
0.2459999999999809	0.020042083351410334
0.2470000000000141	0.020319791959267697
0.24799999999999045	0.020230402054032925
0.2489999999999668	0.020051186606521387
0.25	0.020080669646411753
0.25099999999997635	0.02033681818446853
0.25200000000000955	0.02064916072409062
0.2529999999999859	0.020762425568199294
0.2540000000000191	0.020529685219250027
0.25499999999999545	0.01998820287307046
0.2559999999999718	0.019295350475873274
0.257000000000005	0.01877425357252749
0.25799999999998136	0.018674641275010728
0.25900000000001455	0.01900927007982478
0.2599999999999909	0.0196003554477433
0.26099999999996726	0.02012978690665168
0.26200000000000045	0.020461589687676085
0.2629999999999768	0.020779082384161818
0.26400000000001	0.021075951654463854
0.26499999999998636	0.02127608988217755
0.26600000000001955	0.021376660608364517
0.2669999999999959	0.02113913816027324
0.26799999999997226	0.02063042899696299
0.26900000000000546	0.020289704465792813
0.2699999999999818	0.020316733946828425
0.271000000000015	0.020631368036289732
0.27199999999999136	0.020993618754087784
0.2729999999999677	0.021123024243687727
0.2740000000000009	0.020874249788723098
0.27499999999997726	0.02026791873361855
0.27600000000001046	0.019455003664468506
0.2769999999999868	0.01882959888621416
0.27800000000002	0.018759129727089263
0.27899999999999636	0.019153825482910225
0.2799999999999727	0.019789127561189
0.2810000000000059	0.02053197986007893
0.28199999999998226	0.021192180355375623
0.28300000000001546	0.021609014788019465
0.2839999999999918	0.02186126091446372
0.28499999999996817	0.022131915359398846
0.28600000000000136	0.022214294129921264
0.2869999999999777	0.021920777888887688
0.2880000000000109	0.02153861130588508
0.28899999999998727	0.021316175745002663
0.2899999999999636	0.021276693709092687
0.2909999999999968	0.021393682680816983
0.29199999999997317	0.02157328420758997
0.29300000000000637	0.021509483566724885
0.2939999999999827	0.021030351402344216
0.2950000000000159	0.02032952763004703
0.29599999999999227	0.019804639086840048
0.2969999999999686	0.019833030181790168
0.2980000000000018	0.020304570709682945
0.29899999999997817	0.02095711247515686
0.30000000000001137	0.021674358196182464
0.3009999999999877	0.022331338082698604
0.3019999999999641	0.022864894355492993
0.30299999999999727	0.023305092708584052
0.3039999999999736	0.023702901314972546
0.3050000000000068	0.023947000640218707
0.3059999999999832	0.024016305991643172
0.30700000000001637	0.023910127725152996
0.3079999999999927	0.023587872855462155
0.3089999999999691	0.023221018206953215
0.3100000000000023	0.023029340979172197
0.3109999999999786	0.02300898378236793
0.3120000000000118	0.022864314858351165
0.3129999999999882	0.02246059740849038
0.31399999999996453	0.021961269417301477
0.3149999999999977	0.021429988386970855
0.3159999999999741	0.021025132943641278
0.3170000000000073	0.021090719777312028
0.31799999999998363	0.021565461960676213
0.3190000000000168	0.022195056033996963
0.3199999999999932	0.022906112956368574
0.32099999999996953	0.023603167385909618
0.32200000000000273	0.024076440317759573
0.3229999999999791	0.0241693575983839
0.3240000000000123	0.02415459614783444
0.32499999999998863	0.02445984042088778
0.325999999999965	0.024866762212940596
0.3269999999999982	0.024798156196981225
0.32799999999997453	0.024360184114303962
0.32900000000000773	0.023916181034751904
0.3299999999999841	0.023452447288884848
0.3310000000000173	0.02308885441105968
0.33199999999999363	0.022864810472606134
0.33299999999997	0.022622688255208523
0.3340000000000032	0.02243646909818331
0.33499999999997954	0.022280247846204304
0.33600000000001273	0.022123550786782964
0.3369999999999891	0.022342412013657498
0.33799999999996544	0.023093947308011842
0.33899999999999864	0.024015649283215534
0.339999999999975	0.024776860419298163
0.3410000000000082	0.0252042479511414
0.34199999999998454	0.025309871903002712
0.34300000000001774	0.025284846396509852
0.3439999999999941	0.025352565635448965
0.34499999999997044	0.0255950001662395
0.34600000000000364	0.025847853966955547
0.34699999999998	0.025887628868860535
0.3480000000000132	0.025627904412056868
0.34899999999998954	0.025291500759454077
0.3499999999999659	0.02492803784450448
0.3509999999999991	0.024373659183672736
0.35199999999997544	0.02375434892966366
0.35300000000000864	0.023408018659401453
0.353999999999985	0.02351129819534803
0.3550000000000182	0.023765698839089744
0.35599999999999454	0.02399304781755829
0.3569999999999709	0.024298596952074814
0.3580000000000041	0.02473508462856122
0.35899999999998045	0.025398285596391013
0.36000000000001364	0.026112724103588558
0.36099999999999	0.02651223200135533
0.36199999999996635	0.02656847415395225
0.36299999999999955	0.026452634035199374
0.3639999999999759	0.026258683468079358
0.3650000000000091	0.026253577232950853
0.36599999999998545	0.02661750244373362
0.36700000000001864	0.026927115440140703
0.367999999999995	0.02677629933312531
0.36899999999997135	0.02635344876083412
0.37000000000000455	0.02602339100463036
0.3709999999999809	0.02577614188503352
0.3720000000000141	0.025534600974699284
0.37299999999999045	0.02543303731187896
0.3739999999999668	0.025476486037808943
0.375	0.02556383164692999
0.37599999999997635	0.025771452651120796
0.37700000000000955	0.026300528381936417
0.3779999999999859	0.02711292326073389
0.3790000000000191	0.027942481110813322
0.37999999999999545	0.028479566670112977
0.3809999999999718	0.028686834780921266
0.382000000000005	0.028765429950786903
0.38299999999998136	0.02882851114538232
0.38400000000001455	0.02902535034910203
0.3849999999999909	0.029239853673108662
0.38599999999996726	0.029161921760402443
0.38700000000000045	0.02879892176594412
0.3879999999999768	0.02823549301867434
0.38900000000001	0.027468737134932475
0.38999999999998636	0.026543450255138268
0.39100000000001955	0.025677004258271463
0.3919999999999959	0.025182923024992476
0.39299999999997226	0.025208198525081382
0.39400000000000546	0.02568756585318477
0.3949999999999818	0.026419879508140287
0.396000000000015	0.02728165662440718
0.39699999999999136	0.028275121847182394
0.3979999999999677	0.029249861565237456
0.3990000000000009	0.0298955096799709
0.39999999999997726	0.030080031050695677
0.40100000000001046	0.029964681546029936
0.4019999999999868	0.02980158603214944
0.40300000000002	0.029740283439161352
0.40399999999999636	0.02982742588547005
0.4049999999999727	0.030011382373224205
0.4060000000000059	0.030061855851734265
0.40699999999998226	0.02972031939900477
0.40800000000001546	0.02890036818349806
0.4089999999999918	0.02788999908770684
0.40999999999996817	0.027108994131709974
0.41100000000000136	0.02673626159099518
0.4119999999999777	0.026780192454966656
0.4130000000000109	0.027071959669519252
0.41399999999998727	0.027489779389281654
0.4149999999999636	0.027992065930698917
0.4159999999999968	0.028530511329093677
0.41699999999997317	0.029278710789179208
0.41800000000000637	0.03028038249915621
0.4189999999999827	0.031257933213940436
0.4200000000000159	0.032066907648530485
0.42099999999999227	0.0326666758473837
0.4219999999999686	0.033011020678503034
0.4230000000000018	0.03317909531623853
0.42399999999997817	0.03322512955708001
0.42500000000001137	0.033070849413180614
0.4259999999999877	0.032640799972213586
0.4269999999999641	0.03190007215352386
0.42799999999999727	0.03086591541554773
0.4289999999999736	0.029850361295181926
0.4300000000000068	0.029235036187902796
0.4309999999999832	0.02901944929744671
0.43200000000001637	0.029069394334198417
0.4329999999999927	0.029359684775956296
0.4339999999999691	0.029723218296308307
0.4350000000000023	0.030030235464321375
0.4359999999999786	0.030423965035615286
0.4370000000000118	0.030913145620435234
0.4379999999999882	0.03142558956468333
0.43899999999996453	0.0319742215849641
0.4399999999999977	0.03255295111165113
0.4409999999999741	0.03306831213647188
0.4420000000000073	0.033375412608850574
0.44299999999998363	0.033444327292589726
0.4440000000000168	0.03335714470225115
0.4449999999999932	0.03321819341712606
0.44599999999996953	0.032825541736487995
0.44700000000000273	0.0320049239972664
0.4479999999999791	0.031074386475848037
0.4490000000000123	0.030378772371993268
0.44999999999998863	0.030060243697294542
0.450999999999965	0.030170184312700243
0.4519999999999982	0.030591453848563432
0.45299999999997453	0.031117173633381512
0.45400000000000773	0.03157335866593991
0.4549999999999841	0.03174151820046278
0.4560000000000173	0.03178882228882873
0.45699999999999363	0.032096378555966254
0.45799999999997	0.03262677795229063
0.4590000000000032	0.03328931397739199
0.45999999999997954	0.033976204388421305
0.46100000000001273	0.03439385047085919
0.4619999999999891	0.03446300544716241
0.46299999999996544	0.034326011879045826
0.46399999999999864	0.03402958138684431
0.464999999999975	0.033649864886190706
0.4660000000000082	0.03314939142861961
0.46699999999998454	0.03232819776558182
0.46800000000001774	0.0312859383770383
0.4689999999999941	0.03031125884361119
0.46999999999997044	0.029759703954066907
0.47100000000000364	0.029870468392415805
0.47199999999998	0.030473791542088957
0.4730000000000132	0.031320529698761757
0.47399999999998954	0.032178030895180676
0.4749999999999659	0.03283729165124294
0.4759999999999991	0.033288080809998455
0.47699999999997544	0.03384591937430281
0.47800000000000864	0.03473148904431511
0.478999999999985	0.035738556175654246
0.4800000000000182	0.036507243240581744
0.48099999999999454	0.036691792996551786
0.4819999999999709	0.03626524431718359
0.4830000000000041	0.03536619579421574
0.48399999999998045	0.034244723711275515
0.48500000000001364	0.03324188716570298
0.48599999999999	0.03248458861812331
0.48699999999996635	0.03196585592903922
0.48799999999999955	0.031732374134573416
0.4889999999999759	0.03195685151687533
0.4900000000000091	0.03273672773234848
0.49099999999998545	0.03390051191167576
0.49200000000001864	0.03499838849594239
0.492999999999995	0.03570202753511387
0.49399999999997135	0.036073336309073945
0.49500000000000455	0.036246830374180306
0.4959999999999809	0.03644290774406045
0.4970000000000141	0.036861608608500074
0.49799999999999045	0.03740120390176793
0.4989999999999668	0.03782884754222726
0.5	0.03788558832091127
0.5009999999999764	0.03738880570009462
0.5020000000000095	0.036515340240282246
0.5029999999999859	0.03567589742580868
0.5040000000000191	0.03503609001177255
0.5049999999999955	0.03463818400514507
0.5059999999999718	0.034435384700056915
0.507000000000005	0.03417428703397096
0.5079999999999814	0.03392699982273184
0.5090000000000146	0.03391004176196688
0.5099999999999909	0.034129268198673124
0.5109999999999673	0.03461384149210156
0.5120000000000005	0.03520077383215359
0.5129999999999768	0.03560918887940945
0.51400000000001	0.03584174563531173
0.5149999999999864	0.03601926741553596
0.5160000000000196	0.03625714660838453
0.5169999999999959	0.0366993181304891
0.5179999999999723	0.03732918574329913
0.5190000000000055	0.03792281156228716
0.5199999999999818	0.03822256614530639
0.521000000000015	0.03808486747599993
0.5219999999999914	0.03747354088406274
0.5229999999999677	0.0366595266586196
0.5240000000000009	0.03608198338941371
0.5249999999999773	0.035811907770711304
0.5260000000000105	0.03570971648997556
0.5269999999999868	0.03561474933367714
0.52800000000002	0.03541223172592245
0.5289999999999964	0.035240283578330533
0.5299999999999727	0.03531532935748727
0.5310000000000059	0.03563724589263284
0.5319999999999823	0.0359291198862528
0.5330000000000155	0.03600894769533136
0.5339999999999918	0.036117999385422817
0.5349999999999682	0.03658324558528525
0.5360000000000014	0.03734519434635919
0.5369999999999777	0.03814776898309802
0.5380000000000109	0.038881948872478755
0.5389999999999873	0.03940184893601817
0.5399999999999636	0.03951032349884098
0.5409999999999968	0.039233134564237826
0.5419999999999732	0.0387838500844957
0.5430000000000064	0.03834399780224951
0.5439999999999827	0.03784758611156036
0.5450000000000159	0.03731338754811109
0.5459999999999923	0.037012424709505165
0.5469999999999686	0.03691499816736332
0.5480000000000018	0.036921148233889145
0.5489999999999782	0.03712935610010604
0.5500000000000114	0.03749993767092352
0.5509999999999877	0.03795653056966497
0.5519999999999641	0.038461375303602274
0.5529999999999973	0.03879325414162027
0.5539999999999736	0.03895480217822289
0.5550000000000068	0.03927064166226657
0.5559999999999832	0.039749353694507494
0.5570000000000164	0.04022737206750149
0.5579999999999927	0.04063140762467787
0.5589999999999691	0.040850755315697374
0.5600000000000023	0.04081671517138341
0.5609999999999786	0.04056357202252325
0.5620000000000118	0.04016421964770389
0.5629999999999882	0.03971476765647752
0.5639999999999645	0.039396727261215236
0.5649999999999977	0.03926905929879654
0.5659999999999741	0.03909330156313784
0.5670000000000073	0.038754235744290266
0.5679999999999836	0.038474381281872194
0.5690000000000168	0.03846704309020632
0.5699999999999932	0.03867126669165932
0.5709999999999695	0.03894157173258117
0.5720000000000027	0.03933474745492882
0.5729999999999791	0.039791718687775646
0.5740000000000123	0.0402220617300193
0.5749999999999886	0.04069835859451265
0.575999999999965	0.04118479420306853
0.5769999999999982	0.04170678431751007
0.5779999999999745	0.0421727925978832
0.5790000000000077	0.04224483700056636
0.5799999999999841	0.04177945112979442
0.5810000000000173	0.0409942177799274
0.5819999999999936	0.04021067500774134
0.58299999999997	0.03963006702905103
0.5840000000000032	0.03941343361048455
0.5849999999999795	0.03959962740199563
0.5860000000000127	0.03992845696574365
0.5869999999999891	0.04019145031801363
0.5879999999999654	0.04038444483848158
0.5889999999999986	0.04033073690491085
0.589999999999975	0.040175602381150366
0.5910000000000082	0.04043074780730249
0.5919999999999845	0.04104606336779826
0.5930000000000177	0.04176605999412564
0.5939999999999941	0.04248109694304203
0.5949999999999704	0.04305092887611783
0.5960000000000036	0.043464028468541915
0.59699999999998	0.04366328666439179
0.5980000000000132	0.04351026190878082
0.5989999999999895	0.043019968674957276
0.5999999999999659	0.04224189844374848
0.6009999999999991	0.0413778354688672
0.6019999999999754	0.040907172211434695
0.6030000000000086	0.04096415397572839
0.603999999999985	0.041351126421127926
0.6050000000000182	0.04197828706139983
0.6059999999999945	0.04260637330054218
0.6069999999999709	0.04277035012661479
0.6080000000000041	0.04240358228889596
0.6089999999999804	0.04198183447622883
0.6100000000000136	0.04185498520813047
0.61099999999999	0.04201804561555944
0.6119999999999663	0.042441933973556445
0.6129999999999995	0.043100721043852985
0.6139999999999759	0.04376579396206459
0.6150000000000091	0.044239275327332184
0.6159999999999854	0.04451518739149307
0.6170000000000186	0.04460569995423613
0.617999999999995	0.044489629752825444
0.6189999999999714	0.04412540765218109
0.6200000000000045	0.04362013875765136
0.6209999999999809	0.043247700486504836
0.6220000000000141	0.043046628034447476
0.6229999999999905	0.04298202171065224
0.6239999999999668	0.04315290915971337
0.625	0.04347075070519413
0.6259999999999764	0.0436130581729115
0.6270000000000095	0.043337895737540766
0.6279999999999859	0.04285150253726666
0.6290000000000191	0.04258772329764371
0.6299999999999955	0.04285179476029599
0.6309999999999718	0.04369989102907157
0.632000000000005	0.04477903348759282
0.6329999999999814	0.045646111598780514
0.6340000000000146	0.04622858519888906
0.6349999999999909	0.04650864566841806
0.6359999999999673	0.04639346909161013
0.6370000000000005	0.04623307169337165
0.6379999999999768	0.046327834494459985
0.63900000000001	0.046340784394090395
0.6399999999999864	0.04606239313460936
0.6410000000000196	0.045608235727256474
0.6419999999999959	0.04504642716978635
0.6429999999999723	0.044517276006134754
0.6440000000000055	0.044254658959065996
0.6449999999999818	0.044383236452720354
0.646000000000015	0.04473500568741606
0.6469999999999914	0.045005884103865856
0.6479999999999677	0.04510214168863991
0.6490000000000009	0.04517632431811469
0.6499999999999773	0.04543150102450921
0.6510000000000105	0.0459455545403773
0.6519999999999868	0.046505704661760294
0.65300000000002	0.0468961912695236
0.6539999999999964	0.04714049053748193
0.6549999999999727	0.047142249585141904
0.6560000000000059	0.046863998038535915
0.6569999999999823	0.04664718845127558
0.6580000000000155	0.04668876071746331
0.6589999999999918	0.04682718382515194
0.6599999999999682	0.04688036896975811
0.6610000000000014	0.04683097815923842
0.6619999999999777	0.046756954150512176
0.6630000000000109	0.04661334819299201
0.6639999999999873	0.046340816301485344
0.6649999999999636	0.046100684448814544
0.6659999999999968	0.04592195763517415
0.6669999999999732	0.045711710933431515
0.6680000000000064	0.045614830329385736
0.6689999999999827	0.04577986014000901
0.6700000000000159	0.04621555694298651
0.6709999999999923	0.04677669610420088
0.6719999999999686	0.04720244235326998
0.6730000000000018	0.04729388757877517
0.6739999999999782	0.04700735417889934
0.6750000000000114	0.046465142479071186
0.6759999999999877	0.04600524345612822
0.6769999999999641	0.045883425313367976
0.6779999999999973	0.04601990774170428
0.6789999999999736	0.0464507453911045
0.6800000000000068	0.04712057962159388
0.6809999999999832	0.04765131188093141
0.6820000000000164	0.04783933663843243
0.6829999999999927	0.04773332360410132
0.6839999999999691	0.04751103106145882
0.6850000000000023	0.047361329047157064
0.6859999999999786	0.04727697355161231
0.6870000000000118	0.04716682354779289
0.6879999999999882	0.047215757869203845
0.6889999999999645	0.047549066091732595
0.6899999999999977	0.048026477318488414
0.6909999999999741	0.04855958489518519
0.6920000000000073	0.049012776817328074
0.6929999999999836	0.04921243972593636
0.6940000000000168	0.04911804629770655
0.6949999999999932	0.04887085749571041
0.6959999999999695	0.04870245931042172
0.6970000000000027	0.048874799274669645
0.6979999999999791	0.04941994171772057
0.6990000000000123	0.049939954537773446
0.6999999999999886	0.050139828892952654
0.700999999999965	0.05004681745238848
0.7019999999999982	0.04977973118007162
0.7029999999999745	0.049455260678981094
0.7040000000000077	0.04904891554399571
0.7049999999999841	0.048588356202848626
0.7060000000000173	0.04828411294666157
0.7069999999999936	0.04810616263092049
0.70799999999997	0.04788636903594057
0.7090000000000032	0.047783733630604175
0.7099999999999795	0.04793117525646062
0.7110000000000127	0.04817008144427959
0.7119999999999891	0.0483508655740672
0.7129999999999654	0.04842360854672201
0.7139999999999986	0.048515949408703296
0.714999999999975	0.04865205806743189
0.7160000000000082	0.048770077994804595
0.7169999999999845	0.04900211622967676
0.7180000000000177	0.04940118579275854
0.7189999999999941	0.04987114916624469
0.7199999999999704	0.05024004802112447
0.7210000000000036	0.05044641151167717
0.72199999999998	0.050465431120963355
0.7230000000000132	0.05036674285687637
0.7239999999999895	0.05037400057243824
0.7249999999999659	0.050593323554852354
0.7259999999999991	0.05101623973141356
0.7269999999999754	0.05142097533971013
0.7280000000000086	0.051583962533755745
0.728999999999985	0.05146858357194928
0.7300000000000182	0.051349546789126954
0.7309999999999945	0.051493670769454436
0.7319999999999709	0.05156885344145401
0.7330000000000041	0.05138676534704656
0.7339999999999804	0.051140243953337716
0.7350000000000136	0.05095553802576003
0.73599999999999	0.05101769790818267
0.7369999999999663	0.051362972790987005
0.7379999999999995	0.051837215080150933
0.7389999999999759	0.05225383111228199
0.7400000000000091	0.05235278145880029
0.7409999999999854	0.052098657925434555
0.7420000000000186	0.05177506371670004
0.742999999999995	0.05157592986468451
0.7439999999999714	0.051639710194695265
0.7450000000000045	0.05216844722568048
0.7459999999999809	0.05300351128613068
0.7470000000000141	0.053655119470172874
0.7479999999999905	0.05387136411548621
0.7489999999999668	0.05382416037906124
0.75	0.05371212751080634
0.7509999999999764	0.05357691149553201
0.7520000000000095	0.05346539936494166
0.7529999999999859	0.05338164453173855
0.7540000000000191	0.05332491074520629
0.7549999999999955	0.05327454185328406
0.7559999999999718	0.053270740135247685
0.757000000000005	0.05351640781209488
0.7579999999999814	0.05395297099902807
0.7590000000000146	0.054171782843364547
0.7599999999999909	0.053998687412025514
0.7609999999999673	0.05375539904186466
0.7620000000000005	0.053726590166260024
0.7629999999999768	0.053871773926378985
0.76400000000001	0.05414504692133937
0.7649999999999864	0.05446044422986862
0.7660000000000196	0.054630754730295106
0.7669999999999959	0.05460502577131354
0.7679999999999723	0.0543430744245148
0.7690000000000055	0.05390186767966565
0.7699999999999818	0.053636892613838416
0.771000000000015	0.05366504816678219
0.7719999999999914	0.05377830659570426
0.7729999999999677	0.053935142855812135
0.7740000000000009	0.054218792892351875
0.7749999999999773	0.05456690218037075
0.7760000000000105	0.05490089074730342
0.7769999999999868	0.05533653375627123
0.77800000000002	0.05583400435050345
0.7789999999999964	0.05607348281463009
0.7799999999999727	0.05599578450379994
0.7810000000000059	0.055691116335409685
0.7819999999999823	0.05523481631983396
0.7830000000000155	0.05492065177460459
0.7839999999999918	0.05488325392927029
0.7849999999999682	0.05502858681070277
0.7860000000000014	0.0552430026069235
0.7869999999999777	0.055321796409381285
0.7880000000000109	0.055046879943961624
0.7889999999999873	0.054616987829659625
0.7899999999999636	0.05455435710747203
0.7909999999999968	0.05494315279339945
0.7919999999999732	0.055528118900537216
0.7930000000000064	0.056133588144700486
0.7939999999999827	0.056676262021693624
0.7950000000000159	0.05706664529380445
0.7959999999999923	0.0572980887701684
0.7969999999999686	0.05755153624124931
0.7980000000000018	0.057851998253366066
0.7989999999999782	0.05792797313889775
0.8000000000000114	0.05767402632677232
0.8009999999999877	0.05727590416663331
0.8019999999999641	0.05693524075312828
0.8029999999999973	0.056791581162748184
0.8039999999999736	0.05693615195461277
0.8050000000000068	0.05733804682297272
0.8059999999999832	0.05772824484264216
0.8070000000000164	0.057678466198539
0.8079999999999927	0.05688264699159573
0.8089999999999691	0.05585702923953617
0.8100000000000023	0.0553963297961757
0.8109999999999786	0.055583075665812665
0.8120000000000118	0.05617218747412567
0.8129999999999882	0.05681524482803857
0.8139999999999645	0.05730466900857056
0.8149999999999977	0.05762099794289055
0.8159999999999741	0.057750274655853584
0.8170000000000073	0.05796876406648632
0.8179999999999836	0.058426016472788334
0.8190000000000168	0.058835887332304715
0.8199999999999932	0.059133420181447516
0.8209999999999695	0.05936303355618877
0.8220000000000027	0.05940433897628683
0.8229999999999791	0.05933670043605499
0.8240000000000123	0.059349191858908856
0.8249999999999886	0.05939034437279345
0.825999999999965	0.059260941584806215
0.8269999999999982	0.05894068505735062
0.8279999999999745	0.05851090331185427
0.8290000000000077	0.05813246227215796
0.8299999999999841	0.05819715798913894
0.8310000000000173	0.05873396110098961
0.8319999999999936	0.0592612998589126
0.83299999999997	0.05965052177525676
0.8340000000000032	0.0599927373489364
0.8349999999999795	0.060193727423831334
0.8360000000000127	0.060295912353521164
0.8369999999999891	0.060490066892179506
0.8379999999999654	0.060787821685858834
0.8389999999999986	0.061007753417011035
0.839999999999975	0.06111886370956565
0.8410000000000082	0.06111705949688728
0.8419999999999845	0.060881702067278276
0.8430000000000177	0.0604723827349658
0.8439999999999941	0.060074573058503056
0.8449999999999704	0.05978453488304636
0.8460000000000036	0.05946824375524473
0.84699999999998	0.05901919971154346
0.8480000000000132	0.05870177093141926
0.8489999999999895	0.05876319840287225
0.8499999999999659	0.05923965904095896
0.8509999999999991	0.06002759480230235
0.8519999999999754	0.06079820551597903
0.8530000000000086	0.061303798061725256
0.853999999999985	0.061526505883308324
0.8550000000000182	0.06152595005521988
0.8559999999999945	0.061580641025795746
0.8569999999999709	0.061899253155292655
0.8580000000000041	0.0624755835692592
0.8589999999999804	0.06320087192798152
0.8600000000000136	0.0636949631773005
0.86099999999999	0.06380333754398748
0.8619999999999663	0.06363456385412158
0.8629999999999995	0.06312681453594049
0.8639999999999759	0.062373031230832154
0.8650000000000091	0.06174302828046718
0.8659999999999854	0.06133274075273265
0.8670000000000186	0.060913461111913314
0.867999999999995	0.06059439010113232
0.8689999999999714	0.06063013544264528
0.8700000000000045	0.06097905178503593
0.8709999999999809	0.06150993725407128
0.8720000000000141	0.062056845397229665
0.8729999999999905	0.062440353317902986
0.8739999999999668	0.06263807577236902
0.875	0.06271469703644428
0.8759999999999764	0.0627605949125205
0.8770000000000095	0.06302122000536903
0.8779999999999859	0.06354487753446492
0.8790000000000191	0.06403691832285174
0.8799999999999955	0.06423721716917319
0.8809999999999718	0.06412789588086909
0.882000000000005	0.06375839681704676
0.8829999999999814	0.0632880058879488
0.8840000000000146	0.06300909990030767
0.8849999999999909	0.06295438636099648
0.8859999999999673	0.06302812056030138
0.8870000000000005	0.06313970439682759
0.8879999999999768	0.06322486119916215
0.88900000000001	0.06336728227655186
0.8899999999999864	0.0636939538151764
0.8910000000000196	0.06413923791945253
0.8919999999999959	0.06449862570864129
0.8929999999999723	0.06465700622902393
0.8940000000000055	0.0645471919787064
0.8949999999999818	0.06424116304615524
0.896000000000015	0.06413786120894116
0.8969999999999914	0.06451318658922833
0.8979999999999677	0.06512561151544372
0.8990000000000009	0.06547844032829264
0.8999999999999773	0.0652300510699031
0.9010000000000105	0.06458179610068004
0.9019999999999868	0.06395907619521823
0.90300000000002	0.06356394820814204
0.9039999999999964	0.06345529465819899
0.9049999999999727	0.06364497983862138
0.9060000000000059	0.06415172214486509
0.9069999999999823	0.06479966385193103
0.9080000000000155	0.06527630514973959
0.9089999999999918	0.0655910377003206
0.9099999999999682	0.06588032283205303
0.9110000000000014	0.06612000605817414
0.9119999999999777	0.06628103810740305
0.9130000000000109	0.06633413709359282
0.9139999999999873	0.06623184135509508
0.9149999999999636	0.06614474721147001
0.9159999999999968	0.06617719197005201
0.9169999999999732	0.06615168632015633
0.9180000000000064	0.06611088608010451
0.9189999999999827	0.06607335140141624
0.9200000000000159	0.065779399387496
0.9209999999999923	0.06518496486413516
0.9219999999999686	0.06454759746941674
0.9230000000000018	0.06407543741534827
0.9239999999999782	0.06394022625946816
0.9250000000000114	0.06430931218251112
0.9259999999999877	0.06500831092124448
0.9269999999999641	0.0657975201705483
0.9279999999999973	0.06652895643329826
0.9289999999999736	0.06701881992692948
0.9300000000000068	0.06732297984907154
0.9309999999999832	0.06762955574943907
0.9320000000000164	0.06796880096109392
0.9329999999999927	0.0682537320003358
0.9339999999999691	0.0685275238391383
0.9350000000000023	0.06881719463411118
0.9359999999999786	0.06905345520521156
0.9370000000000118	0.0692219761125239
0.9379999999999882	0.06926409931337929
0.9389999999999645	0.06900329057913668
0.9399999999999977	0.06830840985805464
0.9409999999999741	0.06736686428401306
0.9420000000000073	0.06645465164034903
0.9429999999999836	0.06579796278155525
0.9440000000000168	0.06561808883457987
0.9449999999999932	0.06591986596555843
0.9459999999999695	0.0664695662438346
0.9470000000000027	0.06691488009214153
0.9479999999999791	0.06730728048760959
0.9490000000000123	0.06788123863089224
0.9499999999999886	0.06843741458120345
0.950999999999965	0.06887258792037709
0.9519999999999982	0.06918452940319719
0.9529999999999745	0.06929108996815314
0.9540000000000077	0.06930065945286534
0.9549999999999841	0.06922923977098305
0.9560000000000173	0.06906225433786295
0.9569999999999936	0.06900155976391753
0.95799999999997	0.06901858024927288
0.9590000000000032	0.0688138437251693
0.9599999999999795	0.06829185859034093
0.9610000000000127	0.06760439201088797
0.9619999999999891	0.06712780255451589
0.9629999999999654	0.06711621138950985
0.9639999999999986	0.06753083072448751
0.964999999999975	0.06828458630644274
0.9660000000000082	0.06891731555582226
0.9669999999999845	0.06904725834962644
0.9680000000000177	0.06884534225084682
0.9689999999999941	0.06857773599018291
0.9699999999999704	0.06858694261275877
0.9710000000000036	0.06891904339186139
0.97199999999998	0.06923037089863504
0.9730000000000132	0.0694236578998777
0.9739999999999895	0.06942763272157082
0.9749999999999659	0.06906199660035606
0.9759999999999991	0.06852406060620364
0.9769999999999754	0.0681748240240223
0.9780000000000086	0.0679647661220888
0.978999999999985	0.06762470796582098
0.9800000000000182	0.06711356335508034
0.9809999999999945	0.0666218131730667
0.9819999999999709	0.0663493809638247
0.9830000000000041	0.06642748736958515
0.9839999999999804	0.06690901278935257
0.9850000000000136	0.06758549589358642
0.98599999999999	0.06805690787455321
0.9869999999999663	0.06818907731304824
0.9879999999999995	0.06822091062702818
0.9889999999999759	0.06831365380057974
0.9900000000000091	0.06843881489887815
0.9909999999999854	0.06854098586528945
0.9920000000000186	0.06853990356969542
0.992999999999995	0.0683300581238604
0.9939999999999714	0.06785309773028869
0.9950000000000045	0.06713724319735759
0.9959999999999809	0.06622478488921013
0.9970000000000141	0.06528918787492222
0.9979999999999905	0.0645317490314814
0.9989999999999668	0.06390783841558179
1.0	0.06334083008267877
1.0009999999999764	0.06289523153725263
1.0020000000000095	0.06270776150396262
1.002999999999986	0.06291802480984865
1.004000000000019	0.06348654019344391
1.0049999999999955	0.06433389128442402
1.0059999999999718	0.06527265935180138
1.007000000000005	0.0658985830627028
1.0079999999999814	0.06607015205319833
1.0090000000000146	0.06608286228633187
1.009999999999991	0.06629182124211219
1.0109999999999673	0.06666494773584741
1.0120000000000005	0.06705084260892935
1.0129999999999768	0.06734453945511243
1.01400000000001	0.06719105230058187
1.0149999999999864	0.06644724535970248
1.0160000000000196	0.06548391745553817
1.016999999999996	0.06468784873867639
1.0179999999999723	0.06411600030238862
1.0190000000000055	0.0636140670596026
1.0199999999999818	0.06322286304714853
1.021000000000015	0.06308447471728806
1.0219999999999914	0.06310242900831042
1.0229999999999677	0.06322579613153367
1.024000000000001	0.0634667501249786
1.0249999999999773	0.06375872315922049
1.0260000000000105	0.06403265324236473
1.0269999999999868	0.06418758271181924
1.02800000000002	0.0641258683438477
1.0289999999999964	0.06399952470814307
1.0299999999999727	0.06420263879988619
1.031000000000006	0.06461973594485082
1.0319999999999823	0.0647800180197109
1.0330000000000155	0.06467671550534515
1.0339999999999918	0.0643071631588743
1.0349999999999682	0.0635746627098488
1.0360000000000014	0.062843599929713
1.0369999999999777	0.0625688479631874
1.038000000000011	0.06273835149062057
1.0389999999999873	0.06299992655374709
1.0399999999999636	0.0632288099040137
1.0409999999999968	0.06351534719298124
1.0419999999999732	0.06380499760559566
1.0430000000000064	0.06403599874229782
1.0439999999999827	0.06437419315917525
1.045000000000016	0.06489812709920972
1.0459999999999923	0.0653207074539024
1.0469999999999686	0.06535989698672529
1.0480000000000018	0.06512496606068963
1.0489999999999782	0.06493152700067162
1.0500000000000114	0.06486589405900745
1.0509999999999877	0.06481618740059814
1.051999999999964	0.06468715640164913
1.0529999999999973	0.06444348172953074
1.0539999999999736	0.06406111723121732
1.0550000000000068	0.06355503219308423
1.0559999999999832	0.06305597644919159
1.0570000000000164	0.0628007965798707
1.0579999999999927	0.06289230054469686
1.058999999999969	0.06306095278301749
1.0600000000000023	0.06318787787733848
1.0609999999999786	0.06331571613855669
1.0620000000000118	0.06326133423482672
1.0629999999999882	0.06307206722772296
1.0639999999999645	0.0628948714082731
1.0649999999999977	0.06275743359946562
1.065999999999974	0.06275159433441324
1.0670000000000073	0.06288430617822316
1.0679999999999836	0.06298044552275117
1.0690000000000168	0.06298926919648107
1.0699999999999932	0.06302457980937382
1.0709999999999695	0.06298445877564252
1.0720000000000027	0.062676727100198
1.072999999999979	0.062093603772030104
1.0740000000000123	0.06150881221726534
1.0749999999999886	0.061128152112531975
1.075999999999965	0.060951703352431164
1.0769999999999982	0.06112015835845508
1.0779999999999745	0.06171037083789255
1.0790000000000077	0.06246437451553799
1.079999999999984	0.06293708887794969
1.0810000000000173	0.06306975894515876
1.0819999999999936	0.06325944516657422
1.08299999999997	0.0635625099995969
1.0840000000000032	0.0638206405042232
1.0849999999999795	0.06413459727342419
1.0860000000000127	0.06446007407615051
1.086999999999989	0.0645054513633192
1.0879999999999654	0.06415474635876883
1.0889999999999986	0.06356909959645707
1.089999999999975	0.06286388085782502
1.0910000000000082	0.06203725731081722
1.0919999999999845	0.06114317485588616
1.0930000000000177	0.060296681581920364
1.093999999999994	0.059670223286787394
1.0949999999999704	0.0593751424135327
1.0960000000000036	0.059472665476362874
1.09699999999998	0.06007781927155609
1.0980000000000132	0.06101692866385422
1.0989999999999895	0.06178789170882926
1.099999999999966	0.06227856830794476
1.100999999999999	0.06262019581563916
1.1019999999999754	0.06271849704462973
1.1030000000000086	0.06274127712461253
1.103999999999985	0.0629241765724835
1.1050000000000182	0.06323254261533684
1.1059999999999945	0.06345588390096601
1.106999999999971	0.06327744442278016
1.108000000000004	0.06280007619624417
1.1089999999999804	0.062450985751936194
1.1100000000000136	0.06224089711396985
1.11099999999999	0.06184792677178308
1.1119999999999663	0.06127093982874987
1.1129999999999995	0.060791794049797065
1.113999999999976	0.06040085062723666
1.115000000000009	0.059984242806013555
1.1159999999999854	0.059749309282065344
1.1170000000000186	0.059891201454402854
1.117999999999995	0.06034110472818677
1.1189999999999714	0.06083473571395137
1.1200000000000045	0.061179885259805555
1.120999999999981	0.06134285407280471
1.122000000000014	0.06145265601804262
1.1229999999999905	0.06167070233992744
1.1239999999999668	0.06199592377497387
1.125	0.06238512570490817
1.1259999999999764	0.06263579377445216
1.1270000000000095	0.06250162774836854
1.127999999999986	0.06193927277061828
1.129000000000019	0.061058868296254065
1.1299999999999955	0.06011985922120067
1.1309999999999718	0.05939096484217199
1.132000000000005	0.059018591819109734
1.1329999999999814	0.05902622420280412
1.1340000000000146	0.059218866579476614
1.134999999999991	0.05938966540947854
1.1359999999999673	0.059638292067415666
1.1370000000000005	0.060147386003830405
1.1379999999999768	0.060831667057960725
1.13900000000001	0.061465038146941264
1.1399999999999864	0.061838964697796595
1.1410000000000196	0.061945173547691024
1.141999999999996	0.06201248049601826
1.1429999999999723	0.06224327607329094
1.1440000000000055	0.06260010517092729
1.1449999999999818	0.06288478762971161
1.146000000000015	0.06292213892788645
1.1469999999999914	0.06251256756333623
1.1479999999999677	0.06157801250919315
1.149000000000001	0.060417747758479745
1.1499999999999773	0.059542166506934446
1.1510000000000105	0.05913590169433025
1.1519999999999868	0.059023344294941715
1.15300000000002	0.05901269598496661
1.1539999999999964	0.05899750288866423
1.1549999999999727	0.05899132331400514
1.156000000000006	0.05906883537046914
1.1569999999999823	0.059222630471102544
1.1580000000000155	0.05946035653689963
1.1589999999999918	0.059707598410233764
1.1599999999999682	0.05987582238281597
1.1610000000000014	0.06007197453061153
1.1619999999999777	0.06030788262649933
1.163000000000011	0.06058424003151108
1.1639999999999873	0.06097349082693437
1.1649999999999636	0.0613484133980422
1.1659999999999968	0.06142979636427759
1.1669999999999732	0.06096969178640643
1.1680000000000064	0.06001304141165553
1.1689999999999827	0.05904515863240167
1.170000000000016	0.05852013324446448
1.1709999999999923	0.05840874139331964
1.1719999999999686	0.05845154064648117
1.1730000000000018	0.05852476503198911
1.1739999999999782	0.05864316922513302
1.1750000000000114	0.05881843751514326
1.1759999999999877	0.05908292320251496
1.176999999999964	0.059628359520551566
1.1779999999999973	0.06039563900041012
1.1789999999999736	0.06103886549710813
1.1800000000000068	0.06143329369318984
1.1809999999999832	0.0615651447646286
1.1820000000000164	0.06146248754085626
1.1829999999999927	0.061295882669567536
1.183999999999969	0.06116182122972891
1.1850000000000023	0.06097931472679807
1.1859999999999786	0.0605647197465613
1.1870000000000118	0.059839479524820494
1.1879999999999882	0.0590934083638337
1.1889999999999645	0.05871966802582973
1.1899999999999977	0.058801837967824344
1.190999999999974	0.059114634285967416
1.1920000000000073	0.05948564677295387
1.1929999999999836	0.059861141951039976
1.1940000000000168	0.06013512715772151
1.1949999999999932	0.06026688050482454
1.1959999999999695	0.06031457634558324
1.1970000000000027	0.06034315170615523
1.197999999999979	0.060498473487600624
1.1990000000000123	0.06087115697616463
1.1999999999999886	0.0612495289621271
1.200999999999965	0.061452592751919166
1.2019999999999982	0.06153050212801281
1.2029999999999745	0.06155117562994139
1.2040000000000077	0.06148653818003913
1.204999999999984	0.06124739455523942
1.2060000000000173	0.06070474264670711
1.2069999999999936	0.059767388855783476
1.20799999999997	0.05863645669831241
1.2090000000000032	0.05775747482423199
1.2099999999999795	0.057322269387033664
1.2110000000000127	0.05733306646445513
1.211999999999989	0.05777587394331363
1.2129999999999654	0.058302891501023524
1.2139999999999986	0.05854451361445223
1.214999999999975	0.05845682476070779
1.2160000000000082	0.05822692027059029
1.2169999999999845	0.05822361002751775
1.2180000000000177	0.05863478716822712
1.218999999999994	0.059177289171294056
1.2199999999999704	0.059430336997123856
1.2210000000000036	0.05931349866867741
1.22199999999998	0.05904863696557028
1.2230000000000132	0.05874513322249797
1.2239999999999895	0.058410681230339545
1.224999999999966	0.05811015109878204
1.225999999999999	0.05781388609957494
1.2269999999999754	0.0575302943528353
1.2280000000000086	0.05750242713988518
1.228999999999985	0.05772753448568091
1.2300000000000182	0.058009495330386684
1.2309999999999945	0.05837613395939245
1.231999999999971	0.058728112525548326
1.233000000000004	0.058851714628809226
1.2339999999999804	0.05875913749535222
1.2350000000000136	0.05851653340428653
1.23599999999999	0.05827312406140894
1.2369999999999663	0.058381329088935896
1.2379999999999995	0.05892711422679442
1.238999999999976	0.05958036992178739
1.240000000000009	0.06004417833918607
1.2409999999999854	0.06018361772963621
1.2420000000000186	0.059929631454394894
1.242999999999995	0.059302328548268335
1.2439999999999714	0.058458140857985175
1.2450000000000045	0.05776549028753175
1.245999999999981	0.0574647055880364
1.247000000000014	0.057375529073258935
1.2479999999999905	0.057300940885522955
1.2489999999999668	0.05734651243715261
1.25	0.05765978783680481
1.2509999999999764	0.05815874965572254
1.2520000000000095	0.058659243587833476
1.252999999999986	0.05891703618336175
1.254000000000019	0.05879946214278631
1.2549999999999955	0.05858101318753972
1.2559999999999718	0.0586241008571915
1.257000000000005	0.0590233226045882
1.2579999999999814	0.0595922104275588
1.2590000000000146	0.060055636120671
1.259999999999991	0.06021840983205928
1.2609999999999673	0.060043892753359085
1.2620000000000005	0.0596277951759876
1.2629999999999768	0.05907963185348164
1.26400000000001	0.058556115444086565
1.2649999999999864	0.05820886200561359
1.2660000000000196	0.05792078737910655
1.266999999999996	0.05746771537480955
1.2679999999999723	0.05690281051586199
1.2690000000000055	0.056411248549957715
1.2699999999999818	0.056162856427191876
1.271000000000015	0.05616323763736997
1.2719999999999914	0.056307026713026787
1.2729999999999677	0.05650300987282986
1.274000000000001	0.056604893584971006
1.2749999999999773	0.056713077376936205
1.2760000000000105	0.05704151435444027
1.2769999999999868	0.05753226962969071
1.27800000000002	0.05803049423093265
1.2789999999999964	0.05842724902087415
1.2799999999999727	0.05845300584429536
1.281000000000006	0.05790702904030498
1.2819999999999823	0.057194697166659036
1.2830000000000155	0.056757674176100004
1.2839999999999918	0.056552834036628585
1.2849999999999682	0.056529847673134626
1.2860000000000014	0.05658857246556792
1.2869999999999777	0.05648635332666885
1.288000000000011	0.0561453440041082
1.2889999999999873	0.05571258423143721
1.2899999999999636	0.055408876391415784
1.2909999999999968	0.05536988359569861
1.2919999999999732	0.05566704589981386
1.2930000000000064	0.056164054269587815
1.2939999999999827	0.056608802503297806
1.295000000000016	0.0568494303826621
1.2959999999999923	0.05694732735821173
1.2969999999999686	0.05718319054501153
1.2980000000000018	0.05759535283162043
1.2989999999999782	0.05783298978557738
1.3000000000000114	0.05761087128395159
1.3009999999999877	0.057042596619565344
1.301999999999964	0.05644099846440387
1.3029999999999973	0.05603280437210012
1.3039999999999736	0.055943366606694855
1.3050000000000068	0.056178916909720655
1.3059999999999832	0.05641637528543386
1.3070000000000164	0.05632532123749323
1.3079999999999927	0.05598711492887709
1.308999999999969	0.055662004576079394
1.3100000000000023	0.055513656428623825
1.3109999999999786	0.05547472974362577
1.3120000000000118	0.0554510376799473
1.3129999999999882	0.0554703574394142
1.3139999999999645	0.05561741223284189
1.3149999999999977	0.05586906967102978
1.315999999999974	0.056189933322629226
1.3170000000000073	0.056664367998624954
1.3179999999999836	0.057173558147216585
1.3190000000000168	0.05745154209774306
1.3199999999999932	0.0574128198125301
1.3209999999999695	0.05713638683329991
1.3220000000000027	0.05676812658446595
1.322999999999979	0.05658790789374368
1.3240000000000123	0.056743579952512224
1.3249999999999886	0.05707734248202234
1.325999999999965	0.057320979955679974
1.3269999999999982	0.05724255593302807
1.3279999999999745	0.056804216255875506
1.3290000000000077	0.05619609750692911
1.329999999999984	0.05568945652968882
1.3310000000000173	0.05543757467290655
1.3319999999999936	0.05543065347093146
1.33299999999997	0.055562606844185236
1.3340000000000032	0.05571093788050874
1.3349999999999795	0.05589028409133068
1.3360000000000127	0.05599788293881369
1.336999999999989	0.055961535715482125
1.3379999999999654	0.0559207026721924
1.3389999999999986	0.05576595126205275
1.339999999999975	0.05544436644306394
1.3410000000000082	0.054984444116104925
1.3419999999999845	0.054566662266362975
1.3430000000000177	0.05455634836373946
1.343999999999994	0.054816966364897635
1.3449999999999704	0.054982737238087775
1.3460000000000036	0.05494955881241559
1.34699999999998	0.05463886907659665
1.3480000000000132	0.05402000873860713
1.3489999999999895	0.05331047310420489
1.349999999999966	0.05293714447919351
1.350999999999999	0.05320197791246306
1.3519999999999754	0.05385254223457947
1.3530000000000086	0.05445613576923636
1.353999999999985	0.05485398699619681
1.3550000000000182	0.05513805796666027
1.3559999999999945	0.055441784281951456
1.356999999999971	0.0557876092823002
1.358000000000004	0.05602896845188621
1.3589999999999804	0.05602404602618627
1.3600000000000136	0.05582505779634417
1.36099999999999	0.05556294316601962
1.3619999999999663	0.05537746972221802
1.3629999999999995	0.05533315139974837
1.363999999999976	0.05542561480536978
1.365000000000009	0.05562634039637171
1.3659999999999854	0.055721743504010934
1.3670000000000186	0.055442673340429405
1.367999999999995	0.054979925840110244
1.3689999999999714	0.05476215032707721
1.3700000000000045	0.05496360500101183
1.370999999999981	0.05545359385036264
1.372000000000014	0.05594920281006566
1.3729999999999905	0.05631864825217914
1.3739999999999668	0.0565456860200273
1.375	0.05649461588523774
1.3759999999999764	0.05609263904981576
1.3770000000000095	0.055646412309544147
1.377999999999986	0.0555862152798543
1.379000000000019	0.05595880917766305
1.3799999999999955	0.05643958007465466
1.3809999999999718	0.0567748194328761
1.382000000000005	0.05699008034313602
1.3829999999999814	0.057121662632904524
1.3840000000000146	0.05710726310574055
1.384999999999991	0.05697557596380154
1.3859999999999673	0.05663831821969545
1.3870000000000005	0.05588904660125804
1.3879999999999768	0.05492485845722195
1.38900000000001	0.0541399778403604
1.3899999999999864	0.05380327607272184
1.3910000000000196	0.054092333130700165
1.391999999999996	0.054726993098212606
1.3929999999999723	0.05522028329237738
1.3940000000000055	0.05543266247442613
1.3949999999999818	0.05539261730706624
1.396000000000015	0.05527688708215317
1.3969999999999914	0.05533755909586313
1.3979999999999677	0.05558814933810785
1.399000000000001	0.05599315606517097
1.3999999999999773	0.05650220039784637
1.4010000000000105	0.05690200781906363
1.4019999999999868	0.05710404241572098
1.40300000000002	0.05708306848965394
1.4039999999999964	0.05674667080275908
1.4049999999999727	0.05624234417116192
1.406000000000006	0.055723598326438584
1.4069999999999823	0.05513924271252568
1.4080000000000155	0.0545370153965794
1.4089999999999918	0.054211340972371236
1.4099999999999682	0.05431077244239191
1.4110000000000014	0.05457408533498764
1.4119999999999777	0.05472611205614131
1.413000000000011	0.054729153269656994
1.4139999999999873	0.05459856667036922
1.4149999999999636	0.054291350625016666
1.4159999999999968	0.054055753928365036
1.4169999999999732	0.054147092871377644
1.4180000000000064	0.054506621780446185
1.4189999999999827	0.05499665725222469
1.420000000000016	0.05533428982241384
1.4209999999999923	0.05537214653487643
1.4219999999999686	0.055287125354663846
1.4230000000000018	0.05516871056831407
1.4239999999999782	0.05494498650649415
1.4250000000000114	0.05469927885575476
1.4259999999999877	0.054497686348058405
1.426999999999964	0.05426008522170589
1.4279999999999973	0.05399314383692655
1.4289999999999736	0.053768394343338244
1.4300000000000068	0.053706705195688986
1.4309999999999832	0.05377187365635416
1.4320000000000164	0.053699294132619535
1.4329999999999927	0.053368872499234055
1.433999999999969	0.052883520546470386
1.4350000000000023	0.05245132199631142
1.4359999999999786	0.052300663405572045
1.4370000000000118	0.052657598915542
1.4379999999999882	0.053489592288483934
1.4389999999999645	0.054314086390687244
1.4399999999999977	0.05474565834402023
1.440999999999974	0.0547967810972283
1.4420000000000073	0.05460048897551495
1.4429999999999836	0.05431057381374327
1.4440000000000168	0.05405653101225383
1.4449999999999932	0.05384340644407626
1.4459999999999695	0.05365769747445848
1.4470000000000027	0.053526250836977596
1.447999999999979	0.053368336069397504
1.4490000000000123	0.05314578354892774
1.4499999999999886	0.052934505779593355
1.450999999999965	0.05278141270605108
1.4519999999999982	0.05268645447615272
1.4529999999999745	0.05251227101934308
1.4540000000000077	0.052211558504276834
1.454999999999984	0.05192780441725375
1.4560000000000173	0.051941687978851014
1.4569999999999936	0.05248044299340515
1.45799999999997	0.053296082875728956
1.4590000000000032	0.054070070127644865
1.4599999999999795	0.05462280395693808
1.4610000000000127	0.05472273481084455
1.461999999999989	0.05453782863269607
1.4629999999999654	0.054403691842236146
1.4639999999999986	0.054329674011343254
1.464999999999975	0.0543310573338176
1.4660000000000082	0.05442303590151809
1.4669999999999845	0.05450175440882088
1.4680000000000177	0.05435664594322542
1.468999999999994	0.05389057429075006
1.4699999999999704	0.05335116973924414
1.4710000000000036	0.052865894107192
1.47199999999998	0.05235674455794648
1.4730000000000132	0.05185629422141158
1.4739999999999895	0.05151843534731082
1.474999999999966	0.05137758668214287
1.475999999999999	0.051465021836255787
1.4769999999999754	0.05200017520298372
1.4780000000000086	0.05279493511630973
1.478999999999985	0.05338565656885974
1.4800000000000182	0.05375534485059896
1.4809999999999945	0.05396306768703729
1.481999999999971	0.053848632450177014
1.483000000000004	0.05346850563946548
1.4839999999999804	0.05307879869838006
1.4850000000000136	0.05285938977147131
1.48599999999999	0.05263805144607314
1.4869999999999663	0.05209179007693665
1.4879999999999995	0.05133986205047325
1.488999999999976	0.05060921774477922
1.490000000000009	0.050083735093836346
1.4909999999999854	0.04994495129140031
1.4920000000000186	0.05003612391523049
1.492999999999995	0.050298490879112645
1.4939999999999714	0.05084828841935307
1.4950000000000045	0.05144614843428652
1.495999999999981	0.051955319987567083
1.497000000000014	0.05255403829230554
1.4979999999999905	0.0531583386522847
1.4989999999999668	0.05350411621195583
1.5	0.05351256090058021
1.5009999999999764	0.053222150010907576
1.5020000000000095	0.05278491639969651
1.502999999999986	0.05233840425486136
1.504000000000019	0.05186113751709209
1.5049999999999955	0.05147165226642292
1.5059999999999718	0.051259503021995556
1.507000000000005	0.05106823635031876
1.5079999999999814	0.050766045914540925
1.5090000000000146	0.050420985439267874
1.509999999999991	0.0502323964276159
1.5109999999999673	0.050369888451670786
1.5120000000000005	0.05077927028757401
1.5129999999999768	0.0512524901691811
1.51400000000001	0.051791073336605375
1.5149999999999864	0.05234276483448497
1.5160000000000196	0.05275872896163447
1.516999999999996	0.05314024396709005
1.5179999999999723	0.05347978552719246
1.5190000000000055	0.05355488114912621
1.5199999999999818	0.05329012466224814
1.521000000000015	0.05274973503307434
1.5219999999999914	0.05212130720601449
1.5229999999999677	0.05177949698251627
1.524000000000001	0.051856207478434335
1.5249999999999773	0.05208044329318229
1.5260000000000105	0.05202260481588139
1.5269999999999868	0.0514059479593727
1.52800000000002	0.05043312788832077
1.5289999999999964	0.04955774717977457
1.5299999999999727	0.049115034400241786
1.531000000000006	0.04907635962518109
1.5319999999999823	0.04928733053752543
1.5330000000000155	0.04973112207892161
1.5339999999999918	0.05029342358259026
1.5349999999999682	0.05080385998183212
1.5360000000000014	0.051297744261471045
1.5369999999999777	0.051868986355069424
1.538000000000011	0.052317978298308976
1.5389999999999873	0.052538451399086306
1.5399999999999636	0.052544633455496204
1.5409999999999968	0.05228443297849239
1.5419999999999732	0.05198815194849704
1.5430000000000064	0.05174701361396794
1.5439999999999827	0.05140923264982922
1.545000000000016	0.050903832405029714
1.5459999999999923	0.050165881702042725
1.5469999999999686	0.049250548008134665
1.5480000000000018	0.04845147331484556
1.5489999999999782	0.04814153133898058
1.5500000000000114	0.0484557699990642
1.5509999999999877	0.049221921420083525
1.551999999999964	0.05007892055496388
1.5529999999999973	0.05069725370997702
1.5539999999999736	0.050957247850189624
1.5550000000000068	0.050967376266550346
1.5559999999999832	0.050864156698354535
1.5570000000000164	0.05076539275746672
1.5579999999999927	0.050872144453486534
1.558999999999969	0.05115730223192383
1.5600000000000023	0.05138549814147053
1.5609999999999786	0.05145126140815126
1.5620000000000118	0.051376139225592254
1.5629999999999882	0.051152718433116195
1.5639999999999645	0.050743893974811716
1.5649999999999977	0.050116851280613606
1.565999999999974	0.04939793270794768
1.5670000000000073	0.048832403637067756
1.5679999999999836	0.04839457204594666
1.5690000000000168	0.048071347276141374
1.5699999999999932	0.048086811983858446
1.5709999999999695	0.048510251374396685
1.5720000000000027	0.049157587276040804
1.572999999999979	0.04977649043174548
1.5740000000000123	0.05022475767950141
1.5749999999999886	0.05045627914800477
1.575999999999965	0.05054660323827864
1.5769999999999982	0.05070792063602125
1.5779999999999745	0.05109166861792014
1.5790000000000077	0.05157761133585703
1.579999999999984	0.05185232027955955
1.5810000000000173	0.05179985706178414
1.5819999999999936	0.05141504453977719
1.58299999999997	0.050750254384776206
1.5840000000000032	0.050056093444011296
1.5849999999999795	0.04945228075368391
1.5860000000000127	0.04889428882766422
1.586999999999989	0.04834964062794134
1.5879999999999654	0.04783234864489838
1.5889999999999986	0.04754734471423783
1.589999999999975	0.047767655928398156
1.5910000000000082	0.04850749411027877
1.5919999999999845	0.04949354308816689
1.5930000000000177	0.05030362089917695
1.593999999999994	0.05061864117225667
1.5949999999999704	0.050537449669417533
1.5960000000000036	0.05040588751773578
1.59699999999998	0.05038413419487364
1.5980000000000132	0.050500158220276425
1.5989999999999895	0.050629890751750395
1.599999999999966	0.05043228075793316
1.600999999999999	0.049835126268937824
1.6019999999999754	0.04908817972103918
1.6030000000000086	0.04838876790414126
1.603999999999985	0.04776574618861407
1.6050000000000182	0.047308209768391674
1.6059999999999945	0.047144170530324825
1.606999999999971	0.04709180743539054
1.608000000000004	0.04703302134343845
1.6089999999999804	0.047142702166013795
1.6100000000000136	0.04753707644391003
1.61099999999999	0.04816471607316064
1.6119999999999663	0.04875629055768327
1.6129999999999995	0.04909161198603229
1.613999999999976	0.04920377033965373
1.615000000000009	0.0491791214781494
1.6159999999999854	0.04912816489549687
1.6170000000000186	0.04915880400343209
1.617999999999995	0.04932676385432888
1.6189999999999714	0.049528158288635105
1.6200000000000045	0.049413950386798966
1.620999999999981	0.048731948616408616
1.622000000000014	0.047738590150570914
1.6229999999999905	0.04677251893152823
1.6239999999999668	0.045881448762800314
1.625	0.045218368949055066
1.6259999999999764	0.04489100807132784
1.6270000000000095	0.04465625553467145
1.627999999999986	0.04449847442654731
1.629000000000019	0.044755947906053084
1.6299999999999955	0.0454089110605147
1.6309999999999718	0.04613783081136802
1.632000000000005	0.04666078474921109
1.6329999999999814	0.046826101310763146
1.6340000000000146	0.04678561241571799
1.634999999999991	0.04684400302961356
1.6359999999999673	0.0471726686393974
1.6370000000000005	0.04769111054349473
1.6379999999999768	0.04820203917384269
1.63900000000001	0.04848483716662244
1.6399999999999864	0.04836413403837048
1.6410000000000196	0.047812961054077174
1.641999999999996	0.047078079376533744
1.6429999999999723	0.04647846704320546
1.6440000000000055	0.04609047173448921
1.6449999999999818	0.04610166929302384
1.646000000000015	0.04649057833381187
1.6469999999999914	0.04678361909249462
1.6479999999999677	0.046904306149855746
1.649000000000001	0.04709794161847425
1.6499999999999773	0.04745139284029243
1.6510000000000105	0.047864020616615655
1.6519999999999868	0.04821843899730549
1.65300000000002	0.048527036101896126
1.6539999999999964	0.048714861632860096
1.6549999999999727	0.048830565640252566
1.656000000000006	0.04902861300027839
1.6569999999999823	0.04929090334060193
1.6580000000000155	0.049379812119554334
1.6589999999999918	0.04912342197392716
1.6599999999999682	0.04860183505602711
1.6610000000000014	0.0477786380324563
1.6619999999999777	0.04679093164801218
1.663000000000011	0.04593274484906962
1.6639999999999873	0.04533019674924654
1.6649999999999636	0.045127104450042754
1.6659999999999968	0.04531095531485718
1.6669999999999732	0.04556109636785832
1.6680000000000064	0.045638704158933674
1.6689999999999827	0.04566436900969695
1.670000000000016	0.045851429734675264
1.6709999999999923	0.046180701785219824
1.6719999999999686	0.046609390263386175
1.6730000000000018	0.047081924446015666
1.6739999999999782	0.047388955735874205
1.6750000000000114	0.04752313844526945
1.6759999999999877	0.04764076095422842
1.676999999999964	0.04779860316537077
1.6779999999999973	0.04789178049648557
1.6789999999999736	0.04765845130885893
1.6800000000000068	0.04699277364587395
1.6809999999999832	0.04606997885581032
1.6820000000000164	0.045273318161064946
1.6829999999999927	0.04504366262174564
1.683999999999969	0.045411051055109564
1.6850000000000023	0.04609552860148636
1.6859999999999786	0.04681831602523001
1.6870000000000118	0.04726677060305873
1.6879999999999882	0.04729692665568974
1.6889999999999645	0.04719032532224521
1.6899999999999977	0.04734300179554518
1.690999999999974	0.047837781527331646
1.6920000000000073	0.04837716563974492
1.6929999999999836	0.04863794170940583
1.6940000000000168	0.04859314193595221
1.6949999999999932	0.04827598937511324
1.6959999999999695	0.04775306126833945
1.6970000000000027	0.04714591656058342
1.697999999999979	0.04657533237819811
1.6990000000000123	0.046165693690650045
1.6999999999999886	0.04580128886832702
1.700999999999965	0.04532569727081759
1.7019999999999982	0.04478233236487261
1.7029999999999745	0.044366024282326055
1.7040000000000077	0.044412130759086565
1.704999999999984	0.04501554714805378
1.7060000000000173	0.045844322235604196
1.7069999999999936	0.0464607540542441
1.70799999999997	0.04673745315069899
1.7090000000000032	0.046799598867746095
1.7099999999999795	0.04684907241847114
1.7110000000000127	0.04702627417434346
1.711999999999989	0.047401392192157665
1.7129999999999654	0.047966270884683304
1.7139999999999986	0.04843032883627396
1.714999999999975	0.04855326583614117
1.7160000000000082	0.04830956951792187
1.7169999999999845	0.04784835380492902
1.7180000000000177	0.04733491146554236
1.718999999999994	0.04680892080305288
1.7199999999999704	0.04633140821043602
1.7210000000000036	0.045938068796149256
1.72199999999998	0.04568796157777255
1.7230000000000132	0.045631693548172425
1.7239999999999895	0.04573359693313739
1.724999999999966	0.046003727699369
1.725999999999999	0.04631816688690682
1.7269999999999754	0.046391734531408435
1.7280000000000086	0.04629192072433952
1.728999999999985	0.04634014254255625
1.7300000000000182	0.04657880254086644
1.7309999999999945	0.04696369289076907
1.731999999999971	0.04737469047459664
1.733000000000004	0.047490971092785106
1.7339999999999804	0.04715837605669426
1.7350000000000136	0.04644948751484357
1.73599999999999	0.0455428014981778
1.7369999999999663	0.04480810128140389
1.7379999999999995	0.04452673884956715
1.738999999999976	0.044520373132610036
1.740000000000009	0.0445248682382644
1.7409999999999854	0.04448796620685558
1.7420000000000186	0.04448131341341943
1.742999999999995	0.044579541269553324
1.7439999999999714	0.04470199753357473
1.7450000000000045	0.04477794964838111
1.745999999999981	0.04483747904904156
1.747000000000014	0.044788585885022325
1.7479999999999905	0.04452104222559017
1.7489999999999668	0.04418913749735065
1.75	0.04418173122679203
1.7509999999999764	0.044686312349005775
1.7520000000000095	0.04529341732321379
1.752999999999986	0.04545312396700796
1.754000000000019	0.04513601960140212
1.7549999999999955	0.04451408930963252
1.7559999999999718	0.04368406478067932
1.757000000000005	0.043008236766996166
1.7579999999999814	0.04275118046836823
1.7590000000000146	0.04271436700198583
1.759999999999991	0.042721001351761156
1.7609999999999673	0.0427867957881749
1.7620000000000005	0.04291071420519588
1.7629999999999768	0.04303722591668491
1.76400000000001	0.0432089304403509
1.7649999999999864	0.043533117317744896
1.7660000000000196	0.043861086753202105
1.766999999999996	0.044029454635423626
1.7679999999999723	0.044145181241575404
1.7690000000000055	0.044325089718721955
1.7699999999999818	0.044564347308210905
1.771000000000015	0.04478116119344522
1.7719999999999914	0.04487646619842156
1.7729999999999677	0.044806965609688554
1.774000000000001	0.044505570678457396
1.7749999999999773	0.04383713625104013
1.7760000000000105	0.04301426559361454
1.7769999999999868	0.04253547366573951
1.77800000000002	0.04248150208036572
1.7789999999999964	0.042515758005818416
1.7799999999999727	0.042453402068015844
1.781000000000006	0.04238615519090505
1.7819999999999823	0.042420313237477636
1.7830000000000155	0.04261947730567339
1.7839999999999918	0.04295059963777215
1.7849999999999682	0.04332589517310481
1.7860000000000014	0.0437296970502703
1.7869999999999777	0.04402869078353033
1.788000000000011	0.044041575315605375
1.7889999999999873	0.04385243882018797
1.7899999999999636	0.043706124761348164
1.7909999999999968	0.0437086553352799
1.7919999999999732	0.04380757871960572
1.7930000000000064	0.043869609765418094
1.7939999999999827	0.04371264998585511
1.795000000000016	0.043260980038444696
1.7959999999999923	0.04286152568514057
1.7969999999999686	0.04290400935402516
1.7980000000000018	0.043204403596096785
1.7989999999999782	0.04344602730503011
1.8000000000000114	0.0435172059887865
1.8009999999999877	0.04344755003366885
1.801999999999964	0.04338076153074466
1.8029999999999973	0.04349846949444025
1.8039999999999736	0.04378217434172882
1.8050000000000068	0.043996364744050886
1.8059999999999832	0.04409441817939408
1.8070000000000164	0.04413118344717937
1.8079999999999927	0.044095231011096025
1.808999999999969	0.04408088732908988
1.8100000000000023	0.04410932332235129
1.8109999999999786	0.04389725100388686
1.8120000000000118	0.043243051780303965
1.8129999999999882	0.04228544574890902
1.8139999999999645	0.04122355790649879
1.8149999999999977	0.040238693784959256
1.815999999999974	0.039572461266185854
1.8170000000000073	0.039377450568991446
1.8179999999999836	0.03955160105829236
1.8190000000000168	0.039886234389467035
1.8199999999999932	0.04041437264158132
1.8209999999999695	0.04112037409983138
1.8220000000000027	0.041742641121594204
1.822999999999979	0.04223717678977623
1.8240000000000123	0.042735599277078595
1.8249999999999886	0.043392496688411164
1.825999999999965	0.044159760689484795
1.8269999999999982	0.044661378440472355
1.8279999999999745	0.044592997056845274
1.8290000000000077	0.044090915614301895
1.829999999999984	0.04358743070099136
1.8310000000000173	0.04318343356750587
1.8319999999999936	0.04273365413320107
1.83299999999997	0.04227652425288042
1.8340000000000032	0.041925038347625954
1.8349999999999795	0.04174991438890885
1.8360000000000127	0.041771514861951964
1.836999999999989	0.042022086498628486
1.8379999999999654	0.042594115180542236
1.8389999999999986	0.043160081103652104
1.839999999999975	0.043293991888540884
1.8410000000000082	0.043159637873193546
1.8419999999999845	0.04300726853243786
1.8430000000000177	0.042987481269951555
1.843999999999994	0.043233841704544584
1.8449999999999704	0.04371795948108659
1.8460000000000036	0.04422410029553747
1.84699999999998	0.04438059847892051
1.8480000000000132	0.04397703373269746
1.8489999999999895	0.04327473340435928
1.849999999999966	0.0426335346631066
1.850999999999999	0.042057922258599945
1.8519999999999754	0.041626612217344316
1.8530000000000086	0.04155302119175186
1.853999999999985	0.04164919611357831
1.8550000000000182	0.04169123510971806
1.8559999999999945	0.04184139127506148
1.856999999999971	0.04229517323153864
1.858000000000004	0.043044659266134655
1.8589999999999804	0.04371208218474809
1.8600000000000136	0.04382875998142799
1.86099999999999	0.04345137933328225
1.8619999999999663	0.042971840932088945
1.8629999999999995	0.042802079568907025
1.863999999999976	0.043234023423664336
1.865000000000009	0.044001616846632174
1.8659999999999854	0.044570774877072505
1.8670000000000186	0.044613694431094864
1.867999999999995	0.04410449570216324
1.8689999999999714	0.04335431226528108
1.8700000000000045	0.04249239236308444
1.870999999999981	0.04155414121928347
1.872000000000014	0.04073306500585838
1.8729999999999905	0.040151416168390686
1.8739999999999668	0.03994754538459766
1.875	0.04016909353069309
1.8759999999999764	0.04069487623854018
1.8770000000000095	0.041365972299942655
1.877999999999986	0.04194745472690764
1.879000000000019	0.04223319729350594
1.8799999999999955	0.042266455054352114
1.8809999999999718	0.042261316102822466
1.882000000000005	0.04232267640589793
1.8829999999999814	0.04244906229114731
1.8840000000000146	0.042607772941134936
1.884999999999991	0.042791883766363004
1.8859999999999673	0.04281628569744056
1.8870000000000005	0.042299418366579467
1.8879999999999768	0.04127309330234086
1.88900000000001	0.04024586346993475
1.8899999999999864	0.03958314550576825
1.8910000000000196	0.03918942631890987
1.891999999999996	0.03880751819302075
1.8929999999999723	0.03842984907440572
1.8940000000000055	0.038312772934992356
1.8949999999999818	0.03843720774788073
1.896000000000015	0.038649799491620396
1.8969999999999914	0.03901669976401978
1.8979999999999677	0.03954399962307287
1.899000000000001	0.03995246690565901
1.8999999999999773	0.040041488388094404
1.9010000000000105	0.04027157634378087
1.9019999999999868	0.04089129992512497
1.90300000000002	0.04143479888157042
1.9039999999999964	0.04169972751772777
1.9049999999999727	0.04178751727557195
1.906000000000006	0.04164660103484685
1.9069999999999823	0.04112002594135733
1.9080000000000155	0.04020853038087191
1.9089999999999918	0.03924377905645393
1.9099999999999682	0.03852206615149001
1.9110000000000014	0.03822062217107103
1.9119999999999777	0.03835487295814177
1.913000000000011	0.03866703005932193
1.9139999999999873	0.0389770913966494
1.9149999999999636	0.039134963246666654
1.9159999999999968	0.03920139737253203
1.9169999999999732	0.03947657246740066
1.9180000000000064	0.0398370673526256
1.9189999999999827	0.040100121197659266
1.920000000000016	0.040374509229344824
1.9209999999999923	0.04065719327005368
1.9219999999999686	0.04083302192612415
1.9230000000000018	0.04092687500390513
1.9239999999999782	0.04097812922204591
1.9250000000000114	0.04084126658067211
1.9259999999999877	0.040472666118025025
1.926999999999964	0.03993382812558366
1.9279999999999973	0.03930709757959994
1.9289999999999736	0.03889200985312424
1.9300000000000068	0.03880570814501638
1.9309999999999832	0.03882134112011659
1.9320000000000164	0.03891786508645634
1.9329999999999927	0.03920267945624989
1.933999999999969	0.039545785475963324
1.9350000000000023	0.03969494723120137
1.9359999999999786	0.03974017212831882
1.9370000000000118	0.04000966107187631
1.9379999999999882	0.04045471968440362
1.9389999999999645	0.04081058649857372
1.9399999999999977	0.04106720619180493
1.940999999999974	0.04130260389258256
1.9420000000000073	0.0414421346770073
1.9429999999999836	0.041476981259970014
1.9440000000000168	0.0414557551014445
1.9449999999999932	0.04128601607268001
1.9459999999999695	0.04076279429590768
1.9470000000000027	0.03987963027497399
1.947999999999979	0.03896345571653237
1.9490000000000123	0.03830030084260638
1.9499999999999886	0.038035530786407534
1.950999999999965	0.03815807525697412
1.9519999999999982	0.038469220940203996
1.9529999999999745	0.038698520447889795
1.9540000000000077	0.03856744969823733
1.954999999999984	0.038100718407952705
1.9560000000000173	0.037643766064884066
1.9569999999999936	0.03755052594873609
1.95799999999997	0.037977430416694435
1.9590000000000032	0.03877838719488658
1.9599999999999795	0.03963340983614971
1.9610000000000127	0.04028054873023068
1.961999999999989	0.04051262793016708
1.9629999999999654	0.040322434164409504
1.9639999999999986	0.039932120188598486
1.964999999999975	0.039498917868729055
1.9660000000000082	0.039047837328453294
1.9669999999999845	0.038519307733673624
1.9680000000000177	0.03795904734833444
1.968999999999994	0.03752257507582213
1.9699999999999704	0.03734751023400529
1.9710000000000036	0.03743163476631217
1.97199999999998	0.03764773194453319
1.9730000000000132	0.03790419465887096
1.9739999999999895	0.03812845671004217
1.974999999999966	0.03813937120705857
1.975999999999999	0.03801330312599083
1.9769999999999754	0.03818201061334925
1.9780000000000086	0.038729901083473184
1.978999999999985	0.03934965911579269
1.9800000000000182	0.03975611886367103
1.9809999999999945	0.03976352658081561
1.981999999999971	0.03944037239757403
1.983000000000004	0.03905591868679448
1.9839999999999804	0.03865504373585793
1.9850000000000136	0.03820571744306056
1.98599999999999	0.03770877242061621
1.9869999999999663	0.03718292857429484
1.9879999999999995	0.036734399536156204
1.988999999999976	0.03640926934366817
1.990000000000009	0.036280856786421456
1.9909999999999854	0.03633648993599836
1.9920000000000186	0.036272978282804846
1.992999999999995	0.036038881658166044
1.9939999999999714	0.03599506746803538
1.9950000000000045	0.036227557569771474
1.995999999999981	0.036736708032024445
1.997000000000014	0.03764805044370645
1.9979999999999905	0.038690135323568686
