# Supplementary material for: Stimulus duration encoding occurs early in the moth olfactory pathway
Source: Commun Biol. 2024 Oct 3;7:1252. doi: 10.1038/s42003-024-06921-z (PMC11449909; doi:10.1038/s42003-024-06921-z)
Supplement: Supplementary file 3 — Supplementary Data 1 [file 42003_2024_6921_MOESM3_ESM.zip › Fig 1/B/500ms.csv]

time	PID (mV)
0.0	0.0017114082494642524
0.0010000000000331966	0.0019750927417745423
0.0020000000000095497	0.0019568879308202725
0.0030000000000427463	0.0015947670059750507
0.004000000000019099	0.0009734560439835782
0.0049999999999954525	0.00024997818489502777
0.006000000000028649	-0.00035343748324834223
0.007000000000005002	-0.0005650700104409268
0.008000000000038199	-0.0002853429171145727
0.009000000000014552	0.0001670232276373973
0.010000000000047748	0.000241893983792707
0.011000000000024102	-0.00018886055226285947
0.012000000000000455	-0.0006934339466275752
0.013000000000033651	-0.0008623618959284762
0.014000000000010004	-0.0008403039047437666
0.015000000000043201	-0.0009262349338037268
0.016000000000019554	-0.0010608756490864124
0.016999999999995907	-0.0011822246638035772
0.018000000000029104	-0.0012721416988688006
0.019000000000005457	-0.001151280095335494
0.020000000000038654	-0.0007324251448848074
0.021000000000015007	-0.00016999225073455193
0.022000000000048203	0.0002753109840858414
0.023000000000024556	0.00047426548510287603
0.02400000000000091	0.0005142634837187465
0.025000000000034106	0.0005197127071516761
0.02600000000001046	0.0005965539781049856
0.027000000000043656	0.0009029459361475922
0.02800000000002001	0.001363720676847091
0.028999999999996362	0.0017608403731617095
0.03000000000002956	0.0019753887162110573
0.03100000000000591	0.0018553754202561556
0.03200000000003911	0.0015320044526094811
0.03300000000001546	0.0013046319609100188
0.03400000000004866	0.0011658780974874716
0.03500000000002501	0.0010041761455874543
0.036000000000001364	0.0009390873865608995
0.03700000000003456	0.0009943039391901998
0.038000000000010914	0.000987054853019309
0.03900000000004411	0.0010220278640304947
0.040000000000020464	0.001305951537010408
0.04099999999999682	0.0017388543906085019
0.04200000000003001	0.0022204088309889514
0.043000000000006366	0.0025346276005611124
0.04400000000003956	0.0024038377756765428
0.045000000000015916	0.002153928468835442
0.04600000000004911	0.0021893794197449523
0.047000000000025466	0.0024308722668981986
0.04800000000000182	0.0026613165188207333
0.049000000000035016	0.0027001753526292305
0.05000000000001137	0.0024157651584992834
0.051000000000044565	0.0018778942398274268
0.05200000000002092	0.0014174531358843723
0.05299999999999727	0.0012223974300717977
0.05400000000003047	0.0011229029191994755
0.05500000000000682	0.0010338634291491289
0.05600000000004002	0.0009615500038151481
0.05700000000001637	0.0007557796095283287
0.05800000000004957	0.00041130412341194855
0.05900000000002592	0.00021033948640125644
0.060000000000002274	0.0002911588594121106
0.06100000000003547	0.0004961041891782259
0.06200000000001182	0.0006948239268833589
0.06300000000004502	0.0008316400921302147
0.06400000000002137	0.0008673523500672964
0.06499999999999773	0.0008883015458884813
0.06600000000003092	0.0009944292691255185
0.06700000000000728	0.0011660931826376064
0.06800000000004047	0.0012922438570392991
0.06900000000001683	0.001136879884182651
0.07000000000005002	0.0005039787285023856
0.07100000000002638	-0.0002849467857028998
0.07200000000000273	-0.0005849849002501628
0.07300000000003593	-0.00032786949650320807
0.07400000000001228	0.00014286112817174512
0.07500000000004547	0.0007531986521400746
0.07600000000002183	0.0014127961879344397
0.07699999999999818	0.0017726601795247099
0.07800000000003138	0.0017779570002520728
0.07900000000000773	0.0017303610214480791
0.08000000000004093	0.001828452786001744
0.08100000000001728	0.002104498500182128
0.08200000000005048	0.0024201053155703534
0.08300000000002683	0.0026106691604512733
0.08400000000000318	0.002702523929946743
0.08500000000003638	0.002810137065325069
0.08600000000001273	0.002951656771183586
0.08700000000004593	0.003103404448239644
0.08800000000002228	0.003242710807525917
0.08899999999999864	0.00315745903757092
0.09000000000003183	0.0027112469146857165
0.09100000000000819	0.002228952410952001
0.09200000000004138	0.0019791912963942337
0.09300000000001774	0.0018469712973185892
0.09400000000005093	0.0017138416758797348
0.09500000000002728	0.0015516074335675256
0.09600000000000364	0.0014270757816747803
0.09700000000003683	0.0013430153485693985
0.09800000000001319	0.0011781990570156609
0.09900000000004638	0.0009916505262785869
0.10000000000002274	0.0010359973961984181
0.10099999999999909	0.0013532598363368287
0.10200000000003229	0.0016735940685026485
0.10300000000000864	0.001802747361619783
0.10400000000004184	0.001745935949100108
0.10500000000001819	0.0016857733984245726
0.10600000000005139	0.0015786788268212781
0.10700000000002774	0.0013237384920006257
0.10800000000000409	0.0011517734524764123
0.10900000000003729	0.0010232275852279926
0.11000000000001364	0.0008350703044976981
0.11100000000004684	0.0007720113698623798
0.11200000000002319	0.0009407599162583047
0.11299999999999955	0.0013127955321308171
0.11400000000003274	0.001706496242164235
0.1150000000000091	0.0020251947227221123
0.11600000000004229	0.002322926955346638
0.11700000000001864	0.0023203931021646973
0.11800000000005184	0.0018065369474200565
0.1190000000000282	0.0012426083017840206
0.12000000000000455	0.0011677324636849562
0.12100000000003774	0.0015067614554622466
0.1220000000000141	0.001871538782788118
0.1230000000000473	0.0020947837961000637
0.12400000000002365	0.0021834690378028654
0.125	0.0021689324655063125
0.1260000000000332	0.0021325563004697123
0.12700000000000955	0.002168625186480533
0.12800000000004275	0.002182824157032748
0.1290000000000191	0.002003392173735463
0.12999999999999545	0.0016653241836857013
0.13100000000002865	0.001451468428375069
0.132000000000005	0.001566585081964611
0.1330000000000382	0.0018262854268060735
0.13400000000001455	0.0020679772553391373
0.13500000000004775	0.002315511050847263
0.1360000000000241	0.0023523924509807337
0.13700000000000045	0.0019413396242180525
0.13800000000003365	0.0013655273594554984
0.13900000000001	0.0010725627610548294
0.1400000000000432	0.0012518706414912373
0.14100000000001955	0.0017479831375268873
0.1419999999999959	0.0021430722208179986
0.1430000000000291	0.0022201469048179767
0.14400000000000546	0.0020545721523350657
0.14500000000003865	0.0017504694877268356
0.146000000000015	0.0013455887668434308
0.1470000000000482	0.0009053788870412305
0.14800000000002456	0.0005821479176297828
0.1490000000000009	0.00041928689877979153
0.1500000000000341	0.00027273501898372743
0.15100000000001046	3.7684834310436344e-05
0.15200000000004366	-0.00015095410322052416
0.15300000000002	-0.000168749899340348
0.15399999999999636	-2.4010840888877283e-06
0.15500000000002956	0.0002591047874465069
0.1560000000000059	0.0003178354263844163
0.1570000000000391	0.00017205766140682144
0.15800000000001546	7.842244780142948e-05
0.15900000000004866	0.0003966005337749934
0.160000000000025	0.0013386811763314022
0.16100000000000136	0.0024103844299645516
0.16200000000003456	0.0030248186015549017
0.16300000000001091	0.003046868315415452
0.1640000000000441	0.002651871680155349
0.16500000000002046	0.002207404642094346
0.16599999999999682	0.00195570067041384
0.16700000000003	0.0018493348941901466
0.16800000000000637	0.001870282199950335
0.16900000000003956	0.002013080904898601
0.17000000000001592	0.002088545202584946
0.1710000000000491	0.0019460173853618201
0.17200000000002547	0.0017370660320348286
0.17300000000000182	0.0017949247512660804
0.17400000000003502	0.001997313659997335
0.17500000000001137	0.0020329379340053855
0.17600000000004457	0.0019881297361079575
0.17700000000002092	0.0019412840417625254
0.17799999999999727	0.001850134093963618
0.17900000000003047	0.001780973008472575
0.18000000000000682	0.0019453108373674866
0.18100000000004002	0.002246432786808583
0.18200000000001637	0.0023300856024199845
0.18300000000004957	0.002121707549244345
0.18400000000002592	0.00179648418127476
0.18500000000000227	0.0015707721384479179
0.18600000000003547	0.00145241301216803
0.18700000000001182	0.0014824285033707696
0.18800000000004502	0.0017390685006004603
0.18900000000002137	0.0019465069193129736
0.18999999999999773	0.001839119978963577
0.19100000000003092	0.0016246455515052105
0.19200000000000728	0.0015905994699583204
0.19300000000004047	0.0016733916852458286
0.19400000000001683	0.0017381452024318733
0.19500000000005002	0.0018138363635133992
0.19600000000002638	0.0018175889746290252
0.19700000000000273	0.0016217838872805146
0.19800000000003593	0.0013426170383348257
0.19900000000001228	0.0011482884456990305
0.20000000000004547	0.0010873806221844973
0.20100000000002183	0.001108710348622921
0.20199999999999818	0.0010939218023637842
0.20300000000003138	0.000898508584216362
0.20400000000000773	0.0005935325501797983
0.20500000000004093	0.0005102802527101602
0.20600000000001728	0.0007760544933548275
0.20700000000005048	0.0012213336531319285
0.20800000000002683	0.0017470114491846545
0.20900000000000318	0.0021263971938831894
0.21000000000003638	0.0021183638980195596
0.21100000000001273	0.001993155331244445
0.21200000000004593	0.0020922689559990104
0.21300000000002228	0.0024028990660651672
0.21399999999999864	0.0027147777305156495
0.21500000000003183	0.0029382208969916945
0.21600000000000819	0.003245854082489341
0.21700000000004138	0.0036454485788959268
0.21800000000001774	0.0037924685387071833
0.21900000000005093	0.0036411917597618526
0.22000000000002728	0.0035983023839332162
0.22100000000000364	0.0035918089018140975
0.22200000000003683	0.0031844006006869208
0.2230000000000132	0.002426219369112914
0.22400000000004638	0.0016565303879323423
0.22500000000002274	0.0011231177352430954
0.2259999999999991	0.000961563310220015
0.2270000000000323	0.001163453491027422
0.22800000000000864	0.0016131928262197448
0.22900000000004184	0.0021820000018317742
0.2300000000000182	0.0026173252295711436
0.2310000000000514	0.0026685041219516314
0.23200000000002774	0.002506220503286194
0.2330000000000041	0.0023930253002779622
0.2340000000000373	0.0022198739600653994
0.23500000000001364	0.0019546220856807572
0.23600000000004684	0.0016990837173356255
0.2370000000000232	0.0014054556005511643
0.23799999999999955	0.0010372333155794777
0.23900000000003274	0.0006710120566815192
0.2400000000000091	0.0004061708576656997
0.2410000000000423	0.0001714020723482257
0.24200000000001864	-3.3875231561619756e-05
0.24300000000005184	-0.00010192864044622496
0.2440000000000282	-0.00010723288523184493
0.24500000000000455	-4.278260427348357e-05
0.24600000000003774	0.00020318533093766078
0.2470000000000141	0.0005570690818270663
0.2480000000000473	0.000918272132264697
0.24900000000002365	0.001224564203924139
0.25	0.0013781811599145044
0.2510000000000332	0.0014996852193265298
0.25200000000000955	0.0017817575747240966
0.25300000000004275	0.0022823486829017803
0.2540000000000191	0.002855108977519283
0.25499999999999545	0.0031725908510877865
0.25600000000002865	0.0032058935184098303
0.257000000000005	0.003071235210326151
0.2580000000000382	0.002732741283573148
0.25900000000001455	0.002262411775997286
0.26000000000004775	0.0018321688859908036
0.2610000000000241	0.0014823723615187134
0.26200000000000045	0.0011634462149801017
0.26300000000003365	0.0008890911250345468
0.26400000000001	0.0006924636874212631
0.2650000000000432	0.0007273226475681405
0.26600000000001955	0.001132626188971475
0.2669999999999959	0.0016698049263803583
0.2680000000000291	0.0020756591417159242
0.26900000000000546	0.0022547208360221838
0.27000000000003865	0.0021719585215742576
0.271000000000015	0.0019471945602762553
0.2720000000000482	0.0017464687302450876
0.27300000000002456	0.001730664133730464
0.2740000000000009	0.0018906923594870229
0.2750000000000341	0.0019863662910561963
0.27600000000001046	0.001914195286423226
0.27700000000004366	0.001757402913346251
0.27800000000002	0.0015080454758491513
0.27899999999999636	0.0011565736214613764
0.28000000000002956	0.0009543977124635283
0.2810000000000059	0.000986969836873186
0.2820000000000391	0.0009638813749850428
0.28300000000001546	0.0008376811744454926
0.28400000000004866	0.0007841354213455887
0.285000000000025	0.0008657192734449204
0.28600000000000136	0.001150713872641873
0.28700000000003456	0.0017124156304695326
0.2880000000000109	0.00232015996173196
0.2890000000000441	0.0026047787809067025
0.29000000000002046	0.002609416249661045
0.2909999999999968	0.0026432104654077193
0.29200000000003	0.002694438704320401
0.29300000000000637	0.002610051611013464
0.29400000000003956	0.002487124836440646
0.2950000000000159	0.002275883837572934
0.2960000000000491	0.001759734473095964
0.29700000000002547	0.000910328786733583
0.2980000000000018	-3.994448977229226e-05
0.299000000000035	-0.0006729017897812994
0.30000000000001137	-0.0007197373723011324
0.30100000000004457	-0.0003808216252072505
0.3020000000000209	6.108086784362143e-05
0.30299999999999727	0.0006119336956738053
0.30400000000003047	0.0012959806083845393
0.3050000000000068	0.002060263630118353
0.30600000000004	0.002754339509205117
0.30700000000001637	0.003296124774658349
0.30800000000004957	0.0037089683770075155
0.3090000000000259	0.0038152753293747566
0.3100000000000023	0.0034599027280095562
0.31100000000003547	0.0028938760040966294
0.3120000000000118	0.002588354288208361
0.313000000000045	0.002746580822819311
0.3140000000000214	0.002909855734631872
0.3149999999999977	0.0025597469964311337
0.3160000000000309	0.001812281231497348
0.3170000000000073	0.0009249643274289454
0.3180000000000405	9.63287172952576e-05
0.3190000000000168	-0.00042412966367955107
0.32000000000005	-0.0005296657382807268
0.3210000000000264	-0.00022316516019404986
0.32200000000000273	0.0003599845501738308
0.3230000000000359	0.0009611201538159975
0.3240000000000123	0.0015567458316576577
0.3250000000000455	0.0021755235804481465
0.32600000000002183	0.002577363568882607
0.3269999999999982	0.002771804754366336
0.3280000000000314	0.0029813122412809534
0.32900000000000773	0.003181387766588717
0.3300000000000409	0.0032788431816657138
0.3310000000000173	0.0032757667295610915
0.3320000000000505	0.0033299594504527796
0.33300000000002683	0.003394067613943008
0.3340000000000032	0.0030904491180709925
0.3350000000000364	0.0022084514662825683
0.33600000000001273	0.0009621895864917462
0.33700000000004593	-0.00014642964097433264
0.3380000000000223	-0.0008955394507550452
0.33899999999999864	-0.0013138902819296305
0.34000000000003183	-0.0012093730248756707
0.3410000000000082	-0.0005415586050112609
0.3420000000000414	0.00026608235665959157
0.34300000000001774	0.0009243381848014209
0.34400000000005093	0.0014153497629463274
0.3450000000000273	0.0016896964974764117
0.34600000000000364	0.002037959017409108
0.34700000000003683	0.0027580120635035676
0.3480000000000132	0.0034164824108176006
0.3490000000000464	0.0036642652708054335
0.35000000000002274	0.0037065032023937405
0.3509999999999991	0.003637709805104805
0.3520000000000323	0.003420981284152802
0.35300000000000864	0.003019872986218086
0.35400000000004184	0.0023646878233742896
0.3550000000000182	0.0015865198072364528
0.3560000000000514	0.0008946723338087992
0.35700000000002774	0.00033380481700628906
0.3580000000000041	-2.3440462637136505e-05
0.3590000000000373	-3.1625958226921824e-05
0.36000000000001364	0.0003837284926690998
0.36100000000004684	0.0010678620527060367
0.3620000000000232	0.0018247782514717592
0.36299999999999955	0.002518364452723354
0.36400000000003274	0.0029987297367957133
0.3650000000000091	0.0032982196293560584
0.3660000000000423	0.003491560957497253
0.36700000000001864	0.003658063245129295
0.36800000000005184	0.003889445086282084
0.3690000000000282	0.004027848556201974
0.37000000000000455	0.003740607075547686
0.37100000000003774	0.002984317674796788
0.3720000000000141	0.0021737201417049157
0.3730000000000473	0.00158267680936941
0.37400000000002365	0.0011378051221608843
0.375	0.0008780212381402919
0.3760000000000332	0.0009357939537322224
0.37700000000000955	0.0012264788581388686
0.37800000000004275	0.0015453685918473958
0.3790000000000191	0.0018260573400246116
0.37999999999999545	0.0022543484845374273
0.38100000000002865	0.002992967056262952
0.382000000000005	0.0037534189469878854
0.3830000000000382	0.004143961504745164
0.38400000000001455	0.0040977309224476954
0.38500000000004775	0.0038962591924787127
0.3860000000000241	0.0037756437290896727
0.38700000000000045	0.0037239820318490935
0.38800000000003365	0.003773820012375584
0.38900000000001	0.0036439816613231812
0.3900000000000432	0.002967801134318382
0.39100000000001955	0.001957117301738087
0.3919999999999959	0.0008961628718120451
0.3930000000000291	6.420978082788409e-05
0.39400000000000546	-0.00031215978511189846
0.39500000000003865	-0.0004507774985857971
0.396000000000015	-0.0004330814735080679
0.3970000000000482	-0.0002723830253836823
0.39800000000002456	-0.0002088031322022843
0.3990000000000009	4.853696665030327e-06
0.4000000000000341	0.0008338701308154839
0.40100000000001046	0.0020438453989526373
0.40200000000004366	0.0030163599301640254
0.40300000000002	0.003373068914744426
0.40399999999999636	0.0032922199327445334
0.40500000000002956	0.003149803079044222
0.4060000000000059	0.0031049266743261583
0.4070000000000391	0.003296209298055075
0.40800000000001546	0.0036898254406914077
0.40900000000004866	0.003910534135151966
0.410000000000025	0.0035208589176156657
0.41100000000000136	0.002474817307843047
0.41200000000003456	0.001316660574332218
0.4130000000000109	0.0007301521472760086
0.4140000000000441	0.0007327024838823526
0.41500000000002046	0.0009029509116373902
0.4159999999999968	0.001099593151693945
0.41700000000003	0.0012818037970054874
0.41800000000000637	0.0013395741842412434
0.41900000000003956	0.0015044689302756709
0.4200000000000159	0.0021014405418711135
0.4210000000000491	0.0029033049116891085
0.42200000000002547	0.0034471181099302584
0.4230000000000018	0.003718785247112777
0.424000000000035	0.004031208901420058
0.42500000000001137	0.0044076906785024406
0.42600000000004457	0.00470469131558815
0.4270000000000209	0.004898817702634339
0.42799999999999727	0.004933938581059838
0.42900000000003047	0.004647886307068028
0.4300000000000068	0.0039145585534101635
0.43100000000004	0.0030003851579989416
0.43200000000001637	0.0022367665714502216
0.43300000000004957	0.0016688085270040176
0.4340000000000259	0.0013458672266057903
0.4350000000000023	0.0012511319606143267
0.43600000000003547	0.0012849086200787951
0.4370000000000118	0.0014128863731635022
0.438000000000045	0.0015799351146159601
0.4390000000000214	0.0017573666937842347
0.4399999999999977	0.0020304494304301812
0.4410000000000309	0.0024186027141408495
0.4420000000000073	0.0028020254180614046
0.4430000000000405	0.0030303344278190814
0.4440000000000168	0.0032239338856348
0.44500000000005	0.003575090665667524
0.4460000000000264	0.00396035277500939
0.44700000000000273	0.0040789427774767795
0.4480000000000359	0.0037769298776586524
0.4490000000000123	0.003137442903342169
0.4500000000000455	0.002172664315556627
0.45100000000002183	0.001163828023614144
0.4519999999999982	0.0005233385149501224
0.4530000000000314	0.0003159808620258886
0.45400000000000773	0.000521292725403022
0.4550000000000409	0.0009713147670895594
0.4560000000000173	0.0014544768607058778
0.4570000000000505	0.001935641398352228
0.45800000000002683	0.002364416066860997
0.4590000000000032	0.0027605265668926293
0.4600000000000364	0.0032383495478409685
0.46100000000001273	0.003829979657389959
0.46200000000004593	0.0044733391019695645
0.4630000000000223	0.005013580516229688
0.46399999999999864	0.00522545037048916
0.46500000000003183	0.005054568356005706
0.4660000000000082	0.004694877771320272
0.4670000000000414	0.004193700563281055
0.46800000000001774	0.0035542814160529623
0.46900000000005093	0.00287162619421677
0.4700000000000273	0.002213887791295832
0.47100000000000364	0.0016290915513677007
0.47200000000003683	0.0011649320600044533
0.4730000000000132	0.0009412388384095749
0.4740000000000464	0.0010639269920229566
0.47500000000002274	0.0015375747653640914
0.4759999999999991	0.0021981162029294232
0.4770000000000323	0.002734294853437902
0.47800000000000864	0.0029129274762289548
0.47900000000004184	0.0029097464138332363
0.4800000000000182	0.0031084061386539297
0.4810000000000514	0.0035887410013271115
0.48200000000002774	0.0041120570191188754
0.4830000000000041	0.004504131983765536
0.4840000000000373	0.004735897267426736
0.48500000000001364	0.004664590367672972
0.48600000000004684	0.004268117037512731
0.4870000000000232	0.0036880437456630055
0.48799999999999955	0.0029348871855132685
0.48900000000003274	0.001971968787227496
0.4900000000000091	0.0009150726056232905
0.4910000000000423	0.0001793893037231875
0.49200000000001864	-6.5276885319320854e-06
0.49300000000005184	0.00021098562206844917
0.4940000000000282	0.0006501163694996315
0.49500000000000455	0.0011358636186495907
0.49600000000003774	0.0016559312438664264
0.4970000000000141	0.0021487083586797517
0.4980000000000473	0.00248213188478541
0.49900000000002365	0.002869795520265672
0.5	0.0035908757868221564
0.5010000000000332	0.004535838876326803
0.5020000000000095	0.005406437875055126
0.5030000000000427	0.005994961812117339
0.5040000000000191	0.006291727915459511
0.5049999999999955	0.0063561366412066
0.5060000000000286	0.006194543931328678
0.507000000000005	0.005903935471799571
0.5080000000000382	0.005658910998442845
0.5090000000000146	0.005525636660108191
0.5100000000000477	0.005423201634514818
0.5110000000000241	0.005364083867462455
0.5120000000000005	0.0054403238300579915
0.5130000000000337	0.005584157068617923
0.51400000000001	0.005636615033272285
0.5150000000000432	0.005572759181013964
0.5160000000000196	0.0054239320874107655
0.5169999999999959	0.0052055624567919345
0.5180000000000291	0.005031619525746489
0.5190000000000055	0.005148446080250668
0.5200000000000387	0.0055976858933504126
0.521000000000015	0.006017115810394991
0.5220000000000482	0.006192146831914602
0.5230000000000246	0.006102407301517232
0.5240000000000009	0.005754099182148309
0.5250000000000341	0.005270955576484937
0.5260000000000105	0.004785990210811608
0.5270000000000437	0.004371806702871517
0.52800000000002	0.004092935938152742
0.5289999999999964	0.003944444940155556
0.5300000000000296	0.003648172697680252
0.5310000000000059	0.0032426417834434673
0.5320000000000391	0.003154618941324294
0.5330000000000155	0.00340553312312597
0.5340000000000487	0.0037265220047779657
0.535000000000025	0.003930926248762567
0.5360000000000014	0.0040238591643597665
0.5370000000000346	0.004112365793939254
0.5380000000000109	0.004167536134668914
0.5390000000000441	0.004300217557743569
0.5400000000000205	0.00481712613105989
0.5409999999999968	0.005678925604077012
0.54200000000003	0.006398471358341151
0.5430000000000064	0.006587512859713929
0.5440000000000396	0.0063098777355770075
0.5450000000000159	0.005801676283148982
0.5460000000000491	0.0051633343184303016
0.5470000000000255	0.004602895881516744
0.5480000000000018	0.0043059774727938205
0.549000000000035	0.0040701165613996615
0.5500000000000114	0.0037365198138150646
0.5510000000000446	0.003445429654879817
0.5520000000000209	0.0034015134530296365
0.5529999999999973	0.003547735953935316
0.5540000000000305	0.0037705371344962657
0.5550000000000068	0.004137076073839729
0.55600000000004	0.004630821797583451
0.5570000000000164	0.005112278019246741
0.5580000000000496	0.005628955503411248
0.5590000000000259	0.006246898281151214
0.5600000000000023	0.006808750835347599
0.5610000000000355	0.007234439298472672
0.5620000000000118	0.007287405897492327
0.563000000000045	0.006837359196327331
0.5640000000000214	0.006178683598207613
0.5649999999999977	0.005637877261714053
0.5660000000000309	0.005477781928441061
0.5670000000000073	0.005735300712803593
0.5680000000000405	0.006209982168622119
0.5690000000000168	0.006685160802701873
0.57000000000005	0.007027036894365235
0.5710000000000264	0.007163944162469793
0.5720000000000027	0.007101864013383086
0.5730000000000359	0.0069626597536380785
0.5740000000000123	0.006935871894499179
0.5750000000000455	0.007154375226234855
0.5760000000000218	0.007579501624504825
0.5769999999999982	0.00811768489597009
0.5780000000000314	0.008475709283983779
0.5790000000000077	0.008447983790391245
0.5800000000000409	0.008370568058179817
0.5810000000000173	0.008446628767651454
0.5820000000000505	0.008382520020864703
0.5830000000000268	0.007968638098406089
0.5840000000000032	0.007412590691666221
0.5850000000000364	0.006930542781324878
0.5860000000000127	0.006693260177613514
0.5870000000000459	0.0067676730077654845
0.5880000000000223	0.006897616718052113
0.5889999999999986	0.006982982455529196
0.5900000000000318	0.006994550269795674
0.5910000000000082	0.006730184308950893
0.5920000000000414	0.006442361873252533
0.5930000000000177	0.0066071093009520965
0.5940000000000509	0.007067521883235006
0.5950000000000273	0.007567882095548484
0.5960000000000036	0.008172623758055941
0.5970000000000368	0.008738146233050692
0.5980000000000132	0.00896640284238659
0.5990000000000464	0.008917562222589215
0.6000000000000227	0.008910542763156837
0.6009999999999991	0.008944651774142276
0.6020000000000323	0.00875974746530428
0.6030000000000086	0.008442986310007061
0.6040000000000418	0.008286847929453334
0.6050000000000182	0.008268395580864674
0.6060000000000514	0.008348164401790203
0.6070000000000277	0.008639429175409052
0.6080000000000041	0.008975183723721969
0.6090000000000373	0.009049765136081245
0.6100000000000136	0.008802774082620868
0.6110000000000468	0.008428172108693843
0.6120000000000232	0.008137443105237008
0.6129999999999995	0.00795459907575724
0.6140000000000327	0.007876654302705344
0.6150000000000091	0.00803143534146411
0.6160000000000423	0.008464331365982236
0.6170000000000186	0.008909380687958102
0.6180000000000518	0.009222281592760506
0.6190000000000282	0.009539314659433806
0.6200000000000045	0.009921880316021703
0.6210000000000377	0.01024209724906866
0.6220000000000141	0.010305701152259594
0.6230000000000473	0.010149083713938634
0.6240000000000236	0.010035355007307789
0.625	0.010073752796100788
0.6260000000000332	0.01008737522287051
0.6270000000000095	0.010009807440902296
0.6280000000000427	0.009863510121768115
0.6290000000000191	0.00956628731746445
0.6299999999999955	0.009043635920297888
0.6310000000000286	0.008326796679180681
0.632000000000005	0.007721470500424044
0.6330000000000382	0.007574477720645678
0.6340000000000146	0.008006831142608029
0.6350000000000477	0.008888033786428107
0.6360000000000241	0.009793086100082338
0.6370000000000005	0.010314399633577942
0.6380000000000337	0.010420601615767744
0.63900000000001	0.010476025421518376
0.6400000000000432	0.010749648063023365
0.6410000000000196	0.01108025120417544
0.6419999999999959	0.011395056133514103
0.6430000000000291	0.011679955484977356
0.6440000000000055	0.011767314931920403
0.6450000000000387	0.01173351435175718
0.646000000000015	0.011763438052671216
0.6470000000000482	0.011844981363089424
0.6480000000000246	0.011835615252575593
0.6490000000000009	0.01171182908488344
0.6500000000000341	0.011611983306978324
0.6510000000000105	0.011548811375195811
0.6520000000000437	0.01153113697978947
0.65300000000002	0.011760493366803626
0.6539999999999964	0.012229398573748718
0.6550000000000296	0.012773318642123943
0.6560000000000059	0.013310410101946335
0.6570000000000391	0.013615108581681579
0.6580000000000155	0.013604550270276405
0.6590000000000487	0.013533672181673229
0.660000000000025	0.013636401307245638
0.6610000000000014	0.013862644764167875
0.6620000000000346	0.013993807230086919
0.6630000000000109	0.014035303206360261
0.6640000000000441	0.014013813948741571
0.6650000000000205	0.013874517324716784
0.6659999999999968	0.013761771979853954
0.66700000000003	0.013702096007101261
0.6680000000000064	0.013546553454056198
0.6690000000000396	0.013212036040270103
0.6700000000000159	0.012733292252158801
0.6710000000000491	0.012349173081890541
0.6720000000000255	0.012322924793234602
0.6730000000000018	0.012667014752518746
0.674000000000035	0.013234707227676168
0.6750000000000114	0.013743227262859481
0.6760000000000446	0.013851259141254069
0.6770000000000209	0.013592049973283782
0.6779999999999973	0.013293873857084026
0.6790000000000305	0.01316069890904581
0.6800000000000068	0.01327725753542408
0.68100000000004	0.01374539740449876
0.6820000000000164	0.014355336282108055
0.6830000000000496	0.014708007476218476
0.6840000000000259	0.014823155483423278
0.6850000000000023	0.014907891855967303
0.6860000000000355	0.01497810728791249
0.6870000000000118	0.014897683689980568
0.688000000000045	0.014643627166819329
0.6890000000000214	0.014258626196603341
0.6899999999999977	0.013667044392896344
0.6910000000000309	0.013058953777500992
0.6920000000000073	0.012773373096767848
0.6930000000000405	0.012834822397798096
0.6940000000000168	0.013068674578194273
0.69500000000005	0.013196854820189952
0.6960000000000264	0.013119080249355708
0.6970000000000027	0.013015895759771468
0.6980000000000359	0.012937349298313805
0.6990000000000123	0.013048852004142297
0.7000000000000455	0.013670087583786739
0.7010000000000218	0.01467414062574024
0.7019999999999982	0.015648134624856702
0.7030000000000314	0.01631174506133526
0.7040000000000077	0.01655729571672504
0.7050000000000409	0.01649936337079705
0.7060000000000173	0.01643338285343221
0.7070000000000505	0.01644318861821903
0.7080000000000268	0.01637164368284383
0.7090000000000032	0.016249331853538163
0.7100000000000364	0.01615452873226575
0.7110000000000127	0.016032706265085128
0.7120000000000459	0.015804083716171036
0.7130000000000223	0.015574089758137344
0.7139999999999986	0.015440488939209018
0.7150000000000318	0.015337395803237897
0.7160000000000082	0.015329924895689295
0.7170000000000414	0.015364637434185813
0.7180000000000177	0.015505189234696015
0.7190000000000509	0.016119303359576342
0.7200000000000273	0.01719229351998841
0.7210000000000036	0.01828797085342604
0.7220000000000368	0.018919683756027705
0.7230000000000132	0.01896155073297967
0.7240000000000464	0.0186736821980511
0.7250000000000227	0.01826859222582522
0.7259999999999991	0.017894525774729164
0.7270000000000323	0.017597386161268158
0.7280000000000086	0.017362908821885625
0.7290000000000418	0.017190541584577446
0.7300000000000182	0.016987987093983303
0.7310000000000514	0.016675026658603986
0.7320000000000277	0.016401467914898937
0.7330000000000041	0.01626830516974742
0.7340000000000373	0.016134408278289047
0.7350000000000136	0.015963977734904766
0.7360000000000468	0.015762781593833708
0.7370000000000232	0.015541080709507327
0.7379999999999995	0.015578149006362452
0.7390000000000327	0.016126094565949156
0.7400000000000091	0.016877607404000017
0.7410000000000423	0.017425005166802787
0.7420000000000186	0.01761149964962261
0.7430000000000518	0.01731997613228442
0.7440000000000282	0.016807760761725188
0.7450000000000045	0.016415804593962857
0.7460000000000377	0.0160828424777546
0.7470000000000141	0.01580613241920803
0.7480000000000473	0.01575411687569872
0.7490000000000236	0.01598189321633736
0.75	0.01624843101032214
0.7510000000000332	0.016241236942137416
0.7520000000000095	0.01620052243020398
0.7530000000000427	0.016446007759561176
0.7540000000000191	0.016934158634797303
0.7549999999999955	0.017472225119150586
0.7560000000000286	0.01781968147416757
0.757000000000005	0.018086103091045302
0.7580000000000382	0.01847847182697171
0.7590000000000146	0.019012920794923005
0.7600000000000477	0.0196518446547147
0.7610000000000241	0.020285131082428798
0.7620000000000005	0.02062142044031967
0.7630000000000337	0.020528264805893315
0.76400000000001	0.02029009433445328
0.7650000000000432	0.020109269790407946
0.7660000000000196	0.020080879035786925
0.7669999999999959	0.020194591639887793
0.7680000000000291	0.020326110666270658
0.7690000000000055	0.020239964463171223
0.7700000000000387	0.019724374624565666
0.771000000000015	0.019074786458244564
0.7720000000000482	0.01868635400969776
0.7730000000000246	0.018633678106346085
0.7740000000000009	0.01896426216023661
0.7750000000000341	0.019688142286631738
0.7760000000000105	0.020357265338468267
0.7770000000000437	0.0206461641263207
0.77800000000002	0.020786624961166122
0.7789999999999964	0.02092049817343211
0.7800000000000296	0.021234156768916268
0.7810000000000059	0.02187148488846935
0.7820000000000391	0.022458705023793435
0.7830000000000155	0.022602037357847493
0.7840000000000487	0.022383385249813426
0.785000000000025	0.022157611400018595
0.7860000000000014	0.02211324230492062
0.7870000000000346	0.022095323724089955
0.7880000000000109	0.021921396422984962
0.7890000000000441	0.021438778762245647
0.7900000000000205	0.020517028654597702
0.7909999999999968	0.019471741286546607
0.79200000000003	0.01880959839698626
0.7930000000000064	0.0186610073994542
0.7940000000000396	0.018883315667847178
0.7950000000000159	0.01934788505210161
0.7960000000000491	0.019859638561372073
0.7970000000000255	0.020348616068905923
0.7980000000000018	0.02092330088490746
0.799000000000035	0.021482299071627242
0.8000000000000114	0.02202054300705214
0.8010000000000446	0.022636320096814266
0.8020000000000209	0.0231268883596516
0.8029999999999973	0.02332232278547952
0.8040000000000305	0.023302139447976433
0.8050000000000068	0.02316974971334851
0.80600000000004	0.02288950280429347
0.8070000000000164	0.022471387528176123
0.8080000000000496	0.022047305904766556
0.8090000000000259	0.021522707431135046
0.8100000000000023	0.020838295213875035
0.8110000000000355	0.020174980641432416
0.8120000000000118	0.019730814630653626
0.813000000000045	0.019770646732038433
0.8140000000000214	0.02035110917524463
0.8149999999999977	0.021175629578812583
0.8160000000000309	0.022077122623536116
0.8170000000000073	0.02287351238116253
0.8180000000000405	0.023304592059385065
0.8190000000000168	0.023510775489906433
0.82000000000005	0.023693100142526458
0.8210000000000264	0.023831914106438035
0.8220000000000027	0.02385809902494529
0.8230000000000359	0.023789296445640762
0.8240000000000123	0.023761763880051134
0.8250000000000455	0.02384054350319076
0.8260000000000218	0.023890362351990824
0.8269999999999982	0.023773089574192774
0.8280000000000314	0.023477152530193557
0.8290000000000077	0.023003462911339145
0.8300000000000409	0.022433265833477378
0.8310000000000173	0.02189851325792791
0.8320000000000505	0.02160241398502194
0.8330000000000268	0.02176419866060053
0.8340000000000032	0.022271842958443866
0.8350000000000364	0.022949578163328876
0.8360000000000127	0.02377393861873145
0.8370000000000459	0.024532650470476813
0.8380000000000223	0.02503707673693034
0.8389999999999986	0.0253445236902472
0.8400000000000318	0.025620848873384894
0.8410000000000082	0.02597613714715097
0.8420000000000414	0.02621958509354716
0.8430000000000177	0.026171939112211273
0.8440000000000509	0.025918842934057107
0.8450000000000273	0.02551813738911779
0.8460000000000036	0.024975453052125562
0.8470000000000368	0.024380284128586727
0.8480000000000132	0.023854589531772774
0.8490000000000464	0.023466953662672374
0.8500000000000227	0.023164066494921975
0.8509999999999991	0.022885923537311115
0.8520000000000323	0.022830941014130968
0.8530000000000086	0.023204499345719665
0.8540000000000418	0.023810069236761766
0.8550000000000182	0.024376142318941252
0.8560000000000514	0.024845647587790065
0.8570000000000277	0.02514445580186786
0.8580000000000041	0.02518159309873136
0.8590000000000373	0.025066127323913445
0.8600000000000136	0.024997470326986182
0.8610000000000468	0.025059192442839606
0.8620000000000232	0.025167038992945034
0.8629999999999995	0.025143432627650508
0.8640000000000327	0.024955928670865823
0.8650000000000091	0.02469895585095161
0.8660000000000423	0.024339626943455706
0.8670000000000186	0.023887655626812165
0.8680000000000518	0.023614650005006066
0.8690000000000282	0.023523784673781023
0.8700000000000045	0.02328988365937823
0.8710000000000377	0.023025383539994504
0.8720000000000141	0.023201083340405937
0.8730000000000473	0.023932195653432853
0.8740000000000236	0.024944543226578464
0.875	0.025878769613391306
0.8760000000000332	0.026397924428284814
0.8770000000000095	0.026508065833999783
0.8780000000000427	0.02649862803471592
0.8790000000000191	0.026496669156716113
0.8799999999999955	0.02651705347890232
0.8810000000000286	0.02665966684829657
0.882000000000005	0.026968697716437173
0.8830000000000382	0.027158432418556977
0.8840000000000146	0.026969028938762296
0.8850000000000477	0.026502257349704905
0.8860000000000241	0.025990621284837534
0.8870000000000005	0.025692312256584415
0.8880000000000337	0.02563812305298452
0.88900000000001	0.025634486412526858
0.8900000000000432	0.025628341923604747
0.8910000000000196	0.025807303035663143
0.8919999999999959	0.02625678900488193
0.8930000000000291	0.02684799351479139
0.8940000000000055	0.027533854356748044
0.8950000000000387	0.02815618947012366
0.896000000000015	0.02854301919585378
0.8970000000000482	0.028770160384492982
0.8980000000000246	0.028912729185002206
0.8990000000000009	0.029165485487674392
0.9000000000000341	0.02970394747025118
0.9010000000000105	0.03025751325521364
0.9020000000000437	0.030436610759613014
0.90300000000002	0.03013092411107543
0.9039999999999964	0.029400633231261963
0.9050000000000296	0.02834683422042472
0.9060000000000059	0.027332321831766482
0.9070000000000391	0.026708710092911758
0.9080000000000155	0.026467161679509132
0.9090000000000487	0.026388091672739478
0.910000000000025	0.026230304788025904
0.9110000000000014	0.026076104691735935
0.9120000000000346	0.026098494501595848
0.9130000000000109	0.02634485642601314
0.9140000000000441	0.026937376093749243
0.9150000000000205	0.027776419534844443
0.9159999999999968	0.02853822995476385
0.91700000000003	0.02910223526945188
0.9180000000000064	0.029509034718258054
0.9190000000000396	0.029859002167109683
0.9200000000000159	0.030133971344065813
0.9210000000000491	0.030120155248091862
0.9220000000000255	0.029725844985639682
0.9230000000000018	0.028964831018587933
0.924000000000035	0.027995407985280885
0.9250000000000114	0.02716611060132834
0.9260000000000446	0.02669625432982503
0.9270000000000209	0.026644876191097122
0.9279999999999973	0.026984319743957652
0.9290000000000305	0.02749210282410175
0.9300000000000068	0.02792471128494256
0.93100000000004	0.028181788481560943
0.9320000000000164	0.0284693941508527
0.9330000000000496	0.02902671578891569
0.9340000000000259	0.029713002076413364
0.9350000000000023	0.03037011293627012
0.9360000000000355	0.03096501868127932
0.9370000000000118	0.03154136784791106
0.938000000000045	0.031967815571458225
0.9390000000000214	0.032090695714035
0.9399999999999977	0.032102825261991264
0.9410000000000309	0.031952699632957327
0.9420000000000073	0.03132435254886845
0.9430000000000405	0.03021600818681147
0.9440000000000168	0.02900766506496444
0.94500000000005	0.02815227039612722
0.9460000000000264	0.027791276408856813
0.9470000000000027	0.027911646093686127
0.9480000000000359	0.02842738340331019
0.9490000000000123	0.029005413623361953
0.9500000000000455	0.029446798651213246
0.9510000000000218	0.02984026772178705
0.9519999999999982	0.03023217769797748
0.9530000000000314	0.0306913179646231
0.9540000000000077	0.03124793953337246
0.9550000000000409	0.031776279584769807
0.9560000000000173	0.032290831485217275
0.9570000000000505	0.032691796089691305
0.9580000000000268	0.032785348591718666
0.9590000000000032	0.03261836484056291
0.9600000000000364	0.03235505765339752
0.9610000000000127	0.03207484659932103
0.9620000000000459	0.03165220577073047
0.9630000000000223	0.031037899595379503
0.9639999999999986	0.030419757622707433
0.9650000000000318	0.02995511571300291
0.9660000000000082	0.029703525447012158
0.9670000000000414	0.029617573174446576
0.9680000000000177	0.02957584512874023
0.9690000000000509	0.029536579569519716
0.9700000000000273	0.02944320017429103
0.9710000000000036	0.029346722470177333
0.9720000000000368	0.029455960867621922
0.9730000000000132	0.029864511872764954
0.9740000000000464	0.03038682810746751
0.9750000000000227	0.030795887160584456
0.9759999999999991	0.0310868827931019
0.9770000000000323	0.031235829312837637
0.9780000000000086	0.03115202188215971
0.9790000000000418	0.030940122145772797
0.9800000000000182	0.030707209006516134
0.9810000000000514	0.030377596731375966
0.9820000000000277	0.029873585974963923
0.9830000000000041	0.029228256970354582
0.9840000000000373	0.028603791515839028
0.9850000000000136	0.028141843878100925
0.9860000000000468	0.027902231512362707
0.9870000000000232	0.027951654641724222
0.9879999999999995	0.028294990408817444
0.9890000000000327	0.028702611946567647
0.9900000000000091	0.028800660359615815
0.9910000000000423	0.028598811200712504
0.9920000000000186	0.028521344434996543
0.9930000000000518	0.028801536874086597
0.9940000000000282	0.029339048833322057
0.9950000000000045	0.029900828644787936
0.9960000000000377	0.03033150734416612
0.9970000000000141	0.03049289389579357
0.9980000000000473	0.0302653958941832
0.9990000000000236	0.0298298409022677
1.0	0.02940675546671212
1.0010000000000332	0.029022148059279385
1.0020000000000095	0.028645593881915232
1.0030000000000427	0.028307693175174897
1.004000000000019	0.02796004384717321
1.0049999999999955	0.027666213676277973
1.0060000000000286	0.02769835876935689
1.007000000000005	0.027909075411693518
1.0080000000000382	0.028063178489751373
1.0090000000000146	0.028145759940629844
1.0100000000000477	0.028029450762713903
1.011000000000024	0.027710302197611725
1.0120000000000005	0.027473029481785982
1.0130000000000337	0.02758784109800194
1.01400000000001	0.027975721312914814
1.0150000000000432	0.028313564673082325
1.0160000000000196	0.028378731104976573
1.016999999999996	0.028192708905742325
1.018000000000029	0.02785007302562148
1.0190000000000055	0.02737724201772007
1.0200000000000387	0.026848016934956753
1.021000000000015	0.02642850807906294
1.0220000000000482	0.02616766323915032
1.0230000000000246	0.025949396384207013
1.024000000000001	0.025789812598898454
1.025000000000034	0.02583126856371143
1.0260000000000105	0.02601762487573156
1.0270000000000437	0.026201638012523176
1.02800000000002	0.026401466644446536
1.0289999999999964	0.026501311883565748
1.0300000000000296	0.026300220424283705
1.031000000000006	0.02602679841464539
1.032000000000039	0.026113320495762427
1.0330000000000155	0.026590911161570308
1.0340000000000487	0.027152846501606653
1.035000000000025	0.027576013772733
1.0360000000000014	0.02766877915827104
1.0370000000000346	0.02719937553552354
1.038000000000011	0.02630970130310173
1.039000000000044	0.02555190948631436
1.0400000000000205	0.025280361277678853
1.0409999999999968	0.025392972006669012
1.04200000000003	0.025524414663287143
1.0430000000000064	0.025431681267651385
1.0440000000000396	0.025173379886860747
1.045000000000016	0.024889654404647743
1.0460000000000491	0.024695553443788043
1.0470000000000255	0.024669797147486516
1.0480000000000018	0.024764671097805557
1.049000000000035	0.024884134501319544
1.0500000000000114	0.025032447379757183
1.0510000000000446	0.0252543606200768
1.052000000000021	0.02563953205376812
1.0529999999999973	0.026241028513306563
1.0540000000000305	0.026771882074846154
1.0550000000000068	0.026900509716626164
1.05600000000004	0.02661701821637097
1.0570000000000164	0.026066594453894698
1.0580000000000496	0.02546595835885679
1.059000000000026	0.02498170208756001
1.0600000000000023	0.024761787150597847
1.0610000000000355	0.024776983246563855
1.0620000000000118	0.02478033981634198
1.063000000000045	0.024674313796902325
1.0640000000000214	0.02451620152087619
1.0649999999999977	0.024463562463005406
1.066000000000031	0.024466029377330223
1.0670000000000073	0.024358212281799574
1.0680000000000405	0.024272518681621502
1.0690000000000168	0.024253193756940128
1.07000000000005	0.02425315774644865
1.0710000000000264	0.024302522263956572
1.0720000000000027	0.024308284374228162
1.073000000000036	0.024293599065790872
1.0740000000000123	0.024339833882417672
1.0750000000000455	0.024316033086449806
1.0760000000000218	0.024129502480359832
1.0769999999999982	0.0237994789256617
1.0780000000000314	0.023443971079269765
1.0790000000000077	0.023336577401734004
1.080000000000041	0.02359468959804678
1.0810000000000173	0.024025443572583516
1.0820000000000505	0.02431749350553103
1.0830000000000268	0.024258737948433584
1.0840000000000032	0.0238358500299638
1.0850000000000364	0.023323307843988506
1.0860000000000127	0.0231072029469912
1.087000000000046	0.02320385376863232
1.0880000000000223	0.023434578149319485
1.0889999999999986	0.023709212411787473
1.0900000000000318	0.023866638048082756
1.0910000000000082	0.023801929367813113
1.0920000000000414	0.023644219082270546
1.0930000000000177	0.023505933584109684
1.094000000000051	0.023305667542881103
1.0950000000000273	0.023083888763928417
1.0960000000000036	0.02293917248068844
1.0970000000000368	0.022759363596588145
1.0980000000000132	0.022564362281945805
1.0990000000000464	0.022703836338185734
1.1000000000000227	0.023409884221185173
1.100999999999999	0.024428441661423772
1.1020000000000323	0.025167372463550386
1.1030000000000086	0.02524786782855326
1.1040000000000418	0.02492632128101535
1.1050000000000182	0.02466037363358975
1.1060000000000514	0.02452918389111236
1.1070000000000277	0.024429460566568917
1.108000000000004	0.02451699624519188
1.1090000000000373	0.024687497190931662
1.1100000000000136	0.02453617632923244
1.1110000000000468	0.024130917818850683
1.1120000000000232	0.02370276669691629
1.1129999999999995	0.023352519464705512
1.1140000000000327	0.02307572840921779
1.115000000000009	0.022784849072250424
1.1160000000000423	0.02252646499772304
1.1170000000000186	0.022403067949817945
1.1180000000000518	0.022387423353816605
1.1190000000000282	0.022395170669107678
1.1200000000000045	0.022509891121739845
1.1210000000000377	0.022697732733282905
1.122000000000014	0.022789012177176993
1.1230000000000473	0.02270239153282727
1.1240000000000236	0.022421794163629105
1.125	0.02222068200758942
1.1260000000000332	0.02232765917036783
1.1270000000000095	0.022662936803938827
1.1280000000000427	0.02298103526980011
1.129000000000019	0.023079952416526606
1.1299999999999955	0.02287910402258264
1.1310000000000286	0.022426429217786037
1.132000000000005	0.02200099547678347
1.1330000000000382	0.021824328125253256
1.1340000000000146	0.021841349425846257
1.1350000000000477	0.0218730480597511
1.136000000000024	0.021854792965326997
1.1370000000000005	0.02167937961884281
1.1380000000000337	0.021329497989117208
1.13900000000001	0.021116945698746115
1.1400000000000432	0.021208967590391925
1.1410000000000196	0.02135113679682199
1.141999999999996	0.021256331097834202
1.143000000000029	0.020915194936177883
1.1440000000000055	0.020391938818466127
1.1450000000000387	0.019951136366110234
1.146000000000015	0.019933256968636126
1.1470000000000482	0.020329007470574645
1.1480000000000246	0.020913933363241988
1.149000000000001	0.02131661480609548
1.150000000000034	0.02132081003711095
1.1510000000000105	0.021002220965914642
1.1520000000000437	0.020728434750882485
1.15300000000002	0.02090157492546041
1.1539999999999964	0.02144085290711839
1.1550000000000296	0.02202304579934733
1.156000000000006	0.02236680956747339
1.157000000000039	0.022325376290436072
1.1580000000000155	0.022037704320291507
1.1590000000000487	0.021866902965783197
1.160000000000025	0.02202198106877784
1.1610000000000014	0.0223224933626196
1.1620000000000346	0.02239906884758902
1.163000000000011	0.02215386101243899
1.164000000000044	0.021826180124030703
1.1650000000000205	0.02153426601682229
1.1659999999999968	0.021324600122177628
1.16700000000003	0.021372240908116957
1.1680000000000064	0.021538842588131324
1.1690000000000396	0.021359002967990204
1.170000000000016	0.020686985764373667
1.1710000000000491	0.019878087735190064
1.1720000000000255	0.019334328384272848
1.1730000000000018	0.01914509583327062
1.174000000000035	0.019276658769135313
1.1750000000000114	0.019568837791588578
1.1760000000000446	0.019862245733812678
1.177000000000021	0.02026865320686211
1.1779999999999973	0.02073781955908105
1.1790000000000305	0.021045006267392807
1.1800000000000068	0.0211979405647007
1.18100000000004	0.02133970367992477
1.1820000000000164	0.02156710170325482
1.1830000000000496	0.021827286667108314
1.184000000000026	0.02198030056232847
1.1850000000000023	0.021981012676574707
1.1860000000000355	0.021889723617013246
1.1870000000000118	0.021825414314570857
1.188000000000045	0.02191725689169388
1.1890000000000214	0.022061382623020265
1.1899999999999977	0.021903103234333088
1.191000000000031	0.021441857080746196
1.1920000000000073	0.021113970433095375
1.1930000000000405	0.021165652282576275
1.1940000000000168	0.02140625407750285
1.19500000000005	0.021580953436918904
1.1960000000000264	0.02154888530605792
1.1970000000000027	0.021231597239060207
1.198000000000036	0.020823642566784706
1.1990000000000123	0.02063861697566516
1.2000000000000455	0.020741078595232665
1.2010000000000218	0.020960447475298682
1.2019999999999982	0.021190381778433576
1.2030000000000314	0.021385812612490618
1.2040000000000077	0.021438035900614327
1.205000000000041	0.021337147525280376
1.2060000000000173	0.021186123559995718
1.2070000000000505	0.02107546383719683
1.2080000000000268	0.021062007429271112
1.2090000000000032	0.02100137939427693
1.2100000000000364	0.02064667553502675
1.2110000000000127	0.020188756940349606
1.212000000000046	0.020041691873656564
1.2130000000000223	0.02031895721249377
1.2139999999999986	0.02086722287899967
1.2150000000000318	0.02149214235515684
1.2160000000000082	0.022059634969606723
1.2170000000000414	0.022347136378722876
1.2180000000000177	0.022127038695751278
1.219000000000051	0.021656187675720417
1.2200000000000273	0.021497951229330514
1.2210000000000036	0.021644243157457055
1.2220000000000368	0.021687887406265816
1.2230000000000132	0.02164824843416646
1.2240000000000464	0.021596702531109013
1.2250000000000227	0.02132488569644231
1.225999999999999	0.020896320171815752
1.2270000000000323	0.02062256773629967
1.2280000000000086	0.020566959623780967
1.2290000000000418	0.020558374928388634
1.2300000000000182	0.02054326495762382
1.2310000000000514	0.020399677969213492
1.2320000000000277	0.02014355976830018
1.233000000000004	0.020156191016821978
1.2340000000000373	0.020491519726725915
1.2350000000000136	0.020813725797666827
1.2360000000000468	0.02089109725498517
1.2370000000000232	0.020761384388271242
1.2379999999999995	0.020539776414119526
1.2390000000000327	0.020309807837533
1.240000000000009	0.02028970638091332
1.2410000000000423	0.020500074780303912
1.2420000000000186	0.02058523288757197
1.2430000000000518	0.020395479593581456
1.2440000000000282	0.020092780785585518
1.2450000000000045	0.019707496062099317
1.2460000000000377	0.01914890345183462
1.247000000000014	0.018700675897867836
1.2480000000000473	0.018732665237822577
1.2490000000000236	0.01889417500726953
1.25	0.01877953086996298
1.2510000000000332	0.01861081213132909
1.2520000000000095	0.018597233148644587
1.2530000000000427	0.01884285701496502
1.254000000000019	0.01940203739986668
1.2549999999999955	0.01990081386056053
1.2560000000000286	0.020019495546381272
1.257000000000005	0.019942956342327012
1.2580000000000382	0.019949737344146623
1.2590000000000146	0.02019861233917819
1.2600000000000477	0.020623795153367652
1.261000000000024	0.020928447780796056
1.2620000000000005	0.02098452913457738
1.2630000000000337	0.020820159775652325
1.26400000000001	0.020464292259839922
1.2650000000000432	0.020009798550764568
1.2660000000000196	0.019502174083931845
1.266999999999996	0.019147304698890366
1.268000000000029	0.019196265484906494
1.2690000000000055	0.01944308178830667
1.2700000000000387	0.01952061260675375
1.271000000000015	0.019504267915034124
1.2720000000000482	0.019731230429374413
1.2730000000000246	0.02023895470768844
1.274000000000001	0.020701104090462774
1.275000000000034	0.020869661234859116
1.2760000000000105	0.020753730800727954
1.2770000000000437	0.020432218114918577
1.27800000000002	0.020099259617073706
1.2789999999999964	0.020053265344117666
1.2800000000000296	0.020417685979045697
1.281000000000006	0.02087462983652255
1.282000000000039	0.02100993246472438
1.2830000000000155	0.020648725917687294
1.2840000000000487	0.01992099925528379
1.285000000000025	0.01930454121046843
1.2860000000000014	0.018986968983230046
1.2870000000000346	0.01883906981382255
1.288000000000011	0.018981767061228005
1.289000000000044	0.019481843829713963
1.2900000000000205	0.019974564833721065
1.2909999999999968	0.020177285620978314
1.29200000000003	0.020177770085212376
1.2930000000000064	0.019983594825866646
1.2940000000000396	0.019793933323768442
1.295000000000016	0.019846048442758946
1.2960000000000491	0.020017093513379436
1.2970000000000255	0.020195958037973583
1.2980000000000018	0.020181957651274285
1.299000000000035	0.019943595608420406
1.3000000000000114	0.019796145646943764
1.3010000000000446	0.019755172368473684
1.302000000000021	0.01950795200773392
1.3029999999999973	0.018954800599813915
1.3040000000000305	0.018251938571803628
1.3050000000000068	0.017683859745167396
1.30600000000004	0.017525772158210273
1.3070000000000164	0.017844892219901265
1.3080000000000496	0.01852213530158231
1.309000000000026	0.019270479468800783
1.3100000000000023	0.019870149475126553
1.3110000000000355	0.02032762004169486
1.3120000000000118	0.020733207746594484
1.313000000000045	0.021119407752595798
1.3140000000000214	0.02144151409914219
1.3149999999999977	0.021603323223819082
1.316000000000031	0.021696090592857598
1.3170000000000073	0.021691326659077248
1.3180000000000405	0.021468100641416132
1.3190000000000168	0.021335651129422928
1.32000000000005	0.0214088972837585
1.3210000000000264	0.021521904923638147
1.3220000000000027	0.02145996204365508
1.323000000000036	0.02114166811646445
1.3240000000000123	0.020641016543754276
1.3250000000000455	0.020074235757765457
1.3260000000000218	0.019837122558747033
1.3269999999999982	0.020041796542083823
1.3280000000000314	0.02026425650021224
1.3290000000000077	0.020330706500958584
1.330000000000041	0.02041333734269113
1.3310000000000173	0.020527831942783514
1.3320000000000505	0.020723132745645856
1.3330000000000268	0.02098839713673417
1.3340000000000032	0.021176639559939314
1.3350000000000364	0.021366666372193865
1.3360000000000127	0.021652517600092125
1.337000000000046	0.02176124976365701
1.3380000000000223	0.02143255619651363
1.3389999999999986	0.020927623845616417
1.3400000000000318	0.02055047850619962
1.3410000000000082	0.020256374163693636
1.3420000000000414	0.02002381698742628
1.3430000000000177	0.01993526100002052
1.344000000000051	0.01995938099886141
1.3450000000000273	0.020128672346106047
1.3460000000000036	0.020414668194536745
1.3470000000000368	0.02059714087843645
1.3480000000000132	0.020648924303085625
1.3490000000000464	0.02058265732015707
1.3500000000000227	0.02040685819598398
1.350999999999999	0.02028486983456057
1.3520000000000323	0.020370287676545473
1.3530000000000086	0.020686598456188143
1.3540000000000418	0.021114440321001293
1.3550000000000182	0.021470169541508266
1.3560000000000514	0.021585612588475023
1.3570000000000277	0.02142698879007776
1.358000000000004	0.021053932849355306
1.3590000000000373	0.02061032209534064
1.3600000000000136	0.020308359329130887
1.3610000000000468	0.02022364953392275
1.3620000000000232	0.020204786385156215
1.3629999999999995	0.020129447771771503
1.3640000000000327	0.02009560226121021
1.365000000000009	0.02026554335233044
1.3660000000000423	0.02068615623397596
1.3670000000000186	0.02124837172906835
1.3680000000000518	0.021857094201901184
1.3690000000000282	0.022293827928188126
1.3700000000000045	0.022308047513024398
1.3710000000000377	0.022074318377077073
1.372000000000014	0.02181802593740212
1.3730000000000473	0.021709627490190897
1.3740000000000236	0.021843829212845556
1.375	0.02191766505917947
1.3760000000000332	0.021637269578684837
1.3770000000000095	0.02095238658274301
1.3780000000000427	0.02004388100270793
1.379000000000019	0.019311471723635787
1.3799999999999955	0.018946391301341237
1.3810000000000286	0.01879215242627552
1.382000000000005	0.018690487548296275
1.3830000000000382	0.01859372027768158
1.3840000000000146	0.01855253182133465
1.3850000000000477	0.018592972812899067
1.386000000000024	0.01862868852312438
1.3870000000000005	0.01861803067653689
1.3880000000000337	0.018620177876872646
1.38900000000001	0.018710629931263156
1.3900000000000432	0.01881549606301869
1.3910000000000196	0.018915009439408603
1.391999999999996	0.019237325141257866
1.393000000000029	0.019874480061717215
1.3940000000000055	0.0205806690623076
1.3950000000000387	0.021109370591030352
1.396000000000015	0.021226663554525516
1.3970000000000482	0.020763431580098413
1.3980000000000246	0.019990171554479463
1.399000000000001	0.019357592539954283
1.400000000000034	0.0190667784806533
1.4010000000000105	0.018976099566093474
1.4020000000000437	0.018971204389994778
1.40300000000002	0.01901396593040383
1.4039999999999964	0.019048373620408565
1.4050000000000296	0.019168168360482518
1.406000000000006	0.019339998909883693
1.407000000000039	0.019498005034150445
1.4080000000000155	0.01971800933049561
1.4090000000000487	0.019848559914182662
1.410000000000025	0.01973690627646585
1.4110000000000014	0.01965059558046134
1.4120000000000346	0.019784387947321402
1.413000000000011	0.019933151229032386
1.414000000000044	0.019833000293375758
1.4150000000000205	0.019474052107767204
1.4159999999999968	0.01897898979845758
1.41700000000003	0.018314017517041314
1.4180000000000064	0.01745115884004278
1.4190000000000396	0.016726878025329128
1.420000000000016	0.016559073512112832
1.4210000000000491	0.016886013368319297
1.4220000000000255	0.017491510339441962
1.4230000000000018	0.018216980738982258
1.424000000000035	0.0187952193544767
1.4250000000000114	0.01909506777464065
1.4260000000000446	0.019304220084221946
1.427000000000021	0.01962400672610487
1.4279999999999973	0.02001069676912426
1.4290000000000305	0.020397046234720495
1.4300000000000068	0.0205953168661841
1.43100000000004	0.020534728781005818
1.4320000000000164	0.020563156279958417
1.4330000000000496	0.02081892288106868
1.434000000000026	0.02095082839342055
1.4350000000000023	0.020685795344999924
1.4360000000000355	0.020208476080346927
1.4370000000000118	0.019675045455290086
1.438000000000045	0.018972633464621858
1.4390000000000214	0.0183782495482685
1.4399999999999977	0.018352725718063567
1.441000000000031	0.018908600830895406
1.4420000000000073	0.0196188867322582
1.4430000000000405	0.020011602402665307
1.4440000000000168	0.020065271231848314
1.44500000000005	0.019950822754520647
1.4460000000000264	0.019822596457511832
1.4470000000000027	0.019848629797072803
1.448000000000036	0.019993847819870236
1.4490000000000123	0.020129533795829158
1.4500000000000455	0.02015614552670897
1.4510000000000218	0.020001021176411893
1.4519999999999982	0.019656381651751875
1.4530000000000314	0.019193620534489586
1.4540000000000077	0.018725176547471634
1.455000000000041	0.018355398828268754
1.4560000000000173	0.01812308511952576
1.4570000000000505	0.017869792130578155
1.4580000000000268	0.01763075489436794
1.4590000000000032	0.017698594143881863
1.4600000000000364	0.018072475558068568
1.4610000000000127	0.018555901723849466
1.462000000000046	0.019106232300486248
1.4630000000000223	0.019619670040269543
1.4639999999999986	0.01999630585126244
1.4650000000000318	0.020341065801817493
1.4660000000000082	0.020672913696092365
1.4670000000000414	0.020964366407644874
1.4680000000000177	0.02123665610054548
1.469000000000051	0.021381134444384386
1.4700000000000273	0.021238896549171216
1.4710000000000036	0.02083355014227184
1.4720000000000368	0.0202756709175671
1.4730000000000132	0.019600552085161205
1.4740000000000464	0.018854503864357497
1.4750000000000227	0.01815965377477946
1.475999999999999	0.017628124054628547
1.4770000000000323	0.01729027932764904
1.4780000000000086	0.017120309401647216
1.4790000000000418	0.017214373287345985
1.4800000000000182	0.017739857967556283
1.4810000000000514	0.018447467322177502
1.4820000000000277	0.01894024412483386
1.483000000000004	0.019191528352230147
1.4840000000000373	0.019211059495124694
1.4850000000000136	0.019091110415784485
1.4860000000000468	0.01907582329616453
1.4870000000000232	0.019359438170135412
1.4879999999999995	0.019917241002070707
1.4890000000000327	0.02028478990822835
1.490000000000009	0.020106857946177392
1.4910000000000423	0.01950893358930683
1.4920000000000186	0.018778337261486033
1.4930000000000518	0.018159181965968774
1.4940000000000282	0.017695771689290485
1.4950000000000045	0.017304732506413067
1.4960000000000377	0.01703782163308265
1.497000000000014	0.016996689397205778
1.4980000000000473	0.01715469043743223
1.4990000000000236	0.01743707101240055
1.5	0.017856639243374772
1.5010000000000332	0.018379510784143793
1.5020000000000095	0.018838948356683538
1.5030000000000427	0.019069483723258784
1.504000000000019	0.019101395223930506
1.5049999999999955	0.01920886843601277
1.5060000000000286	0.019628372719748377
1.507000000000005	0.020295902251150633
1.5080000000000382	0.02072772796127831
1.5090000000000146	0.02052226428853965
1.5100000000000477	0.019809811630951746
1.511000000000024	0.018904032560786987
1.5120000000000005	0.018107040724889778
1.5130000000000337	0.01756605162399527
1.51400000000001	0.017197564539441323
1.5150000000000432	0.01704050457548245
1.5160000000000196	0.017139603172811935
1.516999999999996	0.017331477305407628
1.518000000000029	0.017552244667267125
1.5190000000000055	0.0178914500130114
1.5200000000000387	0.018367509010728256
1.521000000000015	0.018982227068428337
1.5220000000000482	0.019675804743135572
1.5230000000000246	0.020245648730866428
1.524000000000001	0.020657646520849227
1.525000000000034	0.020975040999275496
1.5260000000000105	0.02120656671589316
1.5270000000000437	0.02134495578065332
1.52800000000002	0.02129093273985072
1.5289999999999964	0.021016580149710418
1.5300000000000296	0.020472238142375865
1.531000000000006	0.019566546337904445
1.532000000000039	0.018586569410953047
1.5330000000000155	0.017940030939088025
1.5340000000000487	0.017736291825794837
1.535000000000025	0.017827257352777792
1.5360000000000014	0.017943338825594513
1.5370000000000346	0.017922829111820526
1.538000000000011	0.017854049786713233
1.539000000000044	0.017956077366837686
1.5400000000000205	0.018246508866488043
1.5409999999999968	0.018513083127977836
1.54200000000003	0.018578828687642268
1.5430000000000064	0.01844270461622388
1.5440000000000396	0.018399958468036548
1.545000000000016	0.01866470695763711
1.5460000000000491	0.019007096908764787
1.5470000000000255	0.019182350536231407
1.5480000000000018	0.019087301440424476
1.549000000000035	0.018577051792171506
1.5500000000000114	0.017608778243650924
1.5510000000000446	0.016598888069811135
1.552000000000021	0.016125315180129718
1.5529999999999973	0.016186499499169393
1.5540000000000305	0.016374395228588412
1.5550000000000068	0.01654943954962862
1.55600000000004	0.016698790910155914
1.5570000000000164	0.016739313214630513
1.5580000000000496	0.016727706802903253
1.559000000000026	0.016805873383274772
1.5600000000000023	0.017064343252082725
1.5610000000000355	0.01735546036038027
1.5620000000000118	0.01750467516650689
1.563000000000045	0.0176245866874849
1.5640000000000214	0.01789266137829859
1.5649999999999977	0.01822995013369022
1.566000000000031	0.018391171775435033
1.5670000000000073	0.018399764669542407
1.5680000000000405	0.018309278317571565
1.5690000000000168	0.01789244843792881
1.57000000000005	0.01715331443373902
1.5710000000000264	0.01642549230069079
1.5720000000000027	0.016036185513688572
1.573000000000036	0.016112610162133834
1.5740000000000123	0.016549376058179188
1.5750000000000455	0.01720889285913163
1.5760000000000218	0.017945436421716643
1.5769999999999982	0.01853806699954852
1.5780000000000314	0.0188871615674282
1.5790000000000077	0.01913257234503618
1.580000000000041	0.019396391100654053
1.5810000000000173	0.019621835122994646
1.5820000000000505	0.019695633286209713
1.5830000000000268	0.019557308968326748
1.5840000000000032	0.019351316763425608
1.5850000000000364	0.019222962496926232
1.5860000000000127	0.01909182086603023
1.587000000000046	0.01880943238037691
1.5880000000000223	0.018302757803315917
1.5889999999999986	0.017634729665796822
1.5900000000000318	0.01689000186590306
1.5910000000000082	0.016281177726340523
1.5920000000000414	0.016004156563251826
1.5930000000000177	0.01607677429690968
1.594000000000051	0.01631044835758022
1.5950000000000273	0.016449672725927122
1.5960000000000036	0.016523243838499457
1.5970000000000368	0.016470662667653624
1.5980000000000132	0.016331913181927504
1.5990000000000464	0.01635681110506315
1.6000000000000227	0.016645687692455002
1.600999999999999	0.01727975122743519
1.6020000000000323	0.01811076580330484
1.6030000000000086	0.018769009574963746
1.6040000000000418	0.019108632774849976
1.6050000000000182	0.019215851432067943
1.6060000000000514	0.01907865965619182
1.6070000000000277	0.01863834642232831
1.608000000000004	0.01808485355988454
1.6090000000000373	0.01765718451102849
1.6100000000000136	0.017207733217829535
1.6110000000000468	0.01669967599807043
1.6120000000000232	0.016406615113238043
1.6129999999999995	0.016307159702503515
1.6140000000000327	0.01627103469914193
1.615000000000009	0.016174214568451806
1.6160000000000423	0.015894213088625264
1.6170000000000186	0.015614205498728495
1.6180000000000518	0.01563029831253493
1.6190000000000282	0.016094655428000593
1.6200000000000045	0.016887466825741715
1.6210000000000377	0.0177105286367385
1.622000000000014	0.01838155402216879
1.6230000000000473	0.018718310562543028
1.6240000000000236	0.018565810062047383
1.625	0.018067108189492753
1.6260000000000332	0.017489201613097638
1.6270000000000095	0.016940695134692874
1.6280000000000427	0.016442749296238013
1.629000000000019	0.016089273160035056
1.6299999999999955	0.015950788298817464
1.6310000000000286	0.015968456084246796
1.632000000000005	0.016249423083590564
1.6330000000000382	0.016934347385862747
1.6340000000000146	0.0175713316294992
1.6350000000000477	0.01771127645361359
1.636000000000024	0.017526096435356298
1.6370000000000005	0.0171857375509874
1.6380000000000337	0.016731900634384456
1.63900000000001	0.01654141277536647
1.6400000000000432	0.016926743210171402
1.6410000000000196	0.017541948494005588
1.641999999999996	0.017868020961570696
1.643000000000029	0.01776397568168786
1.6440000000000055	0.017483053037040452
1.6450000000000387	0.0172986828670032
1.646000000000015	0.01724537281158911
1.6470000000000482	0.017310333369093822
1.6480000000000246	0.017545147688069918
1.649000000000001	0.017792296565414034
1.650000000000034	0.017790074903456965
1.6510000000000105	0.01756837863290528
1.6520000000000437	0.017286021463990053
1.65300000000002	0.01704312946284503
1.6539999999999964	0.016860906462558223
1.6550000000000296	0.01675148561328621
1.656000000000006	0.016764299449322007
1.657000000000039	0.01691567004138239
1.6580000000000155	0.017145246930013958
1.6590000000000487	0.01748321387135121
1.660000000000025	0.01800809466077613
1.6610000000000014	0.0185759366712257
1.6620000000000346	0.018911508495045304
1.663000000000011	0.018874762610645135
1.664000000000044	0.01852230321817583
1.6650000000000205	0.018105443228297435
1.6659999999999968	0.017876669203659823
1.66700000000003	0.017835991783230032
1.6680000000000064	0.017911637736413244
1.6690000000000396	0.017998140032638776
1.670000000000016	0.017960987792879912
1.6710000000000491	0.017834158742048523
1.6720000000000255	0.017620194798014133
1.6730000000000018	0.01727539532788125
1.674000000000035	0.01699159879926926
1.6750000000000114	0.016936548366905058
1.6760000000000446	0.017104811578128043
1.677000000000021	0.017385003417557332
1.6779999999999973	0.017533737096324664
1.6790000000000305	0.017558161067327216
1.6800000000000068	0.017709135652583363
1.68100000000004	0.01797897285704897
1.6820000000000164	0.018145850457714108
1.6830000000000496	0.0181358906644542
1.684000000000026	0.018015869757715297
1.6850000000000023	0.017916990953768863
1.6860000000000355	0.017995130176306162
1.6870000000000118	0.018190239185081225
1.688000000000045	0.018310765434793375
1.6890000000000214	0.018315901079239083
1.6899999999999977	0.018160980159839468
1.691000000000031	0.017702725405063013
1.6920000000000073	0.017091664191045908
1.6930000000000405	0.016802040374554128
1.6940000000000168	0.017016079649188498
1.69500000000005	0.01739352169754138
1.6960000000000264	0.017632817389016342
1.6970000000000027	0.017765109544628732
1.698000000000036	0.017803452936917985
1.6990000000000123	0.017759160136610497
1.7000000000000455	0.017823608856964768
1.7010000000000218	0.017935399860080192
1.7019999999999982	0.01776676920349729
1.7030000000000314	0.017278489805706343
1.7040000000000077	0.016768702006499048
1.705000000000041	0.01666894192011137
1.7060000000000173	0.01715005608775444
1.7070000000000505	0.017860495551928146
1.7080000000000268	0.018350880822467275
1.7090000000000032	0.01842115366397934
1.7100000000000364	0.018078248697472876
1.7110000000000127	0.017484076175425578
1.712000000000046	0.016843510047666044
1.7130000000000223	0.016439662789247134
1.7139999999999986	0.01642843078315348
1.7150000000000318	0.0164849675902361
1.7160000000000082	0.016419103752726816
1.7170000000000414	0.01628457007096884
1.7180000000000177	0.015962687489715854
1.719000000000051	0.015504508901786895
1.7200000000000273	0.015218673828286455
1.7210000000000036	0.0153329545922678
1.7220000000000368	0.015662879989342127
1.7230000000000132	0.015872096712794992
1.7240000000000464	0.016086653643523352
1.7250000000000227	0.0166439328130763
1.725999999999999	0.01740317871126562
1.7270000000000323	0.018055346387397364
1.7280000000000086	0.01849163043563351
1.7290000000000418	0.01852922021281156
1.7300000000000182	0.01801372050131622
1.7310000000000514	0.017240585502805494
1.7320000000000277	0.01672076695216207
1.733000000000004	0.016583659441472776
1.7340000000000373	0.01667268596728011
1.7350000000000136	0.01678582561842301
1.7360000000000468	0.01676860975129779
1.7370000000000232	0.016566637937464712
1.7379999999999995	0.01624279602980261
1.7390000000000327	0.015968404241596623
1.740000000000009	0.015866961049275208
1.7410000000000423	0.015981157441489202
1.7420000000000186	0.016292147308490268
1.7430000000000518	0.016619813388036864
1.7440000000000282	0.016943788678279503
1.7450000000000045	0.017469205720499925
1.7460000000000377	0.018037107222112603
1.747000000000014	0.018432497980883866
1.7480000000000473	0.01870192449455166
1.7490000000000236	0.01870634072285382
1.75	0.018265491461044725
1.7510000000000332	0.017569265642553233
1.7520000000000095	0.017038330212346686
1.7530000000000427	0.0169590873622103
1.754000000000019	0.017210785420644026
1.7550000000000523	0.017486995458386723
1.7560000000000286	0.017634283259007955
1.757000000000005	0.017433790838840668
1.7580000000000382	0.016888319704623456
1.7590000000000146	0.0164183558979909
1.7600000000000477	0.016316318374709482
1.761000000000024	0.016579666722967623
1.7620000000000005	0.017091341476280775
1.7630000000000337	0.01775125956877366
1.76400000000001	0.01839867887348756
1.7650000000000432	0.018931854200582077
1.7660000000000196	0.019267881774172047
1.766999999999996	0.019214057503777138
1.768000000000029	0.018908116981124046
1.7690000000000055	0.018493031785506542
1.7700000000000387	0.017837495234690248
1.771000000000015	0.017057509081152666
1.7720000000000482	0.01646007159855767
1.7730000000000246	0.016279849713296102
1.774000000000001	0.016325896668534234
1.775000000000034	0.016143500138911637
1.7760000000000105	0.015669488232032958
1.7770000000000437	0.015030247010981324
1.77800000000002	0.014373501441245828
1.7789999999999964	0.014086170474023163
1.7800000000000296	0.014516339485008523
1.781000000000006	0.015465536807033775
1.782000000000039	0.016447713570190814
1.7830000000000155	0.017213467908505642
1.7840000000000487	0.017725433639514954
1.785000000000025	0.017891085203269874
1.7860000000000014	0.01768159657369317
1.7870000000000346	0.017422619548441265
1.788000000000011	0.01724670254587579
1.789000000000044	0.017000967580150128
1.7900000000000205	0.016706337936683635
1.7909999999999968	0.016454199825035598
1.79200000000003	0.016347661369628064
1.7930000000000064	0.016368680416765535
1.7940000000000396	0.016293467399723482
1.795000000000016	0.01605436985940134
1.7960000000000491	0.015733196406269023
1.7970000000000255	0.01535095474351289
1.7980000000000018	0.015058144532278384
1.799000000000035	0.015111964946773249
1.8000000000000114	0.015600543770077469
1.8010000000000446	0.016376346046998336
1.802000000000021	0.01710184546577498
1.8029999999999973	0.01755501242866453
1.8040000000000305	0.017870911579267013
1.8050000000000068	0.018163532992129028
1.80600000000004	0.01822836040506637
1.8070000000000164	0.017928744031646904
1.8080000000000496	0.017528740196441905
1.809000000000026	0.01722979730780594
1.8100000000000023	0.016987357685124493
1.8110000000000355	0.01680761221912963
1.8120000000000118	0.01668035217094932
1.813000000000045	0.01653278900860311
1.8140000000000214	0.016305188244463586
1.8149999999999977	0.01590733079433937
1.816000000000031	0.01530748432767215
1.8170000000000073	0.014792779591882521
1.8180000000000405	0.014703921988992175
1.8190000000000168	0.015145074805740677
1.82000000000005	0.01606942610895068
1.8210000000000264	0.017116464650622554
1.8220000000000027	0.017877555794061806
1.823000000000036	0.018329930769986014
1.8240000000000123	0.01853328814918953
1.8250000000000455	0.01860556981254735
1.8260000000000218	0.018696955659411874
1.8269999999999982	0.0187185894773374
1.8280000000000314	0.018642490953966195
1.8290000000000077	0.018604197626992836
1.830000000000041	0.018464412404861186
1.8310000000000173	0.01800606370910307
1.8320000000000505	0.01738719843747294
1.8330000000000268	0.016637091612776267
1.8340000000000032	0.015772067160188197
1.8350000000000364	0.015113318032164091
1.8360000000000127	0.014671125873814805
1.837000000000046	0.01437926817699653
1.8380000000000223	0.014517624486885428
1.8389999999999986	0.015197722289105098
1.8400000000000318	0.016223166859090643
1.8410000000000082	0.017198250220899602
1.8420000000000414	0.017722294685045714
1.8430000000000177	0.017809369723451596
1.844000000000051	0.017724046943798477
1.8450000000000273	0.017653655164343363
1.8460000000000036	0.01751596010867873
1.8470000000000368	0.017207028336506003
1.8480000000000132	0.016914708997549432
1.8490000000000464	0.016497223738250355
1.8500000000000227	0.015725154740808822
1.850999999999999	0.014891223971094547
1.8520000000000323	0.014169116912235769
1.8530000000000086	0.013585449336798394
1.8540000000000418	0.013255786335117925
1.8550000000000182	0.013064779596822174
1.8560000000000514	0.012986051521456154
1.8570000000000277	0.01326781203654992
1.858000000000004	0.013915279283160054
1.8590000000000373	0.014864356761636444
1.8600000000000136	0.016186114372182203
1.8610000000000468	0.01755172867796384
1.8620000000000232	0.018305437240249134
1.8629999999999995	0.018212936594830254
1.8640000000000327	0.017746941328325327
1.865000000000009	0.01742612577283209
1.8660000000000423	0.017346820867806922
1.8670000000000186	0.01741085519362029
1.8680000000000518	0.017406212782470565
1.8690000000000282	0.017106571759504252
1.8700000000000045	0.016512478302309397
1.8710000000000377	0.01583634295478653
1.872000000000014	0.015320124213062059
1.8730000000000473	0.015168859821773406
1.8740000000000236	0.01526974850800622
1.875	0.015263835306245532
1.8760000000000332	0.015037604815922645
1.8770000000000095	0.014719308136826648
1.8780000000000427	0.014556100611489597
1.879000000000019	0.0148254995779169
1.8800000000000523	0.015516445738790186
1.8810000000000286	0.01626045268814602
1.882000000000005	0.016739442882939493
1.8830000000000382	0.01694045340206607
1.8840000000000146	0.016988723326852195
1.8850000000000477	0.017009476669610724
1.886000000000024	0.017057462941759916
1.8870000000000005	0.017039543200910057
1.8880000000000337	0.01675820051435828
1.88900000000001	0.01605015334422699
1.8900000000000432	0.014996106455216651
1.8910000000000196	0.013943772555881306
1.891999999999996	0.013256090978647883
1.893000000000029	0.013000718609350148
1.8940000000000055	0.013024465488711723
1.8950000000000387	0.013276973448663298
1.896000000000015	0.013775631531425248
1.8970000000000482	0.014426600959947855
1.8980000000000246	0.015075785332601122
1.899000000000001	0.0156517288062612
1.900000000000034	0.016248910237191883
1.9010000000000105	0.016896145146003683
1.9020000000000437	0.01740885343613252
1.90300000000002	0.017664467657012572
1.9039999999999964	0.017710798548354223
1.9050000000000296	0.01765782119228687
1.906000000000006	0.017425019791742713
1.907000000000039	0.01698942118314406
1.9080000000000155	0.016601662776377424
1.9090000000000487	0.016155720909986293
1.910000000000025	0.015344081710460866
1.9110000000000014	0.014387803174911618
1.9120000000000346	0.013832465724071152
1.913000000000011	0.013721142185641355
1.914000000000044	0.01375675290910916
1.9150000000000205	0.013980455969044847
1.9159999999999968	0.014391740316683777
1.91700000000003	0.014790270720209886
1.9180000000000064	0.015177730750776774
1.9190000000000396	0.015652585833822563
1.920000000000016	0.016246637740770176
1.9210000000000491	0.016815230954077443
1.9220000000000255	0.017158496114262345
1.9230000000000018	0.017257605558287814
1.924000000000035	0.01721268504503204
1.9250000000000114	0.017139762425736116
1.9260000000000446	0.0169488248853793
1.927000000000021	0.016545742525461815
1.9279999999999973	0.01598861291623921
1.9290000000000305	0.015267630489843587
1.9300000000000068	0.014371878039904473
1.93100000000004	0.013468940400804374
1.9320000000000164	0.012928970742322576
1.9330000000000496	0.012999835786906555
1.934000000000026	0.013477722423356209
1.9350000000000023	0.014003234405094211
1.9360000000000355	0.01446259655936144
1.9370000000000118	0.014901139377669459
1.938000000000045	0.01529437974412362
1.9390000000000214	0.01569618074462298
1.9399999999999977	0.016349470036347125
1.941000000000031	0.01721331202262677
1.9420000000000073	0.017973925855442996
1.9430000000000405	0.018412747075904345
1.9440000000000168	0.018407445747255835
1.94500000000005	0.018032786645505894
1.9460000000000264	0.017530363191513576
1.9470000000000027	0.01699364259029723
1.948000000000036	0.016384718095697526
1.9490000000000123	0.015583269863244986
1.9500000000000455	0.014555382626061153
1.9510000000000218	0.01370405210616088
1.9519999999999982	0.013351822592180262
1.9530000000000314	0.013411234046536435
1.9540000000000077	0.0137300446448414
1.955000000000041	0.01409879371803946
1.9560000000000173	0.014486110807120589
1.9570000000000505	0.015043148774765758
1.9580000000000268	0.01568935864339993
1.9590000000000032	0.016345462249892417
1.9600000000000364	0.016978330509883843
1.9610000000000127	0.01754501265110342
1.962000000000046	0.01804872810661884
1.9630000000000223	0.01826061891471742
1.9639999999999986	0.01802843254044184
1.9650000000000318	0.017479832348731072
1.9660000000000082	0.01673384392775601
1.9670000000000414	0.016018003784081802
1.9680000000000177	0.015487535579459255
1.969000000000051	0.014849170640168108
1.9700000000000273	0.013987212689858808
1.9710000000000036	0.013351146749008613
1.9720000000000368	0.01324711575285864
1.9730000000000132	0.013536864317754471
1.9740000000000464	0.013985477517533429
1.9750000000000227	0.014524293244383202
1.975999999999999	0.015048377949321345
1.9770000000000323	0.01545887319763084
1.9780000000000086	0.01573605689233437
1.9790000000000418	0.015997627405190507
1.9800000000000182	0.016540433381869946
1.9810000000000514	0.017184647118313467
1.9820000000000277	0.017429181127058158
1.983000000000004	0.01710994656556153
1.9840000000000373	0.01642130468191949
1.9850000000000136	0.01564162376922784
1.9860000000000468	0.014934885177709134
1.9870000000000232	0.014374394012562242
1.9879999999999995	0.01407800244428481
1.9890000000000327	0.013956231809014064
1.990000000000009	0.013635683603862692
1.9910000000000423	0.013144956024193633
1.9920000000000186	0.01298522519961276
1.9930000000000518	0.013389178802693191
1.9940000000000282	0.013997653564907786
1.9950000000000045	0.014464139856200209
1.9960000000000377	0.014849728771446191
1.997000000000014	0.015184941965245446
1.9980000000000473	0.015480272362777825
