# Supplementary material for: Stimulus duration encoding occurs early in the moth olfactory pathway
Source: Commun Biol. 2024 Oct 3;7:1252. doi: 10.1038/s42003-024-06921-z (PMC11449909; doi:10.1038/s42003-024-06921-z)
Supplement: Supplementary file 3 — Supplementary Data 1 [file 42003_2024_6921_MOESM3_ESM.zip › Fig 8/F.csv]

time (s)	neuron 0	neuron 1	neuron 2	neuron 3	neuron 4	neuron 5	neuron 6	neuron 7	neuron 8	neuron 9	neuron 10	neuron 11
-1.0	0.004144044496975141	0.04215233941871066	0.0035241504928804623	0.056969280438273984	0.1312664777886522	0.042934506814642504	-0.1733938728129214	0.010212018924674604	0.1409494600039718	-0.15375660073183184	0.08897302309739707	0.006978340884677969
-0.999	0.0038708441016920346	0.039686814358093396	0.00033783089961132094	0.05756573384042183	0.13204089456758175	0.04436278599048135	-0.16689249603192838	0.010199928234655617	0.13981440180335625	-0.15066991005902777	0.09004924639268731	0.006168081766160496
-0.998	0.0034580658322242684	0.03748903038790601	-0.003324169181762471	0.058255076718178186	0.1329916109570238	0.04576170536754413	-0.16069465443930087	0.010447490421741997	0.13885675680725104	-0.1476791510504019	0.09051848240717772	0.005774346794030011
-0.997	0.0029395482471112444	0.03563199146361048	-0.005652031137329838	0.05869472389036276	0.1339101876929101	0.046841323513634826	-0.15497556207618976	0.010735020724132105	0.13769580408132687	-0.14394289142962746	0.08988715443505162	0.004668877252380144
-0.996	0.0020357624071412855	0.034007732695504146	-0.006198459929193566	0.05881884891765691	0.1342844135415679	0.0469634264296678	-0.1504488150993053	0.01097405378353123	0.13659595586933806	-0.1395808658064375	0.08747674930404165	0.003773563435387373
-0.995	0.0011100389434979784	0.031903564578171256	-0.007001562210509412	0.05886841707748031	0.13309328822734193	0.04600504232781673	-0.14687499833074982	0.011382451700499322	0.13585440931524878	-0.13464604383563594	0.08352853548017143	0.001876076996173071
-0.994	0.00046587984933617397	0.0287841540667822	-0.008712319778704373	0.05899073958312903	0.12935325213761611	0.04379742354952995	-0.1438940737274109	0.011778374847473294	0.1353827691605539	-0.12936349857275362	0.07925816016757986	-0.0011010536412889725
-0.993	-0.0003326976337439652	0.025731704042687962	-0.01137435852700616	0.05879744818099749	0.12384519293717629	0.0400054423661699	-0.14210530282579004	0.012085428085933901	0.13492727049522094	-0.1239055875044509	0.07477380816171367	-0.004516929671871032
-0.992	-0.001226528980418185	0.023186504157711306	-0.01522795582638182	0.05809176400015479	0.11782290231627948	0.03535919969068436	-0.14101804024809722	0.012246079823243385	0.1339793144937307	-0.11886218635670676	0.06982293115328034	-0.006439146452946173
-0.991	-0.001924915976001261	0.020810404904688766	-0.020844165074395352	0.05780308156856373	0.1121907466256639	0.030899635929569975	-0.1404510514833722	0.012083833377983579	0.13329508086561612	-0.1160076591971542	0.06537125984589963	-0.006456881338556829
-0.99	-0.002297808581761075	0.018394035269585718	-0.02825967107693895	0.057653148414795845	0.10644108682839103	0.0268703810236172	-0.1406225784948196	0.011830070568707338	0.1327118656140859	-0.11439083028714463	0.06250304618328587	-0.006221451911840974
-0.989	-0.00250620188430267	0.016767858451215516	-0.03419830534411076	0.05727472057215423	0.1004480316243009	0.023323374041162075	-0.1415689485217517	0.011418177190360904	0.13202108463257947	-0.11358235883308108	0.061897442808156185	-0.004676983300467593
-0.988	-0.003121234426469218	0.015706436041683813	-0.03761961524056984	0.05662548621117871	0.09442616514857322	0.02017724823048851	-0.142788911404811	0.011119672376372777	0.13111240445247893	-0.11275284706128579	0.06274986943537043	-0.0018509861058059057
-0.987	-0.003743876894803848	0.01528518455748113	-0.04064167270613863	0.055696837966995406	0.08889417845056895	0.017350401595424864	-0.14344295145658292	0.011143275235104291	0.1302364448296306	-0.11257609958756887	0.06466271758271602	0.001731091825363155
-0.986	-0.004187597180514124	0.015524123130966372	-0.042596172226621674	0.054628227022203504	0.08426172231668591	0.014677196805322857	-0.14241368085684739	0.011537349106922385	0.1293724762758618	-0.11344668699536173	0.06733768941022598	0.003580774577428821
-0.985	-0.004878687152772456	0.01604869445883172	-0.04213814745884562	0.053450910741215614	0.08033869607038863	0.011467527869113951	-0.1387435876552972	0.011904898998257495	0.12845365105718468	-0.11495146919741411	0.0707383122718795	0.004241895119365661
-0.984	-0.005829709602096992	0.017682892122332042	-0.04008055662636024	0.052118489272828285	0.07694805340985435	0.008576591697204563	-0.1323324626615253	0.012498506064239247	0.12754163386471448	-0.11692303362620993	0.07462146568707302	0.00503311742686061
-0.983	-0.006781696119159206	0.01983784169454927	-0.037768405082509365	0.05041927522421618	0.07406313655465709	0.006026509086414539	-0.12443752873136164	0.01340722606336687	0.12688533250367212	-0.11946974021019847	0.07912964390752066	0.006114673710578361
-0.982	-0.007608219262206779	0.022590359836149213	-0.036504364783816745	0.04936882509136398	0.0710740070519576	0.0037132739509267996	-0.11611227055672073	0.014570516622139373	0.12652967543675886	-0.12262189138548078	0.08417861805175879	0.006531868439032506
-0.981	-0.008265665425451253	0.02623005121612401	-0.03624003699084361	0.0488603405900118	0.06734811824346232	0.0016429218911219157	-0.10719967797360036	0.015742974147911145	0.12613146428127814	-0.12510481561139966	0.08920890736175013	0.0062950914928930025
-0.98	-0.008933363011429229	0.03112202626402468	-0.03562910487968003	0.048548021015353604	0.0628021414742207	0.00028477211559525643	-0.09854390179533142	0.016470907829546497	0.12574390283277329	-0.1280071406794083	0.094225024060519	0.006816793025752989
-0.979	-0.009723340606974851	0.035641529165721365	-0.0362216969396707	0.04867866947438787	0.05797369683817775	-0.00042021261640411237	-0.09068673969817949	0.01715462710610111	0.125675685442874	-0.13145687629389202	0.09892691853833546	0.008106442209907694
-0.978	-0.010351226204643803	0.03993161150583703	-0.037316393477088365	0.04920985323701858	0.05278066184387179	-0.0011204044288570544	-0.08386059698058569	0.017774466762530024	0.1262199017172763	-0.13455805297664586	0.10349409449823548	0.009735592396125863
-0.977	-0.011253562030112914	0.04439011432544204	-0.03691034850999435	0.04998389867487217	0.046842719952247806	-0.0017083605266496815	-0.07816748903121022	0.018496402959103486	0.12677683497437459	-0.13640899575777649	0.10761377704025489	0.010115439268483068
-0.976	-0.012433791959973578	0.04806580042723719	-0.035126533632383675	0.05077237284043496	0.040840888457660054	-0.001969060084464444	-0.07385856662845984	0.01908935086678522	0.12734477232874866	-0.13706465212674498	0.11153303209058475	0.010252553677427693
-0.975	-0.013332421925512237	0.050399157097519284	-0.033733511551590406	0.051883238319485894	0.03543760857368046	-0.0011731243993083106	-0.071279073431753	0.019791395498807932	0.12822809431970553	-0.13749892703103236	0.11614462738141473	0.009515114440179209
-0.974	-0.013585497091786235	0.05169067859741559	-0.033272947561382375	0.05340275952975077	0.030817657437336634	0.0005046478669845989	-0.07027276624309811	0.020490262080326106	0.12917285840219372	-0.13702134831445323	0.12247953817265894	0.0073898189591038495
-0.973	-0.013852783197437898	0.05260727398934687	-0.03393029329548635	0.05500851108238143	0.026857169510821483	0.003064179539964656	-0.07053581471299414	0.021359659414287496	0.12980245273800725	-0.1355769997823482	0.12989817642897197	0.004959242055333649
-0.972	-0.01392213958427989	0.053424772107784194	-0.035299608583276416	0.05648052406586073	0.023703527887100697	0.0063444620690958934	-0.07195041941349906	0.022144054104507305	0.12995821571661098	-0.13386696084003974	0.13742434240622878	0.004397231037745122
-0.971	-0.013678051694180389	0.05398323916803861	-0.03773590866575007	0.058246522709803	0.02057578720555719	0.010245966896121656	-0.07496624964042926	0.022862186230912906	0.12994005866726308	-0.13358403328567084	0.14501405444081705	0.004916586056596643
-0.97	-0.013232644786749332	0.05356512970694545	-0.041376390495431084	0.0604696711121292	0.01768266665320708	0.014987964436207007	-0.07891716240550894	0.023524673969888554	0.12997774280129612	-0.13355523838588498	0.15231054579285128	0.005447791982920811
-0.969	-0.012919242448878073	0.053524047707922004	-0.04374455248390837	0.06305234667545664	0.01495151319775325	0.019410762894051952	-0.0836538128041759	0.02386430301807734	0.13008862848179376	-0.13336658744452268	0.15931719791157434	0.006753397108728542
-0.968	-0.013079795744364027	0.05351688028977983	-0.043832928093079856	0.06544247602092125	0.01195339855093052	0.023187289701174316	-0.08930658522658609	0.024079990989733905	0.12988148623429577	-0.1331564857928638	0.16478219210983366	0.008927670049368338
-0.967	-0.013596028189850347	0.05338512600715962	-0.04327730783828359	0.06786457897372787	0.00847866266499153	0.02635021268354371	-0.09561026309993566	0.024321042795740173	0.13004695486365578	-0.13402514194703524	0.16857451372659804	0.012265273325405498
-0.966	-0.014113559115874667	0.05308961536557885	-0.04090511429985578	0.0702333818984606	0.0051543007177271005	0.029344715411037857	-0.10123103389261545	0.024753928882399072	0.13064673837498675	-0.13571040497460546	0.1712399248784351	0.015024631870132083
-0.965	-0.01473694948750959	0.05242095260552868	-0.03542414778691139	0.07264090232465388	0.0031264840178532017	0.03141121780821102	-0.10561299013496664	0.025349657277791118	0.13139935396673752	-0.1375878399783147	0.1740494163115937	0.01716791920003317
-0.964	-0.015587128134728429	0.05190564457527896	-0.02840051402205517	0.07507658282141037	0.0024213833972472638	0.03306417779346572	-0.11002248498592504	0.02613002182000533	0.13189071496763458	-0.13907584632896372	0.17724462404321414	0.019464282212504225
-0.963	-0.01635372267745094	0.05136422984080188	-0.021586992458971995	0.0775294257678119	0.002828046988246191	0.03525763714407859	-0.11550113113501959	0.027166343365444143	0.1323402001349987	-0.14040641676221044	0.18081794583505306	0.022298541709665623
-0.962	-0.017175453276781837	0.05002186760547166	-0.01628032246930006	0.08027338709953272	0.004144768675513114	0.037480267267311615	-0.12191679017839577	0.02837808881141811	0.13311046841782972	-0.14209989744326432	0.18469475912426442	0.02423624517659831
-0.961	-0.01814513651711798	0.0479926482662223	-0.011702251435855598	0.08275945350720601	0.005991713921333051	0.04012329627075977	-0.12731055724151652	0.029808112113693126	0.13365913779185246	-0.14366532302180113	0.18807513845803814	0.025475339040676517
-0.96	-0.018895826795880317	0.045894947769318246	-0.0065106677478726565	0.08509187124241589	0.008969020022614965	0.042700779777224016	-0.12968318182378968	0.03103455728218363	0.13413806799250808	-0.1460288346267663	0.190634933228793	0.027158245764192297
-0.959	-0.019562597684201263	0.04326684060484949	-0.0025630695045868964	0.08748288144836384	0.013414829236413763	0.045448407357524305	-0.12833981278673434	0.03217073673802724	0.134664549758919	-0.1484768140616839	0.19194767619694383	0.028875196937941196
-0.958	-0.02005260787093341	0.04055279927198749	9.679757030046916e-06	0.08978915121217677	0.018745828944622275	0.04802432454119568	-0.12441754183129147	0.03322015365891246	0.13543193432862682	-0.15149525403833256	0.19249287246516122	0.03052191390189789
-0.957	-0.02076250318296751	0.03802389430820241	0.0028475864078030266	0.09198415306814844	0.024341294838737662	0.04967997160658106	-0.11867586803188866	0.03399071887923287	0.1357698001135274	-0.1536944515283975	0.19185185999300766	0.030871838581404933
-0.956	-0.021486337887396064	0.03594049945932121	0.006309495082927678	0.09395727190774646	0.02982901914489298	0.0518904936857565	-0.1117591622190092	0.034248578916313034	0.13600546380513553	-0.1554991269896631	0.19023875449659391	0.0316816847682122
-0.955	-0.02205147953547004	0.03422250929851845	0.008767634186898987	0.09560091091602729	0.035278908001488904	0.05492227818623992	-0.103886647510358	0.03440051666136992	0.13660649151429635	-0.15765364094366502	0.18778173174579546	0.03130041428016748
-0.954	-0.022497235976584262	0.031825660275228734	0.010137154623045588	0.09774447965588379	0.04111048269761064	0.057700814289586566	-0.09543524636729471	0.034318141376855564	0.1375734518262501	-0.15937423710014925	0.1847893761601917	0.02948723074645564
-0.953	-0.022930378270449563	0.029051863168933136	0.010585059786914193	0.10069212869260828	0.04695615546340126	0.06051619702802089	-0.08596304520434121	0.03386373173881863	0.13836899866096067	-0.16032896953445674	0.1814583401848449	0.026576926660686666
-0.952	-0.02313471276356081	0.02602032283574302	0.010027453308270174	0.10348864855218012	0.05223625782010795	0.06416092761648254	-0.07460538433047698	0.03320956573037623	0.13857964026312247	-0.16071596708698588	0.17800181139210466	0.025208633801883196
-0.951	-0.023002724666524848	0.02278886221555942	0.007287689205748079	0.10678766155395102	0.05696382448196883	0.06846804987603355	-0.06193047717318358	0.0322577701945249	0.13866452870287885	-0.16165639536127702	0.17448617821822676	0.02562149555978031
-0.95	-0.022574622623712234	0.01904584047906863	0.002699933497769972	0.11058501020588478	0.06115837457292329	0.07311696460706582	-0.04796391209585544	0.03140552223056488	0.1391882464672773	-0.16232855141116542	0.17082993104206373	0.026592743155234272
-0.949	-0.022284715088477045	0.015423684880469359	-0.000414587081279884	0.1142416402345165	0.06453789188166946	0.07724484426465346	-0.032931158634519786	0.03025353964176806	0.1398231873935723	-0.16238405484120869	0.1671182796395234	0.02847947099959261
-0.948	-0.022098691059551916	0.011837155043278761	-0.0022508042567983976	0.11717091333141531	0.06749154572045415	0.08071875784465912	-0.017775732907935552	0.02893073235331794	0.13985962153912804	-0.16194267198492132	0.1626910658983927	0.03175905783000972
-0.947	-0.021888923012116566	0.008650878178508785	-0.004432030557738934	0.11101606748420785	0.07008314224465591	0.08340182354364001	-0.0032651450086474756	0.027637856896224076	0.13961015268480406	-0.16209598731870356	0.15763858695097333	0.03616965619770166
-0.946	-0.0217004346818881	0.005010072215962082	-0.005730276889234066	0.10235619148178081	0.07221094402750393	0.08531312555596533	0.009999273513446838	0.026710636994260795	0.13891469531474301	-0.16226035195859917	0.1529351072929414	0.03934570746487299
-0.945	-0.021766346724211454	0.001012888104365447	-0.004060349197743292	0.09898383836769421	0.074199053307076	0.08646626376526186	0.02345304913242672	0.025932009804715123	0.1379352674041386	-0.16126307761474745	0.14865168771226445	0.04139764466099774
-0.944	-0.02230257256389626	-0.0026818236072815756	-0.0009613017898652467	0.09813488139828119	0.07573617765582671	0.08805553446937549	0.03693936152517391	0.02531959836029372	0.13670892266430212	-0.1598376442369088	0.14412676416252246	0.043230249881315685
-0.943	-0.022811274568463165	-0.006115712006602432	0.0013770821581970722	0.09852031773531424	0.07752443414197487	0.09071300257392349	0.04957238434098556	0.024898359544287235	0.1349903076950229	-0.15867288107915162	0.1400436380063573	0.04505360246433363
-0.942	-0.02331624548370319	-0.009017877932189815	0.0022768078844398938	0.09975288775479932	0.07932634592528111	0.09465004359074454	0.06075599339807829	0.024662947625963372	0.13078340013518208	-0.157780149199912	0.13708863858926168	0.045593575754461456
-0.941	-0.023854558277471887	-0.011411298734326785	0.003193767530982595	0.10093498651972574	0.0803574157191986	0.09935631337173549	0.07086914590596548	0.024258261238133447	0.11669137465677157	-0.15643801795487083	0.13468525459500139	0.045070653367838484
-0.94	-0.024412697481450557	-0.013007684108296608	0.005189321171164139	0.10115100599757983	0.07996182218073442	0.1035499227987316	0.0801158196019223	0.02376483855635991	0.10798392034045125	-0.15603999726255735	0.13268782295096196	0.044611257469540484
-0.939	-0.02510037432316021	-0.014478888909049196	0.0064303298838661	0.0922210491982436	0.07812505988277756	0.10629565235147116	0.08837953840356917	0.023275279958999858	0.10434886864261662	-0.15617155628124832	0.13068604123434352	0.04450891375841771
-0.938	-0.02545094264835809	-0.01606105065792846	0.007150676099418027	0.08682560002625361	0.07532909829789866	0.10665525213080848	0.09491277458457949	0.022851468784706473	0.10329226103420165	-0.15664642206293863	0.12938929637598906	0.04402995695315095
-0.9369999999999999	-0.02575663020905871	-0.01742722078426546	0.00932965732365624	0.08608013706375132	0.07188986595270257	0.10465505824389672	0.1005453143669036	0.022443622392401722	0.10328334037877282	-0.15627171526940994	0.12841965757363608	0.04229521464651903
-0.9359999999999999	-0.025961320463782234	-0.018241537545023334	0.013183313371874185	0.0871908266687204	0.06844352266844678	0.10136249110069834	0.10553059436551714	0.0220289797599394	0.10373992144966859	-0.1553094603249896	0.12693104712597175	0.04069413323598291
-0.9349999999999999	-0.025969667158185696	-0.018700468148602087	0.017187930898748705	0.08880098216269586	0.06625694088476422	0.0978124212156136	0.11003646452862305	0.021926032200617403	0.10452778775104474	-0.15404237908527635	0.12482198830125465	0.03809898283789001
-0.9339999999999999	-0.025589091398016763	-0.019569679898614516	0.020436895633702587	0.09065092184344051	0.06566837608209929	0.09432351166604203	0.11438648579960442	0.021909950911853642	0.10584450842844383	-0.15233394160918828	0.12268504587527286	0.03399333780727429
-0.9329999999999999	-0.025445474889386477	-0.02080935358235466	0.023184653337648475	0.09287032650740602	0.06554597396232155	0.09064703689781191	0.11833935033458032	0.022062634268278484	0.10756688123753325	-0.15033522281149453	0.12055104365514055	0.029267296628184537
-0.9319999999999999	-0.02477208410592046	-0.022013339312472683	0.02541304560192898	0.09496332312217756	0.06539019355203611	0.08698720981531403	0.12208689716762879	0.022268197310900094	0.10900578696095277	-0.14810180442383344	0.11810612806332452	0.02634039944653068
-0.9309999999999999	-0.023665848476839123	-0.02366669072316395	0.025785893663067792	0.09716506171670808	0.06540541338420486	0.08327021060265925	0.12493189066228541	0.02267341660223961	0.11045769802902985	-0.14718380592908523	0.1154019532571447	0.025130336506137337
-0.9299999999999999	-0.022336842134472703	-0.026135463999575958	0.024601430680746758	0.09926687931327073	0.06578251575176951	0.07939082551652756	0.12681683532713628	0.023311325965461472	0.11215092959036846	-0.14742104016912352	0.11267607100635472	0.024254921244144197
-0.9289999999999999	-0.020929840759411577	-0.02897398303331984	0.024428608995548953	0.10067498896942488	0.06650225606474817	0.07547684743674869	0.12780439735757382	0.023887481533635624	0.11378535133684753	-0.14755607618120387	0.11025568940585942	0.024555143410469087
-0.9279999999999999	-0.01966892177538417	-0.03200705763912954	0.025380210094354132	0.10077787753445612	0.06774460937276	0.07111181539545583	0.127466508780198	0.024524283649990573	0.11508276887621477	-0.14714868646367846	0.10775746389390933	0.026478296218444324
-0.9269999999999999	-0.0181562558710943	-0.035305386440320004	0.02576374072925092	0.09592241610161549	0.06949972218606097	0.06666169104413522	0.12421578664610688	0.025209863079779335	0.11651823497103424	-0.1473487158966835	0.10510075775995076	0.028963828030221628
-0.9259999999999999	-0.01637435783063277	-0.039234943962710156	0.026622650634919847	0.0835122224235799	0.07132998668018466	0.062437719274091245	0.11834178646130777	0.026036960520333923	0.11811456285491866	-0.14815211620802005	0.10274494500000646	0.029565142581476113
-0.9249999999999999	-0.01492525587210206	-0.043384438667604934	0.029665450596466348	0.07651553786887547	0.07324734808063789	0.05775196646871242	0.11079844732816631	0.02697343477011617	0.12003908714231419	-0.14869625948531387	0.1012877138920285	0.028819564200868085
-0.9239999999999999	-0.013964802654808222	-0.04739185344749592	0.03425263485173753	0.07241839963783828	0.0751029544672209	0.052668775643213366	0.10135212002178214	0.02807531895251962	0.12192681423736315	-0.1482032310303972	0.10076652900505868	0.027806035401272612
-0.9229999999999999	-0.013190978304637644	-0.0514379256884421	0.03814079961740944	0.06936625880833802	0.0765404957747694	0.04823871579549419	0.09139877498602479	0.02939843154489977	0.12227784324174004	-0.14772373398598465	0.10090918441163059	0.02759245028819245
-0.9219999999999999	-0.012389227366497483	-0.054877547746230305	0.039377692163685966	0.06702413847415521	0.07689697738860479	0.044014304907834076	0.08202445107284903	0.030907766074071655	0.11269889785688052	-0.1475714309859607	0.10156685512916985	0.02663796063395957
-0.9209999999999999	-0.011706890781532711	-0.05746674906030036	0.03916441835484787	0.0648759857211775	0.07591554922600115	0.040494090199299275	0.07406756227146262	0.03230975048303619	0.10645254316600156	-0.14729296814907458	0.10235056803994075	0.0247495921423821
-0.9199999999999999	-0.01117435730527359	-0.058982665495788136	0.039051317177768816	0.06258289597630506	0.07408999933206557	0.038787440768341064	0.06796279393414	0.03337843147973183	0.10528335328698858	-0.14705075927366912	0.10293794415932325	0.023280108256984008
-0.9189999999999999	-0.010656545370329739	-0.060669671022046685	0.03784004710785569	0.06026702009841386	0.07201685100947036	0.03877935518808363	0.0642823652889784	0.034529135200086256	0.10626230527287633	-0.14645414998370143	0.10332536427273972	0.02198898852224363
-0.9179999999999999	-0.010254015595750624	-0.0626367656090691	0.035903574525982154	0.058072021195757946	0.06943082864005867	0.03937293776800657	0.061941710448137476	0.035693218035705396	0.10856348728293828	-0.14599312722634147	0.10336039948027718	0.020415639389360203
-0.9169999999999999	-0.010147357003724518	-0.06433102595578473	0.0353359249654965	0.05568963058220989	0.06629599124867887	0.04069805293992586	0.06013676659632597	0.03661215865226551	0.11127163053737633	-0.14448175921204753	0.10272905901868437	0.017967679939810334
-0.9159999999999999	-0.01018050792090361	-0.06547340262301528	0.03642944934747021	0.052846728029179106	0.06221631550702932	0.0423329829564237	0.05826493522579924	0.03713947566424632	0.11418976188273859	-0.14181664329338242	0.10127008535745914	0.015620132509930386
-0.9149999999999999	-0.010151310634487038	-0.06607266295737452	0.03760482020837961	0.050020298933599466	0.057351273501798423	0.044141727153264296	0.05554487052871628	0.03762225621540715	0.11719966306713783	-0.13871559279507437	0.09874204365527658	0.012671897176405718
-0.9139999999999999	-0.009852489883390408	-0.06658862860717565	0.03803718317052932	0.047118840564080736	0.052210910367491876	0.04544170761952213	0.05322577052448389	0.038132572119936585	0.12018019596680854	-0.1345430903690432	0.0956384461190508	0.009120936874068127
-0.9129999999999999	-0.009653187396631343	-0.06693946657160488	0.03755183526579641	0.044010024406713685	0.047110636451817754	0.045973979657865885	0.05099471569258021	0.03858509977950771	0.1229256879201506	-0.12942272839695806	0.09207400614223085	0.0054094340206915234
-0.9119999999999999	-0.009480823009769863	-0.06702095120265583	0.03573855306018637	0.040549990813539445	0.04279472712272901	0.04547044646565574	0.04822112847455092	0.03868333348945569	0.12492145697637654	-0.12334118221740274	0.08766100597580387	0.0030125845601007453
-0.9109999999999999	-0.009231402384294238	-0.066869606744397	0.03168930286774212	0.03761114140747519	0.04064028513825728	0.044617287164991436	0.04485843758948869	0.03883946271233302	0.12667891814203255	-0.11763057523427597	0.08243675600813817	0.002046860127239432
-0.9099999999999999	-0.00902512268433529	-0.06697837635188722	0.02568438670229269	0.03572698922907026	0.039891903843695294	0.04391228655958184	0.04094791772345721	0.039033799427617887	0.1284447123235655	-0.11200484817590989	0.07662888979700673	0.0017015359640125303
-0.9089999999999999	-0.008795572998527382	-0.06620605126260688	0.020489467423475974	0.03468422424561054	0.03971939210410069	0.04344588647994188	0.0375578966900038	0.03902512778452564	0.13019540999201093	-0.1055913767864168	0.07031697074134381	0.0028264225660187795
-0.9079999999999999	-0.008699194481922233	-0.06412083609191996	0.01692190776566401	0.034371635414684555	0.03999713896784114	0.04329434267581771	0.03542923729172659	0.03893060992364988	0.13137187071639875	-0.09809154076228256	0.06355961360371921	0.005378264315863727
-0.9069999999999999	-0.008660143071345033	-0.06073326613928444	0.014060264532915994	0.034554383603422334	0.04079898795251457	0.043952814104149265	0.03297879898090555	0.03887717161883361	0.1324963024912983	-0.09078454968571247	0.05719659148347871	0.008973832622894442
-0.9059999999999999	-0.008750669147465542	-0.056461215546441665	0.01293289683931454	0.035323853489884156	0.04212718104257466	0.04493177006119969	0.029714402054897036	0.03914737660706131	0.1332772855323115	-0.08359921459642514	0.05265602296533219	0.01186233634553283
-0.9049999999999999	-0.009123431073852113	-0.05162394726072253	0.01492696108816676	0.03606079178873784	0.04348140844415098	0.04540114728428854	0.02511411109799026	0.03937394065071928	0.13396732789917765	-0.07610673242359663	0.05053934005228476	0.013396861852917942
-0.9039999999999999	-0.009739569871198492	-0.04643356905723359	0.018696648747262307	0.03692985950089275	0.04426597233085337	0.046246317024818316	0.018826147858771687	0.03965123938280971	0.1344164288983516	-0.06867233053788578	0.04942233805008172	0.014290681037316918
-0.9029999999999999	-0.01026581589300674	-0.04159845694858725	0.022124632356879354	0.037953866725213656	0.04528129478059028	0.04772887593131625	0.011728074291127153	0.04002362143606288	0.13485440517013564	-0.06183712536837522	0.049165663070104684	0.01507001280335677
-0.9019999999999999	-0.01080079538994264	-0.0376238248257171	0.0236536221529041	0.03936340724050989	0.04694367758280526	0.049798671568063016	0.005654582196100825	0.04048439284821269	0.13539908674748513	-0.05607624943621482	0.05020011775863225	0.014572067071937296
-0.9009999999999999	-0.011394203030161261	-0.03443256786133077	0.024417450339387876	0.0407296897900425	0.0489713159957646	0.05235930063797492	0.001939719058170239	0.04070177635640494	0.13550098352920842	-0.05085158396096165	0.052281616127312865	0.01304762392248092
-0.8999999999999999	-0.012069100030313706	-0.031237728559492927	0.02560409864896039	0.04199271727557769	0.051712936929735574	0.055015113783502816	-9.579781395508247e-05	0.040616834895810694	0.1354030496827094	-0.047033641248349856	0.05488660186154607	0.011836209571021952
-0.8989999999999999	-0.012629432412353848	-0.028436426136884047	0.02685613724018884	0.04354612725834512	0.05490216466840339	0.057199002253680645	-0.0007954648095733039	0.04067660844289516	0.13543626380428742	-0.0445375765094143	0.05715218742073021	0.011011469872451126
-0.8979999999999999	-0.01309294901237648	-0.025750993792711833	0.027749760043174275	0.045059866039156335	0.05757265458754873	0.05854079019496768	-0.0007618028208992569	0.04066185340991524	0.13587289504940087	-0.04326647866118005	0.05943696441824055	0.011058617001298185
-0.8969999999999999	-0.01387778036068286	-0.023044981896481926	0.029867169462852037	0.04653590671225234	0.05934354889551731	0.05926467206747614	-0.0004040981295770424	0.04039264961814056	0.13616308957582124	-0.0424369042878005	0.061460759384341514	0.011000705445708598
-0.8959999999999999	-0.015015889389284937	-0.02016748116076592	0.033508669424464746	0.04759329260449315	0.06046674770951263	0.059073985453017806	0.000418465934598791	0.039851350107367275	0.13651782410629026	-0.04190697871867507	0.06253966673997938	0.011480187228430099
-0.8949999999999999	-0.016010699623703276	-0.017453270020378626	0.0374536769054153	0.04844329355265505	0.06174320984192357	0.058681260678757154	0.001284253131886418	0.03946699474630095	0.1369214032257169	-0.04210251533053034	0.062338067415268233	0.011606657426659152
-0.8939999999999999	-0.016509819914321863	-0.015290239832392598	0.04094828389267699	0.049415894157354326	0.06272945948315296	0.058764431203696635	0.0012360260949372747	0.039113707018462084	0.1376145707029284	-0.04318681981102028	0.06203363181424517	0.011005611138043887
-0.8929999999999999	-0.017070982363549363	-0.013746765417185258	0.04337640739759176	0.05051330655535404	0.06322683013900915	0.059211377614164	-0.0006030627570401741	0.038770219214224876	0.13833382205688502	-0.04428621996144939	0.06219090243851253	0.009864291620749654
-0.8919999999999999	-0.01755602876804709	-0.01225170969141436	0.04455795109786533	0.051443041091639385	0.06396641429296332	0.060297746361618366	-0.004913442242823008	0.03831899672207033	0.13880043956698118	-0.045348734234208495	0.06294105136249237	0.009341566218832852
-0.8909999999999999	-0.0177576958178341	-0.010854334599946927	0.04350681748093094	0.05260639761078761	0.06502973839251962	0.06170997203584719	-0.011593758732219609	0.03797891027863326	0.13918789344279583	-0.04705157551422607	0.06446710555878808	0.00955113219189977
-0.8899999999999999	-0.01762139030576554	-0.009625836350727942	0.04072663139198711	0.05395329821448292	0.06670493426382866	0.06326865782083615	-0.01921918727013399	0.03791759949288524	0.13946242848508172	-0.04890596878244519	0.06643721745263759	0.009947801596853533
-0.8889999999999999	-0.017318166049372155	-0.008135124444085257	0.03871218510654999	0.05541383615407113	0.06911900430766933	0.06423931475249668	-0.02705768985928787	0.03776037975963084	0.1394048810366546	-0.05078775935088638	0.06862413454987322	0.011968623045375777
-0.8879999999999999	-0.017086524474949263	-0.006463984681757475	0.03810216938201142	0.056737891419328626	0.07204335988150132	0.06486058814361147	-0.03400849435232404	0.037572867810865926	0.13922830768326425	-0.05219441238784598	0.0703747314640111	0.015252004567130358
-0.8869999999999999	-0.01665498365744937	-0.004921526056488859	0.037645480572525404	0.05819739263759682	0.07519432825474179	0.06620405824077237	-0.03939705167715206	0.03749340786504354	0.1391739172316618	-0.05414773017422938	0.0715211524372196	0.019355155564581932
-0.8859999999999999	-0.015959254515095715	-0.004207450732340562	0.03828227766618589	0.05960165113639811	0.07837972712914462	0.06845719907851655	-0.04222130260391535	0.03763655191527286	0.13950025285875708	-0.05609277718735463	0.072445925830289	0.02188210482389451
-0.8849999999999999	-0.015441066599854336	-0.004365358939623146	0.041931057260952975	0.060770750772231305	0.08079550298874326	0.07072069136848622	-0.04188951845464952	0.03774268589498854	0.13993960878408102	-0.057371171315430736	0.0731600338869079	0.02347330744947597
-0.8839999999999999	-0.015393836202729124	-0.004602523197740922	0.04715900317442519	0.061529750580993414	0.08191367748331699	0.07210176776256247	-0.03864576837548187	0.03805292555881824	0.1401264180920841	-0.058266073735556215	0.07329003506656495	0.02523283667136767
-0.8829999999999999	-0.015419740667490679	-0.004908571059229907	0.05193944027659582	0.06205341970844291	0.08188971861534441	0.07218984883811219	-0.03292105294788003	0.038640150077186484	0.1401192559851602	-0.05919644804712684	0.07247196108176258	0.027662629263049757
-0.8819999999999999	-0.015580401778404925	-0.005692916791498734	0.05569556354699923	0.06298480312585375	0.08063952511596788	0.07144428500429953	-0.02550448098689436	0.03932893175363903	0.1400044878328548	-0.060232508171608835	0.07074343272401713	0.02892259946745708
-0.8809999999999999	-0.015529684094961136	-0.007095786669010404	0.05796705415853831	0.06377293521571725	0.07715796395865059	0.06983161067214214	-0.01825118413119016	0.03974506733506724	0.13957225716425084	-0.061237511659629956	0.06819071677565126	0.02941041217410645
-0.8799999999999999	-0.01556719694219653	-0.007890253742165402	0.060057299745412164	0.06446614136942926	0.0718326108524289	0.06767051366036005	-0.012276855021149707	0.03950363547242111	0.13904347426628572	-0.06274873625655275	0.06523233246992616	0.030318648849602753
-0.8789999999999999	-0.015781961492172484	-0.00866549993779115	0.06086463694834747	0.06526610682451298	0.06569430738818977	0.06603785140796287	-0.006342352554716826	0.03917282517322612	0.13870412380079916	-0.06415338216090859	0.060849257554543706	0.03127911831834683
-0.8779999999999999	-0.016027352026251905	-0.009261378123135908	0.05995686178884489	0.06621297747336259	0.059596965577194724	0.06487003567176167	0.001096037486140181	0.038915854276202866	0.13870685013981543	-0.06577752942557627	0.05526861361549846	0.03195777378648074
-0.8769999999999999	-0.016554343307185193	-0.008936994867446894	0.05953012102703001	0.06692042045204076	0.05369313690081477	0.06397813656546984	0.010698414561374823	0.03884422972212205	0.13874505243724547	-0.06649986777582646	0.0486900692712841	0.03142968043983897
-0.8759999999999999	-0.017452303138745743	-0.007340113189631736	0.06027192999482284	0.06726457781575475	0.04809209200150645	0.06274812093111676	0.020321837126748166	0.038381818814035844	0.13859258063147756	-0.06577061046241316	0.042002023639081905	0.03059399678457362
-0.8749999999999999	-0.018305315832421412	-0.004984832847738371	0.06057284997026751	0.06739034857017413	0.042942714210311844	0.06124505648013372	0.029057507018988522	0.03806134052804206	0.13866500986296026	-0.06436977529384412	0.036083649895246955	0.028633644382331264
-0.8739999999999999	-0.018750025081998006	-0.002344465622844516	0.05962415460287479	0.0676475803269736	0.038613578744897764	0.05938066958811279	0.03757131643478912	0.037791474182275596	0.13883329308545928	-0.0615377367411334	0.03206856878281059	0.025177711879535367
-0.8729999999999999	-0.019554805032419346	0.0011022619669617418	0.05809488964190272	0.0684673606406911	0.03514676279823949	0.057337014882235054	0.04560944787674691	0.037558716875393326	0.1390212393107106	-0.05698016541810118	0.030385717717779516	0.02128098667645285
-0.8719999999999999	-0.020365214687327424	0.004745340803376852	0.055076276270771926	0.06955489219447109	0.03275819726390583	0.05532044451720329	0.05360706204992262	0.03726664729875514	0.13906718621299952	-0.05118806266862386	0.030185790675802068	0.01911341503058122
-0.8709999999999999	-0.020838299716145366	0.008207058056882184	0.04986035907858983	0.07116035659237581	0.03055321172426979	0.05345096399786865	0.061535416354321505	0.03688759458146403	0.13932749089586202	-0.04535971616287698	0.030896728369322064	0.01808440748375608
-0.8699999999999999	-0.020894643605896154	0.011007124952798852	0.042535933975241316	0.07298509753632174	0.027628906427159206	0.051194015946271564	0.06900658221661148	0.036544813992513185	0.13962619022325004	-0.039207001883783586	0.031662896030132254	0.017546182234863823
-0.8689999999999999	-0.021114148682247407	0.01353026080238059	0.03556581085903595	0.07488773975790444	0.024059021354352183	0.048869684797871814	0.07597140575753704	0.0358705880587061	0.13988450291092258	-0.03212877215372464	0.03232065781286641	0.01835503221212852
-0.8679999999999999	-0.021701420634170458	0.015702508700923594	0.030116902577227874	0.07662980702169976	0.02068581434086263	0.0470355308529885	0.08264262810965253	0.035126016070921626	0.1397745423325226	-0.0238304619581094	0.03215479677648376	0.02056586726434053
-0.8669999999999999	-0.022029486054839655	0.017786102742529442	0.025043853210008366	0.07817474271302767	0.0181881307870025	0.0462751472012605	0.08787315491473323	0.03454724286178316	0.1397418888415434	-0.01512505937906982	0.03145333568661132	0.023612163530355567
-0.8659999999999999	-0.02221525220785198	0.019232706528070617	0.02157238221777872	0.07945032118899062	0.017109995389082505	0.04624398911692376	0.09051678334135779	0.034249175602288046	0.13955759785472174	-0.00593966535629952	0.030794825485185078	0.024926356964607876
-0.8649999999999999	-0.02224804771882687	0.019682878617972445	0.02121735273835659	0.08045829634418053	0.017366568340344946	0.04665984973799631	0.09129218616986595	0.03363101268606553	0.13925472089210403	0.004438402711433907	0.030355006198405123	0.025065627550129886
-0.8639999999999999	-0.022306994988543664	0.019803465060379607	0.022277093809213565	0.08128970123679403	0.018731169662572354	0.047669982287062575	0.09142931333725869	0.03289326161205771	0.13876390385743945	0.015804611914337657	0.029704474278504284	0.025018126012940248
-0.8629999999999999	-0.02213372495612381	0.01942719229576826	0.02279309426446977	0.08211527804363973	0.020974911465090052	0.049339251569587426	0.09295281565081315	0.032163424461676006	0.1382710199986078	0.02712562902304586	0.028507828581528463	0.024997425718969592
-0.8619999999999999	-0.021985943800804396	0.018647532297496598	0.021434087172687986	0.0833060794335738	0.02355113820435737	0.051737829316952505	0.09622055631291812	0.03148699272231551	0.1379377077154237	0.038173247997366495	0.027911055225840302	0.023841501316797308
-0.8609999999999999	-0.02211749229806606	0.017461846964511335	0.019347171954572796	0.08432798383282178	0.02577990857555635	0.05484409094760612	0.10131486835025476	0.030947915570158892	0.13728064520301933	0.04944966111621167	0.028176402945447095	0.021660604545742874
-0.8599999999999999	-0.022392843783821136	0.016373370146823246	0.01772516550576275	0.08506844243103073	0.027860875362626884	0.05897010038018312	0.10831756886044927	0.030054254615235705	0.13675556393571703	0.059377366443237954	0.028989629552978104	0.020095978822238614
-0.8589999999999999	-0.02265615883885761	0.015171955373483802	0.015051312413720066	0.0859653327008919	0.030165369467409327	0.06403152094917852	0.1171242595888587	0.02927551430217685	0.1363530093812289	0.06819961793093009	0.0293754409934202	0.018562338340347373
-0.8579999999999999	-0.022713692920161014	0.014253956804451124	0.0113839579265356	0.08711868544688108	0.032607232240568884	0.06808996079623396	0.12702582075033875	0.028525267894529974	0.13632524277979302	0.0759506587135047	0.02944923562061259	0.016766299233097397
-0.8569999999999999	-0.023043289880809968	0.013907460324956579	0.009107892472042961	0.08822223155151304	0.035112401565838024	0.06998768479966998	0.13691769246656804	0.027582679477174684	0.1363831727738395	0.08385797297481355	0.029255837205262314	0.014391346630487694
-0.8559999999999999	-0.023535595997892015	0.01377657731697848	0.00845636563229909	0.08888184765445244	0.03723794221768172	0.07029246890655962	0.14585029241132727	0.026559268118659378	0.13667056810853195	0.09211440076454415	0.028683060453729904	0.01262634005322463
-0.8549999999999999	-0.024026874011256773	0.013095516662547269	0.007897076393144466	0.08917600918235236	0.0388015212021337	0.06972637907646803	0.1538140482485062	0.02571445134977729	0.13723812936527457	0.10011252300210234	0.02810115916618682	0.010140250218514321
-0.8539999999999999	-0.02422915587174043	0.011512989656903628	0.006064226980663396	0.0892951691285638	0.03989234265823364	0.06805423961887874	0.15996539270742605	0.025044993137513804	0.13807537160497	0.10842224279159426	0.028189095180837356	0.006427688551854974
-0.8529999999999999	-0.024301656528804977	0.009338121337591154	0.0034033901660623575	0.08931532409667735	0.039973307610856185	0.06543026253140269	0.16437218271339502	0.02466510782187875	0.13900777448854254	0.11712935361520789	0.0293319320340389	0.002435324805587654
-0.8519999999999999	-0.02424007184893396	0.0069139032810832425	0.00017062406715587355	0.08878053189514457	0.03931696488447406	0.06179686620590467	0.1684222079398789	0.024410101549892725	0.13946360825710116	0.12550533430327154	0.03129477858477076	-4.7311801643998065e-05
-0.8509999999999999	-0.0239689694162667	0.004309203436874679	-0.004077097457753066	0.0883456920540661	0.03877783882404926	0.058012366291493846	0.17287937179885224	0.024336634516270297	0.1398307026679359	0.1322515799576635	0.03418895324542094	-0.0007267838754515195
-0.8499999999999999	-0.02363069534405483	0.0009115385387218546	-0.008681293208918911	0.08833805618199281	0.03823988471081351	0.05434549785740576	0.17705207135897816	0.024422847620397068	0.1403280395643503	0.13800276225095653	0.03762021247400241	-0.0010353554143007458
-0.8489999999999999	-0.02333825959186299	-0.002037570227876009	-0.011314609233212364	0.08880310423790919	0.03711769145510917	0.049839977102525496	0.18064504409672688	0.024221053938528442	0.14074040940667046	0.14335716750182095	0.041783237802940874	-0.00026472398906082393
-0.8479999999999999	-0.022803554004263933	-0.0041901261706517885	-0.012242634102893371	0.08948271856321145	0.03555786265864376	0.045298704389124304	0.1840998350028715	0.02393233575513756	0.14075734465302464	0.14875990111438245	0.045710596190656955	0.0017772926859224568
-0.8469999999999999	-0.022057199196079114	-0.00570731966153565	-0.013364409663618116	0.0901314077001731	0.03361255250264909	0.04140486517999122	0.18809156967523286	0.023820916907701713	0.14072875365694626	0.15321018771999437	0.04880904567823855	0.004880248497963423
-0.8459999999999999	-0.021122738852152986	-0.007323055970612816	-0.013800900028641061	0.09070724360487067	0.0311456893512606	0.038324160317300224	0.19356791327359343	0.02392332006144932	0.1406982995247159	0.15673380944457918	0.05115539226281645	0.006485044765483688
-0.8449999999999999	-0.02017995645085664	-0.008562798707816977	-0.011107438937070774	0.09027646966996589	0.029225063827897548	0.0356536475231858	0.19943122008360226	0.023940477531269586	0.14067039223184055	0.16008714250880018	0.05278574973889087	0.006620621968535106
-0.8439999999999999	-0.01946907254275668	-0.009312893511763292	-0.006591065254325173	0.08853583354919387	0.027717369853522508	0.03389584574822214	0.20443894272387822	0.024126920137981955	0.14053850874417279	0.1630422702373787	0.0530803917664502	0.006446418852409278
-0.8429999999999999	-0.018426895923199064	-0.010024521167269314	-0.002690159656409548	0.08718182781338121	0.026121531962429854	0.03302849091244974	0.20782016979177803	0.024337245466735255	0.14042091316969546	0.16499909089753573	0.0519036183758788	0.0066933690689025835
-0.8419999999999999	-0.017471792938056303	-0.010622905505776787	-0.0009569580815679677	0.08679177103140323	0.02474432756907527	0.03322822468532706	0.2092202515131662	0.02469386379772194	0.14044604174368122	0.16580882190829402	0.049466481254031025	0.005923012936529024
-0.8409999999999999	-0.016587811866366018	-0.01098393568480152	-2.893105918587026e-05	0.08642577943673793	0.024167655967656694	0.03388297107164229	0.21006188815673094	0.024853510010792626	0.14030004260233553	0.16616541080181726	0.04558464347896664	0.004350091023661662
-0.8399999999999999	-0.015700976525502997	-0.010832534948010819	0.0017060850702243246	0.08600566410550219	0.024285701947150802	0.03447967660267357	0.2098493568858869	0.024865856134936592	0.1401026530555766	0.16556034730290461	0.04146101576358021	0.0038645403532005236
-0.8389999999999999	-0.014852247638768686	-0.011440742768587036	0.002491529410847368	0.08579552761117715	0.024869036321304987	0.0349580509015983	0.20826203603586946	0.025037928824265008	0.14001351221306538	0.16470886092758835	0.037881845725817286	0.004482184853653891
-0.8379999999999999	-0.013956696811057288	-0.012132828576434777	0.0023424317927282974	0.08568042211574288	0.025809499065668047	0.035287150185722385	0.20588778559555182	0.025324991225864926	0.14021103396907433	0.16365122191462686	0.035845137760015695	0.004949613528779423
-0.8369999999999999	-0.013184279915614218	-0.012125791484927647	0.0028562143654427205	0.0853746836056537	0.026820896841107496	0.03562717881635214	0.20343687072666974	0.02555497969449664	0.14026272577497378	0.1632979160205044	0.03584160066616245	0.004299901285374055
-0.8359999999999999	-0.012578908611434476	-0.011118931297930944	0.004703234291336535	0.08477172002658621	0.02784518696911875	0.03577668609357327	0.20151365467141122	0.02559991029326624	0.14005550629690489	0.16363559812971812	0.03735423071742726	0.003485372691447885
-0.8349999999999999	-0.012197754862289314	-0.009270513604148864	0.006485988458319012	0.08391782306460774	0.02853461451610105	0.03530086218307595	0.20001595590246746	0.025609830460662196	0.1397435823690253	0.1641613761332191	0.04003751239870278	0.001776248345604067
-0.8339999999999999	-0.011762488654134168	-0.007032119466648122	0.006865416077626278	0.08301566161898605	0.028786689862007973	0.033835685787679426	0.19955096014935786	0.025813162478040174	0.139390206527962	0.16504081684743022	0.044094450770714194	-0.0008299498290571822
-0.8329999999999999	-0.011480303703869018	-0.004384621538026518	0.00643695904316113	0.08215404634911083	0.029071344629456364	0.03158454531986619	0.19996774293164668	0.02622682124795922	0.13879899373650936	0.16688973253889644	0.04875841515065281	-0.004075492992407049
-0.8319999999999999	-0.011057859307205424	-0.0016140435439318472	0.005315415246025144	0.08092602514870981	0.030187849798824867	0.029435177119198633	0.1993017868369785	0.02676742807949635	0.1376145121967205	0.16870579978990266	0.05348091671802502	-0.0056003178154633605
-0.8309999999999998	-0.01025118696400786	0.0007618932860256733	0.0020596789123814943	0.07976855627110604	0.03232348877413488	0.027673171403387303	0.19803964939595117	0.027444342949727033	0.13632126125724156	0.16937562653053487	0.05850899057540237	-0.005013902707629329
-0.8299999999999998	-0.009512635022221117	0.001798882570980864	-0.002288491644677143	0.07862708172299462	0.03513222298050391	0.026191798042526287	0.19671855837489638	0.028140390618878547	0.13496099860292274	0.16964907226887152	0.06360529264785682	-0.0038118890477855296
-0.8289999999999998	-0.008991571742208796	0.0019263621994077206	-0.005135574803692837	0.07751717002666732	0.03768941309947644	0.024721660207961724	0.1949917056082609	0.028263709354168057	0.13345354378874272	0.17041937063440163	0.06812733568445141	-0.0018565202712467741
-0.8279999999999998	-0.008820451444111558	0.0016457017477297822	-0.005944187834875119	0.07623645318191724	0.04001802878253507	0.023033186176450296	0.19315398924994426	0.028088470027563827	0.1315990679047978	0.17172646437624745	0.0714598910393186	0.0010331804412115298
-0.8269999999999998	-0.008688792002168365	0.0011017433266760869	-0.00626854576009895	0.07487124457467846	0.042567076439083334	0.02138946856889422	0.19031367476969505	0.02790363850701763	0.12996222066267432	0.17228996818202086	0.07361187950968483	0.004738411390157834
-0.8259999999999998	-0.008511540796184519	-1.932894930493035e-05	-0.005551225263774519	0.07362026070004385	0.045026936614004365	0.019382942845999982	0.18568980086313724	0.02761612517071748	0.12826456633712507	0.17278209746771828	0.07499914006528682	0.006532337001665037
-0.8249999999999998	-0.008346701173704492	-0.0009441373228663202	-0.0018485584817658283	0.07220217706723941	0.04757708785803833	0.01711841099711987	0.17998260492369259	0.027225245867764022	0.12652975258430638	0.1741622964710075	0.07571081444897997	0.006712552292439834
-0.8239999999999998	-0.00823760022946037	-0.0013669737893957901	0.0037572609509254943	0.0704860020791569	0.050334031909830955	0.01498158694516456	0.17338901525963027	0.02679881491901439	0.12460516551500714	0.1766821815640701	0.0753973720609935	0.006469606608010018
-0.8229999999999998	-0.008008953692408975	-0.0021488839895234028	0.008937282359348049	0.06842776367166704	0.052535193258786354	0.013452740877294323	0.16637030772662947	0.026478049749508133	0.12243995003949647	0.17949452155949058	0.07392230039962547	0.0061797285682237664
-0.8219999999999998	-0.007581805698381624	-0.002934858405853185	0.01192237059669351	0.06683273087896488	0.05415388925898872	0.012829973174028633	0.1592370140060717	0.026041292223634598	0.12012588496976508	0.1828906850033583	0.07237085144258047	0.004412081626773796
-0.8209999999999998	-0.007287921673276297	-0.0031218697836326768	0.014062318120694084	0.0653496919274456	0.05558070416618569	0.013211324767122208	0.15161185890931228	0.025430996618270765	0.1172944272959756	0.1874307679449183	0.07109147285408823	0.001414844603474455
-0.8199999999999998	-0.007152890587041287	-0.002632560681053614	0.016628047329165355	0.0643954554884353	0.057097699218315597	0.014467762631836942	0.14315573127675352	0.024569204249924252	0.11426422616648102	0.19244299733959658	0.06965941053637811	-0.0008117827360249112
-0.8189999999999998	-0.007007813878632442	-0.0023994163469914496	0.01830674248078031	0.06406443029784362	0.058879344974430946	0.01686350582598728	0.1342033490927144	0.023734124535285412	0.11145194320884604	0.19790641567769848	0.06737765828921398	-0.0024381900809135864
-0.8179999999999998	-0.006868537388830525	-0.0019635939996636162	0.019695861665150756	0.06412751940696354	0.060664701070722866	0.019462031545890747	0.12513434672490725	0.022912955455018095	0.1082891266770359	0.2034552394469026	0.06454715889798628	-0.0035686083939179564
-0.8169999999999998	-0.006842007542200687	-0.0005057348118564341	0.022815937216694396	0.06421638379291195	0.061588773146110935	0.020373536182925398	0.1158444481620908	0.022110903315885527	0.10411685392474503	0.21015448652195973	0.061294601238813695	-0.005762266666293424
-0.8159999999999998	-0.007080492792163952	0.0017593208664933755	0.027901683193925858	0.0640216918201695	0.06117083708995579	0.019564254898551247	0.10656815102173797	0.021184319018497776	0.10055257711252956	0.21861269882890091	0.058080407326229766	-0.00797964975043844
-0.8149999999999998	-0.0072878933197306	0.004525662349443806	0.033482432435202915	0.06352393472735665	0.06011393420397133	0.018793085068676687	0.09712759395736494	0.02048593378759047	0.09811457217882336	0.22805870715314835	0.05522263439812181	-0.01080890174929092
-0.8139999999999998	-0.007386942517110445	0.007243188174013377	0.03837468969097895	0.06300608741621141	0.059447071429355784	0.019094980672388077	0.0883334738377506	0.019629633599594427	0.09654655415012461	0.23873633859227297	0.053092602909012056	-0.014208342041644664
-0.8129999999999998	-0.007714606995284488	0.010497478566340136	0.042186767356743704	0.06247960890505982	0.058648358169223556	0.02039290460376212	0.0826229697571654	0.018526904870480348	0.09523211645226011	0.2508062870762433	0.051530491831822865	-0.017677916778302778
-0.8119999999999998	-0.00823684575134714	0.014293475408169639	0.044603344938354265	0.06161644256794463	0.05760678697934454	0.022535546630678176	0.08046106452611912	0.017221900638096234	0.09353933529652947	0.2639370664996671	0.049721124734884846	-0.01955564123666616
-0.8109999999999998	-0.00854769965816264	0.019054722045471623	0.04506275758764542	0.060744449338564994	0.05645425896924005	0.024430228662218532	0.08070872951795735	0.016032037601732593	0.09183784620564975	0.2764988647493003	0.04733937608171132	-0.01980645478902539
-0.8099999999999998	-0.00837724921791428	0.023675069164710204	0.04423605826712317	0.06028090031676094	0.055464683202946875	0.02533237390225352	0.08266737422929855	0.015056553661658329	0.09015350720740867	0.2885074514183266	0.04488696967925587	-0.019777095971437706
-0.8089999999999998	-0.008171386806302505	0.028359574241535908	0.04451353832615079	0.059946855518085755	0.05438328779024599	0.025619116784453503	0.0854979265029064	0.013771785331535969	0.08842979073239494	0.3007827803057021	0.042753297451076026	-0.018319318111624697
-0.8079999999999998	-0.008379820753309628	0.03294672231598028	0.045938942270208435	0.05931466629505516	0.05296070096676919	0.024985397996540103	0.08772402599666804	0.012351575804136787	0.08648430113396088	0.3133237435913707	0.04033334041511051	-0.014745028226324631
-0.8069999999999998	-0.008764161552897162	0.03716637330953728	0.04732528911305567	0.057921633346137556	0.05133432027407625	0.024195604178204794	0.08883875579092826	0.010945497267321707	0.08443667460635394	0.3256030388652854	0.037055768792987734	-0.009953071317439102
-0.8059999999999998	-0.009195584736070593	0.040959159581579245	0.04936808230243049	0.05660561552366446	0.050067186968191416	0.02383515053445815	0.08922341028536124	0.009644532610563448	0.08219003227396819	0.33777866637125536	0.033171892223481506	-0.006258221447157884
-0.8049999999999998	-0.009802399141391015	0.04466049333585833	0.05412760529799357	0.05517625414428308	0.049651799428845095	0.023829960120690663	0.08972135054544494	0.008141667774409911	0.07979661053607218	0.35007714907960347	0.028979634769412583	-0.00434472515602557
-0.8039999999999998	-0.010620369977806075	0.0484320587602166	0.060401549081696065	0.053766755215470065	0.05065147901885846	0.024721563540019118	0.09181725525638885	0.006606610760290099	0.07685524305762609	0.3620567451471332	0.023786999242429635	-0.0031897523944454187
-0.8029999999999998	-0.011216611223047184	0.051401398241987514	0.06622554095623133	0.05230842453183303	0.052160401144894473	0.026344214623679463	0.09578214883486788	0.005393660599312657	0.07338012426665368	0.3727689047123548	0.017533559625355747	-0.00185518958057848
-0.8019999999999998	-0.011588541620126869	0.05349738006946631	0.06993946482630055	0.05137128920132507	0.053326201717798026	0.028447810120437053	0.0993105454353499	0.004222064478682522	0.06966671142991074	0.38149225036831247	0.010929584017086479	-0.001829684357003063
-0.8009999999999998	-0.012249792141188699	0.05526492818124557	0.07253981221123548	0.05003777259181699	0.054160537657334355	0.030987634309890474	0.10149685734483495	0.0029361043347875338	0.06479486786157095	0.3889920281721886	0.003535887278605893	-0.002579771689244524
-0.7999999999999998	-0.012904809676075647	0.05743695565870737	0.07481428700585399	0.04824470192525546	0.0547724583778908	0.03425541158334122	0.10342526553809875	0.0013401388902081843	0.05899318846440343	0.39533371524323097	-0.004785764394961891	-0.002447620357531179
-0.7989999999999998	-0.013140411888528937	0.059237356346437564	0.07543504524418637	0.04652035945835434	0.054858078239628405	0.03854881868316948	0.10523091561823114	-0.00017540176100596037	0.053955991305408374	0.40083914669059445	-0.013836745225670867	-0.0019324289888487303
-0.7979999999999998	-0.013140063768514372	0.06102423922637671	0.07406292977839955	0.04508194132392732	0.053885906950498136	0.0429869844566851	0.1072067711002675	-0.0013992693944713983	0.05014234439252765	0.40589352837714177	-0.022554748172968868	-0.0016181757636392297
-0.7969999999999998	-0.013404860755775017	0.06322672932926805	0.07293252432983917	0.04352158320919727	0.05141099206801971	0.04669234408088979	0.11035754074215487	-0.0025716947732125255	0.047150082955178446	0.4115164630624623	-0.030298206851400417	-0.002313710802061012
-0.7959999999999998	-0.01407281035605985	0.06545580271217541	0.07258308553092586	0.041487467032982145	0.047435643089702065	0.04974387383635211	0.11433863961414456	-0.0037155961013209836	0.04474573043952515	0.4181691958652363	-0.03701833553779073	-0.002953366850020544
-0.7949999999999998	-0.01468489705775185	0.06740465288161655	0.07181112399178112	0.03924370053391674	0.04242187981819769	0.052680291262574196	0.1177843539914543	-0.004649834839236935	0.04292401698163328	0.4253982635265828	-0.04251620809636732	-0.004426606380268808
-0.7939999999999998	-0.014735275440081385	0.06874241633898151	0.06973998743312382	0.0374105615455096	0.036958420454952026	0.05505027079485942	0.12042378648348842	-0.005414950264448154	0.0415852173358571	0.43323918222911795	-0.04628279424370768	-0.00682674936191327
-0.7929999999999998	-0.014744103487368999	0.0697345194105443	0.06702628302821609	0.035852563364289575	0.031049166000561252	0.055478747455340933	0.12304527937509463	-0.006244727899884465	0.04065497327509699	0.44189590475792634	-0.04870322659631678	-0.009717575871951203
-0.7919999999999998	-0.014658062257845553	0.07037187161022194	0.06342602424509293	0.034435283293788005	0.02465823906081581	0.05441462362406298	0.12670305562626966	-0.007014574411643564	0.039782815293122914	0.450684158345649	-0.05047373674505037	-0.010758173428540336
-0.7909999999999998	-0.014475013918880305	0.07070201637709114	0.05736571440612807	0.033596322812664704	0.01783541760151422	0.0525556569059226	0.13128023252095242	-0.007467007640283872	0.03910335452940137	0.4580934799626923	-0.052117360012837566	-0.009826575201651254
-0.7899999999999998	-0.014306655150929317	0.07040028516179202	0.049317338965577974	0.03292578575180103	0.011027633862132435	0.05008499550456897	0.13569406863544725	-0.0076065518200636815	0.038930738459799115	0.46449415093611035	-0.05364246890641841	-0.008015699688850596
-0.7889999999999998	-0.014169231849000891	0.07026063344080931	0.04223180037627418	0.032675740181167805	0.003363081877369756	0.04667200120526225	0.13940786479011102	-0.007730287806264452	0.03886898082347768	0.47010200605376457	-0.055040259269184516	-0.004937450185890476
-0.7879999999999998	-0.013828069962924081	0.07049325183641172	0.036578244114965366	0.03248768505431765	-0.004930033223125063	0.04213960435111019	0.1432772269368968	-0.007698540557685296	0.03879445756079834	0.4750159300765233	-0.05756819912824468	-0.0012071452879192314
-0.7869999999999998	-0.01303328148598595	0.07079516488345473	0.030911828669039375	0.03242930226668587	-0.013421193395436777	0.036999924770570146	0.1476513689385317	-0.007347684332266638	0.03890885070060468	0.47861281709773734	-0.06103711651328846	0.002529732454658235
-0.7859999999999998	-0.01187650740431496	0.07104321856529826	0.026433740552573495	0.032211460307264864	-0.02164085052188532	0.03162526746960417	0.15236832034089795	-0.00671375743377701	0.03916938477673348	0.4816528127072022	-0.06319984859357561	0.004362408132870535
-0.7849999999999998	-0.010701819641561947	0.07170511825975392	0.024612173092919205	0.03190657884731242	-0.029587221618735268	0.0262285799056102	0.15643942516563375	-0.006009357340576756	0.039612709866187854	0.4847684343814977	-0.06191073899254324	0.004891529297537135
-0.7839999999999998	-0.009807689987731811	0.0726163426292987	0.024855700762666598	0.031255131115944496	-0.03743401904810638	0.021305183624267542	0.15856142124835615	-0.005048977550932396	0.039914997958690766	0.4879646112798986	-0.057963971929573595	0.005553664905940679
-0.7829999999999998	-0.00879307774965418	0.07250642501973087	0.025496629076056754	0.03079353103411035	-0.043834926222946	0.016717726558039134	0.15838910053914085	-0.0035089781585037117	0.04030710944615221	0.4904808716596243	-0.05217444900870752	0.006598777689246989
-0.7819999999999998	-0.00754834789064536	0.07088172034360847	0.025516108364158654	0.030892135110343468	-0.04882241944771615	0.012797305121435454	0.1554755986765781	-0.0016228212908702677	0.04079044201569348	0.4918424817533302	-0.04525969125113913	0.00676587269454687
-0.7809999999999998	-0.006242456525697487	0.06800646991747679	0.025028914613291788	0.031010206978575296	-0.053536555562039345	0.009775230883545045	0.15043324197316657	0.0003544320405709229	0.04110466269232228	0.49279358746167173	-0.0381460417306251	0.00648888799909942
-0.7799999999999998	-0.005012906106728981	0.06534679966862972	0.025210212189276743	0.03084507146180464	-0.05795569146032458	0.008075503698951207	0.143206769600193	0.002242383482449142	0.0414393735744275	0.4926623505505423	-0.031238798918922905	0.006858088399974756
-0.7789999999999998	-0.0038233632114604748	0.06230930839697206	0.024448471493472155	0.030902427105471055	-0.0613260488046625	0.007492081679446291	0.1341756373848235	0.0042557443096633936	0.042184871618757544	0.49179662378512906	-0.024243878201771433	0.007400570154634717
-0.7779999999999998	-0.0025965879223521513	0.05876957350600476	0.022996326914496733	0.031343695207537804	-0.06373036255904127	0.007492836334544651	0.1243757395334577	0.0060636275484270636	0.04339702044296259	0.490029277276012	-0.016969723983703687	0.008738527765102129
-0.7769999999999998	-0.0013396010713103517	0.05528678262601118	0.02275349813018018	0.03224667357473024	-0.06583840746331518	0.007528442956403068	0.11452601780519821	0.0078022156771971034	0.044427185891335305	0.48765947306977614	-0.010265496205962298	0.009242165180211178
-0.7759999999999998	-0.00022327725662667176	0.051952509028506594	0.023851226571534608	0.03306603123484075	-0.06890506033906599	0.00806479123977386	0.10439150356464849	0.009218267548688904	0.045291532636152994	0.4843714387135141	-0.004956696702762197	0.00998919604381318
-0.7749999999999998	0.0006748194997483635	0.04855704852896813	0.025425655585476974	0.03360424001770468	-0.07305650078791441	0.00958184407550485	0.09369590338723836	0.010732436112233712	0.04628058921471597	0.4797094161843666	-0.0014002096171366802	0.009885541535476003
-0.7739999999999998	0.0015460793712100075	0.04461926657019728	0.026490972975006973	0.03431978852472532	-0.07696528034593754	0.011804987746232124	0.08313367107895091	0.012022350091397429	0.0475778450273384	0.474636607856342	0.0017065730478164616	0.008397639471297583
-0.7729999999999998	0.001983832080775316	0.040412085848600475	0.026382671384452338	0.03536445584450806	-0.08029333410555028	0.014518529976973034	0.07343914099723621	0.012989991970722481	0.048871342014401464	0.46951832659843346	0.004559576223694484	0.005974637791854298
-0.7719999999999998	0.002334219821672742	0.03644940930532303	0.025634130254328816	0.036397688215843674	-0.08274422886320386	0.018082925100131705	0.06525634112908203	0.013715622376309428	0.04969722913038938	0.46341822835258667	0.007003975983254662	0.004319168183329109
-0.7709999999999998	0.002748534209675432	0.03278837232247752	0.02293063551021889	0.03790040301910753	-0.08343649344451931	0.021888842138001977	0.058078592586904655	0.014137221038393448	0.05035214025636453	0.4552897750683815	0.009550994692123916	0.00394546125522547
-0.7699999999999998	0.0032341320157966255	0.028761073877909885	0.018573705886271403	0.03981723121626291	-0.0827984961227516	0.025129976545578078	0.05186091131001865	0.01455587409512447	0.05080564346138923	0.4459088995277307	0.01217178759985731	0.0040565098172991865
-0.7689999999999998	0.0035892893810078133	0.025269109977037064	0.01478505190737386	0.04200519080820882	-0.08149378798369249	0.02814835247300516	0.04727033278911916	0.014745847880319412	0.05105178196081843	0.4361090509769735	0.014393943760151264	0.005340794048914953
-0.7679999999999998	0.0034572982596828552	0.02283443798975571	0.012123181467588609	0.04407878258753211	-0.07970757486509564	0.03163713543246865	0.04318122049057889	0.014809485632810772	0.0508721560550459	0.4257990897284474	0.01558560385339292	0.007502687564196679
-0.7669999999999998	0.003415776214289541	0.021541074369690515	0.009362445682224834	0.04624192874796759	-0.07770030009184326	0.03577146774943548	0.03874701347161474	0.015060815261746602	0.05034399429290568	0.4147521816062036	0.01573976574850374	0.010526686802995991
-0.7659999999999998	0.0034870008677909746	0.020804767073339843	0.008498146313638062	0.04817065614057172	-0.07589082498837925	0.039485932529017706	0.035533012565046526	0.01555905725269828	0.04936221582876962	0.4031795021089065	0.015252527204670742	0.011869959146175255
-0.7649999999999998	0.003322119350617586	0.020532529690912665	0.010951294379672141	0.04998894762439694	-0.07382174485268161	0.04191561588545689	0.03483422342572036	0.016032291349653057	0.048158457938590395	0.3916528497358585	0.013877165488543125	0.011703243520177282
-0.7639999999999998	0.0029645668664678893	0.0207496433012283	0.015056771265421766	0.051412035203796586	-0.07116320703901402	0.04399586516777519	0.03530622939470201	0.016345253605364003	0.04653399474245552	0.38056039530194646	0.011194389853271335	0.01143712689173474
-0.7629999999999998	0.0026085780218004623	0.0203452392119336	0.01866637065446	0.05302618487652429	-0.06817968520194509	0.045878141220893696	0.03652210524638825	0.0167214130496185	0.044551485608845726	0.3697153378892487	0.0071931188721960845	0.01155227371037875
-0.7619999999999998	0.002355962644106121	0.019010596381113812	0.020640374636720315	0.055082258440417566	-0.065656371370136	0.04772574927882136	0.036859242496776835	0.01720427980851513	0.042834771069757145	0.35928763594927876	0.002691492361438796	0.010984358278430703
-0.7609999999999998	0.0019874451097745	0.017316583589380437	0.022172029749550362	0.05687915353527921	-0.06278815494038181	0.049336544635497546	0.03657294742396182	0.01768330385435724	0.04106958992646953	0.3498115026149203	-0.001997166687954483	0.009660179718579052
-0.7599999999999998	0.001434951711802053	0.01639571370705685	0.023982857984815996	0.05835599243022596	-0.05903265969472973	0.0503783978974667	0.03633723235304894	0.01771288919300733	0.03981850968144307	0.34003655213258716	-0.006987570353147889	0.008711058198185224
-0.7589999999999998	0.0008617445966463184	0.015902497480443246	0.0247088214459226	0.05979882583800078	-0.05407168303742323	0.05057427361013276	0.03644194256976158	0.017768443985835894	0.03913632782512343	0.33088421660180856	-0.011833322681985722	0.008108255863713052
-0.7579999999999998	0.00028810694116367683	0.01514872793831398	0.024419447345291764	0.06121603167745771	-0.048220651434444144	0.05002802385404746	0.037093675901137414	0.017779150742708947	0.03930138142213271	0.3226786142804834	-0.015418112248919664	0.007828453271620616
-0.7569999999999998	-0.00035261422966214413	0.01440515797956626	0.025207795057114082	0.0621932564613734	-0.0422934297741684	0.04960966775948016	0.03783933861122508	0.017703602238002568	0.03966942641153401	0.31639460512593026	-0.018202924952511895	0.006686124759978333
-0.7559999999999998	-0.0011046767177530434	0.013746343995619055	0.02727080536541149	0.062502474407838	-0.03667013956705276	0.049336061886375175	0.03787535925404123	0.017628696987453937	0.04015449881261038	0.31190533686577165	-0.021123687929563154	0.005841825804293554
-0.7549999999999998	-0.001568641721568311	0.012953007654240538	0.029974008362808564	0.06209234414807135	-0.03152583026228246	0.0487732294020477	0.037739024237894256	0.017623695039944258	0.04046777768792307	0.3088651828748369	-0.0241768414881471	0.003885533860933207
-0.7539999999999998	-0.0016106470326160615	0.011160426694619554	0.03244441949024249	0.06146425210919921	-0.02648509253179469	0.047509853562532546	0.03775235072797154	0.017410669033713317	0.0406896732681375	0.3076185632822903	-0.027279362601347723	0.0006924253247513582
-0.7529999999999998	-0.0014997864270376298	0.008779127182826094	0.03414614446187231	0.060716282824752145	-0.021038753801370387	0.04552256497181767	0.037138151091871796	0.01709273584371233	0.03981781664810055	0.30800380004401434	-0.03078554954659213	-0.0032909134040007967
-0.7519999999999998	-0.0016047810081661021	0.005682084776404153	0.035027344276480805	0.05933564995774801	-0.014876965186722789	0.043580271100803626	0.03481645825212235	0.016440269117128307	0.028698980348353866	0.3093037760175426	-0.03464366790608217	-0.006223808631749943
-0.7509999999999998	-0.0015479799561639391	0.002012220395303869	0.03422674677757535	0.05757218150151936	-0.008109625783280231	0.04185221016917425	0.031522126442782836	0.015560436533551304	0.01898047748815227	0.3102973915565413	-0.038831178406826365	-0.007659704587901993
-0.7499999999999998	-0.00126359106959475	-0.0025852132923566396	0.032046889979561385	0.05542599139940964	-0.0008371811208495347	0.04020839175717722	0.028396350698159527	0.014578638039411696	0.014578068512591209	0.31119392518668865	-0.04294097185078532	-0.008454291487594539
-0.7489999999999998	-0.0010223258253324531	-0.006793436593761084	0.03125790936437071	0.05301995157345161	0.006463180583976109	0.03805928604844342	0.025713354147318512	0.013484067967379307	0.012510929737898925	0.3124713169812467	-0.04629736319225516	-0.007831867117532297
-0.7479999999999998	-0.0010491300659159833	-0.010303823188896171	0.03194615893456058	0.050368600836001	0.013158891112298362	0.035399416348979425	0.024184039027799212	0.012343131081880131	0.01123279600137388	0.31465744368179377	-0.049026061702783404	-0.005353792479369788
-0.7469999999999998	-0.0008164949362448566	-0.013346926468285827	0.0320849719069127	0.04741950818049934	0.019055207107729726	0.031869515910075995	0.02470529595757477	0.01147025248782568	0.010564013598213176	0.316546253690425	-0.05142437048970822	-0.0023516693285025106
-0.7459999999999998	-0.000500987939119493	-0.0162196290841256	0.032606233870234376	0.04408296709546875	0.024270648067395678	0.027400426058808543	0.029479910016724925	0.010991071601994766	0.010074432947803344	0.31752193665863493	-0.052266145985351606	-0.0010736357880998064
-0.7449999999999998	-1.963170055982765e-05	-0.018883283996861417	0.034921152786566066	0.040305609383769335	0.029124036271214765	0.022939752998822782	0.03870990850063557	0.010581987283903591	0.009795651137352713	0.3183042809639869	-0.05093784113142167	-0.001129690425153686
-0.7439999999999998	-0.0001788236545083315	-0.021005510973298946	0.03766849323464335	0.03577974270259032	0.03381177103991728	0.01900102685277716	0.05085641910536953	0.010383521037029109	0.009472613997548951	0.3186340585320053	-0.047311264839535315	-0.0011623670606629825
-0.7429999999999998	-0.00016143329751049174	-0.02325798557143633	0.03901368798027976	0.03090033714229268	0.038442227804016335	0.01552370319317633	0.06517707144085451	0.010469005980617778	0.009125145187347158	0.31755968062090467	-0.04213294482379417	-0.00035879412432560234
-0.7419999999999998	-1.1842843835433377e-05	-0.025241217669939878	0.03811297579294868	0.02681034137525028	0.042399248131510324	0.01226270271850207	0.08071137161040468	0.010903826704969038	0.008942788760590495	0.3150541268324119	-0.03593202294824091	-0.000337971628843181
-0.7409999999999998	0.00021835075808508426	-0.026648779112985348	0.03633823728204288	0.023249956563173597	0.04480945054844726	0.00829617316972046	0.0954759182829785	0.011264590099865128	0.008588274777483527	0.31163410743254305	-0.029084922437460064	-0.0007104825400598724
-0.7399999999999998	0.00017622368978601827	-0.027281090760242134	0.03557966807323049	0.020484343918029165	0.04537470725237365	0.0034556060788482248	0.10859401358693775	0.011180397446996507	0.00800385089057091	0.3064012082954938	-0.022263602755212684	-0.0003970481140985659
-0.7389999999999998	1.8342548882687522e-05	-0.028235497190025292	0.03443426058255426	0.018624749953734497	0.04457085776355885	-0.001315042605350746	0.1199724013518716	0.011307647502159287	0.007758498980159656	0.29932313105815717	-0.015646992111493577	0.00034885586054187926
-0.7379999999999998	-9.679442857891794e-05	-0.029383899642895214	0.03300041768021718	0.017411591546458802	0.042363664084951375	-0.005507331988982656	0.1296816940253655	0.011332542277203676	0.007984188132454426	0.2903803030785779	-0.008902828555888488	0.00036487321585750433
-0.7369999999999998	-0.000651909326655429	-0.03040112592140606	0.0329540927346001	0.01625159466048628	0.038387192456926116	-0.009572122046712867	0.13842578040754583	0.011326608175299869	0.008259844430861906	0.2818562494988795	-0.0026075310653934118	-0.0015056511198615074
-0.7359999999999998	-0.0012589847476702294	-0.031075361431440938	0.03398470537396929	0.014930862644085862	0.03292620631746492	-0.013766395066571064	0.14676688819291628	0.011125949454537732	0.008414672685335725	0.27333012516899685	0.0026254543221810004	-0.0037027945111186475
-0.7349999999999998	-0.0016729905223315774	-0.03121007770208538	0.035327976475744524	0.013576317085576562	0.02710500754121401	-0.01740951141033773	0.15482443660822434	0.011166072655682353	0.008844959124081593	0.26445152040953196	0.00669144956274391	-0.006778285342754674
-0.7339999999999998	-0.0017581775998916044	-0.03184235881561138	0.03507175321417777	0.01212317673305538	0.021680542232038035	-0.020244270211943173	0.16348022151993372	0.011182993511594796	0.00964917889211759	0.25623930289516383	0.010852783114857203	-0.010615514305753613
-0.7329999999999998	-0.0019039753541254462	-0.03322625956659088	0.03346773862360884	0.01067964588338527	0.01608561817565379	-0.022123627910962954	0.17264292460778954	0.01135954798766487	0.01071115103582364	0.24940665408281762	0.015762522081919268	-0.014466161650899315
-0.7319999999999998	-0.0018523143953574877	-0.035010757561653665	0.031332771642902005	0.009118090744309144	0.01067279668548166	-0.023579820812609988	0.18079635522480636	0.011551476059200247	0.011588056405814931	0.24317747091627834	0.02075759912698904	-0.016624326761403057
-0.7309999999999998	-0.0014783438046235306	-0.03731913485829659	0.026710146437406098	0.00785271135906309	0.005745693678333503	-0.024523532509481943	0.18647987241075534	0.01178429977067848	0.012611664018194023	0.2361905420217975	0.025964325246224197	-0.017736052592589344
-0.7299999999999998	-0.0009249758744881224	-0.04024793142666997	0.019254252749400454	0.007016028796243969	0.0014277885187620402	-0.025145090018927712	0.18979483348266105	0.01216690218047582	0.013741789040819014	0.2291790367833361	0.031163512167820193	-0.018925825680812955
-0.7289999999999998	-0.00024978494700802974	-0.04310843314982842	0.01239198072224935	0.006539981158448759	-0.0026387041928479103	-0.025832342372178407	0.1901798128487909	0.012350032881380391	0.01453630908161301	0.22314154107276052	0.03658331564271999	-0.01889703858371964
-0.7279999999999998	0.0005540623014200198	-0.04559399750480289	0.00750599215254851	0.006037585554190057	-0.006574585230961881	-0.025910893597468995	0.18833406018811005	0.012513635253841434	0.014837744653025222	0.21867422324008406	0.04178599710517275	-0.017334625539244104
-0.7269999999999998	0.0015222925082146086	-0.047946321489987405	0.0026710696279855675	0.005729081587914684	-0.010191705968021915	-0.02529955152088585	0.185332034218743	0.012856746418888202	0.015302046133426698	0.2149075695474289	0.046981069581476104	-0.015010386313367888
-0.7259999999999998	0.002565527493057117	-0.05041168909314231	-0.0012167301958341697	0.005641394285231674	-0.014118646238537591	-0.02351860240415384	0.18200846958770933	0.013351995897740214	0.015617737480689512	0.2118340770628661	0.05257481445208416	-0.014575661256421452
-0.7249999999999998	0.003706695444105073	-0.05285558789619878	-0.002525417264384864	0.005552626738315695	-0.01828231512841563	-0.021655931193434865	0.1789423986261605	0.013839123651828582	0.015681279093126988	0.2102802140013859	0.058545636277448555	-0.01571442857625705
-0.7239999999999998	0.00462737714487137	-0.05520869535033026	-0.002011608042316127	0.004960352916744361	-0.022182537113283825	-0.019894028511055182	0.176187982948183	0.01435823717717391	0.015478904944817996	0.20981449498885704	0.06434764131545709	-0.016448222494931754
-0.7229999999999998	0.0056410228823516855	-0.0577105648954948	-0.001550211940699851	0.004416779951866565	-0.025092109713457926	-0.01846675886330365	0.172922081017157	0.015100400440894174	0.014997631972955354	0.20968299476148397	0.06942093780504979	-0.016182818771044622
-0.7219999999999998	0.006634325064994217	-0.06038093444044396	-0.0028245348378476203	0.004116448626417072	-0.027084738468550428	-0.017096251462358096	0.16898413900113463	0.01597465011934245	0.01455899001435098	0.20998262032142836	0.07410809413318063	-0.01660064731942238
-0.7209999999999998	0.007632209750294448	-0.06299131009369442	-0.0046574454322881684	0.00379107535896936	-0.028191815530386532	-0.015874478171013288	0.165160953392195	0.016755203535280542	0.013910750835040266	0.21112755964727528	0.07802326650404547	-0.018410136710638174
-0.7199999999999998	0.008578416715396976	-0.06435729181580364	-0.006462215436063916	0.0033029641284802644	-0.0285107839762329	-0.014944470804835741	0.16163733868653338	0.01700296050490352	0.013263732147116201	0.21250676882974978	0.08108847277045723	-0.020289009003972368
-0.7189999999999998	0.009479106332476492	-0.06578023967048827	-0.00992970524839456	0.003208075425277107	-0.02822192408951854	-0.0140577085769679	0.1574867506459184	0.01720913963440919	0.01294467443074819	0.2140446893970317	0.08366094067044626	-0.021895963051626586
-0.7179999999999997	0.010207240424622245	-0.0677397324750214	-0.014499944671662218	0.0033076266857961605	-0.02789275526736915	-0.013804243306578874	0.1508949479538094	0.01744203239181787	0.013076435642845772	0.21547846802562112	0.08608503478860043	-0.02343435658852462
-0.7169999999999997	0.010714206463852332	-0.06955872240450023	-0.017299235134717747	0.0031842159601980394	-0.027810134046891706	-0.014593486662126263	0.1415697277671155	0.017529927978460803	0.013086639299689111	0.21748478086860842	0.08815049291158382	-0.02596554588056328
-0.7159999999999997	0.01106352636856356	-0.07073348705854478	-0.017426803853913646	0.0027878033039338487	-0.028396219029033214	-0.016135108671108893	0.1310542352090747	0.017345925685127547	0.013117394147039826	0.2198939653312585	0.08970893490444642	-0.028190003565038573
-0.7149999999999997	0.01154716067089714	-0.07157388009390898	-0.016536360640601447	0.002239680104468209	-0.029551780443900864	-0.017399592778355493	0.11996138800945395	0.01748279040352794	0.013124748552888421	0.22181417539151613	0.09071283980287194	-0.031152121527560084
-0.7139999999999997	0.012214656760725381	-0.07254712417930409	-0.01609927382890329	0.0014356999592020664	-0.03113474851850939	-0.019106049368768977	0.1092973659360365	0.017443035696280196	0.01306509941853519	0.2235182742640218	0.09163997108504869	-0.03545934079105091
-0.7129999999999997	0.012765651723081419	-0.07346815794032953	-0.015972662253073793	0.000454183788027472	-0.03326662757325238	-0.021271490336189743	0.10004945286203462	0.017399229746474208	0.012705019530991672	0.22587918628409764	0.092279393690388	-0.03997644073790774
-0.7119999999999997	0.013366591215269112	-0.0739696323680744	-0.015817777689576505	-0.0011231467656130326	-0.03608893694261117	-0.022952475965513953	0.09168798687893745	0.01711314108513138	0.012094341456545667	0.2287577629335121	0.09248912730916531	-0.04260125244907785
-0.7109999999999997	0.014076246543008056	-0.07346808739469773	-0.01680541630228967	-0.002856073350871722	-0.03889535933913949	-0.02388546692092034	0.08431535112443629	0.017052530721375737	0.011412608787998126	0.23074841497290116	0.09292802858469128	-0.043453973148942684
-0.7099999999999997	0.014824182830337342	-0.07303084608333794	-0.01882225831252457	-0.0044646962400011645	-0.040655487249843705	-0.023773325407521105	0.07791749551382117	0.017079846341197403	0.010775802873838438	0.23175426880416097	0.09358918395302528	-0.04394649293787457
-0.7089999999999997	0.015535331276742979	-0.071931889907861	-0.01956759949697432	-0.005690693297552166	-0.04198700848076879	-0.022156975071470377	0.07186668491495372	0.016793588123204292	0.009899362091601496	0.23231597341754498	0.09514798968560503	-0.04285906671358476
-0.7079999999999997	0.01610111706400069	-0.06959565619917098	-0.018719303096759576	-0.006670863140434918	-0.04267281762191379	-0.019164289049546254	0.06577821123619085	0.01653407463896552	0.008543836142605914	0.23343301528656518	0.09702860500780475	-0.04000615126134974
-0.7069999999999997	0.016677281896371528	-0.06687461466186537	-0.01814113606726501	-0.007926163587174264	-0.042197612986984684	-0.015308135657115498	0.05849538986111757	0.016350504566542575	0.007159597166668485	0.23464559854966982	0.09871798048770655	-0.036003378404089716
-0.7059999999999997	0.01711014147977047	-0.06445787859753058	-0.017338085893856218	-0.009380662956183295	-0.040968649432993186	-0.010770686291000867	0.04904650085623577	0.016390750390327464	0.005577883416017173	0.23654023411139458	0.1004726106342278	-0.032791696247365686
-0.7049999999999997	0.017264615618331376	-0.06260120529853018	-0.01441850749797207	-0.01136857347285471	-0.0393063803339243	-0.005395629507889349	0.03719780364818178	0.016061255313038716	0.002370823803766097	0.23867459927725607	0.10214500423806973	-0.03149874873222419
-0.7039999999999997	0.017114905610259485	-0.06084049723127286	-0.010193285705515915	-0.013847247445873123	-0.037492715231192804	0.0012096860075395557	0.02431528124230829	0.015592013473335253	-0.010395940453096985	0.24126121196359937	0.10292703943667128	-0.03105673454267893
-0.7029999999999997	0.01710956609900356	-0.059044032598242265	-0.0063018275075697495	-0.016516366997524803	-0.034640326132094806	0.008250085623392835	0.012122652574206185	0.015278621444608283	-0.018915013742377196	0.24366769127063945	0.10277694877168018	-0.030410779105388537
-0.7019999999999997	0.01709724041706235	-0.05705174878338188	-0.0046514189909639524	-0.018941197546451977	-0.03069072515442784	0.015058366682945796	0.0017005065621504693	0.015251683759279603	-0.0223311835638254	0.24567515873492884	0.10212000463971108	-0.030618869365601143
-0.7009999999999997	0.016805364692913945	-0.05483078053421081	-0.004877991164144658	-0.02170297065383361	-0.02468409172473492	0.020985292394080365	-0.0066660969517704375	0.015159659486249307	-0.02398517199217967	0.24789378487737088	0.10029037273057206	-0.031302988543497244
-0.6999999999999997	0.01628267877356499	-0.05206095341833122	-0.0054204848944429075	-0.02447305394841382	-0.017084503383497675	0.026298223753917972	-0.013560724348285442	0.014716179930847752	-0.024557687260702482	0.24933740471566737	0.09798108883090301	-0.03124695762217687
-0.6989999999999997	0.015559715456822967	-0.050003639475656274	-0.006361712396107826	-0.027319054065228696	-0.008991929705325627	0.03066663254280112	-0.0196231444001318	0.014233281105986071	-0.0244861571676174	0.24956522231360778	0.0947877696199044	-0.030956658340908917
-0.6979999999999997	0.014801890259292075	-0.0487380743317246	-0.008449646313694253	-0.03026491771955373	-0.0016204065567546422	0.033985942397361274	-0.0248391752401578	0.01387491834637715	-0.023564083536877466	0.24885744557530515	0.09140704155256171	-0.030732613925194885
-0.6969999999999997	0.013559903449084474	-0.04768000504875947	-0.009803326881647553	-0.03328316440790054	0.0047520032167013984	0.035836015637670124	-0.028638792645698175	0.01368492482107898	-0.022466466574344722	0.24815377878365621	0.08760313361942251	-0.03140162631826977
-0.6959999999999997	0.0120204836728176	-0.04677274791127987	-0.010095892893651036	-0.036345527565801526	0.010467074482188907	0.03657659719654427	-0.03211246501383806	0.01345816116849946	-0.021341355721065262	0.24790390721049568	0.08251307841467105	-0.03185754618457641
-0.6949999999999997	0.010659815462447042	-0.046727226154646535	-0.010012616703182781	-0.03970751140424983	0.016241172583029213	0.036668951726852056	-0.03527663945292746	0.01356251526322595	-0.01986073407813026	0.24814837567283682	0.0760155795677926	-0.03238967708353229
-0.6939999999999997	0.009502790085989615	-0.04755342298006494	-0.010937439278697883	-0.04319235053805113	0.022030843421228966	0.035879683757198376	-0.037330171327562445	0.014032320856723615	-0.018149350563119504	0.24918086824793512	0.06912238970714266	-0.03374053075302165
-0.6929999999999997	0.007936216130203552	-0.048786094910199654	-0.012665176107362798	-0.04689544242882179	0.027521825369061063	0.03417010484197256	-0.03788844583758622	0.014578499066687158	-0.016493496513393643	0.2509954704629905	0.062239896474203193	-0.035677767139691584
-0.6919999999999997	0.006269849237039279	-0.05015949499301143	-0.014899895263704225	-0.05136370870996964	0.03302691331196005	0.03271265761933238	-0.03768525756635638	0.014874513540721654	-0.015700345547748816	0.25270903016328267	0.05498286277168478	-0.03658949104604061
-0.6909999999999997	0.005078254802230939	-0.051489973511535954	-0.018062833971330208	-0.056327329797508	0.038851541854084536	0.03144371371115719	-0.03689529538176695	0.015233746007024962	-0.020361287330570337	0.2536929289869278	0.04746154985720368	-0.03621339100646121
-0.6899999999999997	0.003951689171371539	-0.05337464622020527	-0.022089862289068486	-0.06136282393578966	0.04457492474541297	0.030194915477500757	-0.03500701658448263	0.015695230284300817	-0.03119485316615493	0.25438445632961376	0.039075544410703135	-0.035661632451121764
-0.6889999999999997	0.003106288360872772	-0.054720620135433176	-0.024925041362803442	-0.06591317463936518	0.049641563085318495	0.028568197249056983	-0.032518248010918134	0.01591918605752254	-0.03636316396404751	0.25506852503079847	0.029655729523011362	-0.03373633859824747
-0.6879999999999997	0.0022401938071816485	-0.05513768049032621	-0.026445294334725658	-0.06986810094156604	0.053670637165468736	0.026865233688042695	-0.02903612085919315	0.016344893370160263	-0.038303466927247204	0.25607304351027793	0.018730251687891254	-0.030758467920612702
-0.6869999999999997	0.0013710384272011406	-0.05488355895396998	-0.028315279340045206	-0.07273283660527344	0.05648632561915489	0.025372734417685908	-0.02429298994030091	0.017092950007012907	-0.03873894521423529	0.2565880270933701	0.008106978597680456	-0.026753177088280723
-0.6859999999999997	0.0005111394738905055	-0.054557865453478904	-0.029893577998220497	-0.07447679120398927	0.05829521313257844	0.024328443986289375	-0.01747601515735931	0.017991220400770277	-0.03885485885573518	0.25702926768651113	-0.0007100409042410596	-0.024711389956956414
-0.6849999999999997	-0.0004882999708254705	-0.05387894657503317	-0.02974736511043989	-0.07545410983490652	0.05907332334748282	0.0240924014814887	-0.008248548880086956	0.018687593447465373	-0.03918575804497962	0.25834149042963905	-0.007683979361501093	-0.024687275551715595
-0.6839999999999997	-0.0016294507211875402	-0.05310488717235816	-0.028677096745487043	-0.07596256194067327	0.0587300027853937	0.02538132667741731	0.002021264111298478	0.019185410122487086	-0.03982594205829208	0.2605730879116919	-0.013990892593763378	-0.024929904608577705
-0.6829999999999997	-0.002464916640798318	-0.0523302243534477	-0.027746393198817873	-0.07632517954959997	0.057748179370688504	0.028699255516442524	0.011832584808873496	0.019719932249519696	-0.04038559151045724	0.26289092096910394	-0.020031769367413355	-0.024603055559545287
-0.6819999999999997	-0.0031831189756621344	-0.05156344467961495	-0.02789972109245397	-0.07592742758620649	0.056263958051006514	0.03363053543620986	0.02039794782528384	0.02021009797683353	-0.041174444476321896	0.2646831585843096	-0.025945519108004692	-0.025539842900916168
-0.6809999999999997	-0.003922905241991267	-0.05046504935407753	-0.02884418036683279	-0.0752245730699731	0.05536257345062976	0.039252957924304756	0.0276925474364713	0.020351428347622883	-0.042602551031579276	0.26627346948120356	-0.03164208509641232	-0.02757919941442848
-0.6799999999999997	-0.004930794067828387	-0.04818129535638205	-0.029435180034886013	-0.07446201540446398	0.05571691844599036	0.044680151068610056	0.03402696383504807	0.020102266070149814	-0.044503209906704644	0.2666834833677223	-0.03752855939319259	-0.02940937143205603
-0.6789999999999997	-0.005684903693388594	-0.04592411082218272	-0.031029374486660957	-0.07349656269816321	0.05664286684506797	0.04992826445848621	0.03984358335815317	0.019912174650519816	-0.04663341123748476	0.2664429499541971	-0.043902495756973414	-0.031008129726389857
-0.6779999999999997	-0.0060851952859186315	-0.04368089327556393	-0.03335410662971256	-0.07218730792427842	0.05725293536650263	0.0547327673923514	0.045146331030074864	0.019846728313528093	-0.04849875541104659	0.2660337774936902	-0.04974454559698283	-0.03215331651886108
-0.6769999999999997	-0.006357018493285018	-0.041049550835793834	-0.03464553748246356	-0.0709026536008628	0.05746616405048878	0.05908810009020799	0.049135507180331925	0.019798739800395922	-0.050363038570512296	0.26605525132770674	-0.05426131702003844	-0.03390088682080282
-0.6759999999999997	-0.006825638319061933	-0.03807398574093849	-0.034487806506495716	-0.07048517724593638	0.056937050473901255	0.0629797932012892	0.05181904476697463	0.019448859847224175	-0.05207093763983237	0.26645925711593016	-0.057929505704776035	-0.03512121196156675
-0.6749999999999997	-0.007348730088826419	-0.03427621870327799	-0.03400318501340863	-0.07056479497263894	0.05569810189042726	0.0666609864871067	0.05344860466176512	0.019063657243631394	-0.05328891965632599	0.2664699593983365	-0.06173342172538477	-0.03718136578141228
-0.6739999999999997	-0.007784680021185136	-0.030155792607795155	-0.03401897472802334	-0.07094037791491943	0.053409503908301896	0.07019156603947069	0.054227031201495614	0.018531317555221343	-0.05430995365646685	0.26652122281737306	-0.06596399314757913	-0.04026763418846457
-0.6729999999999997	-0.008229044723009947	-0.025887632304854902	-0.03453009689811038	-0.07144190935233655	0.05079899426862441	0.07354700143418384	0.054817146146043	0.018152486985603573	-0.05543835856854233	0.2662761844092675	-0.07044349707989488	-0.043106539458693534
-0.6719999999999997	-0.008378311982618477	-0.02191520307373051	-0.03560448127198894	-0.07218206833199599	0.04724949197675776	0.07706618119117324	0.05519997006438118	0.017694162457812527	-0.056943600213757	0.26535248870750694	-0.07540344774187821	-0.043817770215470814
-0.6709999999999997	-0.008363108180036065	-0.018571474136269545	-0.038373473627576885	-0.0726023367590386	0.04291150261640133	0.08102691650578038	0.05480841082484713	0.017143144261436673	-0.05858228967978442	0.2627239676481341	-0.08051504819436	-0.04319409401751064
-0.6699999999999997	-0.008056312329210367	-0.016516540215569763	-0.04225295151148159	-0.07258389915433676	0.03867378376260579	0.08474820221444475	0.0531339878207916	0.0165144381480751	-0.06010247880791142	0.2588266839405536	-0.08583326125724354	-0.04208903261758764
-0.6689999999999997	-0.007706658017668303	-0.01495726083402732	-0.044908859895616875	-0.07238797590141273	0.0344811379763993	0.08773310527726282	0.05048372690167615	0.015508720662630615	-0.061610664151608895	0.25446511480979045	-0.09134462589374326	-0.03998051556649503
-0.6679999999999997	-0.007568625141998424	-0.013209660428229292	-0.04618660202015832	-0.07240710657136112	0.02972134833815327	0.09022974420835758	0.0468190092885149	0.014316010153552033	-0.06318254506920054	0.2499040940413548	-0.09804928855073139	-0.03682814007372608
-0.6669999999999997	-0.007357111104159069	-0.01052206023817948	-0.0478200146596036	-0.0722397411390717	0.02388500349564094	0.09251781810696555	0.041607074335815245	0.013056740745630386	-0.06438152022168094	0.24362733383161062	-0.10502725447050966	-0.03276281461537689
-0.6659999999999997	-0.006831779643798223	-0.007703132300938662	-0.04793731398965002	-0.07209725992133179	0.016443547016372864	0.09514912451141833	0.034464010127626094	0.01198721475424191	-0.06510945906859576	0.23567761529391845	-0.11107331515898188	-0.030361007922862664
-0.6649999999999997	-0.0062018632149484785	-0.005460296402136241	-0.04514606967540769	-0.07188790899048286	0.00892779202734155	0.09742874885330088	0.026041286774497928	0.01084346592210044	-0.06555205805643037	0.22694031214778773	-0.11606470130861617	-0.029456729875707854
-0.6639999999999997	-0.00567305804526188	-0.0035554568827415637	-0.0405410174395827	-0.0713259060446449	0.0018201309405423722	0.09937340881494879	0.016932410512177143	0.009688340899062255	-0.06592264621992108	0.21767083225626718	-0.12006724417869323	-0.029096846547442583
-0.6629999999999997	-0.005008318968168783	-0.002204682245401689	-0.035929486144173836	-0.0704092466769868	-0.004475975500760299	0.10098045158471769	0.007095964727007374	0.008631268090530383	-0.06615924004503798	0.2075233519622077	-0.12359035558181815	-0.028580340522395616
-0.6619999999999997	-0.004141600706429731	-0.0015505030099440763	-0.03267930147573924	-0.06880884285231205	-0.009875217453832148	0.1021779995027535	-0.004005007070952831	0.007634187412548126	-0.06607674803913277	0.19649145070970012	-0.12730823656769522	-0.028880486571700052
-0.6609999999999997	-0.003072221384600909	-0.0012489297654303256	-0.029855053407165436	-0.06724596593728924	-0.014786367280886276	0.10265278632565644	-0.01540098637795362	0.006646417058516197	-0.06581160316444301	0.1856089486935937	-0.13137171451992707	-0.029778811389367492
-0.6599999999999997	-0.002127458243456922	-0.0009511176286815117	-0.026032686525715516	-0.06568620862583352	-0.01948426039348149	0.102703343346008	-0.025715830660799518	0.005581874119298237	-0.06526920622043159	0.17489560692683917	-0.1345040307777819	-0.030258552234319235
-0.6589999999999997	-0.0013672306860483814	-0.0008500827049799584	-0.02278153884534176	-0.06374303524658095	-0.023383218477369867	0.10240808884457957	-0.035043772953956706	0.004704117911937009	-0.06447327087665386	0.16467063171247304	-0.13552806723927271	-0.030512276764833635
-0.6579999999999997	-0.000663902704747225	-0.0007914042343573725	-0.020360877152456845	-0.06168489677642938	-0.02697117470660765	0.1017960497717681	-0.04493549780230069	0.003939444364100492	-0.06326965558252119	0.15516231121161803	-0.13470218796690675	-0.030930576976603175
-0.6569999999999997	0.00023917535860112107	-4.4727029861815685e-05	-0.016378171678447937	-0.059658061374992015	-0.030948225346920745	0.10111136181761703	-0.05611823263275993	0.003095051549734123	-0.06189103794571586	0.14663955235220705	-0.1325762356223751	-0.032601024267716085
-0.6559999999999997	0.001106447088575957	0.0012670724945753392	-0.01053919580823294	-0.057935461733612276	-0.03628155965939572	0.10024282649433705	-0.06841556230582048	0.0020347753792192666	-0.06045265089321786	0.13860300964882524	-0.12965752322877283	-0.03412104525470021
-0.6549999999999997	0.001867643429831011	0.0021775772175118184	-0.004390245947685957	-0.056604830114119764	-0.04300862371383363	0.09940502713315764	-0.08174084170734251	0.0011345715266508345	-0.058780830305356066	0.13066121088854543	-0.12666019513945176	-0.03668843766734313
-0.6539999999999997	0.0026440225520880578	0.002177533600936128	0.000915284077288866	-0.055437860184166236	-0.05069481578252022	0.09855563707826404	-0.09445862205559714	0.000229084234184393	-0.056937565982838	0.12328185106517864	-0.12372266638198047	-0.04072672097035794
-0.6529999999999997	0.003177333907751334	0.0017931914739261123	0.004484275639047484	-0.05425251223899222	-0.058782191662665434	0.09785440910187146	-0.10620137036821424	-0.0008243543038393697	-0.05552641425990127	0.11664026679934246	-0.12069712867812409	-0.045670419167428436
-0.6519999999999997	0.003807732213160448	0.0016083480314433203	0.005957919644642567	-0.05339629183450907	-0.06700697032824932	0.09722729788295935	-0.11742601192944024	-0.001973287423302861	-0.05455373418249398	0.11042328783200742	-0.11814588617068922	-0.04914488546384164
-0.6509999999999997	0.0043293050931296805	0.0014856982079953641	0.0046583285078605815	-0.05256552623652017	-0.07549423130203535	0.096599555393589	-0.1278792741458364	-0.002947403999696416	-0.0536495280658813	0.10347806143151231	-0.11585017568390994	-0.05112653813595947
-0.6499999999999997	0.0050122104559397074	0.0006321042235693798	0.0008962193630142591	-0.05150559767699664	-0.08424717553003402	0.09574974039420937	-0.1372689313079749	-0.0038324215829941555	-0.05277208099269464	0.09650628254856852	-0.11312893148691541	-0.0527687363950802
-0.6489999999999997	0.00559697769351132	-8.425975034322095e-05	-0.002174596370778053	-0.05016525071163984	-0.0927597589638982	0.09418203639518294	-0.14460765326620298	-0.004994567752639938	-0.05193977973590836	0.0904558051011204	-0.1086288324221316	-0.05318783806138959
-0.6479999999999997	0.006117321288032659	-6.64441282892834e-05	-0.004190603803838185	-0.048837686227285695	-0.10054632015302974	0.09172732588799692	-0.14938373932559948	-0.0061630964944940185	-0.051414234778604476	0.08566893529518636	-0.10364939748064651	-0.052114847059346846
-0.6469999999999997	0.006700776634239223	0.0004338229608127838	-0.0067939368683407365	-0.04753072084595702	-0.10727732617550757	0.08897616626791381	-0.15126749878372325	-0.0071520186514689174	-0.05105577263431848	0.08099670613773023	-0.09905959763425899	-0.04996236061942845
-0.6459999999999997	0.007246252826179275	0.0009224757843380141	-0.009317570217102491	-0.0461835403485881	-0.11227457073052095	0.08607173932622099	-0.15011013857646663	-0.007825850658219948	-0.05086399793465713	0.07664364513175718	-0.09479131545911848	-0.04899581916153066
-0.6449999999999997	0.00783137924381355	0.0016531821422604892	-0.009784901499197769	-0.0450703841213161	-0.11584450011323323	0.08256313843678989	-0.14626563825141148	-0.00877439094846193	-0.05066145104134812	0.07269103008670111	-0.09089858264622985	-0.04895916524266398
-0.6439999999999997	0.008315125744626747	0.0026363897542983146	-0.008986926065399059	-0.044104171852620694	-0.11841720055119256	0.0787387683875846	-0.14008084551733158	-0.00953753744744487	-0.0505030362987622	0.06892338499100892	-0.0876411815123164	-0.048611780706551734
-0.6429999999999997	0.00907338160946315	0.0030535742608354937	-0.008806138731494448	-0.043121502510700155	-0.12018426394542775	0.07480640548392574	-0.13066769382108084	-0.00985916812142861	-0.05057636225843554	0.06523272833442496	-0.08503634274173048	-0.04792422182896446
-0.6419999999999997	0.010052559078040868	0.003058845489946677	-0.010613888461834177	-0.04165628973867503	-0.1216148258698077	0.07074141709244551	-0.11856659687039646	-0.01007298524411703	-0.05047441500333609	0.061479702526526514	-0.08278279313028611	-0.048201533472378315
-0.6409999999999997	0.010860367323759019	0.003110163889520201	-0.012830242287522275	-0.04056990573674056	-0.12347263943470696	0.06660424924703537	-0.10521523649804225	-0.01018553429716169	-0.05071844835865352	0.05841710047968807	-0.08115283638098307	-0.048816122083607694
-0.6399999999999997	0.011536043903228639	0.0038812266184273287	-0.014450129381502598	-0.04026969645867202	-0.1250903012640254	0.06276269101701665	-0.09205509167540525	-0.010359040190075075	-0.051213570207758734	0.05539209267417448	-0.080138233248461	-0.04906238276464642
-0.6389999999999997	0.011768910248362654	0.004853898580243667	-0.017116449260384897	-0.039773563558457486	-0.12550333288760435	0.059637772395599205	-0.08008383148877112	-0.010360915561461211	-0.05180980080186469	0.052821824597254	-0.07960264872079793	-0.04907313667891816
-0.6379999999999997	0.012017043481752651	0.005908057011684437	-0.020674818979622034	-0.03921303828813461	-0.12534611556558134	0.056915206575565966	-0.07000828110229045	-0.010314954992792254	-0.052021256624127064	0.0505267254636708	-0.07921596200193333	-0.04924326208747033
-0.6369999999999997	0.012232558161535843	0.007395488895957139	-0.023019739829674275	-0.03916883443064794	-0.1250791043519786	0.054132822092746426	-0.06192054124645774	-0.01047738016938473	-0.05202617989673841	0.04962929705844916	-0.07948638756068828	-0.05046438045479384
-0.6359999999999997	0.012245357581616897	0.009616710851855888	-0.023937501483054482	-0.03947033355563379	-0.12489746777404119	0.05198677493765157	-0.055329748696481544	-0.010790766505987572	-0.051649731131884286	0.050287938079901895	-0.0802526781343808	-0.051072271322189805
-0.6349999999999997	0.012187062609370962	0.011980293157225784	-0.024958705552103395	-0.039692133565968686	-0.12511265971645913	0.05141687036773157	-0.050375688460330116	-0.010840547240100326	-0.05065119383772043	0.051430436882656805	-0.08153021688374915	-0.051845854185441846
-0.6339999999999997	0.012162000938713188	0.013694912769036489	-0.02697071657955572	-0.03954551115621641	-0.12543386645344337	0.05136022033656427	-0.04687757132508733	-0.01079783147882952	-0.04925169815546483	0.05340382437542848	-0.08246170333449813	-0.053711309311481034
-0.6329999999999997	0.012009290225798108	0.014861574492983112	-0.02951922998224654	-0.03918816364853268	-0.1251611468177296	0.05123183179593371	-0.04468125698017574	-0.010866255831114939	-0.047845734387286364	0.05679867680265542	-0.08199024500379962	-0.056273691572068865
-0.6319999999999997	0.011741134591377838	0.015817334993551875	-0.03213825436606448	-0.03888085260712505	-0.1241950508137917	0.05089587529692972	-0.042747295771246197	-0.011148455592643488	-0.04684005462612702	0.06125236329473631	-0.0803774998450753	-0.05771706752032901
-0.6309999999999997	0.0116834598542635	0.016663317403810596	-0.03647312422938796	-0.03827858760386441	-0.1224657127135386	0.05019420602268753	-0.03987632022735156	-0.011581269150693133	-0.04586988758332114	0.06524599890664254	-0.07798968757710352	-0.058090256814124636
-0.6299999999999997	0.011590262994638098	0.01717246201392022	-0.04201030673268816	-0.03759385125198382	-0.11961157775680566	0.048607795340027654	-0.035892779506405875	-0.0119938567957704	-0.044874558165792305	0.0689190144673712	-0.07516584062863411	-0.058199857888209014
-0.6289999999999997	0.011503842212308248	0.01812016622513515	-0.046461789837988654	-0.036783792906351614	-0.11512501115504686	0.0457010877559048	-0.03143372496075962	-0.012439797472098503	-0.043936217576395764	0.07300428313028662	-0.07193945048155974	-0.05716445297580796
-0.6279999999999997	0.011495190469122122	0.019526518036188344	-0.04921549183143726	-0.03583093677860565	-0.10927277623366403	0.04226622388833937	-0.025779131607513172	-0.01285123158371128	-0.043216446778446875	0.07801650871882376	-0.06872454388010459	-0.05471758562204261
-0.6269999999999997	0.011540870575991008	0.02134203596753246	-0.05195937431426018	-0.034980915506841855	-0.10288057067256903	0.03942258526946445	-0.018250833831539037	-0.013169324823413	-0.042232887218334965	0.08270964746361002	-0.06552411006757132	-0.051639529974401514
-0.6259999999999997	0.011504783561752894	0.022867304224204077	-0.05382335113333124	-0.034177519363948757	-0.09613003410428529	0.03722029968142014	-0.008893862762511667	-0.013096675696701336	-0.04141422717244923	0.0871995644645979	-0.06251568984983966	-0.050296055620774285
-0.6249999999999997	0.01123864477656848	0.02373105924261563	-0.05383268726023236	-0.033412178305602364	-0.08854514328797058	0.03561357894692348	0.0010425257203844963	-0.01278608445062567	-0.04048339323115096	0.09174298960476668	-0.0594319068957877	-0.0503646163994001
-0.6239999999999997	0.010709817428417283	0.02388853932496025	-0.05271932378561689	-0.03326344854808736	-0.080217248528268	0.03498768941463725	0.011684696570727876	-0.012384157902712772	-0.03967879329633925	0.09661006253377954	-0.056287382978438966	-0.05063786979945236
-0.6229999999999997	0.010003467845256183	0.022372150922703855	-0.05234633668837222	-0.033427734440107264	-0.0711045086589155	0.035512353688838934	0.021875116325072802	-0.011666806996761687	-0.03894872210371847	0.1008697361740664	-0.05311734426905941	-0.050490032356738546
-0.6219999999999997	0.009239768789422469	0.020057712044370467	-0.05330286613715204	-0.033443597938533	-0.06233691028297304	0.03776649592816536	0.03129674889058991	-0.010601741371462959	-0.03819129497772509	0.10416739761629512	-0.04982954535497532	-0.05069059739490836
-0.6209999999999997	0.00867767489235141	0.017995203418674853	-0.053818664307813555	-0.03367918430724906	-0.054745890936259714	0.040877508093462814	0.04071851974735247	-0.009573983390782904	-0.03765382039285898	0.10692801390967271	-0.04613992442497274	-0.051687764521271384
-0.6199999999999997	0.00810230101520349	0.01688588883511869	-0.05330579556074409	-0.03419839505263394	-0.047781534527370634	0.04396138247159561	0.049568606036885926	-0.008817918448412048	-0.03712197215969569	0.10791844864999774	-0.041988528192203396	-0.05218587462970999
-0.6189999999999997	0.007622154303216532	0.015757737829445645	-0.053560342565808404	-0.03425017735478606	-0.041147891325655175	0.04692392302388482	0.05697349362283682	-0.008107809060450189	-0.03656740218257317	0.10712006607750466	-0.038189439239618726	-0.05243709757004899
-0.6179999999999997	0.007105556948039536	0.014385826640355986	-0.0543319426371793	-0.03417043538518305	-0.035123336060167334	0.04949492362418345	0.06259673829831416	-0.00733288805443613	-0.035672907035855246	0.10480403307921016	-0.03480895986051765	-0.05244047686951079
-0.6169999999999997	0.006384324904586756	0.013187899347559082	-0.05336519407051178	-0.0344287116961088	-0.029807937343195756	0.05104317130333656	0.06681426883674688	-0.0068652414255294695	-0.03479118430521004	0.10220764298654096	-0.03241304103837453	-0.05320084056652413
-0.6159999999999997	0.0052774509708741575	0.012246638268149201	-0.05053385644091625	-0.034919854411596576	-0.025195465610779344	0.051722878898064865	0.06923081870979951	-0.006734601611417216	-0.033762912113509014	0.09945081997698191	-0.031171296881385147	-0.05342377400244369
-0.6149999999999997	0.004357362210437095	0.011074377259035297	-0.04746321120242713	-0.03557388337205536	-0.021979026610089044	0.052048885452153686	0.06946963437609605	-0.006521272598619221	-0.0324093733134798	0.09585713536026894	-0.03103369229350363	-0.05435060209924594
-0.6139999999999997	0.003932018100703505	0.009669158727964927	-0.045723600174993696	-0.036263040225695826	-0.020376565597774114	0.05209176664655973	0.07018038317010941	-0.0064255249345179545	-0.030674000387898255	0.09233708305405196	-0.030517977836961866	-0.05674224002033867
-0.6129999999999997	0.0033051173270593694	0.008517635323430757	-0.04511046404031577	-0.037005082165348833	-0.020514950336292036	0.0520463865031875	0.07335118085977886	-0.006532186327265806	-0.028916158797498162	0.08917441076966556	-0.029404370169000896	-0.05983191896443495
-0.6119999999999997	0.0026073917597176683	0.007944428120956814	-0.0454592700401484	-0.03801540342574536	-0.022588639951981238	0.052169447395147346	0.07830444897854365	-0.006842282447462805	-0.02763571953805932	0.08631478982638544	-0.028488334239525338	-0.06106093544745886
-0.6109999999999997	0.002169494332289257	0.00819795754696933	-0.04793993529267869	-0.039159812168086304	-0.026648148047085925	0.05223624659311245	0.0841953221379818	-0.007276189393888374	-0.026262562583114282	0.08195238614534023	-0.027718027749132193	-0.06013370931674107
-0.6099999999999997	0.0017301923311256648	0.008259380535887045	-0.052226749925030645	-0.04019717680082779	-0.03149679209292407	0.05189403799778781	0.09106987437890166	-0.007891153306345697	-0.024874783136541744	0.0762691641913777	-0.027891309531750015	-0.058653964631202225
-0.6089999999999997	0.0013499803040446315	0.008384597552985392	-0.05586812832759215	-0.04103710056511983	-0.03684794950757465	0.050635388042760715	0.09926212161689818	-0.009155124710415003	-0.02387836734902589	0.07042573911395021	-0.029364847617334093	-0.056026807105747485
-0.6079999999999997	0.0007494719814747912	0.008774738144797857	-0.058682803505565026	-0.041800791236602325	-0.04205479958939253	0.048830514764652645	0.10813799700334295	-0.010659127431175778	-0.023252903661468108	0.06456760287302546	-0.03281524034931131	-0.05204778019769089
-0.6069999999999997	-3.815252799214316e-05	0.008953804095720733	-0.06165477217940624	-0.042638268072596436	-0.04686938480416461	0.04665036387276341	0.1180548655473963	-0.01214486021810221	-0.0227615948676571	0.05757937360884511	-0.03776550295634724	-0.046728663619400895
-0.6059999999999997	-0.00047887381171717345	0.008274902713440151	-0.06363888082939961	-0.04376128269461203	-0.05168941852636007	0.044513499744660984	0.1295201113873482	-0.013543109249845128	-0.022250476052917006	0.050206208910346516	-0.04344437508778012	-0.04221667842936154
-0.6049999999999996	-0.0009969045554117017	0.00666509169881839	-0.06285512973630503	-0.04535879757245267	-0.05526269452934258	0.04255004553200424	0.14159416207172007	-0.015123320076495292	-0.022056195435731778	0.04340117921348947	-0.04932851612475084	-0.03849461328261556
-0.6039999999999996	-0.002051192885686722	0.0043595777777854635	-0.06048388228575626	-0.04754625307143115	-0.056351285975196536	0.0404036322771421	0.15380519269669013	-0.016575009382665335	-0.022184417136544957	0.037774542507604265	-0.054860876923678734	-0.03511061087632531
-0.6029999999999996	-0.0029873665692302267	0.0009280536441961265	-0.05861666877002998	-0.04995351958896977	-0.05489686513478632	0.037713528543717095	0.1659418094810999	-0.01760242886065483	-0.022605192225589057	0.03248804169598476	-0.060003067525909615	-0.03114667044730655
-0.6019999999999996	-0.0037551114489502383	-0.0029730188872118825	-0.05780084805265539	-0.05222825640241046	-0.05187183696078273	0.03431300068121943	0.1772167986028993	-0.018328230289212828	-0.02306043141940949	0.027243026314527522	-0.0644405410268347	-0.0277922187102466
-0.6009999999999996	-0.004529981704564008	-0.006470562702466631	-0.0562511268880627	-0.05436002573130343	-0.04814020433074841	0.0300066954309744	0.18683910943765406	-0.01904911409446992	-0.024120949563322773	0.022716761706510415	-0.06859701905328183	-0.025080770871679328
-0.5999999999999996	-0.005518472049916112	-0.008914710385683129	-0.05293166981396493	-0.056736689061236266	-0.04346356977592875	0.024682200781905445	0.19400253908763507	-0.019926130329540607	-0.025307982827693233	0.018539234242464446	-0.07230744327737339	-0.021975162810995316
-0.5989999999999996	-0.0065260556714723875	-0.010897286808020575	-0.049352588231516115	-0.05897615960680319	-0.03790612219043192	0.01936781972116954	0.1989391081730294	-0.02082460118477658	-0.02628721107613282	0.014606205635581838	-0.07636150985717934	-0.01883961939484389
-0.5979999999999996	-0.0074566110602077885	-0.012487366836312679	-0.046301430294458254	-0.06082021430454211	-0.03257784417293757	0.014019542465613426	0.20242737945414868	-0.021773116259133498	-0.02711511994333267	0.010782521594805259	-0.08044718262974722	-0.016033689084583323
-0.5969999999999996	-0.00822279678844482	-0.01316680556287513	-0.04243123702407443	-0.06241630718778739	-0.02782138688734569	0.008741306778813733	0.20499359416690627	-0.02252773634301778	-0.02822900827293314	0.008094501225962069	-0.08452612013357415	-0.01456526152361401
-0.5959999999999996	-0.008950331509366711	-0.013319982101328991	-0.037715564680934045	-0.0641468636500217	-0.024029140233469852	0.005308948033144391	0.2073176136178028	-0.02359027944994947	-0.029381514023342246	0.006460024025528403	-0.0881130377976943	-0.0136691430909725
-0.5949999999999996	-0.009245728125966746	-0.013465798048295258	-0.03315213041058902	-0.06601964724251046	-0.02114841320320794	0.0046411192398616045	0.20909184576719203	-0.024536327177176104	-0.030244850110712942	0.005228170212832849	-0.09095958779410863	-0.013715437308926395
-0.5939999999999996	-0.009027277717575779	-0.013879133849751951	-0.029569322517743354	-0.06776633968431395	-0.01822071187291329	0.005627549177327365	0.21004695100251236	-0.02536344543981746	-0.03100790229606383	0.0045759817952774695	-0.09216633698729992	-0.014833376907228642
-0.5929999999999996	-0.008835054707027123	-0.013702479897003855	-0.026535243386324365	-0.06953349445800296	-0.016019847880205124	0.007709298408114358	0.21084328023986998	-0.026051801965669016	-0.031726649961240055	0.004956332266437947	-0.09162361494991966	-0.016232003654890657
-0.5919999999999996	-0.00866456212750995	-0.012082074588696964	-0.02404016177206317	-0.07152545434842086	-0.01577371589198556	0.010832779351063047	0.21204536830254728	-0.02671675274828452	-0.03294397577107112	0.00577483277014721	-0.08955360334761708	-0.015900965701771737
-0.5909999999999996	-0.008208507278611658	-0.009617715662756175	-0.02330226692282382	-0.07316231442928603	-0.017203890875194826	0.01429942788026324	0.21341887012952773	-0.027302794097423408	-0.03424870634324223	0.005715169534358763	-0.08546627434778625	-0.01387513694362937
-0.5899999999999996	-0.0076368408450368805	-0.007995741588475686	-0.02462498288500599	-0.07441838386093975	-0.019120566329503083	0.018400256769355645	0.21462139113120712	-0.02763015030784324	-0.03563185226133758	0.005879878954712623	-0.07946614862324575	-0.01150956439863895
-0.5889999999999996	-0.006787610678810651	-0.006768468146715168	-0.025624203891599997	-0.07540421468161577	-0.021983404307949612	0.023267970920166685	0.21484539435076788	-0.02829501630670677	-0.037191374499871616	0.006374855097613575	-0.07161711328797948	-0.008078036349821214
-0.5879999999999996	-0.005950248646861142	-0.005508678077979568	-0.025697696097000487	-0.0765600536679571	-0.025653992642784694	0.027937684945920714	0.2141149996912779	-0.02917817760889395	-0.039218736619269993	0.0073603419934548595	-0.06268845344464491	-0.0036255173981390677
-0.5869999999999996	-0.004980077579757786	-0.004869318391603832	-0.026169267604465668	-0.07784135337787618	-0.029381852400400574	0.032467548572833585	0.21212703061572236	-0.029849098988983004	-0.04106675159828099	0.007927065252972803	-0.0533973150530961	0.0012362861585695879
-0.5859999999999996	-0.004197706988310931	-0.004663023845592489	-0.026179102204185956	-0.07872900699433145	-0.03224229952604714	0.03731484785467467	0.2083855217550639	-0.03015336551509659	-0.042929933854131866	0.008144333978288504	-0.04387192792878379	0.004564710281043877
-0.5849999999999996	-0.0036923375036525207	-0.004158494992182752	-0.023699872614079517	-0.0797448605999148	-0.03375045444465196	0.04166655761552854	0.2030380681053217	-0.030455400998501792	-0.044653747702212615	0.00859390485875399	-0.034281226446523455	0.00633842729271188
-0.5839999999999996	-0.0035482131626449836	-0.0033590216489112865	-0.019747062177786982	-0.0810613983745954	-0.03374709257168377	0.04576632864586479	0.19644912308486148	-0.030550058152958876	-0.04621495757702235	0.009386407154612553	-0.025326683479738203	0.00752245684789967
-0.5829999999999996	-0.00351787310774591	-0.0027909860990925984	-0.01624758643884435	-0.08251273688493703	-0.03201002170533624	0.0495761229091932	0.1889316500344369	-0.030300074172138237	-0.04737040000516867	0.009762117490061444	-0.01714401724890178	0.008854515514762192
-0.5819999999999996	-0.0036009160217498086	-0.002539042080242494	-0.014183360840101706	-0.0833104247614927	-0.029332091969872215	0.052631942701070474	0.1806905346741808	-0.029782142300906943	-0.04801137731188077	0.009972160889037495	-0.009542368006835675	0.008775873709203016
-0.5809999999999996	-0.003542855176003617	-0.0016850474636802548	-0.013125961404532665	-0.08414315240127106	-0.026473278245462774	0.05485128521161039	0.17097411762850692	-0.02932450749330022	-0.04862617950568872	0.01054398831980566	-0.0024300617455772808	0.007675030977887678
-0.5799999999999996	-0.003805786523383939	0.00021325265494906418	-0.011503622726128088	-0.08510036624301823	-0.02373377817054271	0.05613285417524713	0.16004173925891843	-0.02914635313971442	-0.04925790079074804	0.01068078505984013	0.00391382197926792	0.007086999644888085
-0.5789999999999996	-0.004234100893781647	0.0020959965744065654	-0.010653254474786922	-0.08557538121033986	-0.021485231780093265	0.05700886106924713	0.1490680629879806	-0.02878261679492712	-0.04987921626723989	0.01094559610457993	0.00888772414590016	0.006737731344604858
-0.5779999999999996	-0.004516554484792244	0.004246048451777868	-0.010226893742187817	-0.0857990665161374	-0.019804771026851135	0.057638370243014284	0.1391303946378547	-0.02822885157423394	-0.05006865693962742	0.011386793427065651	0.012695865894187948	0.006636604600895906
-0.5769999999999996	-0.005141175074152979	0.0073466815104503294	-0.00817756818893633	-0.08618993649154946	-0.01782330909964601	0.058528898910623774	0.13043918514760589	-0.02777958906414618	-0.04994967000447561	0.01212731108117072	0.015145962092728942	0.005520445280282129
-0.5759999999999996	-0.006477639525787543	0.011395249375752996	-0.0044641058148878945	-0.08690452143003106	-0.015800774775276236	0.059409389168945254	0.12296157446832098	-0.0277793918431821	-0.04958717340250318	0.013269140950348904	0.015851282850163042	0.0044351043640735496
-0.5749999999999996	-0.0076293331981008156	0.015714200650230367	-0.0006409716627503985	-0.08780035567460076	-0.013887956691379865	0.06083307434706688	0.11740282130847184	-0.027416946982008663	-0.049030887623430115	0.014588138244635378	0.014904630746856832	0.002095540761206998
-0.5739999999999996	-0.008445191770825538	0.019237549257875863	0.0029280029415338577	-0.08873906629379634	-0.01244744210641174	0.06189539770274437	0.11511906895797112	-0.027075258932567278	-0.048129538662719434	0.016642743631613457	0.013559454919658435	-0.0011429565197128462
-0.5729999999999996	-0.009348015648137361	0.0218779961116128	0.00573838187974854	-0.08971682668716617	-0.011594829862613516	0.06217689791371266	0.116747667257437	-0.026822425124282512	-0.04699404019192397	0.019431199497517856	0.011958104099566352	-0.0038252869472994266
-0.5719999999999996	-0.009898463762422484	0.024317721816519332	0.007583186392928216	-0.09117808509062035	-0.011008077662414042	0.06219069496367828	0.12143997070994944	-0.026652698992658652	-0.04610945737711814	0.021683439655999916	0.010009243119809613	-0.004651097202260675
-0.5709999999999996	-0.009937270986958489	0.026961594304890913	0.00721063951841547	-0.0924862517021996	-0.010839440876056447	0.061883277525038374	0.1290580827014883	-0.02696568230193724	-0.04481095713953132	0.022683734777885694	0.007444315780888954	-0.004812980841714351
-0.5699999999999996	-0.009978430419472073	0.02904222202197997	0.005446417960653572	-0.09303659465821239	-0.011451404101514975	0.06130479621989305	0.1391528471842389	-0.027457864549435645	-0.0432723606676871	0.02369529779765847	0.004039364284898185	-0.005218390279931674
-0.5689999999999996	-0.010344338832575076	0.031264592489718857	0.00497943501007828	-0.09242970451179985	-0.013290690105510136	0.06087218935712494	0.15043504965434817	-0.028339966068114442	-0.04186659806422917	0.024993725411936146	-0.00010319629395460524	-0.004600586058942261
-0.5679999999999996	-0.010885262418218614	0.033591613925352884	0.006248911000717695	-0.09109897837127102	-0.01552346701505119	0.06087040033429169	0.16093206918804398	-0.02940726804856105	-0.04085915168623213	0.026574623985973506	-0.006105249632456421	-0.0024534100743600195
-0.5669999999999996	-0.011531530379658471	0.035992627324500835	0.007799230677692538	-0.0892680494672907	-0.01763332954260137	0.061487139971450014	0.1695349157446019	-0.03027319518333959	-0.03977049758316507	0.027589208689177244	-0.013743146763646935	0.0005994518208506783
-0.5659999999999996	-0.012127640361135736	0.03757169000205055	0.01070084911508565	-0.087236249108464	-0.019000448082256975	0.06193475733366501	0.1758526492353998	-0.030900065387135876	-0.04278705046424345	0.028380077178206852	-0.022692795239016603	0.001791818532945843
-0.5649999999999996	-0.012480345594194375	0.03840861836178403	0.016178589178293706	-0.08535367376783962	-0.019608094088221773	0.06145543129584738	0.18015618324312682	-0.03178423346981547	-0.053073258567061195	0.02964049457247131	-0.03269431605507815	0.0017320317847390177
-0.5639999999999996	-0.012724767622428959	0.038864641808965775	0.022152883646379577	-0.08337747064790688	-0.019921001517264492	0.06044247973334888	0.182134241465787	-0.032551845961497274	-0.057306301702647604	0.03103159877932582	-0.04313992555317515	0.0017126350543680937
-0.5629999999999996	-0.012829654127000387	0.03840610334864941	0.026577463899436778	-0.08134419512064771	-0.019684060472438328	0.05926810576740993	0.18247848690007787	-0.03319461601349328	-0.05773051478694099	0.03131279659682735	-0.052916548778564484	0.0021813116857581374
-0.5619999999999996	-0.013134097324297867	0.037268544617273476	0.028643429563914583	-0.07940714725970542	-0.018758618766108712	0.05804781554382931	0.18117749372357544	-0.03382873764095201	-0.056626544418717145	0.030577130228057647	-0.06112556101538496	0.001457687622327032
-0.5609999999999996	-0.01318322574063024	0.03596205526311828	0.029812671849215027	-0.077802580287645	-0.01687868685093169	0.05762013413058029	0.1797489457854761	-0.034476057636319654	-0.055286465817622796	0.029064855724149522	-0.06743765896239395	-0.0003391769624550245
-0.5599999999999996	-0.013111877216921487	0.0354418501542085	0.03122441418799741	-0.07633992067729102	-0.014052552631051242	0.05856984659947592	0.17942211654933193	-0.03537210576456821	-0.053895618741906993	0.02655118347814168	-0.07177626727727211	-0.001580544706590754
-0.5589999999999996	-0.012929755281240176	0.03486026057497104	0.031100543865086108	-0.07452674800121915	-0.010652969951874293	0.0606851393806269	0.17849452589733772	-0.03616464060507999	-0.05242273127313748	0.023610825059631177	-0.07555008467993092	-0.002128875619736069
-0.5579999999999996	-0.013148197280194694	0.03406690332940237	0.030354649940929266	-0.07243951841670236	-0.006699059767326456	0.06346270271077004	0.1765232492592474	-0.036804194339775685	-0.05076868080780992	0.020141009650236994	-0.07937893985469606	-0.0019630520965693747
-0.5569999999999996	-0.013697517322324344	0.03351336774115514	0.030695972533051903	-0.0705452851037789	-0.0029470093663356866	0.0648753925257478	0.17321376911777414	-0.03744677569624371	-0.04928617255104915	0.017074954819228653	-0.0830154114594217	-0.0018965752513614754
-0.5559999999999996	-0.014299705568771193	0.033915952458772915	0.03216478645214885	-0.06902418129739658	0.0002127450664624738	0.06380390020258284	0.16805341274304111	-0.038176364603921494	-0.0478311479461907	0.014003730975205173	-0.08650171253145988	-0.0012009644785129225
-0.5549999999999996	-0.014870274331993283	0.035215007398384755	0.03343843246881733	-0.06779531123573575	0.003263479363770716	0.06065854012285165	0.16100891226983483	-0.03878696850208083	-0.046367735706954794	0.010163142584957579	-0.08931468319613263	-0.0013474341097045345
-0.5539999999999996	-0.014735943671853706	0.036823643479627875	0.03339673435083619	-0.06660035132041257	0.0061779165646467255	0.05619014756898238	0.15251944149464564	-0.03924878742857758	-0.044954863022701956	0.0069394263074528595	-0.09040204694076169	-0.0030621683685810343
-0.5529999999999996	-0.014547811712490455	0.038529640165707604	0.03211445973681415	-0.06523971124637917	0.008976735593286768	0.051565918764201815	0.142556016514674	-0.039633831054218166	-0.043755234613092345	0.005170009534227898	-0.0904737148391741	-0.005357936837874867
-0.5519999999999996	-0.013885249220217135	0.040182941962804364	0.02989114240085254	-0.06426294187435094	0.011364848547062545	0.04795432359451546	0.13096733300746308	-0.0401226304569507	-0.04326801479323317	0.0040286134357234715	-0.08985747456265517	-0.006372977227260811
-0.5509999999999996	-0.012797116248033568	0.0417984712878777	0.02626553871537154	-0.06318231444597582	0.012406674246761376	0.04514623499423749	0.11814805834592755	-0.04049795726415057	-0.04299644087130252	0.0017830326744729577	-0.0876338620440914	-0.006250170131630621
-0.5499999999999996	-0.01165260735955864	0.04287717524205519	0.022093710747706913	-0.061572454586081404	0.012241237488118985	0.04282397403640059	0.10517283720597657	-0.04068682936409166	-0.042659803498276014	-0.0007590820979317693	-0.08355383326195465	-0.006043763483867866
-0.5489999999999996	-0.01063543218515055	0.04387326973729995	0.019806107842108813	-0.05972737262126095	0.010931521145802066	0.040710127548870975	0.09341903238393007	-0.04114864389912629	-0.04238464343171744	-0.0028353163190540324	-0.07819087677661725	-0.004919321409377173
-0.5479999999999996	-0.009694422342680845	0.045594973722731816	0.019082462913469007	-0.05795884130054551	0.008506550391248759	0.037712108087688614	0.08361415991042026	-0.04148598615934821	-0.04262143878320204	-0.005061473117211299	-0.07278245254475546	-0.0025916314615919713
-0.5469999999999996	-0.008699551241051614	0.047824841531134955	0.01785971119021783	-0.05636631513082141	0.004701495351701948	0.034065146302036164	0.07671196240471068	-0.04183616824731449	-0.04285931150186344	-0.007891050058823613	-0.06759855399733812	0.0007043741568774226
-0.5459999999999996	-0.007713349223299747	0.04988475165526434	0.01598350746181178	-0.05473308540099864	-0.00045242584087944155	0.030072001069244715	0.07189931365943676	-0.04190119974835832	-0.04318259581520626	-0.011228231334657453	-0.06245400193863917	0.002630171396626664
-0.5449999999999996	-0.007274866952567302	0.05140548469072034	0.014938102498382233	-0.053145545314682886	-0.00594252788537094	0.02491311246994633	0.06823605081575546	-0.04210667440478928	-0.04353193649564745	-0.014184607916142815	-0.0573023952318287	0.003084717627476234
-0.5439999999999996	-0.006878482357918338	0.052746473091171094	0.014317219064293334	-0.05201562376647257	-0.010895097668879788	0.019304253694466283	0.06545927125344701	-0.04203837802791349	-0.04421572480104759	-0.016726301141401164	-0.05278261316873742	0.0031879190837240134
-0.5429999999999996	-0.006485516240348669	0.05344114346834354	0.01296506486465037	-0.051249587613752	-0.015892189558645936	0.01391099517459339	0.0644908271441869	-0.04191005801658353	-0.04505022937816491	-0.019108936271284762	-0.04890831668433541	0.003871545618448694
-0.5419999999999996	-0.006389747558198375	0.053519396735874594	0.010091420061267358	-0.050454372203029105	-0.02160858156014776	0.008855214365362522	0.06497666393765607	-0.041751491408869856	-0.04565188874531166	-0.02045504863782515	-0.044864066419829006	0.0038586418552742185
-0.5409999999999996	-0.006678013529752931	0.05305921367435798	0.007510270935171115	-0.04988873031735141	-0.02789758692764319	0.004006103415231428	0.06622292553514396	-0.041875243421655585	-0.046484343651546266	-0.02042739826108233	-0.041080461521034256	0.0030064122780921704
-0.5399999999999996	-0.007108552586761446	0.052927397018572186	0.006786050462200479	-0.050149835305093	-0.03390723774385326	-0.0006563554023937635	0.06755284851434805	-0.04241822429238743	-0.047396817397574884	-0.020042462470547463	-0.0382095475258652	0.0026449036284331385
-0.5389999999999996	-0.0076657623106609965	0.05309382864237267	0.006451568556632226	-0.05024867635195616	-0.03963523306136064	-0.004940086592693361	0.06923821854227069	-0.04303194419688943	-0.04821267565670573	-0.01952961750150217	-0.036854024082067637	0.0025522918549840457
-0.5379999999999996	-0.008459048544360939	0.05356605992313012	0.006270854975981631	-0.05024384624418379	-0.04466059139092265	-0.008652392396883882	0.07164492383190932	-0.04369407764103026	-0.04857758345516009	-0.018885813240461128	-0.03663979205291454	0.0022922772160439207
-0.5369999999999996	-0.009589631920784023	0.054314473072744805	0.008079808502155802	-0.05050884339088519	-0.048795966224972114	-0.011817678761410712	0.07415910867146482	-0.044555171540817555	-0.04888605801942152	-0.01716805936373061	-0.03716686063406677	0.0009884221112950833
-0.5359999999999996	-0.010920669682692258	0.05499036598079231	0.012026600493870231	-0.05109766674077265	-0.05215044745770077	-0.01414672460276171	0.07676514907888174	-0.04577732602143885	-0.04917939382464903	-0.014640281444837184	-0.03822157511029014	-0.0003873035777119477
-0.5349999999999996	-0.01178083640630093	0.055123236079470145	0.016541749281683563	-0.05220366257740461	-0.05472884243384463	-0.015379276362787847	0.07926958401779263	-0.046966058154710305	-0.0491856207875236	-0.011399885869189802	-0.03883437107580577	-0.0025336018131125186
-0.5339999999999996	-0.01219077381973445	0.054318621805220846	0.01970825227535984	-0.05339724735309515	-0.05644555540726804	-0.016075029060651475	0.0816354868854035	-0.048298212761138194	-0.04876736724126732	-0.007347491708502959	-0.038038143976148485	-0.005498224482749263
-0.5329999999999996	-0.012849587853982195	0.052833816303466806	0.021354795531284443	-0.05440850135622115	-0.056531667397127915	-0.017021962484168086	0.08322519151910222	-0.04952779399115575	-0.04818113395214174	-0.0025790859700308756	-0.03666435007914118	-0.008865755537353952
-0.5319999999999996	-0.013399537393821237	0.05105547700204657	0.021926283801220227	-0.05581713514655217	-0.05454955291644665	-0.01761996383714287	0.08384493932902332	-0.050845053875603986	-0.04798232168931928	0.002441477640133304	-0.035171421665869104	-0.01103955190146387
-0.5309999999999996	-0.013616694449951368	0.049560218905405726	0.01964523356545708	-0.0570022682746687	-0.05123872220237384	-0.018245781523660267	0.08236215640749203	-0.051982539573644446	-0.04778202744764989	0.006226768519652166	-0.03372749599880247	-0.01172701832593023
-0.5299999999999996	-0.013791038449999219	0.047551815907352954	0.01439625598659166	-0.05799986148940525	-0.047804007025463904	-0.01938205299483779	0.07923566732850695	-0.05267582508001968	-0.047449713413395586	0.009516360301631999	-0.032951989382176756	-0.012357441174480212
-0.5289999999999996	-0.013954673608099794	0.0449590223910903	0.00943467074892643	-0.05911554119969661	-0.044085938163890254	-0.021063067171473337	0.0745225196191734	-0.053351287456688636	-0.04723030557228648	0.012881258992106563	-0.033137009440391864	-0.011891285877313362
-0.5279999999999996	-0.0143263526477311	0.04241098530600653	0.006061687931317796	-0.060509082566462855	-0.03996595563304652	-0.02254760443898421	0.06839807763173385	-0.053862808100043784	-0.04729154734096103	0.016203020133795265	-0.034832927145952354	-0.009819264091632415
-0.5269999999999996	-0.014619084905764352	0.03995085349302912	0.002755897266059972	-0.06217488199746097	-0.03558920040078791	-0.023614653555199008	0.060076763643488504	-0.05412140012679853	-0.047052635030545825	0.018182894018931122	-0.037958368737585936	-0.006510147844171957
-0.5259999999999996	-0.014779367105582026	0.03769059216121221	0.00032218089404067497	-0.06378931490848645	-0.030976243370600735	-0.02399048732320323	0.049666527373451105	-0.054030548042139144	-0.046709892452435585	0.019126691263563197	-0.04249418729912652	-0.004318618149848149
-0.5249999999999996	-0.015110190518603385	0.035658931099672796	0.00012058910423818637	-0.06572300329962692	-0.026340620137759823	-0.023301800372662298	0.03755137136836088	-0.05389895712809964	-0.046177532450762324	0.019160609855484376	-0.047342691652020936	-0.0034428414872158353
-0.5239999999999996	-0.01559910699234075	0.03410008923617185	0.0013846168810256313	-0.06780351209482777	-0.02182781202475991	-0.02103529711232639	0.02448097945656897	-0.053444754800404747	-0.04576726914438413	0.01935657454404189	-0.05157297990689516	-0.002890384855744289
-0.5229999999999996	-0.015936149827198362	0.032868812083945174	0.0025745418614152595	-0.06966097949769114	-0.017811684355321208	-0.017385247908092927	0.01127439906202902	-0.05258309048551494	-0.04539716569825247	0.018835462723991593	-0.0549414956333942	-0.0020215340354225375
-0.5219999999999996	-0.016246684980527983	0.03210318745404442	0.001956340856390623	-0.07095283983567362	-0.014008621826140877	-0.013107571514499056	-0.001578795659027648	-0.05142717268155923	-0.04502099965014353	0.017459577409921358	-0.057182165271993275	-0.0023443265893151152
-0.5209999999999996	-0.016350110065637746	0.03177439840105133	0.0005966358899076767	-0.0724977274900283	-0.010103457370664254	-0.008865045095938365	-0.013594354832120226	-0.05012058112025778	-0.04491762113957604	0.015989569176646446	-0.05884195275701988	-0.004069795938129368
-0.5199999999999996	-0.016536761197382385	0.03242601023596675	-0.00016814256750439645	-0.07424191881569724	-0.006120026383728193	-0.004656524012885316	-0.024994845973621806	-0.04913604633080752	-0.0448876125977623	0.013163602282898049	-0.06044445865800756	-0.00561175726304435
-0.5189999999999996	-0.01686505208158561	0.033546563130956955	-0.001857251515839935	-0.07566568787075968	-0.0018983558206151349	0.00032408789477471426	-0.03597176384574152	-0.048238806118539736	-0.04476668396879845	0.009185521100969846	-0.061887369169057654	-0.007107455191186647
-0.5179999999999996	-0.017089788840192514	0.034375633487251714	-0.0035982711705027817	-0.07683798084830296	0.0028203465999211285	0.0062750835232082	-0.04655572777698003	-0.04740731135827982	-0.04453416893871689	0.004675234272949759	-0.06311804463100351	-0.008079093153291054
-0.5169999999999996	-0.01750015821239821	0.034868295153624926	-0.0037321618240588137	-0.078037252928621	0.007150785964296678	0.012724715348190734	-0.057455900393558176	-0.046747270132830414	-0.044706184446483395	0.0001925020810299168	-0.0647365183213781	-0.00975297028307521
-0.5159999999999996	-0.018008442009234692	0.03515531467043312	-0.0015376865685523395	-0.07962399592552724	0.010740837611666165	0.019229478574985425	-0.06798185453725367	-0.04637928790294986	-0.044808533235789254	-0.004429789885037333	-0.06643667528369475	-0.011562619926775401
-0.5149999999999996	-0.018340634324687497	0.035233782478839154	0.0008480227095169948	-0.08151780337466746	0.013623416304306165	0.025768983693033477	-0.0777092030379161	-0.04598343020720254	-0.04449905358760504	-0.00940912378586668	-0.06873124446661481	-0.014013098479779582
-0.5139999999999996	-0.018355840695554862	0.03500115056036107	0.0015701687890000927	-0.08317188141279817	0.016296287802984873	0.03213253888588658	-0.08583274615190506	-0.04558418482758317	-0.04408986173365725	-0.014635377405097056	-0.07129254740472202	-0.017516355110029955
-0.5129999999999996	-0.018740050789455537	0.03465928920175229	0.0006305827242116515	-0.08474720164685748	0.018741092487462547	0.03851731028625367	-0.09008244657034693	-0.0451924535676268	-0.04401918840319725	-0.019539382896200427	-0.07360415832737645	-0.021214972226667655
-0.5119999999999996	-0.0192403305117144	0.03387623624243492	-0.0013993381780067933	-0.08674076076491617	0.02104705738317133	0.04511253818624245	-0.09031703793561258	-0.04495941946081774	-0.044660772065083724	-0.024374006370199985	-0.07576955850549513	-0.022984889691401084
-0.5109999999999996	-0.019561651522204813	0.03280289730363749	-0.005341221373846252	-0.08866137325951069	0.023078692952123593	0.051698482674121075	-0.0892351977876338	-0.04461569842220874	-0.04558723922815768	-0.030306028727984054	-0.07700006464041177	-0.022959069891465542
-0.5099999999999996	-0.019770110162286757	0.0306122958741822	-0.010425757328795667	-0.09048044475972199	0.024631632822499423	0.05791905681497161	-0.08825657535918399	-0.04422905815030848	-0.046731586585741045	-0.036978083986197736	-0.07775815051454404	-0.022427224383894023
-0.5089999999999996	-0.019967704458002295	0.028182115683491053	-0.014084027262365998	-0.09217284375799281	0.026583391346247754	0.06396704332190176	-0.0861023405141179	-0.04426945651666724	-0.048335200213210784	-0.04310635322104648	-0.07819815815919011	-0.020024797612128584
-0.5079999999999996	-0.020418656039108644	0.02517017833462397	-0.016112866759055003	-0.09402327773579083	0.029198493517534	0.06998880273739393	-0.08134792729359379	-0.04446871900809127	-0.05027132791022473	-0.04822427001402731	-0.07902398554133508	-0.016000673044825615
-0.5069999999999996	-0.020666457343385954	0.021094184058085726	-0.018332127493077072	-0.09587701610960296	0.03256675553456918	0.07507558637978358	-0.07473061695627915	-0.044559621966808516	-0.05224674553468597	-0.0533953085727989	-0.07995900628861645	-0.011247057446490185
-0.5059999999999996	-0.020740101115528976	0.01606119105474075	-0.02057587025099029	-0.09778487989616368	0.03647059451517832	0.0783634785088229	-0.06735457559513935	-0.04442998182268406	-0.05413046641210061	-0.05863872901630628	-0.08059542716950248	-0.007726239583116273
-0.5049999999999996	-0.0209385032078392	0.010892869038769381	-0.020262665749223478	-0.09981412824084383	0.039806477687122734	0.07945792227850133	-0.05817972354518193	-0.044403966969682525	-0.055728677724752824	-0.06336914180507086	-0.08122224796514974	-0.005664729798691054
-0.5039999999999996	-0.021113709689320043	0.005929150388665718	-0.017789310984893534	-0.10192104509972644	0.04223890935306812	0.0793074176602814	-0.047121127648397744	-0.044220784632245866	-0.05707457719616782	-0.06750238514417951	-0.08259637018934199	-0.004601037020612001
-0.5029999999999996	-0.021227496002237844	0.0009755401679982057	-0.015059149055864038	-0.10443886801979697	0.04408777408886159	0.07882369344718074	-0.03525284499557303	-0.0438857996470597	-0.05817823284966729	-0.07180515417847297	-0.0846604433791166	-0.0037243313913338746
-0.5019999999999996	-0.02121990388148697	-0.0037898897290086875	-0.01352918376368487	-0.10673050884817724	0.04492583838989685	0.07848405598012613	-0.024617231337848603	-0.043345413549007124	-0.05843866322909536	-0.07677748021187682	-0.08633570272334586	-0.0038897256282603722
-0.5009999999999996	-0.021438409106643654	-0.00862544227047781	-0.011808126536511431	-0.1091343809350433	0.045032654026102875	0.0783315180042034	-0.015085925983820744	-0.04289201158749976	-0.05840436430032125	-0.08120723558014892	-0.08780853359850789	-0.0045822272348280445
-0.49999999999999956	-0.021573400947502857	-0.012622076443537477	-0.009025734888463251	-0.11165107586000171	0.04497114139122426	0.07825392347775834	-0.007003983807171405	-0.04259624705284679	-0.05818725661577763	-0.08584759994979047	-0.0880314476184043	-0.0048795992225871485
-0.49899999999999956	-0.021365969749583186	-0.015961515005715483	-0.006613531430215315	-0.11392813130331055	0.04440210053734523	0.07805775404074108	-0.0005427938645061898	-0.04224240165149346	-0.05782749288551546	-0.09072106615533497	-0.08655446969415372	-0.005004498126769947
-0.49799999999999955	-0.020793783275015482	-0.01858904537946471	-0.005217734158522342	-0.11580291062200912	0.042990228427254286	0.07783728829073665	0.005804547345024251	-0.04176876365472484	-0.05707671379351786	-0.09562557901126517	-0.08324802707629865	-0.004926993428439133
-0.49699999999999955	-0.020214945895023092	-0.020101005463716338	-0.003293187693561335	-0.11714741988458906	0.04088337807506777	0.07742926124444338	0.0115979245501867	-0.04127151488690594	-0.056260510326610835	-0.09938332908927759	-0.07900207194833643	-0.0061233905486219485
-0.49599999999999955	-0.019856312038706934	-0.020542919514675375	-0.0003676101862094351	-0.11813799796516608	0.038370091556767745	0.07671467811170321	0.01710125068379637	-0.04105540154965023	-0.055192767742419775	-0.10184171958741463	-0.07439114034458248	-0.0076251288771389475
-0.49499999999999955	-0.01917925217749769	-0.020613062405089012	0.0016004796615678562	-0.11871236803753688	0.03534176631932238	0.076244750001278	0.0232449764318191	-0.040609284522458676	-0.05367539669803285	-0.10340903101203154	-0.07019087655573314	-0.009907781799082185
-0.49399999999999955	-0.018542138847038207	-0.02095399927067158	0.0019698368141698288	-0.11889876379394156	0.03147240251898487	0.07581224685957887	0.029471024262393473	-0.039941325180847004	-0.051876070704162607	-0.10437037213618494	-0.0660529600552118	-0.013173391328571446
-0.49299999999999955	-0.017944872594816735	-0.020841450755318534	0.0008506271251553995	-0.11868335157397995	0.026619952436157102	0.07524099556137609	0.035739409051911974	-0.039071987733183454	-0.05019426944918516	-0.10403177480420293	-0.06213077990393464	-0.017205930730235446
-0.49199999999999955	-0.017351454167025503	-0.02027758495752782	-0.0017152726252110337	-0.11865426632973948	0.021480985506536113	0.07460730946661628	0.04270751440444173	-0.03814622863027808	-0.048936516380046084	-0.10346846505704015	-0.05886732535474753	-0.020017873508268533
-0.49099999999999955	-0.016480349569696847	-0.01980081150528565	-0.0069191959842999475	-0.11844262319710706	0.015560475532370815	0.07391242438851023	0.0491235664168943	-0.037114771106418705	-0.04766640773051942	-0.10369383217451716	-0.05634144620012348	-0.021495017916551933
-0.48999999999999955	-0.015588122416800082	-0.01996587956503493	-0.013806189458486296	-0.11773901683975194	0.009720377723394812	0.0737599118910047	0.05393998549436341	-0.03597211507722223	-0.046465547615485554	-0.10440322253316464	-0.054540249483651056	-0.022680513670174703
-0.48899999999999955	-0.014979614963855343	-0.02016801370184982	-0.019366149631814437	-0.11667791391470919	0.004138908724620797	0.07378244455968348	0.058827189713377345	-0.035149655325356466	-0.045444142196138564	-0.1051022347626667	-0.05292259900105016	-0.022048789569298278
-0.48799999999999955	-0.014637609671297014	-0.019873405522943255	-0.022864852105413114	-0.11573156886945224	-0.001319420310588626	0.07384387751541865	0.06433592829476975	-0.0345873158983816	-0.044751101347154876	-0.10581085844609106	-0.05171851599743871	-0.019861214736616617
-0.48699999999999954	-0.014277757829537979	-0.01944963448344019	-0.02606670070981921	-0.11503938924990013	-0.006427084150441035	0.0736067734519736	0.07018443276132733	-0.033973475752521826	-0.0438992401951672	-0.10708866956275323	-0.05074360154343775	-0.01677902124640795
-0.48599999999999954	-0.013798207101484463	-0.018941692217476953	-0.028123346826914433	-0.11476745766483938	-0.01120227785042655	0.07350952583795677	0.07606930937250289	-0.033007887024575966	-0.04306022226601934	-0.10893486322085365	-0.04974669982087406	-0.014994337510352413
-0.48499999999999954	-0.013510610930690408	-0.018585426765580535	-0.027486389539088295	-0.11470890113344709	-0.01523365830013782	0.07277339069073374	0.08185344427212257	-0.03205873231705645	-0.04231059346871076	-0.11087150217264896	-0.048979120270571226	-0.01417501768525694
-0.48399999999999954	-0.013737360291237562	-0.018115437780540852	-0.025394533290774277	-0.11499598988419198	-0.01844571040549713	0.07158560095115139	0.0884913766687774	-0.03107219412838025	-0.04182175382872301	-0.11248937850043544	-0.04912798971957723	-0.013117754616775952
-0.48299999999999954	-0.013889282046264724	-0.017542682454112737	-0.023724611817930934	-0.11537296643862273	-0.02052976491022342	0.07023710364092103	0.09559771955749949	-0.029727462171663725	-0.04108201344853741	-0.11454865007491438	-0.0498401368441392	-0.0116091337331975
-0.48199999999999954	-0.01399564038026429	-0.017058345813861613	-0.023279439924193533	-0.11559165488410578	-0.02225866938591468	0.0687267613702488	0.10159486230818497	-0.028197918695048837	-0.040004938322749664	-0.11702730411581974	-0.05123520899136596	-0.010830167048906447
-0.48099999999999954	-0.014100929719876294	-0.01638356717535039	-0.023352735705235998	-0.11598654869934222	-0.023682023387902814	0.06684541220649554	0.10611766637502151	-0.026753536291258567	-0.03884877829930663	-0.11938866924392712	-0.05262401167326199	-0.010375518349226127
-0.47999999999999954	-0.014453571657881545	-0.014375211456055028	-0.02252970671781452	-0.11631588713064799	-0.025082734945103807	0.06432904829492676	0.10880310886403527	-0.025527597372824375	-0.03770709939271945	-0.12230496298512929	-0.05296709408704445	-0.009451531961573058
-0.47899999999999954	-0.014982505198946663	-0.01196381550639278	-0.02273301785705098	-0.1161665878974382	-0.027090549030001937	0.06109748979430294	0.10994888563826326	-0.024209179118242115	-0.03622886894751355	-0.12531898669704566	-0.052341894184848546	-0.008422534919018922
-0.47799999999999954	-0.015468875195757233	-0.009108913386485814	-0.02409505645494085	-0.11561471629004258	-0.030133441813110392	0.05729475727878368	0.1096758409844139	-0.022724077492394124	-0.03426343251278126	-0.12819685704632997	-0.05037704810900783	-0.007978540995344454
-0.47699999999999954	-0.016174201036593693	-0.00555675162217457	-0.02483849085515373	-0.1147413380153061	-0.03402898889479815	0.05253701766866968	0.10806572457216061	-0.02131590798871307	-0.03205191801141167	-0.13075284769602968	-0.047665136497392964	-0.00861973550909503
-0.47599999999999953	-0.01701958027581406	-0.0012985283512121232	-0.024411721314153347	-0.11390617345098994	-0.038019510756344424	0.047265208286033714	0.10625664123396994	-0.020088954163513705	-0.02916333572350298	-0.1327761345206113	-0.04439296494662745	-0.009110954753993561
-0.47499999999999953	-0.017809342479723947	0.003078621036201769	-0.024092907177390117	-0.11310393059049052	-0.04122469577090094	0.0424312950936044	0.10454168922020647	-0.018960973557321414	-0.02534042724785876	-0.13461410803475418	-0.0408745771213951	-0.010627867604210892
-0.47399999999999953	-0.018552936090346386	0.007052542652387256	-0.02395685128600334	-0.11239383116061528	-0.044070997433010094	0.03783961025542288	0.10225551445529121	-0.018065617614283	-0.021832910887815964	-0.13600771235007594	-0.03679802535398407	-0.012991468979024859
-0.47299999999999953	-0.019441482227495303	0.010828355080983102	-0.02414656939158411	-0.111789356006266	-0.046938007351509096	0.0330576414549737	0.09832310860982589	-0.017233140552119466	-0.019173996023246948	-0.1369008423063596	-0.03227103381986663	-0.015099167151310367
-0.47199999999999953	-0.019941534431356052	0.014234045472902199	-0.024749852655873397	-0.11159420741170423	-0.04996717868586381	0.028165862715938295	0.09267390137786584	-0.016447553494115235	-0.016408682188878674	-0.13769851772382527	-0.027908538748809286	-0.015488290084305132
-0.47099999999999953	-0.020058974661665792	0.01742319273093478	-0.02709141605299502	-0.11097710261265885	-0.05216577344539329	0.02287770144839825	0.08537471541489365	-0.015877566801784652	-0.01380070727599141	-0.13900190212323765	-0.023863833290521854	-0.01531486691111713
-0.46999999999999953	-0.019884154802861053	0.02010623093540832	-0.030901907194025628	-0.11004122945146187	-0.053041458464708126	0.01761569204660401	0.07606429424796758	-0.015597845861832157	-0.019932776467007352	-0.14073645796063447	-0.020586342583080994	-0.01561740602714626
-0.46899999999999953	-0.01951557108942284	0.022867674680226945	-0.03359222872349457	-0.10887963532039202	-0.05192357841228401	0.012756221017614904	0.06495336295187329	-0.015531615349000157	-0.028285930417849388	-0.14254354751287934	-0.018590087605202834	-0.014758254345339688
-0.4679999999999995	-0.01917075709386047	0.02601296830003482	-0.034776777885871246	-0.10766200092421234	-0.048854554615979394	0.008796196565833284	0.05262262181992837	-0.015442074631468794	-0.031436162953062716	-0.1443355089679704	-0.018595837818213612	-0.0124684563206224
-0.4669999999999995	-0.0184551507028891	0.028970776200795068	-0.036034838014401674	-0.10660266405475696	-0.044495127556347595	0.0061143215557417805	0.039907239170899424	-0.015387164845708455	-0.031743652498430384	-0.14621432664998346	-0.020425246656740205	-0.009045374473564485
-0.4659999999999995	-0.017374308324066452	0.031205598736890137	-0.03645590555950949	-0.10523454431411035	-0.040040504028999856	0.004956313213756762	0.027819854634342833	-0.015345991079528271	-0.030977662963213474	-0.14770113375268903	-0.023313556655153393	-0.007428025819903818
-0.4649999999999995	-0.0165302247899159	0.033157203435825996	-0.035089396671388697	-0.10371644049466448	-0.035526968142689824	0.005104337180134141	0.01742502352087526	-0.015801029649879034	-0.03049254746884456	-0.1483360414002641	-0.026618055140648272	-0.007375095694175771
-0.4639999999999995	-0.016152573471718546	0.035695118289625925	-0.0328834074264826	-0.10258661890196201	-0.03065002344733211	0.005969440651823937	0.008438353010456898	-0.01627589806053447	-0.03174394072881303	-0.14815463028203843	-0.030971932054858386	-0.007946342094185132
-0.4629999999999995	-0.015435441063425205	0.03799030798607343	-0.031424164543761283	-0.10177815485766463	-0.025200868232967365	0.005821546145846048	-5.054074131805959e-05	-0.01640185881740762	-0.033193040648740145	-0.1475419811903032	-0.03632599163160235	-0.007957915877417183
-0.4619999999999995	-0.014879068915037553	0.03976473115222715	-0.031248497429868224	-0.10072956463366474	-0.020124949348514103	0.004587544888426944	-0.00868225686452298	-0.016453837397247133	-0.033842620772485815	-0.14672492026582945	-0.04260409167322777	-0.008625533649238014
-0.4609999999999995	-0.014425337477601623	0.040832162685872	-0.031197014839354754	-0.09990384402224443	-0.015619324670836125	0.0032639156639268506	-0.01632936319523606	-0.01669058948057623	-0.03433118053764695	-0.1453667724561855	-0.04960616656832034	-0.009627086055594489
-0.4599999999999995	-0.013883112679412274	0.04174000783433773	-0.030464843977190438	-0.09947882619183054	-0.011507380706480386	0.0024520728237851573	-0.023166206010100707	-0.017320345662529383	-0.03493866539035071	-0.14522868785257453	-0.057286479738934304	-0.009872975031661731
-0.4589999999999995	-0.013178010350984627	0.04245287821804342	-0.030679383734899326	-0.09885673699619398	-0.008134345824863108	0.0025713491181521535	-0.02873394338418707	-0.017783564300323986	-0.03544992631521606	-0.1458040738007025	-0.06601560983754025	-0.009532109101573105
-0.4579999999999995	-0.012480617080958545	0.04275277412367535	-0.03143672812595606	-0.0980059731247105	-0.005541940673777624	0.0036278963381737566	-0.03239549902235124	-0.018105815950757796	-0.03588893302367228	-0.14686111348410213	-0.07444055561207547	-0.009244106197123687
-0.4569999999999995	-0.011827410265400701	0.04286540094504931	-0.0305803112905916	-0.09753806952322765	-0.0031544553618127837	0.004735322075778352	-0.034272162534756304	-0.01841799129043478	-0.03658845326315108	-0.1478374670698155	-0.08306509238626808	-0.009716793824629718
-0.4559999999999995	-0.011517166233582848	0.04312015038034545	-0.02781429270183804	-0.09751921768688501	-0.000365955345714336	0.005383179598867054	-0.03510623525815841	-0.018658554458934978	-0.03751087431644864	-0.14903547937209283	-0.09289421810187883	-0.009105696903395088
-0.4549999999999995	-0.011016440816842438	0.04354404022400889	-0.025010160305199255	-0.09791991805238831	0.002836952838299344	0.0061783218580784794	-0.03599882052800002	-0.018452379795738834	-0.03891844132813676	-0.15107803426963032	-0.10414781744337438	-0.00935230708971106
-0.4539999999999995	-0.010468064383812337	0.04332761433421145	-0.023581725617876526	-0.09852919416544922	0.005719164845316477	0.006754893415504415	-0.0378659544004418	-0.018248762100715767	-0.04158060198217329	-0.16367396065169923	-0.11606322730844716	-0.011161716806728719
-0.4529999999999995	-0.010087232638224593	0.0430703198169696	-0.02334853067251781	-0.09942561371529063	0.00833398415895405	0.0065182614882667335	-0.04090926950534639	-0.018073162957786708	-0.04427170401476239	-0.18020626678222573	-0.1278814376673092	-0.013287898665990007
-0.4519999999999995	-0.009637123743446066	0.04344260126979119	-0.024381569608147264	-0.10100976897173843	0.011184973307955785	0.0056396158843197396	-0.044654747905235145	-0.0181962511610512	-0.04662795196040406	-0.19100595851707095	-0.1379371088211607	-0.013506368149791437
-0.4509999999999995	-0.008961243452899066	0.04434147271942943	-0.027505184675509702	-0.10278728781165745	0.014023783630789549	0.004174635493406063	-0.04872888643234046	-0.01833281370311599	-0.04852858045709794	-0.19790740043076152	-0.14516753330989568	-0.011815535196348165
-0.4499999999999995	-0.008255809041224728	0.044766504417018446	-0.03245003997257529	-0.10458921157595545	0.017279096619334407	0.0020594244983938403	-0.052493757023866286	-0.018329845717491283	-0.04982933761873461	-0.20185443661266053	-0.14952703481256846	-0.009628209932409494
-0.4489999999999995	-0.007598866303742155	0.04509458589730413	-0.0354040222776051	-0.10662064290720004	0.02033502827505222	-0.0009387468835729461	-0.0557444212833278	-0.018496454769493426	-0.05090665455642417	-0.2039265818384962	-0.1518482778907336	-0.006438398312539038
-0.4479999999999995	-0.007249147246727983	0.045357353177977226	-0.03616389416980997	-0.10874343212418566	0.023013804244819913	-0.004894163809318627	-0.0587730726256643	-0.01884771627386625	-0.0522365536994951	-0.204118257226771	-0.1531089682193062	-0.0022704910125331546
-0.4469999999999995	-0.006982389850928653	0.0452561255870148	-0.036915377417947155	-0.11021432551589483	0.02500878452535702	-0.009716191369007959	-0.06117850554989701	-0.01936716916382666	-0.05332562785367019	-0.20339296984172983	-0.15362855945917073	0.002485959813601753
-0.4459999999999995	-0.00655791302759524	0.04452026436949584	-0.03728176827879425	-0.11090486399444896	0.026131545362079085	-0.015264069682421551	-0.06197874832255683	-0.019580326092185338	-0.05436551641792059	-0.20195071686658625	-0.15369130452542842	0.00577070807152752
-0.4449999999999995	-0.006201353059172349	0.04399043697716178	-0.0355691182888519	-0.1115078522141417	0.027306785437341347	-0.021851136476609922	-0.0611095485647584	-0.01980862543053778	-0.05555377279105194	-0.19952167819600553	-0.15394168155265928	0.008086887158957612
-0.4439999999999995	-0.006038433275687409	0.04412437618418174	-0.032582382957138736	-0.11219223911487526	0.02874518774099978	-0.029209219771810308	-0.06038058860025349	-0.019915408587950822	-0.056771003098730864	-0.19606128827206093	-0.1553045980364927	0.010098189054387943
-0.4429999999999995	-0.005766044755704697	0.04409120969636501	-0.029701188396052552	-0.11286159423029482	0.029829923628318693	-0.03636732880160534	-0.06048567103529932	-0.019829352126049127	-0.05767028917684746	-0.19217360943658957	-0.15785263186700102	0.011808775432090664
-0.4419999999999995	-0.005456675215999796	0.043717510965916646	-0.028502570824749714	-0.11257981051809592	0.030343524744074236	-0.043241860982349466	-0.061798248031338675	-0.019700450629446264	-0.05817348013221169	-0.18877189483841642	-0.160855414507573	0.011953655163018224
-0.4409999999999995	-0.005080830912597118	0.043110461811032647	-0.028274391341371403	-0.11194262445529767	0.030342397735339352	-0.049644887844247365	-0.06420362567377963	-0.01965086691121093	-0.05861107711972476	-0.18586242746186946	-0.1634272183315684	0.010875281474456381
-0.4399999999999995	-0.004796887534397233	0.04333754817261785	-0.027728844136833162	-0.11123294882634284	0.02998153869951158	-0.05565644214302012	-0.06722711909930058	-0.019761275700495094	-0.05886940218978153	-0.18409947423531092	-0.16492502158083033	0.01030980319826811
-0.4389999999999995	-0.004628421915532377	0.04350480037689134	-0.027877622216689137	-0.11000507328482335	0.02917881481915764	-0.061171281147156344	-0.0705342357392535	-0.019994317339036095	-0.058926229398172464	-0.18350781252335108	-0.1650803542454707	0.010444512491466539
-0.4379999999999995	-0.004724696765859771	0.04321935886062906	-0.028525872383864774	-0.10801224454624639	0.028430259686718144	-0.06634252243325998	-0.0737810049355397	-0.0202869189985529	-0.05873803312151456	-0.18367828296397873	-0.16299517938380245	0.010853409167323755
-0.4369999999999995	-0.004564486812667099	0.04335131521893288	-0.027896958055817742	-0.10562077125752417	0.02816608966779088	-0.07187131164091355	-0.07566273658729546	-0.020509983824279265	-0.05873759915523111	-0.18343384595716566	-0.1593831242057601	0.010137297864481584
-0.4359999999999995	-0.004326122122494542	0.0440974804423915	-0.026284737637801547	-0.10326767365422865	0.02805268943562415	-0.07779995963240414	-0.07723693327059288	-0.020799227324470232	-0.05877939477854617	-0.18237648535478043	-0.15476634484550944	0.009331283485566444
-0.4349999999999995	-0.004214359166289623	0.04536671844548395	-0.02456835714523383	-0.10087408115908052	0.027866245207614763	-0.08354048081331675	-0.0801199018293061	-0.02100796023156171	-0.05876544579527729	-0.18092863301040138	-0.14978037818908874	0.007748955298239623
-0.4339999999999995	-0.0037805305127237973	0.04657806880299592	-0.023661614282683027	-0.09836096874850368	0.027910742504190587	-0.08887355552191317	-0.08394992623582152	-0.021253811796346892	-0.05870661680632414	-0.17850287131325482	-0.14429431832044476	0.005494203690835438
-0.4329999999999995	-0.003399600183814005	0.04770596723114767	-0.023398888757623627	-0.09592691980798831	0.02828380669691257	-0.09342146246698048	-0.08884289849174895	-0.02128337800700631	-0.05859790069414398	-0.17534476818258038	-0.13828010700721666	0.002948007392579777
-0.4319999999999995	-0.003221913674070176	0.04917569426817741	-0.023083053699796012	-0.09370027480545548	0.029452209301280976	-0.09619601621943039	-0.09415888470080763	-0.021349926858620867	-0.05898094598520582	-0.1717345832350428	-0.13163231855302537	0.0017611235687628722
-0.4309999999999995	-0.00313367937385199	0.05139200506985997	-0.02438952378994787	-0.09122243048916066	0.031228417291277347	-0.09681831033445247	-0.09789398547405843	-0.021480474025923263	-0.05935196936912839	-0.16862182345559662	-0.12323405863000492	0.002214150934021681
-0.4299999999999995	-0.0026750125294775877	0.053391943835998205	-0.027335041150023838	-0.08831880111311959	0.03327642235178249	-0.09653959715560852	-0.10058881388406789	-0.02120894127508891	-0.05931516529115469	-0.1653831139874847	-0.11311716254288802	0.0033122354869873924
-0.4289999999999995	-0.0021155314828649845	0.05538749713159435	-0.02881011273382258	-0.08508321361976667	0.034928216602205006	-0.09514913532909046	-0.10171207204164597	-0.021095080524689565	-0.058907383320510195	-0.16164870397661038	-0.10187897886764569	0.005953536993165874
-0.4279999999999995	-0.001775729305156182	0.057644562221271754	-0.028522480293070706	-0.08202053287237097	0.035799112313823406	-0.09368037783937752	-0.10179517135735697	-0.021182708958677323	-0.05833227605430784	-0.15750274662302602	-0.09111226927661126	0.009884830570631817
-0.4269999999999995	-0.0014904298521817422	0.06008879009464188	-0.02834583182991104	-0.07917239324410533	0.035983725808883746	-0.09302990211547164	-0.10210603682646971	-0.021133886725137295	-0.05728576905636583	-0.15382282482972767	-0.08118647731763047	0.014326433660226021
-0.4259999999999995	-0.0008659723302045823	0.06222757262126312	-0.027676997427895478	-0.07612912085126833	0.03541510021967045	-0.09243069056442066	-0.10410745068604993	-0.020955893315834095	-0.056180429325821506	-0.1508203926538096	-0.0722964627378148	0.0170404283088503
-0.4249999999999995	-0.00026067638951705397	0.06411470244273144	-0.02503716425196262	-0.07293965279925428	0.03386148055835489	-0.09164320099802166	-0.10699681495996369	-0.020841512484141147	-0.055149612829783784	-0.14764948246280823	-0.06423133457694162	0.018482037354206633
-0.4239999999999995	-0.00017992025929282915	0.06564239336774724	-0.020702075635537113	-0.06993183112531443	0.03176038441501927	-0.09057790652242556	-0.11020488714951995	-0.020559944991154308	-0.05432530911554467	-0.1439422532613137	-0.057067150272946586	0.019572740473304717
-0.4229999999999995	-0.00022301636251142215	0.0662050722906111	-0.016393277338239757	-0.06717014218706731	0.02963303112603073	-0.0887467011488087	-0.11381107489905241	-0.019824501316234557	-0.053398713412845335	-0.1407986047647798	-0.05085281402475922	0.02103096292043521
-0.4219999999999995	-0.00013804991207899396	0.06596938513573232	-0.013897309302020818	-0.06430820381040325	0.027136700636062074	-0.08585788332679141	-0.11699098437354834	-0.01912180712096272	-0.05219466017377564	-0.1379874663378741	-0.04559727717681294	0.021870714590040613
-0.4209999999999995	0.00016655875581015375	0.06496998113381659	-0.011364171567024359	-0.0614350741763767	0.02486739815297579	-0.08253967388251146	-0.11946718649293657	-0.018719502677212597	-0.05093355799510329	-0.134820627755602	-0.04137000306968641	0.021603495403080725
-0.4199999999999995	0.0005178159547403509	0.0639783627265085	-0.007738459697164928	-0.05855756460527127	0.02314526260097687	-0.0789344594085914	-0.12161185930944214	-0.0187461303553054	-0.04970168414787404	-0.13206509316055579	-0.03794340409112983	0.021822196299138095
-0.4189999999999995	0.001132047686490225	0.06237469415567684	-0.00542651698451831	-0.055447739987048855	0.021646648246075276	-0.07445458000002317	-0.12461897889044583	-0.0186700944902373	-0.04859132220950795	-0.1293261112641595	-0.03519159160565986	0.02218425755522579
-0.4179999999999995	0.0019600591957504286	0.06016258447112141	-0.004091389918769284	-0.052134459390594835	0.020501965204355467	-0.0697558072730307	-0.12862482981047846	-0.018522623522789695	-0.04733178062806667	-0.12601949429525616	-0.033057619174936805	0.02291969116397101
-0.4169999999999995	0.0027215959474010004	0.05776228338349473	-0.0017324763721828986	-0.04896350246435599	0.019229281421743724	-0.0650424602647944	-0.13328018086720744	-0.0185159058923651	-0.04639328164969212	-0.12145197426262283	-0.0313053006123085	0.02292516562884018
-0.4159999999999995	0.0033977801975647094	0.055496355175511575	0.0021503718389786364	-0.04599618475267988	0.018088336828030092	-0.06064278894324365	-0.1384214139488934	-0.01877261192691651	-0.045600032239812016	-0.11567945896178589	-0.0291825986656975	0.02312579852139995
-0.4149999999999995	0.004053840089489514	0.05332433619275609	0.005710302357245001	-0.0434861230519452	0.01733008432452082	-0.05655256866351258	-0.14406023236080834	-0.019053596082516933	-0.044947337636825874	-0.10948428565245291	-0.02722184707917721	0.023016274155322182
-0.4139999999999995	0.005066912991642754	0.05099272625095846	0.007436510017758642	-0.04083261923231568	0.01699030311958632	-0.05291961247403815	-0.15136693649004554	-0.019310735895353183	-0.044300082169694985	-0.10231703299569077	-0.025398215566090575	0.021813268207157597
-0.4129999999999995	0.006039159115092861	0.04901655814369904	0.007436574604285225	-0.03817831333399898	0.016866932033816572	-0.04954225131643897	-0.1604620223366809	-0.019550536569754792	-0.044274968432366384	-0.09400810765712854	-0.024031947992421948	0.01983017338369725
-0.4119999999999995	0.006865425360573061	0.04768884369345818	0.0058075586139948576	-0.036039936639770606	0.016041119941757793	-0.04650074683726761	-0.17096551256815465	-0.019685842421046377	-0.04643741817295481	-0.08518354651569375	-0.023326859951274488	0.01899548047307849
-0.4109999999999995	0.007925576676859782	0.04614972774291339	0.0017383197580057793	-0.034285515955591775	0.014971769559231851	-0.043399946188118384	-0.1814446400922197	-0.01958064717515172	-0.048431688941930236	-0.07701510190308795	-0.023027450652825604	0.019074609319809258
-0.4099999999999995	0.009081771776332606	0.04360160683616285	-0.004160208006989552	-0.03252097552353391	0.014753834957428021	-0.0402674546165491	-0.19073082849617823	-0.019299853164654376	-0.04985338549966148	-0.06929140034498515	-0.023439053886933764	0.01928698096484996
-0.4089999999999995	0.010127027276774008	0.041247277032171986	-0.009107800988697241	-0.03045228151862315	0.015578489939183397	-0.03707090464442765	-0.19754163080105067	-0.01913316861161118	-0.050954451063899744	-0.061059112001593994	-0.023988816009001813	0.020666951976442475
-0.4079999999999995	0.010780142662861184	0.038986262308475045	-0.012536470387251	-0.028645207984665733	0.017378177626523585	-0.03374661607375921	-0.20210039644046013	-0.01892904793759496	-0.05232282563447886	-0.0526190801664386	-0.02462287117153789	0.022931832206929237
-0.4069999999999995	0.01116356562873068	0.03671011607397055	-0.016011488704048123	-0.0274923339509406	0.02050660174547714	-0.029849828226902537	-0.2055389306439381	-0.018483499702067037	-0.053435297252145506	-0.04516200049900814	-0.02586115033713775	0.02536093446262541
-0.4059999999999995	0.011616966467126164	0.03409818341740912	-0.019549124223032305	-0.026433925308795216	0.024578537533420874	-0.026128167051790222	-0.2070632361290442	-0.01764544299311129	-0.05458090098760731	-0.03812065433606503	-0.026920942816755878	0.02589477005138724
-0.40499999999999947	0.011920675182141753	0.030980940282231598	-0.020839078417714506	-0.02531969482305412	0.02859353318372936	-0.02261314364714814	-0.20505131363536264	-0.016527115957746634	-0.05565319324191449	-0.030903504749062734	-0.02670118984770664	0.024904064220418957
-0.40399999999999947	0.01197768030394557	0.027638532431784314	-0.021109397560044915	-0.02425049147868303	0.032986452587925714	-0.01850151912514503	-0.20080544128158795	-0.015321590527589848	-0.05693407637453939	-0.023683372579347176	-0.025812530188728613	0.023662234872914207
-0.40299999999999947	0.01242965141277755	0.023544737971109838	-0.021712140370707938	-0.023292142520005926	0.03767776713061124	-0.014096691709127413	-0.19572613663764624	-0.014094273721360252	-0.05841120824006056	-0.017809479833077263	-0.024288000599213547	0.02261191875479401
-0.40199999999999947	0.0129889291536295	0.01834547961540455	-0.0243872235483947	-0.021629009088344336	0.04202189692769474	-0.010346257543388714	-0.19021974699633445	-0.012783149157235121	-0.05983486533004523	-0.013735006413555679	-0.021557620600557853	0.020643642839430463
-0.40099999999999947	0.013416897249126383	0.01301873334005177	-0.02778049924206223	-0.01957105519309268	0.04585083559756935	-0.007749012055216286	-0.18241002154273553	-0.011446989974349349	-0.061493949387541526	-0.010650770124811044	-0.018154265201112404	0.018319953515361965
-0.39999999999999947	0.013767888009176133	0.008314829881066917	-0.030362118306005444	-0.01780457790285351	0.04954936654733404	-0.006318288556515987	-0.17218823194361935	-0.010390239616213381	-0.06281080113780844	-0.00918341370598001	-0.014464692797909014	0.016249373024226483
-0.39899999999999947	0.013953987703992518	0.0036404997750766914	-0.03290177194717233	-0.0158118438372916	0.05339604427512466	-0.005918624506455063	-0.16079721120665166	-0.009384738341683936	-0.06380726063608673	-0.008930158784044557	-0.011450860573383874	0.014534595712706481
-0.39799999999999947	0.01411692887838043	-0.0009568200816917489	-0.036327874946405526	-0.013459557037716273	0.05629740084529379	-0.006595532804547521	-0.14904258150702168	-0.008262340002031372	-0.06438126098564087	-0.009508727078982563	-0.008760822829364202	0.01288616826566517
-0.39699999999999946	0.014135919632270007	-0.004853255383376043	-0.03891196520012791	-0.011371105535252958	0.05812389482368581	-0.008534056632460046	-0.1369927251749057	-0.007337323943813895	-0.0649525125705765	-0.010477799336840414	-0.00675886997307089	0.010627147483493946
-0.39599999999999946	0.014107751091477312	-0.007838706286526229	-0.0407589139151846	-0.009747983827228706	0.05875019839114096	-0.01265028088885507	-0.12502191560387083	-0.006821478680019881	-0.06598908818710379	-0.012130094363224488	-0.0058039921288954195	0.00866807723244869
-0.39499999999999946	0.014171511623023112	-0.01015870805862084	-0.0431513952021846	-0.008199816559866631	0.058630287326566256	-0.01793242035568745	-0.11353470168358051	-0.00640733860707077	-0.06813021107008292	-0.01442372537109549	-0.0066902721207802145	0.006210294883094507
-0.39399999999999946	0.014236533638033648	-0.011981413826004577	-0.046592184084036384	-0.006396001414775108	0.05869887689213662	-0.02295828138549398	-0.10218184253056355	-0.005961396572429012	-0.06934399729220447	-0.01748427942998626	-0.008988589065444134	0.0028417895467320025
-0.39299999999999946	0.01430119753384108	-0.01315907569527622	-0.05080795250834651	-0.004746778251038984	0.05946112148060266	-0.027166514096025097	-0.09070765207112119	-0.005545501219304921	-0.06952443466783785	-0.02043382092758686	-0.012226170929036785	-0.001299167466180108
-0.39199999999999946	0.014600453993660613	-0.013537085281587922	-0.0552572806100029	-0.0034572833215909702	0.06098597436836618	-0.03089919734610185	-0.08003992664205287	-0.00523330261936584	-0.06968106402921787	-0.02315881432854935	-0.015747647204539996	-0.004216014595028586
-0.39099999999999946	0.014966052019916019	-0.013134645026916381	-0.061118582703287794	-0.0018238008528658693	0.06317531968393536	-0.03412563948068984	-0.07117585333623928	-0.0049049836639425675	-0.06986804271946936	-0.026901556471895585	-0.01839443880814194	-0.00541717367793427
-0.38999999999999946	0.015413750420404127	-0.01326180769651932	-0.06818488736366132	0.0003001459276879835	0.06551274536934819	-0.03664605626627319	-0.06342598037652596	-0.004293269837464102	-0.07008750213949763	-0.031467034655322176	-0.019985847190113898	-0.005826476432906743
-0.38899999999999946	0.015755790245622847	-0.013514717883873605	-0.0736452534493561	0.002391306141595087	0.06727464592529718	-0.03821622791610909	-0.05554936137784447	-0.003907261788362673	-0.07027730833178174	-0.03610709311982083	-0.020506897331122296	-0.004675129415418261
-0.38799999999999946	0.015903671381424588	-0.01339381974015658	-0.07685225248260659	0.0038647901277078043	0.0681505660303506	-0.03944587880614165	-0.04710419608347454	-0.0036501197509544634	-0.07070713418359013	-0.04030888810086842	-0.021250773877995018	-0.0025375694444561437
-0.38699999999999946	0.016135102710517706	-0.013204262305540464	-0.07930675083874622	0.0050020886152588005	0.06842179821488177	-0.04073881456271463	-0.038370773186939745	-0.0034341935759104776	-0.07099593329310576	-0.04446390679128665	-0.02236242944219599	-0.00020214469989174576
-0.38599999999999945	0.01630989764607943	-0.013367027735902804	-0.08000365562110344	0.005720438080917305	0.06898207327904889	-0.04182233978523021	-0.029231481668010498	-0.0029430682372040464	-0.07126567773149003	-0.04807785564224901	-0.02341343694285085	0.0006087023549136737
-0.38499999999999945	0.01621526559942019	-0.013568926056717657	-0.07828056304569944	0.006066654895756888	0.06948848214343054	-0.043059704378745484	-0.02021686259764317	-0.002619604214087386	-0.07115104106468798	-0.050898349506591285	-0.024014486310245643	0.00024761910846464387
-0.38399999999999945	0.015820376520918365	-0.013424337162700056	-0.07516456465894637	0.006278373636686834	0.06895992981668382	-0.04435637092374668	-0.011234799786832377	-0.0024608817977901563	-0.0709059599261729	-0.05306249951984089	-0.02555456017573703	0.00014090703705280767
-0.38299999999999945	0.015565063709895436	-0.01375242288425805	-0.07201793160535362	0.0063491983539507675	0.06814527062523258	-0.045725864720028576	-0.0027703610887072593	-0.0019471884497051697	-0.07007586423661555	-0.05512312754967389	-0.02823120872896938	0.0006725921671417821
-0.38199999999999945	0.015413818021900826	-0.014650783997057156	-0.06985497477167188	0.006449679101310546	0.06660322167126145	-0.04717928047374951	0.004740339851863007	-0.0013331480365073793	-0.06867458218613215	-0.05722896541456565	-0.03102063904451068	0.0004471711807435017
-0.38099999999999945	0.015097020881747079	-0.015949943312916708	-0.06858948589443294	0.006354557885666449	0.06466465038926347	-0.049811050475084245	0.011611252613856283	-0.0008423188325567268	-0.06707207949555051	-0.05891114022693457	-0.03348547493349109	-0.00048284756675136774
-0.37999999999999945	0.014550348442813507	-0.016700639729193223	-0.06672471533364056	0.006135821033302701	0.06290134943462773	-0.05240004608333416	0.017842494627211266	-0.0005410651875250617	-0.06525512716856942	-0.06177082722810501	-0.03590912622031248	-0.000886507119615656
-0.37899999999999945	0.014060136185685246	-0.017279353599547204	-0.0655460545158498	0.006031230177372731	0.06111423272971937	-0.05519474948682508	0.02320835252940837	-0.00025866572792871784	-0.06311668878919624	-0.06485679514646915	-0.038825777348220104	-0.0010865505261346145
-0.37799999999999945	0.014006046923915192	-0.017258530537432096	-0.0651629003993805	0.005907650631017883	0.058685613021705864	-0.056822774125754094	0.028797944595505862	0.00015642910142455523	-0.060541473628387014	-0.06822195682537656	-0.04228004554491748	-0.0013925234657440552
-0.37699999999999945	0.013790967197629763	-0.015961534587390445	-0.06313879246485574	0.005819241663956206	0.05517563338734156	-0.05608780841210418	0.03449455133898297	0.0005940466983195157	-0.057990771848419	-0.07123387204050118	-0.046286973912716	-0.002772322656811878
-0.37599999999999945	0.013351637168977401	-0.013855562525752384	-0.05989685812989566	0.0055515810809244484	0.05099525762436018	-0.052815830802631504	0.039473384485564006	0.0006048099224695356	-0.055255761984851354	-0.07388903809706597	-0.050744670816160804	-0.0036926883545008366
-0.37499999999999944	0.01298213073223656	-0.011642216616771502	-0.057197056164744485	0.005209654648101155	0.04655768303433355	-0.047326970559746356	0.04323415325186879	0.00064834835338211	-0.05246423891907945	-0.0768468680158565	-0.05595868804969354	-0.005112586703312505
-0.37399999999999944	0.012632574234053258	-0.009813868809588977	-0.055487671564289506	0.004931429134121433	0.04226338738410211	-0.040570309605603906	0.04566586595641513	0.0006090016855168104	-0.04952497651182808	-0.07951984746517848	-0.06183045653025171	-0.007444830776231955
-0.37299999999999944	0.012241666008640368	-0.008767346412883084	-0.05419512943217434	0.004866914785625822	0.03719865092144149	-0.03324470233070274	0.047929323807357024	0.000500516560752776	-0.04680506373426321	-0.08152350035902252	-0.06814052337083672	-0.009553185516061906
-0.37199999999999944	0.012064903855998116	-0.00820778661969627	-0.05401236791968834	0.00456362415915705	0.031635583471850644	-0.02599549454775658	0.05073159112063834	0.00030743700041183965	-0.044848688805739764	-0.08354026384493872	-0.07444994723453524	-0.009894567315549663
-0.37099999999999944	0.012085464065190165	-0.007878688664202523	-0.056265958914347644	0.004217679327526046	0.026688043564397516	-0.019000039924489894	0.054094707535441024	3.333308038911925e-05	-0.043439128702914824	-0.0865403785114679	-0.08064499221335453	-0.009202771426510215
-0.36999999999999944	0.012533646861239598	-0.008349789265103068	-0.06012732144497665	0.003844733134236404	0.022506381191900526	-0.012425934026769472	0.058031162059143715	-8.754743156943681e-05	-0.04208061038895733	-0.08982553697899377	-0.08678555181653384	-0.008280381460901043
-0.36899999999999944	0.013151288865577532	-0.008267405400311414	-0.06297973003166778	0.0034141541206802665	0.0185334484305118	-0.006601580941687522	0.06223245501863285	-0.0006302267294107043	-0.040947910855420225	-0.09285448755627346	-0.09287525454298355	-0.006572059453216421
-0.36799999999999944	0.01356473469227156	-0.00760016390150056	-0.0644630907518435	0.0027214289386555094	0.014937495752312822	-0.0017951075025686633	0.06613530784079441	-0.001333379484430567	-0.04029023510003025	-0.09551498445306666	-0.09960869988208303	-0.0041070540969526
-0.36699999999999944	0.01428597582002523	-0.006491020463020204	-0.06609187810960401	0.0020446962113330664	0.01193010976785699	0.0022284886570351687	0.06875765050436275	-0.0019295896538851526	-0.03957186694448698	-0.09861281170119396	-0.10662427696365616	-0.0010574902532849303
-0.36599999999999944	0.015471980217075484	-0.004934752244166147	-0.06639280687897599	0.0013764517889994885	0.009188876503065631	0.005736091503614074	0.07060022908561776	-0.002166927365706207	-0.03879090157082149	-0.10160570082251812	-0.11269248244546533	-0.00015542987716437136
-0.36499999999999944	0.016754187138995163	-0.0034249093074744832	-0.06341674138062015	0.0006304364329371361	0.0068912838427115505	0.00788654082051388	0.07295089844981442	-0.00211064821514776	-0.03792596538489587	-0.1043560506044189	-0.11695033082119298	-0.0011526408976035483
-0.36399999999999944	0.017643356369721194	-0.0018121562172267827	-0.059128707137905294	-0.0005038709963152921	0.0060621388981377845	0.008652495921722712	0.07559349393935859	-0.0018928313976461107	-0.037326332307075244	-0.10628476899050755	-0.11849788104018921	-0.0023246566289960974
-0.36299999999999943	0.018534955010384466	-0.00041033826461041604	-0.05537586545561373	-0.0017734366186515974	0.006930987494024159	0.008714091053391795	0.07784693771779616	-0.0014687918418285237	-0.03689015379924936	-0.10884096669930562	-0.1180294572010226	-0.0032453773806804067
-0.36199999999999943	0.01927325499387668	0.0011225248877791353	-0.0536601049612884	-0.002655466257400529	0.008903556082571753	0.007968730761565932	0.07958526867518613	-0.0010062278274061344	-0.0361619859546499	-0.11132841147936261	-0.11630613018923362	-0.005296351650520836
-0.36099999999999943	0.019754391217213053	0.00312456559495922	-0.052661995589636135	-0.0036891592256507216	0.012366783688759604	0.005775082579308106	0.0805176143043693	-0.0006319815563219165	-0.035692904447196326	-0.11288957446683254	-0.11407596817709134	-0.00788421418126551
-0.35999999999999943	0.019978371716029134	0.005967485179114718	-0.050934256617815706	-0.004874962208599578	0.017184171391071312	0.0028734356449958156	0.07995470148240331	-0.0008270419440510401	-0.0355199773959014	-0.11500256669406772	-0.11175148383594503	-0.009629531349824395
-0.35899999999999943	0.02004139797756663	0.009204987826687314	-0.04959905889614226	-0.005640546418826503	0.022636068035062334	-0.00025870633386090305	0.07779630242179093	-0.0011600632552067334	-0.0353173490206398	-0.11746722778296605	-0.10987190515160553	-0.010656250095552674
-0.35799999999999943	0.020122917509965067	0.012585642114138306	-0.04858914987176022	-0.005811993546358985	0.02768611462028254	-0.0040011016967483335	0.07357455707797839	-0.0014938053250476222	-0.034806711635679735	-0.11985754617423726	-0.10678998968988096	-0.011269544159137376
-0.35699999999999943	0.01989656812662494	0.01645913691819612	-0.04579816983498396	-0.005599636657364777	0.032192058801564366	-0.008193977366429418	0.06758563191093785	-0.002241534099204246	-0.03440263803912339	-0.1211349488996624	-0.10261333865340612	-0.012381887770813133
-0.35599999999999943	0.01959583419557802	0.020397793477613824	-0.04204820770873145	-0.005085616796378362	0.03609905123277782	-0.012755950298329885	0.060904944897288774	-0.003392736129689291	-0.034214339757168186	-0.12131811963113322	-0.09744274010874449	-0.012216587195399002
-0.3549999999999994	0.01964109209377152	0.02403236406281204	-0.0391401866573275	-0.004223305598563694	0.039371378804925417	-0.017338999305378338	0.05347816268451834	-0.004569638830130573	-0.03390263756886433	-0.12053742962321433	-0.09146311485039114	-0.012568360305131063
-0.3539999999999994	0.019902217018429664	0.026982255786250943	-0.03739336684499739	-0.003138773200339936	0.04178035113658087	-0.02236026350939285	0.04487105943460858	-0.0054667966138781275	-0.03352417230106846	-0.11886228751963786	-0.08359223253712261	-0.013948080904201418
-0.3529999999999994	0.01966928042567664	0.02991824038135497	-0.03687442684770481	-0.002071738273236492	0.04292658866358828	-0.028323697962538676	0.03523009979770274	-0.006406793530009773	-0.033345837417027124	-0.11621578117570662	-0.07376132636523298	-0.015724406379492694
-0.3519999999999994	0.01919187331789574	0.03307478268933488	-0.03707699186391574	-0.0010222267413702848	0.04271978229646963	-0.03448702237031276	0.025385231542305865	-0.007344565725276637	-0.03371677943185314	-0.11358378596510967	-0.06266174106496637	-0.016142161000651887
-0.3509999999999994	0.019043097228017558	0.03626441137770606	-0.038084012610629	0.0002969047932026946	0.04131912711602257	-0.040411791727759425	0.015592838402853325	-0.008168118518649925	-0.03412810259981513	-0.11150555481570533	-0.05046143873986043	-0.015188923259926856
-0.3499999999999994	0.019123935064731284	0.03876875721813241	-0.03966489788795747	0.0010992938534966723	0.038501380571314775	-0.045817510844027146	0.006055533764171169	-0.008878365978859047	-0.034321149064210216	-0.11016862860874799	-0.03774674781022477	-0.013749157118109267
-0.3489999999999994	0.019163056242099595	0.041001361558682156	-0.0396311567638894	0.0016433154139295963	0.034196445104019396	-0.05074823711199182	-0.0027881012220530433	-0.00964689944628205	-0.03458882157024226	-0.1097701639080037	-0.024877687566241865	-0.01108680324086344
-0.3479999999999994	0.01895012766945479	0.04274819720836402	-0.03876800359445323	0.002023095521020898	0.028430939097940342	-0.05550945517497032	-0.010224625480476547	-0.010437709917693265	-0.03524602336091637	-0.1093181639513913	-0.012617180572930887	-0.006973339524163268
-0.3469999999999994	0.01860180641038903	0.04445408848700339	-0.03856677279324645	0.0023106333764321054	0.021440313604511405	-0.06025301898640905	-0.016537493838850073	-0.011181981837717663	-0.03588389443451572	-0.10894062586442199	-0.0009908554939729584	-0.001823457377985734
-0.3459999999999994	0.018243164980477688	0.04583307080937318	-0.03717418497776524	0.0026612445606104015	0.0140338564807755	-0.06508462289421943	-0.022023389979880674	-0.011752337396370867	-0.03649452854118508	-0.10856877538016296	0.010552154280796738	0.0015915517511351641
-0.3449999999999994	0.01793656223330146	0.04684109767748036	-0.03285300546182925	0.002593979824708687	0.00690258664374926	-0.06994687111381637	-0.02520096069989256	-0.012248209137005651	-0.03703507835554389	-0.10801483183984895	0.02207481953693804	0.003497003737370161
-0.3439999999999994	0.01763165409339663	0.047739689357776116	-0.026500228486118868	0.002121155817463387	0.0005119828551569758	-0.07490157557730943	-0.025527435139352028	-0.012762217795916516	-0.037557028961391854	-0.10757530485046912	0.032813942462649785	0.004692904475448012
-0.3429999999999994	0.017499343600786633	0.048000569112058515	-0.020745377477807806	0.00166991425954911	-0.0046537590224531725	-0.079513320782907	-0.023065239198788258	-0.013082315892258462	-0.038019176727188735	-0.10794756134805175	0.04264062604201695	0.0059762147246751685
-0.3419999999999994	0.01729636913138963	0.047190582471160855	-0.016797594427660423	0.0021497803441462415	-0.008024428579397487	-0.08356837704038995	-0.019063849047442193	-0.013148807261940851	-0.03808314551864097	-0.10948984385094788	0.051494432087199914	0.005887865917096418
-0.3409999999999994	0.016964045846687183	0.045740729728515	-0.012904163534747846	0.0028472224310113503	-0.010077062753013425	-0.08730828708196829	-0.013564418668332424	-0.013049687050599041	-0.03825909562477899	-0.11121748388800905	0.059154053699722514	0.005106500277260496
-0.3399999999999994	0.01642829404969793	0.045064176119708435	-0.00738827855556556	0.0033880788393592363	-0.010985316269921521	-0.09069964448965048	-0.007970924416646565	-0.012862415383913037	-0.038328034498657355	-0.11381215835410104	0.06593943400751098	0.004945076305610964
-0.3389999999999994	0.015893348048820526	0.04485450208482011	-0.0019235702120544093	0.004528344272374048	-0.011050993867543013	-0.09403567593280189	-0.0039636327990526425	-0.012323027742310566	-0.03809600118759648	-0.11698333688599996	0.07227807180154196	0.005290572751565065
-0.3379999999999994	0.015409465605779176	0.04484495093353143	0.0034338436695481485	0.005828831994080578	-0.010443589872401121	-0.09837113946320711	-0.0025242682484019788	-0.011733215353139278	-0.037391974675534546	-0.12044778062863282	0.07854875912764964	0.0053276712292967794
-0.3369999999999994	0.014708023258050897	0.04556904897562116	0.009969955419543753	0.0068023852826954905	-0.009337461425969142	-0.10346661822604998	-0.003493219190788369	-0.011288862803217817	-0.03663940953608551	-0.12257165134472026	0.08489683037353303	0.004141766594439623
-0.3359999999999994	0.014135974680940012	0.04732059742534345	0.01774416198460682	0.007442917739138296	-0.00764378904795469	-0.10819250703756558	-0.006825306919063716	-0.011005228838165747	-0.03584991348113487	-0.12348692234398023	0.09131486644014174	0.002929087017145612
-0.3349999999999994	0.013637375499412279	0.04939506552516772	0.024765133307933264	0.007950137470575928	-0.00563782778556305	-0.1117056749610794	-0.013118434317561087	-0.010610643913281734	-0.03499400808779907	-0.12379212238460952	0.09725404864030084	0.0008445113893198097
-0.3339999999999994	0.013431675446190967	0.0510924851927164	0.030113979417978998	0.008402322252786606	-0.0037080554926609407	-0.11381255804409444	-0.021453734659422796	-0.010001850297944185	-0.03408042234790868	-0.12279520376504592	0.10255408294440399	-0.002041246895484697
-0.3329999999999994	0.013080210879352855	0.05244717883633063	0.034191997637820395	0.009083317580653389	-0.0027378279027727914	-0.1150136110393739	-0.029789859113948287	-0.009227356948446674	-0.03328492512593784	-0.12036762459067246	0.10712570773372941	-0.005375900250649521
-0.3319999999999994	0.012992015806520246	0.053561933300596734	0.037087016055797825	0.00980812911338495	-0.002396049492771462	-0.11570946767518829	-0.03653955209423869	-0.008509254051017254	-0.032995609402112595	-0.11764854763270022	0.11087594455112672	-0.007218478089487173
-0.3309999999999994	0.013252882603625138	0.05447164713052155	0.03787563106408994	0.010792950723916029	-0.0020915377963052584	-0.11595079068904834	-0.043150812806201505	-0.007880457698281678	-0.03275477897359019	-0.11587936172452981	0.11409002314157153	-0.007469721028899903
-0.3299999999999994	0.013585503924305577	0.05471982591351561	0.03691153177671218	0.01193081983314314	-0.001960750787708196	-0.11536774055270306	-0.05103633893906766	-0.0071848152577634146	-0.03235874511016682	-0.11474305693526908	0.11691614857451793	-0.007210325291462396
-0.3289999999999994	0.013812730952122307	0.05489880375325409	0.03608583635961508	0.013421181284364505	-0.001445899281424878	-0.1143938192653555	-0.06024738081627917	-0.00673691619699415	-0.03204752700349407	-0.11359650508179614	0.11963879513253299	-0.005498398247842062
-0.3279999999999994	0.013809982464914754	0.05538211801647272	0.035657920654978574	0.014896525910163437	-0.0003938840296735421	-0.11313223051951792	-0.07008363970659662	-0.006561994823788895	-0.03210765848425312	-0.11229349938257491	0.12131958172907983	-0.002684295021217229
-0.3269999999999994	0.013667541740950797	0.05655226862053918	0.03459552219810599	0.01604602007622762	0.0010468773585655415	-0.11146442152798422	-0.08010416151648274	-0.006671439114252373	-0.0319784541409282	-0.11172439751094672	0.1222292831128732	0.0009399620910681337
-0.3259999999999994	0.013566187355557275	0.057811525800991394	0.03407865949485072	0.016883950733354264	0.002807935148164836	-0.10975283755450989	-0.08887903216469266	-0.006736493123663256	-0.031776679234787046	-0.11123097239951865	0.12339115556826695	0.002687345580663813
-0.3249999999999994	0.013191609328902313	0.058986804192366224	0.035440027634280225	0.017212139239328822	0.004258848581217043	-0.10859187112895091	-0.09444347951945695	-0.006990686140267874	-0.031466674126690124	-0.11051957374684283	0.1247690082831713	0.002798396809919222
-0.3239999999999994	0.012632130363657052	0.06034235194596513	0.037964125689780095	0.017331996071267872	0.005046675646680995	-0.10783513885517453	-0.09598129692411861	-0.0073360002676059344	-0.031312038159402006	-0.10942136333803182	0.12537852327190505	0.0027428190364593747
-0.3229999999999994	0.01215719354123766	0.06148876011799937	0.0391026984531763	0.017249791935013338	0.005262992895431183	-0.10669272878829954	-0.09312168733767386	-0.007437277221229323	-0.03116914273625692	-0.10826977750675472	0.12529930514079496	0.003202878548987679
-0.3219999999999994	0.011813455917709903	0.06264821320198616	0.03694296104688508	0.01724884302261944	0.0043540776043111485	-0.10480385707236835	-0.08735103040508391	-0.0074043511367999516	-0.030769912422103134	-0.10728666966193688	0.12488771288357065	0.0026464661034693495
-0.3209999999999994	0.011428775750739863	0.06384065620514742	0.033604170901176664	0.016973353368696015	0.002322260364798464	-0.10234379644691519	-0.07997131091255058	-0.007498951186150467	-0.030562267834322688	-0.1059485412569826	0.12404035591295126	0.0005718915441666413
-0.3199999999999994	0.011096749308341848	0.06550146453707738	0.031153967763458454	0.01644655316830274	0.0006265807135263787	-0.09938583348141135	-0.07148455741680425	-0.007880084390492906	-0.030560741921214624	-0.10513762973122134	0.12290660776410633	-0.0008229843864039327
-0.3189999999999994	0.011146000142316792	0.06734374424602012	0.027869669796745433	0.015981931675245524	-0.0005857554066625722	-0.09612545807307377	-0.06206661238963569	-0.008290983530516882	-0.030477386079341428	-0.10470202866279654	0.12153206550769174	-0.0018790934998233692
-0.3179999999999994	0.011088349878656515	0.06917294941044697	0.02400722171702234	0.015811066079805283	-0.0009542740771559187	-0.09278609312711708	-0.05132595482686126	-0.008874124152436855	-0.03027793502917238	-0.10442771432739614	0.12001403150797302	-0.003383815101043476
-0.3169999999999994	0.01070637085520351	0.0712213351225891	0.021985817624014532	0.01585877614070988	-0.0006150850549079658	-0.08962915640999079	-0.039439551871296066	-0.00962816606881512	-0.03023083760933605	-0.10359141322826831	0.1179329226284398	-0.005874218930143738
-0.3159999999999994	0.010139929945620976	0.07323426896208665	0.02256589457666412	0.01571982596212875	0.0004965794877380252	-0.08687053611374748	-0.02716636725151676	-0.010494204850434669	-0.030158610483828844	-0.10195547993948818	0.11492488257000885	-0.008086046042378435
-0.3149999999999994	0.009801980699723505	0.07475642186985512	0.02388505236705647	0.015479968879931413	0.002135476102054345	-0.08410617912138625	-0.016753501117622263	-0.011159182202876304	-0.02979024784499173	-0.09968682384189637	0.11095898615378938	-0.011151044129094786
-0.3139999999999994	0.009841583261782826	0.07542966514123191	0.024269872362776435	0.015315598668610578	0.003617928962529852	-0.08074399213782227	-0.00966913668485627	-0.011617776353631568	-0.029302279074626174	-0.0967557392566897	0.10694166006739195	-0.015058232555046491
-0.3129999999999994	0.009975759318835308	0.07548519834786836	0.023971642611330266	0.015348152497247148	0.005133766724088394	-0.07683503379966862	-0.005156272880471493	-0.012181577021971646	-0.028845520828524547	-0.09272302390574487	0.10325953728615474	-0.019717662466667743
-0.3119999999999994	0.010301639833323484	0.0745845862804935	0.02371067417911084	0.01526568511743992	0.0067375606861683505	-0.07201524271816406	-0.0012620141311255764	-0.012932450370012467	-0.028793715035675325	-0.08768619467066309	0.09935523018186555	-0.02289236558692387
-0.3109999999999994	0.011033675497680969	0.07260970645649796	0.02044261997284149	0.015504208249610726	0.008000358406676067	-0.06607250208803996	0.002491073320921653	-0.01340552899061293	-0.028692365341662127	-0.08329272990453206	0.095176778448129	-0.024666994154920897
-0.3099999999999994	0.011655624075972374	0.0692892014059268	0.014391407923615252	0.01600942602968559	0.009062074203441359	-0.059471147421712	0.00542407376610661	-0.013643258455471596	-0.0285763680636392	-0.07938179452803296	0.09165633228747712	-0.025996897747718958
-0.3089999999999994	0.012138180208042406	0.06561745276560503	0.009119315531403683	0.016562222960980484	0.009905952384108442	-0.05231281319801412	0.007082228820501984	-0.014199481248535692	-0.02853959683578096	-0.07534690081067245	0.08984756427805296	-0.02582678128960308
-0.3079999999999994	0.012851729309537208	0.06200206043628653	0.005254136453357635	0.016991065978413857	0.010613825806215789	-0.044778805439914963	0.006888704142719308	-0.014734959020216189	-0.028766217447181316	-0.07126629982940226	0.08935813400432215	-0.024062953618450508
-0.3069999999999994	0.013519730635269954	0.058862718515546766	0.0020955174258861812	0.017109107292893763	0.011123600049902864	-0.03656393329367583	0.004593026721918633	-0.01496406643297099	-0.02895789676958293	-0.06727092137519529	0.08961332274370647	-0.021525249092071867
-0.3059999999999994	0.014106571361148389	0.05577342556305833	-0.00011506827760201327	0.017285630397639834	0.011131105006172011	-0.027414134239631443	0.0004179798023269789	-0.014813838875290065	-0.029123338452640174	-0.06361977911400235	0.09024150194761202	-0.019944444128640628
-0.3049999999999994	0.01443326191807583	0.052800312361697785	0.00015283570746724287	0.016886984558329855	0.009954416236262127	-0.018051332257749894	-0.00431760296997994	-0.014623944928674599	-0.029178744707558314	-0.05998561564578807	0.0911497968616429	-0.019560647793395853
-0.3039999999999994	0.014606083957514041	0.05024744593571658	0.0022796328934127784	0.016229044543352743	0.00849355066479691	-0.008427351690348577	-0.008158673069571161	-0.014525013139457832	-0.029725151657313008	-0.056239076409203816	0.09180802390033792	-0.019607490354949256
-0.3029999999999994	0.01469494216063086	0.0475506375982327	0.003807226198377932	0.015721748609265156	0.007943568797556083	0.0011626987221053666	-0.011022032073656892	-0.013985351748158157	-0.030564129843717154	-0.05304153167918542	0.09213550106169836	-0.019344551255252994
-0.3019999999999994	0.014504037640467394	0.044894744426986335	0.003643416814013937	0.016095651911833538	0.00787158533288224	0.011429252992418544	-0.013327709156911421	-0.01319817466718002	-0.03137682300103539	-0.05020450883460393	0.09315106318190972	-0.020208120156884696
-0.3009999999999994	0.01377258867241694	0.0426263522766136	0.0030066797677419056	0.0165566483419373	0.0077855430024031625	0.020918314322627033	-0.013850211499391134	-0.01236742261029557	-0.03260325442718253	-0.0472113606363749	0.09501798347410503	-0.02156372824645354
-0.2999999999999994	0.012867355828704252	0.04168464060755554	0.0038410935089977696	0.01709202254859014	0.007687613979854417	0.028856288941593755	-0.011252387827544934	-0.011686256241180188	-0.033916323458183455	-0.044636738536651385	0.09776281682271809	-0.021683965102729148
-0.2989999999999994	0.012249585173370168	0.04075178563573744	0.004801905415105567	0.01831182251436459	0.008352503655308948	0.034823090587955276	-0.006666114892301536	-0.010835571321404995	-0.035010754977511035	-0.04243121892155062	0.10087974412403848	-0.021365591504223205
-0.2979999999999994	0.011555667830486716	0.03976992546593362	0.005897051802307871	0.019978995026650275	0.009984038035850146	0.03688986483974262	-0.0009632578911966597	-0.009828094192110629	-0.03568418701276173	-0.04066517880234226	0.10433940297022146	-0.0212765259427728
-0.2969999999999994	0.010618509297894822	0.03948310816124182	0.008047327780434895	0.021511114983685214	0.012053893049107652	0.03499779187919441	0.005846968446969436	-0.008850297267380514	-0.036103663477473166	-0.03816350593565355	0.1073974425361946	-0.021993947193726025
-0.2959999999999994	0.009916438390241825	0.039749311469918336	0.011411073590873105	0.022836046713060637	0.014517589716950496	0.030743874108545982	0.013179039682153034	-0.008020198239819165	-0.03657271481117874	-0.035477749445024465	0.1097061478911886	-0.022772674819516205
-0.2949999999999994	0.009689913243591029	0.040127504513166115	0.014670649732282472	0.023594242498479603	0.01748995182100478	0.02541287169543549	0.019253234008914773	-0.007217845572422263	-0.036627549307407456	-0.03286349341832401	0.11131262127157109	-0.024397472818720657
-0.2939999999999994	0.009526450057446546	0.040276179229951005	0.01753523936594018	0.02361869109779518	0.02130876054421488	0.019397123151147926	0.023716176392300756	-0.006402674589403822	-0.036495881452664136	-0.030454815253582623	0.11318813524775694	-0.0264869807874978
-0.29299999999999937	0.009442098761237397	0.040589569374920274	0.020232549104340972	0.023210088841610736	0.02588105160312278	0.013308298407630127	0.027588369076016563	-0.005659099462959006	-0.03655823204864192	-0.027899817049522203	0.1148855715213585	-0.02894607637446957
-0.29199999999999937	0.009722223446617832	0.040991365844105385	0.021535764529271355	0.022184666326227637	0.031789649468659496	0.008160882909268658	0.030519143999432934	-0.005172946581458733	-0.03694784717366204	-0.026043897961515263	0.11599192350231552	-0.03028209961261277
-0.29099999999999937	0.010406935726551974	0.04114885313524394	0.020633698349074744	0.021079139509858714	0.03765323527301735	0.0045271825715738475	0.03168440374966601	-0.004822808265058692	-0.037059781934150604	-0.025596536561977697	0.11733775365425263	-0.029829023759886542
-0.28999999999999937	0.01098550690299795	0.04084482179638421	0.018673819043167023	0.020095369001372217	0.043347651439366516	0.002583027507424101	0.03159141659766064	-0.004423816120984532	-0.037106227575399074	-0.02604212433834778	0.11909519872303241	-0.02877065598053321
-0.28899999999999937	0.011303858482018763	0.04092215473102707	0.018068256429716996	0.018901450282962102	0.049322414102381106	0.0022907724105140207	0.031476245624450894	-0.004320241033059665	-0.03726983689019376	-0.027600718852577578	0.12071135678014791	-0.026684433506469832
-0.28799999999999937	0.011251993199659093	0.04099817591506585	0.01870488521905334	0.017253162794859785	0.055597223446421866	0.002667285058322719	0.031834408196332535	-0.004461399140927284	-0.037747515543663374	-0.030080393635407307	0.12116513028126134	-0.02365017584582312
-0.28699999999999937	0.010866723961723501	0.0409116487326152	0.019158753084159107	0.015252744778203675	0.06190957882807943	0.0032054277644124026	0.03214995851632378	-0.00480133647186928	-0.03798138190854545	-0.033550247560038236	0.12019475761171604	-0.02009738138645832
-0.28599999999999937	0.010564679969845576	0.04029207424423519	0.020222175188861935	0.012940390557312978	0.0681922653686357	0.003800917602176395	0.0314140003179827	-0.004895054469346741	-0.03798359493213783	-0.037568081537356295	0.11814178668766499	-0.018281955587099902
-0.28499999999999936	0.009946232389817082	0.0391768642849572	0.02384731522078631	0.010411621666659458	0.07380299662425178	0.003782417074338542	0.028956996897506852	-0.005070788535220626	-0.03805850332516872	-0.041402820674300435	0.1158345893112395	-0.0175340643015028
-0.28399999999999936	0.009236562251999628	0.037789140945622156	0.028852673507205752	0.008082378177496208	0.07829975622286407	0.0027909527018945557	0.024522763306288824	-0.005392683290119639	-0.0386947903093597	-0.04492607526012221	0.1129691692935729	-0.017043153632440876
-0.28299999999999936	0.008874163803535794	0.0356193453491785	0.03336936415945358	0.006333023147158011	0.08277145128669101	0.001077320086807745	0.018832924505407356	-0.0056555672220565565	-0.040856439803798	-0.04925059995191256	0.11047220287216752	-0.016442899007774285
-0.28199999999999936	0.008685386881232236	0.03250966735385384	0.03685237834248098	0.0058879479462121955	0.08691484839128709	-0.001452991371238019	0.012669581261226992	-0.005674447231471465	-0.04341538218759117	-0.054412362683631386	0.1093820502157133	-0.017077135039843542
-0.28099999999999936	0.00854134877178394	0.028750391373003673	0.03959393907015737	0.006041437777283911	0.09036935200086917	-0.004385049803579368	0.006183598421810393	-0.005853364424843852	-0.045665595295726405	-0.05914475079056157	0.10919599519498382	-0.018735854523095993
-0.27999999999999936	0.008303349615919409	0.02561777723020178	0.04246712646458806	0.006144050083952865	0.09343648133371281	-0.007729914176588588	-0.0009287985245660842	-0.006493712055410764	-0.047409144129148456	-0.06406702185728294	0.10926960279929643	-0.020014236568676756
-0.27899999999999936	0.008010688331279573	0.02239377264840337	0.04464306108420834	0.0065820179045012975	0.09617890930811088	-0.010777733503311262	-0.008663233191380269	-0.0071385695324125385	-0.048795484184746225	-0.06835026848734792	0.10910787644851272	-0.02075576340071468
-0.27799999999999936	0.0077885746886025295	0.01926828121809727	0.04650121300285024	0.007401780402837866	0.09818457452589326	-0.013135631107151501	-0.015467889467445692	-0.007692075491258809	-0.04967289337255247	-0.07222940001145493	0.10981669179603755	-0.02095895151159513
-0.27699999999999936	0.0073933909473819556	0.016702841909444748	0.049718613034904685	0.008016841662339841	0.09923682292910602	-0.015100248330420205	-0.020743787491911025	-0.008185924007156863	-0.05052677773491223	-0.07568734962411933	0.1108800843874165	-0.021578731488237062
-0.27599999999999936	0.006884497042025499	0.014659607675090863	0.05454858910245615	0.00807383845189627	0.09950582229756597	-0.016713823896340116	-0.025095857338292653	-0.008730002629795838	-0.05133970888438567	-0.07869458505832787	0.11163343502824835	-0.021462934920453182
-0.27499999999999936	0.006725288542459557	0.012936226519147115	0.059424414407430695	0.007587288007490432	0.10023544675841471	-0.018617703422224196	-0.030030277106358718	-0.009064224871437132	-0.05200088008568028	-0.08126142035552292	0.11166044076284384	-0.022136840046271675
-0.27399999999999936	0.006799600858293828	0.011401752473270722	0.06340609941579103	0.006712098327411415	0.10158506569556137	-0.0211359227492349	-0.035764801076255966	-0.009151975624244146	-0.0526905265655489	-0.08344074364063717	0.111515720483413	-0.023970971334527958
-0.27299999999999935	0.006889934300779649	0.009947655497636152	0.06685446492068929	0.005778923866404928	0.10281139038084011	-0.023550235175660073	-0.042246350716715834	-0.00922135570422613	-0.053537654221563466	-0.084847022667577	0.11138716382894791	-0.025634490847243646
-0.27199999999999935	0.0070901766816874314	0.009093490823843751	0.06935061547498801	0.004521444054821549	0.10372647175370615	-0.02546228899125993	-0.04988562056418915	-0.009464701481883376	-0.05450189726570826	-0.08627303088287792	0.11164357174184333	-0.025456461286684693
-0.27099999999999935	0.00775158757592178	0.008664680735190791	0.07004036037776065	0.003170781365329959	0.10436186509142302	-0.026408243892320313	-0.05915384346980348	-0.009706891042433002	-0.05503794074088447	-0.08923834340267355	0.11207947211188345	-0.023771853217061524
-0.26999999999999935	0.008801793868139859	0.008051427683214825	0.0684907353131336	0.0018892434432429203	0.1042344915885832	-0.026745235634834986	-0.07000549926543032	-0.009923375336132415	-0.05523164738933272	-0.09284065009352455	0.11245951996130255	-0.021464765766164778
-0.26899999999999935	0.009980739090567426	0.007663649666919081	0.06714859405747949	0.0006503608151628182	0.1037506394235101	-0.026993759264806974	-0.08118035195792306	-0.01040909330540466	-0.05523520206450291	-0.09659483339800436	0.11259336071272008	-0.0179426193817779
-0.26799999999999935	0.010838343103988131	0.007710750358329969	0.06697668537024727	-0.0008314380632579849	0.10339107390643021	-0.027960612859460804	-0.09065672963919873	-0.011000062877157732	-0.055399697386628914	-0.1003556222536586	0.11136260543222105	-0.013217986112119091
-0.26699999999999935	0.01157110197495976	0.0076263334511246055	0.06634534961082258	-0.0022287105554024403	0.10277986827236588	-0.02888705863343104	-0.09680385625364879	-0.011590869519297754	-0.05527324664171015	-0.10462119684686864	0.10863611974699747	-0.007413283440468427
-0.26599999999999935	0.012395105799541478	0.006964007017004037	0.06670286744802148	-0.0030251957780913345	0.10242290726000262	-0.029090809295810954	-0.09916712910622971	-0.012183938565844049	-0.054978765156550626	-0.10914362917238501	0.10529896474187396	-0.003516072713699882
-0.26499999999999935	0.013131288710353036	0.0057880451170895355	0.06931291178114647	-0.003375468280032576	0.10177770855529562	-0.0288508814183461	-0.0986011149547807	-0.012884878299628618	-0.05477783216356085	-0.1132946885255796	0.10144721209268111	-0.0007548295317737752
-0.26399999999999935	0.013573277821210645	0.005137346164670678	0.07260314862326549	-0.003631972754752012	0.09979837818746688	-0.028536596846614158	-0.09616438380563416	-0.013425499592429804	-0.05513793433199342	-0.11684510557980148	0.09706635481818011	0.0017777464210377155
-0.26299999999999935	0.01423926366475878	0.004240448078795268	0.07536219008523336	-0.003987697304115162	0.09669882075697937	-0.028033646947860723	-0.0925001742497131	-0.01412903367646323	-0.05575561847451239	-0.12075255607429851	0.09272709199412425	0.004185799735906494
-0.26199999999999934	0.015164821715982085	0.0023775071090581658	0.07588027571582284	-0.003775252153757947	0.09238192223741831	-0.027817115734673978	-0.08951280972762503	-0.01485959681647906	-0.05606527468851294	-0.1243569409161595	0.08937001058068662	0.005543547748529596
-0.26099999999999934	0.01586138842842814	0.0004272878047977306	0.0751970805423644	-0.0031747912488094363	0.08839465686033068	-0.028143084709955257	-0.08855282504225186	-0.015595388960718708	-0.056541395873888914	-0.12713950399957116	0.08690173059282078	0.006287082284386911
-0.25999999999999934	0.016296317962007166	-0.0008391457105420217	0.07502987817209912	-0.0020526143546092217	0.08559958910746612	-0.02936430859451818	-0.0903716961428028	-0.016577644521606327	-0.05710915219497446	-0.13055412382113005	0.08478436685901769	0.007228581721003541
-0.25899999999999934	0.016571568979224263	-0.0025226412708280912	0.07410312332783991	-0.00015983486713931334	0.08391419212869135	-0.030650918080198392	-0.09506882857413898	-0.017643483162402034	-0.0575574332942892	-0.13401797889189115	0.08218093021680317	0.008392013145394395
-0.25799999999999934	0.016700532752370885	-0.004463023506164344	0.07240181216728267	0.002514683737440659	0.08261552504192286	-0.031055182628007365	-0.10105194556735367	-0.018433726683574694	-0.057653003877594464	-0.13718480630394433	0.07897127271957832	0.009603888658638376
-0.25699999999999934	0.016636990619640402	-0.00602094532835141	0.07147758440212537	0.005088295059300713	0.08137731320779878	-0.03071268403231036	-0.10653896886302267	-0.0191957165200553	-0.05770416299946478	-0.13883593144745515	0.07488911632659666	0.010267285575759509
-0.25599999999999934	0.016148625156725695	-0.007047091829253063	0.070850540930785	0.007428435134210359	0.08038976739122428	-0.02966261618028602	-0.110601638470053	-0.020163031385403176	-0.05839662442313866	-0.13923708001219218	0.06963280792217122	0.011747115458740874
-0.25499999999999934	0.015593385108572064	-0.008020064900011052	0.06983636124959691	0.009336946140586439	0.07952306220976052	-0.027757152914544416	-0.11323396886117706	-0.02094230092662696	-0.06002471539497496	-0.1391436271160712	0.06270274929052556	0.012063437073292348
-0.25399999999999934	0.014860088431701909	-0.009889196066204057	0.0679975738711475	0.011302692129116611	0.07972732071841324	-0.025616682107735853	-0.11408962713346817	-0.02152432726336718	-0.06113445529418452	-0.13808035070833666	0.0546695209842853	0.011093440810333942
-0.25299999999999934	0.014020374815971903	-0.012642073995283097	0.06562948492060881	0.013533968139744994	0.08114808317621813	-0.02396174109194033	-0.11361686232167327	-0.021924978758831846	-0.06161323632669592	-0.13613178007619986	0.04636177603173468	0.009132518344100898
-0.25199999999999934	0.01311357246231477	-0.015958307388930188	0.06188742665097255	0.015613740020296458	0.08350369693398127	-0.022643438872042773	-0.11209737065479299	-0.02217841104896701	-0.06217316248139002	-0.13354519705839113	0.03838116492773489	0.008056887902016542
-0.25099999999999933	0.012598974170002988	-0.01979013311038902	0.05615510781087863	0.018043800926517573	0.08593444108782144	-0.021471527806286986	-0.10924486989586929	-0.022449894149076048	-0.06242982355676485	-0.1313305051082506	0.03140620643232055	0.008251666910834723
-0.24999999999999933	0.012123542436902971	-0.02478234979937107	0.048983145036136204	0.020588199038608684	0.08808011999423335	-0.021194425763457998	-0.10639989793282206	-0.022510304404943803	-0.06253664368143765	-0.12914970950037513	0.02561541142870484	0.008635730592844395
-0.24899999999999933	0.011596456607371883	-0.03051709238924798	0.043711030163652465	0.023488241864140922	0.09007238672266277	-0.022083857840288997	-0.10411376998063178	-0.022785251636176194	-0.06276466896159202	-0.12681449820621252	0.021179800340716717	0.010073880418675763
-0.24799999999999933	0.011060555717617451	-0.03648542206345448	0.04015531473959984	0.026215810296668564	0.09204454572355968	-0.024192258286774456	-0.10205074799248631	-0.02328584826316017	-0.06336849612050068	-0.12449211418045439	0.01782157772898185	0.01315691283425526
-0.24699999999999933	0.010467307773529236	-0.04262905602565098	0.03697238485385147	0.028545331660834936	0.0936368914332601	-0.026894141405044803	-0.10051411515792122	-0.023802921015070488	-0.06376987243113921	-0.12277732086141195	0.015744907600958598	0.016830288567262496
-0.24599999999999933	0.009798148879128535	-0.04929580074197764	0.03450368203634857	0.0305354593628863	0.09463160988462258	-0.030049920986794692	-0.0990660656571454	-0.02409973036950985	-0.06382648624876085	-0.12115042324212273	0.015020840554434924	0.01841656824991803
-0.24499999999999933	0.009073053834551032	-0.05645752772552313	0.034228910224850945	0.03184441453446537	0.09481322543275254	-0.03434148485456573	-0.0969504356501398	-0.024371447307628472	-0.0637025344353109	-0.11932475937999418	0.01513377232039148	0.01845108940270171
-0.24399999999999933	0.0084398607787304	-0.06400562933322347	0.03568717161191279	0.03284353854632004	0.09370619832847407	-0.03975999002209001	-0.09427097944574356	-0.02393506525182197	-0.06348609705201891	-0.1174156824426156	0.014960442058422691	0.01776195936341845
-0.24299999999999933	0.008046624660903792	-0.07169972845401487	0.036958071727273584	0.03371755742606373	0.09177333117155186	-0.0456165575812459	-0.09127923517955894	-0.022799137958811843	-0.06329489656500813	-0.1161285696374245	0.014751368233830244	0.017137711193059596
-0.24199999999999933	0.007906977143538113	-0.0785056295218084	0.036661889706129415	0.034845559289808335	0.08884060182840217	-0.05228479862604183	-0.08864383948555586	-0.021148647536498984	-0.06312595525659244	-0.1150973768573396	0.014957777104424669	0.015432604931255723
-0.24099999999999933	0.007739287432743901	-0.08394402209654989	0.03602674316790547	0.035807843443401134	0.08470655534176409	-0.05923462013937109	-0.08624297540269307	-0.0194543308063948	-0.06346444534991423	-0.11354011660656875	0.015296442303006457	0.013640372417254012
-0.23999999999999932	0.007652232354197891	-0.08763882792284286	0.03647624598396545	0.036742489548770296	0.08050627628650765	-0.06607240118364226	-0.0841288679943066	-0.0179886476629294	-0.06424747850475954	-0.11252872765697369	0.015662430664161186	0.013412333271818176
-0.23899999999999932	0.007578912246103829	-0.09035025595752942	0.0354328794881204	0.0377095678058525	0.0763887755274141	-0.07299471101190932	-0.08232280093257512	-0.016652407289478966	-0.06498355370603859	-0.11153305994378089	0.01542903253537254	0.014280734233480785
-0.23799999999999932	0.007857784241757372	-0.09252915354415946	0.03252668605931483	0.03874066076862778	0.07234557484632867	-0.07996799570105018	-0.08044687671934138	-0.015299607136321268	-0.06557655748914397	-0.11049936158895032	0.01453629181849406	0.01469390110631324
-0.23699999999999932	0.008090294337927137	-0.09434642672187683	0.030488940043855897	0.03953037129327572	0.06874563713095483	-0.0867578485127206	-0.0787523221523751	-0.013869083500792514	-0.06643369891041266	-0.10846372640309078	0.012886878245625863	0.013546986563220951
-0.23599999999999932	0.008202248286460016	-0.09592224995801395	0.02970098047431852	0.04007517643768714	0.06545748159786163	-0.09289494980064021	-0.0777326449180276	-0.01279682406835397	-0.06737886903949408	-0.1058362843552785	0.011177117051239154	0.012350562677645364
-0.23499999999999932	0.008343490577966047	-0.09686927817122332	0.029314420995663604	0.04036970852142226	0.062146678725858405	-0.09836885251709494	-0.07740490063823159	-0.01191191606630183	-0.06821632015104181	-0.10279936374693181	0.009417672747095297	0.010499722557681576
-0.23399999999999932	0.008520334977981056	-0.09724915808236252	0.02852888755459112	0.04083885419554876	0.058779543067289226	-0.10337024146901727	-0.07683695259477924	-0.011068301983375764	-0.06890802368271597	-0.09914201202098323	0.007294182362571575	0.007813254736073954
-0.23299999999999932	0.00858956979652719	-0.09705951134931909	0.027427187377778134	0.0413978167115945	0.05538962468234922	-0.10789901641081512	-0.0752140536135305	-0.010289534107162678	-0.06963451005625944	-0.09485516501395894	0.004397111985578465	0.0045657165675925555
-0.23199999999999932	0.0088806446881189	-0.09610255063381246	0.026163794689983377	0.04169328627796798	0.051982503519558465	-0.11117205184771706	-0.07297460182060789	-0.00965777165547621	-0.0709722119098335	-0.09060644680140495	0.0008961567351141403	0.0026420012240655146
-0.23099999999999932	0.009482460859605342	-0.09480671723755384	0.022967249526782436	0.04217033496795966	0.04843948158433329	-0.11301236198148618	-0.07106579624986109	-0.009137583780759604	-0.0725617153600566	-0.08761822817669601	-0.002896890544240203	0.002069638748843964
-0.22999999999999932	0.010048124369399777	-0.09383083489240052	0.01877739567607755	0.042590082908888736	0.04425357879890792	-0.11446908231853001	-0.06939112085965198	-0.008699002027059637	-0.07401928504364785	-0.08516928985000478	-0.006682861610461193	0.0015358471442550045
-0.22899999999999932	0.010521466011360898	-0.09287411924476231	0.015422148595949836	0.043188710749064115	0.038745671402871655	-0.11487263045712537	-0.06803301107999568	-0.008485587042245953	-0.07556702713331225	-0.08260691659768007	-0.010688760557990482	0.002188793253568723
-0.22799999999999931	0.011127786589116307	-0.09133089068345424	0.01280896537761496	0.0437886125792948	0.032734159899207686	-0.11387032993943576	-0.06710824464415896	-0.008249043798419606	-0.07737801505239185	-0.07997989933309455	-0.015658904058564238	0.00482157894362318
-0.2269999999999993	0.01187403460681416	-0.08903157596831496	0.009160162097592428	0.044052530492793576	0.026858363079149804	-0.1120393031718055	-0.06616858385571749	-0.007787626544369863	-0.07915321002375932	-0.07859547204283854	-0.020951925407304523	0.008053368276390555
-0.2259999999999993	0.012690676485952568	-0.08677876886281366	0.005343175071222077	0.044038475623315435	0.02162963477875614	-0.1096801049683998	-0.06414493921473129	-0.007104642142639886	-0.0810245482531262	-0.07783899560020721	-0.026260515495445787	0.00941387060333985
-0.2249999999999993	0.012989754785868586	-0.08514800398639177	0.004078632704152802	0.04359256566990088	0.017844140609112446	-0.1072893446574279	-0.06005176490339182	-0.006373121462865238	-0.08325430618682936	-0.07722200836121346	-0.031344126615929044	0.009902367863253799
-0.2239999999999993	0.012913156820341299	-0.08403290133500876	0.004180386360200203	0.04300118576229665	0.015342739950644137	-0.10389982853875253	-0.05330348441196768	-0.005691859679326172	-0.08557340939186697	-0.07631443579089021	-0.03643604856509947	0.010354908319647962
-0.2229999999999993	0.013275602999357433	-0.08402996992314576	0.0037771246816688995	0.04230552896050611	0.013636928829712859	-0.09876767704716632	-0.044031122567492025	-0.004802695008522376	-0.08720651188824088	-0.07589697635977596	-0.04114727916878227	0.01105935902529783
-0.2219999999999993	0.013742806662506617	-0.0849470349865428	0.002093610811166719	0.04185162725345616	0.011885014036242526	-0.0942208462664641	-0.0337091619999884	-0.003615933161694531	-0.08758006911127354	-0.07606392160424444	-0.04572730209599672	0.011145660575835869
-0.2209999999999993	0.01409017048227041	-0.08629344287594495	0.0006501553560594378	0.04123367194475444	0.009875415299380472	-0.09167853807270816	-0.023189655662771137	-0.002420255956656661	-0.08724284901275832	-0.07641944260066985	-0.05004675809272851	0.010296644924740535
-0.2199999999999993	0.014225698118252061	-0.08729998391151432	-0.00014399099308938163	0.04056614632988056	0.008112299551505732	-0.08947599683224645	-0.012746952997758992	-0.001581316912003214	-0.08637573328105616	-0.07782063315073812	-0.053427818028085244	0.010043066374943403
-0.2189999999999993	0.014513688450720577	-0.08844883210282717	-0.002281716772611136	0.04044530798371742	0.006059490073478945	-0.08682629504034507	-0.003137140696371436	-0.0008244595552321396	-0.08492983447075589	-0.08002456616254344	-0.055513333894045426	0.010629258499149868
-0.2179999999999993	0.015077691074935388	-0.08952708451822898	-0.0058655050365923195	0.04087113740560137	0.0029410883789480996	-0.08414909754593315	0.004218269803262307	5.892691074085055e-05	-0.08285421496403826	-0.08251078025495653	-0.05621179461399814	0.01138610835722531
-0.2169999999999993	0.015554231835921452	-0.08980701594625057	-0.007913167032782373	0.04154221577912247	-0.001464003943557447	-0.08178536660030393	0.009552413477834877	0.0009713325024210505	-0.08046454720754169	-0.08423112564589878	-0.05614044997411319	0.011393601494529969
-0.2159999999999993	0.015857374002008217	-0.08940284845589552	-0.007574503963127961	0.04226943170502119	-0.0058359988371769755	-0.07860792929506476	0.01383728111016735	0.0016863848183550632	-0.07795814615310756	-0.08555301515524397	-0.0550114318436402	0.011330563741029621
-0.2149999999999993	0.016117328372912503	-0.08855926462182445	-0.00700359546164668	0.043044187754159566	-0.008880166469917034	-0.074192892144194	0.01671986275957033	0.0025539990415489548	-0.07566902814710681	-0.08728288768854554	-0.052502797862944366	0.010179178248142169
-0.2139999999999993	0.016458866573202526	-0.08768072596179849	-0.0074264524085977226	0.04409528640601804	-0.011143570530130181	-0.06920265995664425	0.018099600579984415	0.0034210589246591724	-0.07356869511796471	-0.0893033212715599	-0.04825244783137229	0.0077118151013445616
-0.2129999999999993	0.016512457802223414	-0.0868546706450581	-0.008253221442564193	0.04533089790638723	-0.013461245412301226	-0.06509004871541621	0.018583022096637467	0.004433202636604412	-0.07176405195443843	-0.09106053442258959	-0.043077804014550504	0.0044968198479005544
-0.2119999999999993	0.0168841131646509	-0.08550360700773038	-0.009885030786054115	0.046678858793711295	-0.016617048824856057	-0.06133061664079962	0.018042874019058307	0.005465690123885034	-0.07024609489958691	-0.09268491025937374	-0.037474676535889935	0.002718807954081372
-0.2109999999999993	0.01783485396076341	-0.08331938250451419	-0.013639594065715745	0.048446977523951766	-0.020602799214799093	-0.05756343541389798	0.016142906451451975	0.006512534180486815	-0.06882105011449306	-0.09533661926544075	-0.031244964542132932	0.0028651903357000343
-0.2099999999999993	0.018806983344057667	-0.08121129830094498	-0.018906679150669934	0.05008580518447726	-0.025054275799281635	-0.05387113028639595	0.012553657457897657	0.007531721955608932	-0.067144184037754	-0.09815273432474744	-0.02439765172114166	0.003626099832002276
-0.2089999999999993	0.01950607560039536	-0.07839870526268573	-0.023372065266714415	0.05145172664242596	-0.02904766864245058	-0.05165233238419404	0.0068357943775118075	0.00813283110815915	-0.0654310599510639	-0.10096645615282765	-0.017672236577651202	0.005815242345214072
-0.2079999999999993	0.020218418611053165	-0.0746381682303589	-0.02593862784437791	0.052573662521551184	-0.032013483482006305	-0.051082293338883124	-0.0008577873296124122	0.008628879713365735	-0.06413516208896088	-0.10396506180900116	-0.01192361541132322	0.009658611998080397
-0.2069999999999993	0.02109625038938911	-0.07001596477975067	-0.028049287639725494	0.05334951037945493	-0.03478834661372912	-0.051024876677839504	-0.010319939350207306	0.009040928900592611	-0.06281211900702653	-0.10744492032352423	-0.007058837719725366	0.014029756610568081
-0.2059999999999993	0.022126289180638473	-0.06509656132352969	-0.0295551873734416	0.05406739398453224	-0.03755114434068336	-0.0499886878961027	-0.020862701144201762	0.009549684914598278	-0.06112567919732415	-0.11081368990632583	-0.0030003119249811003	0.016809260023400382
-0.2049999999999993	0.022949592981349323	-0.05984583975842604	-0.028378179851448915	0.0543820113243182	-0.040460899061860976	-0.049797748738781046	-0.032422798395713714	0.010148324178154833	-0.059409336577257534	-0.11407151260572813	0.0003627807646562589	0.018426284367678368
-0.2039999999999993	0.023372882098771332	-0.05448826027930727	-0.025672897327549786	0.054313865413236316	-0.04345237713833456	-0.050944344102417556	-0.046261910802422423	0.010911136878263544	-0.057804079642666886	-0.11722252868671652	0.0029710018397483802	0.01940645919141741
-0.2029999999999993	0.023589826345803228	-0.04979988863684093	-0.023404021867630985	0.0544822973158382	-0.04599347625958453	-0.05283289062970913	-0.0608031098164681	0.011878098941201903	-0.056441546821459763	-0.12109354810927526	0.00541458453386435	0.020466993078679257
-0.2019999999999993	0.023822009176075597	-0.04576471085191377	-0.022780283214973683	0.05503701274433242	-0.048533641241556125	-0.05580183204951271	-0.07371498539779245	0.012876535969226964	-0.05507476910070527	-0.12545181678560818	0.007754712462656551	0.020464345881048476
-0.2009999999999993	0.024046524783766614	-0.04262292884979151	-0.02225277953325286	0.05556476557908166	-0.051453793554346657	-0.05883448337759234	-0.08533157522578544	0.01370929913740465	-0.053995757964575716	-0.1290098888284692	0.009228836499274936	0.01970972682358699
-0.1999999999999993	0.02416383262392326	-0.03944308944466676	-0.02095463895416074	0.05578211725149424	-0.05446975284444084	-0.06161591066682224	-0.09617396200981444	0.014414626534577379	-0.053097468974627436	-0.13277124369313328	0.009250374401070467	0.019957856193134428
-0.1989999999999993	0.024413416339887722	-0.03658816588061235	-0.019234433503483216	0.05602610624312945	-0.05761226882371813	-0.0646104279375151	-0.1054900482876184	0.015196688190526697	-0.052067574235017025	-0.13621290065124408	0.007404264698968918	0.0207610980933407
-0.1979999999999993	0.024675226034472687	-0.034051311370694795	-0.01847503784231766	0.05650603381227542	-0.06082308533725121	-0.06706443564860294	-0.11226333226831738	0.015993750222486225	-0.05079332643658743	-0.13932285364078664	0.0050314454576452184	0.0216497829290836
-0.1969999999999993	0.024669636977591065	-0.030947253285721756	-0.017631473023173447	0.05694448461328483	-0.06402975955950413	-0.06864142166771885	-0.11660483806568041	0.016442419126719808	-0.04958284529366424	-0.14149058012465118	0.002535178625524477	0.021612483873300697
-0.19599999999999929	0.02424586229174218	-0.027818318666788043	-0.016465158748326103	0.05710489553294117	-0.0664976785959965	-0.07029074416917026	-0.11891602601906337	0.01640957801530315	-0.04847585076539374	-0.14252045058302878	0.0002584494682524916	0.02170907590290072
-0.19499999999999929	0.023577739688157972	-0.025127257463664055	-0.016016332478552615	0.056724258447716926	-0.06751570973031065	-0.07181614115306345	-0.11957433815525943	0.016407694254062348	-0.04750445793882636	-0.14224928927873695	-0.0019022456746579125	0.02082961559406244
-0.19399999999999928	0.022796968007715492	-0.023242059360702737	-0.016842626571545605	0.05620383520278705	-0.06723071580115454	-0.0726378530534843	-0.11800611995032592	0.016472836830620202	-0.04649752986188919	-0.14105264089499656	-0.002815756387634423	0.018343017497944654
-0.19299999999999928	0.021657659086463082	-0.021978907077312853	-0.018652888629919134	0.05563975133669632	-0.06691469318908705	-0.07261061093623972	-0.1149171887521967	0.016386737396235043	-0.04548817486782871	-0.1384542787563063	-0.0024032936051666142	0.014667552474572552
-0.19199999999999928	0.020509247081721003	-0.020782821006007125	-0.021232004101785804	0.05458912202840846	-0.06699714501326379	-0.07251595615539187	-0.1109602285318129	0.016244027171788557	-0.044813369577946204	-0.13555431258742767	-0.0009201464837677897	0.012164534129902154
-0.19099999999999928	0.01957359336624918	-0.019246962382011183	-0.025178438649360962	0.05333328409814534	-0.06736208653928444	-0.07224668994334014	-0.10674200892099656	0.01614593138319536	-0.043865265384587876	-0.13356576797870495	0.0012548064957393903	0.010826666465681147
-0.18999999999999928	0.018766147088343687	-0.018106507863186617	-0.030551426807277356	0.05199198747053909	-0.06740519975968214	-0.07187660062686398	-0.10364548330505867	0.016344214630557696	-0.04286643924127421	-0.13183310728913938	0.0036235775839244064	0.010146507221752065
-0.18899999999999928	0.018136945427764745	-0.01732372995246281	-0.035180473500142785	0.05058761101704964	-0.06736402298313147	-0.07183875267891819	-0.10176737931400796	0.01631621696948654	-0.04234857571278185	-0.12978329022415888	0.00611786116482906	0.011727131498386252
-0.18799999999999928	0.017564319778073316	-0.01633922928885165	-0.038279557480878246	0.0492263414039657	-0.06714530135454866	-0.07253432539085135	-0.10047372115365219	0.016220323696781006	-0.04215840024332426	-0.12769788158190584	0.008069540203094215	0.014687660275402222
-0.18699999999999928	0.01706339463617987	-0.015195290416936581	-0.041154019229853706	0.047974204408011895	-0.06731862564029348	-0.07368209181146741	-0.09957675084852649	0.016251940180389158	-0.04156707854650311	-0.12654710247352116	0.009275471181911238	0.018255095591589984
-0.18599999999999928	0.016799774281762925	-0.014439367194613832	-0.04315375656407333	0.04670106554131012	-0.06795808693468244	-0.07500552631677736	-0.09953318562715745	0.01644201923473714	-0.04127599622680341	-0.1261664590723856	0.010064599380185191	0.020279092003749787
-0.18499999999999928	0.016343186295136165	-0.01416536716324843	-0.04256085112990873	0.04516151263576689	-0.06891742426473173	-0.07760945529671798	-0.10083288806238154	0.01659606176529468	-0.041243429276417415	-0.12582895327266572	0.010725619258062393	0.02087994736927268
-0.18399999999999928	0.015575155428839681	-0.013845388429945964	-0.040209569941378594	0.04332194326526126	-0.07046035555011947	-0.08222084963291663	-0.10258144521738194	0.016722597928886588	-0.04155033391768063	-0.12471377158051036	0.010745735670544546	0.021517335675871448
-0.18299999999999927	0.014722068089385082	-0.013896138368482478	-0.03791924859143824	0.041386642311845	-0.07294102898656572	-0.08683347246299519	-0.10310429569591952	0.016948772460584703	-0.04183258344485154	-0.1239617817020109	0.010105957862561145	0.022679608237685327
-0.18199999999999927	0.013979534451735864	-0.014164859296455211	-0.03655565391837077	0.040142835738620854	-0.07658304782348907	-0.09116486375943422	-0.10228792023122397	0.01729251890025795	-0.04208436539529296	-0.12384198358814616	0.009723111435124127	0.023114858594159786
-0.18099999999999927	0.013283941903475977	-0.014571956111430246	-0.035936225107756375	0.03890878293940207	-0.08039774241492867	-0.09536208857187639	-0.10004253043813993	0.017446536740229588	-0.04249569525129973	-0.12349930008429483	0.00972151780132686	0.023039091984780824
-0.17999999999999927	0.012481036510399907	-0.014872851583585738	-0.0348964791116934	0.0377682173676959	-0.08349359410912907	-0.09903532559166588	-0.09643180573042837	0.017215838681279138	-0.042763139869855644	-0.12400804528502588	0.009772410724966348	0.02354984544092664
-0.17899999999999927	0.012005208945700554	-0.016002179726167524	-0.034895030141914536	0.037284945909872864	-0.08635218715838133	-0.1028032183602125	-0.09163214894521395	0.017021538038870763	-0.04272800486383563	-0.12503690341985257	0.009551127671866094	0.02474442991750825
-0.17799999999999927	0.011335598677282661	-0.01756113141885789	-0.03518709308143418	0.037094901830619	-0.08910925629298524	-0.1059820379502907	-0.08542154685576928	0.016905347175084948	-0.04244211089240913	-0.12597190163803662	0.009139004887859984	0.026254131698097
-0.17699999999999927	0.010562027872358758	-0.019077401033303753	-0.03395335699988463	0.03675423863478673	-0.09181403798252605	-0.10836527219054974	-0.07904831691246719	0.016615742167573572	-0.04205779327398925	-0.12669936079193986	0.008397367964260386	0.026599654428838437
-0.17599999999999927	0.009900395652764425	-0.020730803816769304	-0.03129542332983866	0.0362777187185464	-0.09488212859070985	-0.11025931201180025	-0.07330925828428529	0.015686505430255345	-0.04161041908616433	-0.12704140446031556	0.007490563573030125	0.02698729519395985
-0.17499999999999927	0.009912291492660577	-0.022773173342659568	-0.02887774256527947	0.03579690649595136	-0.0980067070871549	-0.11111685617746181	-0.06920347780632327	0.01494591535402975	-0.04082341061988916	-0.12693662357784308	0.006098232975486929	0.026686562752361788
-0.17399999999999927	0.009944255884289764	-0.02539109447608798	-0.027360489937651285	0.03542263059368679	-0.10070533600905114	-0.11130427616527959	-0.06592643911464119	0.014430439739426116	-0.0395626968763964	-0.12602002614911192	0.00458889033871116	0.025569719767684903
-0.17299999999999927	0.009573868037409049	-0.0284152673335008	-0.026391788476056416	0.03526890376466249	-0.10249935126938643	-0.11182028787026803	-0.06213599578318527	0.013834684614349337	-0.0385004176999952	-0.12428425735709063	0.0028717565991328103	0.024268149290895172
-0.17199999999999926	0.009147889368269654	-0.03155636107942701	-0.02544670670699806	0.0347733164520689	-0.10305527490454425	-0.11243106586853369	-0.05897656796765458	0.013112156232560812	-0.03768584012432096	-0.1233973592128364	0.0002538502295636007	0.024471154953809075
-0.17099999999999926	0.008648724311125225	-0.035172412945803505	-0.025957338226586697	0.03429231467682488	-0.1025090285166448	-0.11226048484931415	-0.05782791041127904	0.0124004839168356	-0.03701060711940624	-0.12420449589418874	-0.0034059655667613565	0.025430718974425445
-0.16999999999999926	0.008294163774906141	-0.039429310745603026	-0.027958525305963666	0.03408411800881781	-0.10160381687526321	-0.11304271294483814	-0.05921862967721866	0.011824698670372542	-0.0365338027526883	-0.1256156081972092	-0.00815906529649331	0.026348806989118793
-0.16899999999999926	0.007989299611985457	-0.04379441096163294	-0.029081413174381402	0.034074301438430474	-0.10035614691022865	-0.11415793118709705	-0.06255022457399764	0.010965587474926335	-0.036258470268408755	-0.12713338451895492	-0.013500719754783223	0.0283804029833177
-0.16799999999999926	0.007457171010909024	-0.04784747061548744	-0.028857192684464086	0.03413306483287249	-0.0990569001731949	-0.11421269819946404	-0.06803200057504807	0.009921079059044309	-0.036238129258363116	-0.12845370510539533	-0.019050729972407705	0.031624036730476125
-0.16699999999999926	0.007038049746074821	-0.05178151117189561	-0.02824306448175917	0.03420463307055983	-0.09870309998538433	-0.11333166664743337	-0.07528147369784363	0.008978116483282257	-0.0361526466118652	-0.13026583538625694	-0.024910010449673274	0.03577359389841582
-0.16599999999999926	0.0071369893098667805	-0.05552826932586005	-0.026203346168253084	0.03445716607937267	-0.09951552352817976	-0.1122384388632776	-0.08412821238999588	0.00857833985155926	-0.03606114813229806	-0.13196219161412293	-0.031019597550723824	0.03851195953286162
-0.16499999999999926	0.007144389929730243	-0.05889344498808634	-0.021510936840425873	0.03464863039905351	-0.10112399154369392	-0.11161777776112738	-0.09394736665450158	0.008154279120431514	-0.03592583705579911	-0.1330927403350056	-0.037636416721876426	0.040451469785977745
-0.16399999999999926	0.0071265610024439955	-0.06194586213831755	-0.01548821859529833	0.03485428221974707	-0.10320478484082925	-0.11148289305210858	-0.10431210686146393	0.007766456089238549	-0.036087049237241306	-0.13354789695722027	-0.045190634520279174	0.04251499099928589
-0.16299999999999926	0.007225268367886517	-0.06536088673074443	-0.010681965803135457	0.035016115836408325	-0.10611321250916167	-0.11083482332697	-0.11563014267605787	0.007677065275098807	-0.036405167438570404	-0.13443489176977877	-0.05346882774004876	0.0447608459804678
-0.16199999999999926	0.007494243710710283	-0.06905543822780434	-0.008192010056435658	0.03542150755025686	-0.1098114379558338	-0.10892796159267612	-0.1277554567017824	0.007688867196957702	-0.03670991493516139	-0.13529042817392764	-0.06186401300488808	0.04552796013921412
-0.16099999999999925	0.007546050077341167	-0.07298322507528437	-0.00667236199384456	0.035551211092732495	-0.11396885115239033	-0.10639514340836981	-0.1410632356394844	0.007700303163575554	-0.03766282286250227	-0.1357164721555174	-0.06972974176954594	0.045363036898355816
-0.15999999999999925	0.007690317979663771	-0.07609046064137792	-0.004551108563855308	0.03542158146538318	-0.11805796634409722	-0.10289787829006172	-0.15544941487695663	0.007332485191035042	-0.038918862430672496	-0.13693329300966156	-0.07676925170742263	0.0452559592981494
-0.15899999999999925	0.008135105265125158	-0.07843955226977356	-0.0032862959748571996	0.035430326080077464	-0.12224460949900781	-0.09831318120486086	-0.17056579775784278	0.006863152122074373	-0.04026881021316345	-0.13802076059276125	-0.08285187816041373	0.04535928502438874
-0.15799999999999925	0.008651940839931318	-0.08027933906806577	-0.0019466729708220315	0.03564698214136195	-0.1268278000267491	-0.09303394945722113	-0.1861189354756171	0.006353897013572189	-0.041503799126633815	-0.13845242402316887	-0.08751619900090714	0.044992502757324
-0.15699999999999925	0.008864091780664288	-0.08112965973091142	0.0012058454018223845	0.03585208736438132	-0.13210971489541645	-0.08747660989534158	-0.20177839100057993	0.006043120823841356	-0.04290705114202205	-0.13755116270185466	-0.09051902958573393	0.04351694223354035
-0.15599999999999925	0.008842398451553492	-0.08070181657096274	0.006333086040551611	0.03563910753966311	-0.1387009539934652	-0.08211102178838507	-0.2160915342480711	0.0057866681602048746	-0.044071878758679864	-0.13595443832175058	-0.09229553284893098	0.042583525726049815
-0.15499999999999925	0.009157684762497714	-0.07937576471902591	0.011475222671602694	0.035046682593592594	-0.14596011664914066	-0.07725646298576921	-0.22848546230856076	0.005834749034669481	-0.044786633302213046	-0.13441182050568484	-0.09390296604139224	0.04077570616062385
-0.15399999999999925	0.009765286774461273	-0.07803604076104996	0.015216395485308922	0.03457004721569711	-0.1536406167194454	-0.073084018778179	-0.23836477285526536	0.006055073452960952	-0.0452010030585534	-0.13254831313305243	-0.09427357430828906	0.03757574347265836
-0.15299999999999925	0.010694445982493223	-0.07681138344967112	0.01721723051804727	0.03431767144303281	-0.16189073409749924	-0.06958602827239124	-0.24559424612497477	0.006357594198817462	-0.04568196476937299	-0.13011919522057136	-0.09363050265292097	0.033891428039413314
-0.15199999999999925	0.0115326355535591	-0.0754884406144687	0.017790716660548413	0.03359186397538554	-0.17026762400720477	-0.06662692919362839	-0.2516569576287939	0.006599941543954162	-0.04637986399982974	-0.1280871818637256	-0.09300211766978646	0.031748123076143754
-0.15099999999999925	0.012392320034071156	-0.07380738675669665	0.017045580759296065	0.032621126657348946	-0.17893346191747986	-0.06415290290918155	-0.25694215986225827	0.006971159876824184	-0.04691235799973135	-0.127435984870825	-0.09197579687423729	0.03130544846915803
-0.14999999999999925	0.01346584820281357	-0.07208226860509055	0.015749302565600684	0.031523992199335396	-0.18783374173030995	-0.06239760746067489	-0.2613672283039846	0.007466202768935864	-0.04701004034000279	-0.12729411245266864	-0.09001309940594747	0.03157392347128658
-0.14899999999999924	0.014170282766379902	-0.06975226688861237	0.016735581611705436	0.03037043371290354	-0.19697084653735494	-0.061613661730791885	-0.26477723959166155	0.007688425192481997	-0.04694928579451358	-0.12726214502873753	-0.0878525051341975	0.032600727912190194
-0.14799999999999924	0.01467162102652283	-0.06669071834060002	0.01948918037958111	0.029411448134877262	-0.20608184838647786	-0.06167732828797143	-0.26592903182899186	0.0076829225394817405	-0.04732080306561227	-0.12723511133650786	-0.08609214610537795	0.03521736703785754
-0.14699999999999924	0.015193485250786629	-0.06315509300187966	0.02158788859356625	0.028169873088110385	-0.21394381005606292	-0.062281224759243796	-0.2644622241300166	0.0076591949882161324	-0.047468712069228654	-0.12820382911867323	-0.08463330237757878	0.0389327103445813
-0.14599999999999924	0.01579208255287108	-0.06015398020446829	0.023384998556875616	0.026600494795149608	-0.22033115111294646	-0.0631644287338401	-0.2617025192486518	0.008065377808022816	-0.0476959557220553	-0.12935135442236784	-0.0830739852610242	0.04082245202877114
-0.14499999999999924	0.016126429628316757	-0.05776313406717637	0.02709160916198667	0.024797192922453935	-0.22532643834296764	-0.06446183608129771	-0.25771431089268454	0.008639742575162156	-0.047901017161525145	-0.13040127682667704	-0.08044241390273583	0.04151171988143866
-0.14399999999999924	0.016500050293341173	-0.05569259243494646	0.032219270775134826	0.02282393742447833	-0.22818288213640223	-0.0667385490410407	-0.253043534820172	0.009317749382391455	-0.04806568247427067	-0.13134302579875454	-0.07797685831880354	0.04194013336957258
-0.14299999999999924	0.016935278387523157	-0.05403282027160012	0.037091244939805076	0.020728137979063768	-0.22952857488877573	-0.06933658982208643	-0.24874108365051745	0.010147047973439956	-0.04799241244420665	-0.1330988106000603	-0.07597321988429023	0.042290486798684086
-0.14199999999999924	0.01734277835388065	-0.052330480770658945	0.04010198532326311	0.019204150309908644	-0.2294983894753932	-0.07209499813811376	-0.2455158590820933	0.011013745428019073	-0.047684658405409655	-0.13582193526059888	-0.07368068241357588	0.04144445289627691
-0.14099999999999924	0.01746937415303918	-0.050547684919710324	0.04215681710355948	0.017673615534464455	-0.22853392984203577	-0.07537823023364656	-0.2428102464802896	0.011736763986889834	-0.04770068811182087	-0.13901562619799365	-0.07128740293072305	0.04004880300179626
-0.13999999999999924	0.017572425663491105	-0.04820981139173227	0.04473213652132222	0.01612767659867429	-0.2266110701114152	-0.0791125029931047	-0.2404616105954805	0.012213007030856492	-0.048040575382287544	-0.14329962464852392	-0.069012272755018	0.039249438342782605
-0.13899999999999924	0.017632647180981894	-0.04600731600938117	0.0463375876555075	0.014967114170286297	-0.22348517154889083	-0.08306210158362683	-0.23951155401236254	0.012749733803517849	-0.04828323811979342	-0.14749506884665567	-0.06737344486384203	0.03915327517558146
-0.13799999999999923	0.017630432690276532	-0.04433082436890766	0.04680899950857936	0.0140475696102681	-0.21947244637932353	-0.0873081689798227	-0.24009051967571693	0.013213615688018243	-0.04807028118777881	-0.15159332932655425	-0.06632961823919832	0.03863703790817694
-0.13699999999999923	0.01769699265858567	-0.04245973933592206	0.048852047383130995	0.012520708586387987	-0.21496267795470525	-0.09263001933606342	-0.24178841214898195	0.013453205214104128	-0.04793905308952416	-0.15445103107176997	-0.06649363462561675	0.03659823098815421
-0.13599999999999923	0.017915228037110386	-0.0397478659036176	0.05297972374605267	0.01036722887698622	-0.21040246931836326	-0.09878638591952302	-0.24395649083790574	0.013263054261433566	-0.04782884221292978	-0.15673172400693852	-0.06744573895153948	0.03486965223028188
-0.13499999999999923	0.018305119709572423	-0.0366856449301159	0.05605926068710232	0.008109135299569754	-0.20645519220402153	-0.10425913520619276	-0.24624798678848217	0.01323303510675109	-0.04761525115126961	-0.15908506619062238	-0.06854207693819395	0.03290544922358279
-0.13399999999999923	0.01887157520418775	-0.03399535339283756	0.05746949836425853	0.0059503320066712296	-0.20275265463661055	-0.10869002586235207	-0.2478830444646177	0.01340028559056562	-0.0467825849925358	-0.16129317365698723	-0.06845510095511312	0.03007459857306322
-0.13299999999999923	0.01931493666330585	-0.03185344146345732	0.057965448655025044	0.0036037391914685475	-0.19933862380333361	-0.11220036804455462	-0.24928207647799985	0.013373404044214731	-0.04569529968721474	-0.16272871950059284	-0.06727935756867968	0.02645425757009822
-0.13199999999999923	0.020118667887592857	-0.030566229064897893	0.057925278370268264	0.0008756501908598269	-0.19635512203318456	-0.11484793639848963	-0.24995465100636685	0.012868078249300625	-0.04498273652391396	-0.1639526583411449	-0.06569750211547208	0.024420027323838783
-0.13099999999999923	0.021160217312862967	-0.029740325312057045	0.055402813335984145	-0.0016904799430600545	-0.19343448479212455	-0.11680670925387894	-0.24914368905439585	0.01213042887666208	-0.04411135912140104	-0.16605816884867927	-0.06349406992742053	0.024372455901434123
-0.12999999999999923	0.02190494465608338	-0.02991346964939444	0.05088588900203081	-0.003831521462596174	-0.19030420597524028	-0.11814256806387141	-0.2485147132283891	0.011543821773902495	-0.043110408648372525	-0.16827916095662415	-0.06083022860725745	0.024932607536874173
-0.12899999999999923	0.022432687487928947	-0.030659757406049162	0.04707289628162182	-0.005853148533313108	-0.18718138490593353	-0.11964773213003199	-0.2478544065159889	0.01083526875192376	-0.04206850537434259	-0.17003172033767322	-0.057987860179877344	0.026597826078405117
-0.12799999999999923	0.022787855985987652	-0.031510560444507014	0.04409161267850539	-0.00789587514961016	-0.1840736303867248	-0.12172702909686017	-0.24648109341401814	0.010105434625993375	-0.04090414834568731	-0.17108489889173475	-0.05615147659314866	0.029892919918985465
-0.12699999999999922	0.023190325884106685	-0.032271914811408946	0.04043242470911839	-0.009839381029185027	-0.18101721740062723	-0.123819044033098	-0.24559529230303848	0.00966942631161004	-0.03956499253263134	-0.17281829368871612	-0.05534564626450285	0.03410558998193678
-0.12599999999999922	0.023663556709595166	-0.03350846494033053	0.03749173902826111	-0.011713432070240127	-0.17789986592323961	-0.12567769552472902	-0.24542063918178994	0.009656016491403331	-0.03825045780725488	-0.17453153779279099	-0.05556208899233751	0.03659812906942933
-0.12499999999999922	0.023669855285603947	-0.0352119043727855	0.03721188511716325	-0.013660628289828105	-0.17431429970864046	-0.12739213946563688	-0.24483231593194368	0.009602196120705248	-0.03736531217752947	-0.1755444076535433	-0.05663390373631008	0.03783844500658427
-0.12399999999999922	0.023634788843896193	-0.037067946355441854	0.03794907491107888	-0.015616266307320346	-0.17085403489258322	-0.12807399840736355	-0.24382871959994476	0.009483249077347248	-0.036922349545160785	-0.1753836192130203	-0.05903022009029548	0.038805201715214226
-0.12299999999999922	0.023849849637536932	-0.03936703845453947	0.03750646781896239	-0.01753772681369055	-0.1674880581800165	-0.1279590449301737	-0.24298936830330767	0.009413027680568231	-0.036725867530223534	-0.17514527773409314	-0.0626345182919248	0.04009698698459567
-0.12199999999999922	0.023979631721605235	-0.04186951558713372	0.034799840717243145	-0.01926367526253807	-0.16312264782640207	-0.12762761607709353	-0.2439755158063839	0.009266417705883415	-0.03662495722148673	-0.17489965780804165	-0.06694181097550173	0.04008524556890646
-0.12099999999999922	0.024175510408690412	-0.04426524075442155	0.031212814496134247	-0.020641869038399884	-0.15724254037405377	-0.12738492602145526	-0.2451134737150348	0.008863604297994451	-0.03674962444279707	-0.17402972891388194	-0.07222755000073815	0.038702414261628335
-0.11999999999999922	0.024232150561857593	-0.0456792254369295	0.028606811188533258	-0.021720767809402453	-0.149777664764687	-0.12701032162589304	-0.24454298889081033	0.007964632855930824	-0.03730062655453072	-0.17363149177149279	-0.07839973526153125	0.03820593229044095
-0.11899999999999922	0.024288412490467984	-0.0470429812045974	0.025479188197900134	-0.022293161409809435	-0.14103195209276778	-0.12593434715544605	-0.24160086396043218	0.007048059132847888	-0.03778414697125379	-0.17385028879456205	-0.084134297816974	0.038374734041717484
-0.11799999999999922	0.024122623316669197	-0.04869721913556878	0.021306573801193957	-0.0221590140823372	-0.13188568224811817	-0.12513496133533802	-0.23598593728749434	0.006276600308184953	-0.037960353204779286	-0.1743017981598249	-0.08850785353840133	0.03883850287488494
-0.11699999999999922	0.02370434122335691	-0.049709907126552766	0.01855650376069684	-0.021806652002547913	-0.12245910975383104	-0.12464942184870778	-0.22973443915255753	0.005568482244034491	-0.03820431353894714	-0.17334859245998163	-0.09142933387707036	0.038809731887655755
-0.11599999999999921	0.023067718841667247	-0.04983761006998346	0.01741711250514514	-0.02169263847094161	-0.11303898528737448	-0.12413062412812151	-0.22350257052091332	0.004619795639937962	-0.03853642405340636	-0.17127270578162657	-0.09383426060666193	0.03880649874203377
-0.11499999999999921	0.022700264649546414	-0.04958308473199197	0.01604165034718528	-0.02151162912475933	-0.10396440036576216	-0.12330680674143622	-0.21692218627152113	0.003894525240502844	-0.038728605972130827	-0.16899648357202413	-0.09609586707595345	0.03783348366997426
-0.11399999999999921	0.022649608921471037	-0.049514778707749084	0.01324362022977913	-0.021097372358865288	-0.0962496934817772	-0.12200790821110287	-0.21002138270306708	0.0032611465019258454	-0.03884508887197572	-0.1659719299560419	-0.09776945573946344	0.03607463168907505
-0.11299999999999921	0.022394291239354526	-0.04912321247491644	0.008870054562820223	-0.02058058002069826	-0.0900887040882446	-0.12045886126208263	-0.20321105476500753	0.0028888900588603162	-0.03915944666269348	-0.16212759049007502	-0.09869528662989636	0.0340911937818508
-0.11199999999999921	0.022245762629398345	-0.04873319346814807	0.003660951334461964	-0.020442092329007178	-0.08445837269700567	-0.11868420918681483	-0.19535004399673825	0.0026485633261930227	-0.040087758844919025	-0.15819210947545642	-0.0996878103843376	0.03362676560434381
-0.11099999999999921	0.022336058870665504	-0.04835387046609323	-0.0026860200381310095	-0.020209987702176233	-0.07939916966076664	-0.11656285599465285	-0.18556429078875988	0.002498587663864346	-0.041093563795612964	-0.15499756011312474	-0.10098035688603119	0.03445900852637255
-0.10999999999999921	0.022534790649650114	-0.04786730434015166	-0.009283357970083292	-0.019922384262046143	-0.07466285792811807	-0.11426435881977252	-0.17533336391977766	0.0026068785913671826	-0.042006397729364944	-0.15225365423200798	-0.10286326526460814	0.03603085064403929
-0.10899999999999921	0.022682494890665664	-0.046445877978751014	-0.015075259545731154	-0.01969982586016907	-0.07036327517608036	-0.11180429510972112	-0.1636316359315866	0.0027497672782587678	-0.04289603892830105	-0.15000136446615053	-0.10598827213335868	0.0390599280387591
-0.10799999999999921	0.022566447611754727	-0.044217165633101595	-0.01932742456971891	-0.019546580823901233	-0.066829689829092	-0.10939277276494179	-0.149447157097984	0.0027478069901003856	-0.04373610128004452	-0.1482290476238559	-0.11066106782376188	0.04290049139880157
-0.1069999999999992	0.022439810313122647	-0.04197042979833013	-0.023652748316794307	-0.019672656102574453	-0.06370450513124574	-0.10763101869612675	-0.13344942676305738	0.002680142069834576	-0.04422419704459117	-0.14688576342041143	-0.11616063782547895	0.04711118014898047
-0.1059999999999992	0.022125316527075757	-0.040609101840617036	-0.02724142586836469	-0.020204110297982907	-0.061923884852444114	-0.10634026660438589	-0.11564225746692142	0.0028216403792462185	-0.04440168438309449	-0.14625645400659812	-0.12184413944231896	0.04961907718275141
-0.1049999999999992	0.021844719014938313	-0.04002667464566629	-0.02827583495805218	-0.021049241764350447	-0.061546752227500244	-0.10519755045309735	-0.096716148344443	0.0031273750922596235	-0.04431858229793084	-0.145961032326768	-0.12758368682715332	0.050247945497987535
-0.1039999999999992	0.02142415301928426	-0.039988200359088566	-0.02786044793591368	-0.02163536144485567	-0.061999673949584166	-0.10365336608612773	-0.07844528191775706	0.003466178302997394	-0.044088080215840986	-0.14561852872620795	-0.13361978660561621	0.04984817328893977
-0.1029999999999992	0.021126896257563026	-0.040559888540167656	-0.027649371262655566	-0.021905264619680946	-0.06301147712812602	-0.10202079119646924	-0.06194648306815872	0.003883018044135769	-0.043538851535330075	-0.14618700876081886	-0.1398286136526303	0.049109806360756486
-0.1019999999999992	0.021197655562090256	-0.041919958897606815	-0.02940576302809105	-0.021877015785721127	-0.0646913902380189	-0.10091287249826249	-0.04748812789028026	0.004437703494043365	-0.04259211865087091	-0.1474944669043379	-0.14533455019567287	0.04737611092491826
-0.1009999999999992	0.021315424380400568	-0.04381429746170019	-0.03196326390666177	-0.02185624896691252	-0.06696504646445839	-0.10019317624397144	-0.03513216106854817	0.004902499585812647	-0.04170375794591062	-0.14827996685060932	-0.1510374981208458	0.04524997727744591
-0.0999999999999992	0.02132391589475383	-0.045295278476038994	-0.03373365856393242	-0.021792584731983613	-0.06988731673793688	-0.10077280269862235	-0.024896357691683305	0.004946987813132785	-0.04055291701764814	-0.1495923245678709	-0.157508608450498	0.04393912314126168
-0.0989999999999992	0.02131671686537525	-0.047069319425009803	-0.035755178415911394	-0.0216332141563454	-0.07277849913732555	-0.10242273067407448	-0.01734366266221583	0.004821852245247227	-0.03913777399659975	-0.15188716376666295	-0.16484713035405618	0.043020048456638496
-0.0979999999999992	0.021044041842111914	-0.049616869347551426	-0.0382685490354641	-0.02127124306329624	-0.07499140463880777	-0.1042048635179181	-0.01265042841961062	0.004694871981320589	-0.0369609348931715	-0.1543106107488024	-0.17233088453706774	0.04242014545620029
-0.0969999999999992	0.020230969998714255	-0.052724312314445194	-0.039538639219100405	-0.021099445362597696	-0.07707027240801187	-0.10601769035415298	-0.010602775103421119	0.004619440780324462	-0.03465588220444485	-0.15586965822944285	-0.17945892364903182	0.041505139914354325
-0.0959999999999992	0.019223509742502552	-0.05632435843682545	-0.03949260793638666	-0.021412686773885792	-0.07886449389985539	-0.10825079756037187	-0.010041090168797612	0.004285542405329885	-0.03218419736851507	-0.15656180398521177	-0.18621215336439334	0.041501977819534755
-0.0949999999999992	0.018540301685991935	-0.060308115343026145	-0.03993938943382158	-0.02182031042302137	-0.08099778355423307	-0.11008972426529642	-0.01068465004161346	0.003954214063813893	-0.029609080478179405	-0.1565376985303934	-0.19343881609261965	0.04117756419261931
-0.0939999999999992	0.017927054767852935	-0.06511223667984736	-0.041739861353321285	-0.02189496191950632	-0.08364301333210855	-0.11175387110416386	-0.012060237778232072	0.0035771019986280397	-0.02714356439432904	-0.1560216199351917	-0.20072493416120274	0.03996584065978872
-0.0929999999999992	0.01743389873940027	-0.07004355354740834	-0.04416038953859834	-0.021970221851103516	-0.08665532113974306	-0.11346136271736754	-0.014056109449651058	0.003003582898180525	-0.02510909373590567	-0.1550072982486188	-0.20818355099372407	0.03847220097718365
-0.0919999999999992	0.01721445970659779	-0.07439493492081499	-0.046888803342976196	-0.022366019475266292	-0.08997746678132748	-0.11646443676364027	-0.017361438190293246	0.0024484266310532093	-0.023745164008169704	-0.15459579097126674	-0.2152648994557887	0.038092039694524966
-0.09099999999999919	0.017413599446036925	-0.07771632052187313	-0.05094261312088121	-0.022392660289301123	-0.09302124906296262	-0.12016083125518	-0.022440035493235148	0.002148617181402648	-0.02238426881988882	-0.1547552047644373	-0.22129288759438376	0.03917919225042555
-0.08999999999999919	0.017847688647439765	-0.08112415307293781	-0.05565951365818482	-0.022347133476471805	-0.09416533324850793	-0.1245001408515822	-0.02905126047764513	0.002040815785390007	-0.020844870606858665	-0.15498105891344224	-0.22616676465234214	0.04041750993105672
-0.08899999999999919	0.018334158055096996	-0.08458316033733562	-0.058703481386822194	-0.022108372867551022	-0.09293654420318577	-0.12981276442115172	-0.03585404015645187	0.0014894977076490568	-0.01938875421309953	-0.15531749008072773	-0.22963725920341133	0.042209711885866266
-0.08799999999999919	0.01891238204624821	-0.08793359391636717	-0.06028614185190538	-0.021512577130683167	-0.09076082929444729	-0.13606961221091243	-0.042140526049572274	0.000721834987726721	-0.018247347011203258	-0.15578610544407134	-0.2316523660284288	0.044937781600045815
-0.08699999999999919	0.01933714883088259	-0.09218000942911737	-0.06192189817926268	-0.020656543618899355	-0.088034418765503	-0.141634542381071	-0.04831338739674131	-0.00019469501934930584	-0.017160373725320758	-0.1564112612989621	-0.23222520258658771	0.04805708162930084
-0.08599999999999919	0.019788744624009154	-0.09769657448948003	-0.06276715604174012	-0.019614151608312043	-0.08436405112136264	-0.14650840464107287	-0.05493655567253745	-0.0007906426792602557	-0.016158383145681	-0.15685406212111136	-0.23178434611851537	0.049425310490091225
-0.08499999999999919	0.01993243560997211	-0.10365672320746992	-0.06135015202318147	-0.018594533770671048	-0.07963048833104086	-0.1520119398284945	-0.0622487813191113	-0.0014554939775147271	-0.015358462843124537	-0.157015547897066	-0.2304100472727099	0.049416982887716426
-0.08399999999999919	0.020137223960461952	-0.10873344869957983	-0.05926185030862712	-0.017993591244088763	-0.07424939109033558	-0.15736060622476505	-0.06994058776784293	-0.0024435216053974385	-0.014888151047319314	-0.15676302130076417	-0.22882454994555693	0.04889161900645152
-0.08299999999999919	0.02026901918351812	-0.11282474841991141	-0.057733528604483574	-0.017672804631869904	-0.06863363699045842	-0.16185973442786622	-0.07636595420007197	-0.0032437881896595407	-0.014657006875922026	-0.1570581758753443	-0.22711788983833603	0.048539943162886436
-0.08199999999999918	0.02030499856089522	-0.11612637868668604	-0.0579048750785557	-0.017119515364846842	-0.06309445961917783	-0.1656024615837087	-0.08048140362860738	-0.003972832714116783	-0.014164551478722946	-0.15751718794025515	-0.2254306290708493	0.04683954030703508
-0.08099999999999918	0.02039248702146454	-0.11816758543017108	-0.05875203786031349	-0.016784645510208945	-0.05831482791856815	-0.1688884715555757	-0.08197550728713682	-0.004868885739364876	-0.013875825846203534	-0.15735663067384403	-0.22410002533655687	0.044181213530768114
-0.07999999999999918	0.020726892292298342	-0.11856325375937968	-0.05889316543792968	-0.01672392624034547	-0.05407623810992652	-0.17195309492253472	-0.08137755624175562	-0.005881964819024982	-0.013672375798200829	-0.15754784511176745	-0.22330451680109858	0.042420023762333746
-0.07899999999999918	0.02137226726509106	-0.11880324787278422	-0.05950584271860606	-0.016553263465560877	-0.05006590607095721	-0.17492426160464883	-0.08039551801687102	-0.006727191062829291	-0.01328100248146065	-0.15772497515807282	-0.2232781046072822	0.041052623846785916
-0.07799999999999918	0.022005005357540575	-0.11900749336351008	-0.06022288326162234	-0.0161438934150227	-0.046264869527146035	-0.17843414652315395	-0.07973054509108565	-0.007358740755710586	-0.012371787350665521	-0.15717856881903342	-0.22312442182279119	0.04005411408104427
-0.07699999999999918	0.02273690503277172	-0.11915727891727614	-0.059518231681030695	-0.015946387705489454	-0.04353631109180552	-0.1811795768191991	-0.07927498339477661	-0.007786572841383808	-0.011315742854119931	-0.15588677735699288	-0.2222672522790951	0.03820431517302076
-0.07599999999999918	0.023108303479887776	-0.11902325962411663	-0.057727967372014966	-0.016135023608107736	-0.04143983296295364	-0.18147503520694894	-0.07902761636064035	-0.008099013650968476	-0.010174654570337583	-0.1538099829888702	-0.2211445497251853	0.03647051937310086
-0.07499999999999918	0.023683034974933247	-0.11843743431295568	-0.056225092128889924	-0.016477659407230873	-0.03930558661320867	-0.1790986975945062	-0.07957161466980821	-0.00778869928454197	-0.008832462789963684	-0.1513149449282953	-0.22017226963469544	0.03356158126597566
-0.07399999999999918	0.024206150444303638	-0.11845815043651199	-0.0554520547089733	-0.0173153715218651	-0.037366656407146634	-0.17445105352339277	-0.08120114240532363	-0.007114998445910957	-0.007234431736010049	-0.14870469722372867	-0.21792328936924438	0.029779367922907852
-0.07299999999999918	0.024317521884797237	-0.11927920109596793	-0.05546405317940454	-0.01860474378254907	-0.03543610463435528	-0.16875688897209876	-0.08371227656926956	-0.00624733092661048	-0.005689303373780452	-0.14550807857776446	-0.21412309337229338	0.025357816770998184
-0.07199999999999918	0.024366892317256906	-0.12018148023332667	-0.05662756221185353	-0.020435782725643045	-0.03275135629705614	-0.1629520028285945	-0.0862039099608509	-0.005275034849453419	-0.004573439309570702	-0.14235043919949122	-0.20993882710452774	0.022695715702218573
-0.07099999999999917	0.0242980054702167	-0.1209090327147692	-0.05974176174942477	-0.022169900272388677	-0.029157818490546876	-0.15731231018105676	-0.0885930971485565	-0.004475318113495374	-0.0034875504461066224	-0.1402119604429124	-0.20530591812894008	0.021312892459530417
-0.06999999999999917	0.024411604118737405	-0.12219071916927207	-0.06376048581495873	-0.023602564809921494	-0.025416521493182073	-0.1516839385296731	-0.09229902803132406	-0.003664810450837971	-0.0025229995612273746	-0.1384827139707607	-0.20060192046955425	0.020551755393997565
-0.06899999999999917	0.02460865258391684	-0.12329801318366543	-0.06656219742567289	-0.024778843562301166	-0.021322059965153056	-0.1470053241356094	-0.09814164532976517	-0.0030394987226592964	-0.0016057505550358304	-0.13639290684489577	-0.1960299857956365	0.021318214019966624
-0.06799999999999917	0.024577267410919347	-0.12411284752467672	-0.06738833165738728	-0.026116685872096094	-0.016912986213255477	-0.14456399203410233	-0.1059224676405489	-0.0025016107887019276	-0.0009891722887969772	-0.13435586162046118	-0.1923936669726675	0.023429194632099793
-0.06699999999999917	0.024513964329200288	-0.12471161098792617	-0.06771342330763172	-0.02735249067255875	-0.012780242020107501	-0.14356471359378192	-0.11475545017635051	-0.0018608606074943762	-0.0005163086359322169	-0.13355148957078153	-0.18936993230169125	0.0264895451463958
-0.06599999999999917	0.024853753116424963	-0.12560405957776072	-0.06683282547115009	-0.028444291793739616	-0.009117164257279911	-0.14350278774006478	-0.1248614342078044	-0.0008703559771067255	-0.000166363125434261	-0.13328047609324148	-0.18709797966316163	0.02808486183694885
-0.06499999999999917	0.025069723968627423	-0.12732321815828895	-0.06306438250562371	-0.029714555560433623	-0.0059244276361377106	-0.14430059326772973	-0.1350038710443191	-9.006459757893757e-05	-0.0001184782014044809	-0.13314475097148798	-0.18518573984907666	0.028227746401938536
-0.06399999999999917	0.025181255468030968	-0.1285697244966793	-0.0575547849332703	-0.03139025047233234	-0.0035174756694074396	-0.14503659217274814	-0.14508591343347393	0.0004274711417965773	-0.000549284564913934	-0.13295739193820486	-0.183457989711688	0.028192900678903832
-0.06299999999999917	0.02534403185488693	-0.12912501706876395	-0.05260588121649682	-0.033142160847124576	-0.0016418024458632703	-0.1451947199920259	-0.15440296347410537	0.0009754355170226894	-0.001375928335214733	-0.1338985893397114	-0.1816686251711652	0.028301179598691967
-0.06199999999999917	0.02539526042479234	-0.12896123600613432	-0.04915073423021357	-0.03440598475703428	0.00023154765820576308	-0.1450626289756663	-0.1626424725886093	0.0015223038712550668	-0.002218369695424109	-0.13585943669681258	-0.17899680581678837	0.02710544952752099
-0.060999999999999166	0.025441826029100452	-0.12802745946580285	-0.046045815480702766	-0.03555664710404222	0.001954233286026333	-0.14492207691471468	-0.1696138960577919	0.002028007047397814	-0.003244446569441785	-0.13851227732869995	-0.17586167972272557	0.025497805299566436
-0.059999999999999165	0.025404019346531366	-0.12576822523319142	-0.042023147963309686	-0.03657007552386495	0.002483277385989429	-0.14487517920157708	-0.1754745161208184	0.002256334210357695	-0.004409901740347843	-0.14259400024024585	-0.1732155652681527	0.02439395170824655
-0.058999999999999164	0.025401287997303387	-0.12304988415644906	-0.03884229918622061	-0.037278116668159576	0.0023659505098665426	-0.14468178853501273	-0.18040219059738288	0.002468835141669955	-0.005422298871852558	-0.1472290237737368	-0.1708028126223167	0.023676738136630147
-0.05799999999999916	0.025277536775736405	-0.12002441198059359	-0.03627296367617296	-0.03753335256467625	0.0022339376902826232	-0.14327149420082638	-0.18428960639696093	0.0027880250324035386	-0.005963898800670601	-0.15256867308914523	-0.16802315145657912	0.023363781645337946
-0.05699999999999916	0.02516025348745717	-0.11652648842362988	-0.03135399845307571	-0.03814134934751647	0.002486240386630495	-0.14030802639805595	-0.1862660669921066	0.003002668879437814	-0.006532276795047185	-0.15727814694395972	-0.16481773009953082	0.02240667984794658
-0.05599999999999916	0.024633769744851156	-0.11281463066478606	-0.024666884409434698	-0.03913072034855012	0.0033870232223159407	-0.1371576969213	-0.18593054024493252	0.002973512024373956	-0.006884622666950262	-0.16115292609276266	-0.16085331834556432	0.02243977633436454
-0.05499999999999916	0.02416854387191397	-0.10927557148378929	-0.018473567248666382	-0.04026835305907144	0.004796702629553875	-0.13417911878252803	-0.1844648047816773	0.002948639593173297	-0.006842858814885512	-0.16489132938010678	-0.15661140368523221	0.02150807331394162
-0.05399999999999916	0.023767775985609398	-0.10606048773539982	-0.013825840485137096	-0.041412773549106746	0.006006230322082447	-0.13065137394356888	-0.1819975554562512	0.0028250168275656957	-0.006420251980617869	-0.16847834104344014	-0.15187570557803157	0.01899192558559648
-0.05299999999999916	0.02303739378373963	-0.10313128255537235	-0.009878718311013876	-0.04253413557276226	0.006856461439324775	-0.1261816723824349	-0.1791614587088038	0.0026867517842125064	-0.005935532954574461	-0.17071308390220613	-0.14630077588250057	0.015493788464867708
-0.05199999999999916	0.022673499380491277	-0.10042837623493701	-0.0066325825169995	-0.04382609415153813	0.007169244933360716	-0.12151718667650978	-0.17709632453528582	0.0025332752919719507	-0.00572559075373472	-0.1723262442317374	-0.1402362700549585	0.01295035165869925
-0.05099999999999916	0.02237472715999914	-0.09773059284947165	-0.005404246871993119	-0.04479388465220678	0.007171149115356634	-0.11690360559437775	-0.17757320537864016	0.0024839774529670632	-0.005456183178788243	-0.1742951493119905	-0.1341876299868542	0.011577365015295212
-0.049999999999999156	0.02185965802008578	-0.09555837174327028	-0.005472561524879517	-0.04542195675567726	0.006692934042569463	-0.1121895937324489	-0.18031940379587127	0.0024636288429510287	-0.00495204119969501	-0.17593544383355955	-0.12845865287028693	0.010755062400904186
-0.048999999999999155	0.021075072669862246	-0.09311886483886049	-0.004324750240129194	-0.04629051705410225	0.005092924941704487	-0.10834152009575523	-0.1838163103809872	0.0019684910026776968	-0.004428318361489376	-0.17680740682390012	-0.12318886284876936	0.01140184752607516
-0.047999999999999154	0.020249661203896485	-0.0899848781526279	-0.0019035265309605641	-0.04739947337522095	0.0018555493778639497	-0.1055588161714592	-0.18820072438889723	0.0013207180901845556	-0.004131243790051195	-0.1771401868125824	-0.11911407392436824	0.013394759476822601
-0.046999999999999154	0.01943963861227514	-0.08639671577532385	-7.932116221490908e-05	-0.04863702339791992	-0.002700156975472978	-0.1040150153389576	-0.1934572041589325	0.0007398419031543734	-0.003948908949389526	-0.1778030999811093	-0.11604700544972323	0.015891063943280943
-0.04599999999999915	0.018815984826404845	-0.08300190280050952	0.002351990034118549	-0.05027876302828989	-0.008744439626781222	-0.10305052719561747	-0.19907783287101	0.0005511330489444417	-0.003856177201246434	-0.17840793455494944	-0.11368293178870224	0.016748123282198893
-0.04499999999999915	0.017910180191548487	-0.07963519030031063	0.007613554808101912	-0.05234202631020061	-0.015786999842062357	-0.10212419401397484	-0.20304484805455714	0.0003629296746872146	-0.003945194550929394	-0.17825747577852083	-0.11172070350500837	0.016653361898963274
-0.04399999999999915	0.016804946102087995	-0.07596244690691598	0.013969204485181057	-0.054463765374796975	-0.023068874732940333	-0.1009943236879753	-0.2061668219629358	0.0001458214239340795	-0.004412781875213053	-0.17730335525239807	-0.11042714868578758	0.016326345753129003
-0.04299999999999915	0.015632922586139852	-0.07241556218935637	0.018367636275231723	-0.05632097040551666	-0.030568345576139806	-0.0994686540114613	-0.2092003609408961	5.147844488175661e-05	-0.00512611222271582	-0.17682642647459268	-0.11024072995781273	0.016020911072276135
-0.04199999999999915	0.01487038709066699	-0.06919880399006763	0.0204458499389227	-0.057173867682258635	-0.03796188067856514	-0.0981767106417687	-0.2116059083957287	-0.00010693020296759872	-0.005870511746874626	-0.17715586020150303	-0.1109552136124112	0.014787474422518345
-0.04099999999999915	0.014438600399885542	-0.06631842945750523	0.022358113158785917	-0.057688178433279745	-0.04445407949278772	-0.09731048272412707	-0.21278241346806606	-0.000411301256629176	-0.007002960260698085	-0.17781892101495408	-0.11242731729321645	0.012916951416979225
-0.03999999999999915	0.014073270662719203	-0.06213819866581005	0.024438803580200445	-0.05798051959933315	-0.04855232390836617	-0.09714385184835983	-0.21339659418818116	-0.0010478247334339118	-0.008143706207740298	-0.17942281457529008	-0.11497750668494504	0.011798859886318605
-0.038999999999999146	0.013717703468309366	-0.057406884968937075	0.025473469135970612	-0.057721416085109216	-0.05063522185881918	-0.09768121491929621	-0.21368400582768723	-0.0014501450382294356	-0.009074935582355793	-0.181536265319529	-0.11907414067646924	0.011520171936602168
-0.037999999999999146	0.01319173179069121	-0.05282879150234313	0.025443634248625568	-0.05726888455234382	-0.05181676307830295	-0.09914796345663054	-0.2128209182436241	-0.0016067309467304345	-0.009588481097606464	-0.18362119116450618	-0.12398767095327093	0.010936853947652137
-0.036999999999999145	0.01269777541737402	-0.04761494543026876	0.026061208849706575	-0.05695336122974284	-0.05364457445469648	-0.1011336549358945	-0.20960965123120834	-0.001352372415170571	-0.010020623040162449	-0.18480464447074577	-0.12998357762145066	0.009256734045508365
-0.035999999999999144	0.012336894697340787	-0.041286221477756076	0.027750708990267475	-0.05705880655190093	-0.056170570054288764	-0.10305293160379166	-0.2041464121279159	-0.0012152466535265017	-0.010178241882494093	-0.18569445784870936	-0.13599253292339464	0.008214172626028447
-0.03499999999999914	0.012103714174095772	-0.03407162642958832	0.029708461677647745	-0.057435183337028954	-0.059353237162259175	-0.10438147594131279	-0.1977453468334796	-0.0007729592480454046	-0.0101880817718791	-0.1862087166004359	-0.14131214126697733	0.006632551458647179
-0.03399999999999914	0.012257772472091482	-0.02649139070755555	0.030921665799608568	-0.05794432076979426	-0.06245088076460447	-0.1050226003094235	-0.1909288223665368	-0.00031117335085513437	-0.009956528075409093	-0.18608524728985917	-0.1455597224101315	0.0042552272212547015
-0.03299999999999914	0.012423859046986577	-0.019494737769972088	0.0315071294418773	-0.05850288495537189	-0.06521214287536717	-0.10559363110220019	-0.1833700239032193	0.00014063030024076396	-0.009619156786599484	-0.18512670957498276	-0.14856751892279832	0.0009134354544025972
-0.03199999999999914	0.012591562194728685	-0.013362993029576145	0.031825069575371935	-0.059360754493432664	-0.06674085226298632	-0.10586044445347904	-0.17543229435683647	0.0005980113489619115	-0.009754236502221899	-0.18452439789253544	-0.151303628989637	-0.0011633700980584975
-0.03099999999999914	0.012947119411043852	-0.007927431655782191	0.02973508405523268	-0.060125068867572865	-0.06658004498323787	-0.10551869556784015	-0.16817025179654807	0.001196123115247922	-0.01006243003617368	-0.18487759423523703	-0.15425310008973955	-0.0017196487702752074
-0.02999999999999914	0.013255893239855179	-0.003498438207297384	0.02604328163179975	-0.06039169138174255	-0.06459246643301492	-0.10473503864534822	-0.16197172391725856	0.0018445551539697585	-0.0103507766083891	-0.18533109543999346	-0.15816271041807345	-0.0019766849657147007
-0.028999999999999138	0.013452023891218539	0.00026630259341844595	0.022489460581048885	-0.060383641810181285	-0.06145536940130331	-0.10408997456990024	-0.15522000381607554	0.0024108514028317444	-0.01087157971156659	-0.18523618794218613	-0.16283294996256376	-0.0008410675304242513
-0.027999999999999137	0.013419181624225706	0.0040754063505122305	0.019553808328130258	-0.06075575746675545	-0.05805979583622666	-0.1033918716789656	-0.14770727032677436	0.002956223599225569	-0.011745752223244168	-0.1845399074730853	-0.16787650661600026	0.0014671995011548884
-0.026999999999999136	0.013520105774469004	0.007982425665524566	0.015523555624479109	-0.06127446959304674	-0.05489055400940632	-0.10216968910164025	-0.1394690460413951	0.00348854281284753	-0.012231951225844561	-0.18492128417490136	-0.1729008819356526	0.004106816336525342
-0.025999999999999135	0.014052280197927099	0.01186492679014531	0.011137535951294285	-0.061807906417271234	-0.052826235726663576	-0.1004017074179733	-0.1303193833403308	0.004299097615762632	-0.012465921957142072	-0.18622757809287518	-0.1778567006652003	0.004659360112178449
-0.024999999999999134	0.014600428696784377	0.015622628210434095	0.008553648642083321	-0.06248914293381215	-0.05136895969199927	-0.09802112061740192	-0.12038856229269776	0.005138958628548012	-0.01254227554802948	-0.18813539582128594	-0.18324647015880544	0.0039010396986449707
-0.023999999999999133	0.014982083643208447	0.019557631647176804	0.007009304305129531	-0.0635545696678619	-0.04970608082135933	-0.09489364170388095	-0.10970904518487265	0.005927640037682588	-0.012739975777596514	-0.19006154419165852	-0.18961429795631268	0.002605890397405393
-0.022999999999999132	0.01548922496617086	0.023214104542215935	0.00483726350866014	-0.06482774342167541	-0.04692072208194501	-0.09131596624836111	-0.099746894346267	0.0064997585906044625	-0.012796024986407797	-0.19283067436255769	-0.19697365446926438	0.0011786891554735203
-0.02199999999999913	0.015906434867344228	0.025980837458868998	0.0009727160819563444	-0.06579424543589472	-0.0438756396814012	-0.08806049376082631	-0.09156579097317617	0.006976181567587718	-0.012712331383944763	-0.19633280014543678	-0.20457340141419297	-0.0018363780114320411
-0.02099999999999913	0.016114247279265862	0.027735101701309595	-0.0029694194470824076	-0.06671096202958138	-0.04095086461863974	-0.08545752494848814	-0.08502517289875045	0.007262691952671331	-0.012888197164502934	-0.20024165082762382	-0.2118630053406499	-0.006675600334614306
-0.01999999999999913	0.016383751358637986	0.02940358752632493	-0.005563215327678144	-0.06806164114747035	-0.03882725598184122	-0.08302617463929027	-0.08004751034221141	0.007023934322153925	-0.013114045197947961	-0.2052554884985114	-0.2195134124261678	-0.011696683063038778
-0.01899999999999913	0.016526082844652446	0.030918407012229424	-0.008227217501930806	-0.06929816884713544	-0.03777659169020317	-0.08036618799289977	-0.0762918288888191	0.006626330170269929	-0.013185745936038346	-0.21122267950479715	-0.22685487175039679	-0.016638410538902193
-0.017999999999999128	0.01617895137385494	0.03165924279552041	-0.011192940679708644	-0.07051261076345505	-0.037122140250037634	-0.0781592085902312	-0.07372280027256527	0.00629606051053936	-0.012933205360261628	-0.2179896607301047	-0.23300030869356833	-0.021664832402754065
-0.016999999999999127	0.01537007415533452	0.03237449137245834	-0.012416393139433143	-0.07209461353162615	-0.03662058543258837	-0.07615938371419623	-0.07179613320159232	0.005787792337041278	-0.012763851318590745	-0.22461089355142339	-0.23730044259133878	-0.02745030050148701
-0.015999999999999126	0.014315678422625523	0.033099426546504815	-0.011722379887086567	-0.07377965531950689	-0.03595909506598413	-0.07447195040692242	-0.06895790713088108	0.004746975208988241	-0.012380299965390178	-0.23088678336291987	-0.23994441646381068	-0.03357312427915722
-0.014999999999999125	0.01366833187769173	0.0329173008450389	-0.011035581128117634	-0.07543105355805439	-0.035047553392419536	-0.07267893470965646	-0.0651142267796937	0.003390630963180302	-0.011949320825964995	-0.23705352428104276	-0.24212378894001835	-0.04090606932442653
-0.013999999999999124	0.013076490589434683	0.03189467434164628	-0.01152581426030808	-0.0768535950969473	-0.03420823125031538	-0.06992619239999315	-0.06029394323012249	0.002014158484788387	-0.011542703800070173	-0.24291814281341131	-0.24338001030545617	-0.04944261227973096
-0.012999999999999123	0.012683639264772737	0.030133775987162204	-0.012828728255389305	-0.0785200581490695	-0.03350800090453596	-0.06653731943521118	-0.054598771689566	0.0006807833062334798	-0.011583733610932002	-0.2487503360785075	-0.24417330336681148	-0.059110644902855246
-0.011999999999999122	0.012555967950959415	0.027707615467553594	-0.01498611128616835	-0.08103043029440674	-0.03235373615365142	-0.062194168923041554	-0.04770765744452729	-0.0009309814520774805	-0.012134388763878906	-0.25503714860752347	-0.24507907885614896	-0.0680836597296498
-0.010999999999999122	0.012884390112939136	0.025258244193471682	-0.019241236959142413	-0.08335315320149171	-0.03068619518204928	-0.057413494876347046	-0.040396855623048136	-0.0027111560311553415	-0.012738786364913102	-0.2622068816093088	-0.24602767835785588	-0.07663114019080021
-0.00999999999999912	0.013304448151283985	0.021838211834496527	-0.024904131182592465	-0.08536378980074207	-0.02942414261423317	-0.05277268594251996	-0.03286898268328092	-0.004542428823149376	-0.013403858777838874	-0.26971532379038043	-0.24666835131428513	-0.08591917789558318
-0.00899999999999912	0.013719163706960604	0.018079811695735207	-0.02892977953344817	-0.08724705468780336	-0.029065505050468673	-0.04858286028029816	-0.025215019302407177	-0.006683680253741999	-0.01463158543880175	-0.27755703644177776	-0.24683799676902649	-0.09504440787733807
-0.007999999999999119	0.013910966982172498	0.014559182056682907	-0.031123823551647556	-0.0894835718795507	-0.029138827643958174	-0.044682287238208725	-0.016417929795887076	-0.008986075038366974	-0.01650056332397166	-0.2863320897571361	-0.24716862467629855	-0.10379004659758616
-0.006999999999999118	0.013933680262348248	0.011038997199548603	-0.0329154726619166	-0.09224230084704542	-0.029674518404522277	-0.04060659990649427	-0.006800657449484952	-0.011304432918855434	-0.018573471313908223	-0.2964712400795531	-0.2476237382611692	-0.11275784347525707
-0.005999999999999117	0.01416453039129157	0.006377017108251207	-0.0339240286815714	-0.09576035239378589	-0.030654092453708422	-0.03631840794781453	0.0032410203898723647	-0.013361443696514173	-0.020888501217766267	-0.3072475881976393	-0.24882423800374526	-0.12417667154401357
-0.004999999999999116	0.014007629283716355	0.0005748702104000752	-0.03187693482501414	-0.10058612987891587	-0.03115309875927797	-0.03231805251062313	0.01424813571831584	-0.015414280403862543	-0.023519399319284113	-0.31830884443649154	-0.25088785121321394	-0.13832856834549942
-0.003999999999999115	0.013414266234206702	-0.006273269363055017	-0.027836227131865867	-0.10571845147375311	-0.031237224558662256	-0.028397499292016733	0.025311715130769165	-0.017623275020241125	-0.02665283082991785	-0.32997367603806976	-0.2544802394770949	-0.15464729205055064
-0.0029999999999991145	0.01280854128484564	-0.014110960027981028	-0.02428187070063249	-0.11102918134010367	-0.031141026817393218	-0.024128359482310024	0.03635916487685781	-0.019708010507795252	-0.03022733262694935	-0.3429927441386208	-0.2599561748696823	-0.17250288674506567
-0.0019999999999991136	0.011897793879869244	-0.022490659796965486	-0.022940895131142197	-0.11610972902977838	-0.030946045797444477	-0.019317850992066895	0.04794646261127886	-0.021945293403583855	-0.0342372328445861	-0.358117185228979	-0.2673896736280943	-0.19336495604573856
-0.0009999999999991127	0.010326554094204443	-0.031095953539910376	-0.021975668277956512	-0.12166394003509035	-0.03068295916307844	-0.01404365201957082	0.06003395392766048	-0.024338208440766923	-0.03888015143528073	-0.37483154216619446	-0.2768154562618334	-0.21700947830197015
8.881784197001252e-16	0.00857858643317604	-0.03922211528491155	-0.019804254132075195	-0.12736215918230015	-0.030365778999066236	-0.00847433412307969	0.07136758959159127	-0.027254223576451873	-0.044081340714675774	-0.3939492299040562	-0.28790641267014283	-0.24191808159689399
0.001000000000000778	0.0066211452858909595	-0.047940887724052965	-0.01883782315900042	-0.1334619455189882	-0.030148115097366816	-0.004396556042160031	0.08053166219890215	-0.030763536124286714	-0.049938042928056	-0.4162599685243181	-0.30084004791208563	-0.2701883410982457
0.00200000000000089	0.004420171834013701	-0.05683518873676701	-0.021283642305102185	-0.1398194396577063	-0.029908764104571075	-0.0019210787234598902	0.0874882047531672	-0.03452412664057039	-0.05606700272018286	-0.4414312261198111	-0.31570763502832433	-0.3025768793261879
0.003000000000001002	0.0009737256908242458	-0.06667085861025814	-0.029336945203260884	-0.14770734376762656	-0.030359686768433293	-0.0019265471541664244	0.09083284658189322	-0.03951242373396143	-0.06378396436916271	-0.47178060127672494	-0.3345274981839211	-0.34423809988939785
0.004000000000000892	-0.0027569210543350493	-0.0767136979863701	-0.04156719495344282	-0.15680779398300104	-0.03078469948852829	-0.003708405325131951	0.0921772857636339	-0.045127946832492646	-0.07198923933678669	-0.5058900999998149	-0.35636795030873714	-0.3925112150456767
0.005000000000000782	-0.006478135698122829	-0.08749464962801214	-0.05656477677381201	-0.16662400481034034	-0.031136379828554727	-0.00667580055033429	0.0917352510736849	-0.05107626025424303	-0.0804703044669047	-0.5422260696848522	-0.38100711763101075	-0.44542716451848363
0.0060000000000008935	-0.010418906079762053	-0.09938815771624947	-0.07348268737487347	-0.17673325565387601	-0.031579163850792416	-0.01083294248494532	0.08948720646587029	-0.05713959595845866	-0.08941047231667547	-0.5813860807816889	-0.40854974687780227	-0.5022798659773078
0.007000000000001005	-0.01490542642210206	-0.11199475635871839	-0.0918821948511963	-0.18557720847044365	-0.031127695723735412	-0.016099971951445163	0.0842135266700986	-0.0636968372189927	-0.09916998545725782	-0.6226488542508882	-0.43946051186090823	-0.5627348063076143
0.008000000000000895	-0.019736826344816924	-0.1253523643345971	-0.1121531794983622	-0.19620527118952197	-0.031149343980618537	-0.023817579957480378	0.07712727176754376	-0.07063979961463306	-0.10998624980386379	-0.6690933449115403	-0.47480219648655014	-0.6270421307773674
0.009000000000000785	-0.02464589078020755	-0.13918975438275275	-0.13568133151352035	-0.2128228215517951	-0.034442405074442226	-0.03488593399352258	0.06914570458602075	-0.07802576240218385	-0.12153304178238503	-0.7215487819632225	-0.5142279602331936	-0.6959490386615605
0.010000000000000897	-0.029988832695918653	-0.15390014176668204	-0.16244996634217462	-0.23162260330221382	-0.03969145040239944	-0.04701186615586137	0.06015549986246149	-0.08575186039839974	-0.13386857240055985	-0.7800666660812934	-0.557591339065552	-0.7716086214180532
0.011000000000001009	-0.03566040649502665	-0.1691113167272293	-0.18899744222534798	-0.24769972327326376	-0.04493377927208372	-0.057714980283679405	0.04838584740436959	-0.0941925482100879	-0.14715715666461573	-0.8442848154416891	-0.6049685722178635	-0.852057101576015
0.012000000000000899	-0.041807233396350785	-0.18491394825262447	-0.21544485573681743	-0.2644725289737094	-0.050584272231512406	-0.06876260634318504	0.03395162076632735	-0.10321117313527181	-0.16172264347476786	-0.9157717858049949	-0.6577692308303814	-0.9404639869865686
0.013000000000000789	-0.04855919685161562	-0.20193684663583455	-0.2440622046957885	-0.28541450325023876	-0.05702860591411611	-0.08159718538946831	0.01713769545820432	-0.11294213026243749	-0.1773926971074804	-0.9938385274522307	-0.7155715652485667	-1.0370607404200591
0.0140000000000009	-0.05547939849009233	-0.22062395312669958	-0.2741899586836415	-0.3059617303632417	-0.06333318128478717	-0.09357680435129086	-0.0019767345427733805	-0.12322236354968301	-0.19445028254571523	-1.0788336373697178	-0.7775899358652095	-1.1448394112712514
0.015000000000001013	-0.06284488373210331	-0.24070015842692735	-0.3036416037944786	-0.32306915468194497	-0.06827412559073641	-0.10331213241369169	-0.02223275790199965	-0.1342740996542568	-0.21256898154740603	-1.1681988527853668	-0.8444675845772764	-1.2555992713136142
0.016000000000000902	-0.07038454507291018	-0.26186037707520105	-0.3340228145468246	-0.34305331181918214	-0.07303924454676142	-0.11335046786352324	-0.04018936063343906	-0.1464331172942697	-0.2320674992393634	-1.2618120703540965	-0.9160282150773069	-1.367962813924186
0.017000000000000792	-0.07822883334725066	-0.2845191171162901	-0.36828571562767265	-0.3692308988204651	-0.07925937047754011	-0.12622037307242193	-0.054207580311543324	-0.15973853414244066	-0.2532361035386338	-1.3626718034138028	-0.9907353851349601	-1.485568798281492
0.018000000000000904	-0.08669379138245664	-0.30875796987668186	-0.4078122347692748	-0.3971082786524425	-0.08628253838278334	-0.13987498862123993	-0.06478858628723423	-0.173917861502294	-0.2758827599004302	-1.4732188666577097	-1.0724495049505942	-1.6143586783693673
0.019000000000001016	-0.09581017330540326	-0.33405041467355945	-0.45064813997125364	-0.42333004967373167	-0.09238979731471372	-0.15131399445018928	-0.07417064423495728	-0.18887638712135937	-0.300104273954022	-1.5981769020598584	-1.1761780134169149	-1.7472505829785447
0.020000000000000906	-0.10559158453098379	-0.3589155880365339	-0.49502454135395313	-0.4495474114381873	-0.09757300116364315	-0.16141669395668806	-0.08474446962765475	-0.20461519456395416	-0.32587046065268666	-1.7372542872148418	-1.276478152481438	-1.87786731182031
0.021000000000000796	-0.1159608655791902	-0.3845818792430258	-0.5430480013557175	-0.4758067826553731	-0.1031498419426945	-0.17159468683748472	-0.09783937644598009	-0.2213442119050235	-0.35316474003004794	-1.8758832191823225	-1.3719357008939113	-2.0070237291918493
0.022000000000000908	-0.12688497399729978	-0.41124880670332586	-0.5946564834336878	-0.5025852491807904	-0.10939503191888526	-0.1835499397395916	-0.11229445745408398	-0.23915468813921037	-0.3820220612231066	-2.0143653480764185	-1.468585884640002	-2.1327852408518444
0.02300000000000102	-0.13836594016586692	-0.4377134339504204	-0.648733388611236	-0.5306023467533492	-0.11648293489712506	-0.19654943927316734	-0.1269756491543438	-0.2579906975942268	-0.4125085328690919	-2.1538238543955406	-1.5833629550381476	-2.2575236938803984
0.02400000000000091	-0.15025311479782388	-0.4628638180805429	-0.7138112453468164	-0.5600351736925173	-0.12389811784585081	-0.20935537497809875	-0.14170897846990727	-0.27800347941151005	-0.44435520647339155	-2.2989792618550093	-1.701513034682602	-2.384812209513352
0.0250000000000008	-0.16223320352492956	-0.48765925154748935	-0.7849297384803778	-0.5917461929871262	-0.13189315208246222	-0.2220179470803271	-0.15745794351770784	-0.29877652125732024	-0.47937600135421315	-2.459603120681211	-1.8139344796170889	-2.5103544520255343
0.02600000000000091	-0.17467172871483683	-0.5127314518152237	-0.8544553831576726	-0.6343417716821663	-0.14056284169685168	-0.23611546960479626	-0.17498058049438564	-0.3202552639474989	-0.5164062608003479	-2.618194873499742	-1.92457486478314	-2.6299515624910637
0.027000000000001023	-0.18763324486058092	-0.5374846971478684	-0.9223771100351519	-0.6746701278894449	-0.14994097918428484	-0.252613096725576	-0.1938034392460038	-0.34277296387063944	-0.5534260801870534	-2.769918658101638	-2.0440847512191547	-2.745506842600815
0.028000000000000913	-0.20101061843706813	-0.5619340216401819	-0.9904787184697684	-0.7126121577631737	-0.15907163170060795	-0.26861561071834056	-0.2124466678289116	-0.36663451454504176	-0.5910790697188574	-2.9220639893325675	-2.169304428729716	-2.856398760039038
0.029000000000000803	-0.21450020489390903	-0.5858923079461016	-1.0610385039607808	-0.7508853304316926	-0.1677260479152741	-0.2819037633473151	-0.23064375671356407	-0.3916924009900904	-0.6300492108039625	-3.085148121178328	-2.2856459306234016	-2.9646167479412564
0.030000000000000915	-0.22818962594506775	-0.6092711113271896	-1.1425301812076132	-0.7938376283719805	-0.1762307855132128	-0.2938277706216921	-0.24915071558241872	-0.41760798060403864	-0.6701632338792414	-3.250831928644229	-2.3999255448245185	-3.0749596401461194
0.031000000000001027	-0.24212351975460167	-0.6317288605551292	-1.2283338604820888	-0.830976455393367	-0.18477362760828298	-0.306310599417255	-0.2677344883591086	-0.4447405175031306	-0.7107251492680973	-3.409321641501498	-2.5224986286678814	-3.1808397465475946
0.03200000000000092	-0.25623008745727044	-0.6532902248087461	-1.30899670152718	-0.864192927140405	-0.19329824850371735	-0.31815450718712324	-0.28583967007906913	-0.47417560677749304	-0.7522290369471383	-3.5594947556227474	-2.6459223059942802	-3.276368997006701
0.033000000000000806	-0.2702492148236445	-0.6745485956357694	-1.3857399317209307	-0.8973344239875478	-0.2021993041953021	-0.3290008556589995	-0.30337519311020616	-0.5044658293529518	-0.7943918316983036	-3.7099068235172927	-2.7593368007801593	-3.366586579134401
0.03400000000000092	-0.28409942724065707	-0.6952221236320231	-1.460512268040944	-0.9393401524271471	-0.21210353003178198	-0.3401103214496305	-0.3212095204121572	-0.5329957673030632	-0.8435586597285735	-3.865245083446779	-2.8705675549798646	-3.455728856635692
0.03500000000000103	-0.2982089927830543	-0.7174283879336703	-1.5353170144564778	-0.9762916494719936	-0.22835748465644878	-0.3533544428559538	-0.3393345297070304	-0.5605917559746021	-0.9039468421616188	-4.014995495077776	-2.9921168277846997	-3.5460093732169287
0.03600000000000092	-0.31226519590880486	-0.7511940459712088	-1.619439340560231	-1.0088105163205174	-0.24468576469115014	-0.3682091321238962	-0.3588669484102014	-0.5880940270306011	-0.9575741369970276	-4.1580217880188926	-3.106114110706821	-3.640429220101313
0.03700000000000081	-0.32606997145420274	-0.7927592119408697	-1.7054012176349442	-1.0411441847727214	-0.2571352630209365	-0.384520427417896	-0.3817941858888386	-0.6163057054107133	-1.0045425302938953	-4.302020448360031	-3.2125698332754378	-3.731852639876942
0.03800000000000092	-0.34030179797088334	-0.8217812065651352	-1.7877459145012509	-1.0795230402385934	-0.2674693410692688	-0.4016267102881713	-0.4080674647939031	-0.6456378815096855	-1.047657736631695	-4.447372484303615	-3.320788333769015	-3.8164154974742526
0.039000000000001034	-0.3546446550867771	-0.84493685171423	-1.8671649163134776	-1.1157896786134045	-0.2757141413266113	-0.41824702401454317	-0.4374495959285404	-0.6762192131392785	-1.0959997861633688	-4.581436965167563	-3.4358407240665425	-3.8991556196083983
0.040000000000000924	-0.36880221818645814	-0.8653669472929278	-1.9509856989782588	-1.146360812583527	-0.28293917404167285	-0.4337959678116796	-0.4696369450712462	-0.7076851612735027	-1.1535511847076572	-4.708909641680439	-3.5411184903448594	-3.979696439203633
0.041000000000000814	-0.3825890900580206	-0.8847328249536457	-2.038692076382898	-1.1767436811894827	-0.29078775077731106	-0.4489599089487256	-0.5046196988532523	-0.7386205164427792	-1.2022591967979515	-4.840581091882885	-3.6428040805556305	-4.0581049725340295
0.042000000000000925	-0.39657602348743126	-0.9076826933319238	-2.1206535379544555	-1.2095496061740547	-0.30449819703406095	-0.4641828186122333	-0.5411063471648225	-0.7691007685131858	-1.2430204134253806	-4.972597548638636	-3.7526531119459237	-4.13685325034408
0.04300000000000104	-0.41055148229750416	-0.9457252500037485	-2.1941961883002077	-1.2490249813933296	-0.3157647644679952	-0.4801932517274363	-0.5785150825398759	-0.8006594166070249	-1.2801020576473487	-5.092839503817716	-3.8598189506546365	-4.212548040138389
0.04400000000000093	-0.42430773432023344	-0.9732105362968324	-2.2647138447840294	-1.284347505722383	-0.3233051681397348	-0.49570615920060906	-0.6151742695483906	-0.8318717632677793	-1.3165728998433037	-5.2040457913011515	-3.95592843718841	-4.28068588278108
0.04500000000000082	-0.43730072706222173	-0.9923127430301645	-2.3423113399404962	-1.3171538704832855	-0.3284394510116632	-0.5104084180888426	-0.6499305075597784	-0.8619500721690104	-1.3630248229098731	-5.315554610515502	-4.051727391801098	-4.348031133760816
0.04600000000000093	-0.44965481830919085	-1.0086581942165873	-2.418499987826329	-1.3476383016886562	-0.332888193208143	-0.5243237353640261	-0.6826326724477875	-0.8921040232967685	-1.4105608475324547	-5.432707285310435	-4.1529380781806555	-4.418192557526092
0.04700000000000104	-0.46168605631540294	-1.0240544968273084	-2.489233333228801	-1.3833921369686657	-0.3379480448420325	-0.5374322833894754	-0.7130762858424319	-0.9231962933894728	-1.4481716398160065	-5.544106380800752	-4.243134543501565	-4.4884814277185425
0.04800000000000093	-0.47359406046972546	-1.0395491217208526	-2.558018277392667	-1.4193744457260515	-0.3484067417188127	-0.5497668187671572	-0.741789948046491	-0.9542142675811796	-1.4805225558586812	-5.649620283339517	-4.3271744102434875	-4.556306740107457
0.04900000000000082	-0.4858398487698922	-1.0654635864415725	-2.6351671815918367	-1.449691465457994	-0.3567404214333913	-0.5616279373988344	-0.7678625077384129	-0.9843176761751968	-1.5114817663408222	-5.7533407106126395	-4.417193408534868	-4.6198433026097705
0.05000000000000093	-0.49800596510564155	-1.095681261573205	-2.7127592390410804	-1.4774336704181654	-0.36256576000069557	-0.5742577252327465	-0.7900005087321337	-1.0138636701491865	-1.5487614384623567	-5.860210463182251	-4.501895712114234	-4.676636115301267
0.051000000000001044	-0.5100167118836769	-1.1142490721952676	-2.780887394331496	-1.507544442397638	-0.36763549491663994	-0.587562189791985	-0.8080513092742131	-1.0450334873314153	-1.5922858369985111	-5.959558021976949	-4.579016716735426	-4.729993962344841
0.052000000000000934	-0.5222634027725552	-1.1276588658765614	-2.842009206832643	-1.5464038431450775	-0.3735736532428917	-0.6008131569434279	-0.822745288777684	-1.0792772341708285	-1.6265698455901156	-6.051661544750604	-4.658192748807971	-4.784179876758929
0.053000000000000824	-0.5343765092694873	-1.1401456784817556	-2.906905650396594	-1.578930639546207	-0.38083654970074377	-0.6138688963354418	-0.8363792403517638	-1.110561173044959	-1.6538946731885038	-6.140483531146126	-4.74198126911799	-4.835726223494659
0.054000000000000936	-0.5458532678995702	-1.1539629840805585	-2.9723227841560096	-1.6071397893161998	-0.39062930777626453	-0.6268160868566017	-0.8509800505235869	-1.1395663123098092	-1.678543518794561	-6.231003413974586	-4.813243726941457	-4.884334571553144
0.05500000000000105	-0.5571249907234355	-1.169275591534608	-3.0279853536786763	-1.635932644729543	-0.4037538672788026	-0.6390884755953242	-0.866128389054359	-1.1674940787266486	-1.7041401844417587	-6.32035542668977	-4.876231840499014	-4.93105864620709
0.05600000000000094	-0.5685745413791388	-1.1970890493220705	-3.0758599466000947	-1.6684712447768995	-0.4119129757264452	-0.6508861431585504	-0.8811064956217107	-1.1972724765185527	-1.73972060908715	-6.40045802818951	-4.941147528201404	-4.9746021134296186
0.05700000000000083	-0.5802086315890074	-1.2272430260953384	-3.1248689995383234	-1.7059785828153504	-0.4172671469627014	-0.6627991411655086	-0.8951077933643112	-1.2244448224185045	-1.7766981569400992	-6.475798474844937	-5.011512721428827	-5.014900245905584
0.05800000000000094	-0.5917397196368385	-1.2461804952690543	-3.1805917811929594	-1.7367342793211533	-0.42214374578616226	-0.6750158609067498	-0.908532089092303	-1.2475953110365725	-1.805604680436693	-6.550244736761241	-5.072506628305606	-5.055963539051782
0.05900000000000105	-0.603060460004809	-1.2596807094645925	-3.2331504964176947	-1.765314444848508	-0.42820048251018444	-0.6868308959545428	-0.9216539943757548	-1.2703820920323874	-1.8304021169939477	-6.630103275959932	-5.127616014046104	-5.097921100699851
0.06000000000000094	-0.6139683381872592	-1.2712771530479512	-3.2801051722492454	-1.7947317881457396	-0.439449998689682	-0.6980097523367356	-0.9342049526188106	-1.2939614190800393	-1.8547991147476852	-6.705680625526538	-5.186195382736044	-5.13452782348181
0.06100000000000083	-0.6245696171791503	-1.2834900610321232	-3.327422882403311	-1.8303013644244757	-0.4550122583951927	-0.7084247900276508	-0.945558507286406	-1.3203883633500813	-1.8816071293084962	-6.77461317701674	-5.240546660221046	-5.1655819676627335
0.06200000000000094	-0.6347553900456412	-1.306220498974609	-3.3806251688932187	-1.8603155652638121	-0.46794876445892186	-0.7181889468879752	-0.9559171299845288	-1.3479907142570666	-1.9110663717769343	-6.83962971139123	-5.286108239349711	-5.196742943968164
0.06300000000000106	-0.6445931204361645	-1.3344622803811796	-3.4279159944087105	-1.8841498015878586	-0.47883722588797917	-0.7255275074033863	-0.9649683084371335	-1.3706012955944713	-1.9469351263819974	-6.907755874573048	-5.330481190806948	-5.229386704635768
0.06400000000000095	-0.6540138376943209	-1.3498935814382516	-3.4663520407445176	-1.9048655215025492	-0.4878333980688221	-0.7307684453117864	-0.9729900226764564	-1.3909009507170358	-1.978022662306437	-6.971752420663267	-5.3810464890254615	-5.261524871535588
0.06500000000000083	-0.6629493457173489	-1.3594737597020223	-3.5006125522982328	-1.9255215704095305	-0.49658191151818803	-0.7350129683935658	-0.9808495709056828	-1.410488625219553	-2.0054154881172854	-7.028384123919936	-5.4310967221340265	-5.293783214030473
0.06600000000000095	-0.6715587439168895	-1.3682641405442277	-3.539899886972951	-1.9515921816255735	-0.5079346601556287	-0.7397222735779349	-0.990703268909009	-1.4336373864588445	-2.031759785061822	-7.078303873111037	-5.473405826384789	-5.324885882103994
0.06700000000000106	-0.6804899381293336	-1.378215813150508	-3.587168804021772	-1.9706800741507629	-0.5227476503898334	-0.7446826301478973	-1.0044573440752522	-1.456580263160817	-2.058203790344942	-7.126513723800079	-5.513266201423561	-5.352258627293686
0.06800000000000095	-0.6897192763568664	-1.3916106661066387	-3.6323985850256775	-1.9859813577394525	-0.5316293471671159	-0.7492878019111792	-1.0224016826407105	-1.4770321905472061	-2.0836399253804827	-7.177918937047348	-5.560785058207353	-5.375630212084669
0.06900000000000084	-0.6987920373112081	-1.42071692211648	-3.674589562088356	-2.000358958864543	-0.535835620407759	-0.753043592350752	-1.043985534735834	-1.4945917533233002	-2.116088656709205	-7.22502457745363	-5.606796499610808	-5.398377704165766
0.07000000000000095	-0.7074933654131678	-1.4428881148861916	-3.715635285976098	-2.0145458603802338	-0.5372773929963834	-0.7575534570951515	-1.0684365167002576	-1.511368414063408	-2.147101792856352	-7.267265740972413	-5.647026170105623	-5.422502742047621
0.07100000000000106	-0.715654414250433	-1.456789934049787	-3.761052249745302	-2.0277535880305835	-0.5382707783193894	-0.7631837360259192	-1.0933833539636315	-1.5312489509275071	-2.1727676274897574	-7.306301885089682	-5.685729553597776	-5.4435640396903855
0.07200000000000095	-0.7241488884856002	-1.467310875116989	-3.805631383563224	-2.047484837247498	-0.5424184676376954	-0.7686625547639738	-1.1173000721887847	-1.5484370809261714	-2.1968129229052122	-7.347896361173616	-5.731757817262961	-5.460444780329447
0.07300000000000084	-0.7327272126177927	-1.4772479496275963	-3.845476994677979	-2.0660434726190817	-0.5499160890429547	-0.7739323863319905	-1.1393376930664738	-1.5644630770680468	-2.219824668727243	-7.38998137870821	-5.77253375145638	-5.476614108067314
0.07400000000000095	-0.7409454698317867	-1.4908060079457734	-3.881659967914703	-2.079064650838807	-0.5529213215092755	-0.7799422670866606	-1.160076632597375	-1.5780889376139997	-2.242463127426953	-7.427118264573847	-5.807625718986134	-5.496223406812312
0.07500000000000107	-0.7489356161011133	-1.5202302850090776	-3.9153750032089327	-2.090322041447429	-0.5537097213842048	-0.7869166155267522	-1.1792873659973973	-1.5908943908336306	-2.270302381321935	-7.460521825073112	-5.842922207308137	-5.51588752179258
0.07600000000000096	-0.7571794641865139	-1.5416207483652968	-3.9538352678061375	-2.1020994157616153	-0.554978166959009	-0.7940497814518415	-1.1970437647334444	-1.6078127373190079	-2.3014318359383896	-7.491483924667584	-5.883551463981713	-5.533637721616239
0.07700000000000085	-0.7655366261542735	-1.5550533733218883	-3.9965972896838386	-2.1152328746142697	-0.5601536411415878	-0.8012330258593324	-1.2145036231446358	-1.6230666357456165	-2.3268215646626094	-7.526253073358011	-5.918279674475741	-5.549358082843587
0.07800000000000096	-0.7741370823541119	-1.5655955076597385	-4.037463126397239	-2.1321642115275776	-0.5798779709642786	-0.8090947532805945	-1.2314806472133752	-1.637289146450213	-2.3487139011037623	-7.559454284305425	-5.950781279356648	-5.5633085202479124
0.07900000000000107	-0.7825597591394713	-1.575971712808371	-4.073851373238693	-2.156157763762849	-0.5918979812642661	-0.8179342362326865	-1.2475606937369794	-1.6512081555301446	-2.368117138665045	-7.587401935235733	-5.98643169717928	-5.577058329053218
0.08000000000000096	-0.7908953630280099	-1.5870693338455317	-4.108993006987366	-2.17423076653242	-0.5962970872449632	-0.8265548503061679	-1.2612158530725242	-1.6653826680642345	-2.3886852050735556	-7.613203610952931	-6.027897291398988	-5.591959283450155
0.08100000000000085	-0.7988681880741665	-1.609052797363076	-4.149224095007906	-2.1883044608641296	-0.5978816686012575	-0.833670808162357	-1.2733509738347173	-1.6800253013654387	-2.4168469120897678	-7.6404854708875005	-6.063471274987333	-5.6094142724967515
0.08200000000000096	-0.8067046307715419	-1.634041281602764	-4.186036615172157	-2.2012790803238773	-0.6001296212457521	-0.838992767503465	-1.2846573666760122	-1.6985820356601846	-2.4421193598767545	-7.672652801688895	-6.09554307525004	-5.627451433356877
0.08300000000000107	-0.8145383300135298	-1.6465343858211463	-4.215132727776678	-2.2149915107280918	-0.604701763165156	-0.8443185124762623	-1.2961627611672182	-1.7152188752137838	-2.4628830313892633	-7.700706810978854	-6.128353820028709	-5.643824432455624
0.08400000000000096	-0.8227441281393332	-1.6524427116008482	-4.237196117549199	-2.230217770602365	-0.6121780099160731	-0.8489986773607693	-1.3057510963387435	-1.7291618029131892	-2.4807928253901763	-7.72317923383424	-6.166464111290022	-5.659259099674962
0.08500000000000085	-0.8311291435034702	-1.6563021247018876	-4.257107613823186	-2.2466510184174515	-0.6262762098347622	-0.8511972145478295	-1.3118509328749262	-1.7423470249769002	-2.4971185541056853	-7.744268150413651	-6.198911440127415	-5.677494196911085
0.08600000000000096	-0.8395966060498449	-1.660202186624714	-4.283606443071241	-2.267095129510153	-0.638269935343954	-0.8517627401737756	-1.3138535024344442	-1.755889258165324	-2.5134777540206827	-7.768996384831829	-6.226879979834821	-5.69710699127863
0.08700000000000108	-0.8478737378633873	-1.665525549416584	-4.311583847733061	-2.29652233526835	-0.6496719985759232	-0.8517263253770702	-1.3137213013398423	-1.7714597819004652	-2.536166259460457	-7.797551065796477	-6.2530886002924815	-5.715134240654056
0.08800000000000097	-0.8561982771689111	-1.6761868758309937	-4.336225531289016	-2.3209564623369605	-0.6678389310225994	-0.8509719370003309	-1.3133802973607016	-1.7890625436613203	-2.5569849698603413	-7.820107195461363	-6.283427581903456	-5.729514036321524
0.08900000000000086	-0.8647449764536054	-1.7025863955468947	-4.358999844105705	-2.340538513989662	-0.6789295755868578	-0.849872035268519	-1.312960261625983	-1.8028370405488217	-2.5737569377093004	-7.83828327937636	-6.308284689049092	-5.742307986804645
0.09000000000000097	-0.8730619343167624	-1.7209540164588388	-4.381449101771174	-2.3579254545681034	-0.6869656037384122	-0.8482837501730415	-1.3134845409607496	-1.8141447197772322	-2.5890106453322934	-7.854794008248596	-6.326382674945227	-5.7545117363925735
0.09100000000000108	-0.8808688051468334	-1.7325783380040274	-4.403827142927977	-2.375870008801735	-0.6946926372580681	-0.8468144381301029	-1.3146872425650369	-1.8247387043652152	-2.6028093654174214	-7.876785754242359	-6.342226026259915	-5.765294440879393
0.09200000000000097	-0.8883785293510464	-1.741925501572218	-4.428771282266934	-2.3944431553777656	-0.7074509372270984	-0.8466839293966172	-1.3165610340287512	-1.8363969809378076	-2.6145090164305356	-7.901956932006136	-6.359913005863191	-5.774160318690607
0.09300000000000086	-0.8954873285375	-1.7512123811637184	-4.465071820851817	-2.4171906710338074	-0.7232615158101301	-0.8474362171637772	-1.3177518909986423	-1.8523789049880734	-2.6237960918828676	-7.922729396177208	-6.383214418781488	-5.781905151123893
0.09400000000000097	-0.9028267795439066	-1.7619832721783193	-4.503160308044562	-2.4428145387573976	-0.7371924079720932	-0.8495912241551444	-1.3181236006038108	-1.8666204353603606	-2.637099659537944	-7.939784712893147	-6.400587923801548	-5.789572985182577
0.09500000000000108	-0.9106258370989028	-1.7762027313545539	-4.534465374694457	-2.462345321307391	-0.7508019458442546	-0.8510020407874933	-1.3157287029211087	-1.877745793396665	-2.6573047684987268	-7.956081647846035	-6.413360013322911	-5.796882708872688
0.09600000000000097	-0.9182820542813859	-1.8057345525246045	-4.560568098393725	-2.478125315114334	-0.769640884804896	-0.8506175991104005	-1.3106925979881117	-1.886667934368906	-2.6722490368149585	-7.976059503976944	-6.425487444178599	-5.805253311238192
0.09700000000000086	-0.9257143342140312	-1.8280432162704892	-4.5849392614192475	-2.490862625314756	-0.7854638900289267	-0.847942176910551	-1.3059159703431638	-1.8949374188529884	-2.683129310436317	-8.003158047917072	-6.445731858280665	-5.816419191042159
0.09800000000000098	-0.932635556957124	-1.8416193771814662	-4.614349957301612	-2.5011648936140305	-0.7967502247635395	-0.8429858037817963	-1.3132817444450156	-1.9039391369655323	-2.6910632837541337	-8.028274842038648	-6.462729329054654	-5.830154133814455
0.09900000000000109	-0.9388808440224841	-1.852499795566824	-4.644195337692438	-2.5102168892877597	-0.8057797178197988	-0.8365189778427092	-1.3162191328421204	-1.9173812083047126	-2.69838657567297	-8.04942086434669	-6.473172239610159	-5.8424298071392275
0.10000000000000098	-0.9453867918478207	-1.8623355126446592	-4.665084984987082	-2.520677304066484	-0.808125733767667	-0.8290441305445688	-1.3133507315379187	-1.9326344031155103	-2.7070360094554706	-8.070337466070697	-6.480798208065476	-5.852982909024502
0.10100000000000087	-0.9520326521300904	-1.8730100335935296	-4.6777178745104475	-2.535996089324457	-0.807435754633125	-0.8221920130601953	-1.3094369898340872	-1.9440354351913436	-2.71866595346643	-8.098439656126827	-6.492283520397061	-5.864234531375791
0.10200000000000098	-0.9586324492329329	-1.8853931120943574	-4.685746847210505	-2.5449177082704604	-0.8066014621098725	-0.8225890014659268	-1.3048362316959037	-1.952367193302753	-2.731347755815223	-8.128259290048645	-6.50294151350155	-5.878013374838339
0.10300000000000109	-0.9651761971457151	-1.9009813640091788	-4.690034671643122	-2.5504032724577264	-0.8072906205081261	-0.8389774105143193	-1.2997368923139545	-1.959376543087348	-2.7440571403843834	-8.15383613627243	-6.508105373057584	-5.891550707849067
0.10400000000000098	-0.9715442030224076	-1.9315312259391424	-4.695166968362988	-2.5552037097752685	-0.8090770545876076	-0.8489712917964664	-1.303968582802032	-1.9663415645554416	-2.7603200268547043	-8.175307419343955	-6.510301751908805	-5.902626724942418
0.10500000000000087	-0.9771557283745304	-1.9539281650117952	-4.7032766091735745	-2.560125963089955	-0.8116017107240191	-0.8539316902249005	-1.3053733431655044	-1.9748221278677534	-2.7811702969601577	-8.194845640023424	-6.5131357579523765	-5.913626883372721
0.10600000000000098	-0.9822156053677621	-1.9677357658514225	-4.707435602098556	-2.5650659128992412	-0.8197505423659601	-0.8568413355844178	-1.3007140184783357	-1.9845059745373994	-2.7950676104723695	-8.21859393875259	-6.52031094059387	-5.926512933780283
0.1070000000000011	-0.9875385341237619	-1.9769520239792644	-4.707641878822203	-2.5694750279039864	-0.8290508689134249	-0.8586566119525514	-1.294775535025231	-1.9953902536155192	-2.80579631547075	-8.242702767242914	-6.521901375577016	-5.942125383971228
0.10800000000000098	-0.9925006288247094	-1.984670720919465	-4.706647441069802	-2.574002677510249	-0.8350378842077666	-0.8597074416125058	-1.290990990046694	-2.0104928496512957	-2.817430908328801	-8.263015447633922	-6.51957279469488	-5.956858759628883
0.10900000000000087	-0.9968420802517279	-1.9922612094863932	-4.707224610500902	-2.581285951381618	-0.847021872129121	-0.8609998235264783	-1.291344888032694	-2.022873746692412	-2.8285776597680505	-8.281030307587642	-6.516947498785443	-5.9681235824379195
0.11000000000000099	-1.001344162868022	-2.002207150215668	-4.711021903691879	-2.59780186656651	-0.8538720873576174	-0.8757691844421791	-1.2939017208171713	-2.032827423470196	-2.837905456290452	-8.297680802471087	-6.515632089909401	-5.97653744407349
0.1110000000000011	-1.0054948603672933	-2.0262788977056	-4.71813254498895	-2.6107678192975956	-0.8563079444713483	-0.8868402795389457	-1.3043768583289896	-2.0425656873657116	-2.8508115472525914	-8.31817697295499	-6.521607820921139	-5.983398342140004
0.11200000000000099	-1.0089431645857232	-2.041639161334544	-4.732213354764074	-2.620299632851678	-0.8574602229671522	-0.8907759757624075	-1.3208999497479836	-2.0534980548051056	-2.8682093756676874	-8.341060879081478	-6.527495977954906	-5.988368317920004
0.11300000000000088	-1.011956406509249	-2.0479218568013158	-4.7540044966862025	-2.628948887708778	-0.857820843954303	-0.8920120985983302	-1.3313457480515207	-2.06519171612938	-2.8804316486786163	-8.360733664671264	-6.528611779741556	-5.991066307609847
0.11400000000000099	-1.014555968454856	-2.049994954865962	-4.772959296464162	-2.637944639964121	-0.8578669284957322	-0.893625684601219	-1.3393067338784739	-2.076127636417471	-2.889531765515931	-8.377015133575172	-6.527297959193366	-5.994791684947464
0.1150000000000011	-1.0173225372771426	-2.050919402358352	-4.7851046107962425	-2.6471759466544813	-0.8577472194905003	-0.8970377856231596	-1.3455020356457157	-2.0865650691012374	-2.8968886758095547	-8.39127890742345	-6.526728764314734	-6.000374131564982
0.11600000000000099	-1.0201857431907306	-2.0523047498742506	-4.792775353498659	-2.65723172428824	-0.8585536310716494	-0.901359933831174	-1.3503128426556146	-2.100492979109311	-2.903454726869624	-8.405580370288359	-6.533962151478863	-6.006176304114565
0.11700000000000088	-1.0225945724867445	-2.0544235763613483	-4.799478247677973	-2.6679138793348827	-0.8633380601132844	-0.9162634764200266	-1.3547538556694894	-2.1134424033618076	-2.9113262018053083	-8.425598401952591	-6.540160438542169	-6.010880311221978
0.11800000000000099	-1.025155383991848	-2.057539521394234	-4.807649184396927	-2.679737505086726	-0.8647737046781184	-0.93271770612784	-1.3599738190606643	-2.123545840378726	-2.9203967339630554	-8.44442195631471	-6.541973582096618	-6.016271076728903
0.1190000000000011	-1.0283389643679197	-2.0717680101076232	-4.817885112469383	-2.695464781554479	-0.863694276127392	-0.9390466942161573	-1.365891132270418	-2.1325717928130223	-2.92881363421562	-8.459115442526027	-6.542235574642313	-6.024154563868215
0.120000000000001	-1.0314933361707568	-2.0853777788442436	-4.833264307370815	-2.719496496847006	-0.8611880883512072	-0.9391622941986713	-1.3811425325867244	-2.1408467557229396	-2.9363491430534276	-8.471796336091915	-6.5478996578169655	-6.032146188103398
0.12100000000000088	-1.0349226205141988	-2.087724898801846	-4.855600942711729	-2.738775744077025	-0.8575095206353864	-0.9355861891008069	-1.3927186769384585	-2.148559897433974	-2.9503351034935688	-8.484639410846802	-6.55375868003117	-6.038105894481561
0.122000000000001	-1.0383746141270926	-2.0850552842974044	-4.875654004962089	-2.7540017246227038	-0.8526551869469335	-0.9298382714957898	-1.3980186860134358	-2.156365098382949	-2.9620709533052145	-8.502571648103547	-6.551527103610858	-6.042710190468614
0.12300000000000111	-1.0416056789389212	-2.080685564675667	-4.889345067156041	-2.766967872261956	-0.8475159914074428	-0.9231825116404856	-1.3993039896866426	-2.164287116980927	-2.9691202467658733	-8.516521362830664	-6.546193408399498	-6.048229477615685
0.124000000000001	-1.044873552070675	-2.0756788307436342	-4.897267014794335	-2.7790870855056897	-0.8515113326220682	-0.9167097613551085	-1.397765544757655	-2.175062403909989	-2.9750868922310545	-8.524674231954583	-6.54120388538197	-6.0553799600836244
0.1250000000000009	-1.047831335642077	-2.07109595944911	-4.903508535870864	-2.7910873305637582	-0.8566159726645259	-0.9143752896708226	-1.3956773448075197	-2.1891050703352937	-2.982781143025566	-8.529458201777539	-6.542301411503378	-6.063318364431984
0.126000000000001	-1.0504081522376785	-2.0671884472937836	-4.913354276153663	-2.803416554441772	-0.8530399409756423	-0.9255704501853907	-1.3947536342459939	-2.2012252661625986	-2.9893125911836123	-8.53189101898465	-6.544034228323813	-6.071139916900436
0.1270000000000011	-1.0529133113707083	-2.064166305261535	-4.930306507839698	-2.8216302840756886	-0.8451880796894873	-0.9281872554375549	-1.3975333554279152	-2.2107492328884324	-2.9936581904559696	-8.531971481411997	-6.538565103441965	-6.077518638047325
0.128000000000001	-1.0550018526673561	-2.0614801075456657	-4.944251551419801	-2.8394832958106497	-0.8357662014456158	-0.9236975115709646	-1.4102273745118425	-2.2185648456336655	-2.99671122656032	-8.53562174763351	-6.529132199636986	-6.081995192701021
0.1290000000000009	-1.05656845912349	-2.066150898899631	-4.952345495142704	-2.8521282142695785	-0.8258938145186863	-0.916205410572242	-1.4175137346338094	-2.2253485914512545	-2.999112200667843	-8.543932142060513	-6.518983083524431	-6.087520496418678
0.130000000000001	-1.0580536619312935	-2.081671502003659	-4.955222308453293	-2.862942782294896	-0.8159641809599428	-0.908059003735612	-1.4193234437602908	-2.231675314779194	-3.0018035431054817	-8.548279473034723	-6.511716453738409	-6.093325742069059
0.13100000000000112	-1.0597461561939474	-2.0860304374686116	-4.952121436917748	-2.8733009263164853	-0.8067089056353409	-0.8996748863727327	-1.4194118737110177	-2.237815012745468	-3.00621743181397	-8.548510297897552	-6.5125170401764505	-6.097091235322051
0.132000000000001	-1.0618360580938475	-2.083162550313156	-4.944922546906254	-2.8820470798392432	-0.7988714706424472	-0.8921356420659516	-1.4193795096593949	-2.2473548513289017	-3.0126309492675407	-8.546961267455773	-6.511101799661012	-6.098638631209845
0.1330000000000009	-1.0644135609115666	-2.0778810963786203	-4.937743893055491	-2.8894015299526385	-0.7925867247432759	-0.8843460964957005	-1.4191597130391664	-2.258207393469215	-3.018892470854875	-8.54461428930241	-6.507303962580815	-6.100134341787306
0.134000000000001	-1.066558799169454	-2.0725596057023576	-4.9356054816104775	-2.89618098763258	-0.7885117416364922	-0.875876010142982	-1.4169635185667493	-2.2658369247589047	-3.0238283979964042	-8.546975419176993	-6.50408350957107	-6.103204872516464
0.13500000000000112	-1.0688578694596325	-2.068216658981071	-4.933298221448373	-2.9064011592409114	-0.7899334920742179	-0.8695371848283157	-1.4136452327844127	-2.271264695859151	-3.0274429955502447	-8.553421882103025	-6.504657681935933	-6.105696537369476
0.136000000000001	-1.0711077552776946	-2.0641608970956984	-4.924587500626106	-2.9222296447181426	-0.7940962389541432	-0.8791257369509309	-1.4109910676802424	-2.2757201253349524	-3.0307417426611036	-8.557170106930796	-6.516869427222263	-6.106530023653154
0.1370000000000009	-1.0734698572843648	-2.0610166272221178	-4.909577377569286	-2.933126207783248	-0.7949368015583587	-0.8840019371130288	-1.4130048554919006	-2.2804000550572017	-3.034525626323736	-8.558472348913636	-6.52869243353844	-6.105895825617538
0.138000000000001	-1.0755362130117678	-2.0588316931965562	-4.89159441057121	-2.9401054706302117	-0.8016340951865871	-0.8824174620714	-1.4260540169563702	-2.2849753941421027	-3.0394899464264937	-8.557910851908419	-6.535904391284145	-6.106825940119864
0.13900000000000112	-1.0774253589561915	-2.056955390462444	-4.872208696393901	-2.9454222556648504	-0.8080619405930612	-0.8783441431234228	-1.4337723642968137	-2.2887981813942377	-3.0454584757491032	-8.556368226662725	-6.541269942412858	-6.1074373840091685
0.140000000000001	-1.0792989706946903	-2.0550288677157114	-4.852049296905299	-2.9492808670214425	-0.8094633625912828	-0.8736819941968368	-1.4363984289221667	-2.292599707430415	-3.051864101895415	-8.55693519146905	-6.547498760416584	-6.106525678139937
0.1410000000000009	-1.0814986101598507	-2.054655622387238	-4.832862172727184	-2.9520018650620936	-0.8094711870004806	-0.8692721118233323	-1.4365121122995175	-2.297271497198195	-3.0580059492898224	-8.564207321526496	-6.560533516115144	-6.104847551969018
0.14200000000000101	-1.0843412714167515	-2.0597544665128487	-4.814946010002972	-2.9546133448586867	-0.8090851073072108	-0.8664064324099726	-1.4364054986652723	-2.302437189369394	-3.0637156616602734	-8.573493869935469	-6.569262937656648	-6.103769115121894
0.14300000000000113	-1.0872121715470051	-2.077897084111498	-4.797475504804014	-2.9571113567952008	-0.8091788322905115	-0.8654676170583195	-1.43807333893603	-2.3070185174197926	-3.0701383080566176	-8.577661223630178	-6.573914732864586	-6.104968974319865
0.14400000000000102	-1.089933665887911	-2.0857149564016275	-4.780676864759508	-2.959863404291381	-0.8108807408388592	-0.8654571004068686	-1.442006591999933	-2.3111727235429727	-3.0808952890067256	-8.57739542421583	-6.577500626711076	-6.105215296857023
0.1450000000000009	-1.092443401349276	-2.0867521164118346	-4.766978467765244	-2.9630998830982733	-0.8181462706795593	-0.869765666545449	-1.4477141319016449	-2.315971613159417	-3.1024738931538756	-8.57368351697141	-6.582859703065057	-6.104747763495029
0.14600000000000102	-1.0945677058513805	-2.086109969472529	-4.757470373943691	-2.9667185276251673	-0.8222851203065947	-0.8838826515493108	-1.4554113159018502	-2.323657272598301	-3.1197296918011763	-8.56772353639255	-6.595542336935273	-6.105245292343985
0.14700000000000113	-1.0968036909155745	-2.084931404912249	-4.75166359703572	-2.9712467876825293	-0.8222994055968759	-0.8881035634522879	-1.4634509024360947	-2.3285267573686452	-3.1317316504746397	-8.56401330691594	-6.603294312846045	-6.108027965174663
0.14800000000000102	-1.0989588358503128	-2.083999345309581	-4.749601812935148	-2.9764881092427964	-0.8203112852086215	-0.8878055457429107	-1.4711495479043417	-2.3317092198552376	-3.1405010666595707	-8.563387086324944	-6.605824358848725	-6.109975518145956
0.1490000000000009	-1.1011508129366838	-2.08336527364773	-4.756706294340736	-2.9876575572714787	-0.8177812262484888	-0.8873161715338131	-1.48185862806666	-2.334286092005718	-3.1465596963261255	-8.560280645517258	-6.606851871475963	-6.108339934676043
0.15000000000000102	-1.1037861573869685	-2.0838633216993716	-4.773764710872548	-2.9980446533368	-0.8154461394725719	-0.8879384818515306	-1.5010379117726946	-2.336789799628006	-3.1507204847953365	-8.554719980856742	-6.608492320549224	-6.10496301731188
0.15100000000000113	-1.1065154565658089	-2.085348281899926	-4.788849841554999	-3.0029827143196046	-0.8134801573792891	-0.8891085498405054	-1.5119323060859038	-2.340244998439323	-3.1546638527891764	-8.548417336461855	-6.614770564439134	-6.100179524859814
0.15200000000000102	-1.108791564233972	-2.087936707987197	-4.799338620014696	-3.006339210246243	-0.8116906347040728	-0.8907913979394373	-1.5145236326805687	-2.3434415432564744	-3.158596410613243	-8.542717658944476	-6.624880866340355	-6.095108094036394
0.1530000000000009	-1.1110702816500055	-2.091310489121337	-4.807313013679022	-3.0099044531168806	-0.8109585213707186	-0.8931178519766808	-1.5136131961070678	-2.346124040971356	-3.162986622854975	-8.538943344685503	-6.630853639507264	-6.0918195509758455
0.15400000000000102	-1.11350728367242	-2.095400879644271	-4.813722031914814	-3.0129070223401624	-0.8128513127559643	-0.8958566950669896	-1.5121373260818216	-2.347775019457784	-3.169704710301977	-8.535159523164742	-6.634624867310805	-6.089417607291645
0.15500000000000114	-1.1159463893228647	-2.100584927390306	-4.817025817715185	-3.0149426148309266	-0.8297162712387286	-0.8993677853561017	-1.510353365974038	-2.34848260908437	-3.178679009885964	-8.53207326103381	-6.638210340007206	-6.085693474509143
0.15600000000000103	-1.1180623641108955	-2.119787701234781	-4.818699617220476	-3.0161718092628917	-0.8417822847806465	-0.9045586095678007	-1.5090683770305573	-2.3489259858075338	-3.1879637253859774	-8.534710201578314	-6.649104183566096	-6.080619137808843
0.15700000000000092	-1.1199152334781963	-2.134562420052294	-4.821673308047919	-3.0167236774395993	-0.84497563034674	-0.9106981880442407	-1.5083851569896531	-2.3528779684673524	-3.1959498797046764	-8.536913863168675	-6.6610651217935795	-6.075482460527147
0.15800000000000103	-1.1217614852724076	-2.1390279195559425	-4.8325790161808815	-3.0164381867071395	-0.8441639033622241	-0.917919074323556	-1.508353219887198	-2.356316267419286	-3.203009619871587	-8.536036038019782	-6.6670655271143655	-6.07383331619758
0.15900000000000114	-1.1238485730909924	-2.139205229408979	-4.845222136099946	-3.0169234187441685	-0.8418787964588095	-0.9351225036080049	-1.5085181409729962	-2.3571374167605708	-3.2101401260897635	-8.533211685660111	-6.668757873853119	-6.072652617294672
0.16000000000000103	-1.1261975031587605	-2.137646811491609	-4.8514775705175435	-3.024574701933764	-0.8389777960815038	-0.955919036477096	-1.5098981036971317	-2.357194211056755	-3.2172533291007603	-8.531004557194052	-6.669609448823357	-6.068689394853112
0.16100000000000092	-1.1289086972407962	-2.136760529007749	-4.852686970972031	-3.0279859116364154	-0.836927444218365	-0.9678679623321226	-1.5141519903466183	-2.3574471810483493	-3.2244392674700797	-8.531366712508428	-6.675659277656597	-6.062550367377444
0.16200000000000103	-1.1317332009982375	-2.1374640673139087	-4.849312765312079	-3.0269085972261878	-0.8370871967428932	-0.9760495982992824	-1.52768092265839	-2.3580844444733047	-3.232330038984684	-8.538430886649396	-6.687989657136618	-6.056029025114221
0.16300000000000114	-1.1338193753563033	-2.1385406042300286	-4.840764412763816	-3.0238939406330294	-0.8392804413236398	-0.982256619891679	-1.5465825372375657	-2.358383342639761	-3.2423848460987053	-8.543624378613215	-6.69514996448182	-6.051464652820561
0.16400000000000103	-1.1358424355728853	-2.1391416446156777	-4.828203853439927	-3.0198769621263932	-0.8427415345282281	-0.9879043559669292	-1.5584154739853575	-2.3586647217453613	-3.253764700773383	-8.543683783863083	-6.6978824368105725	-6.0472131250872545
0.16500000000000092	-1.1379727584743184	-2.139297320754725	-4.814343630760423	-3.0146640250999677	-0.8471575526728452	-0.9935894241201351	-1.56693351473569	-2.35884942545305	-3.2716116143422775	-8.540184427728468	-6.698289011401892	-6.04292223419524
0.16600000000000104	-1.1405213864731774	-2.1402169141559844	-4.8032510220796665	-3.00787800143138	-0.8521858936282929	-0.9994832688140894	-1.5734764639082004	-2.3591525890789242	-3.2936479181130416	-8.533630521543861	-6.697855006209906	-6.038467292440177
0.16700000000000115	-1.1430118094584725	-2.1420463283388487	-4.800627133059632	-2.9998079904665573	-0.8572265521571807	-1.0058902204316973	-1.579472326889829	-2.3598946116351454	-3.3089123738282127	-8.52473213814614	-6.7022803914960924	-6.033058429521494
0.16800000000000104	-1.1451803278877961	-2.144300808764983	-4.8003496354967305	-2.990673749075677	-0.8610180997963441	-1.0140485882319445	-1.5856292834409713	-2.3612362102720272	-3.3201133848422764	-8.51587255923163	-6.707374221869429	-6.026245258479811
0.16900000000000093	-1.1470038642806575	-2.146230050716219	-4.7992603023501745	-2.9805640803476448	-0.863175025396928	-1.023114270910704	-1.5915977899476765	-2.3631213517961065	-3.3289371948870223	-8.513540754262031	-6.706939559850596	-6.020528299099367
0.17000000000000104	-1.1484534999542548	-2.1485116078195885	-4.796950370091531	-2.9700352788846813	-0.8636652254214411	-1.033508623191668	-1.5985104249370137	-2.3652421489137136	-3.3369910626407773	-8.51216244594828	-6.70455338644928	-6.014425284430415
0.17100000000000115	-1.1501994899823824	-2.1510848370781077	-4.791803532777878	-2.9603719431241426	-0.8629295309916685	-1.0562421394718673	-1.606299473136078	-2.3681571981069642	-3.3458515189780904	-8.505616566631417	-6.703418744849023	-6.006259029177679
0.17200000000000104	-1.1518176431862712	-2.153633802467237	-4.784569898221474	-2.952302176968544	-0.8616438592984598	-1.0699065581413942	-1.6145219589198672	-2.371205333560602	-3.3549759392752088	-8.49502874759616	-6.706358292440604	-5.9956602210189995
0.17300000000000093	-1.1532118470342787	-2.156651647565017	-4.777816888745246	-2.9452386438727927	-0.8606096090266221	-1.0739229996551087	-1.6219447146971822	-2.3738031637878114	-3.363761748261972	-8.483501581407056	-6.718115357326899	-5.984095547084578
0.17400000000000104	-1.154458349327056	-2.16007915977287	-4.771060858671085	-2.9382245688752477	-0.8600668365930393	-1.0747659357708657	-1.629140831739132	-2.3760921414170677	-3.3815013874604967	-8.47190760706596	-6.729248504252789	-5.976497481877642
0.17500000000000115	-1.156215502662025	-2.163487125163813	-4.76251254609298	-2.9313741774360427	-0.8599733644424721	-1.0751304519215819	-1.6366077764442488	-2.3787494564515614	-3.396374232662709	-8.462610604520432	-6.734417344839897	-5.970397482189567
0.17600000000000104	-1.1585988353891137	-2.16682264921225	-4.752846932621113	-2.924983130230905	-0.8621120031677126	-1.0755560476411996	-1.6522830240232926	-2.382386463106084	-3.4055272625808457	-8.461367673106174	-6.736868906078317	-5.9632524187663165
0.17700000000000093	-1.1608995224638576	-2.170548869546007	-4.743685953750577	-2.9191348715887413	-0.8692149959982435	-1.0757394948070675	-1.6682688359465119	-2.3858653072729235	-3.4117293639872726	-8.461715305773634	-6.73800998040057	-5.9550298376695565
0.17800000000000105	-1.1629145486274641	-2.1742371040899435	-4.736460281398371	-2.913528268255073	-0.8732603200451485	-1.075796387380425	-1.6759063415313884	-2.3887682158630428	-3.4169429428886224	-8.45907578906313	-6.742127621093579	-5.947427347406713
0.17900000000000116	-1.1648453919954123	-2.1776854569407407	-4.7338366027629935	-2.90969994309815	-0.8748147288444317	-1.0763363185554455	-1.6790238467180458	-2.3912871765477672	-3.422486947690904	-8.45371042821685	-6.746625285619847	-5.941357805585082
0.18000000000000105	-1.166558083416238	-2.184227109724357	-4.737407270495784	-2.9074603381952624	-0.8756580757902166	-1.077638412419726	-1.680010818221603	-2.3937391016628706	-3.427348313524844	-8.44792513900782	-6.7444672227422	-5.935719704307642
0.18100000000000094	-1.1678253657286	-2.2052580734997678	-4.740643760870055	-2.905029832267087	-0.8766613282859367	-1.0784973800246096	-1.6798306773101517	-2.395683339690352	-3.430985133633099	-8.44211837834077	-6.737806798935485	-5.932415083637788
0.18200000000000105	-1.169079080106113	-2.2169577310922817	-4.740587608300117	-2.9018930239951297	-0.8783935188011238	-1.0779245947517686	-1.6771336149269307	-2.3965538289713	-3.4339995264410432	-8.435984675713883	-6.729559012900452	-5.928996602990907
0.18300000000000116	-1.1705915899595338	-2.220041811601838	-4.736111595203765	-2.898863403300435	-0.881084189917622	-1.0748867768908315	-1.6721802904791034	-2.396601836257283	-3.4435422821120936	-8.433604924235533	-6.722020046070501	-5.925062519943777
0.18400000000000105	-1.172493327312577	-2.2191472440714404	-4.72793420728722	-2.8961513729659623	-0.8845257037426885	-1.0702888055940218	-1.6665684500467628	-2.396527619988343	-3.4569150621502422	-8.433725033922848	-6.721849058482263	-5.920214082901399
0.18500000000000094	-1.174371406552097	-2.216786335347404	-4.718658426681523	-2.893751032959723	-0.8875754914854603	-1.0642931858905893	-1.662038946694861	-2.3961045850355127	-3.4659352697435217	-8.42869830582464	-6.721532738309793	-5.916247778911723
0.18600000000000105	-1.1764771914833958	-2.2138617260353475	-4.710618526583834	-2.8917768585753683	-0.8903451419589307	-1.0569433148432021	-1.6588820165897884	-2.3959381836299194	-3.4733945730345317	-8.418744796833888	-6.715074118853112	-5.9140773289479895
0.18700000000000117	-1.1789913082994015	-2.211368072190536	-4.703969513137572	-2.8901953158378233	-0.8934422095634967	-1.0497065312630218	-1.657802846835781	-2.3969117343578135	-3.4804162636802745	-8.40500274395241	-6.706119608500075	-5.912121321273844
0.18800000000000106	-1.1815904850028438	-2.209440650891312	-4.698414694036711	-2.8889216771945767	-0.8961763212372028	-1.0443528886263205	-1.6655196436594477	-2.399581512391527	-3.486445390672474	-8.389242273592334	-6.6969580580212575	-5.909386869999264
0.18900000000000095	-1.1838039961401432	-2.2081540107567172	-4.6949182560171705	-2.886526846052801	-0.9000916285236082	-1.040612059133587	-1.6819915288535365	-2.4027677429255636	-3.4907235334270004	-8.373843466238213	-6.688094327698738	-5.90501489876136
0.19000000000000106	-1.1859002793806486	-2.208440199560426	-4.6926356477679905	-2.8831023038570973	-0.9091186345539399	-1.0371365608800958	-1.694049065501243	-2.4055655089126358	-3.4938957383051106	-8.359607962234428	-6.681390264211061	-5.899662458634559
0.19100000000000117	-1.1878788958714537	-2.209599998041063	-4.691976712359493	-2.8793785110469106	-0.9150551844574919	-1.0339917877716618	-1.7026221757721636	-2.4079482015227742	-3.4977046773749634	-8.350523126279931	-6.681461210349332	-5.89192436241015
0.19200000000000106	-1.189625642925826	-2.210592035208506	-4.693612191316276	-2.8760757015963665	-0.9177786154997915	-1.0311181448929245	-1.709281906917084	-2.4099539554197476	-3.503967217349826	-8.348143291455186	-6.6772728428581285	-5.8828079512084415
0.19300000000000095	-1.1913008950786579	-2.211798476483554	-4.689883462564553	-2.8734853934979885	-0.9186950412086252	-1.0279895758585524	-1.7138450702029049	-2.411744849963529	-3.5099419070586992	-8.344134885256596	-6.669651703815826	-5.874728300356692
0.19400000000000106	-1.196348542415413	-2.2140133130390045	-4.67841336499544	-2.872578724676456	-0.9186753333975812	-1.0254368250947978	-1.7169203702574256	-2.413133143775183	-3.515574348889918	-8.336574189268356	-6.661283503348576	-5.869143604713112
0.19500000000000117	-1.198239159343847	-2.2169041153237155	-4.659737948029896	-2.873648030357701	-0.9186165080915993	-1.023300763400658	-1.7182494643960984	-2.414504174462271	-3.521301129769356	-8.326642508219207	-6.653783108611268	-5.864524249634741
0.19600000000000106	-1.1989115427716242	-2.220594612978662	-4.637155670316119	-2.8759203262301223	-0.9189609912526828	-1.0215135821689347	-1.7163999270710557	-2.4162307713032987	-3.5282968717504817	-8.315123404747286	-6.65217645663751	-5.859226830438366
0.19700000000000095	-1.1990931136350171	-2.2370196161704334	-4.6139971663155075	-2.87934933932368	-0.918835185066141	-1.0194366161595438	-1.7112532638620441	-2.4180933726959144	-3.5384953747214327	-8.30395249097892	-6.656083004175749	-5.853778684461535
0.19800000000000106	-1.1993397359856257	-2.258028080746285	-4.59231536007022	-2.8843917201288742	-0.9184345927067334	-1.0173131263703552	-1.7039227443608647	-2.4200441612307686	-3.5560396997643786	-8.295790980761062	-6.655487099565749	-5.850081885695443
0.19900000000000118	-1.199633192550833	-2.268643823709187	-4.571779001476648	-2.898297956360847	-0.9184009425964509	-1.0153712262474877	-1.6964179691252155	-2.4222415391575174	-3.569054985622574	-8.294851938355313	-6.651953731885103	-5.849034030243423
0.20000000000000107	-1.2005413923786588	-2.2729770994293172	-4.5512931063658275	-2.9091671561024914	-0.9185612584367927	-1.0139852010407198	-1.6897414310604653	-2.424652406415122	-3.5789555886225335	-8.293396959426378	-6.646566003579224	-5.84863417015665
0.20100000000000096	-1.2018793608804261	-2.2747136372880474	-4.531742257388193	-2.915884261158694	-0.9196684304259666	-1.013904590005239	-1.684935613722467	-2.42715828117642	-3.5874125085385997	-8.28820967393871	-6.641726136715848	-5.847618545679646
0.20200000000000107	-1.2037137180025435	-2.27547128470868	-4.513440665150561	-2.92153980621492	-0.9211899067114989	-1.0144632303561427	-1.6830881316572446	-2.4289576035450997	-3.593133126096026	-8.280507464716912	-6.6418210925345145	-5.845538875156478
0.20300000000000118	-1.2056401489630801	-2.27497731551284	-4.495281301256228	-2.9265954492778095	-0.9238264536754593	-1.0153389544819724	-1.6833242286413308	-2.4300433658023217	-3.5969061968728373	-8.271204806150811	-6.636073164590805	-5.843601921976691
0.20400000000000107	-1.2077073263166842	-2.2726735977948294	-4.477635001088293	-2.9311530565859885	-0.927782531597334	-1.0164821736988559	-1.684341677927274	-2.430746696118082	-3.6001198452317307	-8.260517628222281	-6.625343134362448	-5.841358149070882
0.20500000000000096	-1.2094203404318657	-2.269057241031347	-4.461575227156787	-2.9359973009833293	-0.9323140160951272	-1.0175130592305732	-1.685897254407495	-2.431170885776096	-3.6030690050375074	-8.24884939611932	-6.611429990970362	-5.841785443158441
0.20600000000000107	-1.2108359597020153	-2.2646612435709725	-4.447811282055822	-2.940937055321676	-0.9366463547191584	-1.0184523332282716	-1.6889067481062108	-2.4321098439733486	-3.6056143845779753	-8.237313127863208	-6.595238959250417	-5.8430007894894365
0.20700000000000118	-1.2122019354832172	-2.2601855864957483	-4.435266527559729	-2.9478324882018874	-0.9404262393189273	-1.0195499315180283	-1.6944105968200345	-2.4335616445046044	-3.6086702657166527	-8.231268264742274	-6.578345958451494	-5.843881259022174
0.20800000000000107	-1.2135696740259272	-2.2561250327564903	-4.424224310107208	-2.961154250086091	-0.9438227185927831	-1.020552108103961	-1.703100743464187	-2.4351950147961667	-3.6201153127544132	-8.228459009697852	-6.562504892885637	-5.842307354296074
0.20900000000000096	-1.2148747440456027	-2.252608801156045	-4.41533035452036	-2.968115651013258	-0.9472448967916808	-1.0216415352849417	-1.7228576154455673	-2.437196096750466	-3.63081599943284	-8.223764730393345	-6.552284665180484	-5.8384857806387656
0.21000000000000107	-1.2163140773832528	-2.250402481896575	-4.40746143311315	-2.9704097196400157	-0.95079865389525	-1.0229487164802291	-1.7379795279626054	-2.4397494686024603	-3.638580289223816	-8.216815369029792	-6.546948821816891	-5.833334517137106
0.2110000000000012	-1.217497267313399	-2.249163033424193	-4.398072980009356	-2.9704127596885805	-0.9549686218711722	-1.0252399485624084	-1.7458431818488747	-2.442918035969753	-3.6441638053266776	-8.207367334721132	-6.536712706068829	-5.827757225127434
0.21200000000000108	-1.2184683041425444	-2.248558143018188	-4.3870037555330015	-2.968253238451653	-0.9594599392453451	-1.0295040587058701	-1.750344915867365	-2.4459809946491182	-3.6477932505902793	-8.196407012076177	-6.521972340947028	-5.821565727844994
0.21300000000000097	-1.2193849625343827	-2.248896299795134	-4.3758309013854815	-2.9650638080757536	-0.9636600248175303	-1.0354673107187664	-1.7529314317521467	-2.4486373484974604	-3.650311328839014	-8.184861073469454	-6.505132299427763	-5.8131975325076946
0.21400000000000108	-1.2198156016473696	-2.2501274371683446	-4.363745610355173	-2.9620561670743943	-0.9675685450953603	-1.0419731963776868	-1.7531598935253356	-2.4508290526413425	-3.653174592850276	-8.173492723466763	-6.488004140389226	-5.8052907560548155
0.2150000000000012	-1.2204330597099304	-2.2517759385396134	-4.349236941125661	-2.9598401811988264	-0.9711888467123466	-1.0489383458455035	-1.7513506599690478	-2.4533123977702287	-3.6556220235133723	-8.163421362391276	-6.472263773541945	-5.797535069102547
0.21600000000000108	-1.221283053667349	-2.254145220080111	-4.3338032404374545	-2.9582451659972264	-0.974766950631268	-1.0550827474996525	-1.7488325927580104	-2.4562727287859523	-3.6576941501213662	-8.15534651431134	-6.465718762089378	-5.7904897235204995
0.21700000000000097	-1.2227069456752657	-2.2586915687592515	-4.319211937814767	-2.9567852426006755	-0.9778511046878323	-1.0588572322165575	-1.746957262005907	-2.4593627615698135	-3.6594476192301935	-8.156016454176017	-6.456545902501463	-5.785170748634543
0.21800000000000108	-1.2243833424027701	-2.2785922265148657	-4.306364659287428	-2.9545679716128364	-0.9801584247643834	-1.0598293518699793	-1.7455752179456951	-2.462583434232859	-3.661499427313806	-8.15966077333349	-6.44136476475378	-5.7813241041423025
0.2190000000000012	-1.2263979957250657	-2.295373881223039	-4.295572984857109	-2.9522068303421136	-0.9816991474548391	-1.0583388029034793	-1.7437169773191419	-2.466399087536778	-3.663808944328456	-8.159419335484133	-6.422904692410711	-5.776436464896717
0.22000000000000108	-1.2287051047417357	-2.301264127471188	-4.286122331297357	-2.9506768537316437	-0.9826164674623519	-1.0547365090944802	-1.741178714324168	-2.470725327743776	-3.6659399449725645	-8.156073056878691	-6.40345605353222	-5.769654844552841
0.22100000000000097	-1.2309099143018714	-2.3019611624904974	-4.279945300483101	-2.9493781894873585	-0.9854969176776042	-1.0487941029468155	-1.7381362555034974	-2.4756623930804342	-3.668353894248138	-8.150188004372232	-6.384004582206516	-5.7609705842924175
0.22200000000000109	-1.233178566059971	-2.3011420040161914	-4.276048793854694	-2.947548876181712	-0.9905148984558058	-1.040756517965073	-1.7341334314075847	-2.480307794322898	-3.675269952962112	-8.142214677095458	-6.3650844737553545	-5.751128066307337
0.2230000000000012	-1.2356437437308838	-2.29956352291949	-4.272043401309158	-2.9461832278372513	-0.9906346296028039	-1.0316048206863262	-1.7308873219593253	-2.484927764633084	-3.690065757753613	-8.133062914610509	-6.349596986605958	-5.742781283964592
0.2240000000000011	-1.2383425017394836	-2.297856179382389	-4.267392544118495	-2.9458076177112034	-0.9873556334939662	-1.0219846479636927	-1.7304985723064055	-2.490731963111143	-3.699719444062067	-8.124158414921096	-6.34336014097298	-5.735268215383794
0.22500000000000098	-1.2411210907442538	-2.2965364421102294	-4.263522566514702	-2.9461055059270143	-0.9827695909668911	-1.0118110790257513	-1.7303639029682796	-2.4998228159313047	-3.703924486410589	-8.115942913268237	-6.335619266169166	-5.727022191021514
0.2260000000000011	-1.2442902407423038	-2.295656080204369	-4.261127624465452	-2.946951202109409	-0.9780661987480561	-1.0013580516704	-1.7299763571011848	-2.505449283321585	-3.704759930316976	-8.107391801459496	-6.324886208659397	-5.717561948537176
0.2270000000000012	-1.250436044951238	-2.295210292913394	-4.259288202740476	-2.948695456293279	-0.973696043302834	-0.9914820814195119	-1.728889086538363	-2.508885496246339	-3.704247691397563	-8.103466046600593	-6.312517087718359	-5.706683784390587
0.2280000000000011	-1.253151788998028	-2.295651912843685	-4.258123801514223	-2.952687970404232	-0.9695725571185196	-0.9830630932054514	-1.7276926316107202	-2.5117170463328904	-3.7039554464831443	-8.101439535888927	-6.299931174781653	-5.6933404077863585
0.22900000000000098	-1.2543958346099062	-2.2968195384254604	-4.259804720177828	-2.9641441194647733	-0.9661530167701653	-0.9756531056764782	-1.728501371506622	-2.514097954323234	-3.702941412610142	-8.095555573501244	-6.288307848430319	-5.679515903164372
0.2300000000000011	-1.2550646271000243	-2.2987611535009114	-4.2639616538194245	-2.973394733559728	-0.9641052676504712	-0.9706695878182375	-1.7319860099936648	-2.516207365946311	-3.7007933248225915	-8.085235892347681	-6.282856862230743	-5.668905115321024
0.2310000000000012	-1.2558142065387876	-2.301046715411503	-4.268227396265305	-2.977389651868859	-0.9631540349623119	-0.9679034114162883	-1.7372216123135862	-2.5181665245011717	-3.6982130003534786	-8.071283089833504	-6.2807167788287455	-5.65897554896546
0.2320000000000011	-1.2570587059908465	-2.3031198890453988	-4.272326784117585	-2.979651825694434	-0.962965992443218	-0.9670650510687336	-1.7529022675280472	-2.5230153156380837	-3.6956036884961603	-8.054911330214255	-6.274589372327951	-5.647161651964203
0.23300000000000098	-1.2584371163020172	-2.305481107957855	-4.277809291603471	-2.9820411573679637	-0.9636987157879386	-0.9683876408264767	-1.7703200370632837	-2.526947526310261	-3.693050966013964	-8.037511461659987	-6.265471813477657	-5.633521058233323
0.2340000000000011	-1.259686108448999	-2.3077513991562117	-4.283516105253386	-2.9851713092253336	-0.9655633119763488	-0.9711516720147975	-1.7824945204421339	-2.5278431089093525	-3.692403845243663	-8.020430500398659	-6.254465460692046	-5.6208945718902
0.2350000000000012	-1.261462395211382	-2.3094279282870565	-4.28781859598885	-2.9891272931219723	-0.9693039990575703	-0.9754388212917852	-1.791721277585565	-2.527615835371864	-3.6928613464155435	-8.004094014601627	-6.242037631597105	-5.609075226248027
0.2360000000000011	-1.2633433389574085	-2.3102989297778604	-4.291700835060999	-2.9940199217087184	-0.9794829046949329	-0.9807238554566969	-1.7990201512185309	-2.5271365033514073	-3.693153126711933	-7.987101998034577	-6.229504900836957	-5.5963795611606475
0.237000000000001	-1.2655339536700174	-2.3109045708795892	-4.296585471048053	-2.9991733130302705	-0.9876431391086542	-0.9861963905366697	-1.8058259214613543	-2.526305383059385	-3.692485256333338	-7.97098989449834	-6.2189616080359995	-5.5831848185821755
0.2380000000000011	-1.267780311472066	-2.311571926775582	-4.303464722273918	-3.0034313885853736	-0.9925376813105068	-0.9918014268146815	-1.8109143941699217	-2.525369685071503	-3.690941648640984	-7.955613488915639	-6.218056386365721	-5.571950015305221
0.2390000000000012	-1.270644277839942	-2.311974249228936	-4.312564707722148	-3.007073070277031	-0.9963255280949097	-0.9971254821432151	-1.8155683946077072	-2.5245845368660316	-3.6892455550595358	-7.940542370882548	-6.215863480550358	-5.561331777911492
0.2400000000000011	-1.275833148427749	-2.3112416095526314	-4.328834142452867	-3.016176637888845	-1.0002244642535905	-1.0018248960013993	-1.8203481386936669	-2.525031984561925	-3.6869456627451593	-7.928677321520187	-6.209217722201186	-5.5493363306720545
0.241000000000001	-1.276904768771635	-2.3104243904502213	-4.34507260904065	-3.0254491878556697	-1.004889683092065	-1.0060073741831337	-1.8249504437683084	-2.530040190708989	-3.683502804451966	-7.927079589389622	-6.199397032523109	-5.5365532900538925
0.2420000000000011	-1.2774093743379125	-2.310306166394218	-4.354826506237854	-3.028896300786795	-1.0108812644865477	-1.0106171702176852	-1.8290477629149655	-2.532727230868923	-3.6795093411861726	-7.928056153896364	-6.1863885911573355	-5.52417762353679
0.24300000000000122	-1.2780778001915152	-2.3105286401479916	-4.356492803173724	-3.0306797972819086	-1.0175289999713941	-1.0159871219780223	-1.8325023089676815	-2.5331947476540115	-3.675828084894887	-7.92470997779378	-6.171660737274753	-5.516249025454139
0.2440000000000011	-1.278819089769238	-2.310670244835935	-4.352370424192457	-3.0326009181172036	-1.0240080409614989	-1.0221422601352788	-1.8347583815211939	-2.5335014841889634	-3.6717143208732437	-7.91756726472	-6.156758370781366	-5.509576015601685
0.245000000000001	-1.2791307881691338	-2.3114365155121037	-4.345202042620501	-3.034329400819422	-1.0302780314470872	-1.0289910618302247	-1.8352254558707444	-2.5342806301754974	-3.6672452343082416	-7.90900173371326	-6.143213356174208	-5.5025768744874926
0.2460000000000011	-1.2790286468673702	-2.313746412431242	-4.3368636537395835	-3.0357869414505667	-1.0363418980988077	-1.0365860513561047	-1.8330215987682525	-2.534955051607294	-3.669781277042055	-7.899160918658933	-6.13194883705716	-5.495093105632999
0.24700000000000122	-1.2786565885777312	-2.3265264140299275	-4.328254062408913	-3.037490502651097	-1.0428871026308322	-1.0425363795865477	-1.8282448788006982	-2.535279770575248	-3.677677939880337	-7.8871150782852775	-6.128086605679364	-5.487462487198394
0.2480000000000011	-1.278266175734247	-2.3456031388080616	-4.320500122208155	-3.0402472015786657	-1.0498168395119551	-1.047009824672563	-1.8206522229020699	-2.535758257180736	-3.6831944084995873	-7.87468376393521	-6.125461236933482	-5.479591291134532
0.249000000000001	-1.2777869151085697	-2.3533757980118057	-4.315633320732757	-3.0435918445932315	-1.056439559512846	-1.0505492359201671	-1.8104936173013726	-2.5364634108617463	-3.686043547594132	-7.863382230687863	-6.1159019174076725	-5.471715370585013
0.2500000000000011	-1.2773512309539927	-2.3554719586233483	-4.312880598826479	-3.047336722911286	-1.0631274338233534	-1.0525377518084733	-1.7990841749031148	-2.537658616969528	-3.6867097121371852	-7.852961218181566	-6.102159354498929	-5.467292686295012
0.2510000000000012	-1.2771672001209058	-2.3551737124809127	-4.3094798925805	-3.052019178961648	-1.0698666191787913	-1.0528541760038497	-1.7869788935352797	-2.5399121518518113	-3.686712897875664	-7.843543591178452	-6.087447018369004	-5.4636749595645115
0.2520000000000011	-1.2772522560335002	-2.3534423445872092	-4.305317034488222	-3.057370280427547	-1.0765551635268473	-1.05280841803244	-1.7759317398566186	-2.5416037435541776	-3.6871502336329733	-7.835358165673995	-6.07354231821557	-5.458927687639331
0.253000000000001	-1.2771057214765362	-2.351045269714002	-4.302959276176559	-3.064133743788015	-1.0829977083686702	-1.0515764264308758	-1.7683329656233064	-2.5425973817662757	-3.6872822310396	-7.828449340940382	-6.060234040084108	-5.453978675083369
0.2540000000000011	-1.2768052194399184	-2.348437533325049	-4.308544302422613	-3.078439045773238	-1.0918496746290953	-1.048610243194294	-1.762916956047569	-2.543331009273796	-3.6867477006661105	-7.823356086130471	-6.0501929089075075	-5.450998933279643
0.2550000000000012	-1.277063319097909	-2.3457838967904623	-4.311880846371934	-3.088167237124334	-1.101432257508263	-1.0450064473553264	-1.7575031753574208	-2.544366704661834	-3.685592295237147	-7.825094765701527	-6.047847629124742	-5.450579046391326
0.2560000000000011	-1.279842540654565	-2.3434057535721373	-4.308420844900133	-3.0941945602311605	-1.1050748223099736	-1.040835033325226	-1.7519385098813032	-2.54543624889547	-3.684554389235104	-7.832941002162141	-6.040858856590904	-5.45054781756026
0.257000000000001	-1.2815493571962444	-2.342136967866081	-4.300993952289756	-3.0984972311355907	-1.1038550088410062	-1.0361246910618114	-1.7472257566313842	-2.545983087517214	-3.683892451129176	-7.839567331526688	-6.030110532514339	-5.446960392160074
0.2580000000000011	-1.2811510366038281	-2.3418121458581327	-4.292857370788892	-3.101072009839489	-1.1000206728559154	-1.03091105346263	-1.7445117050422738	-2.54610108198394	-3.684469627078523	-7.842627402049342	-6.016503399103343	-5.440597375221312
0.25900000000000123	-1.2805951667687168	-2.341874675370624	-4.284491486316177	-3.103090689113102	-1.094661050976127	-1.02520287126791	-1.744359851893274	-2.5460301506940994	-3.686464528955943	-7.84269791372152	-6.001098131766744	-5.43243967506742
0.2600000000000011	-1.2801907541144435	-2.341493050269433	-4.275914465662318	-3.104721867759991	-1.0886876076062983	-1.0224408591146352	-1.7461489069332636	-2.54625769211697	-3.6884314107244154	-7.84201271997447	-5.985522248505077	-5.422621222848231
0.261000000000001	-1.2796269060860201	-2.3407186203568915	-4.268474263548361	-3.1051411290630484	-1.083112990325968	-1.0336758340175662	-1.748935777387923	-2.546767806797053	-3.6902949582311013	-7.840247234910818	-5.9737693519138775	-5.4115250782477755
0.2620000000000011	-1.2789535909224266	-2.339607168364023	-4.261457868936452	-3.1044254181643867	-1.0778644575700622	-1.0365683810392639	-1.752110952918598	-2.5464658868696977	-3.69237027895155	-7.83735346779802	-5.968135329913857	-5.4009572575949845
0.26300000000000123	-1.2783932207360305	-2.337615394845413	-4.252451956162064	-3.1038247612244656	-1.073222571440293	-1.0329796534876043	-1.754578969120965	-2.546269008852023	-3.6948754940235724	-7.833022438738308	-5.957194806083571	-5.393925412847734
0.2640000000000011	-1.278097443110423	-2.334529775937852	-4.241454162106935	-3.103504731509757	-1.0685238903112775	-1.0264891135650742	-1.7543624769068684	-2.5469752564940675	-3.697401520627612	-7.828264623233985	-5.941786303864727	-5.38875993344526
0.265000000000001	-1.27769558339795	-2.331451122580638	-4.229704670098563	-3.103710778023528	-1.063063021426778	-1.0178447504090138	-1.7541082053972732	-2.550522905718882	-3.70026016001304	-7.822903732864868	-5.923745250671008	-5.383647702174712
0.2660000000000011	-1.2776793519620653	-2.328994308405624	-4.219234824003265	-3.1049163394665906	-1.0574143955853657	-1.0076984163988107	-1.7593171346712322	-2.5556386649916427	-3.7037887542504326	-7.815379731367237	-5.905272221517561	-5.378317354965167
0.26700000000000124	-1.2776300161020062	-2.327436835753804	-4.214165352603767	-3.1089713368552396	-1.0523729046831254	-0.9977810860085747	-1.7748394240698502	-2.5578539662109914	-3.707596912311437	-7.805194470113478	-5.887224977797992	-5.373230660694747
0.2680000000000011	-1.2771768284708593	-2.3267181893042044	-4.2172845196544895	-3.1209848122935475	-1.0481819071015508	-0.9885503209986125	-1.7860143051808623	-2.5588316817283543	-3.7110760433434344	-7.7936697808770825	-5.870039179004003	-5.366800115487896
0.269000000000001	-1.2767290959829272	-2.326329504031251	-4.2217538364956555	-3.128182358784948	-1.0475758416159884	-0.9813959189140451	-1.795110524006917	-2.5591516758489514	-3.713482648761226	-7.782021076855132	-5.8537734096128595	-5.359043835083764
0.27000000000000113	-1.2765017267727898	-2.3271768002568556	-4.224574204326743	-3.1318500967222658	-1.0540141892446226	-0.9773286140409863	-1.8048485207843061	-2.5588452120233716	-3.7168117010910664	-7.769264313124539	-5.839007659927685	-5.351311254054134
0.27100000000000124	-1.2767013672031648	-2.3290259360449967	-4.224458954090339	-3.134991875823285	-1.0578851132668272	-0.9844556444473322	-1.8166493355055744	-2.5582491072652718	-3.7204546120902933	-7.755699108738816	-5.826353580032359	-5.346684770364864
0.27200000000000113	-1.2801306689878988	-2.3312520119729228	-4.222206747030369	-3.1385217925264977	-1.0584065242265337	-1.0012124759056276	-1.831190624107164	-2.5575091157785	-3.722759518620542	-7.741692685093824	-5.8164956162998696	-5.344076581372845
0.273000000000001	-1.2812506885011237	-2.3339072797442504	-4.2201466610575995	-3.1419042533628367	-1.0578781338718395	-1.0107143843177608	-1.848217327355243	-2.5569955879309183	-3.7321983073604748	-7.728301897819559	-5.81643309658012	-5.340824971366284
0.27400000000000113	-1.2800632094780204	-2.3372557206719993	-4.2172924818535344	-3.1453199545797235	-1.0571840524114287	-1.015908940258348	-1.8676804496414086	-2.5574839392376383	-3.741126690280616	-7.715328097710221	-5.821057612017495	-5.33897569530973
0.27500000000000124	-1.2788255472858538	-2.3409666980890123	-4.211899945111801	-3.1487414792474726	-1.0565296662739454	-1.019226445741476	-1.8883232514295059	-2.562509428665736	-3.7447270992531667	-7.7064135460828656	-5.8214970894273295	-5.337627075325767
0.27600000000000113	-1.277611127895104	-2.3434809172184554	-4.204807646054153	-3.1509977441641857	-1.0568017484348982	-1.0223112503470477	-1.9099834060131924	-2.565502789568903	-3.7456495391350506	-7.704669019453251	-5.81911650685419	-5.337020835559366
0.277000000000001	-1.2762023482548717	-2.345210973314709	-4.197970108781446	-3.1525339233374132	-1.0571780457734437	-1.025633406654388	-1.9327589027511018	-2.5660601388295827	-3.7455451176742507	-7.701059388033702	-5.815741068363212	-5.337581886681079
0.27800000000000114	-1.2747123816588088	-2.3467221462332515	-4.193103277284435	-3.160363329569521	-1.0572752442114126	-1.0296383216087142	-1.955970315166806	-2.5657648285610115	-3.7456050440541198	-7.693986450973678	-5.812075865415865	-5.338277380202987
0.27900000000000125	-1.2733609336879468	-2.348185336499574	-4.188765251729383	-3.1652945567536332	-1.0567922523359758	-1.0344734580452049	-1.9785158719270857	-2.5650533327771985	-3.7460141845167287	-7.684216032412227	-5.808892925161575	-5.338970933890175
0.28000000000000114	-1.2718100017020533	-2.3491749484788365	-4.184499822050802	-3.1656307363241774	-1.0556793655457262	-1.0398987733481473	-2.0002431411348898	-2.5644882008196945	-3.7472180384790343	-7.673954492852273	-5.805825900609055	-5.338628381761594
0.281000000000001	-1.2704583303378092	-2.3518667784945966	-4.1822815010755106	-3.1638569054597045	-1.0537679458179743	-1.0450836418884197	-2.020653146078189	-2.5638138786745026	-3.7502395054374857	-7.663942087708858	-5.8079125107689835	-5.337634094408164
0.28200000000000114	-1.2693846748308526	-2.370076098772136	-4.18073142482658	-3.1614391298821833	-1.0507450381065595	-1.0514681240413204	-2.039770011482457	-2.5630663095774606	-3.7532129099605434	-7.65422078164129	-5.816942946847474	-5.3357653861176715
0.28300000000000125	-1.2682210293858134	-2.38107571385924	-4.178333531072054	-3.1590666691106355	-1.046744753854462	-1.058022604905389	-2.058531818553502	-2.562477533591096	-3.754873594454497	-7.6430786823068075	-5.8209050995730856	-5.334551098672865
0.28400000000000114	-1.2676738523090936	-2.382627988558925	-4.174646652219783	-3.1580784693763984	-1.0427250920227977	-1.063289504045252	-2.0761783092499333	-2.563876865441257	-3.755063154180021	-7.630995412649955	-5.820578050399612	-5.335778239832751
0.28500000000000103	-1.267132501369915	-2.3808088610373916	-4.170987167625141	-3.1580259495279184	-1.0390386877019504	-1.0673385823443746	-2.0929281077216815	-2.56829373283406	-3.754359543791201	-7.618617618829772	-5.81933793675862	-5.3389163394185655
0.28600000000000114	-1.2661507182970428	-2.378468723176963	-4.168252240846467	-3.1574685444549413	-1.0354229012644116	-1.0701124914972406	-2.1095201667074868	-2.569793532829805	-3.7532779985626585	-7.60618794054289	-5.818397736158567	-5.342089512225274
0.28700000000000125	-1.2652115555087493	-2.3765950467713646	-4.166000470496174	-3.1567784424766927	-1.0324523097343772	-1.0721872971475792	-2.123385060483966	-2.569588789076094	-3.7519485536336976	-7.594011179386775	-5.818710890456421	-5.344031555553519
0.28800000000000114	-1.2643670184400762	-2.375610591731067	-4.165587438754698	-3.15619056196441	-1.0299580587975268	-1.0736725465988064	-2.133090801076476	-2.5688362385984487	-3.7504590147886514	-7.583348934827583	-5.820172848525927	-5.343686614039112
0.28900000000000103	-1.2640158901931342	-2.3758135155398743	-4.168274787805925	-3.1550477433705497	-1.0272916993292043	-1.0743494978690915	-2.138544012136696	-2.56774063680962	-3.7493635564836807	-7.582360257356542	-5.822415174854359	-5.341222331236041
0.29000000000000115	-1.2639263612537457	-2.377748935809929	-4.173143024163372	-3.1531980063988736	-1.024073350930352	-1.0735221726098116	-2.144028411965999	-2.566665129924322	-3.7480583679061397	-7.582821027280289	-5.825587448788741	-5.338362153845995
0.29100000000000126	-1.2639591900332114	-2.381380001903948	-4.177794080701991	-3.150909059963216	-1.0203031900030104	-1.0704408061544302	-2.1563683134181915	-2.5662487462950856	-3.7466361128476233	-7.5782295839240446	-5.837951891441995	-5.335745794875374
0.29200000000000115	-1.264376138673753	-2.385637043665576	-4.181951774752413	-3.148694235586358	-1.0165882381672173	-1.0661072403529508	-2.160525773351785	-2.566339906940837	-3.745937901273329	-7.569194860347793	-5.851281233994691	-5.331002520399615
0.29300000000000104	-1.2647993159515227	-2.3902655680430467	-4.186926685048246	-3.1498859301746487	-1.0130603820418098	-1.061475810121729	-2.157892664917724	-2.5663161107982377	-3.7453850062372083	-7.557363733310971	-5.857908396958207	-5.323698542685982
0.29400000000000115	-1.2650148287230858	-2.3953828530434924	-4.192225309098217	-3.1571587580728413	-1.0098008773502165	-1.0569907552475661	-2.1528903239175734	-2.5664247071035726	-3.745467283934728	-7.543983045496359	-5.857884867425689	-5.316119233082839
0.29500000000000126	-1.2652519114919585	-2.400482114534603	-4.195635092346176	-3.1597614980000315	-1.007148460421329	-1.053471800152172	-2.1474935862583764	-2.567017427629339	-3.7466650393516643	-7.529795498200646	-5.852985126530938	-5.309283794909998
0.29600000000000115	-1.2655569324966613	-2.405823661439911	-4.19848277665603	-3.159886718007157	-1.0048496042710195	-1.0513596434357724	-2.142907972956183	-2.5670102860524215	-3.747962033755245	-7.5139305349541115	-5.846185470420482	-5.303698892997266
0.29700000000000104	-1.2657135376376136	-2.4120014571883357	-4.203544694972902	-3.1596484159578724	-1.0034041050483111	-1.0504849461138066	-2.1391105719381773	-2.566031000828576	-3.7489250374161855	-7.498467573348158	-5.838605272488739	-5.300386947175165
0.29800000000000115	-1.266022204237998	-2.418347914225274	-4.213016879027474	-3.15919855997889	-1.008184227080467	-1.0511821782564017	-2.1364700094518336	-2.564633776337488	-3.7512842587801214	-7.483540056945432	-5.830573322154826	-5.301589057906933
0.29900000000000126	-1.2670421780172665	-2.424893341114465	-4.225232249154372	-3.1588779159214617	-1.0116403489111323	-1.053107038749689	-2.1344246406882608	-2.5632375310086593	-3.7544452643899726	-7.468505696427193	-5.823271942974972	-5.30393571957259
0.30000000000000115	-1.26844893556789	-2.4305035779546404	-4.238742702724833	-3.1583494098204534	-1.0121513850268522	-1.0566096682242065	-2.132685350099829	-2.5621896502612413	-3.7563716476845572	-7.454747821118478	-5.81731313838839	-5.304650071446337
0.30100000000000104	-1.2695125957182138	-2.4351433762998624	-4.254201422107719	-3.1575132306958444	-1.0117028285112108	-1.0611529199523093	-2.131643536985325	-2.562146449030157	-3.757137278683335	-7.442248993932161	-5.812248203181379	-5.303645712436947
0.30200000000000116	-1.270249982376961	-2.4396152864811116	-4.271164894641177	-3.156585200620753	-1.011227272636046	-1.066108406655706	-2.1319650580974496	-2.563406748027237	-3.7570841722441566	-7.430493167155908	-5.808660839124288	-5.300729321125718
0.30300000000000127	-1.270531843136442	-2.4532260065842446	-4.287952905754947	-3.15581503904903	-1.0111415414395921	-1.0711848022768111	-2.13487649726433	-2.5643069302059565	-3.7559633768379395	-7.4186612750049825	-5.807657247266782	-5.297611189015693
0.30400000000000116	-1.2708147834704915	-2.471582184370192	-4.304321795977745	-3.1551379303905103	-1.0116265644621933	-1.0758275069160506	-2.139913135549845	-2.5648922800684613	-3.7538393419652625	-7.407341431088336	-5.813128652182375	-5.293448913547507
0.30500000000000105	-1.2709299570348387	-2.4785449106660176	-4.32074315822668	-3.153964682776925	-1.0126372796876315	-1.0802275919703064	-2.145505388389461	-2.564889972135986	-3.751681261433601	-7.3968459563340385	-5.825235389797931	-5.291447497078384
0.30600000000000116	-1.2709161109924636	-2.47943259252296	-4.3393743704157215	-3.1522946532236538	-1.013929039979222	-1.084380733882437	-2.1509929351907204	-2.5645614741925864	-3.7489463741071085	-7.387289653775715	-5.830821830755556	-5.293756656231862
0.30700000000000127	-1.2711065490362272	-2.47847037276088	-4.368767247476491	-3.1506325822002546	-1.017702588174367	-1.0879886320064736	-2.155415890733497	-2.564258389406634	-3.7458638944642777	-7.378034555187635	-5.831494057717954	-5.296253819028866
0.30800000000000116	-1.2712813961131941	-2.477291134719129	-4.3999864543903495	-3.1503229856572394	-1.0243522231159647	-1.0912300840723363	-2.1590280571665454	-2.5640774133730835	-3.742380657188965	-7.369879348089804	-5.830225515367233	-5.295021732070546
0.30900000000000105	-1.271027897323535	-2.476102204112891	-4.426915801489521	-3.158144759197035	-1.0266109877308285	-1.0947916908234465	-2.1630907824898484	-2.563941925349169	-3.7380207312099154	-7.362783531155335	-5.828157809939066	-5.290545955146214
0.31000000000000116	-1.2707646572521478	-2.4757373971567462	-4.448980834924753	-3.1640029575735387	-1.026346873303395	-1.0984110738575195	-2.168692008189001	-2.5637401355468836	-3.733045073321644	-7.356355922445264	-5.825404720280689	-5.284254049978715
0.3110000000000013	-1.2707883101824269	-2.475582694536882	-4.466080856317266	-3.1660954122082123	-1.0262137911749232	-1.101638711574883	-2.1753690428973855	-2.564206806811658	-3.728308553315813	-7.350921153094031	-5.822826790392476	-5.276295579707026
0.31200000000000117	-1.270851532735572	-2.475555929090874	-4.479650425280996	-3.1678669697350843	-1.0269416151153588	-1.1048926073625749	-2.183041651769328	-2.565010745281961	-3.724565992504394	-7.347584305490982	-5.828523244678397	-5.266216489894053
0.31300000000000106	-1.2708589411898235	-2.476283304957846	-4.4924029762029605	-3.1696209274202567	-1.0277097999639722	-1.1076139274691057	-2.201326213769166	-2.5649471217397455	-3.721706693069901	-7.354336625896855	-5.8385834911223675	-5.2543763444904945
0.31400000000000117	-1.2703755331920457	-2.4779867972870933	-4.504263737524188	-3.1718095987640464	-1.0290432628109099	-1.1096648574254537	-2.2225127228033656	-2.5640461523407194	-3.7199108112922734	-7.362700016108534	-5.841644316990164	-5.243008375576991
0.3150000000000013	-1.2705510631969534	-2.4801678310513458	-4.514861322754053	-3.1747874115277273	-1.031843551610066	-1.1113926397799425	-2.2358454734372177	-2.562807808224043	-3.7190190992437095	-7.365813330243328	-5.838336252666187	-5.2323511218484375
0.31600000000000117	-1.2712214078780502	-2.4815987496884184	-4.531506894770045	-3.178331382986182	-1.0359337247139675	-1.1124410385390486	-2.243449532555492	-2.561552919944511	-3.71818851328815	-7.363653435248327	-5.830002269634843	-5.221931806798528
0.31700000000000106	-1.2718128911411983	-2.483434056497979	-4.547897561656249	-3.182326548936585	-1.0413074885577633	-1.1125651885528678	-2.246558748611174	-2.5601885325939144	-3.7166805191278645	-7.358571654568293	-5.818414929561642	-5.2122340317352505
0.31800000000000117	-1.2725786171899456	-2.4871617095492153	-4.559085648823624	-3.1861293947008473	-1.048083043136973	-1.1112331276854255	-2.247175157615906	-2.558964850202616	-3.7147310410877465	-7.351307578892856	-5.804899772334392	-5.205662677855735
0.3190000000000013	-1.2736748888710792	-2.5024051515190684	-4.566193311217738	-3.1899678223320835	-1.0559386553429824	-1.1083517389814563	-2.247015749698297	-2.557912792688731	-3.7127321581109616	-7.341894288474713	-5.790419842329803	-5.203911029487228
0.3200000000000012	-1.2750178988381342	-2.5239280887214655	-4.569366826723842	-3.1933468286470794	-1.064236063256725	-1.1044290011062232	-2.2459063480741195	-2.5571072938088717	-3.710672723383243	-7.332040207729918	-5.775999070238188	-5.201735076374335
0.32100000000000106	-1.276406812732849	-2.535349651386536	-4.571087842778939	-3.1957836173241243	-1.0724813708688197	-1.0997583914739437	-2.243563194536767	-2.556329479388322	-3.708450749824608	-7.322233499057156	-5.764740051061549	-5.197366793246819
0.3220000000000012	-1.2777687389819987	-2.5420770606882384	-4.574089511620498	-3.197956174701086	-1.0800001135518964	-1.0951500717538474	-2.239844158214737	-2.5551677828571946	-3.706191109141825	-7.312580712612098	-5.761288145421521	-5.1930545220419875
0.3230000000000013	-1.2794750901717937	-2.5478899867943534	-4.583422310655271	-3.2028703043917153	-1.0872528663497083	-1.0901671021716643	-2.2349235615471685	-2.5538666693606946	-3.703951095971255	-7.301343948838781	-5.7548703783424395	-5.189634452428687
0.3240000000000012	-1.281186929953849	-2.5538281556579863	-4.5912934739376245	-3.2154022462174794	-1.094579492523963	-1.084419314461368	-2.228453672117648	-2.553481425470929	-3.702449730521193	-7.288411524152381	-5.745459561100484	-5.184823942798016
0.32500000000000107	-1.2826369495217633	-2.559948902074419	-4.593996301124913	-3.2226549416626193	-1.102849141480486	-1.0778198426148518	-2.2211661543413475	-2.5565923856650024	-3.701954968002028	-7.274125857296179	-5.734834235329906	-5.179976220731704
0.3260000000000012	-1.2837441428091185	-2.566824175172724	-4.592883851969389	-3.2256300159989535	-1.1159139589968525	-1.0704713851993082	-2.2145108735902803	-2.5613578581508283	-3.700593743519803	-7.258359195965785	-5.7236652775830565	-5.177961382148126
0.3270000000000013	-1.2846117721703998	-2.5743330290317608	-4.589737164543548	-3.226757781657655	-1.1315583387123325	-1.0634174977870288	-2.208322036143425	-2.5639353511248104	-3.698416803095482	-7.241150075625405	-5.713014725842747	-5.177137755508655
0.3280000000000012	-1.2845841107576874	-2.5821986731851965	-4.585702413584415	-3.2274093681585296	-1.1433335829534066	-1.0574663632602568	-2.2028786873109434	-2.5654329772550315	-3.6961706498341322	-7.224711766725403	-5.709478582066432	-5.174044103928238
0.32900000000000107	-1.284493830187205	-2.5902652583776313	-4.581903168654014	-3.2279689107077747	-1.1535114825934119	-1.0518343476350986	-2.199072245193813	-2.5661756821924118	-3.693670260703795	-7.210085800820458	-5.7110563660579095	-5.169261414387589
0.3300000000000012	-1.2846390769754736	-2.5985320247020685	-4.578388431876444	-3.2283501953491904	-1.1718045632063294	-1.0462533137156564	-2.197293395177674	-2.5663660040340046	-3.6909169818398238	-7.196523796279381	-5.706690434486878	-5.163644194937175
0.3310000000000013	-1.284895465318622	-2.6069201168970495	-4.5732414977649185	-3.228536953087197	-1.1857299336638318	-1.04086930222646	-2.1971701528056724	-2.5664205593404175	-3.687915740139405	-7.184354423071071	-5.6989074950628735	-5.157577780685729
0.3320000000000012	-1.2852323476048297	-2.6148512899757343	-4.566110315744339	-3.2290254049001588	-1.1945552599800295	-1.036199199676062	-2.198706536059618	-2.566483655198241	-3.684906409924474	-7.174117344807674	-5.690813175953672	-5.14970036194194
0.3330000000000011	-1.2855516436708418	-2.6228191218722756	-4.558713766313338	-3.229813624899655	-1.2017159125738643	-1.0319636999326969	-2.2020579362281074	-2.566550214702957	-3.681961020227909	-7.164823036090897	-5.68222227181854	-5.139226656990937
0.3340000000000012	-1.2857327794937115	-2.6439467755835637	-4.550402794593012	-3.2313179712002515	-1.2081747670460818	-1.0285018461026951	-2.207115562190176	-2.566305689094103	-3.678929058710135	-7.1557411779460915	-5.67265006189797	-5.129351890482479
0.3350000000000013	-1.2859314777383224	-2.6654231065618537	-4.544858716092794	-3.23370210299242	-1.2141594980694042	-1.0255994839369607	-2.213255380337326	-2.5662291638979515	-3.67634372477718	-7.1465159451547065	-5.662007216585925	-5.1211466683252285
0.3360000000000012	-1.2860179083614038	-2.6766215321464473	-4.544130134829484	-3.236111496539183	-1.2237959485091423	-1.023093664212988	-2.220121600700557	-2.566303426340605	-3.6751760621884846	-7.137008372747364	-5.651792885921382	-5.1129813880259345
0.3370000000000011	-1.2859665687044415	-2.683248499724193	-4.540282060433693	-3.2387060544151858	-1.233718667843756	-1.0208935697787356	-2.2281433025891455	-2.5659789891996723	-3.674373218030303	-7.128794634643511	-5.642174965518184	-5.104891961742961
0.3380000000000012	-1.2861129378277882	-2.6878792070776347	-4.532820543714583	-3.2413242509045137	-1.23900851057007	-1.0187201874400236	-2.2364692904259917	-2.5655149408581104	-3.673326808852631	-7.121511074519555	-5.633385516796597	-5.098383679239506
0.3390000000000013	-1.2867205498318917	-2.6910851842152423	-4.5216709654188225	-3.2444065844129413	-1.2410406630595832	-1.0159587026670018	-2.244491571109156	-2.564794902565113	-3.672585357973282	-7.1150794434532925	-5.62534551434141	-5.094004461186449
0.3400000000000012	-1.2877481168269231	-2.6928368635822255	-4.506803745083739	-3.2475629216818263	-1.241143413011984	-1.0127081978087205	-2.2608004379738866	-2.564050725143443	-3.6718587102970366	-7.111009048695027	-5.618431715097615	-5.090209734215391
0.3410000000000011	-1.2889582899300909	-2.698372644610449	-4.490929856603863	-3.2503702542511093	-1.2398003715300252	-1.0094151326342033	-2.2761332919369104	-2.5632849280255177	-3.670861182898169	-7.108184250021528	-5.612217998141728	-5.08964913497065
0.3420000000000012	-1.2903295974224562	-2.714221402741927	-4.475216460779849	-3.2523608677565643	-1.2376092182315264	-1.0064129559890487	-2.2867649473590568	-2.5623985632013486	-3.6706311770667552	-7.106028664623313	-5.606154731510505	-5.090925180282927
0.3430000000000013	-1.2915952033686218	-2.720093964808321	-4.458973712896217	-3.253780134786288	-1.2341266213216753	-1.0042234546062252	-2.296576036194638	-2.561370976421756	-3.6714304387406282	-7.103995761845922	-5.600155292725019	-5.092219467932902
0.3440000000000012	-1.292461027378891	-2.718334946548887	-4.443029222521354	-3.2555600152237942	-1.2295108568349655	-1.0024286198668935	-2.3071293102948007	-2.5607112454952783	-3.6714089051035534	-7.102253112982051	-5.601139656526375	-5.091588633722541
0.3450000000000011	-1.2929117746401406	-2.713526318490529	-4.4291764538868525	-3.265183366218194	-1.2236402843959697	-1.0001941629203044	-2.3187240945170617	-2.5600694929208165	-3.670247826629402	-7.101657416266928	-5.605702118699739	-5.091167252718453
0.3460000000000012	-1.2930607943927932	-2.7084298839200955	-4.417930425059277	-3.2712566163615424	-1.2166642651323438	-0.9971596642742447	-2.331613510649695	-2.5597327686381384	-3.668414746281726	-7.10391488372985	-5.602239701034093	-5.09161253760521
0.3470000000000013	-1.2931357933892025	-2.7030683289693815	-4.408516595256697	-3.273919824551328	-1.2098116009292426	-0.9940106489776833	-2.3460792953923413	-2.559839403930633	-3.6670557782387316	-7.1148960508853385	-5.593784416851892	-5.0926898792304325
0.3480000000000012	-1.292944528523083	-2.6974475357328327	-4.400298030001051	-3.275800311591089	-1.2033446167557158	-0.9907863478220452	-2.359895131457519	-2.5604616658499113	-3.6741360447739924	-7.1253782106479004	-5.583004363635604	-5.09274570958597
0.3490000000000011	-1.2925493748848158	-2.691930537483813	-4.394124016281612	-3.2770837531030086	-1.1964357762560087	-0.9874542203649165	-2.371375596679309	-2.561363343599552	-3.6872474946376017	-7.132563818423006	-5.57082060503439	-5.0910746042458195
0.3500000000000012	-1.2921598159266614	-2.686627227677737	-4.389223119650633	-3.277756472131633	-1.1880167872391334	-0.9847623134129846	-2.3793200253102893	-2.562400154495092	-3.693893111130916	-7.136289036562737	-5.55773505699046	-5.088491395637632
0.3510000000000013	-1.2923626914162771	-2.6810153967386396	-4.3823295917152505	-3.278498340901368	-1.178428431591251	-0.9828551482702714	-2.383604710356869	-2.5634869530290825	-3.6968262831220717	-7.137502856881153	-5.543794377805835	-5.085247348697882
0.3520000000000012	-1.2930254352661241	-2.6750198729522365	-4.374000409619013	-3.2786304199789726	-1.1686544078726269	-0.9814509261691238	-2.3835496438602752	-2.564375188517657	-3.698240691209266	-7.136649197102841	-5.53012323801662	-5.08234259502333
0.3530000000000011	-1.2936137399241727	-2.668513864722692	-4.365973318464881	-3.277815254142489	-1.1592177395996144	-0.9810601378423743	-2.379068562788061	-2.565000725451773	-3.6986733532712033	-7.134075981206454	-5.523854201979117	-5.081353066064842
0.3540000000000012	-1.294120724093434	-2.661344215972493	-4.357220575969685	-3.276103948539883	-1.1503416842730592	-0.9828355481575699	-2.370694504393434	-2.565300523201833	-3.6985628229366254	-7.130403148058678	-5.520766401703408	-5.081294304109524
0.3550000000000013	-1.294924867913633	-2.6539692037411027	-4.3457769975511	-3.273604181262848	-1.1420863339362473	-0.985969956705485	-2.3583368068200494	-2.565457171716687	-3.697578115541242	-7.125562141493043	-5.5111947431816475	-5.081006050610113
0.3560000000000012	-1.2958903792694563	-2.6467924759205106	-4.332151902203783	-3.2707856497178547	-1.1351831456572838	-0.9892310234799123	-2.343492623537421	-2.56506484271758	-3.6960641080703867	-7.1201140654757715	-5.4975035056323645	-5.079882940544021
0.3570000000000011	-1.2968533987960016	-2.639812605694712	-4.318010609967095	-3.2680239904029835	-1.1293429551610483	-0.9916050594278275	-2.326748733654522	-2.5643790007536547	-3.6940620064481107	-7.115523871306569	-5.48214694233086	-5.078738246556281
0.3580000000000012	-1.2979180322389714	-2.6328333334519405	-4.30395041843983	-3.26497182170027	-1.124990587074674	-0.9935801568910644	-2.308521051009814	-2.5635158580951165	-3.6916600386859586	-7.112487917000481	-5.465716503480055	-5.079099971718519
0.3590000000000013	-1.2992965959902731	-2.625280263278738	-4.2893395218490875	-3.262236667772411	-1.1226537770081888	-0.9956375270366234	-2.288970984048639	-2.5625724213901826	-3.689467213451567	-7.116333708522165	-5.448752666798571	-5.079499362064239
0.3600000000000012	-1.3007679701125057	-2.616457975553323	-4.273232659784489	-3.259887775542021	-1.1293152198226177	-0.9971122936767679	-2.2680153367741647	-2.56173937657877	-3.6869506914141934	-7.126533852955812	-5.432748392864112	-5.078806073350335
0.3610000000000011	-1.3023970213930038	-2.6072845664412645	-4.257897368844741	-3.257326763129713	-1.134368218163985	-0.9987977514264109	-2.2460989280956625	-2.561338210686905	-3.6840700774313855	-7.1330163849587285	-5.41832342725422	-5.079314756143718
0.3620000000000012	-1.3037078566427476	-2.5983555709672053	-4.243598920652857	-3.254964241958347	-1.1342212365697104	-1.0008264953663006	-2.225392171406605	-2.562260332125573	-3.6810023812571333	-7.134894405920146	-5.404451975673272	-5.0817136289687355
0.3630000000000013	-1.305007730126012	-2.589705414168382	-4.228783941236829	-3.253416277992887	-1.1324195749372075	-1.0025941958695475	-2.206908095285701	-2.5674184581654385	-3.677783056114785	-7.133691588778413	-5.392369727772518	-5.08337307053579
0.3640000000000012	-1.3062044214126174	-2.580837172173336	-4.21316215437309	-3.2532517725247097	-1.1298193753278023	-1.003985364452678	-2.1903942655899002	-2.572304952683336	-3.6743214379167677	-7.129393761525721	-5.381306987863042	-5.0831742144531145
0.3650000000000011	-1.3069869769027334	-2.5719863396865583	-4.1984833208616	-3.254140598730871	-1.1267934181517318	-1.0050466845660946	-2.175967809484635	-2.575097898024489	-3.6709302851641805	-7.122076988992365	-5.370440651703686	-5.083046285438925
0.3660000000000012	-1.3076616543162143	-2.5637782769949573	-4.185981376052225	-3.255818264527954	-1.1241941309100532	-1.0058975275939328	-2.1644415497534104	-2.5769956825796907	-3.6680987525282562	-7.112756434020325	-5.359530577984103	-5.082872942344041
0.3670000000000013	-1.3081342793655366	-2.5566832009319813	-4.1758710818620015	-3.2576100648051667	-1.1227472016281845	-1.006871110475654	-2.156223149976691	-2.5782772201388044	-3.6663158179183446	-7.101917032807912	-5.349139050225594	-5.082436023364485
0.3680000000000012	-1.3082608470698625	-2.5502790305792566	-4.166870714898114	-3.2593894308697497	-1.1222903874159869	-1.0075975013335965	-2.150568994544905	-2.578769526091376	-3.666786398819499	-7.090812231630516	-5.339437311198364	-5.080749828422732
0.3690000000000011	-1.3082489824373629	-2.5442114806898406	-4.1597678253839545	-3.261268804124158	-1.1223507628276044	-1.0083198326543183	-2.147945655162473	-2.5787542882241445	-3.668171352173852	-7.080472598519106	-5.328991668750971	-5.078576059071392
0.3700000000000012	-1.308012765038735	-2.5388514929182326	-4.154301991187818	-3.2691915646750043	-1.1234623053433426	-1.0094181011366168	-2.1475257139885446	-2.5786770342534835	-3.66892642956227	-7.069896304945539	-5.3173962251591345	-5.077451585648675
0.37100000000000133	-1.3079671399396096	-2.533615909301687	-4.1485340430541084	-3.2783521689680715	-1.1268850131809305	-1.011136708103002	-2.1479036638180324	-2.578832872373454	-3.668984765356461	-7.059048758187664	-5.311107811841457	-5.077674102299526
0.3720000000000012	-1.3080374591952377	-2.527771517020977	-4.1419706526935265	-3.282449956221553	-1.133411905467769	-1.013635517665615	-2.149568844540631	-2.5788701231988775	-3.6686466976829815	-7.048697985904115	-5.311888865688816	-5.079070528142927
0.3730000000000011	-1.3103963838920827	-2.521679266485781	-4.13598287291388	-3.284052751176775	-1.1415174024699914	-1.0160374656369204	-2.153783128795403	-2.5785210529253937	-3.6674195036606703	-7.040242711181613	-5.30661207615148	-5.077928894750504
0.3740000000000012	-1.3111359772604252	-2.5168795720592394	-4.130047725139882	-3.2842462527131127	-1.1500378341167663	-1.017349723837047	-2.1618559135046613	-2.5780504674329117	-3.6662451802698093	-7.033651675641608	-5.2959245314851096	-5.0756371475841435
0.37500000000000133	-1.3103655365965465	-2.5134457635811986	-4.121894856177513	-3.2835074452587802	-1.1592482244976696	-1.0173394163674798	-2.1726384167756505	-2.577725330607272	-3.6647765624794864	-7.029112393948842	-5.281839128422577	-5.072421895097352
0.3760000000000012	-1.3096580497133896	-2.509434855249576	-4.112444424575999	-3.2824090671173893	-1.168940831075824	-1.015815242834489	-2.185435835274684	-2.5774283660087103	-3.662924602598733	-7.028993756888505	-5.2666382253700155	-5.067276225583353
0.3770000000000011	-1.3091780901694292	-2.504864680402565	-4.103814190877272	-3.281650757891686	-1.1780821403848485	-1.01379747291411	-2.200450234610842	-2.5765890284632036	-3.660695734237359	-7.039960404738734	-5.25106870371141	-5.060536970756223
0.3780000000000012	-1.3084885935869126	-2.4996645012386725	-4.097574496929247	-3.2812839022025737	-1.1866245681810772	-1.0130022655105038	-2.217545059360759	-2.575412958787889	-3.6592747699096084	-7.049874113031692	-5.235820832176622	-5.054455670716456
0.37900000000000134	-1.3077026571277692	-2.4943178619890296	-4.0927992958268655	-3.2815838743868615	-1.1943361756161077	-1.01303058334321	-2.236913549584926	-2.574108041534359	-3.6599457864562406	-7.054504015161949	-5.221259639098448	-5.049680205773693
0.3800000000000012	-1.3070552075671849	-2.4886686124610713	-4.087500626951204	-3.282634748346303	-1.201010107179504	-1.0124573459270274	-2.2576255375787	-2.572848064686769	-3.6597806757504325	-7.056051615849252	-5.208168693461381	-5.044932672917308
0.3810000000000011	-1.3063184642737942	-2.4836391410407637	-4.083277504124116	-3.284047071673145	-1.206779299427056	-1.0111931275751638	-2.2793235490247508	-2.5711601485829303	-3.657841101918624	-7.055597562251349	-5.197642272970565	-5.04366679450589
0.3820000000000012	-1.3055459028127556	-2.4795772396309	-4.079396681052279	-3.285483741351468	-1.212143581858868	-1.009804716804496	-2.301107277282755	-2.568634438202067	-3.6553144159261692	-7.053415420185395	-5.196034517335115	-5.045627530008386
0.38300000000000134	-1.3049421812039406	-2.4759045426677115	-4.073506536874736	-3.2860073805705934	-1.2169066714586674	-1.008002464406425	-2.3218270568890644	-2.565633002821452	-3.6526111768308493	-7.048145311584972	-5.201024782106779	-5.047480033802421
0.38400000000000123	-1.3049472636388078	-2.4716817435598233	-4.064618422959418	-3.285169909252704	-1.2201100837145535	-1.0055731422149288	-2.340056606912141	-2.563027199751532	-3.649446414301156	-7.040058510011017	-5.2003410905382825	-5.047023195013095
0.3850000000000011	-1.3049145203176138	-2.467225910049576	-4.0543202064674295	-3.2834784223533657	-1.2227000566373087	-1.002854768821339	-2.353797185535479	-2.560773435572613	-3.6459853722910642	-7.029261895579272	-5.195345117444237	-5.046006477654857
0.38600000000000123	-1.3050125319934194	-2.462392738650326	-4.044643852128636	-3.2815891422164247	-1.2260500940673738	-1.0008410424003353	-2.362140678950881	-2.558993864619264	-3.6422487475387673	-7.016292040687196	-5.187167904595841	-5.045024975356608
0.38700000000000134	-1.3061299354432736	-2.4569457292526127	-4.035363746850697	-3.282700436849033	-1.230523635849403	-0.9997404508482074	-2.364896466135219	-2.55654809068697	-3.6388106585640987	-7.001119808098284	-5.1765514245623185	-5.043461072486169
0.38800000000000123	-1.3098054615800652	-2.451835600881753	-4.026887803227348	-3.2889234461882233	-1.2349033358389436	-0.9994979408128343	-2.363142158975522	-2.5539811155780288	-3.636042840405061	-6.985349903968542	-5.1642253311336805	-5.040238331241598
0.3890000000000011	-1.3095131042241084	-2.447646345900332	-4.020516733617536	-3.2894442725070467	-1.239120902586318	-0.9989550531981666	-2.359820249235685	-2.5512359009113954	-3.634030183688417	-6.971062211540464	-5.150526249445031	-5.035302073340166
0.39000000000000123	-1.3083333935381445	-2.4449031227956772	-4.015579131532703	-3.2863374541284482	-1.2459261661175458	-0.9985474480303367	-2.3574077431398313	-2.5482086401848902	-3.632569078646528	-6.95818767363112	-5.135353707798129	-5.029672286093724
0.39100000000000135	-1.3070447573513673	-2.4426368238701515	-4.0096150440709435	-3.2816394021665998	-1.2569588528252866	-0.9989539785012574	-2.3563150672453177	-2.545497672968966	-3.630917465820881	-6.946322923113282	-5.1184297457029215	-5.024157781394945
0.39200000000000124	-1.3058598317113188	-2.439183314127182	-4.00223058826909	-3.2760294662427127	-1.2639315921817118	-1.000361717096235	-2.356234278785626	-2.5431825039975164	-3.628771634321381	-6.935904601098275	-5.1005217154819835	-5.021493112918263
0.3930000000000011	-1.3045927187658741	-2.434781875367502	-3.9946230155019338	-3.270110867073488	-1.2676729476823152	-1.0015374015694811	-2.3573381491936516	-2.5413352647967917	-3.626322533614619	-6.9275717226667854	-5.085871769585918	-5.018491869959985
0.39400000000000124	-1.3032409792261883	-2.430651892339697	-3.986056578745975	-3.263526047655306	-1.2698388296010785	-1.0022387285159595	-2.35963434825115	-2.5396437666111042	-3.6245872151547713	-6.91921805342455	-5.081098778767104	-5.014303584707807
0.39500000000000135	-1.302334431156055	-2.428428606389015	-3.975294843842412	-3.256443399627914	-1.2715365305412738	-1.0032003856596694	-2.3622940305510363	-2.5387711083903537	-3.625567864121673	-6.910447354604895	-5.072456184980547	-5.0086985294756365
0.39600000000000124	-1.3014980526472677	-2.4430793746240727	-3.9638040327466615	-3.2488647120179963	-1.2734468271215549	-1.004790875715107	-2.3749149200568977	-2.5385471838068403	-3.6273930797558136	-6.901562237529479	-5.060674644091382	-5.002946785144601
0.39700000000000113	-1.3007429572196887	-2.456167457234579	-3.954323715203152	-3.2407976038422412	-1.2754380774316607	-1.006111014697339	-2.3862356064801222	-2.5376054032860536	-3.628059516352104	-6.8932890416588934	-5.0479287465185445	-4.996835705656636
0.39800000000000124	-1.3002896701113416	-2.460835390860637	-3.9477274611400435	-3.2314667254604488	-1.2771772943396413	-1.007437658260911	-2.389244946813331	-2.5358743191616613	-3.6276850612769795	-6.884791163066957	-5.034684560324417	-4.993780063422585
0.39900000000000135	-1.3004530374694563	-2.462037827570812	-3.9424528297452324	-3.2212845582805407	-1.2784320599164398	-1.009444866610827	-2.3877200708080313	-2.5337642692949833	-3.627178822590819	-6.875850495586137	-5.021450668272732	-4.994159425998388
0.40000000000000124	-1.3007578112128058	-2.461738835164296	-3.9367129131907928	-3.2103681534052715	-1.279350357119841	-1.0166722362186185	-2.3844924991564684	-2.5314595219456835	-3.6265807836699824	-6.8680867809331785	-5.0089545392699195	-4.993158429513908
0.40100000000000113	-1.3007403910702977	-2.461035365545211	-3.9315787737565135	-3.198450479232412	-1.2802558445803367	-1.0342603560895012	-2.377817703808692	-2.5287167028428863	-3.6254677601333456	-6.861245713673626	-4.997650341177554	-4.990248198183909
0.40200000000000125	-1.300671412751759	-2.460519772263264	-3.927722890810536	-3.1855953006079973	-1.2808708982881525	-1.0423349710187026	-2.3670098594359943	-2.52604201624769	-3.6238523278941677	-6.854520418504538	-4.988770898252733	-4.98661036032328
0.40300000000000136	-1.3007640508941911	-2.460221257871578	-3.9227175184133003	-3.1724298119099275	-1.2809281241545167	-1.045347534576204	-2.353136267756596	-2.523450748015842	-3.6221254226506763	-6.8468196576341995	-4.982426944282084	-4.982987754720834
0.40400000000000125	-1.3013807506454957	-2.460122225443893	-3.91562320504712	-3.1594847686823164	-1.2803840932137154	-1.0470590599635323	-2.3365973656930654	-2.5211762546374477	-3.620498164455723	-6.838535088765579	-4.977858560293532	-4.978653145651445
0.40500000000000114	-1.3018517408803916	-2.4597109454549773	-3.907430267861461	-3.147113659827371	-1.2789906050613382	-1.048738629758855	-2.319731419160707	-2.519114300733274	-3.6188370775471013	-6.830504590859977	-4.9746390581329605	-4.975059809901958
0.40600000000000125	-1.3021495438851172	-2.458732389562108	-3.8998735845860346	-3.1356928616004547	-1.2770386256772621	-1.0506426651098377	-2.3036396279237312	-2.517200746951496	-3.6173107538509055	-6.8267567251114825	-4.972499187293623	-4.973105417702574
0.40700000000000136	-1.302341618701091	-2.4575354414199055	-3.8934051490069623	-3.125055742457229	-1.2752062280619967	-1.053387799173133	-2.2881249256500684	-2.5158426706273054	-3.6165482275900294	-6.8326211436216795	-4.971991614116073	-4.972126384752278
0.40800000000000125	-1.3023803912965928	-2.456202966563187	-3.888045468767994	-3.1154476017812582	-1.2739587087124986	-1.0565148120030587	-2.2725142253012414	-2.515226247157292	-3.6171817668074624	-6.837757569142038	-4.980259958143574	-4.969901013643864
0.40900000000000114	-1.3024256751839451	-2.459085713808342	-3.8847652680495774	-3.106348385857505	-1.2744441886160593	-1.0587774614019463	-2.2566236760524894	-2.5152925391505687	-3.6187314858571855	-6.8405767338190415	-4.9949429269407934	-4.969208654246678
0.41000000000000125	-1.3027399292849382	-2.477823975562313	-3.882955455451151	-3.097446933389944	-1.2756731517773847	-1.0600529968633834	-2.2411870802023066	-2.5156921769762417	-3.621712530600188	-6.841844464866608	-5.002730616046023	-4.969156960429891
0.41100000000000136	-1.3036851731407992	-2.4891615236716174	-3.8801308277008926	-3.0889037464518014	-1.2772104882657074	-1.0652695728523014	-2.2265007025959216	-2.516203157127226	-3.625782425075693	-6.84087177136686	-5.005050869956658	-4.96575557029737
0.41200000000000125	-1.3070085155666793	-2.493418619439513	-3.8755981923564917	-3.080820786987253	-1.2781632570824415	-1.0828935071558137	-2.2121779209776196	-2.5167382776463705	-3.630295346073859	-6.838284336316221	-5.005484540638207	-4.959176855839209
0.41300000000000114	-1.3066567773815512	-2.4951079660970867	-3.871121400124563	-3.0737625638379114	-1.278305398958809	-1.091443905682684	-2.1979830569100836	-2.5170498131338843	-3.6366047074636247	-6.834922663375792	-5.003634379625127	-4.951273481560298
0.41400000000000126	-1.3053468187226624	-2.495766526091642	-3.8666335415215585	-3.0675876242125377	-1.2783799881200906	-1.0940515568677711	-2.1844494058589716	-2.5167096720848803	-3.643562328442479	-6.830984805928959	-4.999987483367498	-4.9449971401744985
0.41500000000000137	-1.3042212843045018	-2.4964313932430193	-3.8596371862313177	-3.0622660019706296	-1.2782268839431234	-1.095620046964389	-2.1730256309282234	-2.5160975642226253	-3.6492008621549714	-6.827179983431012	-4.995735580566473	-4.940093888026427
0.41600000000000126	-1.3032844967291832	-2.496493090354849	-3.8509058055047887	-3.0581547606815356	-1.276711149062306	-1.0967920772992652	-2.1641229379799314	-2.515359844303755	-3.6538039383563516	-6.822410745520887	-4.991925346343858	-4.936312360973949
0.41700000000000115	-1.3024342362005012	-2.4959353088682183	-3.842458269457098	-3.0555017012009658	-1.2740651150488862	-1.097694768309514	-2.157267429062549	-2.5146475554872074	-3.6572783138891665	-6.818925791157109	-4.988470896676439	-4.933912889332666
0.41800000000000126	-1.3018987550217036	-2.4952587783219005	-3.835295737650989	-3.0534888941699436	-1.270765535172074	-1.098750497081761	-2.152253777513575	-2.514034384499237	-3.6597594284686075	-6.816201228574635	-4.985328808757664	-4.934693355741827
0.41900000000000137	-1.3017080224465643	-2.4946426539968054	-3.8288924236079445	-3.0524427573159234	-1.2667267118673091	-1.1001430202545672	-2.1479937429173144	-2.5135517297056063	-3.661860534080497	-6.813538997567787	-4.982046096309496	-4.939748445919559
0.42000000000000126	-1.3021725708660952	-2.493684138657731	-3.8223701263360352	-3.051979311159301	-1.2615317926357514	-1.10194654246661	-2.1447209554395252	-2.5137183625866046	-3.6658434668606645	-6.812335710743202	-4.979716027678698	-4.944889700846505
0.42100000000000115	-1.3026527933114138	-2.493204553532983	-3.8183599200457135	-3.051665859939211	-1.254743706462685	-1.1036811873001735	-2.1441227346058866	-2.513883477197875	-3.679163454641129	-6.81184680322362	-4.9784577569712685	-4.948416753961345
0.42200000000000126	-1.3033613324350388	-2.493479502345658	-3.8155476628696388	-3.0512437477602097	-1.2472685947425048	-1.1052408548783292	-2.1473521660904975	-2.5134455875407706	-3.6882859323457176	-6.811017948165761	-4.977551503405003	-4.950233937227048
0.4230000000000014	-1.3040283269779613	-2.494226738224798	-3.8109800643815803	-3.0503284443704928	-1.2397467477976394	-1.106209679924923	-2.154158569173166	-2.512590092544202	-3.691525838838784	-6.809009167844258	-4.976846509215887	-4.951557812077414
0.42400000000000126	-1.304262138646018	-2.495232566845963	-3.804005409419705	-3.0493554528509623	-1.2315982659737301	-1.106723294088929	-2.162647141426737	-2.512913157075594	-3.6915263611937132	-6.806201406720615	-4.97593222091428	-4.951844143972975
0.42500000000000115	-1.3040566295060703	-2.496673224836947	-3.7952559435065174	-3.048218215163055	-1.2230763945571264	-1.1067798736459207	-2.172483466784172	-2.5126909898589957	-3.6895869471925975	-6.802316348666624	-4.975130330778197	-4.952134396137585
0.42600000000000127	-1.3035568065492533	-2.4983927216432327	-3.7853112826802224	-3.0473563365913887	-1.214672277686396	-1.1062145585772285	-2.182928633517107	-2.5124525363566304	-3.6867303888364122	-6.798529247040492	-4.984598821497828	-4.952833671330357
0.4270000000000014	-1.3030561617742893	-2.4998761752827448	-3.7742300410450924	-3.0468126711779355	-1.2070490006934471	-1.1054341519746886	-2.1931099496965505	-2.512291936140267	-3.6838043629701285	-6.793572100277459	-4.995467006881025	-4.953598561729822
0.42800000000000127	-1.3024518918179198	-2.5010516824718785	-3.7623760987129566	-3.046911286405817	-1.2002292321178882	-1.104343940630017	-2.202989686578068	-2.511768205243523	-3.6858261051914436	-6.787077560493162	-5.000470136433234	-4.953223878153023
0.42900000000000116	-1.3018140138147996	-2.5021485815655105	-3.7506791877303636	-3.046956009979525	-1.1938125385660554	-1.1030714818574865	-2.2132847821477126	-2.5111612285061935	-3.69440291134069	-6.780414409633248	-5.001002285996818	-4.951786343719639
0.43000000000000127	-1.3011550127531697	-2.5036792362099782	-3.7388449034542703	-3.0470096953866865	-1.1883782924330804	-1.101807952135975	-2.225773932716752	-2.510785035294937	-3.6991670340799976	-6.7726292816789115	-4.996952276891055	-4.951905119120096
0.4310000000000014	-1.3002388535473919	-2.505051803489291	-3.7248269982206508	-3.048161951311319	-1.1843749007666042	-1.1013329898820847	-2.2480999874215293	-2.511160219546912	-3.700847940676897	-6.764125154603685	-4.989297525745785	-4.953342814173374
0.43200000000000127	-1.2992979439955457	-2.5056552931430356	-3.7091558247221332	-3.049698250108486	-1.1817215569772643	-1.1014701008304677	-2.2718160231895723	-2.5119695244150133	-3.700670567920776	-6.755418187752276	-4.979889705838684	-4.951745944402297
0.43300000000000116	-1.2983893070580224	-2.504950833773142	-3.6934561276342563	-3.0510361167626874	-1.179910634908156	-1.1017018589742589	-2.2880400801431118	-2.513130233399322	-3.6989643888731365	-6.7469821639457335	-4.969274244790615	-4.946760091242839
0.4340000000000013	-1.2974297698255752	-2.5035747050589867	-3.6766379675947243	-3.0524128390797176	-1.1783574972711695	-1.102224050272093	-2.299652998684041	-2.5142031760277535	-3.6967653479178773	-6.737983727493768	-4.958231890373395	-4.941404356832715
0.4350000000000014	-1.2968215510357555	-2.502159467395145	-3.6579074806256915	-3.0541172702208756	-1.1765637457983857	-1.1031430807904248	-2.3069467551356544	-2.5157300793949973	-3.693781134476823	-6.728029085868212	-4.9471454858100685	-4.935475777254641
0.4360000000000013	-1.2962819065863023	-2.500443041151497	-3.6387213949084942	-3.0569502648454034	-1.174389343888711	-1.104661506633401	-2.310109738290853	-2.517959010635211	-3.6903023063915246	-6.716896363193094	-4.944508178096007	-4.929984765125571
0.43700000000000117	-1.2952345142460027	-2.498608578353164	-3.620109465306701	-3.0690527545754365	-1.172150824732534	-1.106486781047092	-2.31031616892363	-2.518700920108838	-3.68729304699187	-6.705985915739774	-4.945394959712007	-4.924515688676484
0.4380000000000013	-1.2939453505990643	-2.5059231410764933	-3.6042805309021633	-3.079046931293039	-1.1703590100512806	-1.1085147389762955	-2.308385312769357	-2.5181703299837195	-3.6914923742561983	-6.694996064374247	-4.940994607987154	-4.919534938915223
0.4390000000000014	-1.2930499969455689	-2.5212276686822297	-3.5903874292613405	-3.0854705635022466	-1.1688089065943326	-1.1117232040404523	-2.3042865670659376	-2.517092700658136	-3.698602080279416	-6.6836445269271065	-4.933543936495768	-4.914347746254829
0.4400000000000013	-1.2930427603957522	-2.524724520630357	-3.577784997649177	-3.0917882125354663	-1.1675080378170877	-1.1157308874029614	-2.298987682589918	-2.516391611324848	-3.7017585539738147	-6.673057033790707	-4.924901908519769	-4.908158839934415
0.44100000000000117	-1.2933675678994312	-2.5212091852275336	-3.5682560091792377	-3.098005751327238	-1.1674447618294181	-1.1195546385356543	-2.2924417336491403	-2.5157470136057993	-3.702370586402291	-6.663052467955001	-4.915910199449948	-4.901724828464315
0.4420000000000013	-1.2938109206603294	-2.5154702933588124	-3.562103309954191	-3.1035526413651664	-1.1689504404178572	-1.1226674797410563	-2.2846606650784373	-2.515445110670837	-3.701772389091023	-6.6534413145571385	-4.906810389200069	-4.898709055108158
0.4430000000000014	-1.2945183220555911	-2.5087452535985446	-3.55747587990698	-3.109172094166517	-1.1721216199654503	-1.125507873797831	-2.2754368461509786	-2.515162322868232	-3.702430788691547	-6.643844671445685	-4.8984858423350515	-4.8987722724208655
0.4440000000000013	-1.2953236551706644	-2.5014864955043956	-3.553604914731895	-3.115401064175829	-1.176993974869899	-1.1289154820040408	-2.2653728271846645	-2.5150068958296474	-3.702358134215584	-6.635386873346992	-4.8909585529095105	-4.897045751029131
0.4450000000000012	-1.2957839644448452	-2.494017540045865	-3.5515452044598237	-3.121599981801866	-1.1834293198248564	-1.133032513947673	-2.2559151738735093	-2.51481836893233	-3.700935652251065	-6.626267839162148	-4.88475955565446	-4.894642523500522
0.4460000000000013	-1.2966103535705074	-2.4871576418266925	-3.5521778067287033	-3.127946020244756	-1.1910310626886753	-1.1368082787132765	-2.2470806048590295	-2.5145330567887294	-3.6989016493979134	-6.616424320064816	-4.879634007717389	-4.893062014007743
0.4470000000000014	-1.2976894949945614	-2.4808153808289557	-3.5551502494545115	-3.139771101328226	-1.1994901188160791	-1.140290829857041	-2.2382549207168774	-2.5144843346310495	-3.6969404789820772	-6.605073639597973	-4.8764551637307605	-4.8920329562299285
0.4480000000000013	-1.2986171333251617	-2.4751870433709358	-3.5596426288380254	-3.154536081502162	-1.2119023982693382	-1.144135572683553	-2.229128125544669	-2.514659944183577	-3.695671088723379	-6.593406330453196	-4.876092681515801	-4.888960577932876
0.4490000000000012	-1.2993798073797909	-2.4702363473998323	-3.565780871633344	-3.1635925701142416	-1.220404781086841	-1.1486512421491046	-2.2197026167980205	-2.5150153192067775	-3.69455412390949	-6.5825621155009655	-4.878087927449043	-4.883328039564489
0.4500000000000013	-1.3003629533164853	-2.46670431043042	-3.5731935314231427	-3.169412740787204	-1.2239933825493694	-1.1534872462337347	-2.2104146856512235	-2.5155695882726863	-3.6935005122188653	-6.571815702456935	-4.880348273956578	-4.877981987012242
0.4510000000000014	-1.3019908280162509	-2.463982672176937	-3.5788120623817874	-3.174011219912055	-1.2252621963061037	-1.1585636721923969	-2.201383544913458	-2.5164439633302034	-3.6924099731426665	-6.560913629069591	-4.883324514982097	-4.874591137517158
0.4520000000000013	-1.306721687915224	-2.461237596794243	-3.5823774366545287	-3.1777284384686637	-1.2249643432634836	-1.1639530755820047	-2.1924472250147313	-2.5174088835415587	-3.6915238383718507	-6.54980919434363	-4.887995890813343	-4.869884993585671
0.4530000000000012	-1.3100751449173083	-2.4585843147458943	-3.5860254811125203	-3.180676602295084	-1.222908722374451	-1.169125025331933	-2.1837426974582455	-2.518574618412961	-3.6906717244437983	-6.539280946706258	-4.893653450150183	-4.863286879849845
0.4540000000000013	-1.3110182609566388	-2.4564783119311033	-3.5886016942589523	-3.1832389828480214	-1.2204875904134749	-1.1740634706951867	-2.175190436300664	-2.519602977737653	-3.696216967805794	-6.529150828986566	-4.901397645002378	-4.857597016043045
0.4550000000000014	-1.3119404980724951	-2.4547631573906283	-3.588552670939664	-3.1859811678135683	-1.2182980102366032	-1.179074295362507	-2.1666820725737295	-2.520539063615376	-3.705322891287111	-6.519462968981286	-4.922074796600335	-4.853130358186936
0.4560000000000013	-1.3124653491789575	-2.4529304830934104	-3.586998161168674	-3.193371928991682	-1.216291833522703	-1.1841184841382004	-2.1582100331480754	-2.521538053669083	-3.709615962740578	-6.509602895231996	-4.943066131915977	-4.849799570317239
0.4570000000000012	-1.3126749117811805	-2.451327604622957	-3.586212131804188	-3.2056997901247777	-1.2146080183125725	-1.1879722907344508	-2.1499830955366708	-2.5225565166381965	-3.710956328831137	-6.500683765219666	-4.958753973785	-4.84761917048725
0.4580000000000013	-1.3131378802782565	-2.450250828405628	-3.587130009851112	-3.2123373406429003	-1.2134317504329906	-1.1900474001648016	-2.1419566357697173	-2.523639060681873	-3.710832869922202	-6.492855483499685	-4.9703631127569965	-4.847941455562454
0.4590000000000014	-1.3136367068147115	-2.449708006306854	-3.588312301801869	-3.2162039234650663	-1.2121695101401038	-1.1904418499097462	-2.133934283361079	-2.5249963126277866	-3.710602044879982	-6.486354709394598	-4.9797285675391265	-4.849103352163334
0.4600000000000013	-1.3142298663775294	-2.4491294291096217	-3.588762656001524	-3.2190625489993563	-1.2102086873592564	-1.1900983442917625	-2.125859664957918	-2.52665970067394	-3.7102657314363596	-6.482076099989677	-4.987821962058887	-4.8493715155060695
0.4610000000000012	-1.3145746870968815	-2.4487352747393323	-3.5903792252218913	-3.2210020782731337	-1.207665691454711	-1.1890247946852657	-2.118688439910958	-2.528372181485997	-3.709596883377201	-6.478938430764891	-4.994964141289297	-4.848684889227881
0.4620000000000013	-1.314769928885737	-2.4487683002446006	-3.593486102686056	-3.222052760391971	-1.2043400075789217	-1.1870118788973565	-2.1121355537595123	-2.529876695595972	-3.708125876161922	-6.476106600617114	-5.001864618470557	-4.8501610187516855
0.4630000000000014	-1.3151639811054994	-2.4485328602337018	-3.595348171874966	-3.222310950887641	-1.200194664154531	-1.1848436498261676	-2.1053390560932	-2.5311972027330643	-3.7066311078273126	-6.472698264039889	-5.009024129081512	-4.8571462614087455
0.4640000000000013	-1.3158243682696982	-2.447506408944087	-3.595237218539729	-3.222213494122595	-1.1951738307365516	-1.1829741791407742	-2.097764497804062	-2.532581436273254	-3.7046668637305644	-6.469438308696249	-5.0163462403993	-4.8639375236155855
0.4650000000000012	-1.3162592412574559	-2.4458508706784268	-3.5955447446931523	-3.2214224215814773	-1.1891258103088183	-1.18173918705778	-2.089994894260622	-2.5338257091501717	-3.7018213532065456	-6.465721060921464	-5.0246930448744305	-4.868886810772864
0.4660000000000013	-1.3165587429822445	-2.4442001015385237	-3.5974316741964834	-3.2198873238270838	-1.182129606383689	-1.1809124305998229	-2.0828970164501928	-2.5346242522083524	-3.6991592488245533	-6.46173992254874	-5.033645750930141	-4.871258405193894
0.4670000000000014	-1.3169516224867235	-2.442031630571778	-3.599814607481167	-3.222002796905877	-1.1756092008091399	-1.1800574156476729	-2.0773949900936093	-2.535153976240165	-3.6995856225305306	-6.4570246362853645	-5.041880921094584	-4.872187095994846
0.4680000000000013	-1.3173445896623839	-2.439365249706923	-3.6021884089333347	-3.2284075160842733	-1.1696645695215706	-1.178938069638851	-2.073553055443384	-2.5383198649745866	-3.7006884765127466	-6.452684255706064	-5.04940941248076	-4.870843303107809
0.4690000000000012	-1.3182502899098283	-2.436022095925036	-3.60707450070268	-3.2283919501804643	-1.1642605305000218	-1.1773650927185155	-2.0718718385784	-2.5434121586199523	-3.7006773835871902	-6.448901176959319	-5.055850737757317	-4.867157665880049
0.4700000000000013	-1.3190927539890962	-2.4328825173855546	-3.6144533128185294	-3.22412707621895	-1.1595450260424098	-1.1761125146645408	-2.0727410523515784	-2.5455384963357504	-3.7001022861853965	-6.444576668989838	-5.061188767641353	-4.862540414858555
0.4710000000000014	-1.3196489121720958	-2.429772971189343	-3.6217262065455245	-3.2177241002219334	-1.1555162460256876	-1.1751422781016863	-2.0762272393183765	-2.547237840521818	-3.699546151735027	-6.439519116559181	-5.065194995770827	-4.856910059537692
0.4720000000000013	-1.3201560731493935	-2.4263127238409448	-3.6281993424841996	-3.2104810719248356	-1.1520318059548047	-1.1751165472890877	-2.0822452727778598	-2.548175509456917	-3.6996201528523276	-6.434350436567474	-5.067516375672765	-4.853339991995872
0.4730000000000012	-1.3206009347635455	-2.4226680477782874	-3.6350209417099317	-3.2027055383737637	-1.1495038083940126	-1.1760752531886143	-2.0911181666567287	-2.548088968915099	-3.7000830288661954	-6.43035961229611	-5.068164939552516	-4.852112938497575
0.4740000000000013	-1.3210393476917346	-2.4191776364920856	-3.641490965804915	-3.1946192763886945	-1.1523018740671054	-1.176515329298683	-2.1013812243342262	-2.54717967254235	-3.7011709969095974	-6.427550964459911	-5.06804912243937	-4.851899853899224
0.4750000000000014	-1.3218759286637451	-2.4157458227967314	-3.6459429037509894	-3.18704327439542	-1.1575496055277603	-1.1756101014575493	-2.1121245191955906	-2.546309003647524	-3.702303948294648	-6.4252742063036905	-5.06699797624105	-4.850692608496211
0.4760000000000013	-1.3224294783748993	-2.4124927345397786	-3.648639286093313	-3.1797061691248305	-1.1588035017633393	-1.1734260047343947	-2.1234604503536363	-2.5453185490970673	-3.703463688271286	-6.422714756032282	-5.065521864220992	-4.847888819205874
0.4770000000000012	-1.3226745561115807	-2.4098551035075597	-3.6521094932444247	-3.1721553055376157	-1.1581928945318527	-1.1693237172280389	-2.135920937483737	-2.543904780121645	-3.704102361787733	-6.421102368631751	-5.064287129247414	-4.844335579423319
0.4780000000000013	-1.3227746703997312	-2.4077639645088134	-3.6575547082931985	-3.1637543450288237	-1.1574683928658067	-1.1645138282740009	-2.1482791926563927	-2.542961865523588	-3.704624000023343	-6.420052050521132	-5.073129310545707	-4.840946779185541
0.4790000000000014	-1.3231433405122528	-2.406076939104973	-3.663157754774657	-3.155448923771264	-1.1570720206566314	-1.159315824150501	-2.160218396297528	-2.542490751479755	-3.705900340934464	-6.419284804902968	-5.0820968932998	-4.837830168307997
0.4800000000000013	-1.3236608760428221	-2.4044378589138806	-3.6677496624410018	-3.1476030497389202	-1.156972574039291	-1.1528947235551843	-2.1718283900791384	-2.5416505765967483	-3.7065258549921998	-6.419037494522399	-5.084433069501764	-4.8335346506657695
0.4810000000000012	-1.3243400330524464	-2.4027888668832333	-3.673357920206012	-3.1396602607033257	-1.1576159720592054	-1.1459707684242382	-2.1840108218583514	-2.5418909520911357	-3.7057016718275357	-6.4193053769938695	-5.082838655946712	-4.829593499670296
0.4820000000000013	-1.3254895708114915	-2.401518944018252	-3.6857088479636273	-3.1311882147317616	-1.1592101658531395	-1.1396209442920977	-2.1968899655346292	-2.546067471069686	-3.7039393539231527	-6.419175185039462	-5.07874138874493	-4.829853978205205
0.48300000000000143	-1.3267788373890121	-2.4004437818106372	-3.7052740394152206	-3.1227065260325855	-1.1622793317673414	-1.1348882230454058	-2.2097281075962	-2.547651596048908	-3.702028392894146	-6.4182438490268465	-5.073105109242795	-4.831860579061383
0.4840000000000013	-1.3283164898293154	-2.3990722851154285	-3.7206918218663545	-3.1146046718957443	-1.165643109123675	-1.1304851776431728	-2.222199337590649	-2.5475270713522082	-3.7004934924920057	-6.417080500056678	-5.0652665272637645	-4.831739998829808
0.4850000000000012	-1.3296213270173178	-2.397988462855729	-3.730866776763819	-3.1068875525767066	-1.1682759562441105	-1.126321765678362	-2.2334376449706883	-2.546790216352201	-3.699646867945605	-6.415973227119753	-5.055568125906383	-4.831342025690212
0.4860000000000013	-1.3308838711508042	-2.3971440885195823	-3.737890776827551	-3.09948062610108	-1.1699545194885008	-1.1221734200952367	-2.2419768985904196	-2.5455206652464155	-3.698265379895698	-6.4146710084643255	-5.044337937060633	-4.830608318627352
0.48700000000000143	-1.3322473592472517	-2.396833642948426	-3.7428922376941465	-3.0927986335888447	-1.1711793890849609	-1.117768199930113	-2.2459400240200615	-2.5441591696359587	-3.6963940726094124	-6.412427696709238	-5.031389345156814	-4.829399664949884
0.4880000000000013	-1.3334514828670283	-2.397133123102707	-3.7466663046240494	-3.087117119557457	-1.172612441972487	-1.1121909081085393	-2.244470172021395	-2.542911072244597	-3.6941711495538287	-6.410422239006903	-5.0173348587753255	-4.826961682675779
0.4890000000000012	-1.3358323215077228	-2.396841144325612	-3.7509377546086364	-3.081817940400082	-1.1740344704509313	-1.1060432176757997	-2.2390914159563087	-2.5416204687984223	-3.691426426504018	-6.4106277895303245	-5.002468247241091	-4.823255434179275
0.4900000000000013	-1.3390430578589838	-2.396674806889119	-3.7565845522157923	-3.076920854360707	-1.1764984951982218	-1.1004087697511022	-2.231452155199304	-2.5402662989652653	-3.6884608442290143	-6.41059206124842	-4.98787555518703	-4.819305874777833
0.49100000000000144	-1.338897368288604	-2.3964412365591414	-3.7673021786033214	-3.072590391344569	-1.1807341301991694	-1.0955504980015454	-2.2210631603965463	-2.5393800314956763	-3.6854465261380898	-6.409245972138004	-4.974168815836007	-4.814729289602682
[truncated: 3,508 more rows]
