# Supplementary material for: Stimulus duration encoding occurs early in the moth olfactory pathway
Source: Commun Biol. 2024 Oct 3;7:1252. doi: 10.1038/s42003-024-06921-z (PMC11449909; doi:10.1038/s42003-024-06921-z)
Supplement: Supplementary file 3 — Supplementary Data 1 [file 42003_2024_6921_MOESM3_ESM.zip › Fig 8/ABCD.csv]

	time (s)	Ir (nA)	Vis (mV); dyn.threshold	Vis (mV); AHP	Ved (mV); dyn.threshold	Ved (mV); AHP
0	-0.049964999299986004	-8.67646103112444e-17	-61.99999999999999	-61.99999999999998	35.0	35.0
1	-0.04990299805996121	-8.67646103112444e-17	-61.99999999999999	-61.99999999999998	35.0	35.0
2	-0.0498409968199364	-1.5807341608504226e-16	-61.99999999999999	-61.99999999999998	35.0	35.0
3	-0.049778995579911604	-3.091160907489312e-17	-62.0	-61.99999999999998	35.0	35.0
4	-0.04971699433988681	-3.091160907489312e-17	-62.0	-61.99999999999998	35.0	35.0
5	-0.049654993099862	-3.091160907489312e-17	-62.0	-61.99999999999998	35.0	35.0
6	-0.049592991859837204	-3.091160907489312e-17	-62.0	-61.99999999999998	35.0	35.0
7	-0.0495309906198124	-3.091160907489312e-17	-62.0	-61.99999999999998	35.0	35.0
8	-0.0494689893797876	-3.091160907489312e-17	-62.0	-61.99999999999998	35.0	35.0
9	-0.0494069881397628	-3.091160907489312e-17	-62.0	-61.99999999999998	35.0	35.0
10	-0.049344986899738	-6.345880857831312e-17	-62.0	-61.99999999999998	35.0	35.0
11	-0.0492829856597132	4.0397196698904725e-17	-61.99999999999999	-61.99999999999998	35.0	35.0
12	-0.0492209844196884	4.0397196698904725e-17	-61.99999999999999	-61.99999999999998	35.0	35.0
13	-0.0491589831796636	4.0397196698904725e-17	-61.99999999999999	-61.99999999999998	35.0	35.0
14	-0.049096981939638795	4.0397196698904725e-17	-61.99999999999999	-61.99999999999998	35.0	35.0
15	-0.049034980699614	4.0397196698904725e-17	-61.99999999999999	-61.99999999999998	35.0	35.0
16	-0.0489729794595892	4.0397196698904725e-17	-61.99999999999999	-61.99999999999998	35.0	35.0
17	-0.048910978219564395	4.0397196698904725e-17	-61.99999999999999	-61.99999999999998	35.0	35.0
18	-0.0488489769795396	4.0397196698904725e-17	-61.99999999999999	-61.99999999999998	35.0	35.0
19	-0.04878697573951479	7.915880296928257e-17	-61.99999999999999	-61.99999999999998	35.0	35.0
20	-0.048724974499489995	1.1170600247270258e-16	-61.99999999999999	-61.99999999999998	35.0	35.0
21	-0.0486629732594652	4.0397196698904725e-17	-61.99999999999999	-61.99999999999998	35.0	35.0
22	-0.04860097201944039	4.0397196698904725e-17	-61.99999999999999	-61.99999999999998	35.0	35.0
23	-0.048538970779415595	1.6355904285268863e-18	-61.99999999999999	-61.99999999999998	35.0	35.0
24	-0.04847696953939079	1.1170600247270258e-16	-61.99999999999999	-61.99999999999998	35.0	35.0
25	-0.04841496829936599	1.1170600247270258e-16	-61.999999999999986	-61.99999999999998	35.0	35.0
26	-0.048352967059341195	8.840020073977129e-17	-61.999999999999986	-61.99999999999997	35.0	35.0
27	-0.04829096581931639	1.2716180701014913e-16	-61.999999999999986	-61.99999999999997	35.0	35.0
28	-0.04822896457929159	1.2716180701014913e-16	-61.999999999999986	-61.99999999999997	35.0	35.0
29	-0.04816696333926679	-1.545580453744656e-17	-61.99999999999999	-61.99999999999998	35.0	35.0
30	-0.04810496209924199	2.330580173293128e-17	-61.99999999999999	-61.99999999999998	35.0	35.0
31	-0.04804296085921719	2.330580173293128e-17	-61.99999999999999	-61.999999999999986	35.0	35.0
32	-0.04798095961919239	1.98470612783947e-16	-61.99999999999999	-61.999999999999986	35.0	35.0
33	-0.04791895837916759	2.1392641732139352e-16	-61.999999999999986	-61.999999999999986	35.0	35.0
34	-0.047856957139142786	3.5654402886898925e-16	-61.999999999999986	-61.99999999999998	35.0	35.0
35	-0.04779495589911799	2.6192942136226014e-16	-61.99999999999998	-61.99999999999998	35.0	35.0
36	-0.04773295465909319	2.060764201259088e-16	-61.99999999999997	-61.99999999999998	35.0	35.0
37	-0.047670953419068386	1.0222041484869097e-16	-61.99999999999998	-61.999999999999986	35.0	35.0
38	-0.04760895217904359	1.0222041484869097e-16	-61.99999999999998	-61.999999999999986	35.0	35.0
39	-0.047546950939018784	1.0222041484869097e-16	-61.99999999999998	-61.999999999999986	35.0	35.0
40	-0.047484949698993986	1.0222041484869097e-16	-61.99999999999998	-61.999999999999986	35.0	35.0
41	-0.04742294845896919	1.0222041484869097e-16	-61.99999999999998	-61.999999999999986	35.0	35.0
42	-0.047360947218944384	1.0222041484869097e-16	-61.99999999999998	-61.999999999999986	35.0	35.0
43	-0.047298945978919586	1.0222041484869097e-16	-61.99999999999998	-61.99999999999998	35.0	35.0
44	-0.04723694473889478	1.0222041484869097e-16	-61.99999999999998	-61.99999999999998	35.0	35.0
45	-0.047174943498869984	1.0222041484869097e-16	-61.99999999999998	-61.99999999999998	35.0	35.0
46	-0.04711294225884518	1.0222041484869097e-16	-61.99999999999998	-61.99999999999998	35.0	35.0
47	-0.04705094101882038	3.091160907489312e-17	-61.99999999999998	-61.99999999999998	35.0	35.0
48	-0.046988939778795584	6.345880857831312e-17	-61.99999999999998	-61.99999999999998	35.0	35.0
49	-0.04692693853877078	6.345880857831312e-17	-61.99999999999998	-61.99999999999998	35.0	35.0
50	-0.04686493729874598	1.4098202111906882e-16	-61.99999999999998	-61.999999999999986	35.0	35.0
51	-0.04680293605872118	1.4098202111906882e-16	-61.99999999999997	-61.999999999999986	35.0	35.0
52	-0.04674093481869638	8.512901988271753e-17	-61.99999999999997	-61.999999999999986	35.0	35.0
53	-0.04667893357867158	8.512901988271753e-17	-61.99999999999997	-61.999999999999986	35.0	35.0
54	-0.04661693233864678	-1.5500619200357798e-15	-61.99999999999997	-61.999999999999986	35.0	35.0
55	-0.04655493109862198	1.5022341888955753e-16	-61.99999999999997	-61.999999999999986	35.0	35.0
56	-0.046492929858597175	1.8898502515993538e-16	-61.999999999999964	-61.999999999999986	35.0	35.0
57	-0.04643092861857238	1.7189363019396192e-16	-61.999999999999964	-61.999999999999986	35.0	35.0
58	-0.04636892737854758	-2.6576982589985058e-17	-61.999999999999964	-61.999999999999986	35.0	35.0
59	-0.046306926138522775	-2.6576982589985058e-17	-61.99999999999996	-61.999999999999986	35.0	35.0
60	-0.04624492489849798	-1.0410019513074075e-16	-61.99999999999996	-61.999999999999986	35.0	35.0
61	-0.04618292365847317	2.927601864636623e-17	-61.99999999999996	-61.999999999999986	35.0	35.0
62	-0.046120922418448375	2.927601864636623e-17	-61.99999999999996	-61.999999999999986	35.0	35.0
63	-0.04605892117842358	2.927601864636623e-17	-61.999999999999964	-61.999999999999986	35.0	35.0
64	-0.04599691993839877	2.927601864636623e-17	-61.999999999999964	-61.999999999999986	35.0	35.0
65	-0.045934918698373975	2.927601864636623e-17	-61.999999999999964	-61.999999999999986	35.0	35.0
66	-0.04587291745834917	2.927601864636623e-17	-61.999999999999964	-61.999999999999986	35.0	35.0
67	-0.04581091621832437	2.927601864636623e-17	-61.999999999999964	-61.999999999999986	35.0	35.0
68	-0.045748914978299575	2.927601864636623e-17	-61.99999999999996	-61.999999999999986	35.0	35.0
69	-0.04568691373827477	2.927601864636623e-17	-61.99999999999996	-61.999999999999986	35.0	35.0
70	-0.04562491249824997	2.927601864636623e-17	-61.99999999999996	-61.999999999999986	35.0	35.0
71	-0.04556291125822517	2.927601864636623e-17	-61.99999999999996	-61.999999999999986	35.0	35.0
72	-0.04550091001820037	2.927601864636623e-17	-61.99999999999996	-61.999999999999986	35.0	35.0
73	-0.045438908778175566	2.927601864636623e-17	-61.99999999999996	-61.999999999999986	35.0	35.0
74	-0.04537690753815077	-1.715985333316307e-15	-61.999999999999964	-61.99999999999999	35.0	35.0
75	-0.04531490629812597	-1.5210319917160731e-16	-61.999999999999964	-61.99999999999999	35.0	35.0
76	-0.045252905058101166	-1.5210319917160731e-16	-61.999999999999964	-61.99999999999999	35.0	35.0
77	-0.04519090381807637	-5.748859166487818e-17	-61.99999999999997	-61.99999999999999	35.0	35.0
78	-0.04512890257805156	8.512901988271753e-17	-61.99999999999997	-61.99999999999999	35.0	35.0
79	-0.045066901338026766	8.512901988271753e-17	-61.99999999999997	-61.99999999999999	35.0	35.0
80	-0.04500490009800197	8.512901988271753e-17	-61.999999999999964	-61.99999999999999	35.0	35.0
81	-0.044942898857977163	-1.6601323320799556e-15	-61.999999999999964	-61.99999999999999	35.0	35.0
82	-0.044880897617952366	-2.4941392161458167e-17	-61.99999999999997	-62.0	35.0	35.0
83	-0.04481889637792756	7.605807341961844e-18	-61.99999999999997	-62.0	35.0	35.0
84	-0.044756895137902764	8.512901988271753e-17	-61.99999999999997	-62.0	35.0	35.0
85	-0.044694893897877966	1.1767621938613754e-16	-61.99999999999997	-62.0	35.0	35.0
86	-0.04463289265785316	1.1767621938613754e-16	-61.99999999999997	-62.0	35.0	35.0
87	-0.044570891417828364	1.1767621938613754e-16	-61.99999999999998	-62.0	35.0	35.0
88	-0.04450889017780356	1.1767621938613754e-16	-61.99999999999998	-62.0	35.0	35.0
89	-0.04444688893777876	1.5022341888955753e-16	-61.99999999999997	-62.0	35.0	35.0
90	-0.044384887697753964	4.636741361233968e-17	-61.99999999999997	-62.0	35.0	35.0
91	-0.04432288645772916	4.636741361233968e-17	-61.99999999999997	-62.0	35.0	35.0
92	-0.04426088521770436	8.512901988271753e-17	-61.99999999999997	-62.0	35.0	35.0
93	-0.04419888397767956	1.5022341888955753e-16	-61.99999999999998	-62.0	35.0	35.0
94	-0.04413688273765476	-1.5175147205323598e-15	-61.99999999999998	-62.0	35.0	35.0
95	-0.04407488149762996	7.605807341961844e-18	-61.999999999999986	-62.0	35.0	35.0
96	-0.04401288025760516	7.605807341961844e-18	-61.99999999999998	-62.0	35.0	35.0
97	-0.04395087901758036	7.605807341961844e-18	-61.99999999999998	-62.0	35.0	35.0
98	-0.043888877777555554	2.277466314303132e-16	-61.99999999999998	-62.00000000000001	35.0	35.0
99	-0.04382687653753076	2.277466314303132e-16	-61.99999999999998	-62.00000000000001	35.0	35.0
100	-0.04376487529750596	2.0444082969738194e-16	-61.99999999999997	-62.00000000000001	35.0	35.0
101	-0.043702874057481154	-1.447841505187089e-15	-61.999999999999964	-62.00000000000001	35.0	35.0
102	-0.04364087281745636	2.1989663423482846e-16	-61.999999999999964	-62.00000000000001	35.0	35.0
103	-0.04357887157743155	1.6404363299847722e-16	-61.99999999999996	-62.00000000000001	35.0	35.0
104	-0.043516870337406754	1.6404363299847722e-16	-61.99999999999995	-62.00000000000001	35.0	35.0
105	-0.04345486909738196	1.0819063176212593e-16	-61.99999999999995	-62.00000000000001	35.0	35.0
106	-0.04339286785735715	1.0819063176212593e-16	-61.99999999999995	-62.00000000000001	35.0	35.0
107	-0.043330866617332355	1.0819063176212593e-16	-61.99999999999995	-62.00000000000001	35.0	35.0
108	-0.04326886537730755	-1.5983091139301692e-15	-61.99999999999995	-62.00000000000001	35.0	35.0
109	-0.04320686413728275	4.334626484908073e-18	-61.99999999999995	-62.00000000000001	35.0	35.0
110	-0.04314486289725795	4.334626484908073e-18	-61.99999999999995	-62.00000000000001	35.0	35.0
111	-0.04308286165723315	4.334626484908073e-18	-61.99999999999995	-62.00000000000001	35.0	35.0
112	-0.04302086041720835	4.334626484908073e-18	-61.99999999999995	-62.00000000000001	35.0	35.0
113	-0.04295885917718355	4.334626484908073e-18	-61.99999999999995	-62.00000000000001	35.0	35.0
114	-0.04289685793715875	4.334626484908073e-18	-61.99999999999995	-62.00000000000001	35.0	35.0
115	-0.042834856697133945	-3.442697978546978e-17	-61.99999999999995	-62.00000000000001	35.0	35.0
116	-0.04277285545710915	-3.442697978546978e-17	-61.99999999999995	-62.0	35.0	35.0
117	-0.04271085421708435	4.334626484908073e-18	-61.99999999999995	-62.0	35.0	35.0
118	-0.042648852977059545	1.4695223803250378e-16	-61.99999999999996	-62.0	35.0	35.0
119	-0.04258685173703475	1.7949943753592377e-16	-61.99999999999996	-62.0	35.0	35.0
120	-0.04252485049700994	1.7949943753592377e-16	-61.99999999999995	-62.0	35.0	35.0
121	-0.042462849256985145	-1.5440917031223449e-15	-61.99999999999995	-62.0	35.0	35.0
122	-0.04240084801696035	5.233763052577463e-17	-61.99999999999995	-62.0	35.0	35.0
123	-0.04233884677693554	5.233763052577463e-17	-61.99999999999995	-62.0	35.0	35.0
124	-0.042276845536910745	9.109923679615247e-17	-61.99999999999995	-62.0	35.0	35.0
125	-0.04221484429688594	1.9495524207337035e-16	-61.99999999999995	-62.0	35.0	35.0
126	-0.04215284305686114	1.9495524207337035e-16	-61.99999999999994	-62.0	35.0	35.0
127	-0.042090841816836345	1.778638471073969e-16	-61.99999999999994	-62.0	35.0	35.0
128	-0.04202884057681154	-1.4898742923145204e-15	-61.99999999999994	-62.0	35.0	35.0
129	-0.04196683933678674	3.5246235559801176e-17	-61.99999999999994	-62.0	35.0	35.0
130	-0.04190483809676194	6.77934350632212e-17	-61.99999999999994	-62.0	35.0	35.0
131	-0.04184283685673714	6.77934350632212e-17	-61.99999999999994	-62.0	35.0	35.0
132	-0.04178083561671234	2.4295824611423687e-16	-61.999999999999936	-61.99999999999999	35.0	35.0
133	-0.04171883437668754	2.258668511482634e-16	-61.999999999999936	-61.99999999999999	35.0	35.0
134	-0.04165683313666274	2.258668511482634e-16	-61.99999999999993	-61.99999999999999	35.0	35.0
135	-0.041594831896637936	2.0877545618229e-16	-61.99999999999992	-61.99999999999999	35.0	35.0
136	-0.04153283065661314	2.0877545618229e-16	-61.999999999999915	-61.99999999999999	35.0	35.0
137	-0.041470829416588334	1.8546965444935872e-16	-61.999999999999915	-61.99999999999999	35.0	35.0
138	-0.041408828176563536	1.8546965444935872e-16	-61.999999999999915	-61.99999999999999	35.0	35.0
139	-0.04134682693653874	2.567784602231566e-16	-61.999999999999915	-62.0	35.0	35.0
140	-0.041284825696513934	2.722342647606032e-16	-61.999999999999915	-62.0	35.0	35.0
141	-0.041222824456489136	2.3968706525718314e-16	-61.99999999999991	-62.0	35.0	35.0
142	-0.04116082321646433	-3.630676006751954e-17	-61.99999999999991	-62.0	35.0	35.0
143	-0.041098821976439534	-6.885395957093957e-17	-61.99999999999991	-62.0	35.0	35.0
144	-0.041036820736414736	-6.885395957093957e-17	-61.99999999999991	-62.0	35.0	35.0
145	-0.04097481949638993	7.376365197665618e-17	-61.99999999999991	-62.0	35.0	35.0
146	-0.040912818256365134	7.376365197665618e-17	-61.99999999999991	-62.0	35.0	35.0
147	-0.04085081701634033	7.376365197665618e-17	-61.99999999999991	-62.0	35.0	35.0
148	-0.04078881577631553	-1.6265216869486812e-15	-61.99999999999991	-62.0	35.0	35.0
149	-0.040726814536290734	4.121645247323613e-17	-61.99999999999991	-62.0	35.0	35.0
150	-0.04066481329626593	1.8383406402083185e-16	-61.99999999999991	-62.0	35.0	35.0
151	-0.04060281205624113	1.8383406402083185e-16	-61.99999999999991	-62.0	35.0	35.0
152	-0.04054081081621633	3.264516755684276e-16	-61.9999999999999	-62.0	35.0	35.0
153	-0.04047880957619153	1.2798106278448054e-16	-61.9999999999999	-62.0	35.0	35.0
154	-0.04041680833616673	1.2798106278448054e-16	-61.99999999999989	-62.0	35.0	35.0
155	-0.04035480709614193	5.045785024372489e-17	-61.99999999999989	-62.0	35.0	35.0
156	-0.04029280585611713	1.791065074030485e-17	-61.99999999999989	-62.0	35.0	35.0
157	-0.040230804616092325	1.791065074030485e-17	-61.99999999999989	-62.0	35.0	35.0
158	-0.04016880337606753	1.791065074030485e-17	-61.99999999999989	-62.0	35.0	35.0
159	-0.04010680213604273	1.791065074030485e-17	-61.9999999999999	-62.0	35.0	35.0
160	-0.040044800896017925	1.791065074030485e-17	-61.9999999999999	-62.0	35.0	35.0
161	-0.03998279965599313	1.791065074030485e-17	-61.9999999999999	-62.0	35.0	35.0
162	-0.03992079841596832	-9.215976130387084e-17	-61.99999999999991	-62.0	35.0	35.0
163	-0.039858797175943525	-6.885395957093957e-17	-61.99999999999991	-62.0	35.0	35.0
164	-0.03979679593591873	-1.3000958334588253e-17	-61.999999999999915	-62.0	35.0	35.0
165	-0.03973479469589392	9.706945370958746e-17	-61.999999999999915	-62.0	35.0	35.0
166	-0.039672793455869125	9.706945370958746e-17	-61.999999999999915	-61.99999999999999	35.0	35.0
167	-0.03961079221584432	9.706945370958746e-17	-61.999999999999915	-61.99999999999999	35.0	35.0
168	-0.03954879097581952	-1.5706686857123297e-15	-61.999999999999915	-61.99999999999999	35.0	35.0
169	-0.039486789735794725	9.706945370958746e-17	-61.999999999999915	-61.99999999999999	35.0	35.0
170	-0.03942478849576992	9.706945370958746e-17	-61.999999999999915	-61.99999999999999	35.0	35.0
171	-0.03936278725574512	9.706945370958746e-17	-61.999999999999915	-61.99999999999999	35.0	35.0
172	-0.03930078601572032	9.706945370958746e-17	-61.99999999999991	-61.99999999999999	35.0	35.0
173	-0.03923878477569552	9.706945370958746e-17	-61.99999999999991	-61.99999999999999	35.0	35.0
174	-0.039176783535670716	2.722342647606032e-16	-61.9999999999999	-61.99999999999999	35.0	35.0
175	-0.03911478229564592	3.264516755684276e-16	-61.9999999999999	-61.99999999999999	35.0	35.0
176	-0.03905278105562112	3.5899887507184755e-16	-61.9999999999999	-61.99999999999999	35.0	35.0
177	-0.038990779815596316	1.2798106278448054e-16	-61.99999999999989	-61.99999999999999	35.0	35.0
178	-0.03892877857557152	1.791065074030485e-17	-61.99999999999989	-61.99999999999999	35.0	35.0
179	-0.038866777335546714	8.92194565141027e-17	-61.999999999999886	-61.99999999999999	35.0	35.0
180	-0.038804776095521916	8.92194565141027e-17	-61.99999999999989	-61.99999999999999	35.0	35.0
181	-0.03874277485549712	5.045785024372489e-17	-61.99999999999989	-61.99999999999999	35.0	35.0
182	-0.038680773615472314	1.791065074030485e-17	-61.99999999999989	-61.99999999999999	35.0	35.0
183	-0.038618772375447516	-1.463654876311514e-17	-61.99999999999989	-61.99999999999999	35.0	35.0
184	-0.03855677113542271	-1.463654876311514e-17	-61.999999999999886	-61.99999999999999	35.0	35.0
185	-0.038494769895397914	-1.463654876311514e-17	-61.999999999999886	-61.99999999999999	35.0	35.0
186	-0.038432768655373116	-1.463654876311514e-17	-61.999999999999886	-61.99999999999999	35.0	35.0
187	-0.03837076741534831	-1.463654876311514e-17	-61.999999999999886	-61.99999999999999	35.0	35.0
188	-0.038308766175323514	1.791065074030485e-17	-61.999999999999886	-61.99999999999999	35.0	35.0
189	-0.03824676493529871	-1.463654876311514e-17	-61.999999999999886	-61.99999999999999	35.0	35.0
190	-0.03818476369527391	-1.463654876311514e-17	-61.999999999999886	-61.99999999999999	35.0	35.0
191	-0.038122762455249114	-5.339815503349299e-17	-61.999999999999886	-61.99999999999999	35.0	35.0
192	-0.03806076121522431	-9.215976130387084e-17	-61.99999999999989	-61.99999999999999	35.0	35.0
193	-0.03799875997519951	5.045785024372489e-17	-61.99999999999989	-61.99999999999999	35.0	35.0
194	-0.03793675873517471	5.045785024372489e-17	-61.99999999999989	-61.99999999999999	35.0	35.0
195	-0.03787475749514991	8.92194565141027e-17	-61.99999999999989	-61.99999999999999	35.0	35.0
196	-0.03781275625512511	-1.463654876311514e-17	-61.99999999999989	-61.99999999999999	35.0	35.0
197	-0.03775075501510031	-9.215976130387084e-17	-61.9999999999999	-61.99999999999999	35.0	35.0
198	-0.03768875377507551	-1.0140115907435956e-16	-61.9999999999999	-61.99999999999999	35.0	35.0
199	-0.037626752535050705	-8.430976410838609e-17	-61.99999999999991	-61.99999999999999	35.0	35.0
200	-0.03756475129502591	-8.430976410838609e-17	-61.999999999999915	-61.99999999999999	35.0	35.0
201	-0.0375027500550011	-6.721836914241263e-17	-61.999999999999915	-61.99999999999999	35.0	35.0
202	-0.037440748814976305	-6.721836914241263e-17	-61.99999999999992	-61.99999999999999	35.0	35.0
203	-0.03737874757495151	-6.721836914241263e-17	-61.99999999999992	-61.99999999999999	35.0	35.0
204	-0.03731674633492671	-6.721836914241263e-17	-61.99999999999992	-61.99999999999999	35.0	35.0
205	-0.0372547450949019	-6.721836914241263e-17	-61.99999999999992	-61.99999999999999	35.0	35.0
206	-0.0371927438548771	-6.721836914241263e-17	-61.99999999999992	-61.99999999999999	35.0	35.0
207	-0.0371307426148523	-6.721836914241263e-17	-61.99999999999992	-61.999999999999986	35.0	35.0
208	-0.037068741374827505	-6.721836914241263e-17	-61.99999999999992	-61.999999999999986	35.0	35.0
209	-0.03700674013480271	-6.721836914241263e-17	-61.99999999999992	-61.99999999999999	35.0	35.0
210	-0.036944738894777895	-6.721836914241263e-17	-61.99999999999992	-61.99999999999999	35.0	35.0
211	-0.0368827376547531	-6.721836914241263e-17	-61.99999999999992	-61.99999999999999	35.0	35.0
212	-0.0368207364147283	-6.721836914241263e-17	-61.99999999999992	-61.99999999999999	35.0	35.0
213	-0.0367587351747035	-6.721836914241263e-17	-61.99999999999992	-61.999999999999986	35.0	35.0
214	-0.036696733934678705	-6.721836914241263e-17	-61.99999999999993	-61.999999999999986	35.0	35.0
215	-0.03663473269465389	-6.721836914241263e-17	-61.99999999999993	-61.999999999999986	35.0	35.0
216	-0.036572731454629095	-4.391256740948135e-17	-61.99999999999993	-61.999999999999986	35.0	35.0
217	-0.0365107302146043	-7.645976691290137e-17	-61.99999999999993	-61.999999999999986	35.0	35.0
218	-0.0364487289745795	-7.645976691290137e-17	-61.99999999999993	-61.999999999999986	35.0	35.0
219	-0.0363867277345547	-9.812997821730579e-17	-61.99999999999993	-61.99999999999999	35.0	35.0
220	-0.03632472649452989	-1.306771777207258e-16	-61.999999999999936	-61.99999999999999	35.0	35.0
221	-0.03626272525450509	-1.0737137598779454e-16	-61.999999999999936	-61.99999999999999	35.0	35.0
222	-0.036200724014480296	-4.2276976980954505e-17	-61.999999999999936	-61.99999999999999	35.0	35.0
223	-0.0361387227744555	-3.515370710576643e-18	-61.999999999999936	-61.99999999999999	35.0	35.0
224	-0.0360767215344307	-3.515370710576643e-18	-61.99999999999994	-61.99999999999999	35.0	35.0
225	-0.03601472029440589	-3.515370710576643e-18	-61.99999999999994	-61.99999999999999	35.0	35.0
226	-0.03595271905438109	-3.515370710576643e-18	-61.99999999999994	-61.99999999999999	35.0	35.0
227	-0.03589071781435629	-3.515370710576643e-18	-61.99999999999994	-61.99999999999999	35.0	35.0
228	-0.035828716574331496	-1.7100151164028718e-15	-61.99999999999994	-61.99999999999999	35.0	35.0
229	-0.0357667153343067	-7.482417648437452e-17	-61.99999999999994	-62.0	35.0	35.0
230	-0.035704714094281886	-7.482417648437452e-17	-61.99999999999994	-62.0	35.0	35.0
231	-0.03564271285425709	1.5929139629375428e-15	-61.99999999999994	-62.0	35.0	35.0
232	-0.03558071161423229	3.5246235559801176e-17	-61.999999999999936	-61.99999999999999	35.0	35.0
233	-0.03551871037420749	6.77934350632212e-17	-61.999999999999936	-61.99999999999999	35.0	35.0
234	-0.035456709134182696	1.3910224083701901e-16	-61.999999999999936	-61.999999999999986	35.0	35.0
235	-0.035394707894157884	1.003406345666412e-16	-61.999999999999936	-61.999999999999986	35.0	35.0
236	-0.035332706654133086	1.003406345666412e-16	-61.999999999999936	-61.999999999999986	35.0	35.0
237	-0.03527070541410829	-3.515370710576643e-18	-61.999999999999936	-61.999999999999986	35.0	35.0
238	-0.03520870417408349	-3.515370710576643e-18	-61.999999999999936	-61.99999999999998	35.0	35.0
239	-0.03514670293405869	-7.482417648437452e-17	-61.999999999999936	-61.99999999999998	35.0	35.0
240	-0.03508470169403388	-1.897117524802322e-17	-61.999999999999936	-61.99999999999998	35.0	35.0
241	-0.035022700454009084	-1.897117524802322e-17	-61.99999999999994	-61.99999999999998	35.0	35.0
242	-0.034960699213984286	1.2364643629957249e-16	-61.99999999999994	-61.99999999999998	35.0	35.0
243	-0.03489869797395949	9.109923679615247e-17	-61.99999999999994	-61.99999999999998	35.0	35.0
244	-0.03483669673393469	9.109923679615247e-17	-61.99999999999994	-61.99999999999998	35.0	35.0
245	-0.03477469549390988	-1.897117524802322e-17	-61.99999999999994	-61.99999999999998	35.0	35.0
246	-0.03471269425388508	-1.897117524802322e-17	-61.99999999999994	-61.999999999999986	35.0	35.0
247	-0.034650693013860284	5.233763052577463e-17	-61.99999999999994	-61.999999999999986	35.0	35.0
248	-0.03458869177383549	5.233763052577463e-17	-61.99999999999994	-61.999999999999986	35.0	35.0
249	-0.03452669053381069	5.233763052577463e-17	-61.99999999999994	-61.999999999999986	35.0	35.0
250	-0.03446468929378588	5.233763052577463e-17	-61.99999999999994	-61.999999999999986	35.0	35.0
251	-0.03440268805376108	-1.897117524802322e-17	-61.99999999999994	-61.999999999999986	35.0	35.0
252	-0.03434068681373628	-1.897117524802322e-17	-61.99999999999994	-61.999999999999986	35.0	35.0
253	-0.034278685573711484	-1.897117524802322e-17	-61.99999999999995	-61.999999999999986	35.0	35.0
254	-0.03421668433368667	1.35760242553968e-17	-61.99999999999995	-61.999999999999986	35.0	35.0
255	-0.034154683093661875	-1.897117524802322e-17	-61.99999999999995	-61.999999999999986	35.0	35.0
256	-0.03409268185363708	-1.897117524802322e-17	-61.99999999999995	-61.999999999999986	35.0	35.0
257	-0.03403068061361228	-5.1518374751443235e-17	-61.99999999999996	-61.999999999999986	35.0	35.0
258	-0.03396867937358748	-1.615887867956189e-16	-61.99999999999996	-61.999999999999986	35.0	35.0
259	-0.03390667813356267	-7.318858605584762e-17	-61.99999999999996	-61.999999999999986	35.0	35.0
260	-0.03384467689353787	-1.057357855592676e-16	-61.999999999999964	-61.999999999999986	35.0	35.0
261	-0.033782675653513075	6.942902549174807e-17	-61.99999999999996	-61.999999999999986	35.0	35.0
262	-0.03372067441348828	6.942902549174807e-17	-61.99999999999996	-61.999999999999986	35.0	35.0
263	-0.03365867317346348	6.942902549174807e-17	-61.99999999999996	-61.999999999999986	35.0	35.0
264	-0.03359667193343867	6.942902549174807e-17	-61.99999999999996	-61.999999999999986	35.0	35.0
265	-0.03353467069341387	6.942902549174807e-17	-61.99999999999996	-61.999999999999986	35.0	35.0
266	-0.03347266945338907	6.942902549174807e-17	-61.99999999999995	-61.99999999999998	35.0	35.0
267	-0.033410668213364275	6.942902549174807e-17	-61.99999999999995	-61.99999999999998	35.0	35.0
268	-0.03334866697333948	4.334626484908073e-18	-61.99999999999995	-61.999999999999986	35.0	35.0
269	-0.033286665733314666	4.334626484908073e-18	-61.99999999999995	-61.99999999999999	35.0	35.0
270	-0.03322466449328987	1.0819063176212593e-16	-61.99999999999995	-61.99999999999999	35.0	35.0
271	-0.03316266325326507	1.7949943753592377e-16	-61.99999999999994	-61.999999999999986	35.0	35.0
272	-0.03310066201324027	9.109923679615247e-17	-61.99999999999994	-61.999999999999986	35.0	35.0
273	-0.033038660773215475	-1.897117524802322e-17	-61.99999999999994	-61.999999999999986	35.0	35.0
274	-0.032976659533190664	-1.897117524802322e-17	-61.99999999999994	-61.999999999999986	35.0	35.0
275	-0.032914658293165866	-1.9413598629903894e-16	-61.99999999999995	-61.999999999999986	35.0	35.0
276	-0.03285265705314107	-1.3828298506268763e-16	-61.99999999999995	-61.999999999999986	35.0	35.0
277	-0.03279065581311627	2.1426021450881524e-17	-61.99999999999996	-61.999999999999986	35.0	35.0
278	-0.03272865457309147	1.2528202672809937e-16	-61.99999999999996	-61.999999999999986	35.0	35.0
279	-0.03266665333306666	9.273482722467936e-17	-61.99999999999996	-61.999999999999986	35.0	35.0
280	-0.032604652093041864	2.1426021450881524e-17	-61.99999999999996	-61.999999999999986	35.0	35.0
281	-0.032542650853017066	-1.7335584819496328e-17	-61.99999999999996	-61.999999999999986	35.0	35.0
282	-0.03248064961299227	9.273482722467936e-17	-61.99999999999996	-61.999999999999986	35.0	35.0
283	-0.03241864837296747	9.273482722467936e-17	-61.99999999999996	-61.99999999999999	35.0	35.0
284	-0.03235664713294266	1.6404363299847722e-16	-61.99999999999996	-61.99999999999999	35.0	35.0
285	-0.03229464589291786	2.0280523926885507e-16	-61.99999999999995	-61.99999999999999	35.0	35.0
286	-0.032232644652893064	1.4695223803250378e-16	-61.99999999999995	-61.99999999999999	35.0	35.0
287	-0.032170643412868266	-1.5595475076597916e-15	-61.99999999999994	-61.999999999999986	35.0	35.0
288	-0.03210864217284347	-7.318858605584762e-17	-61.99999999999995	-61.99999999999999	35.0	35.0
289	-0.03204664093281866	4.334626484908073e-18	-61.99999999999995	-61.999999999999986	35.0	35.0
290	-0.03198463969279386	1.6720727659068253e-15	-61.99999999999995	-61.99999999999999	35.0	35.0
291	-0.03192263845276906	1.0819063176212593e-16	-61.99999999999994	-61.999999999999986	35.0	35.0
292	-0.031860637212744264	3.688182598832809e-17	-61.99999999999994	-61.999999999999986	35.0	35.0
293	-0.031798635972719466	1.0819063176212593e-16	-61.99999999999994	-61.999999999999986	35.0	35.0
294	-0.031736634732694655	6.942902549174807e-17	-61.99999999999994	-61.999999999999986	35.0	35.0
295	-0.03167463349266986	6.942902549174807e-17	-61.99999999999994	-61.999999999999986	35.0	35.0
296	-0.03161263225264506	3.688182598832809e-17	-61.99999999999994	-61.999999999999986	35.0	35.0
297	-0.03155063101262026	6.942902549174807e-17	-61.99999999999994	-61.999999999999986	35.0	35.0
298	-0.031488629772595464	6.942902549174807e-17	-61.99999999999994	-61.999999999999986	35.0	35.0
299	-0.03142662853257065	3.688182598832809e-17	-61.99999999999994	-61.999999999999986	35.0	35.0
300	-0.031364627292545855	4.334626484908073e-18	-61.99999999999994	-61.999999999999986	35.0	35.0
301	-0.03130262605252106	4.334626484908073e-18	-61.99999999999994	-61.999999999999986	35.0	35.0
302	-0.03124062481249626	-1.7021651192073872e-15	-61.99999999999994	-61.999999999999986	35.0	35.0
303	-0.03117862357247146	4.334626484908073e-18	-61.99999999999994	-61.99999999999999	35.0	35.0
304	-0.03111662233244665	3.688182598832809e-17	-61.99999999999994	-61.99999999999999	35.0	35.0
305	-0.031054621092421852	1.775928771184043e-15	-61.99999999999995	-61.99999999999999	35.0	35.0
306	-0.030992619852397055	1.4695223803250378e-16	-61.99999999999994	-61.999999999999986	35.0	35.0
307	-0.030930618612372257	1.4695223803250378e-16	-61.99999999999994	-61.999999999999986	35.0	35.0
308	-0.03086861737234746	4.334626484908073e-18	-61.99999999999995	-61.999999999999986	35.0	35.0
309	-0.030806616132322648	4.334626484908073e-18	-61.99999999999995	-61.999999999999986	35.0	35.0
310	-0.03074461489229785	-3.442697978546978e-17	-61.99999999999995	-61.999999999999986	35.0	35.0
311	-0.030682613652273052	1.4695223803250378e-16	-61.99999999999995	-61.999999999999986	35.0	35.0
312	-0.030620612412248255	1.4695223803250378e-16	-61.99999999999995	-61.999999999999986	35.0	35.0
313	-0.030558611172223443	2.1204663703934381e-16	-61.99999999999995	-61.999999999999986	35.0	35.0
314	-0.030496609932198646	1.5619363580299248e-16	-61.99999999999994	-61.999999999999986	35.0	35.0
315	-0.030434608692173848	1.5619363580299248e-16	-61.999999999999936	-61.99999999999998	35.0	35.0
316	-0.03037260745214905	-1.5286358985848984e-15	-61.999999999999936	-61.99999999999998	35.0	35.0
317	-0.030310606212124253	3.5246235559801176e-17	-61.999999999999936	-61.999999999999986	35.0	35.0
318	-0.03024860497209944	6.77934350632212e-17	-61.999999999999936	-61.999999999999986	35.0	35.0
319	-0.030186603732074643	1.7029843749817185e-15	-61.999999999999936	-61.999999999999986	35.0	35.0
320	-0.030124602492049846	6.77934350632212e-17	-61.999999999999936	-61.999999999999986	35.0	35.0
321	-0.030062601252025048	6.77934350632212e-17	-61.99999999999993	-61.999999999999986	35.0	35.0
322	-0.03000060001200025	1.778638471073969e-16	-61.99999999999993	-61.999999999999986	35.0	35.0
323	-0.02993859877197544	2.817198523846148e-16	-61.99999999999993	-61.999999999999986	35.0	35.0
324	-0.02987659753195064	2.258668511482634e-16	-61.99999999999993	-61.999999999999986	35.0	35.0
325	-0.029814596291925843	1.8710524487788563e-16	-61.99999999999992	-61.999999999999986	35.0	35.0
326	-0.029752595051901046	-1.5690330952838032e-15	-61.99999999999992	-61.999999999999986	35.0	35.0
327	-0.029690593811876248	9.870504413811432e-17	-61.99999999999992	-61.999999999999986	35.0	35.0
328	-0.029628592571851436	1.3125224364153437e-16	-61.99999999999992	-61.999999999999986	35.0	35.0
329	-0.02956659133182664	1.9416079946110474e-15	-61.99999999999992	-61.99999999999998	35.0	35.0
330	-0.02950459009180184	2.1801685395277876e-16	-61.999999999999915	-61.99999999999998	35.0	35.0
331	-0.029442588851777043	3.2808726599695445e-16	-61.999999999999915	-61.99999999999998	35.0	35.0
332	-0.029380587611752246	9.706945370958746e-17	-61.99999999999991	-61.999999999999986	35.0	35.0
333	-0.029318586371727434	5.830784743920959e-17	-61.99999999999991	-61.999999999999986	35.0	35.0
334	-0.029256585131702637	-4.554815783800827e-17	-61.99999999999991	-61.999999999999986	35.0	35.0
335	-0.02919458389167784	-4.554815783800827e-17	-61.99999999999991	-61.999999999999986	35.0	35.0
336	-0.02913258265165304	-1.7132862972599255e-15	-61.99999999999991	-61.999999999999986	35.0	35.0
337	-0.029070581411628243	-1.5561856988218396e-16	-61.999999999999915	-61.999999999999986	35.0	35.0
338	-0.029008580171603432	-9.976556864583267e-17	-61.999999999999915	-61.999999999999986	35.0	35.0
339	-0.028946578931578634	1.5354253712726646e-15	-61.999999999999915	-61.999999999999986	35.0	35.0
340	-0.028884577691553837	4.285204290176305e-17	-61.999999999999915	-61.999999999999986	35.0	35.0
341	-0.02882257645152904	4.285204290176305e-17	-61.999999999999915	-61.999999999999986	35.0	35.0
342	-0.02876057521150424	4.285204290176305e-17	-61.999999999999915	-61.999999999999986	35.0	35.0
343	-0.02869857397147943	4.285204290176305e-17	-61.999999999999915	-61.999999999999986	35.0	35.0
344	-0.028636572731454632	4.285204290176305e-17	-61.999999999999915	-61.999999999999986	35.0	35.0
345	-0.028574571491429834	1.8546965444935872e-16	-61.999999999999915	-61.999999999999986	35.0	35.0
346	-0.028512570251405037	-1.5148156844759785e-15	-61.999999999999915	-61.999999999999986	35.0	35.0
347	-0.02845056901138024	7.539924240518304e-17	-61.999999999999915	-61.999999999999986	35.0	35.0
348	-0.028388567771355427	-6.721836914241263e-17	-61.999999999999915	-61.999999999999986	35.0	35.0
349	-0.02832656653133063	1.6005197702795045e-15	-61.999999999999915	-61.999999999999986	35.0	35.0
350	-0.028264565291305832	1.0304843398343033e-17	-61.999999999999915	-61.999999999999986	35.0	35.0
351	-0.028202564051281034	1.0304843398343033e-17	-61.999999999999915	-61.999999999999986	35.0	35.0
352	-0.028140562811256237	1.0304843398343033e-17	-61.999999999999915	-61.999999999999986	35.0	35.0
353	-0.028078561571231425	7.539924240518304e-17	-61.999999999999915	-61.999999999999986	35.0	35.0
354	-0.028016560331206627	7.539924240518304e-17	-61.999999999999915	-61.999999999999986	35.0	35.0
355	-0.02795455909118183	7.539924240518304e-17	-61.999999999999915	-61.999999999999986	35.0	35.0
356	-0.027892557851157032	-1.6961949022939523e-15	-61.999999999999915	-61.999999999999986	35.0	35.0
357	-0.027830556611132234	-1.3231276814925268e-16	-61.999999999999915	-61.999999999999986	35.0	35.0
358	-0.027768555371107423	-1.1365367906061371e-17	-61.999999999999915	-61.999999999999986	35.0	35.0
359	-0.027706554131082625	1.7664431835600316e-15	-61.999999999999915	-61.999999999999986	35.0	35.0
360	-0.027644552891057828	3.126314614595079e-16	-61.999999999999915	-61.999999999999986	35.0	35.0
361	-0.02758255165103303	1.0304843398343033e-17	-61.999999999999915	-61.99999999999998	35.0	35.0
362	-0.027520550411008232	-1.710743744196305e-16	-61.999999999999915	-61.99999999999998	35.0	35.0
363	-0.02745854917098342	-2.966005910012528e-16	-61.99999999999992	-61.999999999999986	35.0	35.0
364	-0.027396547930958623	-2.06067656765501e-17	-61.99999999999993	-61.999999999999986	35.0	35.0
365	-0.027334546690933825	8.324923960066776e-17	-61.99999999999993	-61.999999999999986	35.0	35.0
366	-0.027272545450909028	-1.6232505060916275e-15	-61.99999999999993	-61.999999999999986	35.0	35.0
367	-0.02721054421088423	-2.06067656765501e-17	-61.999999999999936	-61.99999999999999	35.0	35.0
368	-0.02714854297085942	-2.06067656765501e-17	-61.99999999999993	-61.99999999999999	35.0	35.0
369	-0.02708654173083462	1.789748985292963e-15	-61.99999999999993	-61.99999999999999	35.0	35.0
370	-0.027024540490809823	2.6462845741864133e-16	-61.99999999999992	-61.999999999999986	35.0	35.0
371	-0.026962539250785025	2.0877545618229e-16	-61.99999999999992	-61.999999999999986	35.0	35.0
372	-0.026900538010760228	1.8546965444935872e-16	-61.999999999999915	-61.999999999999986	35.0	35.0
373	-0.026838536770735416	1.8546965444935872e-16	-61.999999999999915	-61.999999999999986	35.0	35.0
374	-0.02677653553071062	1.8546965444935872e-16	-61.999999999999915	-61.999999999999986	35.0	35.0
375	-0.02671453429068582	1.8546965444935872e-16	-61.999999999999915	-61.999999999999986	35.0	35.0
376	-0.026652533050661023	-1.5923388970167343e-15	-61.999999999999915	-61.999999999999986	35.0	35.0
377	-0.026590531810636225	7.539924240518304e-17	-61.999999999999915	-61.999999999999986	35.0	35.0
378	-0.026528530570611414	1.1416084867556093e-16	-61.999999999999915	-61.999999999999986	35.0	35.0
379	-0.026466529330586616	1.885754993374696e-15	-61.999999999999915	-61.999999999999986	35.0	35.0
380	-0.02640452809056182	2.3968706525718314e-16	-61.99999999999991	-61.999999999999986	35.0	35.0
381	-0.02634252685053702	2.3968706525718314e-16	-61.99999999999991	-61.999999999999986	35.0	35.0
382	-0.02628052561051221	2.1638126352425187e-16	-61.9999999999999	-61.999999999999986	35.0	35.0
383	-0.02621852437048741	1.0631085148007615e-16	-61.9999999999999	-61.999999999999986	35.0	35.0
384	-0.026156523130462614	1.0631085148007615e-16	-61.99999999999989	-61.999999999999986	35.0	35.0
385	-0.026094521890437816	1.8383406402083185e-16	-61.999999999999886	-61.999999999999986	35.0	35.0
386	-0.02603252065041302	2.489284630276719e-16	-61.999999999999886	-61.999999999999986	35.0	35.0
387	-0.025970519410388207	1.6052826228790058e-16	-61.999999999999886	-61.999999999999986	35.0	35.0
388	-0.02590851817036341	1.6052826228790058e-16	-61.999999999999886	-61.999999999999986	35.0	35.0
389	-0.02584651693033861	1.9307546179132055e-16	-61.999999999999886	-61.999999999999986	35.0	35.0
390	-0.025784515690313814	2.14745673095725e-16	-61.99999999999988	-61.999999999999986	35.0	35.0
391	-0.025722514450289016	2.14745673095725e-16	-61.99999999999987	-61.999999999999986	35.0	35.0
392	-0.025660513210264205	1.372224605549693e-16	-61.99999999999987	-61.99999999999998	35.0	35.0
393	-0.025598511970239407	1.7598406682534713e-16	-61.99999999999987	-61.99999999999998	35.0	35.0
394	-0.02553651073021461	1.7598406682534713e-16	-61.99999999999987	-61.99999999999998	35.0	35.0
395	-0.02547450949018981	1.0467526105154925e-16	-61.99999999999987	-61.999999999999986	35.0	35.0
396	-0.025412508250165014	1.7598406682534713e-16	-61.99999999999987	-61.999999999999986	35.0	35.0
397	-0.025350507010140202	1.372224605549693e-16	-61.99999999999987	-61.999999999999986	35.0	35.0
398	-0.025288505770115405	3.186016783729428e-16	-61.99999999999987	-61.999999999999986	35.0	35.0
399	-0.025226504530090607	3.0151028340696935e-16	-61.99999999999987	-61.999999999999986	35.0	35.0
400	-0.02516450329006581	4.053662886841872e-16	-61.999999999999865	-61.99999999999998	35.0	35.0
401	-0.025102502050041012	2.7820448167403803e-16	-61.99999999999986	-61.99999999999998	35.0	35.0
402	-0.0250405008100162	3.107516811774582e-16	-61.99999999999985	-61.99999999999998	35.0	35.0
403	-0.024978499569991403	1.122810683935111e-16	-61.99999999999985	-61.99999999999998	35.0	35.0
404	-0.024916498329966605	2.223514804376868e-16	-61.999999999999844	-61.99999999999997	35.0	35.0
405	-0.024854497089941807	1.5104267466388897e-16	-61.999999999999844	-61.99999999999997	35.0	35.0
406	-0.02479249584991701	1.122810683935111e-16	-61.99999999999985	-61.99999999999997	35.0	35.0
407	-0.024730494609892198	1.5104267466388897e-16	-61.99999999999985	-61.99999999999997	35.0	35.0
408	-0.0246684933698674	3.975162914887025e-16	-61.99999999999985	-61.99999999999997	35.0	35.0
409	-0.024606492129842603	4.191865027931069e-16	-61.999999999999844	-61.99999999999997	35.0	35.0
410	-0.024544490889817805	3.2457189528637783e-16	-61.99999999999984	-61.99999999999997	35.0	35.0
411	-0.024482489649793007	1.1064547796498425e-16	-61.99999999999983	-61.99999999999998	35.0	35.0
412	-0.024420488409768196	1.4319267746840422e-16	-61.99999999999983	-61.99999999999998	35.0	35.0
413	-0.024358487169743398	2.2071589000915987e-16	-61.99999999999983	-61.99999999999998	35.0	35.0
414	-0.0242964859297186	2.5326308951257994e-16	-61.99999999999983	-61.99999999999998	35.0	35.0
415	-0.024234484689693803	2.5326308951257994e-16	-61.99999999999983	-61.99999999999998	35.0	35.0
416	-0.024172483449669005	2.299572877796487e-16	-61.99999999999983	-61.99999999999998	35.0	35.0
417	-0.024110482209644193	1.2610128250243083e-16	-61.99999999999983	-61.99999999999998	35.0	35.0
418	-0.024048480969619396	1.2610128250243083e-16	-61.99999999999983	-61.99999999999998	35.0	35.0
419	-0.023986479729594598	1.6486288877280866e-16	-61.99999999999983	-61.99999999999998	35.0	35.0
420	-0.0239244784895698	2.6871889405002654e-16	-61.99999999999983	-61.99999999999998	35.0	35.0
421	-0.023862477249545003	3.0748050032040436e-16	-61.99999999999983	-61.99999999999998	35.0	35.0
422	-0.02380047600952019	3.5548350436127083e-16	-61.99999999999982	-61.99999999999998	35.0	35.0
423	-0.023738474769495393	2.1286589281367525e-16	-61.99999999999983	-61.99999999999998	35.0	35.0
424	-0.023676473529470596	1.741042865432973e-16	-61.99999999999982	-61.99999999999998	35.0	35.0
425	-0.023614472289445798	1.0900988753645732e-16	-61.99999999999982	-61.99999999999998	35.0	35.0
426	-0.023552471049421	2.516274990840531e-16	-61.99999999999982	-61.99999999999998	35.0	35.0
427	-0.02349046980939619	2.8417469858747304e-16	-61.99999999999982	-61.99999999999998	35.0	35.0
428	-0.02342846856937139	2.8417469858747304e-16	-61.999999999999815	-61.99999999999998	35.0	35.0
429	-0.023366467329346594	2.608688968545418e-16	-61.999999999999815	-61.99999999999998	35.0	35.0
430	-0.023304466089321796	3.3839210939529747e-16	-61.99999999999981	-61.99999999999998	35.0	35.0
431	-0.023242464849296998	3.150863076623661e-16	-61.9999999999998	-61.99999999999998	35.0	35.0
432	-0.023180463609272187	2.5923330642601486e-16	-61.999999999999794	-61.99999999999998	35.0	35.0
433	-0.02311846236924739	2.5923330642601486e-16	-61.999999999999794	-61.99999999999998	35.0	35.0
434	-0.02305646112922259	1.4916289438183926e-16	-61.999999999999794	-61.99999999999998	35.0	35.0
435	-0.022994459889197794	1.4916289438183926e-16	-61.999999999999794	-61.99999999999998	35.0	35.0
436	-0.022932458649172996	1.879245006522171e-16	-61.999999999999794	-61.99999999999998	35.0	35.0
437	-0.022870457409148184	1.1661569487841918e-16	-61.999999999999794	-61.99999999999998	35.0	35.0
438	-0.022808456169123387	1.1661569487841918e-16	-61.999999999999794	-61.99999999999998	35.0	35.0
439	-0.02274645492909859	-1.5511224445434982e-15	-61.999999999999794	-61.99999999999998	35.0	35.0
440	-0.02268445368907379	4.530688910462136e-17	-61.999999999999794	-61.99999999999998	35.0	35.0
441	-0.02262245244904898	8.406849537499918e-17	-61.999999999999794	-61.99999999999998	35.0	35.0
442	-0.022560451209024182	1.7130450285265388e-15	-61.999999999999794	-61.99999999999998	35.0	35.0
443	-0.022498449968999384	2.5923330642601486e-16	-61.999999999999794	-61.99999999999998	35.0	35.0
444	-0.022436448728974587	2.9178050592943487e-16	-61.999999999999794	-61.99999999999998	35.0	35.0
445	-0.02237444748894979	3.134507172338392e-16	-61.99999999999979	-61.99999999999998	35.0	35.0
446	-0.022312446248924978	3.614537212747059e-16	-61.99999999999978	-61.99999999999998	35.0	35.0
447	-0.02225044500890018	2.9014491550090796e-16	-61.99999999999977	-61.99999999999998	35.0	35.0
448	-0.022188443768875382	2.342919142645566e-16	-61.99999999999977	-61.99999999999998	35.0	35.0
449	-0.022126442528850584	-1.6861342487491321e-15	-61.99999999999977	-61.99999999999998	35.0	35.0
450	-0.022064441288825787	-1.6101372087481045e-16	-61.99999999999977	-61.99999999999998	35.0	35.0
451	-0.022002440048800975	-1.0516071963845907e-16	-61.99999999999978	-61.99999999999998	35.0	35.0
452	-0.021940438808776178	1.6726478318276338e-15	-61.99999999999978	-61.99999999999998	35.0	35.0
453	-0.02187843756875138	2.57597715997488e-16	-61.99999999999978	-61.99999999999997	35.0	35.0
454	-0.021816436328726582	2.57597715997488e-16	-61.99999999999978	-61.99999999999997	35.0	35.0
455	-0.021754435088701785	2.57597715997488e-16	-61.99999999999978	-61.99999999999997	35.0	35.0
456	-0.021692433848676973	2.57597715997488e-16	-61.99999999999978	-61.99999999999998	35.0	35.0
457	-0.021630432608652175	2.57597715997488e-16	-61.99999999999978	-61.99999999999998	35.0	35.0
458	-0.021568431368627378	2.57597715997488e-16	-61.99999999999978	-61.99999999999998	35.0	35.0
459	-0.02150643012860258	-1.4101404234244294e-15	-61.99999999999978	-61.99999999999998	35.0	35.0
460	-0.021444428888577782	1.8007450345673234e-16	-61.99999999999979	-61.99999999999998	35.0	35.0
461	-0.02138242764855297	2.1883610972711017e-16	-61.99999999999979	-61.99999999999998	35.0	35.0
462	-0.021320426408528173	1.8865742491490276e-15	-61.99999999999979	-61.99999999999998	35.0	35.0
463	-0.021258425168503375	2.1883610972711017e-16	-61.99999999999978	-61.99999999999997	35.0	35.0
464	-0.021196423928478578	2.1883610972711017e-16	-61.99999999999978	-61.99999999999997	35.0	35.0
465	-0.02113442268845378	2.1883610972711017e-16	-61.99999999999978	-61.99999999999997	35.0	35.0
466	-0.02107242144842897	3.22692115004328e-16	-61.99999999999978	-61.99999999999997	35.0	35.0
467	-0.02101042020840417	3.0560072003835456e-16	-61.99999999999978	-61.99999999999997	35.0	35.0
468	-0.020948418968379373	3.443623263087324e-16	-61.99999999999977	-61.99999999999997	35.0	35.0
469	-0.020886417728354575	-1.5993696384378876e-15	-61.99999999999977	-61.99999999999997	35.0	35.0
470	-0.020824416488329778	-7.424911056356594e-17	-61.99999999999977	-61.99999999999997	35.0	35.0
471	-0.020762415248304966	-1.8396109327214725e-17	-61.999999999999766	-61.99999999999997	35.0	35.0
472	-0.02070041400828017	1.830721247912676e-15	-61.999999999999766	-61.99999999999997	35.0	35.0
473	-0.02063841276825537	3.443623263087324e-16	-61.999999999999766	-61.99999999999997	35.0	35.0
474	-0.020576411528230573	3.443623263087324e-16	-61.999999999999766	-61.99999999999997	35.0	35.0
475	-0.020514410288205776	3.2105652457580116e-16	-61.999999999999766	-61.99999999999997	35.0	35.0
476	-0.020452409048180964	3.5360372407922113e-16	-61.999999999999766	-61.99999999999997	35.0	35.0
477	-0.020390407808156166	1.784389130282054e-16	-61.999999999999766	-61.99999999999997	35.0	35.0
478	-0.02032840656813137	1.784389130282054e-16	-61.999999999999766	-61.99999999999997	35.0	35.0
479	-0.02026640532810657	-1.5606080321675096e-15	-61.999999999999766	-61.99999999999997	35.0	35.0
480	-0.020204404088081773	1.784389130282054e-16	-61.99999999999977	-61.99999999999997	35.0	35.0
481	-0.02014240284805696	2.4974771880200327e-16	-61.99999999999977	-61.99999999999997	35.0	35.0
482	-0.020080401608032164	1.9887946639977184e-15	-61.999999999999766	-61.99999999999997	35.0	35.0
483	-0.020018400368007366	3.752739353836255e-16	-61.99999999999976	-61.99999999999997	35.0	35.0
484	-0.01995639912798257	4.0782113488704545e-16	-61.99999999999976	-61.99999999999997	35.0	35.0
485	-0.01989439788795777	3.8451533315411423e-16	-61.99999999999975	-61.99999999999998	35.0	35.0
486	-0.01983239664793296	3.28662331917763e-16	-61.999999999999744	-61.99999999999998	35.0	35.0
487	-0.019770395407908162	1.8604472037016729e-16	-61.999999999999744	-61.99999999999998	35.0	35.0
488	-0.019708394167883364	2.248063266405452e-16	-61.999999999999744	-61.99999999999998	35.0	35.0
489	-0.019646392927858566	-1.54678781805859e-15	-61.999999999999744	-61.99999999999998	35.0	35.0
490	-0.01958439168783377	2.63567932910923e-16	-61.999999999999744	-61.99999999999998	35.0	35.0
491	-0.019522390447808957	2.96115132414343e-16	-61.999999999999744	-61.99999999999998	35.0	35.0
492	-0.01946038920778416	1.99640047133968e-15	-61.999999999999744	-61.99999999999998	35.0	35.0
493	-0.019398387967759362	3.828797427255874e-16	-61.999999999999744	-61.99999999999997	35.0	35.0
494	-0.019336386727734564	3.828797427255874e-16	-61.99999999999973	-61.99999999999997	35.0	35.0
495	-0.019274385487709766	3.595739409926562e-16	-61.99999999999974	-61.99999999999998	35.0	35.0
496	-0.019212384247684955	3.270267414892361e-16	-61.99999999999973	-61.99999999999998	35.0	35.0
497	-0.019150383007660157	1.6110332820870912e-16	-61.99999999999973	-61.99999999999998	35.0	35.0
498	-0.01908838176763536	1.9986493447908695e-16	-61.99999999999972	-61.99999999999998	35.0	35.0
499	-0.019026380527610562	-1.4678732049428302e-15	-61.99999999999972	-61.99999999999998	35.0	35.0
500	-0.018964379287585764	2.711737402528848e-16	-61.99999999999972	-61.999999999999986	35.0	35.0
501	-0.018902378047560953	2.711737402528848e-16	-61.99999999999972	-61.999999999999986	35.0	35.0
502	-0.018840376807536155	1.971459079178222e-15	-61.99999999999972	-61.999999999999986	35.0	35.0
503	-0.018778375567511357	1.9986493447908695e-16	-61.999999999999716	-61.999999999999986	35.0	35.0
504	-0.01871637432748656	2.3862654074946477e-16	-61.999999999999716	-61.999999999999986	35.0	35.0
505	-0.018654373087461762	3.0372093975630476e-16	-61.999999999999716	-61.99999999999999	35.0	35.0
506	-0.01859237184743695	3.9048555006754925e-16	-61.99999999999971	-61.999999999999986	35.0	35.0
507	-0.018530370607412153	4.2924715633792707e-16	-61.9999999999997	-61.999999999999986	35.0	35.0
508	-0.018468369367387355	2.6953814982435783e-16	-61.9999999999997	-61.99999999999998	35.0	35.0
509	-0.018406368127362557	1.920149372836022e-16	-61.9999999999997	-61.99999999999998	35.0	35.0
510	-0.018344366887337746	1.594677377801822e-16	-61.9999999999997	-61.99999999999998	35.0	35.0
511	-0.018282365647312948	1.594677377801822e-16	-61.9999999999997	-61.99999999999998	35.0	35.0
512	-0.01822036440728815	3.733941551015758e-16	-61.9999999999997	-61.99999999999997	35.0	35.0
513	-0.018158363167263353	2.6953814982435783e-16	-61.9999999999997	-61.99999999999997	35.0	35.0
514	-0.018096361927238555	4.447029608753736e-16	-61.9999999999997	-61.99999999999997	35.0	35.0
515	-0.018034360687213744	3.1754115386522454e-16	-61.999999999999694	-61.99999999999997	35.0	35.0
516	-0.017972359447188946	4.0430576417646884e-16	-61.999999999999694	-61.99999999999997	35.0	35.0
517	-0.017910358207164148	2.771439571663198e-16	-61.99999999999969	-61.99999999999997	35.0	35.0
518	-0.01784835696713935	2.0583515139252187e-16	-61.999999999999694	-61.99999999999997	35.0	35.0
519	-0.017786355727114553	2.0583515139252187e-16	-61.999999999999694	-61.99999999999997	35.0	35.0
520	-0.01772435448708974	1.0197914611530408e-16	-61.999999999999694	-61.99999999999997	35.0	35.0
521	-0.017662353247064944	1.0197914611530408e-16	-61.999999999999694	-61.99999999999997	35.0	35.0
522	-0.017600352007040146	1.0197914611530408e-16	-61.99999999999969	-61.99999999999997	35.0	35.0
523	-0.017538350767015348	1.6707354512214404e-16	-61.99999999999969	-61.99999999999997	35.0	35.0
524	-0.01747634952699055	2.0583515139252187e-16	-61.99999999999969	-61.99999999999997	35.0	35.0
525	-0.01741434828696574	1.6707354512214404e-16	-61.99999999999969	-61.99999999999997	35.0	35.0
526	-0.01735234704694094	1.3452634561872408e-16	-61.999999999999694	-61.99999999999997	35.0	35.0
527	-0.017290345806916144	1.3452634561872408e-16	-61.999999999999694	-61.99999999999997	35.0	35.0
528	-0.017228344566891346	1.0197914611530408e-16	-61.999999999999694	-61.99999999999997	35.0	35.0
529	-0.01716634332686655	-8.091265928871655e-18	-61.9999999999997	-61.99999999999997	35.0	35.0
530	-0.017104342086841737	-2.3547070466318255e-17	-61.9999999999997	-61.99999999999997	35.0	35.0
531	-0.01704234084681694	-2.3547070466318255e-17	-61.9999999999997	-61.99999999999997	35.0	35.0
532	-0.01698033960679214	1.7492354231762881e-16	-61.9999999999997	-61.99999999999997	35.0	35.0
533	-0.016918338366767344	2.787795475948467e-16	-61.9999999999997	-61.99999999999997	35.0	35.0
534	-0.016856337126742546	2.787795475948467e-16	-61.99999999999971	-61.99999999999997	35.0	35.0
535	-0.016794335886717734	2.787795475948467e-16	-61.99999999999971	-61.99999999999997	35.0	35.0
536	-0.016732334646692937	2.787795475948467e-16	-61.99999999999971	-61.99999999999997	35.0	35.0
537	-0.01667033340666814	1.3616193604725099e-16	-61.99999999999971	-61.99999999999997	35.0	35.0
538	-0.01660833216664334	3.230593077003308e-17	-61.99999999999971	-61.99999999999997	35.0	35.0
539	-0.016546330926618544	-1.1031168077756255e-16	-61.99999999999971	-61.99999999999997	35.0	35.0
540	-0.016484329686593732	1.594677377801822e-16	-61.999999999999716	-61.99999999999997	35.0	35.0
541	-0.016422328446568935	3.0208534932777794e-16	-61.999999999999716	-61.99999999999997	35.0	35.0
542	-0.016360327206544137	5.547733729195493e-16	-61.99999999999971	-61.99999999999997	35.0	35.0
543	-0.01629832596651934	3.1754115386522454e-16	-61.99999999999971	-61.99999999999997	35.0	35.0
544	-0.01623632472649454	2.1368514858800664e-16	-61.99999999999971	-61.99999999999997	35.0	35.0
545	-0.01617432348646973	2.462323480914266e-16	-61.99999999999971	-61.99999999999998	35.0	35.0
546	-0.016112322246444932	3.5630276013560237e-16	-61.99999999999971	-61.99999999999998	35.0	35.0
547	-0.016050321006420135	4.601587654128202e-16	-61.99999999999971	-61.99999999999998	35.0	35.0
548	-0.015988319766395337	-1.4773587925668422e-15	-61.99999999999971	-61.99999999999998	35.0	35.0
549	-0.01592631852637054	1.578321473516553e-16	-61.99999999999971	-61.99999999999998	35.0	35.0
550	-0.015864317286345728	1.903793468550753e-16	-61.99999999999971	-61.99999999999998	35.0	35.0
551	-0.01580231604632093	2.0007350978245882e-15	-61.99999999999971	-61.99999999999998	35.0	35.0
552	-0.015740314806296132	5.469233757240647e-16	-61.9999999999997	-61.99999999999998	35.0	35.0
553	-0.015678313566271335	-1.247976570708002e-15	-61.9999999999997	-61.99999999999998	35.0	35.0
554	-0.015616312326246537	3.0969115666973977e-16	-61.9999999999997	-61.99999999999998	35.0	35.0
555	-0.015554311086221725	4.197615687139154e-16	-61.9999999999997	-61.99999999999998	35.0	35.0
556	-0.015492309846196928	2.1417171189436574e-15	-61.999999999999694	-61.99999999999998	35.0	35.0
557	-0.01543030860617213	5.607435898329844e-16	-61.99999999999969	-61.99999999999997	35.0	35.0
558	-0.015368307366147332	-1.1845177621296887e-15	-61.99999999999968	-61.99999999999997	35.0	35.0
559	-0.015306306126122535	3.622729770490373e-16	-61.99999999999967	-61.99999999999997	35.0	35.0
560	-0.015244304886097723	3.948201765524573e-16	-61.99999999999967	-61.99999999999997	35.0	35.0
561	-0.015182303646072925	1.991249510200577e-15	-61.99999999999967	-61.99999999999997	35.0	35.0
562	-0.015120302406048128	4.661289823262553e-16	-61.999999999999666	-61.99999999999997	35.0	35.0
563	-0.01505830116602333	-1.2962237646023913e-15	-61.999999999999666	-61.99999999999997	35.0	35.0
564	-0.014996299925998532	2.288967632719302e-16	-61.999999999999666	-61.99999999999998	35.0	35.0
565	-0.014934298685973721	2.288967632719302e-16	-61.999999999999666	-61.99999999999998	35.0	35.0
566	-0.014872297445948923	1.7927788974166297e-15	-61.999999999999666	-61.99999999999998	35.0	35.0
567	-0.014810296205924126	3.7151437481952583e-16	-61.99999999999966	-61.99999999999998	35.0	35.0
568	-0.014748294965899328	4.815847868637017e-16	-61.99999999999966	-61.99999999999998	35.0	35.0
569	-0.014686293725874516	4.582789851307705e-16	-61.99999999999965	-61.99999999999998	35.0	35.0
570	-0.014624292485849719	5.450435954420149e-16	-61.999999999999645	-61.99999999999998	35.0	35.0
571	-0.014562291245824921	5.838052017123927e-16	-61.999999999999645	-61.99999999999998	35.0	35.0
572	-0.014500290005800123	6.705698120236371e-16	-61.99999999999964	-61.99999999999998	35.0	35.0
573	-0.014438288765775326	5.759552045169081e-16	-61.99999999999964	-61.99999999999998	35.0	35.0
574	-0.014376287525750514	3.2948158769209443e-16	-61.99999999999963	-61.999999999999986	35.0	35.0
575	-0.014314286285725716	3.6824319396247245e-16	-61.99999999999963	-61.999999999999986	35.0	35.0
576	-0.014252285045700919	2.907199814217166e-16	-61.99999999999963	-61.999999999999986	35.0	35.0
577	-0.014190283805676121	4.720991992396902e-16	-61.99999999999963	-61.99999999999998	35.0	35.0
578	-0.014128282565651323	4.720991992396902e-16	-61.99999999999963	-61.99999999999998	35.0	35.0
579	-0.014066281325626512	4.162461980033388e-16	-61.99999999999963	-61.99999999999998	35.0	35.0
580	-0.014004280085601714	3.6039319676698763e-16	-61.99999999999962	-61.99999999999998	35.0	35.0
581	-0.013942278845576916	3.2163159049660975e-16	-61.99999999999962	-61.99999999999998	35.0	35.0
582	-0.013880277605552119	5.030108083145832e-16	-61.99999999999962	-61.99999999999998	35.0	35.0
583	-0.013818276365527321	4.859194133486097e-16	-61.999999999999616	-61.99999999999998	35.0	35.0
584	-0.01375627512550251	6.610842243996255e-16	-61.999999999999616	-61.99999999999998	35.0	35.0
585	-0.013694273885477712	4.951608111190986e-16	-61.9999999999996	-61.99999999999997	35.0	35.0
586	-0.013632272645452914	4.780694161531249e-16	-61.999999999999595	-61.99999999999997	35.0	35.0
587	-0.013570271405428116	4.0676061037932713e-16	-61.999999999999595	-61.99999999999997	35.0	35.0
588	-0.013508270165403319	4.0676061037932713e-16	-61.999999999999595	-61.99999999999997	35.0	35.0
589	-0.013446268925378507	3.509076091429759e-16	-61.99999999999959	-61.99999999999997	35.0	35.0
590	-0.01338426768535371	3.509076091429759e-16	-61.999999999999595	-61.99999999999997	35.0	35.0
591	-0.013322266445328912	2.408371970988003e-16	-61.999999999999595	-61.99999999999997	35.0	35.0
592	-0.013260265205304114	2.0828999759538007e-16	-61.999999999999595	-61.99999999999997	35.0	35.0
593	-0.013198263965279317	1.3698119182158228e-16	-61.999999999999595	-61.99999999999997	35.0	35.0
594	-0.013136262725254505	1.757427980919601e-16	-61.999999999999595	-61.99999999999997	35.0	35.0
595	-0.013074261485229707	3.509076091429759e-16	-61.999999999999595	-61.99999999999997	35.0	35.0
596	-0.01301226024520491	3.509076091429759e-16	-61.999999999999595	-61.99999999999997	35.0	35.0
597	-0.012950259005180112	4.2221641491677374e-16	-61.999999999999595	-61.99999999999997	35.0	35.0
598	-0.012888257765155314	2.408371970988003e-16	-61.999999999999595	-61.99999999999997	35.0	35.0
599	-0.012826256525130503	3.509076091429759e-16	-61.999999999999595	-61.99999999999997	35.0	35.0
600	-0.012764255285105705	3.509076091429759e-16	-61.99999999999959	-61.99999999999997	35.0	35.0
601	-0.012702254045080907	3.509076091429759e-16	-61.99999999999959	-61.99999999999997	35.0	35.0
602	-0.01264025280505611	3.509076091429759e-16	-61.99999999999959	-61.99999999999997	35.0	35.0
603	-0.012578251565031312	3.509076091429759e-16	-61.99999999999959	-61.99999999999997	35.0	35.0
604	-0.0125162503250065	3.509076091429759e-16	-61.99999999999959	-61.99999999999997	35.0	35.0
605	-0.012454249084981703	3.509076091429759e-16	-61.99999999999959	-61.99999999999997	35.0	35.0
606	-0.012392247844956905	3.509076091429759e-16	-61.99999999999959	-61.99999999999997	35.0	35.0
607	-0.012330246604932107	3.509076091429759e-16	-61.99999999999959	-61.99999999999997	35.0	35.0
608	-0.01226824536490731	3.1836040963955593e-16	-61.99999999999959	-61.99999999999997	35.0	35.0
609	-0.012206244124882498	2.408371970988003e-16	-61.99999999999959	-61.99999999999997	35.0	35.0
610	-0.0121442428848577	2.408371970988003e-16	-61.99999999999959	-61.99999999999997	35.0	35.0
611	-0.012082241644832903	2.795988033691781e-16	-61.99999999999959	-61.99999999999997	35.0	35.0
612	-0.012020240404808105	3.834548086463959e-16	-61.99999999999959	-61.99999999999997	35.0	35.0
613	-0.011958239164783308	3.834548086463959e-16	-61.99999999999959	-61.99999999999997	35.0	35.0
614	-0.011896237924758496	3.834548086463959e-16	-61.99999999999959	-61.99999999999997	35.0	35.0
615	-0.011834236684733698	3.834548086463959e-16	-61.99999999999959	-61.99999999999997	35.0	35.0
616	-0.0117722354447089	2.408371970988003e-16	-61.99999999999959	-61.99999999999997	35.0	35.0
617	-0.011710234204684103	2.795988033691781e-16	-61.99999999999959	-61.99999999999997	35.0	35.0
618	-0.011648232964659305	2.408371970988003e-16	-61.99999999999959	-61.99999999999997	35.0	35.0
619	-0.011586231724634494	4.2221641491677374e-16	-61.99999999999959	-61.99999999999997	35.0	35.0
620	-0.011524230484609696	5.260724201939915e-16	-61.99999999999959	-61.99999999999997	35.0	35.0
621	-0.011462229244584898	3.6636341368042254e-16	-61.99999999999958	-61.99999999999997	35.0	35.0
622	-0.0114002280045601	3.6636341368042254e-16	-61.99999999999958	-61.99999999999997	35.0	35.0
623	-0.011338226764535303	2.625074084032047e-16	-61.99999999999958	-61.99999999999997	35.0	35.0
624	-0.011276225524510491	2.950546079066247e-16	-61.99999999999958	-61.99999999999997	35.0	35.0
625	-0.011214224284485694	3.6636341368042254e-16	-61.99999999999958	-61.99999999999997	35.0	35.0
626	-0.011152223044460896	3.2760180741004467e-16	-61.99999999999958	-61.99999999999997	35.0	35.0
627	-0.011090221804436098	4.3767221945422034e-16	-61.99999999999958	-61.99999999999997	35.0	35.0
628	-0.0110282205644113	4.3767221945422034e-16	-61.99999999999958	-61.99999999999997	35.0	35.0
629	-0.01096621932438649	2.950546079066247e-16	-61.99999999999958	-61.99999999999997	35.0	35.0
630	-0.010904218084361691	2.950546079066247e-16	-61.99999999999958	-61.99999999999997	35.0	35.0
631	-0.010842216844336894	2.625074084032047e-16	-61.99999999999958	-61.99999999999997	35.0	35.0
632	-0.010780215604312096	4.051250199508003e-16	-61.99999999999958	-61.99999999999997	35.0	35.0
633	-0.010718214364287298	4.702194189576403e-16	-61.99999999999958	-61.99999999999997	35.0	35.0
634	-0.010656213124262487	5.089810252280181e-16	-61.99999999999958	-61.99999999999997	35.0	35.0
635	-0.01059421188423769	4.531280239916669e-16	-61.999999999999574	-61.99999999999997	35.0	35.0
636	-0.010532210644212892	-1.1758485091598726e-15	-61.99999999999957	-61.99999999999997	35.0	35.0
637	-0.010470209404188094	2.9341901747809764e-16	-61.999999999999574	-61.99999999999997	35.0	35.0
638	-0.010408208164163282	2.9341901747809764e-16	-61.99999999999957	-61.99999999999997	35.0	35.0
639	-0.010346206924138485	1.9223955506296375e-15	-61.99999999999957	-61.99999999999997	35.0	35.0
640	-0.010284205684113687	3.972750227553155e-16	-61.99999999999956	-61.99999999999997	35.0	35.0
641	-0.01022220444408889	-1.270463116666602e-15	-61.99999999999956	-61.99999999999997	35.0	35.0
642	-0.010160203204064092	5.011310280325333e-16	-61.99999999999956	-61.99999999999997	35.0	35.0
643	-0.01009820196403928	4.45278026796182e-16	-61.99999999999956	-61.99999999999997	35.0	35.0
644	-0.010036200724014482	2.047921767211259e-15	-61.99999999999956	-61.99999999999997	35.0	35.0
645	-0.009974199483989685	3.4142202151896426e-16	-61.99999999999955	-61.99999999999997	35.0	35.0
646	-0.009912198243964887	-1.3650777241733309e-15	-61.99999999999955	-61.99999999999997	35.0	35.0
647	-0.00985019700394009	2.3756601624174645e-16	-61.99999999999955	-61.99999999999997	35.0	35.0
648	-0.009788195763915278	2.701132157451664e-16	-61.99999999999955	-61.99999999999997	35.0	35.0
649	-0.00972619452389048	1.866542549393286e-15	-61.99999999999955	-61.99999999999997	35.0	35.0
650	-0.009664193283865682	3.801836277893421e-16	-61.99999999999955	-61.99999999999997	35.0	35.0
651	-0.009602192043840885	-1.2875545116325752e-15	-61.99999999999955	-61.99999999999997	35.0	35.0
652	-0.009540190803816087	3.0266041524858644e-16	-61.99999999999955	-61.99999999999997	35.0	35.0
653	-0.009478189563791276	3.4142202151896426e-16	-61.99999999999955	-61.99999999999997	35.0	35.0
654	-0.009416188323766478	1.970398554670504e-15	-61.99999999999955	-61.99999999999997	35.0	35.0
655	-0.00935418708374168	4.45278026796182e-16	-61.999999999999545	-61.99999999999997	35.0	35.0
656	-0.009292185843716882	-1.096933896044113e-15	-61.999999999999545	-61.99999999999997	35.0	35.0
657	-0.009230184603692085	5.862600479152511e-16	-61.99999999999954	-61.99999999999997	35.0	35.0
658	-0.009168183363667273	6.188072474186711e-16	-61.99999999999953	-61.99999999999997	35.0	35.0
659	-0.009106182123642476	2.198145186100817e-15	-61.99999999999953	-61.99999999999997	35.0	35.0
660	-0.009044180883617678	6.017158524526975e-16	-61.999999999999524	-61.99999999999997	35.0	35.0
661	-0.00898217964359288	-1.3032545060235447e-15	-61.999999999999524	-61.99999999999997	35.0	35.0
662	-0.008920178403568083	1.5677162284393698e-16	-61.999999999999524	-61.99999999999997	35.0	35.0
663	-0.008858177163543271	7.924841030318133e-17	-61.999999999999524	-61.99999999999997	35.0	35.0
664	-0.008796175923518473	1.9454571625090455e-15	-61.99999999999953	-61.99999999999997	35.0	35.0
665	-0.008734174683493676	6.017158524526975e-16	-61.999999999999524	-61.999999999999964	35.0	35.0
666	-0.008672173443468878	-1.0831136819351934e-15	-61.999999999999524	-61.999999999999964	35.0	35.0
667	-0.00861017220344408	5.287714562503729e-16	-61.999999999999524	-61.99999999999997	35.0	35.0
668	-0.008548170963419269	4.512482437096172e-16	-61.999999999999524	-61.999999999999964	35.0	35.0
669	-0.008486169723394471	2.1189863831315344e-15	-61.99999999999952	-61.999999999999964	35.0	35.0
670	-0.008424168483369673	5.938658552572129e-16	-61.99999999999951	-61.99999999999996	35.0	35.0
671	-0.008362167243344876	-1.1948196844078956e-15	-61.99999999999951	-61.999999999999964	35.0	35.0
672	-0.008300166003320078	3.303008434664258e-16	-61.99999999999951	-61.999999999999964	35.0	35.0
673	-0.008238164763295266	3.628480429698458e-16	-61.99999999999951	-61.999999999999964	35.0	35.0
674	-0.008176163523270469	2.0631333818951833e-15	-61.99999999999951	-61.999999999999964	35.0	35.0
675	-0.008114162283245671	6.155360665616173e-16	-61.9999999999995	-61.999999999999964	35.0	35.0
676	-0.008052161043220873	5.59683065325266e-16	-61.9999999999995	-61.999999999999964	35.0	35.0
677	-0.007990159803196076	2.3467330145618473e-15	-61.99999999999949	-61.99999999999996	35.0	35.0
678	-0.007928158563171264	6.23141873903579e-16	-61.99999999999948	-61.99999999999996	35.0	35.0
679	-0.007866157323146467	5.90594674400159e-16	-61.99999999999948	-61.99999999999996	35.0	35.0
680	-0.007804156083121669	3.9212406161621217e-16	-61.999999999999474	-61.99999999999996	35.0	35.0
681	-0.007742154843096871	3.9212406161621217e-16	-61.999999999999474	-61.999999999999964	35.0	35.0
682	-0.0076801536030720735	6.385976784410256e-16	-61.99999999999947	-61.99999999999996	35.0	35.0
683	-0.007618152363047262	7.253622887522702e-16	-61.99999999999947	-61.99999999999996	35.0	35.0
684	-0.007556151123022464	6.866006824818923e-16	-61.99999999999946	-61.99999999999996	35.0	35.0
685	-0.007494149882997667	4.555828701945251e-16	-61.99999999999946	-61.99999999999996	35.0	35.0
686	-0.007432148642972869	3.4551245815034947e-16	-61.99999999999946	-61.99999999999996	35.0	35.0
687	-0.007370147402948071	2.804180591435093e-16	-61.99999999999946	-61.999999999999964	35.0	35.0
688	-0.00730814616292326	2.804180591435093e-16	-61.99999999999946	-61.999999999999964	35.0	35.0
689	-0.007246144922898462	1.7034764709933368e-16	-61.99999999999946	-61.999999999999964	35.0	35.0
690	-0.007184143682873664	4.0136545938670096e-16	-61.99999999999946	-61.999999999999964	35.0	35.0
691	-0.007122142442848867	4.0136545938670096e-16	-61.99999999999946	-61.999999999999964	35.0	35.0
692	-0.007060141202824069	4.788886719274566e-16	-61.99999999999947	-61.99999999999997	35.0	35.0
693	-0.006998139962799257	4.788886719274566e-16	-61.99999999999947	-61.99999999999997	35.0	35.0
694	-0.00693613872277446	4.0136545938670096e-16	-61.99999999999947	-61.99999999999997	35.0	35.0
695	-0.006874137482749662	2.587478478391051e-16	-61.99999999999947	-61.999999999999964	35.0	35.0
696	-0.006812136242724864	1.5489184256188727e-16	-61.999999999999474	-61.999999999999964	35.0	35.0
697	-0.006750135002700053	2.4950645006861634e-16	-61.999999999999474	-61.999999999999964	35.0	35.0
698	-0.006688133762675255	3.9212406161621217e-16	-61.999999999999474	-61.999999999999964	35.0	35.0
699	-0.0066261325226504575	3.5336245534583434e-16	-61.999999999999474	-61.999999999999964	35.0	35.0
700	-0.00656413128262566	3.9212406161621217e-16	-61.999999999999474	-61.999999999999964	35.0	35.0
701	-0.006502130042600862	4.246712611196322e-16	-61.999999999999474	-61.999999999999964	35.0	35.0
702	-0.006440128802576051	5.998360721706477e-16	-61.999999999999474	-61.999999999999964	35.0	35.0
703	-0.006378127562551253	5.439830709342965e-16	-61.99999999999947	-61.999999999999964	35.0	35.0
704	-0.006316126322526455	5.439830709342965e-16	-61.99999999999947	-61.999999999999964	35.0	35.0
705	-0.0062541250825016576	5.268916759683229e-16	-61.99999999999947	-61.999999999999964	35.0	35.0
706	-0.00619212384247686	5.098002810023495e-16	-61.99999999999947	-61.999999999999964	35.0	35.0
707	-0.006130122602452048	5.098002810023495e-16	-61.99999999999946	-61.999999999999964	35.0	35.0
708	-0.006068121362427251	5.423474805057696e-16	-61.99999999999946	-61.999999999999964	35.0	35.0
709	-0.006006120122402453	3.997298689581739e-16	-61.99999999999946	-61.999999999999964	35.0	35.0
710	-0.005944118882377655	3.6718266945475393e-16	-61.99999999999946	-61.999999999999964	35.0	35.0
711	-0.005882117642352858	3.997298689581739e-16	-61.99999999999946	-61.999999999999964	35.0	35.0
712	-0.005820116402328046	5.098002810023495e-16	-61.99999999999946	-61.999999999999964	35.0	35.0
713	-0.005758115162303248	7.562738978271631e-16	-61.99999999999946	-61.999999999999964	35.0	35.0
714	-0.005696113922278451	6.616592903204341e-16	-61.99999999999945	-61.999999999999964	35.0	35.0
715	-0.005634112682253653	5.407118900772427e-16	-61.99999999999945	-61.999999999999964	35.0	35.0
716	-0.005572111442228855	3.5933267225926926e-16	-61.99999999999945	-61.999999999999964	35.0	35.0
717	-0.005510110202204044	3.980942785296471e-16	-61.99999999999945	-61.999999999999964	35.0	35.0
718	-0.005448108962179246	5.019502838068649e-16	-61.99999999999945	-61.999999999999964	35.0	35.0
719	-0.0053861077221544484	3.5933267225926926e-16	-61.99999999999945	-61.999999999999964	35.0	35.0
720	-0.005324106482129651	2.5547666698205145e-16	-61.99999999999945	-61.999999999999964	35.0	35.0
721	-0.005262105242104853	2.1671506071167343e-16	-61.99999999999945	-61.99999999999997	35.0	35.0
722	-0.0052001040020800415	3.980942785296471e-16	-61.99999999999945	-61.999999999999964	35.0	35.0
723	-0.005138102762055244	5.407118900772427e-16	-61.99999999999945	-61.999999999999964	35.0	35.0
724	-0.005076101522030446	3.980942785296471e-16	-61.99999999999945	-61.999999999999964	35.0	35.0
725	-0.0050141002820056485	3.980942785296471e-16	-61.99999999999945	-61.999999999999964	35.0	35.0
726	-0.004952099041980851	3.980942785296471e-16	-61.99999999999945	-61.999999999999964	35.0	35.0
727	-0.004890097801956039	6.058062890840829e-16	-61.99999999999945	-61.999999999999964	35.0	35.0
728	-0.004828096561931242	5.499532878477313e-16	-61.99999999999945	-61.999999999999964	35.0	35.0
729	-0.004766095321906444	4.0733567630013563e-16	-61.99999999999945	-61.999999999999964	35.0	35.0
730	-0.004704094081881646	4.460972825705135e-16	-61.999999999999446	-61.999999999999964	35.0	35.0
731	-0.0046420928418568486	4.460972825705135e-16	-61.999999999999446	-61.999999999999964	35.0	35.0
732	-0.004580091601832037	6.274765003884871e-16	-61.99999999999944	-61.999999999999964	35.0	35.0
733	-0.004518090361807239	6.041706986555559e-16	-61.99999999999943	-61.999999999999964	35.0	35.0
734	-0.004456089121782442	7.142411106997313e-16	-61.99999999999943	-61.999999999999964	35.0	35.0
735	-0.004394087881757644	6.196265031930025e-16	-61.999999999999424	-61.999999999999964	35.0	35.0
736	-0.004332086641732846	6.196265031930025e-16	-61.99999999999942	-61.999999999999964	35.0	35.0
737	-0.004270085401708035	4.924646961828532e-16	-61.99999999999942	-61.99999999999996	35.0	35.0
738	-0.004208084161683237	4.924646961828532e-16	-61.99999999999942	-61.99999999999996	35.0	35.0
739	-0.004146082921658439	4.924646961828532e-16	-61.99999999999942	-61.99999999999996	35.0	35.0
740	-0.004084081681633642	4.924646961828532e-16	-61.999999999999424	-61.999999999999964	35.0	35.0
741	-0.004022080441608844	6.025351082270291e-16	-61.999999999999424	-61.999999999999964	35.0	35.0
742	-0.0039600792015840325	6.117765059975176e-16	-61.99999999999942	-61.999999999999964	35.0	35.0
743	-0.003898077961559235	5.559235047611664e-16	-61.99999999999941	-61.999999999999964	35.0	35.0
744	-0.003836076721534437	4.520674994839484e-16	-61.9999999999994	-61.999999999999964	35.0	35.0
745	-0.0037740754815096395	6.334467173019218e-16	-61.99999999999941	-61.999999999999964	35.0	35.0
746	-0.0037120742414848418	5.38832109795193e-16	-61.9999999999994	-61.999999999999964	35.0	35.0
747	-0.0036500730014600302	5.775937160655708e-16	-61.9999999999994	-61.999999999999964	35.0	35.0
748	-0.0035880717614352325	3.962144982475972e-16	-61.9999999999994	-61.999999999999964	35.0	35.0
749	-0.003526070521410435	3.962144982475972e-16	-61.9999999999994	-61.999999999999964	35.0	35.0
750	-0.003464069281385637	3.2490569247379934e-16	-61.9999999999994	-61.999999999999964	35.0	35.0
751	-0.0034020680413608395	3.2490569247379934e-16	-61.9999999999994	-61.999999999999964	35.0	35.0
752	-0.003340066801336028	2.9235849297037937e-16	-61.9999999999994	-61.999999999999964	35.0	35.0
753	-0.0032780655613112303	3.962144982475972e-16	-61.9999999999994	-61.99999999999997	35.0	35.0
754	-0.0032160643212864326	3.962144982475972e-16	-61.9999999999994	-61.99999999999997	35.0	35.0
755	-0.003154063081261635	4.3497610451797496e-16	-61.9999999999994	-61.99999999999997	35.0	35.0
756	-0.0030920618412368372	3.2490569247379934e-16	-61.9999999999994	-61.99999999999997	35.0	35.0
757	-0.0030300606012120257	3.2490569247379934e-16	-61.9999999999994	-61.99999999999997	35.0	35.0
758	-0.002968059361187228	5.775937160655708e-16	-61.9999999999994	-61.99999999999997	35.0	35.0
759	-0.0029060581211624303	6.101409155689906e-16	-61.9999999999994	-61.99999999999997	35.0	35.0
760	-0.0028440568811376327	6.255967201064374e-16	-61.999999999999396	-61.99999999999997	35.0	35.0
761	-0.002782055641112835	4.658877135928685e-16	-61.999999999999396	-61.99999999999997	35.0	35.0
762	-0.0027200544010880234	5.697437188700859e-16	-61.99999999999939	-61.99999999999997	35.0	35.0
763	-0.0026580531610632258	5.309821125997084e-16	-61.99999999999939	-61.999999999999964	35.0	35.0
764	-0.002596051921038428	3.232701020452726e-16	-61.999999999999396	-61.999999999999964	35.0	35.0
765	-0.0025340506810136304	2.1319969000109694e-16	-61.999999999999396	-61.999999999999964	35.0	35.0
766	-0.002472049440988819	2.365054917340282e-16	-61.999999999999396	-61.99999999999997	35.0	35.0
767	-0.002410048200964021	3.015998907408681e-16	-61.999999999999396	-61.99999999999997	35.0	35.0
768	-0.0023480469609392235	3.5745289197721936e-16	-61.999999999999396	-61.99999999999997	35.0	35.0
769	-0.002286045720914426	3.5745289197721936e-16	-61.9999999999994	-61.99999999999997	35.0	35.0
770	-0.002224044480889628	3.5745289197721936e-16	-61.9999999999994	-61.99999999999997	35.0	35.0
771	-0.0021620432408648166	3.5745289197721936e-16	-61.9999999999994	-61.99999999999997	35.0	35.0
772	-0.002100042000840019	3.2490569247379934e-16	-61.9999999999994	-61.99999999999997	35.0	35.0
773	-0.0020380407608152212	3.2490569247379934e-16	-61.9999999999994	-61.99999999999997	35.0	35.0
774	-0.0019760395207904236	3.2490569247379934e-16	-61.9999999999994	-61.99999999999997	35.0	35.0
775	-0.0019140382807656259	3.2490569247379934e-16	-61.9999999999994	-61.99999999999997	35.0	35.0
776	-0.0018520370407408143	3.2490569247379934e-16	-61.9999999999994	-61.99999999999997	35.0	35.0
777	-0.0017900358007160166	2.9235849297037937e-16	-61.9999999999994	-61.99999999999997	35.0	35.0
778	-0.001728034560691219	2.9235849297037937e-16	-61.9999999999994	-61.99999999999997	35.0	35.0
779	-0.0016660333206664213	3.807586937101506e-16	-61.99999999999941	-61.99999999999997	35.0	35.0
780	-0.0016040320806416236	3.807586937101506e-16	-61.99999999999941	-61.99999999999997	35.0	35.0
781	-0.001542030840616812	4.1330589321357055e-16	-61.99999999999941	-61.99999999999997	35.0	35.0
782	-0.0014800296005920144	3.094498879363528e-16	-61.99999999999941	-61.99999999999997	35.0	35.0
783	-0.0014180283605672167	1.668322763887572e-16	-61.99999999999942	-61.99999999999997	35.0	35.0
784	-0.001356027120542419	2.226852776251084e-16	-61.99999999999942	-61.99999999999997	35.0	35.0
785	-0.0012940258805176214	2.7853827886145983e-16	-61.999999999999424	-61.99999999999997	35.0	35.0
786	-0.0012320246404928098	3.4984708463525762e-16	-61.999999999999424	-61.99999999999997	35.0	35.0
787	-0.0011700234004680121	2.07229473087662e-16	-61.99999999999943	-61.99999999999997	35.0	35.0
788	-0.0011080221604432144	2.6308247432401323e-16	-61.99999999999944	-61.99999999999997	35.0	35.0
789	-0.0010460209204184168	2.6308247432401323e-16	-61.99999999999944	-61.99999999999997	35.0	35.0
790	-0.000984019680393619	2.8638827605694446e-16	-61.99999999999944	-61.999999999999964	35.0	35.0
791	-0.0009220184403688075	2.476266697865666e-16	-61.99999999999944	-61.999999999999964	35.0	35.0
792	-0.0008600172003440099	1.4377066450934863e-16	-61.99999999999944	-61.999999999999964	35.0	35.0
793	-0.0007980159603192122	2.6471806475254e-16	-61.99999999999944	-61.999999999999964	35.0	35.0
794	-0.0007360147202944145	3.4224127729329565e-16	-61.99999999999944	-61.999999999999964	35.0	35.0
795	-0.0006740134802696168	3.7478847679671566e-16	-61.99999999999944	-61.999999999999964	35.0	35.0
796	-0.0006120122402448053	3.7478847679671566e-16	-61.99999999999944	-61.999999999999964	35.0	35.0
797	-0.0005500110002200076	3.034796710229178e-16	-61.999999999999446	-61.999999999999964	35.0	35.0
798	-0.0004880097601952099	3.4224127729329565e-16	-61.999999999999446	-61.999999999999964	35.0	35.0
799	-0.00042600852017041224	5.174060883443113e-16	-61.999999999999446	-61.999999999999964	35.0	35.0
800	-0.00036400728014561456	5.499532878477313e-16	-61.99999999999944	-61.999999999999964	35.0	35.0
801	-0.000302006040120803	-1.0635674407663613e-15	-61.99999999999944	-61.999999999999964	35.0	35.0
802	-0.00024000480009600533	-1.0310202412629416e-15	-61.99999999999944	-61.999999999999964	35.0	35.0
803	-0.00017800356007120766	3.7315288636818885e-16	-61.99999999999944	-61.999999999999964	35.0	35.0
804	-0.00011600232004640998	2.073438225293526e-15	-61.99999999999944	-61.999999999999964	35.0	35.0
805	-5.40010800216123e-05	3.7315288636818885e-16	-61.99999999999944	-61.999999999999964	35.0	35.0
806	8.000160003199253e-06	-1.151967641506133e-15	-61.999999999999446	-61.999999999999964	35.0	35.0
807	7.000140002799693e-05	-1.2945852530537284e-15	-61.999999999999446	-61.999999999999964	35.0	35.0
808	0.0001320026400527946	1.9633678132493506e-15	-61.999999999999446	-61.999999999999964	35.0	35.0
809	0.00019400388007759228	1.9633678132493506e-15	-61.99999999999944	-61.999999999999964	35.0	35.0
810	0.00025600512010238996	1.9308206137459304e-15	-61.99999999999944	-61.99999999999996	35.0	35.0
811	0.0003180063601272015	4.3824728537502883e-16	-61.99999999999944	-61.99999999999996	35.0	35.0
812	0.0003800076001519992	2.956296738274332e-16	-61.99999999999944	-61.99999999999996	35.0	35.0
813	0.00044200884017679687	2.6308247432401323e-16	-61.99999999999944	-61.99999999999996	35.0	35.0
814	0.0005040100802015945	3.34391280097811e-16	-61.99999999999944	-61.99999999999996	35.0	35.0
815	0.0005660113202263922	2.6308247432401323e-16	-61.99999999999944	-61.99999999999996	35.0	35.0
816	0.0006280125602512038	3.189354755603644e-16	-61.999999999999446	-61.99999999999996	35.0	35.0
817	0.0006900138002760015	2.088650635161888e-16	-61.99999999999945	-61.99999999999996	35.0	35.0
818	0.0007520150403007991	4.0733567630013563e-16	-61.99999999999945	-61.99999999999996	35.0	35.0
819	0.0008140162803255968	5.174060883443113e-16	-61.99999999999945	-61.99999999999996	35.0	35.0
820	0.0008760175203503945	5.174060883443113e-16	-61.999999999999446	-61.99999999999996	35.0	35.0
821	0.000938018760375206	4.941002866113801e-16	-61.999999999999446	-61.99999999999995	35.0	35.0
822	0.0010000200004000037	5.716234991521359e-16	-61.999999999999446	-61.99999999999995	35.0	35.0
823	0.0010620212404248014	-9.922586349925637e-16	-61.99999999999943	-61.99999999999995	35.0	35.0
824	0.001124022480449599	2.3912206478921377e-15	-61.99999999999943	-61.99999999999995	35.0	35.0
825	0.0011860237204744106	7.063911135042469e-16	-61.999999999999424	-61.99999999999995	35.0	35.0
826	0.0012480249604992083	7.218469180416935e-16	-61.99999999999942	-61.99999999999995	35.0	35.0
827	0.001310026200524006	7.543941175451132e-16	-61.99999999999941	-61.99999999999995	35.0	35.0
828	0.0013720274405488037	-9.691970231131551e-16	-61.99999999999941	-61.99999999999995	35.0	35.0
829	0.0014340286805736013	2.1911144446796635e-15	-61.99999999999941	-61.99999999999995	35.0	35.0
830	0.0014960299205984129	5.559235047611664e-16	-61.99999999999941	-61.99999999999995	35.0	35.0
831	0.0015580311606232106	5.946851110315442e-16	-61.99999999999941	-61.99999999999995	35.0	35.0
832	0.0016200324006480082	7.202113276131664e-16	-61.9999999999994	-61.99999999999995	35.0	35.0
833	0.001682033640672806	-8.282150019940864e-16	-61.999999999999396	-61.99999999999995	35.0	35.0
834	0.0017440348806976036	2.594025887160993e-15	-61.99999999999939	-61.99999999999995	35.0	35.0
835	0.0018060361207224152	9.417435522765216e-16	-61.99999999999938	-61.99999999999994	35.0	35.0
836	0.0018680373607472128	8.145817452663728e-16	-61.999999999999375	-61.99999999999994	35.0	35.0
837	0.0019300386007720105	6.719641337187772e-16	-61.999999999999375	-61.99999999999994	35.0	35.0
838	0.001992039840796808	5.83563932979006e-16	-61.999999999999375	-61.99999999999995	35.0	35.0
839	0.002054041080821606	5.83563932979006e-16	-61.999999999999375	-61.99999999999995	35.0	35.0
840	0.0021160423208464174	5.83563932979006e-16	-61.999999999999375	-61.99999999999995	35.0	35.0
841	0.002178043560871215	5.83563932979006e-16	-61.999999999999375	-61.99999999999995	35.0	35.0
842	0.0022400448008960128	6.161111324824258e-16	-61.999999999999375	-61.99999999999995	35.0	35.0
843	0.0023020460409208104	4.409463214314101e-16	-61.99999999999938	-61.99999999999995	35.0	35.0
844	0.002364047280945608	4.409463214314101e-16	-61.99999999999938	-61.99999999999995	35.0	35.0
845	0.0024260485209704197	4.734935209348301e-16	-61.99999999999938	-61.99999999999995	35.0	35.0
846	0.0024880497609952174	5.83563932979006e-16	-61.99999999999938	-61.99999999999995	35.0	35.0
847	0.002550051001020015	6.48658331985846e-16	-61.999999999999375	-61.99999999999995	35.0	35.0
848	0.0026120522410448127	6.315669370198726e-16	-61.999999999999375	-61.99999999999996	35.0	35.0
849	0.0026740534810696104	6.315669370198726e-16	-61.99999999999937	-61.99999999999996	35.0	35.0
850	0.002736054721094422	5.369523295131436e-16	-61.99999999999937	-61.99999999999996	35.0	35.0
851	0.0027980559611192196	6.1447554205389915e-16	-61.99999999999936	-61.99999999999995	35.0	35.0
852	0.0028600572011440173	6.1447554205389915e-16	-61.99999999999936	-61.99999999999995	35.0	35.0
853	0.002922058441168815	6.624785460947657e-16	-61.99999999999936	-61.99999999999995	35.0	35.0
854	0.0029840596811936126	6.237169398243877e-16	-61.99999999999936	-61.99999999999995	35.0	35.0
855	0.003046060921218424	7.104815501356319e-16	-61.99999999999936	-61.99999999999995	35.0	35.0
856	0.003108062161243222	5.507725436220628e-16	-61.99999999999935	-61.99999999999995	35.0	35.0
857	0.0031700634012680196	6.546285488992805e-16	-61.999999999999346	-61.99999999999995	35.0	35.0
858	0.0032320646412928172	6.220813493958607e-16	-61.99999999999935	-61.99999999999995	35.0	35.0
859	0.003294065881317615	6.933901551696585e-16	-61.99999999999935	-61.99999999999995	35.0	35.0
860	0.0033560671213424265	5.662283481595092e-16	-61.999999999999346	-61.99999999999995	35.0	35.0
861	0.003418068361367224	6.37537153933307e-16	-61.99999999999934	-61.99999999999996	35.0	35.0
862	0.003480069601392022	6.762987602036851e-16	-61.99999999999933	-61.99999999999996	35.0	35.0
863	0.0035420708414168195	5.816841526969561e-16	-61.99999999999933	-61.99999999999996	35.0	35.0
864	0.003604072081441617	5.42922546426578e-16	-61.99999999999933	-61.99999999999996	35.0	35.0
865	0.0036660733214664287	5.103753469231583e-16	-61.99999999999933	-61.99999999999996	35.0	35.0
866	0.0037280745614912264	4.778281474197381e-16	-61.99999999999933	-61.99999999999995	35.0	35.0
867	0.003790075801516024	4.0030493487898234e-16	-61.99999999999933	-61.99999999999995	35.0	35.0
868	0.0038520770415408218	3.352105358721424e-16	-61.99999999999933	-61.99999999999995	35.0	35.0
869	0.003914078281565619	3.910635371084934e-16	-61.99999999999934	-61.99999999999996	35.0	35.0
870	0.003976079521590431	3.5230193083811587e-16	-61.99999999999934	-61.99999999999996	35.0	35.0
871	0.004038080761615229	2.80993125064318e-16	-61.99999999999934	-61.99999999999996	35.0	35.0
872	0.004100082001640026	3.3684612630066927e-16	-61.99999999999934	-61.99999999999996	35.0	35.0
873	0.004162083241664824	3.0429892679724926e-16	-61.99999999999934	-61.99999999999996	35.0	35.0
874	0.004224084481689622	4.2524632704044023e-16	-61.999999999999346	-61.99999999999995	35.0	35.0
875	0.004286085721714433	4.2524632704044023e-16	-61.99999999999935	-61.99999999999995	35.0	35.0
876	0.004348086961739231	4.2524632704044023e-16	-61.99999999999935	-61.99999999999995	35.0	35.0
877	0.004410088201764029	4.2524632704044023e-16	-61.99999999999935	-61.99999999999995	35.0	35.0
878	0.004472089441788826	4.2524632704044023e-16	-61.99999999999935	-61.99999999999995	35.0	35.0
879	0.004534090681813624	4.2524632704044023e-16	-61.99999999999935	-61.99999999999995	35.0	35.0
880	0.0045960919218384355	4.2524632704044023e-16	-61.99999999999935	-61.99999999999995	35.0	35.0
881	0.004658093161863233	4.2524632704044023e-16	-62.00000000003125	-61.99999999999995	34.999999999997755	35.0
882	0.004720094401888031	4.2524632704044023e-16	-62.000000002658346	-61.99999999999994	34.99999999982155	35.00000000000672
883	0.0047820956419128285	5.35316739084616e-16	-61.99999997157623	-61.99999999999994	35.000000001992376	35.00000000001069
884	0.004844096881937626	-2.637815767046131e-09	-61.9999988691537	-62.00000000781914	35.00000034337874	35.00000026344287
885	0.004906098121962438	6.408211433378279e-06	-61.99998822572866	-61.999999436454246	34.99999620158335	34.999995412607866
886	0.0049680993619872355	5.564292215637715e-05	-61.99993885183355	-61.99999346123849	34.99995669163382	34.99995283869668
887	0.005030100602012033	0.00017504986902503163	-61.99977317500892	-61.99996342805588	34.99981325996675	34.999799809646476
888	0.005092101842036831	0.0003637464790415682	-61.999325450124715	-61.99986960812562	34.99949033156947	34.999451779831084
889	0.0051541030820616285	0.0005959881807352509	-61.9984102503041	-61.999669313530774	34.99891597935446	34.99882654328176
890	0.00521610432208644	0.0008371022896596345	-61.996805217916325	-61.99931493969087	34.99807263581057	34.99789384630276
891	0.005278105562111238	0.0010805631284794095	-61.99434309326892	-61.99877310076692	34.99696425803806	34.996647670533065
892	0.005340106802136035	0.0013271324789124333	-61.99079437809306	-61.99799406978856	34.99560256404982	34.99508640004074
893	0.005402108042160833	0.001575170726715155	-61.986026711653956	-61.99694686398817	34.993993234351684	34.99320773342333
894	0.005464109282185645	0.0018236274609965976	-61.97992859410431	-61.995602831905	34.99214270282122	34.99101135521116
895	0.005526110522210442	0.0020709269515660233	-61.972464658141064	-61.99394776343735	34.99005407027241	34.988497904440344
896	0.00558811176223524	0.002317061972386401	-61.96349201429552	-61.9919406929079	34.98773897068498	34.98567088457436
897	0.005650113002260038	0.002561159337642566	-61.95297048919504	-61.98956369046361	34.985203000848095	34.982533302324484
898	0.005712114242284835	0.002802899844044228	-61.94082546067665	-61.98678872692716	34.98245508718255	34.97908978733232
899	0.005774115482309647	0.003040895022803609	-61.92713122393821	-61.983622755280024	34.97949480913615	34.9753436458616
900	0.0058361167223344446	0.003275313571288665	-61.91181183620938	-61.980033753526484	34.97633303485877	34.97130175228002
901	0.005898117962359242	0.0035056522241161767	-61.894883107961576	-61.976012241678035	34.972974811086765	34.96697000864555
902	0.00596011920238404	0.0037316200391390103	-61.87635226354504	-61.971546593961506	34.96942666764745	34.96235542004741
903	0.006022120442408838	0.003952577635255175	-61.85629132202321	-61.966641776843794	34.965690845735736	34.957464136530334
904	0.006084121682433649	0.004168561425247515	-61.834704049235455	-61.961282459684696	34.961774594579325	34.95230406115339
905	0.006146122922458447	0.004379572408887265	-61.811604341411766	-61.955456369703306	34.957684915119344	34.94688338222097
906	0.0062081241624832445	0.004585582928204281	-61.787016861844016	-61.94915375978628	34.9534285280812	34.94121064086606
907	0.006270125402508042	0.004786089164175215	-61.76104757400277	-61.94239084205986	34.9490061615901	34.93529234377539
908	0.00633212664253284	0.004981140960072914	-61.7337415551495	-61.935163699526875	34.94442319660588	34.929136901962735
909	0.006394127882557651	0.005171002613901859	-61.705122355571994	-61.927460170075356	34.93968603571057	34.9227528690441
910	0.006456129122582449	0.005355583321162733	-61.675249055417126	-61.919282711720584	34.93479973205346	34.916148981587924
911	0.006518130362607247	0.005534855305507197	-61.64418366941679	-61.91063399511651	34.92976824809602	34.90933313747652
912	0.0065801316026320444	0.0057085331740597935	-61.61202592957368	-61.90153159627731	34.924592990829346	34.90231237076381
913	0.006642132842656842	0.005877124461351236	-61.57878193243241	-61.891955268606054	34.9192817912696	34.89509629333365
914	0.006704134082681654	0.006040587226736075	-61.544518056483845	-61.881911111565636	34.913838759098134	34.88769321508539
915	0.006766135322706451	0.006198865078568111	-61.509308238840326	-61.871409778954764	34.908266914889495	34.88011063316195
916	0.006828136562731249	0.006351744317683589	-61.47324650323549	-61.860472273244234	34.90256794193726	34.87235545738281
917	0.006890137802756047	0.0064997802848244255	-61.43634884066356	-61.84907956437863	34.89674828382164	34.86443675515173
918	0.006952139042780844	0.006642938248508122	-61.398681352421974	-61.837242533269524	34.8908118612476	34.8563625231959
919	0.007014140282805656	0.006781484360008025	-61.360285970688075	-61.82495752259033	34.88476340660355	34.84814093861977
920	0.007076141522830454	0.00691504603867914	-61.32126718241856	-61.81225955332088	34.87860304164198	34.839777290046044
921	0.007138142762855251	0.007044173265434892	-61.28164539834216	-61.79913101549313	34.872336580487826	34.831280404119866
922	0.007200144002880049	0.0071688823924499845	-61.24148266076457	-61.78558429947844	34.865967100930305	34.82265721490496
923	0.007262145242904847	0.007289340114375132	-61.200829080249164	-61.77162531308464	34.85949814590417	34.81391477520909
924	0.007324146482929658	0.007405439744956978	-61.15975567058898	-61.75727803169354	34.852931516187546	34.805058623909666
925	0.007386147722954456	0.00751761067616022	-61.118295931894494	-61.74253372114088	34.846271188659166	34.79609617113774
926	0.0074481489629792536	0.007625972192138937	-61.07649672319991	-61.72740019146401	34.83952036031927	34.78703384697805
927	0.007510150203004051	0.007730745333027224	-61.034397965319705	-61.71187758827204	34.83268246848911	34.777878394354694
928	0.007572151443028849	0.00783174885756232	-60.99205891387171	-61.695993761736126	34.8257591382639	34.76863417495142
929	0.0076341526830536605	0.007929260924762142	-60.94951603611038	-61.67974690695032	34.8187535477787	34.75930759676644
930	0.007696153923078458	0.008023428775877636	-60.90680989231847	-61.66314318614105	34.81166825070475	34.749904191774924
931	0.007758155163103256	0.008114365407296233	-60.863977037809796	-61.64618978162903	34.80450639454189	34.74042974280432
932	0.007820156403128053	0.008202101262732138	-60.82105672337288	-61.62890099010213	34.79727028951737	34.73088889488654
933	0.007882157643152851	0.008286730119823607	-60.77808562703641	-61.61128719883762	34.78996227717839	34.721286416990246
934	0.007944158883177663	0.008368517867625495	-60.735095795468375	-61.5933461219669	34.782584874935864	34.711627827188074
935	0.00800616012320246	0.008447572476763636	-60.69211904796906	-61.57508484007983	34.775140669321296	34.70191804941307
936	0.008068161363227258	0.00852388504399135	-60.6491847087978	-61.556520246333015	34.767631949331744	34.69216084514867
937	0.008130162603252056	0.008597500151539098	-60.60632047902125	-61.537665546822474	34.7600611092487	34.68236021258667
938	0.008192163843276853	0.00866871325140689	-60.56355804011613	-61.51851624268446	34.752429786157784	34.672520916853756
939	0.008254165083301665	0.008737579871658113	-60.52092012464576	-61.49908310599808	34.74474066434393	34.66264707537597
940	0.008316166323326463	0.008804265022623513	-60.478432237277104	-61.47937063385011	34.73699559683993	34.652742605419085
941	0.00837816756335126	0.008868675180057966	-60.436108776281635	-61.459402369292256	34.72919708667475	34.64280994314385
942	0.008440168803376058	0.008931130138983162	-60.39398139559492	-61.4391703095388	34.72134624769208	34.63285354248085
943	0.008502170043400856	0.008991663851362247	-60.352067269033995	-61.418685006140116	34.71344523169015	34.622876590449955
944	0.008564171283425667	0.009050345913152947	-60.310383156686264	-61.397954934387194	34.70549596685257	34.61288215049679
945	0.008626172523450465	0.009107125860478571	-60.2689361748092	-61.376997768079256	34.6975009482568	34.60287251501636
946	0.008688173763475263	0.009162240871296948	-60.22775493318794	-61.35580943197824	34.68946091516519	34.592851231318036
947	0.00875017500350006	0.009215735014878889	-60.18685108211139	-61.33439870059813	34.681377913649186	34.582821069482165
948	0.008812176243524858	0.00926773878681148	-60.1462444691914	-61.31276777858913	34.67325315490961	34.57278499083076
949	0.00887417748354967	0.00931815813772719	-60.105929676557714	-61.290936799132645	34.66508946075204	34.56274452029039
950	0.008936178723574467	0.009367181499230715	-60.065931443122516	-61.268903716448065	34.656887468300106	34.55270263571293
951	0.008998179963599265	0.009414852853013694	-60.026257930312596	-61.24667683457125	34.64864887095914	34.54266149185715
952	0.009060181203624063	0.009461244439613313	-59.986919257193094	-61.22426187304272	34.64037520757063	34.53262338599787
953	0.009122182443648874	0.009506350394071338	-59.9479135727542	-61.20167114228905	34.63206864712186	34.522589932305564
954	0.009184183683673672	0.009550278744815604	-59.90925521030887	-61.17890784564088	34.62373012323001	34.51256325041131
955	0.00924618492369847	0.009593124050915338	-59.87095583591254	-61.15597580227098	34.61536069259477	34.50254535378672
956	0.009308186163723267	0.009634969179675127	-59.83302569894434	-61.13287934689268	34.606961438134896	34.492538139541566
957	0.009370187403748065	0.009675799831269167	-59.79545498537738	-61.109631192720514	34.59853465259338	34.48254270235125
958	0.009432188643772876	0.009715684428172102	-59.75825024356272	-61.086236504168475	34.59008147065407	34.47256062048921
959	0.009494189883797674	0.009754711214449012	-59.721424275627015	-61.06269785625338	34.58160240978101	34.46259347423511
960	0.009556191123822472	0.009792909872323589	-59.684978282090555	-61.03902138561295	34.573098900757344	34.45264268192165
961	0.00961819236384727	0.009830315650307578	-59.64891336505756	-61.015213266455284	34.56457216141183	34.442709429140095
962	0.009680193603872067	0.009866919810449756	-59.613219251220265	-60.991283347404824	34.55602418008907	34.43279458568542
963	0.009742194843896879	0.009902831247922423	-59.57791599545815	-60.96723105665777	34.54745474629634	34.422899665790716
964	0.009804196083921676	0.00993807161714923	-59.54300231647914	-60.94306238691272	34.53886513363478	34.41302571539216
965	0.009866197323946474	0.009972656916698408	-59.508472839729706	-60.918784175453474	34.530256789317264	34.403173588124496
966	0.009928198563971272	0.01000657876764494	-59.47431393193889	-60.89440532605448	34.52163172320232	34.39334395034788
967	0.00999019980399607	0.010039933231421936	-59.4405459691177	-60.869925472491325	34.512989443214614	34.38353798419902
968	0.010052201044020881	0.01007273393214959	-59.407163266218284	-60.84535052636785	34.50433134216006	34.37375649202146
969	0.010114202284045679	0.01010503141347035	-59.37417298610753	-60.82068328396046	34.49565777130797	34.364000343565756
970	0.010176203524070476	0.010136790602389954	-59.341548508652465	-60.795934398888825	34.48697140861799	34.35426979505529
971	0.010238204764095274	0.010168096497997355	-59.309309795796366	-60.77110367162178	34.47827163424856	34.34456580496219
972	0.010300206004120072	0.010198968741164756	-59.27744991320056	-60.746196586611866	34.4695596732979	34.3348889016714
973	0.010362207244144883	0.010229441556365765	-59.2459674597004	-60.72121720696401	34.46083630192754	34.32523963344005
974	0.01042420848416968	0.010259512651136941	-59.21484459992158	-60.69617264969538	34.45210339841014	34.315618271813136
975	0.010486209724194478	0.010289231875226436	-59.18409383159599	-60.67106438638508	34.443360669738944	34.306025414563294
976	0.010548210964219276	0.010318616094783455	-59.15371176129257	-60.645896442319625	34.43460891886998	34.2964614681538
977	0.010610212204244074	0.010347691599774195	-59.12370252516031	-60.620671657924454	34.42584837985042	34.28692687410418
978	0.010672213444268885	0.010376446945848699	-59.09404339088083	-60.59539680385299	34.41708112137401	34.27742173612485
979	0.010734214684293683	0.01040491143337248	-59.06474054387418	-60.570074274514766	34.40830718539617	34.26794643924181
980	0.01079621592431848	0.010433101115708984	-59.03579202096373	-60.54470758435523	34.39952713287517	34.25850124329841
981	0.010858217164343278	0.010461031523218062	-59.007194715189584	-60.51930007683947	34.39074162094614	34.249086423865414
982	0.010920218404368076	0.010488710578642563	-58.97893827111327	-60.49385596261123	34.38195174710213	34.239702122702035
983	0.010982219644392888	0.010516149843638647	-58.9510166878457	-60.468378904335204	34.37315829482851	34.230348489004236
984	0.011044220884417685	0.01054337004357514	-58.923436404711445	-60.44287120081885	34.36436115168557	34.22102574222644
985	0.011106222124442483	0.010570383198073713	-58.89619440742562	-60.41733601125759	34.355560856859874	34.21173403129115
986	0.01116822336446728	0.010597196944459809	-58.86927689672794	-60.391777217584085	34.34675866078067	34.2024733991956
987	0.011230224604492078	0.01062382339731769	-58.84267418930235	-60.36619823821337	34.33795552168558	34.19324389852339
988	0.01129222584451689	0.010650280473948899	-58.81639552602965	-60.34060134428993	34.32915102746045	34.1840456159359
989	0.011354227084541688	0.010676583651755065	-58.79043323072395	-60.31498950133174	34.3203459639481	34.174878601334676
990	0.011416228324566485	0.010702745087640075	-58.76478647878557	-60.28936539838181	34.31154057973686	34.16574286316651
991	0.011478229564591283	0.010728772830086912	-58.73943322021875	-60.26373250694827	34.30273659825981	34.15663832730226
992	0.01154023080461608	0.010754670103452508	-58.71438703471509	-60.23809303281637	34.29393323791061	34.14756498979279
993	0.011602232044640892	0.01078044426410634	-58.68963997634071	-60.21244965870625	34.285131220057465	34.13852281551199
994	0.01166423328466569	0.010806102230334432	-58.665186205973356	-60.18680489269527	34.2763310981901	34.12951175178946
995	0.011726234524690488	0.01083165547523042	-58.64100878220683	-60.16116122470488	34.267534187467724	34.12053172187006
996	0.011788235764715285	0.010857099097299186	-58.61711728030081	-60.135521221147656	34.258739935710864	34.11158262376998
997	0.011850237004740083	0.010882441501067932	-58.59350507332906	-60.10988711210541	34.24994893070826	34.102664389313276
998	0.011912238244764894	0.010907682048007709	-58.570173959038414	-60.08426138091159	34.24116115182734	34.09377691252036
999	0.011974239484789692	0.010932840321013482	-58.54710266864444	-60.058645756244616	34.23237817476363	34.08492011244462
1000	0.01203624072481449	0.010957907303590846	-58.52429857877442	-60.03304290538471	34.22359956699665	34.07609382905012
1001	0.012098241964839287	0.010982889823713638	-58.501755284467144	-60.007454865804064	34.21482585435287	34.06729794598821
1002	0.012160243204864085	0.011007792620332189	-58.47946953942578	-59.98188366697618	34.20605733839365	34.05853233784804
1003	0.012222244444888897	0.01103263212201213	-58.457428963520734	-59.95633074819599	34.19729493391872	34.049796891653344
1004	0.012284245684913694	0.011057405829057964	-58.43563407437174	-59.93079846107066	34.188538647771686	34.04109141538793
1005	0.012346246924938492	0.011082115246193593	-58.414084074145414	-59.9052889648331	34.17978857425956	34.03241572994143
1006	0.01240824816496329	0.011106761397400466	-58.392777679597344	-59.87980440715999	34.1710448381613	34.023769654138924
1007	0.012470249404988087	0.01113136548778517	-58.37170076585675	-59.85434552459347	34.16230844078725	34.015153078202786
1008	0.012532250645012899	0.011155925383343987	-58.3508505491559	-59.82891419832026	34.15357958429002	34.00656579782733
1009	0.012594251885037697	0.011180429234345157	-58.33022807289797	-59.803512818739854	34.14485819978582	33.99800757348465
1010	0.012656253125062494	0.011204884050676264	-58.30982851025019	-59.77814281085574	34.13614464174045	33.989478244190906
1011	0.012718254365087292	0.011229292938204499	-58.28964686141394	-59.75280561936408	34.127439256148946	33.98097762706297
1012	0.01278025560511209	0.011253672819604425	-58.26967219765908	-59.72750175801088	34.118742796703	33.972505588724616
1013	0.012842256845136901	0.011277996139941168	-58.24991078384711	-59.70223440336105	34.11005481583296	33.9640618120499
1014	0.012904258085161699	0.011302269653481765	-58.23035766155864	-59.677004816385754	34.101375664972196	33.955646131241586
1015	0.012966259325186497	0.011326503907728755	-58.21100588527227	-59.65181379396348	34.092705817671515	33.947258392789834
1016	0.013028260565211294	0.01135072128516724	-58.19184457272905	-59.62666129698556	34.08404600587803	33.93889847909603
1017	0.013090261805236092	0.011374885163196222	-58.17288044338835	-59.60155087839675	34.07539573189106	33.93056602293764
1018	0.013152263045260904	0.011399009515784719	-58.15410758734598	-59.57648322784397	34.06675540147133	33.92226088013317
1019	0.013214264285285701	0.011423081969381053	-58.13552653274703	-59.55146053587684	34.05812495980939	33.91398279233994
1020	0.013276265525310499	0.011447148839896615	-58.11712134864888	-59.526481131772336	34.04950548237034	33.90573174518372
1021	0.013338266765335297	0.011471171106829867	-58.0988989711898	-59.50154878808091	34.040896441510355	33.89750733782083
1022	0.013400268005360108	0.011495162493982636	-58.080853673219444	-59.47666403512568	34.03229820862594	33.88930941377337
1023	0.013462269245384906	0.011519122959020524	-58.06298254105687	-59.45182803615257	34.02371094786285	33.88113775989347
1024	0.013524270485409703	0.011543082010011859	-58.045275132210804	-59.42703984034023	34.0151353303149	33.87299228985129
1025	0.013586271725434501	0.011567005460328966	-58.027735094087404	-59.40230255825884	34.00657104522921	33.86487263440113
1026	0.013648272965459299	0.011590896193999958	-58.01035911161021	-59.37761709324629	33.998018285701754	33.85677859923477
1027	0.01371027420548411	0.011614739744533257	-57.993147403461116	-59.352985504729936	33.98947700410947	33.84870991700453
1028	0.013772275445508908	0.011638576943007477	-57.97608833513483	-59.32840590646173	33.980947961982736	33.8406665744689
1029	0.013834276685533706	0.011662383666214464	-57.95918318019722	-59.30388069682634	33.97243101104994	33.832648249142565
1030	0.013896277925558503	0.0116861553665262	-57.942429593170324	-59.27941102301239	33.963926268401536	33.82465472178435
1031	0.013958279165583301	0.011709893939806305	-57.92582510491607	-59.254997793703126	33.955433867092744	33.81668579667312
1032	0.014020280405608113	0.011733614140786693	-57.90936404151526	-59.23064075934747	33.94695414600297	33.808741341713784
1033	0.01408228164563291	0.011757317500224173	-57.893042828638535	-59.20634045663718	33.938487291226274	33.800821161159725
1034	0.014144282885657708	0.011780977667617695	-57.87686308664707	-59.18209942190952	33.930033137151526	33.79292493348134
1035	0.014206284125682506	0.011804595036891479	-57.86082272232038	-59.1579186385123	33.921591796927395	33.78505246689571
1036	0.014268285365707303	0.011828195300144374	-57.84491514228383	-59.13379707841234	33.913163676756	33.77720368814731
1037	0.014330286605732115	0.011851792307445149	-57.82913561069337	-59.10973447101123	33.90474903236799	33.76937844864275
1038	0.014392287845756913	0.011875346255431251	-57.813487003468445	-59.08573407784025	33.896347596569775	33.76157636419676
1039	0.01445428908578171	0.01189887237643552	-57.797965673392234	-59.06179585905307	33.887959581261526	33.75379730584
1040	0.014516290325806508	0.011922359801777142	-57.78257062307912	-59.03792113351563	33.879585002494665	33.746041040529015
1041	0.014578291565831306	0.011945856179517267	-57.767292492876834	-59.014107023898575	33.871224440009506	33.73830760587992
1042	0.014640292805856117	0.011969304111349796	-57.752136138454425	-58.99035787914766	33.86287748420526	33.730596539745264
1043	0.014702294045880915	0.011992717049513177	-57.73709797368479	-58.966673536476875	33.854544345994874	33.72290772826753
1044	0.014764295285905712	0.012016099135809293	-57.72217526564343	-58.94305420927866	33.84622516212661	33.7152410169065
1045	0.01482629652593051	0.012039488239470231	-57.70736087683448	-58.919497641946165	33.83792035176578	33.7075963980272
1046	0.014888297765955308	0.01206283297071855	-57.69265817937229	-58.89600762265655	33.82962960561515	33.699973448096344
1047	0.01495029900598012	0.012086144514347285	-57.67806432485164	-58.87258407338465	33.82135307784386	33.69237204459475
1048	0.015012300246004917	0.012109402071464995	-57.663579796785285	-58.84922899488147	33.8130906936686	33.68479192515059
1049	0.015074301486029715	0.012132662507941547	-57.64919606550498	-58.825938738146355	33.804842982914735	33.67723319665217
1050	0.015136302726054512	0.01215587994931773	-57.63491579338174	-58.80271674529363	33.79660968757204	33.66969546509833
1051	0.01519830396607931	0.012179062775273026	-57.6207362840756	-58.779562925499285	33.78839094744535	33.66217860869574
1052	0.015260305206104122	0.012202209833607239	-57.606656146924756	-58.756477915696905	33.78018680856276	33.65468245284396
1053	0.01532230644612892	0.012225351636572308	-57.59267037070887	-58.733459914761404	33.77199754703634	33.647206971252004
1054	0.015384307686153717	0.012248465386319187	-57.5787790600883	-58.71051070330089	33.763823078662966	33.63975188461376
1055	0.015446308926178515	0.012271538627173732	-57.564981801457265	-58.68763155491069	33.755663376110334	33.63231697143953
1056	0.015508310166203312	0.012294561545283127	-57.55127812141084	-58.66482369257583	33.74751843364642	33.6249020325415
1057	0.015570311406228124	0.012317573997274997	-57.537662515559205	-58.64208449186636	33.73938857303641	33.617507114103006
1058	0.01563231264625292	0.01234056676025011	-57.524133897251325	-58.61941472904413	33.73127379107859	33.610132008792654
1059	0.01569431388627772	0.012363514289103872	-57.51069259030936	-58.59681630192933	33.72317400278986	33.60277644904783
1060	0.015756315126302517	0.012386425248217255	-57.49733682067501	-58.57428918703926	33.715089289951294	33.59544032273602
1061	0.015818316366327315	0.01240930306863436	-57.48406464564257	-58.551833309141365	33.707019729698786	33.58812350605461
1062	0.015880317606352126	0.0124321757854372	-57.4708719394088	-58.529446733090886	33.69896553452776	33.5808259883612
1063	0.015942318846376924	0.012454992934523321	-57.45776112514159	-58.50713310217664	33.690926470927444	33.57354738193497
1064	0.01600432008640172	0.012477763577205633	-57.44473043299238	-58.484892285618066	33.68290263098974	33.566287596591884
1065	0.01606632132642652	0.012500503214412588	-57.43177724178464	-58.46272334396969	33.67489414492466	33.55904657818215
1066	0.016128322566451317	0.012523245610365386	-57.418897407989625	-58.440623952523396	33.666901220615905	33.551824341429175
1067	0.01619032380647613	0.01254593101493065	-57.406093595814504	-58.41859820490806	33.65892360102672	33.54462046412408
1068	0.016252325046500926	0.01256857879260169	-57.39336368798751	-58.3966453296323	33.650961398898495	33.53743490077351
1069	0.016314326286525724	0.01259116777728938	-57.38070806195655	-58.374767068882946	33.64301454788389	33.53026742651948
1070	0.01637632752655052	0.012613764392057974	-57.36812065906302	-58.35295876855512	33.635083400720454	33.523118233762226
1071	0.01643832876657532	0.012636306312300942	-57.355604307023626	-58.331224774632375	33.627167686910525	33.51598688454704
1072	0.01650033000660013	0.012658809704916337	-57.34315692869648	-58.309564284076416	33.619267512183555	33.508873335034075
1073	0.01656233124662493	0.012681272666217394	-57.33077753032591	-58.287977554528574	33.611382894872726	33.5017774565562
1074	0.016624332486649726	0.012703736298748318	-57.3184621163518	-58.26646168289141	33.603514037436824	33.49469931664509
1075	0.016686333726674524	0.01272615317224059	-57.306212257735396	-58.24501984910957	33.5956607565654	33.48763856174169
1076	0.01674833496669932	0.012748527175332498	-57.29402684761693	-58.22365202868676	33.58782308631035	33.48059509316005
1077	0.016810336206724133	0.012770838828757902	-57.2819062394269	-58.20235986057028	33.58000097047937	33.4735687085968
1078	0.01687233744674893	0.012793142649270148	-57.26984601615629	-58.18113945397645	33.57219465862936	33.46655956573459
1079	0.01693433868677373	0.01281540638887841	-57.2578468845307	-58.15999298599098	33.564404030135684	33.45956738715335
1080	0.016996339926798526	0.012837625061120383	-57.24590807026446	-58.13892082674768	33.556629089832924	33.45259204403059
1081	0.017058341166823338	0.01285980018270353	-57.23402882334669	-58.11792318253315	33.54886985035133	33.44563342948996
1082	0.017120342406848135	0.012881950634438448	-57.222207019126955	-58.096998674584455	33.54112639948349	33.43869152732595
1083	0.017182343646872933	0.012904077513377177	-57.21044144040544	-58.07614706133845	33.533398751212	33.4317662326811
1084	0.01724434488689773	0.012926148878913718	-57.19873293646425	-58.055370612141566	33.5256867934246	33.42485728389779
1085	0.01730634612692253	0.012948164720340693	-57.18708094119212	-58.0346696797192	33.51799053994324	33.41796458083737
1086	0.01736834736694734	0.012970155257554596	-57.175482971149414	-58.01404209120369	33.5103101123374	33.41108817473841
1087	0.017430348606972138	0.01299213459007556	-57.16393729365322	-57.99348674322968	33.50264555458468	33.40422801834177
1088	0.017492349846996935	0.013014055070375338	-57.15244526361027	-57.9730067415149	33.494996709983326	33.397383785412366
1089	0.017554351087021733	0.013035933571083796	-57.141005665394744	-57.95260132187567	33.48736363416769	33.390555453554065
1090	0.01761635232704653	0.013057758318548194	-57.12961830969775	-57.93227128307267	33.4797462987656	33.383742879437726
1091	0.017678353567071342	0.013079584570783148	-57.11827955983281	-57.91201253641532	33.47214488849288	33.37694623511585
1092	0.01774035480709614	0.01310134689355601	-57.106991655527864	-57.89182948872538	33.46455918290412	33.37016510486791
1093	0.017802356047120937	0.013123061059804953	-57.0957533549621	-57.871721296590444	33.45698924391465	33.36339947898686
1094	0.017864357287145735	0.013144732244160736	-57.084563740440316	-57.85168756989709	33.44943509242799	33.35664929880239
1095	0.017926358527170533	0.013166403479988244	-57.073419964669554	-57.83172512229299	33.44189685364754	33.349914671756366
1096	0.017988359767195344	0.013188017538837858	-57.06232367115055	-57.811837660449385	33.43437434488691	33.343195230054285
1097	0.018050361007220142	0.013209587148392378	-57.05127390773483	-57.79202453774593	33.426867600858664	33.336490946212024
1098	0.01811236224724494	0.013231089744147047	-57.04027117208416	-57.772287424037415	33.41937655962483	33.32980163589688
1099	0.018174363487269737	0.01325258829378595	-57.02931202636079	-57.75262172429922	33.41190140379364	33.32312752367789
1100	0.018236364727294535	0.013274032617302617	-57.01839785891133	-57.733030741335185	33.40444197164201	33.316468276073095
1101	0.018298365967319347	0.013295432416217084	-57.00752771948017	-57.71351385819765	33.396998293199324	33.30982386152672
1102	0.018360367207344144	0.013316785860667663	-56.9967012391023	-57.69407130433262	33.3895703550513	33.30319418751166
1103	0.018422368447368942	0.013338125383393188	-56.985916382390045	-57.674700651339556	33.38215823585903	33.29657932358902
1104	0.01848436968739374	0.013359425299118632	-56.975173427716726	-57.655403408377246	33.374761849180885	33.28997906192163
1105	0.018546370927418537	0.013380672795097736	-56.96447242556616	-57.636180467778594	33.36738115010898	33.28339326307826
1106	0.01860837216744335	0.01340185769651698	-56.9538134630909	-57.61703271982939	33.360016111045894	33.2768218078589
1107	0.018670373407468147	0.01342302285248417	-56.94319428622008	-57.597956969862445	33.35266684008172	33.27026483585211
1108	0.018732374647492944	0.013444158334444246	-56.932614627670205	-57.578953692043044	33.34533328807674	33.263722213298216
1109	0.018794375887517742	0.013465238735940842	-56.92207484043863	-57.56002443117052	33.3380153809954	33.257193749503365
1110	0.01885637712754254	0.013486273054263736	-56.91157437991583	-57.54116882845594	33.33071312978581	33.250679409728185
1111	0.01891837836756735	0.01350726572019207	-56.90111255774968	-57.522386418195	33.32342653707145	33.24417914863542
1112	0.01898037960759215	0.013528245228877966	-56.89068770011773	-57.50367492621996	33.316155654716525	33.237693029446596
1113	0.019042380847616946	0.013549160732442481	-56.880301151665954	-57.48503770038823	33.30890033649141	33.2312207351082
1114	0.019104382087641744	0.013570021531263304	-56.86995235471909	-57.466474305682404	33.30166060426554	33.224762247849384
1115	0.019166383327666542	0.013590844089627628	-56.85964028386108	-57.44798345220462	33.29443648912529	33.218317587203394
1116	0.019228384567691353	0.013611662546106875	-56.849363156506634	-57.429562528885455	33.28722804458145	33.21188683609671
1117	0.01929038580771615	0.013632416847025847	-56.839122455713515	-57.41121534178549	33.280035106752926	33.20546963959839
1118	0.01935238704774095	0.0136531265478378	-56.8289174197437	-57.39294083745762	33.272857707360835	33.1990660210431
1119	0.019414388287765746	0.013673770114679462	-56.818748490711954	-57.374740469428694	33.26569578897102	33.19267582362066
1120	0.019476389527790544	0.013694414106826603	-56.80861293389148	-57.35660933128308	33.258549484119726	33.18629930482434
1121	0.019538390767815356	0.013714995887634869	-56.798512347386485	-57.33855148231489	33.251418620491435	33.179936094003075
1122	0.019600392007840153	0.013735531875467857	-56.78844592691787	-57.32056588456245	33.24430322944808	33.173586211806715
1123	0.01966239324786495	0.013756020688633238	-56.77841338712071	-57.30265253942533	33.23720329328142	33.16724959435617
1124	0.01972439448788975	0.013776503478518267	-56.76841289417937	-57.28480836716688	33.23011887596538	33.16092636747347
1125	0.019786395727914546	0.013796933446309435	-56.75844543050759	-57.26703625760765	33.22304984690631	33.15461624276622
1126	0.019848396967939358	0.013817315056987979	-56.74851066095614	-57.249335949000056	33.21599619911254	33.148319182966105
1127	0.019910398207964156	0.013837629250944257	-56.738609031473686	-57.231708826604006	33.20895788259716	33.142035047269026
1128	0.019972399447988953	0.013857930203543587	-56.72873848342106	-57.21415089429325	33.20193499366188	33.13576404360442
1129	0.02003440068801375	0.013878185974564541	-56.718899587744595	-57.19666409190029	33.19492743236194	33.12950595376101
1130	0.02009640192803855	0.013898392639987267	-56.70909212619214	-57.179248533314905	33.18793517618381	33.123260708459995
1131	0.02015840316806336	0.013918551581776305	-56.69931592469436	-57.16190424527155	33.180958208805876	33.11702825455874
1132	0.020220404408088158	0.013938681822663519	-56.68957002814973	-57.14462969414986	33.17399654730687	33.11080862700731
1133	0.020282405648112956	0.013958783906083998	-56.67985399060894	-57.12742452178983	33.16705016223591	33.10460176921307
1134	0.020344406888137753	0.013978827556678362	-56.670168453305735	-57.11029067275985	33.160118966851456	33.09840748163189
1135	0.02040640812816255	0.01399881236054941	-56.660513347523946	-57.09322832829087	33.15320295114309	33.09222571478433
1136	0.020468409368187362	0.014018767673984269	-56.65088751138701	-57.076235239566046	33.14630215539875	33.08605656392433
1137	0.02053041060821216	0.014038706316118471	-56.64129017616653	-57.05931025522935	33.139416568082375	33.079900024831474
1138	0.020592411848236958	0.014058583488458627	-56.631722247445865	-57.04245609491875	33.132546075268905	33.07375583652496
1139	0.020654413088261755	0.014078415320251569	-56.622183275904995	-57.02567191028453	33.1256906902295	33.06762401999977
1140	0.020716414328286553	0.014098191297854256	-56.6126733388062	-57.00895826691215	33.11885037652911	33.061504484450424
1141	0.020778415568311365	0.01411796385811548	-56.603190598778355	-56.992311236670275	33.11202520392732	33.05539742749095
1142	0.020840416808336162	0.014137670961217163	-56.593736484870234	-56.97573478744124	33.10521501934923	33.049302500199815
1143	0.02090241804836096	0.014157327833248084	-56.58431049061461	-56.959228001004334	33.098419843251996	33.0432197325364
1144	0.020964419288385758	0.014176939780463183	-56.57491226865896	-56.942790370999276	33.09163966652873	33.037149108106085
1145	0.021026420528410555	0.014196547859688623	-56.565540323897146	-56.926418810378976	33.084874530481216	33.03109076224304
1146	0.021088421768435367	0.014216097812724308	-56.556195759278275	-56.91011664219233	33.07812430007583	33.02504438772091
1147	0.021150423008460165	0.014235601999481273	-56.54687820765523	-56.89388314150802	33.07138897839659	33.019009994896585
1148	0.021212424248484962	0.014255039311953798	-56.537588157493126	-56.87771972692622	33.06466851269727	33.01298744807416
1149	0.02127442548850976	0.014274469530140863	-56.52832375956688	-56.86162203524623	33.05796298382556	33.00697698743722
1150	0.02133642672853457	0.014293845023711503	-56.51908599367721	-56.84559302210582	33.0512722680966	33.000978335579056
1151	0.02139842796855937	0.014313175165434405	-56.50987444883182	-56.82963199534255	33.044596366690804	32.99499149660552
1152	0.021460429208584167	0.014332458069241022	-56.50068906356016	-56.81373906205797	33.03793525357289	32.98901641673373
1153	0.021522430448608965	0.014351724510829247	-56.491528733131695	-56.797911872138926	33.03128895241637	32.98305319110574
1154	0.021584431688633762	0.014370949835191828	-56.48239377880472	-56.78215175396664	33.02465738377102	32.97710165540484
1155	0.021646432928658574	0.01439012276751785	-56.47328438179932	-56.76645939179013	33.01804050274921	32.97116171413376
1156	0.02170843416868337	0.014409233715690539	-56.46420078202313	-56.75083551838061	33.01143827893945	32.96523328671074
1157	0.02177043540870817	0.014428323252767796	-56.4551417341431	-56.73527710797588	33.00485075873486	32.95931652930238
1158	0.021832436648732967	0.01444738161354456	-56.44610721488557	-56.71978454754599	32.99827788571397	32.95341134349463
1159	0.021894437888757765	0.014466385925766226	-56.43709757015805	-56.70435911069105	32.99171959502884	32.94751758514082
1160	0.021956439128782576	0.014485344450024393	-56.42811261870629	-56.689000403815875	32.985175879564494	32.941635247851096
1161	0.022018440368807374	0.014504261889517495	-56.419152049989194	-56.673707891497905	32.9786467234868	32.93576431729909
1162	0.02208044160883217	0.014523164060546677	-56.41021494851127	-56.65847949006727	32.97213213467277	32.929904870560996
1163	0.02214244284885697	0.01454200444595418	-56.401302294205834	-56.64331810887917	32.965632000762795	32.92405664731442
1164	0.022204444088881767	0.014560791514481093	-56.39241388720572	-56.62822329750118	32.959146324791455	32.91821965428601
1165	0.02226644532890658	0.014579541040400065	-56.38354918716487	-56.61319379163055	32.95267511117527	32.9123939334753
1166	0.022328446568931376	0.014598284275009607	-56.37470714955961	-56.59822719725526	32.94621837101578	32.90657957871475
1167	0.022390447808956174	0.014616965677734402	-56.365888858042055	-56.58332686361049	32.939775976790834	32.90077629197914
1168	0.02245244904898097	0.01463560342139178	-56.357093955331955	-56.568491769492496	32.93334793847661	32.89498411702612
1169	0.02251445028900577	0.014654177634798924	-56.348322873094375	-56.553723148216555	32.926934205856575	32.8892029347222
1170	0.02257645152903058	0.014672749975797534	-56.3395739213609	-56.53901652443853	32.92053484687506	32.88343299655554
1171	0.02263845276905538	0.014691262544544552	-56.33084827814234	-56.52437548855472	32.91414972708623	32.877673988595355
1172	0.022700454009080176	0.014709730563638534	-56.32214552491449	-56.509799053737204	32.907778857303335	32.87192594937294
1173	0.022762455249104974	0.014728153053609097	-56.31346557934093	-56.49528714918554	32.90142221256117	32.866188841809134
1174	0.02282445648912977	0.014746568025958763	-56.30480729088221	-56.480836962844876	32.89507981771421	32.860462796265146
1175	0.022886457729154583	0.01476493230309434	-56.29617142760544	-56.46645103267377	32.88875156538172	32.854747571578635
1176	0.02294845896917938	0.014783250391475378	-56.28755787456074	-56.45212905240779	32.88243743936052	32.84904315384336
1177	0.023010460209204178	0.0148015046530274	-56.278967072447465	-56.437872215137965	32.876137395114185	32.84334943455433
1178	0.023072461449228976	0.014819745210699887	-56.2703977072291	-56.42367688984868	32.86985148388604	32.83766661670673
1179	0.023134462689253774	0.014837942258363768	-56.261850281176	-56.40954478980896	32.86357961848707	32.8319945192822
1180	0.023196463929278585	0.01485609286747134	-56.25332473054751	-56.39547592951298	32.857321771981525	32.82633309944469
1181	0.023258465169303383	0.014874198162187371	-56.24482104111719	-56.381470296535596	32.8510779221987	32.82068232501761
1182	0.02332046640932818	0.014892275994373616	-56.23633861985034	-56.367526456280046	32.84484806772595	32.81504224351943
1183	0.023382467649352978	0.014910326118108226	-56.22787725451858	-56.353644093648164	32.838632170507545	32.80941281557301
1184	0.023444468889377776	0.014928321362657768	-56.21943748516941	-56.339824852190084	32.832430157453175	32.80379388150245
1185	0.023506470129402587	0.014946261076615695	-56.211019376491734	-56.326068864577515	32.82624201361604	32.798185411635956
1186	0.023568471369427385	0.014964172470536162	-56.202622181887904	-56.31237407419211	32.82006775654372	32.79258750590404
1187	0.023630472609452183	0.014982066671053578	-56.19424543813159	-56.298739465495736	32.81390736174568	32.78700017061878
1188	0.02369247384947698	0.014999903514483225	-56.18588986864299	-56.285167360293656	32.8077607351404	32.78142319115351
1189	0.023754475089501778	0.015017697548896671	-56.177555250783634	-56.27165698457719	32.80162787850042	32.775856598894364
1190	0.02381647632952659	0.01503543971159442	-56.1692417185028	-56.25820876709837	32.79550875644672	32.77030032866378
1191	0.023878477569551387	0.015053177245927456	-56.16094802527241	-56.24481924590976	32.789403404779144	32.764754563673506
1192	0.023940478809576185	0.015070853846281106	-56.152675292555394	-56.231491873152635	32.78331169900035	32.759219008784626
1193	0.024002480049600983	0.01508848341056781	-56.144423236557195	-56.21822580710963	32.777233647933414	32.75369370303737
1194	0.02406448128962578	0.015106070999097904	-56.13619167680653	-56.20502055490386	32.771169236009825	32.748178644603726
1195	0.024126482529650592	0.015123654002380886	-56.12797956670349	-56.19187336619441	32.76511848080934	32.74267396302745
1196	0.02418848376967539	0.015141182950860109	-56.11978779519246	-56.17878714116937	32.75908126934276	32.737179397677615
1197	0.024250485009700187	0.015158669294070323	-56.11161616706985	-56.16576120265452	32.75305759698136	32.731694969691304
1198	0.024312486249724985	0.015176093927580991	-56.10346513143319	-56.15279676076191	32.74704741735795	32.726220571234805
1199	0.024374487489749783	0.015193511246851941	-56.09533337070702	-56.139889945862905	32.741050780274676	32.72075642356367
1200	0.024436488729774594	0.015210877634288206	-56.08722169399266	-56.12704334436366	32.73506758082685	32.71530229119712
1201	0.024498489969799392	0.015228201839388056	-56.079129853414834	-56.11425630599192	32.729097813509654	32.709858189208724
1202	0.02456049120982419	0.015245482141029923	-56.071057868110564	-56.10152889511118	32.723141451332665	32.70442408048312
1203	0.024622492449848987	0.015262746799537031	-56.06300494395282	-56.088859004787814	32.71719850289168	32.699000058649936
1204	0.024684493689873785	0.015279972868860084	-56.05497139572697	-56.076247813102604	32.71126889615628	32.6935859855214
1205	0.024746494929898596	0.015297150680701683	-56.04695741916911	-56.063695861852416	32.705352590184184	32.68818178909514
1206	0.024808496169923394	0.015314271357210068	-56.03896327645146	-56.05120377990964	32.699449556034416	32.68278740754754
1207	0.024870497409948192	0.015331371995325888	-56.03098806245039	-56.0387688750144	32.69355982164697	32.67740298734549
1208	0.02493249864997299	0.015348443202622637	-56.023031822786095	-56.02639149944112	32.68768333281295	32.67202844759904
1209	0.0249944998899978	0.015365464900826452	-56.015094870102374	-56.01407270581765	32.68182003249395	32.666663673123935
1210	0.025056501130022585	0.015382444385683982	-56.00717712783006	-56.00181213870627	32.675969909559534	32.661308666065295
1211	0.025118502370047396	0.015399386341954454	-55.99927839704022	-55.98960928044881	32.6701329451251	32.655963423401886
1212	0.025180503610072208	0.015416313401317777	-55.99139802655217	-55.97746233856612	32.664309135225324	32.650628016041864
1213	0.025242504850096992	0.01543318408815756	-55.98353682691287	-55.965373795277074	32.658498384974614	32.64530222664184
1214	0.025304506090121803	0.015450005829583065	-55.9756947043529	-55.953343252315705	32.65270069239434	32.639986068132856
1215	0.025366507330146587	0.015466793228136851	-55.96787127437622	-55.9413695623663	32.646916055358034	32.63467958596891
1216	0.0254285085701714	0.015483574104125552	-55.9600657580632	-55.92945064465732	32.64114447353055	32.62938286628686
1217	0.02549050981019621	0.015500298332208182	-55.9522790587353	-55.91758939310066	32.63538583829669	32.62409565619518
1218	0.025552511050220994	0.015516982482501478	-55.94451094497327	-55.90578489197593	32.62964015382779	32.61881800203184
1219	0.025614512290245806	0.015533608684942513	-55.936761812162956	-55.894038191280785	32.62390737557768	32.61354980750237
1220	0.02567651353027059	0.015550232700569346	-55.92903035424592	-55.88234537138908	32.61818755054919	32.60829129779739
1221	0.0257385147702954	0.015566802111333114	-55.92131755884102	-55.87070955063764	32.612480563717654	32.60304220462932
1222	0.025800516010320212	0.015583330648516625	-55.913623134943016	-55.85912985624955	32.606786420122205	32.59780256824667
1223	0.025862517250344996	0.015599817629233681	-55.905947054299645	-55.847606197516946	32.601105095130954	32.59257236347544
1224	0.025924518490369808	0.015616297370341242	-55.898288421560345	-55.836136111923466	32.595436602142854	32.58735170888765
1225	0.02598651973039459	0.01563273076015834	-55.89064789600877	-55.82472180059314	32.589780847582304	32.58214039918434
1226	0.026048520970419403	0.01564912216380873	-55.88302542252409	-55.81336296526095	32.584137814526194	32.57693842950548
1227	0.026110522210444215	0.015665455501550588	-55.87542140874025	-55.802060637051405	32.578507463035535	32.57174571104845
1228	0.026172523450469	0.01568177621636971	-55.86783482045642	-55.790811631689145	32.57288982962553	32.566562426320644
1229	0.02623452469049381	0.015698056958812955	-55.86026611122334	-55.77961745370487	32.56728483657009	32.56138842067158
1230	0.026296525930518594	0.01571429563241441	-55.85271525437078	-55.76847806941048	32.5616924584863	32.55622366455811
1231	0.026358527170543405	0.01573049306278847	-55.845182277034034	-55.75739346280124	32.556112673327334	32.55106813472724
1232	0.026420528410568217	0.01574666565270972	-55.83766671539002	-55.7463623533219	32.55054547556013	32.54592187843598
1233	0.026482529650593	0.015762812505173796	-55.830168438686634	-55.735384496382935	32.54499082750133	32.54078486281523
1234	0.026544530890617812	0.015778909671423674	-55.822687915482724	-55.7244612721351	32.539448665592104	32.53565695653729
1235	0.026606532130642596	0.015794956349669154	-55.815225241105864	-55.713592796125276	32.533918974637814	32.53053813842415
1236	0.026668533370667408	0.01581097734849186	-55.80777982396364	-55.70277725346394	32.528401765526816	32.52542850094064
1237	0.02673053461069222	0.015826982106160983	-55.8003513187837	-55.69201379000856	32.52289701205817	32.520328050684235
1238	0.026792535850717003	0.01584293508556114	-55.792940342617825	-55.68130436818087	32.51740463282027	32.51523660846942
1239	0.026854537090741815	0.015858849182923213	-55.7855467469749	-55.67064831754804	32.51192462646709	32.51015420555621
1240	0.0269165383307666	0.01587471667026849	-55.7781706630551	-55.6600459695058	32.50645696087715	32.50508079166357
1241	0.02697853957079141	0.015890579474122132	-55.770811090896395	-55.649494353284965	32.501001660326885	32.500016526145835
1242	0.02704054081081622	0.015906387124959044	-55.763468989775355	-55.638996434923584	32.49555861707476	32.4949611579899
1243	0.027102542050841005	0.015922152102616115	-55.75614415328277	-55.62855147787273	32.490127836464055	32.48991472562134
1244	0.027164543290865817	0.015937879127895457	-55.748836453537464	-55.61815903404977	32.4847093027195	32.48487723222472
1245	0.0272265445308906	0.015953601799270814	-55.74154503386939	-55.60781671579176	32.4793030262744	32.47984879263419
1246	0.027288545770915412	0.015969275517814838	-55.734270664832515	-55.59752702792889	32.47390890809761	32.474829183979146
1247	0.027350547010940224	0.015984910720443595	-55.72701320680744	-55.58728936783905	32.46852694225319	32.46981842926651
1248	0.027412548250965008	0.01600049026853608	-55.719773063812866	-55.57710476674259	32.463157087544616	32.464816439688576
1249	0.02747454949098982	0.01601606309263821	-55.712549147885774	-55.56696986700321	32.45779938245473	32.45982340973782
1250	0.027536550731014603	0.01603158970965049	-55.705342168339186	-55.55688691110829	32.45245373452539	32.454839137608225
1251	0.027598551971039414	0.016047078213159843	-55.69815193403614	-55.5468553164544	32.44712013735938	32.449863640991076
1252	0.027660553211064226	0.016062527046083856	-55.690978481678236	-55.53687512767679	32.441798565805925	32.444896891373006
1253	0.02772255445108901	0.016077961856209237	-55.68382115023023	-55.52694450069152	32.43648902430406	32.43993897324693
1254	0.02778455569111382	0.016093361478227652	-55.676680236096296	-55.51706447876315	32.431191447692555	32.434989767349634
1255	0.027846556931138605	0.016108717695118853	-55.66955591836799	-55.50723549368253	32.425905799634	32.43004921682093
1256	0.027908558171163417	0.01612402233686926	-55.662448447089595	-55.49745809082124	32.420632053563835	32.42511727122906
1257	0.02797055941118823	0.016139308974086306	-55.655357066252506	-55.487729922873754	32.41537023099197	32.4201940608013
1258	0.028032560651213012	0.01615456865724653	-55.648281841965954	-55.47805131820108	32.410120282006865	32.41527951573076
1259	0.028094561891237824	0.016169783897683643	-55.641223048549826	-55.46842314492413	32.404882156439974	32.41037354171916
1260	0.028156563131262607	0.016184961062075662	-55.63418064237388	-55.45884509828329	32.3996558428584	32.40547614311098
1261	0.02821856437128742	0.016200104714969132	-55.627154461591154	-55.44931670099516	32.39444132334263	32.400587321355566
1262	0.02828056561131223	0.01621523449155353	-55.62014397822993	-55.439836443149986	32.38923859078357	32.395707136565875
1263	0.028342566851337014	0.01623031367954266	-55.61314989334767	-55.430406425566126	32.38404756240418	32.39083540605475
1264	0.028404568091361826	0.016245348705842648	-55.60617214927468	-55.42102631149214	32.37886823495785	32.38597214332897
1265	0.02846656933138661	0.016260352973120538	-55.59921042432784	-55.41169508473366	32.37370060519548	32.38111739144578
1266	0.02852857057141142	0.016275351070939283	-55.592264069154915	-55.402410969066715	32.36854466971262	32.37627122454651
1267	0.028590571811436233	0.016290298099786236	-55.585333873538005	-55.39317644511478	32.36340033299667	32.37143342713128
1268	0.028652573051461017	0.016305209061017345	-55.578419653664874	-55.38399071143744	32.35826759765036	32.36660404269933
1269	0.028714574291485828	0.01632006797194538	-55.571521764661576	-55.374854660663715	32.353146423952964	32.3617829913764
1270	0.028776575531510612	0.016334924892895297	-55.564639093128996	-55.36576490873349	32.34803685023072	32.356970468883475
1271	0.028838576771535424	0.016349732659416822	-55.55777250665731	-55.35672414246492	32.34293877487906	32.35216624524053
1272	0.028900578011560235	0.016364503556955956	-55.55092176858625	-55.3477316073291	32.33785220119491	32.34737035772883
1273	0.02896257925158502	0.016379237135418386	-55.54408686389418	-55.338787208461014	32.33277710670203	32.342582787681344
1274	0.02902458049160983	0.01639396416666889	-55.53726702813365	-55.329888820809835	32.32771350096929	32.33780363843965
1275	0.029086581731634614	0.016408649415413496	-55.530462845665284	-55.321038341271084	32.32266130086129	32.333032734110425
1276	0.029148582971659426	0.0164232970490684	-55.523674277284876	-55.31223549337287	32.317620490845464	32.32827007386975
1277	0.029210584211684237	0.01643789247753707	-55.51690169314498	-55.3034811667935	32.31259103501278	32.32351558329266
1278	0.02927258545170902	0.016452476654055817	-55.510144203919275	-55.29477260485368	32.30757296366592	32.318769421831796
1279	0.029334586691733833	0.01646702460887159	-55.50340222282372	-55.28611112254495	32.302566206997255	32.31403145594949
1280	0.029396587931758617	0.01648153492380617	-55.496675728670866	-55.27749665837692	32.29757074249514	32.309301664212974
1281	0.029458589171783428	0.01649600817003406	-55.48996475783181	-55.26892920050117	32.292586549684344	32.30458002812724
1282	0.02952059041180824	0.016510459342591793	-55.483268909041314	-55.26040762425449	32.287613622700505	32.29986659091605
1283	0.029582591651833023	0.016524887043671527	-55.47658808943455	-55.25193175046467	32.2826519263405	32.29516132288447
1284	0.029644592891857835	0.016539270273019598	-55.46992270868778	-55.24350273252155	32.27770140476839	32.29046411488616
1285	0.02970659413188262	0.016553608104962238	-55.46327286512651	-55.23512067617356	32.27276204368238	32.28577495031549
1286	0.02976859537190743	0.016567923035298852	-55.45663804678202	-55.22678400054848	32.267833851735745	32.281093911282426
1287	0.029830596611932242	0.01658222299244956	-55.45001797124777	-55.21849199971004	32.262916803891166	32.2764210020558
1288	0.029892597851957026	0.016596476660383983	-55.443413175831964	-55.210246322767084	32.258010828663465	32.27175607229091
1289	0.029954599091981837	0.016610695410175826	-55.43682354326741	-55.2020463990438	32.25311592387519	32.26709915022419
1290	0.03001660033200662	0.01662487268493691	-55.43024918793633	-55.19389248419538	32.24823206094925	32.26245019586228
1291	0.030078601572031433	0.01663904552158677	-55.423689253513636	-55.18578205549505	32.243359258996186	32.25780934449652
1292	0.030140602812056244	0.016653168849831312	-55.41714458483214	-55.1777176452053	32.238497422851374	32.25317638240599
1293	0.030202604052081028	0.016667253823180513	-55.4106150114286	-55.16969861889418	32.233646556619824	32.248551344679626
1294	0.03026460529210584	0.01668130481487831	-55.4041004261857	-55.16172457800862	32.22880664584472	32.243934236236804
1295	0.030326606532130623	0.016695351890877577	-55.39760008484895	-55.153793470711705	32.223977698390954	32.23932515601824
1296	0.030388607772155435	0.01670935497367527	-55.39111467178484	-55.14590744790293	32.219159626152866	32.234723913053124
1297	0.030450609012180246	0.016723323538411047	-55.3846440704288	-55.13806598203778	32.21435242352945	32.23013052941359
1298	0.03051261025220503	0.016737242266068382	-55.37818864183318	-55.13026994925422	32.209556053787175	32.22554493099817
1299	0.030574611492229842	0.016751155028623316	-55.371747436608736	-55.12251646233606	32.204770549723726	32.220967285641244
1300	0.030636612732254626	0.016765026206392072	-55.365321088913866	-55.1148074549095	32.19999582880817	32.21639741992522
1301	0.030698613972279437	0.01677886324520432	-55.35890943416808	-55.10714241343894	32.195231885184924	32.21183535138878
1302	0.03076061521230425	0.016792664733345435	-55.35251250993398	-55.0995213703211	32.19047869608219	32.207281057002426
1303	0.030822616452329032	0.01680645386301425	-55.34612973506678	-55.09194272710694	32.1857362647529	32.20273461064061
1304	0.030884617692353844	0.01682021117551077	-55.33976138565067	-55.08440740388515	32.181004532270364	32.19819590847277
1305	0.030946618932378628	0.016833929719803884	-55.33340761808274	-55.07691574345096	32.17628346667613	32.19366490479226
1306	0.03100862017240344	0.01684760199449934	-55.327068662667905	-55.06946821873864	32.17157304383604	32.189141557468105
1307	0.03107062141242825	0.016861258283747137	-55.32074385480548	-55.06206280076397	32.166873282235244	32.18462597990843
1308	0.031132622652453035	0.016874890105916487	-55.314433267293126	-55.05469979477483	32.162184136457306	32.18011811078183
1309	0.031194623892477846	0.016888482273001756	-55.30813713820984	-55.04737991362692	32.157505562404005	32.17561787222367
1310	0.03125662513250266	0.01690204031863098	-55.30185543682298	-55.04010290049485	32.15283754927645	32.17112526877671
1311	0.03131862637252744	0.016915568641239526	-55.295588017794685	-55.03286832301078	32.148180081008405	32.16664030379252
1312	0.03138062761255225	0.0169290842060233	-55.289334432064884	-55.02567492093064	32.14353314973796	32.16216302650994
1313	0.03144262885257704	0.016942554595382766	-55.28309529454988	-55.01852446296462	32.13889668252351	32.15769328316575
1314	0.03150463009260185	0.016955985353313812	-55.276870563700356	-55.011416668857464	32.134270675862965	32.15323108618679
1315	0.03156663133262666	0.016969388751877635	-55.27065995354835	-55.00435064744819	32.129655126749256	32.14877647453349
1316	0.031628632572651444	0.016982786472095376	-55.26446290097058	-54.99732489457275	32.12505003097569	32.144329510288884
1317	0.031690633812676255	0.016996138377444684	-55.25828010709292	-54.99034152566607	32.12045530369253	32.1398900097375
1318	0.03175263505270104	0.0170094580132103	-55.25211141307084	-54.98339984605231	32.115870947066554	32.135458012090346
1319	0.03181463629272585	0.017022731108024845	-55.245957135954384	-54.97650061204431	32.111296925629674	32.13103345049879
1320	0.03187663753275066	0.017036002505004	-55.23981629385674	-54.96964092198948	32.106733272676664	32.12661649282395
1321	0.031938638772775446	0.017049229846120385	-55.233689660474376	-54.962823079012836	32.102179897547636	32.122206941948775
1322	0.03200064001280026	0.01706242409649318	-55.22757703146866	-54.95604643671783	32.097636802904724	32.117804831026824
1323	0.03206264125282504	0.01707558499356649	-55.22147839426805	-54.94931090150665	32.09310396869096	32.113410145617216
1324	0.03212464249284985	0.017088740073980896	-55.21539307511292	-54.94261465226142	32.088581402792414	32.10902297412023
1325	0.032186643732874665	0.017101857649244923	-55.20932159724206	-54.93595931595614	32.0840690309028	32.1046431656374
1326	0.03224864497289945	0.017114941671990777	-55.20326392572771	-54.92934464093785	32.07956683926109	32.100270721383026
1327	0.03231064621292426	0.017127978922574835	-55.19722039490964	-54.9227713921352	32.075074795554016	32.095905578489436
1328	0.032372647452949044	0.017141006237255056	-55.191190216678315	-54.91623719852203	32.07059292640469	32.09154787445566
1329	0.032434648692973855	0.017154000862548348	-55.18517376853475	-54.90974320411892	32.06612116897037	32.08719749364295
1330	0.03249664993299867	0.017166961941361258	-55.17917102715376	-54.903289330275896	32.06165950365841	32.08285442022358
1331	0.03255865117302345	0.01717988983902206	-55.173182029544265	-54.896875569898135	32.05720791179725	32.078518638792765
1332	0.03262065241304826	0.017192798236481545	-55.16720641640928	-54.89050094273992	32.05276638810412	32.074190187575375
1333	0.032682653653073046	0.017205685349857246	-55.16124411860111	-54.88416532347249	32.04833490021051	32.06986903901081
1334	0.03274465489309786	0.017218532794320125	-55.15529549493882	-54.877869671413684	32.04391339892323	32.06555510212733
1335	0.03280665613312267	0.01723133955235919	-55.14936063954849	-54.87161408374632	32.03950187106261	32.06124836333909
1336	0.03286865737314745	0.017244125986680403	-55.14343909597114	-54.86539719249198	32.035100324276286	32.05694889425001
1337	0.032930658613172265	0.017256898716745267	-55.13753062580298	-54.85921841933887	32.03070873533526	32.05265669642149
1338	0.03299265985319705	0.017269630184375967	-55.13163569974991	-54.853079143385784	32.02632704120023	32.04837164362385
1339	0.03305466109322186	0.01728233039821256	-55.12575421881385	-54.846978882546956	32.02195523949828	32.04409376045477
1340	0.03311666233324667	0.017294993814878687	-55.11988627899778	-54.84091783171693	32.01759330497227	32.03982301471295
1341	0.033178663573271455	0.01730765310338537	-55.11403113103179	-54.83489386117182	32.01324125354928	32.03555951981429
1342	0.03324066481329627	0.0173202680611461	-55.10818952579016	-54.82890912253003	32.008899000639026	32.03130309397526
1343	0.03330266605332105	0.01733284864052905	-55.10236131582255	-54.82296307316022	32.004566549744325	32.02705376833241
1344	0.03336466729334586	0.01734539887913218	-55.09654640562984	-54.81705536181406	32.000243887983444	32.02281154826326
1345	0.033426668533370674	0.017357945649144724	-55.09074413591346	-54.811184235300516	31.995931021965422	32.01857651777811
1346	0.03348866977339546	0.017370452977607857	-55.08495511912531	-54.80535153199046	31.99162787294058	32.01434851332685
1347	0.03355067101342027	0.01738292945852024	-55.07917925220876	-54.799556793477734	31.987334435987474	32.010127555128236
1348	0.03361267225344505	0.0173953614135401	-55.07341685715577	-54.79380076114452	31.983050678308164	32.005913581108324
1349	0.033674673493469864	0.017407788135715297	-55.06766709049987	-54.78808096573397	31.978776628811953	32.00170673464595
1350	0.033736674733494676	0.01742017752316311	-55.06193052264548	-54.78239906677321	31.974512213539015	31.99750686676457
1351	0.03379867597351946	0.017432536410153843	-55.05620700638849	-54.77675461504123	31.970257427455333	31.993313993859285
1352	0.03386067721354427	0.017444863516441925	-55.050496576082544	-54.77114763382243	31.966012250118627	31.989128096888113
1353	0.033922678453569055	0.017457179788405996	-55.04479871175232	-54.76557674543817	31.96177668439364	31.984949239401605
1354	0.03398467969359387	0.017469467364208735	-55.039113669599445	-54.760042757199564	31.957550676997528	31.980777330806553
1355	0.03404668093361868	0.017481720385402622	-55.03344158406918	-54.75454593890871	31.95333419991455	31.976612334136554
1356	0.03410868217364346	0.0174939319728959	-55.02778266516995	-54.74908669917201	31.94912723128654	31.972454213895137
1357	0.034170683413668274	0.01750612941912613	-55.02213631897765	-54.74366329356119	31.944929787614484	31.968303067736024
1358	0.03423268465369306	0.01751830471738273	-55.01650262047013	-54.73827600315512	31.94074182771476	31.96415884143845
1359	0.03429468589371787	0.01753044469591817	-55.010881775342476	-54.73292541001436	31.936563312844815	31.960021470549925
1360	0.03435668713374268	0.017542554153984605	-55.0052737597699	-54.72761129926432	31.932394233037073	31.95589095915213
1361	0.034418688373767464	0.017554637302705213	-54.99967843916494	-54.722333282872945	31.92823457413139	31.95176731133902
1362	0.034480689613792276	0.017566708773161802	-54.994095425771725	-54.717090315124686	31.924084328200692	31.94765056656815
1363	0.03454269085381706	0.01757873996713037	-54.98852526119916	-54.71188387802737	31.919943430773955	31.943540595540004
1364	0.03460469209384187	0.017590735657323223	-54.98296791365022	-54.70671374004328	31.915811878371006	31.93943740915495
1365	0.03466669333386668	0.017602707065406765	-54.97742312396689	-54.70157912428932	31.91168966851019	31.93534104188374
1366	0.034728694573891467	0.01761467328825107	-54.971890397661205	-54.69647876364645	31.90757679682297	31.93125154482701
1367	0.03479069581391628	0.0176265984697968	-54.96637036006048	-54.69141445376832	31.90347318769929	31.92716876157794
1368	0.03485269705394106	0.017638494829739955	-54.96086286995117	-54.686385595862454	31.89937884316383	31.92309272682122
1369	0.03491469829396587	0.017650349631208696	-54.95536820986152	-54.681392827948905	31.895293731534128	31.919023384478404
1370	0.034976699533990685	0.017662203016539042	-54.949885504578845	-54.67643367421273	31.891217882342627	31.91496087728787
1371	0.03503870077401547	0.01767401696673187	-54.944415447272796	-54.67151009975027	31.887151214445556	31.9109050365713
1372	0.03510070201404028	0.017685801261415127	-54.93895785801092	-54.666621553683235	31.88309373018332	31.906855891249823
1373	0.035162703254065064	0.017697555790071495	-54.933512724062844	-54.661767945997944	31.87904541177946	31.90281342989451
1374	0.035224704494089876	0.01770930517929265	-54.928079445633976	-54.656947723696966	31.87500626608818	31.898777727231412
1375	0.03528670573411469	0.017721020945351055	-54.92265849268435	-54.65216227580288	31.87097622657254	31.89474865390883
1376	0.03534870697413947	0.01773270681994841	-54.917249831684636	-54.64741137543504	31.866955281175823	31.890726212203163
1377	0.03541070821416428	0.01774435083281449	-54.91185376414808	-54.64269567729755	31.862943400815695	31.886710348923497
1378	0.035472709454189066	0.01775598609925933	-54.90646958506409	-54.63801315197861	31.858940609315937	31.882701181617932
1379	0.03553471069421388	0.01776759190575233	-54.901097639491645	-54.633364789838794	31.85494685006123	31.87869861015975
1380	0.03559671193423869	0.017779167852583176	-54.89573790080406	-54.62875050201761	31.8509621061095	31.874702622810943
1381	0.03565871317426347	0.01779071413572676	-54.890390404389464	-54.62417028514726	31.84698636052326	31.87071320643266
1382	0.035720714414288285	0.01780224322424949	-54.88505482512382	-54.619623289397424	31.843019608756546	31.866730394175352
1383	0.03578271565431307	0.017813753046540506	-54.87973111156214	-54.61510943178341	31.83906182119213	31.862754160274626
1384	0.03584471689433788	0.017825227520060764	-54.87441957803673	-54.61062950605563	31.835112954458634	31.8587844289201
1385	0.03590671813436269	0.017836665564838917	-54.86912031278142	-54.60618360071187	31.83117299648861	31.854821188776768
1386	0.035968719374387476	0.01784808560073207	-54.863832905063006	-54.6017705378582	31.827241954279476	31.850864501574357
1387	0.03603072061441229	0.017859493124132896	-54.858557151805705	-54.59738984677425	31.82331980646857	31.84691436640985
1388	0.03609272185443707	0.017870863897883095	-54.85329346602871	-54.59304267498134	31.819406497398905	31.842970677424745
1389	0.03615472309446188	0.017882206725606635	-54.848041762289746	-54.58872861718466	31.815502024687987	31.839033455642713
1390	0.036216724334486694	0.017893516937347656	-54.84280211982315	-54.584447819233084	31.811606366062303	31.835102674995326
1391	0.03627872557451148	0.017904823332003793	-54.837573878674306	-54.58019849176423	31.807719535037318	31.831178429647316
1392	0.03634072681453629	0.017916090060244395	-54.83235770807454	-54.5759824544027	31.80384145627832	31.82726056531063
1393	0.03640272805456107	0.017927325998967993	-54.827153478560454	-54.571799245192096	31.799972132886545	31.82334910920092
1394	0.036464729294585885	0.017938534871505894	-54.82196110331505	-54.56764855633638	31.796111553481513	31.819444066562205
1395	0.036526730534610696	0.017949740688471463	-54.816779994771906	-54.563528896832814	31.79225972383105	31.815545507947594
1396	0.03658873177463548	0.017960911172971248	-54.81161070228264	-54.559441830506664	31.7884165734458	31.811653293535812
1397	0.03665073301466029	0.01797205411445235	-54.80645313305525	-54.555386961008914	31.78458209809492	31.80776744140479
1398	0.036712734254685075	0.017983157302496347	-54.80130757405869	-54.55136491266854	31.780756268482648	31.80388789955098
1399	0.03677473549470989	0.017994255916621987	-54.79617327176949	-54.54737358355153	31.77693911036347	31.800014789506935
1400	0.0368367367347347	0.018005321036420375	-54.79105074015553	-54.54341439107618	31.7731305573811	31.79614798351312
1401	0.03689873797475948	0.018016358927057555	-54.785939846016376	-54.539486944353456	31.769330605302088	31.79228749643623
1402	0.036960739214784294	0.01802736842786604	-54.780840619806256	-54.53559125935497	31.765539235823386	31.78843331232346
1403	0.03702274045480908	0.01803836844786967	-54.77575259379611	-54.53172615437167	31.76175645162938	31.784585485190462
1404	0.03708474169483389	0.018049342607496202	-54.77067600527759	-54.52789233366592	31.757982204546487	31.780743936026177
1405	0.0371467429348587	0.018060285987465077	-54.76561096908051	-54.52409000709895	31.75421647004814	31.776908634881455
1406	0.037208744174883485	0.018071192285419067	-54.76055767611001	-54.52031952582839	31.750459228357332	31.77307955177841
1407	0.037270745414908296	0.018082086088129844	-54.75551559294019	-54.51657939716856	31.746710494377204	31.76925677007628
1408	0.03733274665493308	0.01809295985952656	-54.750484794820665	-54.51286987709114	31.74297023080539	31.76544024175905
1409	0.03739474789495789	0.01810380218874262	-54.745465459047956	-54.50919143765666	31.739238403619463	31.76162991347581
1410	0.0374567491349827	0.018114617234297904	-54.74045756657419	-54.50554389983417	31.73551500368348	31.757825788629937
1411	0.03751875037500749	0.01812540900997369	-54.735460991817554	-54.50192691784199	31.73180001858461	31.75402787142676
1412	0.0375807516150323	0.01813619011543366	-54.73047539854056	-54.49833962844072	31.728093440550676	31.75023619285066
1413	0.03764275285505708	0.018146935330264437	-54.725501264330184	-54.49478326709582	31.724395212547062	31.746450644399363
1414	0.037704754095081894	0.018157648755780423	-54.7205385645661	-54.49125764341481	31.72070533120041	31.742671235396482
1415	0.037766755335106705	0.01816834064537082	-54.71558706308077	-54.487762083561215	31.71702379455871	31.73889799587352
1416	0.03782875657513149	0.018179027811252475	-54.71064632403172	-54.4842955251538	31.713350598289093	31.735130967254676
1417	0.0378907578151563	0.018189678228342745	-54.70571690591437	-54.480859484899796	31.709685674953842	31.73137001669365
1418	0.037952759055181085	0.01820030291652623	-54.700798682085015	-54.47745344904609	31.70602902650366	31.727615174500084
1419	0.038014760295205896	0.018210890510294044	-54.69589190415963	-54.4740779530192	31.702380624635172	31.723866393650425
1420	0.03807676153523071	0.018221476936148184	-54.69099578946236	-54.47073089425846	31.698740495713473	31.720123794603488
1421	0.03813876277525549	0.018232028076626258	-54.68611095988482	-54.467413941205095	31.695108567044976	31.716387233376224
1422	0.0382007640152803	0.018242552652837665	-54.68123725601499	-54.46412662641556	31.69148484074461	31.71265673488064
1423	0.03826276525530509	0.018253050676238745	-54.67637466452622	-54.46086886469043	31.68786930109082	31.708932289922753
1424	0.0383247664953299	0.018263544165058043	-54.67152264984041	-54.457639337855674	31.684261954145242	31.7052139610144
1425	0.03838676773535471	0.018274007521635285	-54.666681634442284	-54.454439225802396	31.68066274029705	31.70150163748543
1426	0.038448768975379494	0.018284444258613745	-54.661851585651476	-54.45126832544647	31.677071649023564	31.69779532210682
1427	0.038510770215404305	0.0182948435422765	-54.65703277523291	-54.44812719416293	31.673488654148702	31.694094969923785
1428	0.03857277145542909	0.01830523513695938	-54.652224570720726	-54.445014103204585	31.66991377710778	31.690400680655795
1429	0.0386347726954539	0.01831560019525365	-54.647427287451976	-54.44192990519155	31.66634696688557	31.68671236774249
1430	0.03869677393547871	0.01832593868590149	-54.6426408959608	-54.43887450614685	31.66278820887476	31.6830300224843
1431	0.038758775175503496	0.018336250667464884	-54.63786542947134	-54.435847905213635	31.659237487737116	31.679353633516786
1432	0.03882077641552831	0.0183465474973735	-54.633100592912896	-54.432849369303824	31.65569479962448	31.675683229141434
1433	0.03888277765555312	0.018356826898721722	-54.62834634901069	-54.42987884780485	31.65216011748511	31.672018785273927
1434	0.0389447788955779	0.018367074810560238	-54.62360297306404	-54.42693699358194	31.648633403077223	31.668360238837597
1435	0.039006780135602714	0.018377290115294462	-54.618870547202775	-54.424023886186845	31.645114645376502	31.66470758028403
1436	0.0390687813756275	0.018387489470059762	-54.6141487008407	-54.42113851631708	31.64160385084705	31.66106086231126
1437	0.03913078261565231	0.018397677412064023	-54.60943726073422	-54.41828050312401	31.638100999901464	31.657420081950136
1438	0.03919278385567712	0.01840783263288822	-54.60473658938406	-54.415450796093275	31.634606043387475	31.65378515061566
1439	0.039254785095701905	0.018417962873221793	-54.600046612555786	-54.41264905592411	31.631118978973603	31.650156086029945
1440	0.03931678633572672	0.018428064212037274	-54.59536739492737	-54.409875389013514	31.627639787034543	31.646532867024224
1441	0.0393787875757515	0.01843816202880173	-54.59069835408476	-54.40712829926425	31.62416847909204	31.642915571043176
1442	0.03944078881577631	0.018448224360462694	-54.5860400869984	-54.40440931759635	31.62070498801645	31.63930406751814
1443	0.039502790055801124	0.018458259125112647	-54.58139247947587	-54.401718052400895	31.617249316584257	31.63569837998268
1444	0.03956479129582591	0.01846826975301028	-54.576755452161095	-54.39905423529185	31.61380145476694	31.632098513235704
1445	0.03962679253585072	0.01847827769420069	-54.57212848045899	-54.396416604312606	31.610361407657717	31.62850452589828
1446	0.0396887937758755	0.01848825399160487	-54.567512057446436	-54.39380648275286	31.606929112134324	31.62491629874374
1447	0.039750795015900314	0.018498205702922942	-54.56290609912217	-54.39122352948696	31.60350456459044	31.621333847665326
1448	0.039812796255925126	0.018508121928997288	-54.55831086118548	-54.388668267297966	31.60008773885572	31.61775712917476
1449	0.03987479749594991	0.018518034162520756	-54.5537256693391	-54.38613891567303	31.59667865794898	31.614186245499052
1450	0.03993679873597472	0.018527916354288507	-54.54915098690768	-54.38363667872715	31.593277262316672	31.61062108736012
1451	0.039998799975999505	0.018537774242592554	-54.54458669297354	-54.381161217998915	31.58988354843569	31.607061667956216
1452	0.04006080121602432	0.018547606775650653	-54.540032814269296	-54.378712543458676	31.5864974999319	31.603507973801317
1453	0.04012280245604913	0.018557431019006154	-54.53548892942135	-54.37628964651276	31.583119119358997	31.599960050281993
1454	0.04018480369607391	0.01856723196497656	-54.530955257889126	-54.3738931375443	31.579748363169013	31.59641782860726
1455	0.04024680493609872	0.018577005499563967	-54.52643189739194	-54.37152317737041	31.576385209904675	31.59288128451242
1456	0.04030880617612351	0.018586745851729123	-54.52191902127469	-54.36918006583664	31.573029641679728	31.589350392695223
1457	0.04037080741614832	0.018596475166710043	-54.517416149747056	-54.36686253203732	31.56968167200051	31.58582522371719
1458	0.04043280865617313	0.018606186371391695	-54.512923357250955	-54.36457080640835	31.566341267096714	31.582305735072122
1459	0.040494809896197914	0.01861586959147111	-54.50844079634703	-54.3623052687611	31.563008397100678	31.578791882645614
1460	0.040556811136222726	0.018625528427402414	-54.50396845174009	-54.360065770413144	31.55968305365679	31.57528366911159
1461	0.04061881237624751	0.018635166688087013	-54.49950620617073	-54.35785200528335	31.556365225904436	31.571781098407477
1462	0.04068081361627232	0.018644795207983338	-54.49505376784561	-54.35566326457372	31.553054906315243	31.568284194308017
1463	0.04074281485629713	0.018654391750411628	-54.49061155799765	-54.35350057229067	31.549752044423155	31.56479286602597
1464	0.040804816096321916	0.018663959833867663	-54.48617955774985	-54.35136377248582	31.546456636992076	31.561307121397714
1465	0.04086681733634673	0.018673508821810198	-54.481757551598946	-54.34925228374757	31.543168682537626	31.557826986234186
1466	0.04092881857637151	0.018683053509882395	-54.47734515500502	-54.347165219820255	31.539888176834975	31.554352493560817
1467	0.04099081981639632	0.018692565297324455	-54.47294286696805	-54.345103854655555	31.536615059720457	31.55088353089139
1468	0.041052821056421135	0.01870205412007321	-54.468550573618025	-54.343067749559026	31.533349333080213	31.547420124448344
1469	0.04111482229644592	0.01871150983694271	-54.464168498995534	-54.34105735110599	31.53009097162923	31.543962234877128
1470	0.04117682353647073	0.01872096459929333	-54.459795942493855	-54.33907088284697	31.526839998950898	31.540509963029873
1471	0.041238824776495514	0.018730387793626742	-54.45543346228109	-54.33710975347147	31.523596349903837	31.537063186398015
1472	0.041300826016520326	0.018739787195587387	-54.45108091686242	-54.33517356809366	31.520360026414856	31.53362192621424
1473	0.04136282725654514	0.018749162913246572	-54.44673829242084	-54.333262247066834	31.517131014591126	31.53018617497215
1474	0.04142482849656992	0.01875853463170322	-54.44240511028506	-54.331374677204565	31.51390931982273	31.52675598439564
1475	0.04148682973659473	0.018767879350604533	-54.43808175034468	-54.32951185497747	31.510694888696165	31.52333126005148
1476	0.041548830976619516	0.01877720036803015	-54.43376818079871	-54.32767359981097	31.507487712040515	31.519912004841363
1477	0.04161083221664433	0.01878648788051173	-54.429464646540296	-54.32586038326116	31.50428776629509	31.516498180874656
1478	0.04167283345666914	0.01879576863716057	-54.42517057971487	-54.32407074040244	31.501095070776394	31.51308987206909
1479	0.04173483469669392	0.01880502549563	-54.42088626836798	-54.32230540066977	31.49790957951598	31.509687003780883
1480	0.041796835936718735	0.018814258718399642	-54.41661168097089	-54.320564268855	31.494731279943046	31.506289569568462
1481	0.04185883717674352	0.0188234682538724	-54.41234684851007	-54.31884734554962	31.491560158176654	31.502897559510362
1482	0.04192083841676833	0.018832664441890072	-54.40809150301782	-54.31715400175877	31.488396210984995	31.499510997396275
1483	0.04198283965679314	0.018841844868451717	-54.40384561879728	-54.315484210946366	31.485239413681068	31.496129860780176
1484	0.042044840896817925	0.01885099724598949	-54.3996094368816	-54.31383850640525	31.48208973254914	31.492754097308012
1485	0.04210684213684274	0.018860120439701086	-54.39538303348417	-54.3122169586162	31.478947157528008	31.48938369890121
1486	0.04216884337686752	0.01886922950986223	-54.3911660740048	-54.310618707335635	31.475811694599994	31.486018710103224
1487	0.04223084461689233	0.0188783281771676	-54.38695841079265	-54.30904344634931	31.47268332582853	31.48265912629293
1488	0.042292845856917144	0.018887397712315877	-54.382760361968856	-54.307491956213575	31.469562007806214	31.479304873551637
1489	0.04235484709694193	0.01889644491883881	-54.3785718629275	-54.305963954117544	31.46644773827844	31.475955966635087
1490	0.04241684833696674	0.018905466518284467	-54.374392965925956	-54.304459514973544	31.46334049996121	31.472612388311227
1491	0.04247884957699152	0.01891448487279002	-54.37022315672309	-54.302977394634595	31.460240302676524	31.469274201606055
1492	0.042540850817016335	0.01892347148643494	-54.36606296796576	-54.301518873488654	31.457147086594905	31.465941296425136
1493	0.042602852057041146	0.018932433421221275	-54.36191229879443	-54.300083621059514	31.454060854209203	31.4626136929288
1494	0.04266485329706593	0.01894137383362441	-54.357771076585465	-54.298671404517876	31.450981596690372	31.459291395304483
1495	0.04272685453709074	0.018950311885000744	-54.35363883271231	-54.29728116147479	31.447909318552295	31.45597445168704
1496	0.042788855777115525	0.0189592215983971	-54.349516009813705	-54.295914004901036	31.44484396326373	31.45266276074692
1497	0.04285085701714034	0.01896810936682252	-54.345402531738024	-54.29456964263174	31.44178552776458	31.449356336257782
1498	0.04291285825716515	0.018976965461851056	-54.34129862630345	-54.29324850950532	31.438733988675953	31.446055141965402
1499	0.04297485949718993	0.018985818074184972	-54.33720368981354	-54.29194910557757	31.43568936659173	31.44275926313771
1500	0.043036860737214744	0.01899464374391662	-54.33311813996109	-54.29067244741338	31.432651608060333	31.43946860661986
1501	0.04309886197723953	0.019003447722721417	-54.329041866904674	-54.2894182434785	31.42962071017137	31.43618318392133
1502	0.04316086321726434	0.019012229058215806	-54.32497489402559	-54.28818649880837	31.42659665828027	31.432902983559735
1503	0.04322286445728915	0.01902100314981056	-54.32091684157144	-54.286976357334744	31.423579454818356	31.429628043196345
1504	0.043284865697313935	0.019029756255897364	-54.31686791225097	-54.28578834418551	31.420569060425287	31.42635830309623
1505	0.043346866937338746	0.019038484950814748	-54.312828188982955	-54.28462258028666	31.417565456339425	31.42309374361533
1506	0.04340886817736353	0.019047183953918304	-54.308797829083474	-54.28347931972525	31.414568626389418	31.419834343453005
1507	0.04347086941738834	0.01905587321003286	-54.3047764008398	-54.28235748650989	31.411578582825566	31.416580161796652
1508	0.04353287065741315	0.01906454609765107	-54.3007639771495	-54.28125728561998	31.408595295082456	31.413331161075117
1509	0.04359487189743794	0.019073194080362336	-54.29676068908626	-54.28017901977529	31.405618736946614	31.410087304872846
1510	0.04365687313746275	0.01908182027163375	-54.29276652444314	-54.279122565869926	31.402648900783603	31.4068485951595
1511	0.04371887437748753	0.019090428272836815	-54.288781373864566	-54.27808765483486	31.399685777099855	31.403615035372553
1512	0.043780875617512344	0.019099027386812503	-54.284804984203966	-54.27707370812031	31.396729358656515	31.400386643223914
1513	0.043842876857537155	0.019107598011195215	-54.2808377269774	-54.276081568786616	31.393779600799665	31.397163343023806
1514	0.04390487809756194	0.019116143159274217	-54.27687958803161	-54.27511110956438	31.390836500443466	31.393945141263202
1515	0.04396687933758675	0.019124671377698996	-54.272930370705275	-54.27416183169513	31.387900056499994	31.390732059822504
1516	0.044028880577611534	0.019133195683328354	-54.26898973566425	-54.27323300002948	31.38497026488623	31.387524124505635
1517	0.044090881817636346	0.019141690534982755	-54.26505812879014	-54.272325677679675	31.382047071925314	31.38432124043039
1518	0.04415288305766116	0.01915016489015544	-54.26113544762778	-54.271439492029465	31.379130479434465	31.381123430068797
1519	0.04421488429768594	0.019158609700848015	-54.25722189164756	-54.27057481284351	31.37622046482474	31.377930660585562
1520	0.04427688553771075	0.019167053738320724	-54.253316833529176	-54.26973014798517	31.373317049203276	31.374743015662084
1521	0.04433888677773554	0.019175469533666094	-54.2494207742977	-54.26890667913634	31.370420174192873	31.37156039147392
1522	0.04440088801776035	0.019183864019801176	-54.24553358829243	-54.26810407435584	31.36752984155363	31.368382805935042
1523	0.04446288925778516	0.019192237381361582	-54.24165526141868	-54.26732225999527	31.364646039012708	31.365210252821797
1524	0.044524890497809944	0.019200607217822206	-54.23778536575426	-54.266560301422516	31.361768771369587	31.36204277439493
1525	0.044586891737834755	0.019208952863867392	-54.233924242892	-54.265819034539255	31.35889799076134	31.358880290348942
1526	0.04464889297785954	0.019217277407615904	-54.230071862053286	-54.2650982998785	31.356033689201652	31.355722803478482
1527	0.04471089421788435	0.019225571979618817	-54.22622844388237	-54.264398493460845	31.353175845485424	31.35257028197914
1528	0.04477289545790916	0.01923386061753038	-54.22239347842648	-54.26371838137116	31.35032447702663	31.349422795837146
1529	0.044834896697933946	0.019242127735616614	-54.21856722866788	-54.26305858312556	31.34747954240743	31.346280280899286
1530	0.04489689793795876	0.0192503738272272	-54.214749661761495	-54.26241900525708	31.344641030826867	31.343142732386724
1531	0.04495889917798354	0.019258598753648944	-54.21094080651383	-54.26179964895331	31.34180892972697	31.340010141582475
1532	0.04502090041800835	0.019266811924220736	-54.20714041958172	-54.261199977799095	31.338983236408676	31.33688252814347
1533	0.045082901658033164	0.019275010843771336	-54.203348484749036	-54.26061998255508	31.33616392835641	31.333759871243835
1534	0.04514490289805795	0.019283184779695227	-54.199565212970114	-54.26006009531291	31.333350975849072	31.330642127566517
1535	0.04520690413808276	0.019291332596972983	-54.195790674835855	-54.25952037752983	31.330544369709727	31.32752929027126
1536	0.04526890537810754	0.019299467909308882	-54.19202456820443	-54.259000100467226	31.327744115472317	31.324421396599043
1537	0.045330906618132355	0.01930759374290916	-54.18826676747323	-54.25849901957481	31.324950196725727	31.321318440664516
1538	0.04539290785815717	0.01931569363993076	-54.184517551747774	-54.25801777167382	31.3221625751405	31.31822036100558
1539	0.04545490909818195	0.019323773579286566	-54.18077686479503	-54.25755612217854	31.319381248551714	31.315127169754952
1540	0.04551691033820676	0.019331830833386805	-54.177044748353076	-54.25711412114618	31.316606201740658	31.312038852847554
1541	0.045578911578231546	0.01933988510179156	-54.17332074834513	-54.25669074037491	31.313837443066035	31.308955460940624
1542	0.04564091281825636	0.019347910979360915	-54.169605340058986	-54.256287043270994	31.31107491920162	31.305876901613413
1543	0.04570291405828117	0.0193559147643496	-54.16589843437864	-54.255902752368506	31.30831863238789	31.302803191982868
1544	0.04576491529830595	0.019363899358699366	-54.162199964845605	-54.255537666820025	31.30556857485536	31.299734335544393
1545	0.045826916538330764	0.01937188187864245	-54.158509512767374	-54.255190897768436	31.302824750608657	31.296670371274086
1546	0.04588891777835555	0.019379839021788733	-54.154827475509244	-54.25486337463328	31.300087109018634	31.29361121340205
1547	0.04595091901838036	0.01938777657772456	-54.15115378402002	-54.254554848558975	31.297355647497724	31.29055687370241
1548	0.04601292025840517	0.019395685863119235	-54.14748864126892	-54.25426567836615	31.294630345160723	31.287507322082025
1549	0.046074921498429955	0.019403592112043053	-54.14383150669766	-54.25399460853908	31.291911220437296	31.284462628975657
1550	0.046136922738454766	0.01941147419901323	-54.1401827568349	-54.253742491052286	31.289198225353296	31.28142271530299
1551	0.04619892397847955	0.019419336927442438	-54.136542291908945	-54.25350907626252	31.286491357521047	31.278387590930894
1552	0.04626092521850436	0.019427179435128002	-54.13291013233406	-54.253294365170746	31.283790603843777	31.275357246023706
1553	0.04632292645852917	0.019435015614894205	-54.12928593586057	-54.253097635819266	31.281095966630556	31.272331711379525
1554	0.04638492769855396	0.019442832892892274	-54.12566988950567	-54.2529193361604	31.278407410312706	31.269310935307303
1555	0.04644692893857877	0.019450628431963345	-54.12206206343161	-54.252759554916466	31.275724918493676	31.26629490192124
1556	0.04650893017860355	0.019458397404088775	-54.118462600356935	-54.25261850545664	31.2730484765547	31.26328359336532
1557	0.046570931418628364	0.019466157770788927	-54.11487111180544	-54.25249528275808	31.27037809560608	31.260277058770907
1558	0.046632932658653176	0.019473903346037616	-54.11128766858957	-54.25239006684514	31.267713747988356	31.257275265010314
1559	0.04669493389867796	0.019481626757698565	-54.10771238314552	-54.25230309627461	31.265055410702175	31.254278182089678
1560	0.04675693513870277	0.019489330695283125	-54.104145245842766	-54.2522342694219	31.26240307677675	31.251285811336125
1561	0.046818936378727555	0.019497018553050256	-54.10058615486616	-54.25218335152317	31.259756737918746	31.248298155550266
1562	0.046880937618752366	0.01950469830619335	-54.09703489074514	-54.25214987350778	31.257116387205805	31.24531522739644
1563	0.04694293885877718	0.01951235267759323	-54.09349178110903	-54.25213452397187	31.254481985129278	31.242336964048686
1564	0.04700494009880196	0.019519984243090115	-54.089956815712334	-54.25213719941537	31.25185352875957	31.23936337081205
1565	0.04706694133882677	0.01952760080030592	-54.08642981514071	-54.25215747482391	31.249231017339405	31.236394465956124
1566	0.047128942578851585	0.01953521379765659	-54.082910479977905	-54.25219474437784	31.246614446946833	31.233430269122707
1567	0.04719094381887637	0.019542800427669312	-54.07939920864014	-54.25224988843671	31.24400376969263	31.230470700649278
1568	0.04725294505890118	0.01955036876465395	-54.075895908931706	-54.25232259244052	31.241398987318533	31.227515779606684
1569	0.047314946298925964	0.019557910735224622	-54.072400758438725	-54.25241315988936	31.23880007964458	31.22456547871402
1570	0.047376947538950775	0.01956545208521032	-54.068913195421096	-54.252520346044385	31.236207065565484	31.221619866675383
1571	0.04743894877897559	0.019572968168738075	-54.06543366961609	-54.25264513457121	31.233619892765944	31.21867885592169
1572	0.04750095001900037	0.01958046516825752	-54.06196206940799	-54.25278724802802	31.23103856285383	31.215742461406283
1573	0.04756295125902518	0.01958794332765127	-54.0584983806293	-54.252946619001996	31.22846306498804	31.21281067788226
1574	0.047624952499049966	0.01959541838047307	-54.05504222070106	-54.253122468089536	31.22589340344315	31.20988353935549
1575	0.04768695373907478	0.01960287176031869	-54.05159389676347	-54.253315490898885	31.223329535330485	31.20696097781963
1576	0.04774895497909959	0.01961030635223168	-54.048153379197785	-54.25352554762906	31.22077145370027	31.204042995809314
1577	0.04781095621912437	0.01961771413334109	-54.04472086677523	-54.2537529679486	31.218219139469113	31.2011295667774
1578	0.047872957459149185	0.019625116703450306	-54.04129590152815	-54.253996719838256	31.21567260833639	31.198220748479265
1579	0.04793495869917397	0.019632499897047986	-54.03787872343376	-54.25425732496048	31.213131822987865	31.195316486007343
1580	0.04799695993919878	0.0196398643856419	-54.03446929896942	-54.25453469383045	31.210596774157917	31.1924167757874
1581	0.04805896117922359	0.019647209962773332	-54.031067654857836	-54.254828827575565	31.20806745048811	31.189521610128743
1582	0.048120962419248375	0.019654545187537786	-54.02767357017153	-54.2551392719402	31.20554384973615	31.18663100494509
1583	0.04818296365927319	0.01966186752945775	-54.0242870364217	-54.2554660295043	31.203025951376937	31.183744941015892
1584	0.04824496489929797	0.01966916761881426	-54.02090823816573	-54.25580944696947	31.200513729214425	31.18086338263978
1585	0.04830696613932278	0.01967644433258345	-54.01753724069145	-54.256169576967444	31.198007174882466	31.177986324039505
1586	0.048368967379347594	0.01968370997461341	-54.01417377118589	-54.256545806551884	31.19550629349596	31.17511379595902
1587	0.04843096861937238	0.019690966983297035	-54.01081772305084	-54.25693794185026	31.19301107004969	31.17224579159472
1588	0.04849296985939719	0.01969820090143797	-54.00746934108996	-54.25734649771957	31.190521470702045	31.169382260059
1589	0.04855497109942197	0.019705416982344563	-54.004128576375756	-54.25777128064458	31.188037493383668	31.166523211190764
1590	0.048616972339446785	0.019712612968125803	-54.000795461777614	-54.25821232133067	31.185559124696574	31.163668633472305
1591	0.048678973579471596	0.019719806209023465	-53.99746959637203	-54.258668776230756	31.183086371738245	31.16081856700258
1592	0.04874097481949638	0.01972697405575336	-53.99415140427149	-54.2591415212103	31.180619186978618	31.157972934611028
1593	0.04880297605952119	0.019734122125419522	-53.990840806731775	-54.259630324684316	31.17815757243209	31.155131750697745
1594	0.048864977299545975	0.019741253083724944	-53.98753774296176	-54.26013501450073	31.175701521263637	31.152295018039837
1595	0.04892697853957079	0.019748382219600274	-53.984241838870496	-54.260654852401295	31.17325103702695	31.149462767655898
1596	0.0489889797795956	0.019755488630742654	-53.980953451169334	-54.26119060793156	31.170806074379428	31.146634927302223
1597	0.04905098101962038	0.01976257755913256	-53.977672517253495	-54.26174207047163	31.16836663114048	31.143811506901617
1598	0.049112982259645194	0.019769641254349046	-53.974399217949	-54.262309533275726	31.16593268865272	31.14099248161533
1599	0.04917498349966998	0.01977670230361747	-53.971133069221665	-54.26289195336136	31.163504263410033	31.13817790895342
1600	0.04923698473969479	0.019783741685854905	-53.96787441045673	-54.26349003855135	31.16108131235557	31.13536772212163
1601	0.0492989859797196	0.019790763790747158	-53.964623151055775	-54.26410357651081	31.158663833545592	31.132561929429933
1602	0.049360987219744384	0.01979776783774987	-53.961379308821314	-54.264732564974985	31.156251815268853	31.129760522410496
1603	0.049422988459769196	0.019804766359054773	-53.958142575328495	-54.26537639967427	31.153845259711577	31.126963525802193
1604	0.04948498969979398	0.019811747857421246	-53.9549131229291	-54.26603545892404	31.15144413473662	31.12417089506619
1605	0.04954699093981879	0.01981870999781764	-53.95169101081254	-54.26670980568362	31.149048426019984	31.12138261736984
1606	0.0496089921798436	0.019825648367944673	-53.94847636841443	-54.26739961717742	31.146658120347677	31.118598677834616
1607	0.04967099341986839	0.019832579141397924	-53.94526884617691	-54.268104138059876	31.14427322779414	31.115819116742518
1608	0.0497329946598932	0.019839496550520922	-53.94206851242815	-54.26882352423052	31.141893723334583	31.11304390497988
1609	0.04979499589991798	0.019846394235869785	-53.93887546345658	-54.26955796109058	31.139519586796148	31.11027301790771
1610	0.049856997139942794	0.019853274518130664	-53.93568969178565	-54.27030736499961	31.137150811817474	31.107506456288657
1611	0.049918998379967605	0.01986014058721811	-53.93251110278079	-54.271071532830426	31.134787391157683	31.104744222214862
1612	0.04998099961999239	0.01986699926856164	-53.92933950632404	-54.27185008721238	31.13242931822717	31.10198632419007
1613	0.0500430008600172	0.019873835337116008	-53.92617519130129	-54.272643585226895	31.130076558072567	31.09923271034104
1614	0.050105002100041984	0.01988065099035298	-53.923018150693395	-54.27345194298237	31.127729107922786	31.096483384947504
1615	0.050167003340066796	0.019887453339747604	-53.919868220884055	-54.274274801116036	31.12538696729352	31.093738362995946
1616	0.05022900458009161	0.019894252451374838	-53.916725137723965	-54.275111664225946	31.12305013243541	31.090997658906986
1617	0.05029100582011639	0.01990102795900583	-53.91358925720571	-54.275963254603965	31.120718560623754	31.088261206169616
1618	0.0503530070601412	0.019907787139516187	-53.910460496369964	-54.27682930860097	31.118392253520792	31.08552902079908
1619	0.05041500830016599	0.019914522789637075	-53.90733901331422	-54.27771007268274	31.116071193099412	31.082801080252885
1620	0.0504770095401908	0.019921257948169166	-53.90422430501925	-54.278604516963235	31.11375539627426	31.080077440217554
1621	0.05053901078021561	0.019927970503539554	-53.90111677517743	-54.27951345272791	31.11144481616213	31.07735802725824
1622	0.05060101202024039	0.019934665968513177	-53.89801632464376	-54.280436649632456	31.10913945423047	31.074642853709843
1623	0.050663013260265205	0.019941344630904884	-53.89492293935039	-54.28137404657839	31.10683930090387	31.07193191507096
1624	0.05072501450028999	0.01994802055575265	-53.891836277254114	-54.28232499884441	31.104544359989752	31.069225238183453
1625	0.0507870157403148	0.019954677063409094	-53.88875661449776	-54.283290079714476	31.102254593057815	31.066522765747848
1626	0.05084901698033961	0.019961316843706795	-53.885683922728305	-54.28426916760985	31.09996999406438	31.063824499944534
1627	0.050911018220364396	0.01996793264090785	-53.88261838099166	-54.285262534040946	31.097690545836993	31.061130418774404
1628	0.05097301946038921	0.019974543863156037	-53.879559578017606	-54.28626932309357	31.09541626252823	31.05844056929616
1629	0.05103502070041399	0.019981137640058502	-53.87650773268227	-54.287289969528906	31.093147110524125	31.05575490475409
1630	0.0510970219404388	0.019987714777246646	-53.87346281131014	-54.2883243894891	31.09088308188946	31.053073422425488
1631	0.051159023180463614	0.01999427501691734	-53.870424838647835	-54.289372583551874	31.088624166352655	31.050396115508956
1632	0.0512210244204884	0.02000082614205866	-53.86739361417795	-54.29043417021514	31.08637036206109	31.047722996557958
1633	0.05128302566051321	0.02000736562288979	-53.86436913565999	-54.29150915950043	31.084121650312515	31.045054047937263
1634	0.05134502690053799	0.020013885283129022	-53.8613515644924	-54.292597826306036	31.0818780080222	31.04238924036031
1635	0.051407028140562805	0.020020384022531174	-53.85834096098179	-54.29370021475512	31.079639427567248	31.039728568976106
1636	0.051469029380587616	0.0200268729600116	-53.85533707882752	-54.294815813655404	31.077405913669995	31.03707205877888
1637	0.0515310306206124	0.020033354038169228	-53.852339827799845	-54.29594447053811	31.075177452617794	31.034419702345602
1638	0.05159303186063721	0.02003981456035101	-53.849349422548265	-54.297086597080856	31.07295401453436	31.031771457756676
1639	0.051655033100661996	0.02004625914051442	-53.846365820523594	-54.29824203465937	31.07073559744991	31.0291273328653
1640	0.05171703434068681	0.020052685921031467	-53.84338904714785	-54.29941079917656	31.06852218957205	31.026487318200996
1641	0.05177903558071162	0.020059110179940172	-53.84041874846904	-54.300592204591865	31.066313796911686	31.02385144489309
1642	0.0518410368207364	0.020065511725119292	-53.83745530293469	-54.30178696503545	31.06411037710524	31.02121964891916
1643	0.051903038060761214	0.020071895566199496	-53.83449864096835	-54.30299488855719	31.061911931964136	31.018591942274096
1644	0.051965039300786	0.020078264149944652	-53.83154870699162	-54.304215828691206	31.059718455476926	31.01596832702573
1645	0.05202704054081081	0.020084631132699038	-53.8286051667655	-54.30544917760703	31.057529950797175	31.01334882731281
1646	0.05208904178083562	0.02009097776579873	-53.82566834049275	-54.30669556589723	31.05534637731775	31.010733382644116
1647	0.052151043020860405	0.02009730879455549	-53.82273817142612	-54.30795481663307	31.053167733207623	31.008122001251852
1648	0.052213044260885216	0.02010361730166757	-53.81981482066057	-54.30922716665238	31.05099400179933	31.00551466278053
1649	0.05227504550091	0.020109923504196228	-53.81689785478006	-54.31051175739421	31.048825197854125	31.002911413519307
1650	0.05233704674093481	0.020116210277011652	-53.8139875796552	-54.31180917070364	31.046661282730504	31.000312197395054
1651	0.05239904798095962	0.02012248162942501	-53.811083913046836	-54.31311922739695	31.04450225486119	30.997717021269807
1652	0.05246104922098441	0.02012873685571154	-53.80818687046376	-54.314441922600736	31.042348103774415	30.995125877821117
1653	0.05252305046100922	0.020134987259776603	-53.805296173994066	-54.315776755109724	31.040198831532564	30.992538786466866
1654	0.052585051701034	0.020141222334909913	-53.80241198231038	-54.317124040609066	31.038054409102713	30.98995570902926
1655	0.052647052941058814	0.020147440172415022	-53.799534345178174	-54.31848382167275	31.035914823976867	30.98737663515203
1656	0.052709054181083626	0.020153636742047717	-53.79666337995247	-54.319856243524335	31.03378006421286	30.98480155253889
1657	0.05277105542110841	0.02015982660622423	-53.79379877211467	-54.32124068159005	31.031650138943764	30.982230493717253
1658	0.05283305666113322	0.020166004397208948	-53.79094058722198	-54.32263726872042	31.029525025532855	30.979663433205538
1659	0.052895057901158005	0.020172164635783217	-53.78808890758656	-54.32404614651232	31.02740470629224	30.977100350825847
1660	0.052957059141182816	0.020178309322007742	-53.785243727528965	-54.32546724633165	31.02528917541957	30.974541246859705
1661	0.05301906038120763	0.02018444144602431	-53.7824049592302	-54.326900394091574	31.023178426596253	30.971986122664784
1662	0.05308106162123241	0.020190566838508173	-53.77957243814848	-54.32834528893522	31.0210724535741	30.969434983351885
1663	0.05314306286125722	0.020196672085218005	-53.77674641896918	-54.3298023762909	31.01897122543252	30.96688778636263
1664	0.05320506410128201	0.02020275905707817	-53.77392689732293	-54.331271588361	31.016874739558396	30.9643445351042
1665	0.05326706534130682	0.02020883423689287	-53.77111372406067	-54.332752624098966	31.014782995690656	30.961805241602992
1666	0.05332906658133163	0.020214906471770898	-53.768306666192515	-54.33424508212181	31.01269599026011	30.959269915888168
1667	0.053391067821356414	0.020220957576258268	-53.7655060417927	-54.335749548326014	31.010613685151462	30.956738502803812
1668	0.053453069061381225	0.02022699410829535	-53.76271177622109	-54.33726580361827	31.008536081944484	30.954211015639807
1669	0.05351507030140601	0.020233009641789774	-53.75992401022081	-54.338794045500485	31.006463164534786	30.951687435896638
1670	0.05357707154143082	0.02023902479272613	-53.757142293359664	-54.34033343027951	31.004394948063435	30.949167807986235
1671	0.05363907278145563	0.020245019723239013	-53.754366987988796	-54.34188461950729	31.002331390515447	30.946652070753498
1672	0.053701074021480416	0.020250999348859225	-53.75159800603934	-54.34344742345872	31.000272493229716	30.944140234235828
1673	0.05376307526150523	0.020256963989127345	-53.74883533368199	-54.34502178730541	30.998218247749854	30.941632294501563
1674	0.05382507650153001	0.02026292621716747	-53.746078665117835	-54.346607182931706	30.99616865746715	30.93912827220538
1675	0.05388707774155482	0.020268871049250188	-53.74332824860204	-54.34820407720626	30.99412368794728	30.936628119364105
1676	0.053949078981579635	0.020274800988534753	-53.74058405711982	-54.34981236535018	30.992083333938176	30.934131837751274
1677	0.05401108022160442	0.020280709474255386	-53.73784625193149	-54.35143226801921	30.990047579988296	30.93163940930494
1678	0.05407308146162923	0.020286613944354125	-53.73511446371959	-54.35306308258361	30.98801643885451	30.929150871763596
1679	0.054135082701654014	0.020292502708990794	-53.73238889201946	-54.35470516682838	30.985989880259126	30.926666185557977
1680	0.054197083941678825	0.020298376671625026	-53.729669503424326	-54.3563584436805	30.983967897418257	30.924185348545254
1681	0.05425908518170364	0.0203042355364585	-53.72695632081549	-54.358022912816324	30.981950481044468	30.921708354705018
1682	0.05432108642172842	0.020310086377408144	-53.72424916225529	-54.35969825701149	30.97993762961721	30.919235213598387
1683	0.05438308766175323	0.020315926694620033	-53.72154803050369	-54.36138449027298	30.977929326103173	30.916765909147333
1684	0.054445088901778016	0.02032174935747528	-53.71885306664758	-54.36308182735156	30.97592555016324	30.914300417462297
1685	0.05450709014180283	0.02032755329723506	-53.71616432632774	-54.36479030426722	30.973926294854124	30.91183873450715
1686	0.05456909138182764	0.02033334856058504	-53.71348158720896	-54.366509499054665	30.971931564530074	30.909380880212023
1687	0.05463109262185242	0.020339136672036122	-53.71080477314225	-54.368239292845665	30.96994134666585	30.906926846788604
1688	0.054693093861877234	0.020344906484020826	-53.70813407227432	-54.36998001032291	30.96795561488941	30.904476599913796
1689	0.054755095101902046	0.02035066204781777	-53.70546944762456	-54.37173152242469	30.965974367333004	30.902030145737097
1690	0.05481709634192683	0.0203564018461566	-53.70281091838752	-54.3734938339922	30.963997593619805	30.899587476429787
1691	0.05487909758195164	0.020362139329611145	-53.700158172120226	-54.37526639296885	30.962025298825555	30.897148615538914
1692	0.054941098821976425	0.02036785649686781	-53.69751154652087	-54.37704977434524	30.960057445192	30.894713510364507
1693	0.05500310006200124	0.020373557815790876	-53.694870980118296	-54.37884382034029	30.958094034348164	30.892282170787073
1694	0.05506510130202605	0.020379245530523026	-53.69223642212665	-54.38064840742599	30.956135061008275	30.889854598196823
1695	0.05512710254205083	0.02038493183884755	-53.68960757391834	-54.38246304047706	30.95418052797056	30.88743081081337
1696	0.055189103782075644	0.020390599924829986	-53.68698472291051	-54.38428822960026	30.952230398869542	30.88501075834764
1697	0.05525110502210043	0.02039625408329849	-53.68436781767825	-54.38612382749292	30.95028467217348	30.882594447504502
1698	0.05531310626212524	0.020401888139895075	-53.6817570017353	-54.38797002257924	30.9483433329928	30.880181861753883
1699	0.05537510750215005	0.020407520189698762	-53.67915188699867	-54.38982611596866	30.94640639453848	30.87777303767968
1700	0.055437108742174834	0.02041313481653985	-53.67655274910228	-54.39169257967187	30.944473822133553	30.875367928556773
1701	0.055499109982199646	0.020418735680805954	-53.67395951342218	-54.39356926389238	30.94254561452803	30.872966539918473
1702	0.05556111122222443	0.02042432214493268	-53.671372193454225	-54.39545616170808	30.940621762357814	30.870568865407563
1703	0.05562311246224924	0.020429904402897124	-53.668790538809645	-54.39735286197107	30.93870226756203	30.868174919793965
1704	0.05568511370227405	0.02043547285843105	-53.666214695425374	-54.39925962422584	30.93678710391622	30.86578467055686
1705	0.05574711494229884	0.020441025964468965	-53.66364470498619	-54.4011764751329	30.934876260503597	30.863398109343713
1706	0.05580911618232365	0.020446560041658606	-53.66108067386486	-54.40310353166396	30.932969726533212	30.86101522610184
1707	0.05587111742234843	0.020452088200675837	-53.65852231909025	-54.405040283247885	30.931067510282762	30.858636046591133
1708	0.055933118662373243	0.020457605454382237	-53.65596970325315	-54.406986840937414	30.92916959127951	30.85626054861841
1709	0.055995119902398055	0.020463107088087115	-53.653422896581375	-54.40894331044977	30.9272759540197	30.853888715716682
1710	0.05605712114242284	0.02046859482332503	-53.650881894889196	-54.410909635627505	30.925386593213325	30.851520547768494
1711	0.05611912238244765	0.02047407145644608	-53.648346616804716	-54.412885668923096	30.92350150334965	30.84915604540274
1712	0.056181123622472434	0.02047954195862204	-53.64581692006033	-54.41487117304929	30.921620678524548	30.846795210996373
1713	0.056243124862497246	0.020484994513293102	-53.64329302915237	-54.41686649894678	30.919744091387173	30.84443800990034
1714	0.05630512610252206	0.02049043070890417	-53.6407749419033	-54.41887159195265	30.917871739478244	30.84208444479048
1715	0.05636712734254684	0.020495856449990545	-53.63826252257467	-54.42088620278714	30.916003622709205	30.839734525041177
1716	0.05642912858257165	0.020501279474865707	-53.63575556649279	-54.42291001109932	30.914139737663593	30.837388256955023
1717	0.056491129822596436	0.02050668363153347	-53.63325435616533	-54.424943482706894	30.912280050459504	30.835045595358743
1718	0.05655313106262125	0.020512074773351412	-53.63075882518379	-54.42698643901795	30.910424562504318	30.832706550978997
1719	0.05661513230264606	0.020517447229360337	-53.628269097400704	-54.42903903353404	30.90857325948242	30.830371108882304
1720	0.05667713354267084	0.020522819342805282	-53.625784771634045	-54.4311005871049	30.906726154800786	30.828039303507463
1721	0.056739134782695655	0.020528173367483117	-53.62330617221926	-54.43317162985527	30.904883210902113	30.825711084504213
1722	0.05680113602272044	0.02053351368641282	-53.620833221048045	-54.43525200701525	30.903044428999436	30.82338645990765
1723	0.05686313726274525	0.020538840640758567	-53.61836590466496	-54.437341669887225	30.901209801623693	30.821065426221764
1724	0.05692513850277006	0.020544165469795733	-53.61590394967985	-54.439440191070524	30.899379331795384	30.818747998784048
1725	0.056987139742794846	0.020549474714252974	-53.61344757932366	-54.44154794507934	30.897552988655743	30.816434137710047
1726	0.05704914098281966	0.020554770676001664	-53.610996768474195	-54.44366484334668	30.89573076762454	30.81412384430395
1727	0.05711114222284444	0.020560047474686094	-53.608551661339696	-54.44579106055785	30.893912654867805	30.811817104022158
1728	0.05717314346286925	0.020565320744468117	-53.60611192677839	-54.44792602816797	30.89209866183341	30.80951394642912
1729	0.057235144702894064	0.020570579902393735	-53.60367774587696	-54.45007003493016	30.890288761289522	30.807214338346252
1730	0.05729714594291885	0.020575825864594124	-53.60124908696402	-54.45222301312471	30.8884829473698	30.804918277878144
1731	0.05735914718294366	0.020581058339653256	-53.59882597058593	-54.45438496027936	30.886681211736686	30.802625759786263
1732	0.05742114842296844	0.020586283751563364	-53.59640823184839	-54.45655561593254	30.88488355314016	30.800336790975926
1733	0.057483149662993255	0.020591499654302816	-53.5939958774611	-54.458734995374975	30.88308995607343	30.798051356888404
1734	0.057545150903018066	0.020596699833100925	-53.59158903070013	-54.46092326319054	30.88130040261889	30.795769438166317
1735	0.05760715214304285	0.02060188325615919	-53.589187742844615	-54.463120447764084	30.879514886453983	30.7934910314957
1736	0.05766915338306766	0.02060705899963787	-53.58679181321577	-54.465326205191545	30.877733411589436	30.79121615236828
1737	0.057731154623092445	0.020612228237248443	-53.58440117776038	-54.4675404436617	30.87595596659055	30.788944792842987
1738	0.05779315586311726	0.02061738118436796	-53.5820160013361	-54.46976341478443	30.874182528181876	30.786676925020572
1739	0.05785515710314207	0.020622521397146033	-53.57963625186114	-54.471995014472924	30.872413094595707	30.784412553600568
1740	0.05791715834316685	0.02062764764532494	-53.57726194352472	-54.47423523961832	30.870647656691773	30.78215167206427
1741	0.057979159583191664	0.020632771714052527	-53.57489280179211	-54.47648365355759	30.868886218692168	30.779894297495918
1742	0.05804116082321645	0.02063787767739493	-53.57252912549082	-54.4787407081378	30.86712874712062	30.77764038719629
1743	0.05810316206324126	0.02064296945072311	-53.5701708613456	-54.48100627699334	30.865375243320383	30.775389949007703
1744	0.05816516330326607	0.020648049142865887	-53.56781796154778	-54.48328025523271	30.863625702710088	30.773142983779312
1745	0.058227164543290855	0.02065312754814766	-53.565470161449376	-54.48556224818943	30.86188012762975	30.77089950444045
1746	0.058289165783315666	0.020658189632062895	-53.563127718227015	-54.487852660314275	30.860138485603485	30.768659469682834
1747	0.05835116702334045	0.020663239284672813	-53.56079058537342	-54.49015137016568	30.858400775354184	30.766422884857946
1748	0.05841316826336526	0.020668270995090644	-53.55845889077848	-54.49245852474581	30.85666698357796	30.764189736697784
1749	0.05847516950339007	0.020673300959229667	-53.5561322869517	-54.494773563064044	30.85493712209841	30.76196005342311
1750	0.05853717074341486	0.02067831530126448	-53.553811022249896	-54.49709686162045	30.853211159797038	30.759733796448874
1751	0.05859917198343967	0.02068331736071861	-53.55149502898038	-54.49942829660355	30.85148909568994	30.757510970102402
1752	0.05866117322346445	0.020688306561446042	-53.54918431887165	-54.501767859518175	30.849770921403508	30.755291568845724
1753	0.058723174463489264	0.020693292095153103	-53.54687866635581	-54.50411521771776	30.848056638756226	30.753075603410494
1754	0.058785175703514075	0.02069826520191511	-53.54457820553252	-54.50647058059694	30.846346224064177	30.75086304630318
1755	0.05884717694353886	0.0207032246405644	-53.54228297116832	-54.50883396260365	30.844639667804262	30.74865389078676
1756	0.05890917818356367	0.02070816705377293	-53.53999305965517	-54.511205455843786	30.8429369602274	30.746448128759607
1757	0.058971179423588455	0.02071310424424544	-53.53770821642236	-54.513584648889655	30.84123810883427	30.74424578009959
1758	0.059033180663613266	0.02071803158565952	-53.535428500972394	-54.51597163236504	30.839543095112596	30.742046825589977
1759	0.05909518190363808	0.020722945026841785	-53.53315397309497	-54.5183664828051	30.83785190547786	30.739851251844385
1760	0.05915718314366286	0.02072784604767995	-53.53088462983882	-54.52076915438505	30.83616453510922	30.737659058423333
1761	0.05921918438368767	0.020732737258008477	-53.52862039591016	-54.52317952370666	30.83448097920294	30.735470245253882
1762	0.05928118562371246	0.020737622886482513	-53.526361148427206	-54.52559740604348	30.832801232197045	30.73328481254118
1763	0.05934318686373727	0.02074249252546603	-53.5241070852414	-54.528023072662506	30.831125269900983	30.73110273233965
1764	0.05940518810376208	0.0207473475201446	-53.52185820597602	-54.53045647955196	30.829453090004808	30.728924006721293
1765	0.059467189343786864	0.020752193244183294	-53.51961438730444	-54.53289742324417	30.82778469254969	30.726748642701565
1766	0.059529190583811675	0.02075703642963241	-53.51737545023791	-54.53534565265804	30.82612007424903	30.724576643469028
1767	0.05959119182383646	0.020761862812753766	-53.51514164406917	-54.5378015290232	30.82445920510028	30.72240797255384
1768	0.05965319306386127	0.02076667756321176	-53.512912910424696	-54.540264909926165	30.822802086272706	30.720242638331086
1769	0.05971519430388608	0.020771475737078222	-53.51068935688542	-54.542735910113315	30.821148705110247	30.718080628966735
1770	0.059777195543910866	0.02077627355479282	-53.50847062821366	-54.5452139943675	30.819499073342737	30.715921970188198
1771	0.05983919678393568	0.020781055190764192	-53.50625701385012	-54.547699578276436	30.817853157488592	30.71376662110194
1772	0.05990119802396046	0.020785824553205323	-53.50404844463879	-54.55019253707836	30.81621095863888	30.711614588008636
1773	0.05996319926398527	0.02079058199661557	-53.5018449076012	-54.55269282799481	30.81457247019559	30.709465867745624
1774	0.060025200504010084	0.02079533756768423	-53.49964615832443	-54.55520011039079	30.81293769484889	30.707320471103944
1775	0.06008720174403487	0.020800079177253974	-53.49745239754955	-54.557714678859334	30.811306604942637	30.705178365230942
1776	0.06014920298405968	0.020804808930477127	-53.495263602166176	-54.56023645966398	30.809679196476658	30.703039550965702
1777	0.060211204224084464	0.020809521578511094	-53.49307990070574	-54.56276558739533	30.80805545709351	30.70090401681558
1778	0.060273205464109275	0.02081423112387158	-53.49090099646532	-54.56530160972239	30.80643539704522	30.698771785266253
1779	0.06033520670413409	0.02081892800026408	-53.48872705343505	-54.567844754534946	30.804818991857342	30.696642828764343
1780	0.06039720794415887	0.020823613100694117	-53.48655804216865	-54.57039496381081	30.803206236430047	30.694517145512343
1781	0.06045920918418368	0.020828286154279813	-53.48439398086773	-54.57295223283457	30.801597123303274	30.6923947309811
1782	0.060521210424208466	0.02083295299197701	-53.48223472018067	-54.575516351048904	30.79999165145138	30.690275589741418
1783	0.06058321166423328	0.020837611239068833	-53.48008026988319	-54.578087332976736	30.798389806762227	30.68815970870428
1784	0.06064521290425809	0.020842255481723283	-53.477930737638104	-54.58066530156481	30.796791573453927	30.686047072310473
1785	0.06070721414428287	0.02084688472937135	-53.47578617065523	-54.58325027807245	30.7951969457714	30.683937677890253
1786	0.060769215384307684	0.020851507180201283	-53.47364638782512	-54.585841986715344	30.793605927405487	30.68183153706385
1787	0.06083121662433247	0.020856123714837173	-53.47151133546932	-54.58844035727249	30.79201850792229	30.679728641911343
1788	0.06089321786435728	0.020860725747528834	-53.46938115798689	-54.591045580236425	30.790434666782375	30.67762896995424
1789	0.06095521910438209	0.02086531639886205	-53.46725582756746	-54.59365757255141	30.78885440231798	30.675532524667812
1790	0.061017220344406875	0.02086989468137218	-53.46513535425293	-54.596276325615364	30.787277706479486	30.67343930057727
1791	0.06107922158443169	0.020874470916353326	-53.46301949689992	-54.59890149982883	30.78570458275931	30.671349309395065
1792	0.06114122282445647	0.02087903101743528	-53.46090851987386	-54.60153344274398	30.784135001482284	30.669262516931504
1793	0.06120322406448128	0.02088357841358541	-53.458802377061836	-54.60417205439064	30.78256896374607	30.667178929301507
1794	0.061265225304506093	0.02088811508247064	-53.45670102354943	-54.60681724698369	30.781006465584557	30.665098546820634
1795	0.06132722654453088	0.020892650572857597	-53.454604224863054	-54.6094687112985	30.779447508942702	30.663021377975262
1796	0.06138922778455569	0.020897171444392276	-53.45251221109599	-54.612126761076546	30.77789206482113	30.660947389202025
1797	0.06145122902458047	0.020901681220122623	-53.45042494019981	-54.614791297554355	30.776340132160332	30.65887658464751
1798	0.061513230264605284	0.02090617498191851	-53.448342526139875	-54.61746243241299	30.774791699072807	30.656808953821177
1799	0.061575231504630096	0.020910667225501556	-53.44626465777929	-54.62013972343224	30.773246776139526	30.65474451776569
1800	0.06163723274465488	0.020915145462248912	-53.444191558870735	-54.62282346429669	30.771705335436163	30.652683244973662
1801	0.06169923398467969	0.020919612737174506	-53.442123168029	-54.62551355410994	30.770167376201787	30.65062513868928
1802	0.061761235224704475	0.020924068529834385	-53.44005949543334	-54.628209983206325	30.768632890948822	30.648570194074278
1803	0.061823236464729286	0.02092852112707254	-53.43800033789933	-54.630912487184965	30.76710188137851	30.646518418370604
1804	0.0618852377047541	0.02093296253659048	-53.43594581854335	-54.63362123080357	30.765574326104687	30.644469788547294
1805	0.06194723894477888	0.02093739177521108	-53.433895966220874	-54.6363362193438	30.764050216824526	30.642424299164002
1806	0.06200924018480369	0.020941805780902753	-53.43185086825747	-54.63905752309859	30.762529544731635	30.640381943815843
1807	0.06207124142482848	0.020946215178061188	-53.42981029564959	-54.641784816630675	30.761012316621027	30.638342737290007
1808	0.06213324266485329	0.020950615681279393	-53.42777430475106	-54.64451817157428	30.759498515756107	30.636306663061454
1809	0.0621952439048781	0.02095500381503121	-53.425742946346126	-54.647257640925986	30.75798813023818	30.63427371029443
1810	0.062257245144902884	0.020959380849533745	-53.4237162184983	-54.650003187380776	30.756481155675484	30.63224387829711
1811	0.062319246384927696	0.020963749215276314	-53.42169405162832	-54.65275470942173	30.75497758788317	30.630217166336518
1812	0.06238124762495248	0.020968112500590642	-53.4196763397167	-54.655512065542936	30.75347742163654	30.628193572922758
1813	0.06244324886497729	0.020972461540846407	-53.417663257103776	-54.658275460102175	30.75198063554242	30.626173075778407
1814	0.0625052501050021	0.02097679747236509	-53.41565480485193	-54.661044857661544	30.75048722743607	30.624155676483245
1815	0.06256725134502689	0.020981125184007125	-53.4136508709469	-54.66382009509323	30.748997197460913	30.622141379970895
1816	0.0626292525850517	0.02098545052787477	-53.411651298929755	-54.66660097911288	30.74751054247109	30.62013018691433
1817	0.06269125382507648	0.020989760909213208	-53.40965630875119	-54.66938778285983	30.74602723590133	30.61812206822422
1818	0.0627532550651013	0.02099406089324636	-53.40766584911101	-54.67218039451665	30.744547278717587	30.61611703028001
1819	0.0628152563051261	0.020998346172392206	-53.405680013384085	-54.67497889692421	30.743070659732272	30.614115063817305
1820	0.06287725754515089	0.0210026310884991	-53.40369848703865	-54.67778287679848	30.741597389203534	30.612116187233326
1821	0.0629392587851757	0.021006901528826623	-53.40172152837458	-54.68059265190985	30.74012743728343	30.610120367748276
1822	0.06300126002520051	0.021011160978243706	-53.39974907616522	-54.683408123188364	30.73866080495346	30.60812761016908
1823	0.0630632612652253	0.02101540979781048	-53.39778111796085	-54.686229253509595	30.737197486385817	30.60613791158846
1824	0.06312526250525011	0.021019656967971152	-53.39581743525898	-54.68905577677126	30.735737483976312	30.604151278931244
1825	0.06318726374527489	0.02102389163101261	-53.39385820856372	-54.69188791862191	30.73428077293964	30.6021676854408
1826	0.0632492649852997	0.021028115711094038	-53.3919034166348	-54.694725618477825	30.732827349783722	30.600187131526532
1827	0.06331126622532451	0.021032324522546414	-53.38995317403005	-54.69756897678616	30.731377203470103	30.5982096082895
1828	0.0633732674653493	0.021036530606222723	-53.388007214908775	-54.70041764122584	30.729930343180254	30.59623513214696
1829	0.06343526870537411	0.02104072531664304	-53.38606568774692	-54.70327178665582	30.728486746919355	30.594263680463136
1830	0.0634972699453989	0.021044909518435028	-53.384128565214446	-54.70613136403202	30.727046410256765	30.59229525148369
1831	0.0635592711854237	0.021049082960511507	-53.3821958634305	-54.70899636682446	30.72560932651705	30.59032984128664
1832	0.06362127242544852	0.02105325093347018	-53.380267447154075	-54.71186662817572	30.724175494864582	30.58836745240885
1833	0.0636832736654733	0.02105741114672318	-53.37834332848771	-54.714742160319915	30.7227449024613	30.58640807317289
1834	0.06374527490549811	0.021061558887048207	-53.37642360141287	-54.71762305184086	30.72131753540908	30.584451691194673
1835	0.0638072761455229	0.021065693208120143	-53.374508309351015	-54.7205093174064	30.719893388471405	30.582498304381044
1836	0.06386927738554771	0.021069821514022685	-53.372597288875006	-54.7234007405106	30.718472465041696	30.580547920991517
1837	0.06393127862557252	0.021073944441686046	-53.3706904951913	-54.726297267974005	30.717054755603822	30.57860053326675
1838	0.0639932798655973	0.02107805445965123	-53.36878805473237	-54.72919903941963	30.715640242035448	30.576656123290995
1839	0.06405528110562211	0.02108215430543557	-53.3668899434102	-54.73210598943786	30.714228922767656	30.574714693514135
1840	0.0641172823456469	0.021086243196383588	-53.36499616784847	-54.73501810590647	30.712820790712765	30.572776239289436
1841	0.06417928358567171	0.02109033016856294	-53.363106516290614	-54.737935130502365	30.711415848741414	30.570840767897316
1842	0.06424128482569652	0.021094402763972488	-53.36122122259383	-54.74085732285988	30.71001407054921	30.568908252364885
1843	0.0643032860657213	0.021098463983910312	-53.35934024688399	-54.743784605061826	30.708615457025363	30.566978697355665
1844	0.06436528730574612	0.021102515678803925	-53.3574635470672	-54.74671690498205	30.7072200047404	30.56505210267188
1845	0.0644272885457709	0.02110656629459925	-53.35559091542693	-54.74965398574748	30.70582771530167	30.563128473097873
1846	0.06448928978579571	0.021110603817030373	-53.35372255781598	-54.752596083514085	30.704438562814893	30.561207781732865
1847	0.06455129102582052	0.02111463143627666	-53.35185843622598	-54.75554311935397	30.7030525464053	30.559290031657564
1848	0.0646132922658453	0.021118644762887936	-53.34999865221125	-54.75849517494368	30.701669655450527	30.557375214741796
1849	0.06467529350587012	0.02112265677029472	-53.348142927191674	-54.761451910043235	30.70028989941915	30.555463345894786
1850	0.0647372947458949	0.021126656219500668	-53.346291462729816	-54.76441354676034	30.69891325325437	30.55355439975199
1851	0.06479929598591971	0.02113064588552244	-53.344444203178234	-54.76738000434815	30.697539716381414	30.551648378593267
1852	0.06486129722594453	0.021134625298413548	-53.342601157359674	-54.77035127230931	30.696169282105245	30.54974527818093
1853	0.06492329846596931	0.021138601928238448	-53.34076214227294	-54.773327145397644	30.694801952013943	30.54784510275833
1854	0.06498529970599412	0.02114256848669859	-53.33892727085903	-54.77630774879204	30.6934377067991	30.545947833249603
1855	0.0650473009460189	0.021146524207456198	-53.33709656693312	-54.77929308109952	30.69207653922592	30.544053465249373
1856	0.06510930218604372	0.021150466299092563	-53.335270109588095	-54.782283193547705	30.690718441340803	30.54216199382719
1857	0.06517130342606853	0.02115440432475291	-53.333447692835186	-54.78527783505986	30.689363419297976	30.54027342938409
1858	0.06523330466609331	0.021158334320269173	-53.33162936986794	-54.78827705975266	30.688011457968525	30.53838775782552
1859	0.06529530590611812	0.021162253308429135	-53.32981518371053	-54.79128090182334	30.68666254693419	30.536504970420953
1860	0.0653573071461429	0.021166162377528455	-53.328005133255026	-54.7942893309581	30.685316682196113	30.534625066288672
1861	0.06541930838616772	0.021170063787256506	-53.32619915428129	-54.79730226538225	30.68397386011116	30.532748044086546
1862	0.06548130962619253	0.021173960574845954	-53.32439715542732	-54.80031959890633	30.68263407578356	30.53087390103028
1863	0.06554331086621731	0.021177844672157706	-53.322599290290086	-54.80334147995843	30.681297310295314	30.529002619621025
1864	0.06560531210624213	0.02118171703561448	-53.32080556106575	-54.80636787994371	30.679963561621662	30.527134201043182
1865	0.06566731334626691	0.021185582111182075	-53.31901586604533	-54.80939867114937	30.67863282998574	30.525268648404914
1866	0.06572931458629172	0.021189444982253718	-53.317230068525866	-54.81243370828075	30.67730511239003	30.523405960374042
1867	0.06579131582631653	0.02119329452923139	-53.31544836254062	-54.815473190609616	30.675980385314688	30.521546114102417
1868	0.06585331706634132	0.021197134783023815	-53.313670703015376	-54.81851703209872	30.674658649552466	30.519689114285597
1869	0.06591531830636613	0.021200961992794712	-53.31189717092888	-54.821565289501216	30.673339895215015	30.51783495378158
1870	0.06597731954639091	0.02120478883806152	-53.31012748781213	-54.82461765243179	30.67202413126948	30.515983644853446
1871	0.06603932078641572	0.021208602733646748	-53.30836188417438	-54.827674355427135	30.670711331107434	30.514135161666175
1872	0.06610132202644053	0.021212406786947358	-53.306600305812175	-54.83073532134731	30.669401495611922	30.51228950774766
1873	0.06616332326646532	0.021216201360249837	-53.304842740839874	-54.833800518418826	30.668094619635998	30.510446680386647
1874	0.06622532450649013	0.021219994480880452	-53.30308899392263	-54.83686974435535	30.666790705312955	30.50860668323973
1875	0.06628732574651491	0.021223776397289243	-53.30133922735628	-54.83994316553519	30.665489730430828	30.506769494825
1876	0.06634932698653973	0.021227548866962508	-53.299593421636274	-54.84302073300668	30.664191691943014	30.50493511516201
1877	0.06641132822656454	0.02123130770716638	-53.297851678865506	-54.846102518258334	30.66289657998963	30.503103537551986
1878	0.06647332946658932	0.021235064149846106	-53.2961137608601	-54.84918825475599	30.661604402793245	30.50127477323321
1879	0.06653533070661413	0.021238810383427967	-53.29437980202127	-54.852278071310366	30.660315140588025	30.49944880386096
1880	0.06659733194663892	0.02124254723957835	-53.29264977702304	-54.85537192714009	30.659028789526886	30.497625627685913
1881	0.06665933318666373	0.02124627448566809	-53.290923700135096	-54.85846981427147	30.657745343636442	30.495805241308485
1882	0.06672133442668854	0.021249996920542066	-53.28920144892258	-54.861571603995095	30.656464802242088	30.49398764550604
1883	0.06678333566671332	0.02125371234718456	-53.287483037199515	-54.864677305163696	30.65518715366914	30.492172829947528
1884	0.06684533690673813	0.021257416664947914	-53.285768546963304	-54.86778697818714	30.65391238568076	30.490360784894843
1885	0.06690733814676292	0.021261108973643843	-53.28405801811491	-54.870900631686204	30.652640493514046	30.48855150877148
1886	0.06696933938678773	0.02126479595924976	-53.28235130320215	-54.87401810057968	30.651371480286336	30.48674500693437
1887	0.06703134062681254	0.021268478057160145	-53.28064836502701	-54.877139344962494	30.650105337322497	30.484941271893927
1888	0.06709334186683732	0.021272148662845318	-53.27894931424843	-54.88026446235433	30.648842048635316	30.48314028956339
1889	0.06715534310686214	0.02127581017710775	-53.277254130020516	-54.88339340209157	30.647581612752617	30.48134206154105
1890	0.06721734434688692	0.021279461989653164	-53.27556281616883	-54.88652615010019	30.64632402343478	30.47954658383297
1891	0.06727934558691173	0.021283112008012906	-53.273875186793795	-54.88966251579254	30.645069283023766	30.477753860092722
1892	0.06734134682693654	0.021286749215055398	-53.27219144874684	-54.892802685023696	30.643817368204672	30.47596386944965
1893	0.06740334806696133	0.02129037623679418	-53.270511567585075	-54.89594659821686	30.642568279690664	30.474176615356242
1894	0.06746534930698614	0.021293994801467687	-53.268835503944594	-54.89909419750909	30.64132201451965	30.472392097130836
1895	0.06752735054701092	0.021297612378879803	-53.2671630738331	-54.902245307045376	30.640078574010392	30.47061031649631
1896	0.06758935178703573	0.02130121822979076	-53.26549446140779	-54.905400096877045	30.6388379350414	30.46883125226914
1897	0.06765135302706055	0.02130481524196936	-53.263829632319336	-54.90855850537422	30.637600096894804	30.467054906593997
1898	0.06771335426708533	0.021308399497817307	-53.26216867705992	-54.91172058883569	30.636365050078798	30.465281273342267
1899	0.06777535550711014	0.021311982608032215	-53.2605113462054	-54.91488609428241	30.635132803066348	30.463510362207906
1900	0.06783735674713492	0.021315554459183095	-53.25885782130824	-54.91805518218165	30.633903333374793	30.461742153145938
1901	0.06789935798715974	0.02131911757896332	-53.2572080519385	-54.92122778944888	30.632676640584062	30.459976647584543
1902	0.06796135922718455	0.021322671543184304	-53.25556204573227	-54.92440390503876	30.631452718708008	30.458213841803722
1903	0.06802336046720933	0.021326223084748276	-53.25391963788533	-54.927583374810936	30.630231569226112	30.456453737485965
1904	0.06808536170723414	0.02132976556053192	-53.25228093192496	-54.93076628899293	30.62901317470846	30.454696319054037
1905	0.06814736294725893	0.021333298385810315	-53.25064594737783	-54.933952641540195	30.627797528854614	30.452941582922925
1906	0.06820936418728374	0.021336819017201036	-53.24901475586344	-54.93714246708352	30.626584624482074	30.451189525441265
1907	0.06827136542730855	0.021340336061745832	-53.24738717210839	-54.940335578635455	30.625374467163287	30.44944015324924
1908	0.06833336666733333	0.021343845856627408	-53.245763246173354	-54.94353201426971	30.624167043225036	30.447693454443275
1909	0.06839536790735815	0.021347345856109277	-53.24414301440444	-54.94673179334953	30.62296234354922	30.445949422024388
1910	0.06845736914738293	0.021350836991301306	-53.24252647636489	-54.94993489126701	30.621760364496215	30.44420805497487
1911	0.06851937038740774	0.0213543213600632	-53.24091357284827	-54.95314124398305	30.620561102896144	30.442469351398522
1912	0.06858137162743255	0.021357801525481942	-53.239304225223776	-54.95635077395461	30.619364554171288	30.440733307551017
1913	0.06864337286745734	0.02136127038581975	-53.23769856878891	-54.95956358310704	30.61817070159376	30.438999909949043
1914	0.06870537410748215	0.021364728743023045	-53.23609660661697	-54.96277964825269	30.616979543273636	30.437269159465387
1915	0.06876737534750693	0.021368180638917975	-53.2344982463831	-54.965998872668585	30.615791079495075	30.435541057617755
1916	0.06882937658753174	0.021371630485719474	-53.23290336870245	-54.969221150684874	30.614605307413235	30.433815601501532
1917	0.06889137782755655	0.021375068467512772	-53.23131214471878	-54.97244661994564	30.613422206206327	30.43209277352904
1918	0.06895337906758134	0.021378498142943764	-53.22972453483724	-54.975675216045765	30.612241776519905	30.430372576983707
1919	0.06901538030760615	0.021381916248069642	-53.228140609225726	-54.97890697457872	30.61106400961503	30.428655006468574
1920	0.06907738154763093	0.021385333991578902	-53.226560121362475	-54.982141671614805	30.609888913326692	30.426940069145598
1921	0.06913938278765575	0.021388740150629033	-53.22498327695604	-54.9853794711603	30.608716463934556	30.425227745107307
1922	0.06920138402768056	0.021392137496267387	-53.22341002802313	-54.98862031473071	30.60754666223301	30.423518036792732
1923	0.06926338526770534	0.02139552638747945	-53.221840363263894	-54.99186417557505	30.60637950367679	30.421810941641557
1924	0.06932538650773015	0.021398913999071914	-53.22027410805828	-54.99511090584618	30.60521499016543	30.42010646056666
1925	0.06938738774775494	0.02140229157346671	-53.21871140832077	-54.99836062116781	30.604053101794012	30.418404576640285
1926	0.06944938898777975	0.021405660715360333	-53.21715224615567	-55.00161328284441	30.602893835906222	30.416705289533134
1927	0.06951139022780456	0.021409017691368493	-53.21559671256449	-55.004868937916214	30.601737183694585	30.415008594406547
1928	0.06957339146782934	0.02141237256098917	-53.21404459414682	-55.008127393166596	30.600583152522294	30.41331449810083
1929	0.06963539270785415	0.021415718266932143	-53.21249601253777	-55.011388737574244	30.599431724627244	30.411622986008
1930	0.06969739394787894	0.02141905560480699	-53.2109509443024	-55.014652937919166	30.598282896671524	30.409934056359102
1931	0.06975939518790375	0.02142238435945517	-53.209409402068346	-55.01791998510378	30.597136663310152	30.408247706205803
1932	0.06982139642792856	0.02142570888240028	-53.20787127501972	-55.02118978360598	30.595993024004567	30.40656393481443
1933	0.06988339766795335	0.021429027076631302	-53.20633657817242	-55.02446233815302	30.59485196814185	30.404882733129494
1934	0.06994539890797816	0.021432335376867964	-53.204805383030454	-55.02773768623291	30.59371348495002	30.403204093609684
1935	0.07000740014800294	0.021435632930057034	-53.20327772622863	-55.031015830963064	30.59257757009851	30.401528015141256
1936	0.07006940138802775	0.021438925772877686	-53.20175347474509	-55.03429665171955	30.59144422644874	30.39985450058786
1937	0.07013140262805256	0.021442214175144764	-53.20023259786257	-55.03758011876793	30.590313446095713	30.398183542812646
1938	0.07019340386807735	0.02144549234727361	-53.198715192395696	-55.04086629500691	30.589185214937874	30.39651513093064
1939	0.07025540510810216	0.02144876239402425	-53.19720124032078	-55.04415514203868	30.588059531596805	30.394849265839188
1940	0.07031740634812694	0.021452023849066967	-53.19569074319142	-55.047446645067616	30.586936390580725	30.393185944055777
1941	0.07037940758815175	0.021455283629507303	-53.194183537854606	-55.05074066965038	30.585815793783656	30.391525166295036
1942	0.07044140882817657	0.021458531993649388	-53.19267980725847	-55.05403734004792	30.58469772054184	30.38986691682778
1943	0.07050341006820135	0.021461771238522165	-53.19117952168525	-55.057336611856265	30.58358217141963	30.38821119810268
1944	0.07056541130822616	0.021465002975361663	-53.18968264439722	-55.06063844014049	30.582469143861154	30.38655800898924
1945	0.07062741254825097	0.02146823380929971	-53.18818901243477	-55.06394270026697	30.581358638939143	30.38490734870158
1946	0.07068941378827576	0.021471454141084565	-53.186698790537754	-55.0672495062121	30.580250636008596	30.383259200948856
1947	0.07075141502830057	0.02147466658414996	-53.18521194766992	-55.07055881138186	30.57914513448484	30.381613567059564
1948	0.07081341626832535	0.021477867642062283	-53.18372856446401	-55.07387065071773	30.5780421258864	30.37997044259722
1949	0.07087541750835016	0.021481067705655103	-53.18224841760594	-55.07718484561403	30.576941617795164	30.378329832845417
1950	0.07093741874837498	0.021484257675215432	-53.18077167060646	-55.08050150367103	30.575843590039113	30.376691722353737
1951	0.07099941998839976	0.021487439852038576	-53.179298277778116	-55.08382057723327	30.57474804232607	30.37505611180398
1952	0.07106142122842457	0.021490613853381912	-53.17782824571995	-55.087142054943264	30.57365496930392	30.37342299792396
1953	0.07112342246844935	0.021493785746963152	-53.176361426031896	-55.09046582664961	30.57256437234844	30.37179238022403
1954	0.07118542370847417	0.021496949480667712	-53.17489791354324	-55.093791951850164	30.57147623572764	30.370164246214586
1955	0.07124742494849898	0.021500104621200403	-53.1734377241404	-55.097120421477115	30.57039055395794	30.36853859295524
1956	0.07130942618852376	0.021503248851771198	-53.17198092266077	-55.100451255777934	30.569307320554174	30.366915417901954
1957	0.07137142742854857	0.021506389918257367	-53.17052734247532	-55.103784322794844	30.568226540561195	30.365294724488
1958	0.07143342866857336	0.021509524440450335	-53.1690770305702	-55.10711964601202	30.56714820162363	30.363676502780553
1959	0.07149542990859817	0.02151265024612186	-53.1676300175526	-55.11045723326253	30.566072295764393	30.362060747198083
1960	0.07155743114862298	0.021515768130591528	-53.16618630352354	-55.113797064566874	30.56499881967147	30.360447456632112
1961	0.07161943238864776	0.021518880038178416	-53.16474583395647	-55.11713909174804	30.563927770588258	30.358836628689822
1962	0.07168143362867258	0.021521988124516167	-53.163308541269785	-55.120483260299004	30.56285914424323	30.357228258944655
1963	0.07174343486869736	0.02152508613981355	-53.161874544619835	-55.123829633719836	30.561792925846547	30.355622337275026
1964	0.07180543610872217	0.021528174753635533	-53.1604438477427	-55.127178193044884	30.56072911363752	30.354018864313176
1965	0.07186743734874698	0.021531257639208427	-53.1590163668556	-55.13052886857094	30.559667707945703	30.35241784020021
1966	0.07192943858877177	0.021534338623027026	-53.157591997749776	-55.13388158713484	30.558608706080648	30.35081926082402
1967	0.07199143982879658	0.021537409041198205	-53.15617089135632	-55.13723643526655	30.557552089610702	30.349223113013934
1968	0.07205344106882136	0.021540472034987046	-53.154753012901956	-55.140593366626355	30.556497859056634	30.347629398877096
1969	0.07211544230884617	0.021543524766081644	-53.15333842313161	-55.14395239980994	30.555446006696247	30.34603811444352
1970	0.07217744354887098	0.021546577142032126	-53.15192690382301	-55.14731338316236	30.55439653937194	30.344449262663804
1971	0.07223944478889577	0.021549619155022556	-53.15051863855209	-55.150676421208736	30.553349435937925	30.34286282867309
1972	0.07230144602892058	0.021552653275820483	-53.149113584844365	-55.154041471273196	30.552304697108898	30.34127881398941
1973	0.07236344726894536	0.021555679856540416	-53.147711731996466	-55.15740851128406	30.551262318871704	30.339697216169935
1974	0.07242544850897017	0.021558705310037674	-53.1463129239099	-55.16077743964014	30.550222302917838	30.33811803384221
1975	0.07248744974899499	0.021561721772148726	-53.14491729176266	-55.16414832869591	30.549184631410224	30.336541253999634
1976	0.07254945098901977	0.021564730707552385	-53.14352481914784	-55.16752114876899	30.54814930203369	30.334966876004085
1977	0.07261145222904458	0.02156772878367197	-53.14213558717159	-55.17089592636889	30.5471163069204	30.33339489658355
1978	0.07267345346906937	0.021570725009574673	-53.14074940464129	-55.174272530678856	30.54608565266386	30.331825318865416
1979	0.07273545470909418	0.02157371301046737	-53.13936638161591	-55.17765101637137	30.54505732330344	30.330258131488165
1980	0.07279745594911899	0.021576693543939113	-53.137986496439595	-55.18103135710816	30.54403131594533	30.328693332648182
1981	0.07285945718914377	0.021579666411304856	-53.13660976028271	-55.18441354294256	30.54300762580703	30.32713091978803
1982	0.07292145842916858	0.0215826355573566	-53.13523607286826	-55.18779750711389	30.54198625246454	30.325570890886702
1983	0.07298345966919337	0.021585598989035868	-53.13386544999448	-55.19118324976097	30.54096718627349	30.32401323808943
1984	0.07304546090921818	0.021588553608755667	-53.13249795398081	-55.19457078989419	30.53995041775334	30.322457955670718
1985	0.07310746214924299	0.0215914986108258	-53.131133618436365	-55.19796012566212	30.53893594296798	30.320905042930594
1986	0.07316946338926777	0.02159443944508343	-53.129772323372435	-55.201351174724984	30.537923764541855	30.319354500603765
1987	0.07323146462929259	0.02159737624640265	-53.12841404358938	-55.20474391497719	30.536913875274575	30.317806321966568
1988	0.07329346586931737	0.021600303941024412	-53.12705886375439	-55.208138381067435	30.535906262729714	30.316260498800347
1989	0.07335546710934218	0.021603224373364337	-53.1257067682991	-55.21153454474728	30.53490092561968	30.31471703143195
1990	0.073417468349367	0.021606137197301662	-53.12435775695075	-55.21493239144832	30.533897859112198	30.313175916776547
1991	0.07347946958939178	0.0216090484613247	-53.12301168656226	-55.21833183297072	30.532897064722448	30.311637153194624
1992	0.07354147082941659	0.021611949552675445	-53.12166871892594	-55.221732942463014	30.531898524137066	30.310100729270555
1993	0.07360347206944137	0.021614842479463096	-53.12032882843149	-55.22513568799755	30.530902237794795	30.308566646627266
1994	0.07366547330946618	0.02161772874107445	-53.118991980854325	-55.22854003629948	30.529908203492955	30.30703490372459
1995	0.073727474549491	0.021620614177126418	-53.117658031879344	-55.231945905503395	30.52891642209542	30.305505497743436
1996	0.07378947578951578	0.021623490207683404	-53.11632712886918	-55.23535336225936	30.52792687516905	30.303978416566373
1997	0.07385147702954059	0.02162635919739455	-53.114999243786755	-55.2387623729954	30.526939562241978	30.3024536608151
1998	0.07391347826956537	0.021629218025744516	-53.11367444847768	-55.24217295478336	30.5259544757356	30.300931227478337
[truncated: 39,129 more rows]
