# Supplementary material for: Stimulus duration encoding occurs early in the moth olfactory pathway
Source: Commun Biol. 2024 Oct 3;7:1252. doi: 10.1038/s42003-024-06921-z (PMC11449909; doi:10.1038/s42003-024-06921-z)
Supplement: Supplementary file 3 — Supplementary Data 1 [file 42003_2024_6921_MOESM3_ESM.zip › Fig 8/E.csv]

time (s)	neuron 0	neuron 1	neuron 2	neuron 3	neuron 4	neuron 5	neuron 6	neuron 7	neuron 8	neuron 9	neuron 10	neuron 11	neuron 12	neuron 13	neuron 14	neuron 15	neuron 16
-1.0	-0.0325656658313731	-0.018151318057721078	0.0027279173177578997	-0.012369213634045181	0.005932009326829274	-0.038500685172547566	-0.01565783527673764	0.025484122765297768	0.06836076047056405	-0.06946729800398899	-0.14890743619996982	0.0012786789111494112	-0.07602082025336543	-0.024213086484827784	0.09086607436948668	0.026217823482965308	-0.07985968841750601
-0.999	-0.032961544231670276	-0.016960623007676413	0.0003378066712143545	-0.01178198392823843	0.006229421209304069	-0.036680746848460975	-0.012689169240551646	0.029534912111000566	0.06927328810371289	-0.07313785294979724	-0.1366802946934046	0.0013377029075183026	-0.07576691062456911	-0.03807967066922406	0.1123733420766419	0.025811648576656614	-0.07922032390579421
-0.998	-0.03411953244367538	-0.015368190649581092	-0.001740340987888024	-0.01121203728767369	0.006845950434856036	-0.034599373505012986	-0.010171242044926516	0.03367536921737921	0.07070450191206493	-0.07597258460429686	-0.12378473674399493	0.0013770023135159675	-0.07444778674056199	-0.04968143093988943	0.1267261601830194	0.025502626459841714	-0.07861939039349608
-0.997	-0.03617639694211534	-0.014254036082872297	-0.003621965545978129	-0.010846831749659775	0.007789850473538506	-0.0327881205576405	-0.005854678400472619	0.0369930478170121	0.07333746804548481	-0.07794143269907555	-0.11030610710710831	0.0017343406131772941	-0.07285328159060292	-0.05843264120842692	0.1358665377899892	0.02530505559740137	-0.07817460379037483
-0.996	-0.037614842326601484	-0.014468009788459602	-0.005800963724113527	-0.010796934462887075	0.009731487262882844	-0.03222480151960567	0.0009276371745247251	0.038337549922514653	0.07692700790465544	-0.07909690982995395	-0.09674801028073729	0.0021267693028928294	-0.07185569529272505	-0.06279525479612114	0.13878996734644186	0.025294726850456972	-0.07768494025129062
-0.995	-0.03931180150291736	-0.014450851881970263	-0.008763295108393418	-0.010809754181508565	0.01228324630024542	-0.03173038933383587	0.007896941287286697	0.03992455166731066	0.08071221263263463	-0.07987509744780266	-0.0828935340888521	0.002874240207420939	-0.07075969073030526	-0.06069987849761811	0.13438264179527648	0.025281431146791454	-0.0773360005217094
-0.994	-0.04106891999396828	-0.014113232349304332	-0.012484746050268216	-0.010849742298065955	0.014505628907707938	-0.03134046594065785	0.014330250226800914	0.04098642923517888	0.08363803215625441	-0.0799932367720864	-0.06928652748687675	0.004057494263529125	-0.06973517256646594	-0.05794769602574422	0.12223265754910788	0.025202896489738082	-0.07730546496048252
-0.993	-0.04281081295346099	-0.01452471711959712	-0.01677900787544375	-0.010699669216756687	0.01541264507601804	-0.03155698778335123	0.019186720618209842	0.0398537187137394	0.08594089245101773	-0.07950728224018518	-0.0558407137632176	0.005541346591357488	-0.06855303749193425	-0.05793457246164178	0.10523422088798706	0.025022591979939633	-0.07706742849631554
-0.992	-0.04413114989006087	-0.01523311847145297	-0.021175747045522882	-0.01051286547812494	0.01602902156682597	-0.03222233962392234	0.02348278623086487	0.03741067020104478	0.08859801766752778	-0.07886146787506099	-0.043927493758801894	0.006969064910137454	-0.06785365448259453	-0.05402096981217519	0.08669719564024682	0.02514817393916799	-0.07654433548047519
-0.991	-0.04460666401443541	-0.015223363145109707	-0.025758380187243895	-0.010205391911578685	0.01666429863752454	-0.03325016374890581	0.02691309559327963	0.035447716038710525	0.0908815926750663	-0.07827091465146396	-0.034059396050164135	0.008366757771068609	-0.06744893643650508	-0.04724166761390982	0.06349282951040436	0.02524581343285515	-0.07630423696091972
-0.99	-0.044864017542281344	-0.014798001995247128	-0.030432174155913854	-0.009958149041460041	0.016788317068526563	-0.03415038918213887	0.027198790379039932	0.03300245680302895	0.09111374355905755	-0.07745444272304332	-0.025816026497084667	0.009823747391136135	-0.06660935623468016	-0.04562652891690503	0.03567857960486187	0.025358347697206875	-0.07621946977115973
-0.989	-0.04491546036096842	-0.014859697214142592	-0.03544820598042271	-0.009852075315064372	0.015255466952776324	-0.035187858310934156	0.025471439606276576	0.03055131099798132	0.09170053847057509	-0.07633205927552736	-0.01937263723723897	0.011003747861762708	-0.06578865829164408	-0.049684464130978045	0.009913857960596871	0.02540668095630028	-0.07605411277819801
-0.988	-0.04439649702345383	-0.015261985334829318	-0.04033705004244385	-0.009999014988705725	0.014182855398569498	-0.036822038077212266	0.02348493440737662	0.027498681397049664	0.09245502850333114	-0.07504068596551206	-0.014231163744758904	0.012035888521158864	-0.06521634382300173	-0.054805919038121355	-0.010532855914219512	0.025308682224729095	-0.07529774911887485
-0.987	-0.04282011604159147	-0.015248481644682428	-0.04424973433908075	-0.010196201093554775	0.01372264204693648	-0.03821422987686258	0.02026073109212346	0.024905850697362134	0.0929955523030562	-0.0736928165093921	-0.011340389746961384	0.012866737550053037	-0.06399248801559942	-0.06146449279285778	-0.027028591864020887	0.0247558786064654	-0.07445246993755045
-0.986	-0.04076425407226658	-0.014507482089496938	-0.047266145073440194	-0.010233258104458689	0.0135596309761221	-0.038277541941253546	0.015284478519052444	0.023467349987797027	0.09264807730251243	-0.07237920175286165	-0.010280032907684467	0.013669646598718405	-0.061499982877156974	-0.0705417227282126	-0.036253912665622556	0.024025918860477197	-0.07349811076367083
-0.985	-0.038057556444261856	-0.014168132918433586	-0.04950253371752872	-0.01052347268231114	0.012998516468011834	-0.03845856249433568	0.009684106569997686	0.021297850061466016	0.0914787816481802	-0.07119297234312023	-0.009702807091423685	0.014470057759539618	-0.0587948821187608	-0.08306567859850578	-0.0362257987584748	0.023206767967614162	-0.07190105160541292
-0.984	-0.03453697849632957	-0.013633532760005488	-0.051231790845466356	-0.010894499679554357	0.012631638899594788	-0.03861447678767088	0.004357309017828689	0.019492342283011378	0.09084853998886616	-0.07061434875800221	-0.00893073240040028	0.015006689967582127	-0.055924731208439334	-0.09350684707957341	-0.02624200509173374	0.02250130560469787	-0.06987507626470844
-0.983	-0.030936668412343604	-0.012076814060630395	-0.05234642792189989	-0.011081897950849899	0.013242498329924142	-0.03784558574307085	0.00012693411144230681	0.020387017469347492	0.09019958140409512	-0.07028698011915059	-0.008825381243058514	0.015369100194433606	-0.052839947212007805	-0.09951951453190605	-0.009034690564084586	0.02191504396897136	-0.06759294616841573
-0.982	-0.027675560967845892	-0.010150081064196827	-0.052829865563696225	-0.011016136008865257	0.013709441811969227	-0.03653287814130684	-0.004871678599839344	0.023448188980059348	0.08918952808617382	-0.0701115008095848	-0.008032468335387342	0.015968453488398066	-0.04973548952411766	-0.10534539102595063	0.008954619235475116	0.021370118390992694	-0.06541118630462393
-0.981	-0.024904989475779755	-0.008412419634698041	-0.053462748287346686	-0.011040961537583986	0.014313478684962992	-0.03517055639364653	-0.009996982492203276	0.025792846638032656	0.08899637575253444	-0.07021152607085361	-0.006309282956845063	0.016932470075389044	-0.04700673287913001	-0.1125945157092491	0.02908319106873927	0.020557424695849886	-0.06336675962197165
-0.98	-0.022150063286522782	-0.006016899641879605	-0.054323512767716964	-0.011112158273370611	0.015192285816884714	-0.03457877224544631	-0.01293764537663829	0.028672033249906196	0.0912964375623229	-0.07055025062770133	-0.004316254931970307	0.017761406054914292	-0.04508599986348213	-0.11665696121912467	0.05117295517765271	0.01953971216520683	-0.0611818416252038
-0.979	-0.019107930600652596	-0.0028551254270855063	-0.055337247248176236	-0.01105239148759408	0.017731557536571747	-0.03413712704548254	-0.014428187982483293	0.03217353364342287	0.09348509132265752	-0.07106915567985934	-0.002100147949822923	0.01843937512497386	-0.04324197635833101	-0.11358928363955867	0.06982086222664763	0.018800470839728172	-0.059301670323720995
-0.978	-0.016764055407565467	0.0007074835544126215	-0.05613910129816059	-0.010873258797043841	0.02011122772867591	-0.032908988824322145	-0.01584397827427216	0.03650170641799548	0.09572384195202462	-0.07176710806162093	0.0001297670583025811	0.019006778742089545	-0.04120374472235781	-0.1046399751252954	0.08144339308582477	0.01808842142829001	-0.05784694327803284
-0.977	-0.015324620798470781	0.0035367204780568325	-0.05687306653940614	-0.010648449682916587	0.02232042792452686	-0.0320003355385507	-0.015684569927238375	0.039808282407295635	0.09887340310721643	-0.07275961446873655	0.0023934512060655756	0.019728513275020752	-0.0395422678087597	-0.09092259194725047	0.0893846018159024	0.017297347562905574	-0.056294201630852116
-0.976	-0.013680736638753101	0.005072372476361524	-0.05732720890133565	-0.010576132604067012	0.025434674533327054	-0.03256343385269742	-0.013935549887327287	0.04131718300810091	0.10221309194673131	-0.07420102823657823	0.00478793166416248	0.020329801090362788	-0.03891997572128025	-0.07144379340236366	0.09190139516281472	0.017115815788275965	-0.054399569115807074
-0.975	-0.012066424235470422	0.0067362803630867845	-0.05776379284389408	-0.010383249187913477	0.029102603826012114	-0.033246394394339414	-0.01265695823729997	0.04303486288834104	0.1055419387540723	-0.07567431484984187	0.007073383773028409	0.020542282231716176	-0.038289800254349436	-0.04498858781961438	0.08730875821378442	0.017557665874722097	-0.052364989179756356
-0.974	-0.01113109589069345	0.008399123336758562	-0.057440219543783186	-0.010271352161470388	0.03258531571865095	-0.03399850331104961	-0.012902313545583344	0.044364315936796295	0.10725290712116879	-0.07720798707720364	0.009003714299520875	0.02049078976872593	-0.03772732483465881	-0.016934323619504487	0.07389390341993834	0.01813713133694109	-0.05045270275759648
-0.973	-0.01057761919717306	0.008845504836639985	-0.056684569400157696	-0.01042617364025104	0.03484315393557793	-0.035217095255295344	-0.015071221932227062	0.043386014472706624	0.10803894116862939	-0.07856457127838701	0.010485131896784414	0.020350641392004362	-0.03715715247642848	0.008522863491750889	0.05322164291867207	0.01853710767758837	-0.04876114690488439
-0.972	-0.01013581153875186	0.008411319327884857	-0.056211057600265006	-0.010741012576731072	0.03676057902882888	-0.036887477791845716	-0.017391771053355126	0.04122706351477048	0.10892814820967306	-0.07981739103056819	0.010513599848421975	0.020336201523731598	-0.03678242578019646	0.034823720895567734	0.030238002841391498	0.01896907982123652	-0.047264428533720725
-0.971	-0.009562606403006609	0.008117660685321599	-0.0561412203513609	-0.010819823313973463	0.03839535105287778	-0.03862446530315289	-0.020149390774122634	0.039539244460158704	0.10909313730418216	-0.08117961181677852	0.008966473364910087	0.020278281527682324	-0.036245710250764916	0.06076623567979338	0.003095277548615388	0.019438250840678822	-0.04613589116228514
-0.97	-0.00927152576557891	0.0076399565256649185	-0.05653572218598268	-0.010901456235206856	0.03895226283013637	-0.03976504428718765	-0.0257932426010016	0.037063330144191345	0.10687251210101524	-0.0823220138531445	0.006777521358080266	0.020063927467231454	-0.03529735652829465	0.08021836623163243	-0.027860400432000578	0.020120308809041903	-0.04523666574024526
-0.969	-0.009175705241982813	0.006917084081446132	-0.05720934634829142	-0.011261264536191236	0.03799255268753902	-0.040858172346453836	-0.033228568322064216	0.03352924393149234	0.10493047866856285	-0.08351458627660498	0.005488871092189684	0.0199176265454928	-0.03449501618516143	0.09284752872258438	-0.05612800527687178	0.020861807343364396	-0.044657659904559596
-0.968	-0.0084781223181662	0.005807605449586849	-0.05822595671563203	-0.011832938328333641	0.037696406697454235	-0.04285978462698688	-0.040083980889933354	0.02917732104816371	0.10320447177681441	-0.08476975525052363	0.006248010762113315	0.019742822482800928	-0.03378304837846173	0.10130298239124647	-0.07729152709629453	0.02138913938204561	-0.04410331439848316
-0.967	-0.007010933419642734	0.004826275272994199	-0.059038164602313814	-0.012551180700230235	0.03747989731900637	-0.04493587808854872	-0.04793317025498405	0.025094963883495823	0.10091864724147287	-0.08576216944225387	0.0086833083454649	0.019256597874640964	-0.03309845116387739	0.10656696598805669	-0.09369716277729066	0.021749603629105618	-0.04353332068790345
-0.966	-0.005422191318380996	0.003965245514154763	-0.059584205464133816	-0.013191296289468019	0.037356284777570074	-0.045945229505107314	-0.05714316918962577	0.02243295144102898	0.09771276544937758	-0.08641283314569984	0.0118854294586003	0.018997681015016536	-0.03158117169990988	0.1075266918476606	-0.10244481673473693	0.022190450249925414	-0.043258834336960955
-0.965	-0.0033649342418811683	0.002263562189402646	-0.059398294765558586	-0.014011530427004914	0.036812905250415244	-0.047139410559971305	-0.06626834743159095	0.01924402058812195	0.09422837094140556	-0.08700338313443426	0.015955521785074832	0.018834892299586094	-0.030153092648796696	0.10442781326520385	-0.10256414316237052	0.022381644562528422	-0.04318850496500413
-0.964	-0.0007724372338616378	0.0007726459583111082	-0.05862070582885009	-0.0147153826602394	0.036368039105835304	-0.04810003574428267	-0.07474018698692302	0.0164121051823816	0.09156635021685297	-0.08780901488333422	0.020465323677933446	0.01869268318960327	-0.02833191091923294	0.10137986088724223	-0.09353889548372077	0.02260581783045594	-0.04317514270385748
-0.963	0.0019348240394160756	0.0004355758576350077	-0.05822350332998369	-0.015084845849888378	0.03653259373943055	-0.04798493251379593	-0.08240224245301259	0.016014914412172197	0.08895599177748756	-0.08902847159277769	0.02441167701022698	0.018539617503892162	-0.026042278944588056	0.09977827226893948	-0.07887642137454752	0.022914077706164236	-0.04292017818679168
-0.962	0.003788649447712155	0.0012931185825397619	-0.058049413023555846	-0.015142388209481756	0.03561587057889882	-0.047540870379830506	-0.09054611702796071	0.017473215961238856	0.08640088037052598	-0.09061192285962794	0.027535906668658093	0.018407003993527137	-0.02377367658485062	0.09550526571386782	-0.0659728363380673	0.023287724214597735	-0.04259866245895776
-0.961	0.004540146604048159	0.002439748865380663	-0.05775310809707961	-0.015138497616280009	0.03424611590048786	-0.04757925818616702	-0.09794954473532627	0.018810731969811728	0.08502877755544427	-0.09226455831363836	0.02965875695254541	0.0180537299439381	-0.021945174960581397	0.08933179843065457	-0.050014433909758176	0.023628828439262464	-0.04248885417159731
-0.96	0.005033830282607936	0.0042522618758906155	-0.057508401598942945	-0.014945597562703496	0.03337925621332812	-0.04813553060641084	-0.10149608517560926	0.020913156759179995	0.08601797299138951	-0.09365145129212754	0.031088659776635188	0.017541881972447933	-0.020741459952002505	0.08825883536260704	-0.02971317825192138	0.024067040421393328	-0.04227109858103151
-0.959	0.00558707555026317	0.006946528610932532	-0.05800084492015342	-0.014308408470409416	0.034558086479842196	-0.04919347714274552	-0.10258687339849332	0.024330765580872056	0.08686510917459153	-0.09417115365833346	0.0331452234859695	0.0169090661718518	-0.020196910302030517	0.09212709550956438	-0.011689826465232329	0.024732512251183836	-0.04209124069673248
-0.958	0.005679200636176355	0.009826323474314641	-0.05825931719612602	-0.01355187278909884	0.035422847876175396	-0.04983501127339672	-0.10318849333109847	0.02848570222975792	0.08795449622511221	-0.09401587305518835	0.03488207147867779	0.016520290563946823	-0.02003503596525052	0.09635137867612611	-0.0010036714147409406	0.025318826222486365	-0.041898024802852395
-0.957	0.005079991620944274	0.011936655540946322	-0.058031189512733686	-0.012922261550380815	0.03642447304319865	-0.05051462607217925	-0.10213590767112032	0.031883639150038647	0.08991276819958098	-0.09339635519982285	0.037329242361270165	0.016642778473943732	-0.02047633226450261	0.10523108015243299	0.004733439144929843	0.02595643140085608	-0.04155788571072499
-0.956	0.0046342371614812175	0.01252334258977127	-0.057193731253571634	-0.012609786457615325	0.03882333294738784	-0.05257370182758799	-0.09919141300161954	0.03333798247929399	0.09272755287735648	-0.09235842416418068	0.041887080449279274	0.016869268975999083	-0.02155833974541687	0.12028964571559364	0.005045490497186955	0.02667404775433651	-0.04137848212007641
-0.955	0.003980187936026891	0.013163045535422448	-0.05602617943053455	-0.012432767989406845	0.04201242691326411	-0.054460047932633315	-0.09590876843893158	0.03455674861112581	0.09561832278517515	-0.09125993768933885	0.04806211787567903	0.017095873210230254	-0.022387300887516042	0.14035931543401645	-0.0011260658003048928	0.027645182036453476	-0.04161781880530711
-0.954	0.0029669187572525083	0.01381368787500729	-0.054910261549725815	-0.012277344137527279	0.0451320073016537	-0.05622109495500965	-0.09349288559348133	0.03556795676393991	0.09697242139220956	-0.08966484995967201	0.05515028199147045	0.01754034600940414	-0.023133963889201088	0.1601838420814794	-0.015975948848946802	0.02858512344476671	-0.04218535327243661
-0.953	0.0011913798383855652	0.013414139798101434	-0.05376718875726471	-0.012207319285143568	0.04702270158906779	-0.05858725936040118	-0.09239463422820574	0.03495796116879313	0.09759209849182644	-0.0876064867623443	0.06341096846843966	0.0183263172334653	-0.023749337474666975	0.17458701049484168	-0.03711700250030456	0.02914733687422621	-0.042881703646912794
-0.952	-0.0005676495387343837	0.012798586265378163	-0.05284741330837165	-0.01253951118892117	0.04857549983131393	-0.06117857481095495	-0.09131185599392619	0.03302478972051576	0.09838642179059809	-0.08541178833559901	0.07177676180277727	0.019315419403544243	-0.024388988720882705	0.18850012465228524	-0.05870542816783229	0.029716620083501847	-0.04385515498274701
-0.951	-0.0018709904561034986	0.012665899620646995	-0.05267621006516337	-0.012941603702739193	0.050393642014285235	-0.06461021289935479	-0.09032810177786191	0.031934345970573444	0.0983515694410985	-0.08268700211936776	0.07881118624114522	0.020347936005740006	-0.02524174300143823	0.20284970468327448	-0.08357290691167692	0.030213599102488272	-0.045174110480714576
-0.95	-0.0034419032940081165	0.012677562578677592	-0.0533247479630886	-0.01313950113219663	0.051213873809631806	-0.06839308334188271	-0.09124041179693897	0.03064561023235402	0.09583709162199637	-0.07929471276399087	0.08409543716219545	0.021213437025812576	-0.02586044828826013	0.21095868598315157	-0.11182345107052172	0.03067732310146259	-0.046709233032037445
-0.949	-0.005168303917755799	0.012567635578947554	-0.05405600360120381	-0.013370385991359594	0.050502887366647	-0.07284540750235238	-0.09306689593930281	0.029427345761835096	0.0938080566313796	-0.07543605107401084	0.08753789835218545	0.022019390132459744	-0.026539889057339647	0.2124286703316514	-0.13630752789657335	0.03109122042402556	-0.04823733885524646
-0.948	-0.006589498779011348	0.012077152649813105	-0.0551659539913038	-0.013765716148629805	0.05050609349378894	-0.07769125500365816	-0.09502670267254455	0.027196521846216255	0.09190362395295365	-0.07163824243399493	0.08945144454971303	0.022454818162055495	-0.027533064826644076	0.21222486557949696	-0.15287097361076732	0.03161103983782502	-0.04968039611083491
-0.947	-0.007304583824014139	0.01195375196835365	-0.05643994706639009	-0.014306598024086481	0.05003506173266226	-0.08196125299702713	-0.09798281508982389	0.025001590587823887	0.08986202148936055	-0.06810073242363877	0.0893662913254113	0.02243432484257393	-0.028371381811314298	0.20939435868529757	-0.16404335128298167	0.03225392952026994	-0.050989224186549595
-0.946	-0.00794870173629439	0.012616611766709418	-0.05718849618788286	-0.014724020099176848	0.04915450787440762	-0.08472292555029437	-0.10293198962526152	0.023536353824337206	0.08723088982086469	-0.06484993387600738	0.08686234810531686	0.022153356722992682	-0.028748099668248803	0.20194835328125602	-0.1676611036987833	0.033007207979965786	-0.05201467108059348
-0.945	-0.008328213152137042	0.012653223013333756	-0.05731492672435113	-0.015342904880548753	0.046992320951425685	-0.08743360969734629	-0.10866108868215535	0.02096689832915375	0.08424151732413848	-0.062040189561018096	0.08295118243170381	0.021906095334165356	-0.02951741610468724	0.18820714829029075	-0.1619114521746623	0.03386467479610203	-0.0527070616243164
-0.944	-0.008046484159232434	0.012813010161887699	-0.057520548430642054	-0.01596380699219339	0.04439375574768474	-0.0901839649414395	-0.11397078615851557	0.01865527561691003	0.08217729476161202	-0.059371822017043475	0.07821847588601115	0.021570077746319635	-0.030384000108532195	0.17346246936626927	-0.14506056514972437	0.03479005601847087	-0.05325864145938661
-0.943	-0.0072242960218690845	0.01415468514781945	-0.05785315479197511	-0.016422986585460306	0.04310809298699991	-0.09196032443379797	-0.11810839918821146	0.018500583675538557	0.07957724283220828	-0.05661062691293032	0.07268249195425423	0.02125954629556303	-0.030859271533507336	0.16050883831461646	-0.12015893020924641	0.03594643427344042	-0.05360992678837507
-0.942	-0.006555150059067544	0.01650619988350543	-0.05814763477226356	-0.016506126230277463	0.041412818712708195	-0.09296202022536956	-0.12197146805650189	0.02016922149809952	0.07624987738389907	-0.053791357504514595	0.06719317823620802	0.021005180081727196	-0.03125414759946221	0.1442764737764442	-0.09473759851800308	0.037115495596156914	-0.05413779310976542
-0.941	-0.006445934295301968	0.019032485829332934	-0.05869001476376544	-0.01648351612515393	0.03958497349206585	-0.09410201695345179	-0.12467101056063444	0.02190013090459126	0.07373086101157719	-0.050894914383578106	0.06252774214869516	0.02081443064805067	-0.03174554179757015	0.1251844878267649	-0.06763235489826908	0.038228456813847504	-0.05465030457619213
-0.94	-0.006105083889014808	0.02164865261476581	-0.0595379854086632	-0.016456499134774396	0.03849588337498754	-0.09578779934698853	-0.12320542734763905	0.02469618777780586	0.07395603724188947	-0.04811011293874486	0.05843630749049022	0.020392580851266735	-0.03278692499366094	0.11061884282220175	-0.03866848854009347	0.03909281385604808	-0.05484339477052446
-0.939	-0.005554874298601315	0.024474386391658505	-0.060798919498863825	-0.016085064261927302	0.03999514634226011	-0.09783475391660887	-0.11931957221519868	0.028711768940644554	0.07419628721841817	-0.04544590476543822	0.05484716840813683	0.019554928986684407	-0.03360995097277946	0.10004451014884569	-0.013400164026489542	0.04014993304340853	-0.05475896537399815
-0.938	-0.005371675260805389	0.0272473060386392	-0.0620958933003504	-0.015596765312441732	0.04177747896130192	-0.0996593712957367	-0.11544057238789487	0.033217402685594276	0.07447264300555974	-0.04272044147425953	0.051431932804331004	0.01854703662991451	-0.03343475678873826	0.09085467839825503	0.00434071302694498	0.04127647913636287	-0.05488937717939991
-0.9369999999999999	-0.005699625122449854	0.029330346156330227	-0.0634402792556983	-0.01516145481831094	0.04403424908786563	-0.10205493404715288	-0.10978555593247454	0.036587107231146956	0.0755796854518482	-0.039954421958994825	0.04874332248589444	0.01777385259520335	-0.03315576551211379	0.08488572642324034	0.017384684504597882	0.041974279427162156	-0.05509876600626916
-0.9359999999999999	-0.006033300002639813	0.03079421512193714	-0.06454887837717463	-0.015025478914198372	0.047512819623380116	-0.10537823615202901	-0.10225357315386835	0.03775622767659737	0.07715722461464906	-0.037121913083812075	0.04739599382014535	0.01692213164755252	-0.03374627551871882	0.08328640198208644	0.02508264534898955	0.042518568069890794	-0.05531944848175563
-0.9349999999999999	-0.006496693847466995	0.03265444378160972	-0.0653364315925662	-0.014838673243186402	0.051264261081269545	-0.10833661539300439	-0.09522505848204284	0.03861333907852447	0.07898524163826473	-0.03424982040001608	0.047035679997446025	0.016388285485012147	-0.034367607003533106	0.0869819564168679	0.026233426447175925	0.04330815144736047	-0.05556446281106909
-0.9339999999999999	-0.007072152405900756	0.03473137132791688	-0.06578911830983586	-0.01462733240558758	0.05485082077434385	-0.11081167847933669	-0.09030545637407736	0.03911845976610748	0.07971970156460885	-0.03144266210209777	0.04767053241590296	0.01620340040959504	-0.03516861775617986	0.0900449392119516	0.018957654171631852	0.04417704596671807	-0.05562158449003626
-0.9329999999999999	-0.007979742616155002	0.03631019587201818	-0.06625837582764815	-0.014433766100652081	0.05671529184276784	-0.11382611721250069	-0.08639672533821725	0.03813320259781102	0.0801838288180694	-0.028354657249554906	0.050360469206087666	0.0161431693916867	-0.035994081519410574	0.08916945962194264	0.004964189691099906	0.04479997571840214	-0.05548302255042972
-0.9319999999999999	-0.008601498258128186	0.03704214205772134	-0.06709984670591901	-0.01463029000816877	0.05836400651830787	-0.11692909073482055	-0.08219866016783364	0.035877979342948084	0.08128399198165809	-0.025228767572990772	0.05430609472563746	0.01623823277869512	-0.03731763123259692	0.08941170587068646	-0.012157327980985785	0.045369891547727186	-0.055139187896301636
-0.9309999999999999	-0.0089429778533883	0.038028347836995734	-0.06814183458406928	-0.014925892077808584	0.059641706020397214	-0.1199710565897646	-0.07955758763269642	0.033963017320174906	0.08215943483699002	-0.02235119223719941	0.05920733613911441	0.016237754867060025	-0.03864980105816393	0.09111356896426354	-0.03439879341311827	0.045727601081946546	-0.054622044813938876
-0.9299999999999999	-0.009666779589063538	0.03864380786722949	-0.0687767891678261	-0.015318083848229457	0.05930949243291151	-0.12258502257130272	-0.07980884950554033	0.0318480657394508	0.08161423789625347	-0.019283024088159427	0.06543702135491831	0.016302315659485433	-0.039152692284097616	0.08706288273580755	-0.06127039089516932	0.04616687559964436	-0.053982680733633576
-0.9289999999999999	-0.010214816378623976	0.03898372520499725	-0.06901781026325834	-0.01572162556921299	0.05691892350059905	-0.12493998927088817	-0.08182422988379434	0.029483983680743845	0.0817015649792641	-0.016385252087909086	0.07245291033001165	0.01665095970001735	-0.039722354616970025	0.07848723288924885	-0.08645180623908683	0.046476320264748364	-0.05354286485017192
-0.9279999999999999	-0.010527897362970932	0.03885742408887249	-0.06964703997473941	-0.01620479484549935	0.05455820212797749	-0.12727046334816322	-0.08328835975348557	0.02659441946557574	0.0826845177871742	-0.013706997986661163	0.07917571378895728	0.017159866683709606	-0.0402940174666123	0.06880174325085106	-0.10462499434718178	0.04671521351311912	-0.05303076099272318
-0.9269999999999999	-0.010132099392548546	0.03890025042746058	-0.07056252121699388	-0.016691177096142373	0.0521933041737629	-0.12924370882007236	-0.08549749542872309	0.02403228231582999	0.08392087815600252	-0.01157707577242092	0.08425555472503073	0.017432383216785207	-0.04057906297121107	0.05473091441951646	-0.1157867000139922	0.04680876622297852	-0.05256832152466651
-0.9259999999999999	-0.009795094737995504	0.039120819191599994	-0.07167995157756488	-0.017080388945090067	0.04943396205625549	-0.12961531363775333	-0.08905014386185743	0.022556570540761135	0.08400114208510158	-0.009942810001275757	0.08735152806055538	0.017862191233311637	-0.039835121832754755	0.03735646697085674	-0.11795510898101137	0.04690621925783331	-0.05213541636269482
-0.9249999999999999	-0.008759153415479127	0.03883363454564347	-0.07249463818715657	-0.017555743958863085	0.0462684350294415	-0.1292696998211887	-0.09285844590140296	0.020236437702545212	0.08337481590270801	-0.00841803311926314	0.0885754307875747	0.01798896621929987	-0.03888384537725129	0.015895175867091164	-0.11145645793131755	0.04675428821833111	-0.05114209704952496
-0.9239999999999999	-0.007001406345602461	0.03847618751298638	-0.07300922318109795	-0.01798134446543818	0.0430518039166908	-0.12847152607032014	-0.09635510604789635	0.018187922881209764	0.0835239726965927	-0.007019607724065106	0.08850487429032852	0.017864056427744874	-0.03771869564286451	-0.003792834432897097	-0.09535335347088023	0.04684670998754852	-0.04973132174157055
-0.9229999999999999	-0.004767642949947475	0.039150617783596124	-0.07302481204696981	-0.018231440329119636	0.040535327951650185	-0.12717539664225871	-0.0990069884517872	0.0183364267069373	0.0831460859161755	-0.005661583001194686	0.08652875927341193	0.017558553050569824	-0.0361438719409475	-0.01826305032459895	-0.07276710978574001	0.04708168622833456	-0.04791555057507696
-0.9219999999999999	-0.002831573612349107	0.040824905048925136	-0.07277765718122306	-0.017892812842256092	0.03724595498292066	-0.12613326712614303	-0.10204834573843034	0.020232571964418206	0.08226142347450105	-0.004096033950586422	0.08410636385938926	0.016945992736066076	-0.03426707703977856	-0.03195676861469418	-0.05034088340657872	0.04690799806933822	-0.0463165744172096
-0.9209999999999999	-0.0019756010006272183	0.04260985176528785	-0.07240808375972599	-0.017378591326577795	0.03362733445390692	-0.12544452305013068	-0.10451041072370947	0.021583842944517612	0.08231825888346324	-0.002430062367580756	0.08281948392763863	0.016638625682586866	-0.03264102546250804	-0.04411026330220451	-0.025049779092012316	0.046544324056229644	-0.044882762234514026
-0.9199999999999999	-0.0010994689911879884	0.044837211522216334	-0.07227638851725945	-0.01693513107450514	0.030843659523190084	-0.1257923632083253	-0.10438158478305594	0.0236303319289399	0.08492474550989901	-0.0010203079716407817	0.08280926878924219	0.016583743382604103	-0.03173439045133721	-0.04974380019339105	0.003341709293500792	0.04634671448114509	-0.04326184288857307
-0.9189999999999999	0.00010565834006393609	0.048038566716786385	-0.07279467867501412	-0.0163395895401863	0.030168114497251423	-0.12665059036590157	-0.10268977077566843	0.026824561319134868	0.08764420701039047	0.00034574930078180524	0.08385063876535322	0.01665760459546548	-0.030725410162111486	-0.04887014066693739	0.028834425220594116	0.04637034539212081	-0.041643644306733875
-0.9179999999999999	0.0007668380409759655	0.05164699083528737	-0.07374151298061471	-0.015602886106424827	0.029716708813060787	-0.12781078785096422	-0.10081866316348433	0.030406335522154326	0.0907217561493468	0.0017704431105486646	0.0852432017263923	0.016856829463153703	-0.029599937665711347	-0.04401791704294975	0.047170456628207694	0.04642677876284627	-0.04024559632882501
-0.9169999999999999	0.00047413457111158876	0.054665252573395266	-0.07476329889825488	-0.014686838851892495	0.029931974296902853	-0.12946706757392118	-0.09685357099685075	0.033158109803776	0.09464915986744697	0.003301743950682022	0.08676321076752777	0.01741983485221547	-0.029048884224272306	-0.035763547269122786	0.0608685821438882	0.04669693419760842	-0.03908236983546546
-0.9159999999999999	7.770692830996218e-05	0.05611576769581576	-0.07540119833216771	-0.01407774179229574	0.03134721725599218	-0.13253309464504906	-0.0903270501790951	0.03429705137694125	0.09923567718945586	0.004885583087206202	0.08790040684594647	0.017939434669051558	-0.029482937332718857	-0.02239775423647841	0.06929358668215753	0.04709728655060329	-0.03779034387433608
-0.9149999999999999	-0.0007108807913610851	0.057116131412309146	-0.07601431278221693	-0.013484154645245206	0.03369647225362493	-0.1352803319082404	-0.08440097685347892	0.035486709859175715	0.10381988851407288	0.006062793882457588	0.0887751658250121	0.018419551789683238	-0.029891059722536376	-0.002460725162748112	0.07037172374557799	0.047660643709032995	-0.0363405094824158
-0.9139999999999999	-0.002138607648790699	0.05756452133964631	-0.0758129642013487	-0.012940173068694555	0.036362889705232805	-0.137350609155443	-0.08027694557877921	0.03559928531204409	0.10691955583416007	0.007125789672275968	0.08856715429439303	0.019343533571453297	-0.030287208355752673	0.01915402497461429	0.06220728730410974	0.04824677385174247	-0.03477520519291433
-0.9129999999999999	-0.003997052865291519	0.056891117563327806	-0.07525010820983545	-0.012463880816607644	0.03857301774512043	-0.1391055562037322	-0.07830008738834143	0.03371634280675495	0.10891533400530137	0.007940796511847703	0.08752021496340044	0.020603150093247192	-0.03097601161137563	0.038981573361657786	0.046989080692000855	0.048464282760900486	-0.033122503773954724
-0.9119999999999999	-0.005849897808206615	0.0554388311387045	-0.07508285752228089	-0.012464580310437151	0.04129824389921451	-0.14056375886134928	-0.07675928870643255	0.030160250058371127	0.11079273955686109	0.0085057264639601	0.08598845200852269	0.02215100572212776	-0.03213811253202141	0.06013546274664665	0.029375808888479692	0.04882903828228973	-0.031373136021908485
-0.9109999999999999	-0.007440634583173714	0.05379890605885167	-0.07530568289206169	-0.012403882322115091	0.044353929750083954	-0.14218081927082907	-0.0757264358119847	0.02761851865251465	0.11239973562757069	0.008915548412313446	0.08322645468402891	0.023961583117628	-0.03336725823285431	0.08235272466447047	0.007398450503762126	0.0494237788676418	-0.02977714871217514
-0.9099999999999999	-0.009119548936779782	0.051735982347477914	-0.07556509699576432	-0.012289039876777225	0.047471790642157834	-0.1433628214984329	-0.07689194524582316	0.025037430203786997	0.11159540299340062	0.009119169094802105	0.0788636765680077	0.025940295687443268	-0.03374204492956259	0.09802075101397292	-0.01714163561376079	0.050075696887366135	-0.028629500482171708
-0.9089999999999999	-0.01066447994116522	0.04951679490501903	-0.07556197484964071	-0.012233993628565882	0.049953974621783824	-0.14472511958279255	-0.07921463880597222	0.02189973760700587	0.11039286121662018	0.008727179587045076	0.07267559700231592	0.028160418622869443	-0.03399443810169444	0.10832283739536243	-0.039200144401688126	0.050491683364906656	-0.027748275193424352
-0.9079999999999999	-0.011662608853810872	0.04709102659077237	-0.07562006561913354	-0.012381646177105018	0.05256124392576838	-0.14660162607967384	-0.08052526401127044	0.01803134893092208	0.10898310772882186	0.007828987286601361	0.06488829609977416	0.030097729231568296	-0.03396521851054738	0.12079143805577391	-0.0540978344288939	0.050762888145638604	-0.02717092051929991
-0.9069999999999999	-0.011764179998529804	0.04475696568765675	-0.07550632117038959	-0.012468204303102031	0.05482661440236955	-0.14833037378943037	-0.08229361612187128	0.01450184446436072	0.10706746988165444	0.006834578188289709	0.056165471239891615	0.0313927162042794	-0.033513811413915094	0.12960199764115815	-0.06363139937263297	0.050928291445749736	-0.026493507909947697
-0.9059999999999999	-0.011988595221406302	0.04266702856809605	-0.07520826402473657	-0.012326670091889884	0.056901436027850125	-0.1486253117123086	-0.08561555007177186	0.012294861502974663	0.10440101466942446	0.005807107440508107	0.047019261045795194	0.032521073125828956	-0.03203578387415492	0.1336180965488876	-0.06629832289450151	0.050537086448412524	-0.02598007917306916
-0.9049999999999999	-0.01186820523441983	0.03972972071695069	-0.07453916001465906	-0.012203238332217307	0.057981584251693	-0.14890545972717442	-0.08912244124243592	0.009697368829853687	0.1011962410551417	0.004961529239154354	0.03797541316592765	0.03320150288510826	-0.0303315408501208	0.13347471911760672	-0.060571653452637444	0.04962447455671286	-0.02564499908081154
-0.9039999999999999	-0.011020910018627187	0.036897949959290105	-0.07388928619081861	-0.012164806540197037	0.05831196636957257	-0.1493428092103356	-0.09217446773976576	0.007659415272259876	0.09940405578165244	0.003939034549105087	0.0293417649826355	0.03358145798711592	-0.02785822038000562	0.13189721367680765	-0.04558603206221769	0.04891557170527275	-0.025322837363532944
-0.9029999999999999	-0.009880329516773848	0.03540140068715031	-0.07323520193515239	-0.012321064669830436	0.05872230203248031	-0.1485653610824761	-0.09421670652036912	0.007778020774434694	0.09746365979249226	0.002717462492686244	0.020948153676489622	0.03364317467238617	-0.024890991824314215	0.13061466042723413	-0.023709395914226924	0.04847134230103878	-0.02472745145401217
-0.9019999999999999	-0.008758717133583385	0.035164774015143875	-0.07257381581388814	-0.012140994912628551	0.0579994964299641	-0.1474855922140352	-0.09655347171394137	0.01005054525396055	0.09493331637781413	0.0015015775499454815	0.01450252049270875	0.03362962200689616	-0.02167661768561881	0.12600890319813424	-0.0004834009485427521	0.0477290673449275	-0.024423551214251295
-0.9009999999999999	-0.008226567824677523	0.035012902499564395	-0.07216918887184516	-0.011955375030511344	0.0569508933712045	-0.14683860413395347	-0.09842480770623901	0.0124933234480134	0.09313864990098461	0.0005645881678977016	0.010731608753287172	0.033662257892841524	-0.01887019328691996	0.1178654112830876	0.02396347976066699	0.04675848063385144	-0.024077184079147888
-0.8999999999999999	-0.007862821859211206	0.03591913501016138	-0.0713178235962987	-0.011995190872527694	0.05681378340168721	-0.14686167785742446	-0.09684352926445973	0.01593466994486479	0.09338199305185436	-0.0004237885453657778	0.01009605607284908	0.03344038750950261	-0.016832455401375707	0.11382864269036626	0.050517008400308136	0.04548537462564831	-0.02377703394393946
-0.8989999999999999	-0.0077410967186090805	0.037781934168864446	-0.07052719407108927	-0.011766184538313162	0.058415612366734024	-0.14727524528209524	-0.09276007613194812	0.02126862915624176	0.09356682121051346	-0.0016258427375863444	0.012148155147037444	0.03308126148093914	-0.01545828431889664	0.11560281058609996	0.07498397017744435	0.0441956007602828	-0.023357904860591205
-0.8979999999999999	-0.008429575043583932	0.039859547803977824	-0.06965256625570906	-0.011303646545910328	0.059933818335617665	-0.14739841199859413	-0.08943776090297716	0.027311351533063088	0.09387873468285579	-0.0026651943112972454	0.015382216079751515	0.03294538437262269	-0.014151356948864225	0.12280421049279487	0.0931711026244779	0.043017347233747324	-0.022921673754455675
-0.8969999999999999	-0.010308888236725232	0.041363912705860276	-0.06864099895618571	-0.010911086135885435	0.06126085312443057	-0.1481268547789793	-0.08511741620122909	0.03270968370463782	0.0951922781873378	-0.0031904786865336295	0.018976078908809833	0.03311653370601895	-0.013194392365095432	0.13456483988024945	0.10707297751729081	0.04197223426822494	-0.022528310702182995
-0.8959999999999999	-0.0119227251561662	0.04192615323205976	-0.06779467017359958	-0.010761824627178165	0.0634410755677961	-0.15012841348040146	-0.07921783187072087	0.03635497080963292	0.09734687181939124	-0.0028560288574576054	0.022833239569363093	0.03316263239059115	-0.012853516106057155	0.15091488683021514	0.1155002219833185	0.04113136352045071	-0.02216150123435558
-0.8949999999999999	-0.013635847909322405	0.04245795047643727	-0.06741818659705022	-0.010496871049315463	0.06658731275251337	-0.15191232833799795	-0.07372572068313782	0.039658589072411723	0.09960510675857587	-0.0020109511689150026	0.025769200969544104	0.03317891730008706	-0.012916566888692133	0.17246603973798072	0.11759639983746353	0.040381245798649205	-0.02189424843954389
-0.8939999999999999	-0.015573273456558503	0.042496509399627284	-0.06694327489865183	-0.010275131641419357	0.0699938260105776	-0.15343662715859127	-0.0704325619974465	0.04229854663956845	0.1009927170060904	-0.0008536378067207882	0.026255554135456327	0.033475768728675734	-0.013971168831462218	0.19483328043602013	0.1120320793430928	0.03954682628988528	-0.02168277001511515
-0.8929999999999999	-0.017811513904351962	0.04152440332490187	-0.06667127175100646	-0.010172694222403878	0.07209465527094211	-0.1551392721637967	-0.0696338423135785	0.04293430784983695	0.10165864867882593	0.00045288357573024647	0.024671386804717605	0.033875637795338774	-0.015614273352510661	0.21271030714752048	0.10066099243373838	0.038391226546263535	-0.021700861288785254
-0.8919999999999999	-0.01996240630342692	0.03991170843463341	-0.06659521041169426	-0.010352267941321266	0.07361523457694781	-0.1571512603123219	-0.069050727930846	0.041813616861818795	0.1028010135680081	0.001872743782167624	0.022075012544911187	0.034434451694858106	-0.018185721367563235	0.2301954161038754	0.08643054146997886	0.03701821302103838	-0.021701272963165198
-0.8909999999999999	-0.02214144760838238	0.03806796817278958	-0.06674076018043044	-0.01045584669160306	0.07437143127274361	-0.15934602549580068	-0.06936600851161155	0.04095439806900034	0.10369684906618859	0.003222511440788711	0.018691982835366737	0.034884353331558864	-0.020842750983890764	0.24779625898958454	0.06646131453021092	0.035582463566123386	-0.02238954850942236
-0.8899999999999999	-0.024526217249587232	0.035852796936292404	-0.06703807507376452	-0.010422345620555554	0.07418206560928159	-0.16134653850290975	-0.07220692049480171	0.03931235307352033	0.10232047018869697	0.0046373469434797965	0.014833686792015192	0.03539563744729881	-0.022864991216615962	0.26128049008319054	0.04147503648272999	0.034496251621347465	-0.023647538941515906
-0.8889999999999999	-0.026455090853655057	0.03292373941229876	-0.06734761806972772	-0.010528215315115625	0.07208230415214438	-0.16293132576582794	-0.0767933010082776	0.03681752234998388	0.1010687314862626	0.0056998218888034986	0.010173614821198461	0.03616075201435238	-0.025133918896637138	0.2666548802752161	0.01799109821362746	0.032988601809922746	-0.02514422125027239
-0.8879999999999999	-0.02764807394283234	0.029660145569955974	-0.06848336861030134	-0.01068365954960636	0.07048764946631211	-0.16470809405094597	-0.0808685603509729	0.03329975314470094	0.10042655479745534	0.006746108480216569	0.004921541280714413	0.03667176762869583	-0.02714171296730102	0.26608859017377606	0.0010431935061034172	0.031211503194606652	-0.026616461627415485
-0.8869999999999999	-0.02806670947282202	0.026536730976805634	-0.07037115492725413	-0.010591487038867784	0.0688779695172344	-0.1657193065652464	-0.08505571408642368	0.029935792118170684	0.09941771325216725	0.007463250762752635	-0.0008210630176531495	0.03653564280053306	-0.02870477717386834	0.26070202945753657	-0.011395286136961641	0.02932952524020909	-0.027855005823790854
-0.8859999999999999	-0.028540744176404006	0.023616869784480986	-0.0720535232830715	-0.010059076084827562	0.06684380092486797	-0.16447225984802316	-0.09060110846693989	0.02785082122051169	0.09755495359884885	0.007667120061471396	-0.006187848224972262	0.03620734343535382	-0.029351132123775495	0.2510849232108163	-0.016979342064830948	0.027672573846669386	-0.02932837395336259
-0.8849999999999999	-0.028824312828018523	0.02014905340169953	-0.07303601382138299	-0.009675378778030624	0.06394715409139048	-0.16285765661788762	-0.09637524860434249	0.024806776651924947	0.09519057539766844	0.007492585105682581	-0.010131277973224077	0.0355451007949134	-0.02993033241296738	0.23665320177438634	-0.01373958468750758	0.026130071704781807	-0.03056782675192919
-0.8839999999999999	-0.028665375904359816	0.01705997347443425	-0.07404305598448292	-0.009257744563118609	0.060210864175400704	-0.16146994059758527	-0.10196407123570662	0.021807370652176666	0.09362525733289054	0.007299664721854067	-0.013158736537253088	0.03439820797751079	-0.02981944089504077	0.22074428104378027	-0.0011221540937548361	0.024712100416342545	-0.03174251878330521
-0.8829999999999999	-0.028103181222191718	0.015418555958348918	-0.07469743081939276	-0.008580623011416667	0.056510569961296796	-0.159361897717803	-0.10594463063677677	0.02068439117854296	0.09180461964651548	0.007048938112167903	-0.017153653247722674	0.03302433142843544	-0.02924178313487031	0.20721239318305448	0.016997591820119538	0.02339810850292379	-0.03308135345172657
-0.8819999999999999	-0.027922528357875342	0.014749350473279622	-0.07476757731624878	-0.00747277798032801	0.05169743778637795	-0.15632491950204325	-0.10992711849371367	0.021772475611307983	0.08899629063648197	0.0066902377951328345	-0.02183730090326408	0.03158400795595849	-0.028291481647423167	0.19023579459692813	0.03424920571649333	0.02214013156721087	-0.034819593502636095
-0.8809999999999999	-0.028622622973773697	0.014245630297888187	-0.07470330902662821	-0.0064764084760841265	0.04640643415345464	-0.1528634850029788	-0.11390074634844316	0.022689265674501295	0.0865888268453336	0.0061648824192539605	-0.02680827471725593	0.030300436819154692	-0.027536955887169354	0.17198656838914594	0.05410299193120063	0.02064798765711755	-0.03651276037820901
-0.8799999999999999	-0.029373172481720243	0.01389978850962808	-0.07493886523734151	-0.00547778096353381	0.041288373094182866	-0.14993711019887954	-0.11522475897840802	0.024165869309862725	0.08695215275475761	0.0055599644120902505	-0.03205637625930598	0.02923274921947605	-0.02731365190845256	0.15946640359648348	0.07523803141244603	0.019110691517150672	-0.03817248392364988
-0.8789999999999999	-0.02980289492010588	0.014181341143524151	-0.07507690504221307	-0.004236961862714999	0.03763685609456276	-0.1474732256943613	-0.11472259442822431	0.026261973168629178	0.08766535932973601	0.005241155857375153	-0.037699657792197715	0.028142711149935287	-0.02702895882341376	0.15098820857645237	0.09277668600794557	0.017996540814411738	-0.03970736209123126
-0.8779999999999999	-0.030556149900266356	0.014944489378590742	-0.07461439893440845	-0.0028903200278534978	0.03327517590288168	-0.1446625026383135	-0.11458391890997259	0.029335221650186465	0.08896596988545362	0.0051297254431137106	-0.04412682706986453	0.027293241004478698	-0.026252433217492894	0.14426062527269057	0.10347796746874542	0.017217256302438325	-0.041109050790565475
-0.8769999999999999	-0.03171475838503993	0.015051758520099264	-0.07372571216404951	-0.0016284314167562411	0.029360860507252482	-0.14221427135073944	-0.11297946131817727	0.032136944114299064	0.09161257743214529	0.004907651579573007	-0.05126833758081494	0.027035783408011597	-0.025462670677699945	0.14159144389407105	0.11156531827982731	0.016874544413896613	-0.042363174117355545
-0.8759999999999999	-0.03257513287946703	0.013794338072253215	-0.07280668735313425	-0.0007366427210621177	0.026480322037473747	-0.1407786131426276	-0.10920386415653759	0.0332189554839264	0.09478788869195952	0.004741333478568754	-0.05889127420106227	0.026874237944810746	-0.025476787358064343	0.14407165779957137	0.11526416261183058	0.016526589767488022	-0.04329187492326043
-0.8749999999999999	-0.03352501838691171	0.012672529152062703	-0.0726105845247069	0.00013623621651598656	0.024309643732049822	-0.13897564498971993	-0.10529152906679583	0.03442879379193283	0.09837964241436495	0.004617338328364074	-0.06699314311185225	0.026799113346092314	-0.02554938758802639	0.15324954477312097	0.11234845596421916	0.01619881167324695	-0.04419386120100384
-0.8739999999999999	-0.03462754944638792	0.011618721277765306	-0.07230204318979089	0.0009353176656130628	0.022378392234608288	-0.13728372240815184	-0.1023434898395052	0.03524713145692001	0.10054888306720598	0.004647504518379467	-0.07483440684052618	0.027052495296698027	-0.02571209958603201	0.16307486407845997	0.10087232059781326	0.015697770254030168	-0.04512405024234606
-0.8729999999999999	-0.03600291546240514	0.009179086215447293	-0.07196695832918454	0.0015335518520492434	0.019825584147660977	-0.13640740284122937	-0.10110308212283284	0.034603258834932045	0.10148820432887508	0.004734144212718716	-0.08040312598594788	0.027396554790971032	-0.026327589837852574	0.16959412345699382	0.08265870203042125	0.014831114431161066	-0.046424781348297445
-0.8719999999999999	-0.037346908728044095	0.006001879913104348	-0.07179113008374832	0.0019186647991818323	0.017473435356760922	-0.13589810799892899	-0.09951292871176953	0.03196130692298384	0.10248021494589002	0.004771954908685316	-0.08357368579001974	0.0277063165953515	-0.0277064151292788	0.17482312960125596	0.06254314028017238	0.014159562001971703	-0.04787504553533317
-0.8709999999999999	-0.03839511933484294	0.00334867081526265	-0.07212176650790447	0.002361537685952058	0.015241121132824676	-0.13571721508923185	-0.09774612735436743	0.02984846175663033	0.10276402465943732	0.004232693118532082	-0.08596066553498491	0.027816849334869935	-0.02918310190688015	0.17979763878449653	0.03817335673365158	0.013549881843801893	-0.04910423547960262
-0.8699999999999999	-0.03968894964223843	0.0005614677059919465	-0.0728630605677268	0.002763839994986908	0.012534012992092633	-0.13560877853180753	-0.09830439659373591	0.027416358897160115	0.1004003534886674	0.00378667423687151	-0.08775990364129826	0.027903473457246655	-0.030159435221611994	0.17926391923562873	0.010143739856435036	0.013114059977947802	-0.0501648613799617
-0.8689999999999999	-0.041159391957942326	-0.0027701025442624055	-0.0737650003030799	0.00294984464786517	0.008783848556025141	-0.13550557949913597	-0.1006568788860459	0.024389460987875065	0.09795040144083626	0.0034766652094777874	-0.08906787429227227	0.02802096181378608	-0.031664268152248855	0.1728892950451159	-0.014737542807268513	0.01283256004189549	-0.051383074003810474
-0.8679999999999999	-0.042101923206996066	-0.006287835439424225	-0.07506075965338489	0.0029669976442362124	0.0059294812835165	-0.13626655396776877	-0.10259872640314215	0.020318448625903363	0.09555822442465635	0.003295616999392832	-0.08944384545274855	0.02804618497732554	-0.03350313121861211	0.16424649930560137	-0.03224968335623775	0.01254094103877342	-0.052558385196647704
-0.8669999999999999	-0.042276678569489856	-0.008804123143309969	-0.07643411431646364	0.002810759316195139	0.003830920434204481	-0.1365333661232387	-0.10511399701581278	0.01643824635518351	0.09316955371360358	0.0031036798036472427	-0.08972752368420445	0.027728251835063927	-0.03463955006100421	0.15297371526996698	-0.04440898853924369	0.012138366830515274	-0.05331831084874439
-0.8659999999999999	-0.042529058721197464	-0.010401772102054565	-0.07779124977890069	0.002728467024198578	0.002078337569894102	-0.13549270193612703	-0.10812351973945385	0.014264057451898746	0.0904987656861018	0.0033781369354065516	-0.08900338486419276	0.027165916704827636	-0.034486312722131034	0.13793656356650466	-0.04859446250319312	0.011467708326876111	-0.05370946823179061
-0.8649999999999999	-0.04217677138212654	-0.012319953522192041	-0.07885811807924208	0.002524414831817096	0.00023569854375789207	-0.13441275080110873	-0.11149960044826865	0.011350794313973513	0.08769655709148558	0.004174477076572729	-0.0863610897454388	0.026476166410011468	-0.03419703435853589	0.11893465701826968	-0.04331158892353617	0.010659582657890439	-0.05372742201415545
-0.8639999999999999	-0.04127548202641106	-0.013981151717359697	-0.0797076573654967	0.0021013726637290875	-0.0014610385615277054	-0.13346647648730037	-0.1146134284915476	0.008530192624615176	0.08610283398584005	0.004991141619629696	-0.08193813602899207	0.025761984039401078	-0.03375652528849462	0.10129817359504974	-0.027837725934245945	0.009963615987329134	-0.05342539766670708
-0.8629999999999999	-0.03990669979024555	-0.01399880336311059	-0.08046440772633175	0.001712264572952985	-0.002299213222795941	-0.13130284768231848	-0.11678608694609038	0.007561010859050088	0.08465796849449762	0.005906833228901938	-0.07742438122804317	0.025152839686338052	-0.032662228761299476	0.08478785789917821	-0.004478430507675808	0.009512501823221295	-0.052809271000840534
-0.8619999999999999	-0.03860877503933578	-0.012954990350761093	-0.0808429009567124	0.0015249926762079082	-0.0036964273066335063	-0.1282176922061547	-0.11918497209081157	0.008647539314431666	0.08275642029763924	0.007387809092648469	-0.07347378106255205	0.024588892058637377	-0.03087632428100692	0.06580008625553889	0.02036500237831285	0.009198510093694604	-0.05227185805776342
-0.8609999999999999	-0.03812756451429483	-0.01191183201050304	-0.08125775672046005	0.0012467000810274737	-0.005398486241716513	-0.1250691293511162	-0.12056396961619974	0.009993484002020134	0.08167870309971949	0.009242815015481406	-0.06955686105625208	0.024149629634937362	-0.02876599132112187	0.04481186572064987	0.04909541712404278	0.008801291927659216	-0.05160616060193655
-0.8599999999999999	-0.03769054169210541	-0.01026120775037863	-0.08158541514367819	0.0010791646610238854	-0.006576441460807664	-0.12274562300901168	-0.11844244451225493	0.012054446046885067	0.08296142352692924	0.011365256855030002	-0.06701851925444857	0.023596332520030384	-0.026885617750666797	0.028906971184152024	0.08199320536378898	0.008358746133379846	-0.05068151153947875
-0.8589999999999999	-0.03739546893197872	-0.007750203248322211	-0.08170997879543203	0.001346050143763121	-0.0059190235387416	-0.12146512671671938	-0.11421888719327417	0.015430276228497217	0.08439646842619526	0.014327461433390308	-0.06651805901690983	0.023152337398250216	-0.025188775018496243	0.019408590320295224	0.11160820009541006	0.008038806873507894	-0.049415690062234015
-0.8579999999999999	-0.03764214382572793	-0.004937174748114575	-0.08098779607114892	0.0018962115762616789	-0.005230998101600424	-0.1203685229379145	-0.10978769039327578	0.019471231727812642	0.08587463078312996	0.017952376261352033	-0.06603265163886396	0.02316226986114443	-0.02353760622254831	0.012930309700368963	0.133130055952153	0.007848070161052715	-0.048214977685297984
-0.8569999999999999	-0.03816792925848217	-0.002442065618801362	-0.07956684609575072	0.0025602400519553993	-0.004436805225433403	-0.11912342517258634	-0.10354642694249472	0.022650947061906228	0.08843696886834913	0.021869467962028426	-0.06527825849998385	0.02375436936807651	-0.02208877678133816	0.00968278107330759	0.14956361243320235	0.007816054415354302	-0.04728798649888036
-0.8559999999999999	-0.03791675541080238	-0.0012883642593791678	-0.07829051393506638	0.0029676313478220087	-0.002768614430551558	-0.1185334921580302	-0.09557810022041094	0.023645545996397642	0.09172963594664589	0.02586454984715458	-0.06394454969270616	0.02421003717686832	-0.021421291064992673	0.012572890825366027	0.15947954079769006	0.007615105655504685	-0.046237254702049466
-0.8549999999999999	-0.03715626138134161	-1.2482883800937288e-05	-0.07745431036641641	0.003418349974406142	-0.0004996278119063761	-0.11780785728134242	-0.08791736612631804	0.024855504217052213	0.0953971975976564	0.02966268736769141	-0.061944451833624445	0.024706244188522495	-0.021254457707080177	0.02025186793528026	0.16132948381377346	0.0073513783999062604	-0.045354317935134204
-0.8539999999999999	-0.03641104812096496	0.0014955173303768902	-0.07671735044617085	0.003665735523881909	0.0010297645557819323	-0.11668271831296632	-0.08133676088944004	0.025737929108988603	0.09796728479996916	0.033300700875769744	-0.06135446653775519	0.02548111148092646	-0.021562047782777333	0.026901696498792527	0.1532091312079907	0.007290380260617547	-0.04440818542032749
-0.8529999999999999	-0.03583317774510885	0.0021326212701625147	-0.07620064021955138	0.0036766074307217223	0.0002678499872765872	-0.11554228483460652	-0.07636731955245413	0.025165442634935555	0.0993821019331438	0.036950746278080746	-0.06175877769955849	0.026436200308150068	-0.022089826750640428	0.029570162922631926	0.13674351623131425	0.007097396208281398	-0.04339814665701085
-0.8519999999999999	-0.03544651446081719	0.0019100275728530514	-0.07606806902416725	0.0033283454258900692	-0.0012819140161016277	-0.11446869077768636	-0.07170358647232836	0.022651798050523978	0.10094653540636124	0.04016819815245901	-0.06229247160753955	0.0275346210988353	-0.02318899405924992	0.033852310520388784	0.11763589285612182	0.007145947877789203	-0.04217473562209081
-0.8509999999999999	-0.035164582284492006	0.0022960855775680995	-0.0762731930443666	0.0030205048459956887	-0.003436066169376722	-0.113645788887937	-0.06755299198399063	0.02065788753931059	0.10182085746240527	0.042985804034607125	-0.062192267092211435	0.028650977452418583	-0.024945879383308462	0.04018380007507085	0.09308632653442168	0.007348920933034754	-0.040942486922826773
-0.8499999999999999	-0.035593094820319846	0.002548521210045558	-0.07627354016615348	0.0027030973501656077	-0.006334903898814259	-0.11188512134408378	-0.06527490849104384	0.01860977921899218	0.10037183550553108	0.04566957784862985	-0.061402614163981344	0.02967933754441677	-0.026903304054059368	0.04113749121607369	0.06381056108015729	0.007435081338560913	-0.039594665353402246
-0.8489999999999999	-0.03598541818341492	0.002378993970405419	-0.07590732994645771	0.002208596428583521	-0.011238248310531542	-0.11004886739173832	-0.06386376586172679	0.016694547179025472	0.09912802148243763	0.047891435505394646	-0.06176042392547951	0.030494692217800563	-0.029337477497303085	0.03610686836940784	0.03611362330900522	0.007126923307466596	-0.03811298956778854
-0.8479999999999999	-0.03569098938048056	0.0016982847861467712	-0.075649932181199	0.001678279414715538	-0.016263637312324285	-0.10864458443198141	-0.062148113658142067	0.013717532017667502	0.0978488897072691	0.049254698672895836	-0.06354155332421643	0.030932310626164104	-0.03195662854162833	0.029222280169163204	0.01442398232622719	0.006792853504362736	-0.036384212425197265
-0.8469999999999999	-0.03455268946887381	0.0012320091832773118	-0.0754249047847475	0.0013210347653260506	-0.021847486751338237	-0.1072252695956221	-0.06111010184190825	0.010937976644953346	0.09646417401513173	0.05009074281187627	-0.06585481851394526	0.030771121734974607	-0.034063349761588424	0.020313412244246716	-0.0018083019088275159	0.0064530379905722	-0.03426908263241143
-0.8459999999999999	-0.03311323513735138	0.0012670463209863813	-0.07471830356545382	0.0013216736449034525	-0.027655338454401067	-0.10437255010537344	-0.06122292658688175	0.009566932254215885	0.09467179654068435	0.05087199651309408	-0.06645487290876918	0.030601791977349677	-0.03560927359189001	0.007066974373462896	-0.010204509380681211	0.006108370709776473	-0.0318837735603328
-0.8449999999999999	-0.03151265230380032	0.0007348938847100367	-0.0736714222616984	0.0012349578545249621	-0.0343501786705286	-0.1010015137545767	-0.06155832600898919	0.007644011082142396	0.09222459692529614	0.051689841223791666	-0.06521399326310541	0.030226541968177572	-0.036987109876371244	-0.013275074235562132	-0.009471316125269939	0.005721400847167546	-0.029273502412653543
-0.8439999999999999	-0.029465563459468092	0.00022609516726618094	-0.0727793219514909	0.0011432070300465766	-0.04161153986345772	-0.09766524931524272	-0.06147966551997628	0.005870942970561495	0.09123536210304896	0.05249869999763767	-0.06313394252173886	0.029642364972830678	-0.03778418292316193	-0.034661024378709354	0.00216361799116872	0.005445034152423175	-0.026522777663774186
-0.8429999999999999	-0.027055393140950377	0.0007941756665852899	-0.07169199579659011	0.0011391816678754487	-0.0478729848680222	-0.09315920225346946	-0.06017605361236127	0.005627977554962755	0.09039387220272392	0.05320298388715802	-0.06132224954266493	0.028955465215506387	-0.037734597061481266	-0.054187388836934594	0.022234744820598302	0.0056174920804817376	-0.023994084931168922
-0.8419999999999999	-0.025144032105675156	0.002383446389415474	-0.07025986719314754	0.001439595810636405	-0.05422850995667573	-0.08795498012270228	-0.059235273463238265	0.007216336393646428	0.08925477411908093	0.05404735386523338	-0.05984560253675126	0.028016080444864862	-0.03695351372991838	-0.0759471826273699	0.04289068658336837	0.005910243215377325	-0.021765110171345806
-0.8409999999999999	-0.02401546495580885	0.004243147791840464	-0.06805182456335054	0.0017368545628810537	-0.06040769420117888	-0.08305984952598407	-0.05842687112098789	0.008764048073759302	0.08856744064871179	0.05541781989742814	-0.058189230788740616	0.02690419682337468	-0.03558020140372164	-0.09904926863715521	0.0665821369986079	0.0060129697267992735	-0.019611691782422634
-0.8399999999999999	-0.02282086102112243	0.006330588467701633	-0.06559225767328358	0.0023591633311639106	-0.06552383887046526	-0.07904542599963338	-0.055302850276889186	0.011208230324718415	0.09016660637794802	0.05652672954706444	-0.056145152216329715	0.025466656930768626	-0.03454345283381796	-0.11304706459986125	0.09296989800371899	0.006038448833636825	-0.017523126883634686
-0.8389999999999999	-0.021477473837199643	0.008956567872674652	-0.0636218978353652	0.003381238869863207	-0.06889553729288252	-0.07571849071378482	-0.050810757132355666	0.014882442951039106	0.09189906105132152	0.05719936757970014	-0.05288619148664043	0.02365094916091616	-0.0335871224330532	-0.11899807746770621	0.11579953826811892	0.006074666693800368	-0.015396989265684419
-0.8379999999999999	-0.020412325587315705	0.012115062490617619	-0.061849697932653824	0.004460322622801159	-0.07160866172612453	-0.07229013116147334	-0.046601829342623434	0.019461057405859624	0.0937126588573045	0.05751972481100359	-0.04842099809822768	0.022029850175057732	-0.032286496094029844	-0.12128842819802126	0.13176840660321723	0.0061663596047402775	-0.01330719181290856
-0.8369999999999999	-0.020248618258944695	0.014713384893816447	-0.06048974281733082	0.005376686652195226	-0.07293065924258442	-0.0693039173113644	-0.04080072225075518	0.023306572724463948	0.09615284425651545	0.05774513136658505	-0.04438697083740046	0.020887576065572473	-0.030933343215820523	-0.11852395719569854	0.14302277545319328	0.006375119811179893	-0.011399178842539213
-0.8359999999999999	-0.020047079597303476	0.015441192468855891	-0.05937908817771905	0.006061020120057042	-0.07269417059400382	-0.06737760676276926	-0.032847727079251716	0.025200270927897846	0.09929830817578104	0.05817171546201945	-0.0406111760022624	0.0196923446000128	-0.030233212398650306	-0.10998604769906255	0.14844036066919647	0.006589296267033681	-0.009420813751749933
-0.8349999999999999	-0.020116765694697534	0.01598002264061474	-0.058650058642411004	0.006848168562358084	-0.07143339357440615	-0.06554635248627581	-0.02489880151835171	0.026796682548797808	0.10256680019842179	0.05870569764439426	-0.03776375436549111	0.01850593680952986	-0.028925936799617663	-0.09526388869388236	0.14682396231342595	0.006946524034057287	-0.007494942751152701
-0.8339999999999999	-0.02023067799161276	0.01644432850694584	-0.05793153889766867	0.007584475751487826	-0.07045844706768067	-0.06377056658689399	-0.017501455513631102	0.028030075362880172	0.10489394814766867	0.05949744700179169	-0.036515302608226954	0.017279482840445858	-0.02731779020651726	-0.08035484828098785	0.136187414672266	0.007266122302448939	-0.00545226169615766
-0.8329999999999999	-0.020941635414400157	0.016051598996677387	-0.05716709885607749	0.00811229854876483	-0.07166278859659192	-0.06246040401550109	-0.01156066105247734	0.028155675055761845	0.10669590780823665	0.06026370149975223	-0.03607194335178946	0.01590629932932506	-0.025538220398348636	-0.06765616147816322	0.11861374429566125	0.007389688973139874	-0.003471877102570289
-0.8319999999999999	-0.021712294121106254	0.014886278292832105	-0.056889495130459655	0.008326448976969493	-0.07342147099696843	-0.06158473101641152	-0.006139330736881793	0.02645142598801799	0.10880279348929431	0.060954136425680726	-0.03669538815658221	0.014549865194773613	-0.023973969375962127	-0.05328282554041083	0.09860927046711081	0.007637944281117008	-0.0017979547650797388
-0.8309999999999998	-0.02244318461609075	0.014095589376196338	-0.057107868774324264	0.008463567112746501	-0.07478960566313098	-0.06108532744997209	-0.00204955612259071	0.02502461058931845	0.110546327241632	0.06152868242088227	-0.03965478012835854	0.01306298551165219	-0.02250227813030243	-0.03583685413569893	0.07326032789039988	0.008194755152050518	-0.0005723133504845463
-0.8299999999999998	-0.023321665630801115	0.013201340347789105	-0.05781258398939635	0.00841892739080983	-0.07693588007897025	-0.0605497976559101	-0.0005446054261324947	0.023562730494738223	0.11014428850870749	0.06237675367215491	-0.04506459223974625	0.011683509332967053	-0.02033353255538739	-0.0213599311184656	0.04320738059533255	0.008826410190273562	0.00037031487681426475
-0.8289999999999998	-0.0236962011594757	0.011849145533130956	-0.05884412122404728	0.00817482589404093	-0.08049835997416487	-0.059995345989687976	-0.00038312014000894636	0.021706510749878352	0.10946250368000712	0.06323409936949229	-0.05313120583402531	0.010523306104214349	-0.018523016208907988	-0.009285129621932637	0.0153296135803662	0.009207945417001276	0.0007074967771992855
-0.8279999999999998	-0.023494910270294055	0.010216975944258244	-0.06072689221172968	0.007580597332287576	-0.08337802045332027	-0.05989507850886645	1.7269347980551465e-05	0.019130415092979608	0.10917011347551664	0.06393536474050054	-0.06394196532136408	0.00948386618975628	-0.017203713164662147	0.0014862154057191264	-0.005570255414248107	0.009857689074281957	0.0007214348264121675
-0.8269999999999998	-0.022475707436167544	0.008728210725386057	-0.06276812564627975	0.006799546939899603	-0.08611086147009549	-0.05960330118229894	0.00023814485544597144	0.01640270233127081	0.10878401195950589	0.0645892454792163	-0.07698581457760577	0.008310415227514729	-0.015573008185131744	0.008717373140554234	-0.019868327624474786	0.010404832299887532	0.0009710957934064308
-0.8259999999999998	-0.02181059815700157	0.007610250896363066	-0.06424853701082299	0.006254532185920809	-0.08881924423055935	-0.05817710699926932	-0.00112919876853306	0.014572019183645766	0.1075938646455193	0.06496129835493063	-0.09151912690469684	0.007333657865397807	-0.013192842609155804	0.011797925443112587	-0.025888516476157104	0.010652964237566261	0.0010942465118004975
-0.8249999999999998	-0.020818286907531004	0.00637705003225291	-0.06477751082859072	0.005639683352551205	-0.092097513224793	-0.05680707416306382	-0.0034260085961672986	0.012034185020096911	0.10619991321284186	0.06520922465026986	-0.10582570410370173	0.006302471864549876	-0.010699878574309271	0.00823477885383005	-0.022505792748183442	0.01050356462315803	0.0011581234688875883
-0.8239999999999998	-0.019308750774797805	0.005738498038479535	-0.06497297483623916	0.0051619111753298625	-0.09588958650123527	-0.05551972135011607	-0.0067561568044920365	0.009339151990915335	0.10569981050833029	0.06529860221339408	-0.11889294140415346	0.005056748071178878	-0.00782436237675887	0.003965875922911813	-0.008828044414977287	0.010455092963066525	0.0014069687857596017
-0.8229999999999998	-0.01766371247622207	0.006576499626983357	-0.06505486682770056	0.004777995541574082	-0.09864118522043354	-0.05349927224374159	-0.009201347700811664	0.008569231047422545	0.10528202418810191	0.0652755641936426	-0.13086057430356565	0.0035728528113170574	-0.004433500589016626	0.0017517150480420628	0.011688595301600829	0.010497407137088114	0.001787103266887085
-0.8219999999999998	-0.016319619579690067	0.008715598612198448	-0.06426404747895119	0.004573132688326816	-0.10185310379727486	-0.05141172499515132	-0.011740139080432841	0.010042023712579678	0.10392270469447633	0.06515165129025531	-0.14242025202115968	0.0018843836445940777	-0.0008022025978366673	-0.0031749696670178617	0.03249814297872729	0.010354276446362987	0.0023007842462828766
-0.8209999999999998	-0.015534497858841754	0.011312498415153275	-0.06230189729961814	0.004239003160097442	-0.10470347819329043	-0.049379296680532564	-0.01395787782712856	0.011427287026385433	0.1031588531000894	0.06496824127461015	-0.15212777282238396	0.0001907976227228036	0.002730619173347963	-0.008709436576305728	0.055673600594719264	0.010183653024774836	0.0028630967422838736
-0.8199999999999998	-0.014858515356892785	0.014269109706429391	-0.059815024421091274	0.003978101627233568	-0.10597714470903855	-0.04760060354604993	-0.012893828733458207	0.013408008035214003	0.10445612264425284	0.0646661220267574	-0.15900440137781777	-0.001451070536821638	0.005456916751210965	-0.00685393102540761	0.08052306883306241	0.010057686403653726	0.0032452166715180183
-0.8189999999999998	-0.014382874295093087	0.017979570967712206	-0.057033300443984226	0.003953916396217332	-0.10500058494095418	-0.04624424310740695	-0.009913660832238602	0.016457420323713442	0.1057609066202491	0.06447766626877874	-0.16417414528492175	-0.003086379213230856	0.008026142233760476	0.0020864660450864757	0.10113612067187168	0.010325318836911648	0.0037990898129583563
-0.8179999999999998	-0.014911191044449474	0.022024196307848173	-0.053967840339348656	0.0040283896741992765	-0.10335196210741676	-0.045131016700457	-0.007015045906766789	0.020322261311655373	0.10708407772055002	0.06438111761536922	-0.16907462507640297	-0.004390175989198277	0.010322581993534113	0.011858821175174545	0.11239065118428337	0.010860304841173975	0.004264234126444776
-0.8169999999999998	-0.016315878741692092	0.025542804900650043	-0.05057468262872485	0.003914913148673347	-0.10058245433786718	-0.044456017202995336	-0.0026714645211340492	0.023856014112227476	0.1091981913081891	0.06448480557231137	-0.17409912001674058	-0.005102484410917816	0.011927805898357156	0.0236671170222983	0.1177141240248349	0.011092477536278763	0.004580667603131792
-0.8159999999999998	-0.01722983491154627	0.027891223892623978	-0.046739525111785266	0.003729985776250892	-0.0960664186918123	-0.04546514598321095	0.004013566229123816	0.025817982179004533	0.11219310472275554	0.06483992994632443	-0.17814618932615633	-0.0059443954188538916	0.012368302842488813	0.03880312749455707	0.11646759973416174	0.011194619264295328	0.004723025891907263
-0.8149999999999998	-0.01815828392715744	0.0301453309066925	-0.04306331085984519	0.0036518492584097476	-0.09030652237409337	-0.04676802837002453	0.00993806354474534	0.02777275043534064	0.11553633796484919	0.06512968585854896	-0.17980178702506894	-0.006663239719330606	0.01277225538059002	0.058344325138033615	0.10755369899610644	0.01124819628701545	0.0044770380830782665
-0.8139999999999998	-0.019218648028588196	0.03206555161314932	-0.039683320963258606	0.003488920250804916	-0.0844081606061527	-0.04785371512219401	0.014344152500685933	0.029124165450945903	0.11781304471493842	0.06509685697497498	-0.17893889489117068	-0.006721803564041242	0.012886925456991065	0.07675903985626187	0.08945600949595311	0.01135671134865355	0.003931946922152651
-0.8129999999999998	-0.020753378625876177	0.032918899757851866	-0.03675053923306672	0.0033148027373573648	-0.08043242726637025	-0.04887856523539636	0.016793718027263323	0.02877414421909493	0.11927202565166414	0.06480980076901481	-0.17480438137349202	-0.006506950497273023	0.012999755175058835	0.09222425753801454	0.06441472229825368	0.011339586887436219	0.003131108922911057
-0.8119999999999998	-0.02215486417505565	0.033018037712537786	-0.03390354782480068	0.0031176936134791593	-0.07741696480778427	-0.04993559268558518	0.018826027479769362	0.026241422271126	0.1206596416434065	0.06410804630068355	-0.16923775244603612	-0.006427129372043282	0.013034954901217116	0.10931639586479672	0.03760255801128381	0.011171668509865937	0.002378832339161924
-0.8109999999999998	-0.023313942236758797	0.03322610598834483	-0.031184567838624132	0.003144706769032045	-0.07497790021872017	-0.05114234925919485	0.0203095957296637	0.024388659769741135	0.12141056905991886	0.06294454915173184	-0.16462823822163938	-0.006633899912827952	0.01315923150366435	0.12702422788542717	0.0070065768640831146	0.010949182401587721	0.0016963577280399134
-0.8099999999999998	-0.024932572615075088	0.0332216299401373	-0.028841811100205422	0.0031443902660082965	-0.07319360132393553	-0.05210241993407816	0.019227249236688317	0.022280320535859117	0.11933558917361453	0.06180874880336606	-0.16162600064123303	-0.006910281931478938	0.013875340398733185	0.13787453523471832	-0.024391365349984772	0.01072551241219274	0.0009023087302170975
-0.8089999999999998	-0.02676972000070239	0.03303397266190197	-0.02686979785609769	0.003046206431612271	-0.07281275925259025	-0.05234595086430109	0.01653132668447386	0.01983381752786599	0.11635615127711622	0.060597170125342416	-0.1600495258507731	-0.007203553374198862	0.014360951130603235	0.14400751577005289	-0.05217512251906844	0.010388111559885565	-6.650860968519615e-05
-0.8079999999999998	-0.02809679290491123	0.03235729167565927	-0.025433556241610433	0.0028679366709003506	-0.07216307277955777	-0.05299727347658445	0.014062239388392472	0.016865343833662783	0.11362207595503136	0.059126450375279305	-0.1588387604111331	-0.007715174431706107	0.014590329962253942	0.14902934792997158	-0.0739242671707352	0.010222735451968721	-0.0006419927819223403
-0.8069999999999998	-0.02884749907604799	0.031891646283198204	-0.023897459321868198	0.002785655873357666	-0.07111400890032386	-0.0531770016338692	0.010893817827778218	0.013751228442336266	0.11102117841147792	0.05758176609734268	-0.15796934701533422	-0.008667528410363083	0.014971868896071128	0.1515044213874305	-0.0899499496824317	0.010302599126965696	-0.0010019266111225772
-0.8059999999999998	-0.029983467233370503	0.032208852067584046	-0.022192709028107292	0.00285075122376859	-0.07041503370131505	-0.051719168302263994	0.006331577936201829	0.01168344515546399	0.1079392219834524	0.05607576545466988	-0.1569392311856896	-0.009258172518499742	0.0161955940705918	0.14988003768535607	-0.09720760021473984	0.010784931208164468	-0.0012724162619215476
-0.8049999999999998	-0.030326762468873322	0.03251823071418653	-0.020130634251044697	0.0028372874042692977	-0.07015081360006248	-0.05004367047144372	0.0016276090424147006	0.008741374385035276	0.10433256126314072	0.05499757160013993	-0.15550814233347868	-0.009877026638990653	0.017353717024883437	0.14161484727207813	-0.0949521281026364	0.011184524747428402	-0.0013554886769444323
-0.8039999999999998	-0.029785514292718952	0.032932293864306766	-0.018511755517497914	0.0027713145642898297	-0.06955488744828772	-0.04830442359721874	-0.0023452542371825134	0.006180438118215786	0.10175757756099454	0.05456700540844207	-0.1536396563111817	-0.010333212599743027	0.018408788599729366	0.13149432290878268	-0.08374110458296814	0.011488021077785281	-0.001501550472109807
-0.8029999999999998	-0.028924590020838668	0.03449362651091959	-0.017081395679254187	0.0029206038018530956	-0.06782366826002376	-0.04567095306143729	-0.005273850023782785	0.005619942176908366	0.09934878588093059	0.05473639408558108	-0.1519117862915938	-0.010763778901108082	0.019463766047457164	0.12076842954917522	-0.0657437430534973	0.011555948830905927	-0.001557758668965699
-0.8019999999999998	-0.028575502542168358	0.037249091237908066	-0.015288065891233733	0.0034064446901299903	-0.06682376528261942	-0.042135542472805924	-0.008460423582932525	0.0074241385352817515	0.09675925699538511	0.05540327689219974	-0.14898750679773703	-0.010836006123915042	0.01997222457674548	0.10526020037582395	-0.04752921399095089	0.011351025726799637	-0.0020549184750320915
-0.8009999999999998	-0.029186201657467815	0.040188831171917044	-0.013023294371768869	0.003967082743768361	-0.06642791443777148	-0.039131025711582224	-0.01151864784958953	0.008947107204927654	0.09460758977060489	0.056483280477261685	-0.14464658521636561	-0.010338906010338938	0.0198845268248498	0.08711163561163426	-0.026328518691401417	0.010997282176967152	-0.0028537307087590697
-0.7999999999999998	-0.029920005558906875	0.04406498078004505	-0.010743899065066701	0.0045571013137479235	-0.06506809703000649	-0.03717428725515805	-0.01157007856524742	0.011147167424907768	0.09523553125577666	0.05775404023485959	-0.13972112910638818	-0.009410793500356292	0.018963892443610027	0.07329032040213806	-0.0025458668074540927	0.010525363041995328	-0.0036321263341372706
-0.7989999999999998	-0.030798272627740694	0.04869981927209043	-0.008851007509345967	0.005532382471968231	-0.06179748083530012	-0.036077052131054735	-0.009196599652968415	0.014821189219787142	0.09632679956971618	0.059306842396473214	-0.13354964509902925	-0.007972295116813828	0.017735195591769577	0.06308411255475295	0.01738320507978622	0.010380210273842649	-0.004164266806173727
-0.7979999999999998	-0.031595835941398295	0.053930756908446724	-0.006999042605549899	0.006692172464067797	-0.05848130168054907	-0.03472105747773188	-0.007922674478378494	0.018548891827417865	0.0973497484880259	0.06088839655506559	-0.12682975712135736	-0.006179163267087728	0.016255717126424353	0.05561622117112597	0.029591412698974456	0.01064525298962633	-0.004511608619356425
-0.7969999999999998	-0.032904948232381465	0.0581552986638907	-0.0053482728797336	0.007626786734359576	-0.054638673108444794	-0.03343668118770945	-0.005701318139991648	0.021597128153175476	0.09893820673176755	0.06215212064722701	-0.1203130463082897	-0.004004614881915558	0.014602537382617268	0.05348701710532217	0.03657440635643218	0.011246274401656249	-0.00473938989290606
-0.7959999999999998	-0.0339296639028878	0.06065369776247241	-0.0037883066978452637	0.00822210942975855	-0.04967811169100437	-0.03305212566907375	-0.0013116172757733737	0.02301633117302434	0.10165267273170533	0.06314801072019056	-0.11436654748008923	-0.0016371796605685143	0.012083376520452478	0.057745839384272586	0.03781201891993668	0.012097015578364954	-0.004819863394846609
-0.7949999999999998	-0.035296267521829974	0.06281199659440347	-0.0029082413967013924	0.008808061627523619	-0.0443416652609517	-0.032425587447026845	0.0035045009466158033	0.024444024964516222	0.10480372707822923	0.06393555393010565	-0.10925544574596094	0.0009615953053134025	0.009419591498831759	0.0676629555461031	0.032017612088911275	0.01288294219321639	-0.004827628960645712
-0.7939999999999998	-0.03711591321662765	0.06465821496358852	-0.0023768977106368295	0.009550503828147431	-0.039802644447547594	-0.03163421915971094	0.007464146971633236	0.025662640667842285	0.10721592912749983	0.06459731462689436	-0.10419294066556013	0.0037175899568889096	0.006819301824450314	0.07668351680804295	0.018219497193691602	0.013675880812760426	-0.004920889662842666
-0.7929999999999998	-0.039139218734596595	0.06539255969901106	-0.001766076432447955	0.01010835030113681	-0.03686562388482057	-0.03098174854693824	0.00932317164584401	0.02535563777759928	0.1086789272529914	0.06520530438039494	-0.09793573070600177	0.006426211706338354	0.004240035293925465	0.08488018099851014	-0.0005459339875397332	0.014327958798542241	-0.0050875687722331964
-0.7919999999999998	-0.041077207685184094	0.0654978288333703	-0.0014925155599204581	0.010264393003721147	-0.03408654968610513	-0.030079221853179305	0.010869099031058215	0.02287061746005494	0.11005311526943652	0.06551473639928332	-0.09130711839737676	0.00892679281527761	0.0013118879559533983	0.09644194504659022	-0.020451053462611616	0.015130062036454466	-0.005436406542676254
-0.7909999999999998	-0.04264777622557734	0.06541522889153528	-0.0013350090176094738	0.010225747653548284	-0.03113854718558792	-0.029040784303291007	0.011286948157482702	0.020838447316448898	0.11093809472148995	0.06554898583156836	-0.08449281698139541	0.01105176887665035	-0.0014140741995718235	0.10964790099690087	-0.0437110710687386	0.01632301802331099	-0.005922702616112665
-0.7899999999999998	-0.04461755101272518	0.06507559090493585	-0.0011726732808408622	0.009979388129145115	-0.028700985669869897	-0.0275827740423841	0.008785685428205419	0.018358437515134798	0.1095343770597852	0.065765655919625	-0.07688378050021666	0.012991042308989256	-0.0037133031728797112	0.11897788627876607	-0.0700827927097296	0.017603949627753947	-0.00661039012781164
-0.7889999999999998	-0.04644055273881682	0.06416891815874562	-0.0007826120159557693	0.00951600557309702	-0.02779663985394266	-0.02643882038574591	0.004491820007178081	0.015489532335265111	0.10805437542854288	0.0659444776570872	-0.06880082473277094	0.01485058046409288	-0.006453046387914963	0.12468808573404086	-0.09232544114763942	0.018735840673802608	-0.007445874400162344
-0.7879999999999998	-0.047690410011953364	0.06248879784044781	-0.0003016536952916733	0.00901492550397263	-0.026883821312311956	-0.0260628528632941	0.0006629690205081183	0.011757481021418105	0.10708354316136809	0.06586236016844935	-0.0608578686285813	0.016558614190056654	-0.009584369726979307	0.12817578594852092	-0.10674507994965388	0.019611452243979307	-0.008344088269670055
-0.7869999999999998	-0.04849718092469548	0.060729069294653354	0.0004796951418402598	0.008531564017924683	-0.026367885351661922	-0.026066515445380578	-0.003683746735030212	0.0077390945332163705	0.1057571310227385	0.06545053973484403	-0.0534548146737788	0.017734566260074188	-0.0120511854335869	0.12822609300343527	-0.11495029972340694	0.020261602125226284	-0.009027275689360358
-0.7859999999999998	-0.04952875509279525	0.059738132775999646	0.0017434283084573092	0.008225877745780746	-0.025886392759643738	-0.024805228565381275	-0.009291912107988748	0.005428498150115686	0.1037741878646609	0.06478518837511749	-0.04671319858263782	0.018876868381839575	-0.01342474695963737	0.12261747962989196	-0.11480260219852233	0.020587178175320114	-0.009352748288620528
-0.7849999999999998	-0.050419118220314287	0.05827413244841821	0.003586565910178851	0.007840420651485118	-0.025666054702324085	-0.02393577642344631	-0.015491210326791216	0.0028654518844728957	0.1012315999766519	0.0638657597881395	-0.040360934206993215	0.019756515732395296	-0.014936363937754141	0.11004131452501419	-0.10536596755033474	0.02084407451536765	-0.00946392012967833
-0.7839999999999998	-0.050537011275932076	0.05709143654693747	0.005376328410638511	0.00751130245400116	-0.02574143787871754	-0.023897909780727446	-0.02171470851517829	0.00022648340778026738	0.09941054083438722	0.06262910063694112	-0.03377536433552731	0.02017324960371634	-0.01611977058797458	0.09554073065651313	-0.08765813773753484	0.021107988398440587	-0.009212646408774653
-0.7829999999999998	-0.05014148633856729	0.057650772200504095	0.006870566012858815	0.007396817331694255	-0.02460954914089895	-0.022919212539359	-0.026613458152789208	-0.0005846329033529145	0.09750734880888931	0.06141394685774979	-0.02765706051165343	0.020282205477098365	-0.01651731419393413	0.08138006059708319	-0.06431668391689437	0.02169033759133351	-0.00891920656346592
-0.7819999999999998	-0.04978557403211291	0.058533050276443045	0.008516750061125053	0.007748787988496396	-0.023831718050723507	-0.021314736606161993	-0.03184202934057814	0.0012072923893296996	0.09491578499017406	0.0605970352019912	-0.021975112740375148	0.0202415156440244	-0.016199172333605474	0.06357600182805977	-0.040768245132423574	0.022181252089771772	-0.00863225191984344
-0.7809999999999998	-0.049708339600304574	0.05882430558007634	0.010272904538389359	0.008149994222047548	-0.022572660834505678	-0.020077174882123777	-0.03695469031930859	0.002291286407184213	0.09279964280558838	0.05968820604716398	-0.015609696912618815	0.020263337579163626	-0.015696469648905278	0.044533453580121174	-0.0149156932613226	0.022644103366773714	-0.008413571907778361
-0.7799999999999998	-0.049378479494811084	0.0595386706917797	0.011990522541631021	0.008690283223263514	-0.02051961930373964	-0.020067893984986748	-0.03857564151718546	0.003762243426070446	0.09279069121586812	0.05857319926200019	-0.008294544684657333	0.020188743562959802	-0.015741350523605816	0.031116244632575653	0.013103515848060424	0.02294177049366744	-0.008173029856009276
-0.7789999999999998	-0.0488730640361074	0.06123116931873234	0.01328656551839676	0.00950227803492528	-0.016919488276770367	-0.020688636372279606	-0.037908240881512546	0.0064524556633192304	0.09312476345601924	0.057602303226231534	-0.0019423813215216656	0.01988674221094525	-0.015582301187730982	0.02293671193151246	0.036730452984934325	0.023216581352194857	-0.008040980539989742
-0.7779999999999998	-0.04885156168742359	0.06339425107325594	0.014712627189037132	0.010402018562902569	-0.01358865192729979	-0.021095693315441724	-0.03734150220528224	0.01027064341708955	0.0937519240387573	0.056814119916794886	0.0034479175778997628	0.01965858074896012	-0.014763471231290449	0.018741550337405394	0.052889075828808356	0.023733327131216366	-0.00806628297681717
-0.7769999999999998	-0.04952158442455237	0.06496815733756979	0.016360477480533132	0.011354299011185984	-0.009606520489986755	-0.021687927894598027	-0.03571350908954644	0.013783117309560167	0.09536617282739224	0.05587580392073701	0.00945081618587732	0.019876276688185732	-0.013717403257905686	0.020666077665066656	0.06520132795260832	0.02438051772833059	-0.008306520337511173
-0.7759999999999998	-0.049992809500665765	0.06523554622425692	0.017792228517900882	0.011966803813741803	-0.004412810295577223	-0.023367305346523874	-0.032383619531402764	0.015309663742289422	0.09779051698377984	0.05498296737147323	0.016030503681963338	0.020361032525150796	-0.012578518991279708	0.029489837807034167	0.07164531967013094	0.02508095790990762	-0.008463122879246051
-0.7749999999999998	-0.050607623314119915	0.06562552976212241	0.018741192188407554	0.012341687368967793	0.0017213723159608004	-0.024679803097998356	-0.028718362274454706	0.016750757215212953	0.10053059543990991	0.05418685539391981	0.021716317687226983	0.02111401457262731	-0.010833894780196501	0.04569181975369719	0.07093399704802157	0.025909746957972574	-0.008695330015803368
-0.7739999999999998	-0.05139031358567223	0.06587434515053198	0.019525504979854322	0.012514015143777547	0.007244610424186461	-0.025865149342069974	-0.025873001048416545	0.018371311554373913	0.10200428055399939	0.053620876274993956	0.02679009614572334	0.022146955617746097	-0.009075664328732864	0.0635220796941259	0.06183794539331382	0.02656471739223541	-0.00892677813290487
-0.7729999999999998	-0.05214548879279518	0.06516801262005646	0.0205486368627182	0.012547749049720003	0.011311374294242197	-0.027502903081084894	-0.024468254839928972	0.018533601605238835	0.10245018185285257	0.05335650671566015	0.032248448700014476	0.023126579725922893	-0.007681720929609713	0.0802508429993606	0.04698167677362375	0.02682961503558999	-0.00913087756753533
-0.7719999999999998	-0.05254928522580064	0.0636108116048059	0.02130757643164303	0.012237383048664372	0.014952345834649087	-0.029992634835364504	-0.023475042890256252	0.016602109059732716	0.10288577205831415	0.0533274727123274	0.03770469361874907	0.02413063141369206	-0.0066100594717240346	0.09889973338483808	0.031139011928616286	0.02710816770801112	-0.009031407943800153
-0.7709999999999998	-0.052398000320948414	0.06203045731327447	0.02153715323649547	0.011812803508913495	0.01824374154298176	-0.03297172036183091	-0.02363471571528434	0.015064193247128377	0.10294503846867804	0.05335003319015298	0.0431453366692981	0.024963128721355834	-0.0056504484195866195	0.11698586135963956	0.010463825841160667	0.02720535997085522	-0.00867228814778061
-0.7699999999999998	-0.052253463269685	0.059971804592427236	0.021733374651981857	0.011415534990492953	0.02045236087209392	-0.03594029143956348	-0.027106728297862214	0.013433498395793868	0.10081537287912626	0.05343269100523237	0.049429682997234846	0.025531524302614607	-0.004621578862468827	0.12787649699982848	-0.014968728212260998	0.0271752708072961	-0.008023257278571488
-0.7689999999999998	-0.051723181320373	0.05754828184877731	0.022104504999566406	0.010848698816035134	0.02046689106732768	-0.03859003244103007	-0.03226797036096976	0.01125920642526533	0.09844301343471112	0.053304255070330174	0.05613754694786978	0.026051551386428614	-0.0040886496868512996	0.1323567211195871	-0.03765344104376929	0.026708620408707875	-0.007414623644470988
-0.7679999999999998	-0.05053110263772835	0.05446854862692592	0.022244974624201073	0.010182463887189996	0.01974195286360063	-0.04195838204819768	-0.036899739965196916	0.00826574522883784	0.09630866547383476	0.05319812287853743	0.06306658406424746	0.026575812300100615	-0.0034233192776662843	0.1333473559069423	-0.053486511043372514	0.026046888948062195	-0.006855801104043637
-0.7669999999999998	-0.04857120409369137	0.051567357153763274	0.022016491983053974	0.009417757649881318	0.018777720253448302	-0.04490217963972112	-0.04200991567375111	0.004889715488667628	0.0941433877235052	0.052747248364452465	0.06920080386875625	0.026586385168350234	-0.0022991810243137077	0.1301047144015856	-0.06427614882702222	0.02517569195076958	-0.006217976483626115
-0.7659999999999998	-0.046913142719427696	0.049431490596974825	0.02156454739807649	0.008626789066311091	0.017540873582525783	-0.046208246946453535	-0.048042248519179764	0.002432674240395861	0.09111873018956242	0.051986271439474305	0.07465837467506713	0.026331739050732335	-0.000919755911498926	0.12085474423879967	-0.06738269313079102	0.02424027287037043	-0.005851027066716127
-0.7649999999999998	-0.044833421002233434	0.04654394573451882	0.020917246690195623	0.007680538767855167	0.015482273574177557	-0.047285985971205306	-0.05464808081880126	-0.00038280231520774674	0.08717060479979366	0.051022343483080844	0.08017433793219028	0.025699387868557976	0.0004735186741110751	0.10510049638629154	-0.06074822951462177	0.023169750182833883	-0.005687146454517784
-0.7639999999999998	-0.04201363354306994	0.043800456827008595	0.019865000368548814	0.00673560790850205	0.012607482435379376	-0.048330908071407275	-0.06107766861311539	-0.003377854584082228	0.08355994303236695	0.049735714286410056	0.08609330324807578	0.024910831920876886	0.0022797619095964836	0.08892240744579627	-0.043772250806676766	0.022162868078178483	-0.005558787101493334
-0.7629999999999998	-0.038461297954961685	0.04238159104402699	0.018577059213622824	0.006130576969875718	0.01008688308161698	-0.04838300535848971	-0.0664918679454787	-0.005005093850336311	0.07988909404087145	0.04785470314333848	0.09191908611219858	0.024073041008263543	0.004401465035758406	0.07354869544452568	-0.019019880916351886	0.021196546104381347	-0.005557101746118465
-0.7619999999999998	-0.034804359767694665	0.04223200314630119	0.017452883722243483	0.005997268317894099	0.007147081638250806	-0.047588306042507626	-0.07195440101970667	-0.004341947598308144	0.07603422465810222	0.045335504078652125	0.09728896372297396	0.02324055345314724	0.007004430125456427	0.05524062740698353	0.0068002753274006575	0.019988369076050828	-0.005933539800996923
-0.7609999999999998	-0.03155835948055207	0.04208837120585476	0.01608317726665099	0.00563771264364539	0.004066681165137469	-0.04661472663628972	-0.07659749074459414	-0.0031665339839871518	0.07295082087298499	0.04234691519397563	0.1022073995471566	0.02264564972332364	0.010166543764824914	0.03546210985253148	0.03658858553394798	0.018722415736882297	-0.006689588244236261
-0.7599999999999998	-0.02800570682533945	0.04263145360224379	0.014725020475561975	0.0052561981561260115	0.0023023898234159437	-0.04613600756959245	-0.07838147399641139	-0.0011977105987528486	0.07259766352585087	0.03934345130193327	0.10615446166746528	0.02195923486196541	0.013500731848166187	0.02213500386312645	0.0717062081654797	0.017386297413587607	-0.007701724426944182
-0.7589999999999998	-0.024365741723379287	0.04409255374398333	0.01344351028116841	0.00524583433802334	0.0023916900239447088	-0.046153830668315785	-0.07777220701430787	0.0021721755256838434	0.07243751187995734	0.03627254170087656	0.10865607959033344	0.021120165709179323	0.017084638312572755	0.015651004918179848	0.10433688281472538	0.016095329717263508	-0.008407767085468469
-0.7579999999999998	-0.021107469431063536	0.046133594065312054	0.01240965133695326	0.0053321834749608275	0.001839265031296094	-0.0457444272277693	-0.07714162942539651	0.0063677923718423604	0.07217053335344085	0.03343870348176879	0.10939848551251134	0.020072408218060982	0.0205193252377995	0.012501480021116392	0.1287594947446181	0.014949539922216636	-0.009172685994168758
-0.7569999999999998	-0.018560164687397504	0.047567845911605615	0.011551755112652454	0.005300119894874707	0.0018777757931189073	-0.045484839701251334	-0.07496112499280362	0.009639096064300594	0.07203195737578326	0.031051994538771836	0.10917089693795597	0.019301997740502817	0.023195636558029184	0.014862470904738821	0.14672828419676123	0.01397576713368412	-0.01015594914063108
-0.7559999999999998	-0.01569296580367862	0.04748143219345017	0.010883559361703344	0.00514450485673402	0.002753301305684445	-0.0460875836351372	-0.07017075578552985	0.010707659313050929	0.07280539542776375	0.028808742399216342	0.10881394103595429	0.018671259334870523	0.02501975671341786	0.023726862464275612	0.15695424263553956	0.013128317630734663	-0.011263279647183813
-0.7549999999999998	-0.013335907278839224	0.04739870828900651	0.01004790407596628	0.005157748825978058	0.00422023194894136	-0.04647523456914186	-0.06452220079342792	0.011320258367226369	0.07386275295116158	0.026413970653225642	0.10747096039698889	0.018079304360116816	0.026394220293533513	0.03698227514423601	0.1591905276934178	0.012875310154391332	-0.012813377341591119
-0.7539999999999998	-0.011547084189380729	0.04714068563851161	0.009081140023607562	0.0051317071024365715	0.005918437193293823	-0.04654705119933853	-0.05946899110336026	0.011540652714742328	0.07389545768339313	0.024049414234034748	0.10515205463844021	0.01753971524093276	0.027269284425419822	0.04899631554918828	0.15210775041633146	0.013004126470309097	-0.014471449373185395
-0.7529999999999998	-0.010426184856462276	0.04622934356549224	0.008098995479541786	0.004911223695796859	0.0063133625651809085	-0.04663691706679754	-0.056004646877847904	0.010450697513199535	0.0730880872327991	0.021597654687322027	0.1037130326012418	0.016897072306618213	0.02726478424404967	0.05789493004381799	0.13822007659418867	0.01315430894792518	-0.0160766670863982
-0.7519999999999998	-0.009540360934540757	0.044841860166411916	0.006952896304406352	0.004364784145915829	0.006500439983975684	-0.04688043769652803	-0.0517294512308569	0.007070034964921955	0.07227081804545968	0.01884708765641228	0.10326042389301582	0.016273302803156694	0.026117886832835353	0.07015287946585438	0.12234579830347243	0.013487885583409203	-0.017551475208167914
-0.7509999999999998	-0.008786590057870731	0.04418489463764636	0.005291598914384886	0.0039219871506615475	0.006853045057333195	-0.04748438014158688	-0.04741124653175877	0.0040199795651544145	0.07101268530970851	0.01591422266032499	0.10297151624663135	0.015426638213885374	0.024493421611067948	0.08513784679191527	0.1018290311312402	0.013486384254666644	-0.018832790283415203
-0.7499999999999998	-0.008922605265035988	0.04393177092626465	0.0030365817017456425	0.0035435512960349125	0.006634406089726953	-0.04811377880045254	-0.045047605811310586	0.0009339015503298919	0.0669908481692174	0.01308183215233721	0.10255877307932684	0.014286169560654175	0.02354594123066962	0.09414493188929933	0.07750158581687387	0.013389116452821708	-0.020107446732105242
-0.7489999999999998	-0.009259889014029587	0.04305939360040497	0.0007503087141955618	0.0031332299825738083	0.005087961426483919	-0.04871188363588529	-0.043786091909008236	-0.002140325600007975	0.06190911829368715	0.010465091758761355	0.10193711884693366	0.013082845649000956	0.022529979037638526	0.09762719095977791	0.05662847742909282	0.013277734095402605	-0.021369396391598867
-0.7479999999999998	-0.00879036024803027	0.04128806787535139	-0.0018375312759646193	0.0027060180259988343	0.0044825478345407906	-0.049366653577683606	-0.04234063831068265	-0.005936752492996042	0.0564610936710449	0.008036061260550917	0.10068381770439959	0.011898559432876375	0.02181368709844114	0.09879057603979463	0.04278779339886476	0.013207945937085889	-0.022469404686842807
-0.7469999999999998	-0.007521954850802969	0.039320166363380364	-0.00475917056889968	0.002070860401805114	0.0036162344076352652	-0.04972885712165982	-0.04189168175580049	-0.010038230533853365	0.05075322426594925	0.005757995750181642	0.09792909146799883	0.010462693419993025	0.02167185096964103	0.0975357191642185	0.033772212589410204	0.013275600502233299	-0.023449435978306288
-0.7459999999999998	-0.00610489173394704	0.03818165659418382	-0.007166097786804774	0.0015709052564100259	0.0027823701691493327	-0.048610261817848034	-0.04419518691888274	-0.012697919616095468	0.04448415236905203	0.003761797245881752	0.09315465315760836	0.009294078282664365	0.022255211276224537	0.09175901229423987	0.031875672458212025	0.013391848232354864	-0.02451633355002779
-0.7449999999999998	-0.004610139426751212	0.03697748777050864	-0.008599208312772682	0.0010386386922349438	0.0014594254744605458	-0.04683711510228874	-0.046903750512204065	-0.015717182212000233	0.0380345527055666	0.00188997539941423	0.08706416600514376	0.008209602239498926	0.022717091387902223	0.08034928160112706	0.038614460068874784	0.013453992931534013	-0.025514524069270458
-0.7439999999999998	-0.00317680540270171	0.03631830065552055	-0.009832920031758098	0.0004922285819279407	-0.00041539858019223885	-0.045042616831907134	-0.04893841409784827	-0.018842092549377167	0.03276986474760236	-3.15520799727409e-05	0.08061855248597638	0.007097781571606232	0.023242278382947908	0.06892131068089391	0.05596516937685103	0.013613780197571795	-0.02635032381938096
-0.7429999999999998	-0.0014032459526025461	0.03685650019424148	-0.011442809732040768	0.00011967984649852589	-0.0017161009690782273	-0.042432306211353917	-0.04993901031671347	-0.020591433967283378	0.02777099254658433	-0.0016950954552612347	0.07341815529207688	0.006007848023245117	0.024515727731008595	0.0583499479842428	0.0810800297131843	0.01384501951171516	-0.026976141721294138
-0.7419999999999998	0.00010681475097383983	0.03832197632847149	-0.01338924640203265	0.00010089803555863376	-0.003994494752194644	-0.0393774742920772	-0.05147100605406231	-0.019758347077106154	0.02209073806782156	-0.002990045440617793	0.06681960536806805	0.004982244642014978	0.025828140996382924	0.04491199360020913	0.10606558040309691	0.013839677960855766	-0.027701172778614776
-0.7409999999999998	0.0008832964992248873	0.0397430664674658	-0.015770439898204792	0.00011665922146299147	-0.006107945504588377	-0.03656454949456462	-0.052680653113679844	-0.018641250955343674	0.01669492082961792	-0.004045647057493304	0.0617153192279183	0.0043644157779275045	0.02623917697148638	0.031533616550398894	0.13329654750842723	0.01384407283861617	-0.028538405201201576
-0.7399999999999998	0.0016522247094898942	0.04156126847164993	-0.018426769546930028	0.0002544801767664749	-0.00726205005895028	-0.034624895931620034	-0.05087406441541681	-0.017006026734861502	0.014149472370772529	-0.005347127035929808	0.05798944246037951	0.0041219954999042775	0.025755947135643716	0.026433207931922977	0.16091412460863153	0.013601691649736696	-0.02917072125446729
-0.7389999999999998	0.0025706624862070902	0.044061959685938824	-0.021037745451722187	0.0007189258881960481	-0.0064411982356005265	-0.033370932830632596	-0.04677791883525986	-0.014062859955053065	0.01225370716007995	-0.006706417990468344	0.055081692182907045	0.003971390572188248	0.025299317232283503	0.02769369949705298	0.18421991440098606	0.013444681938908761	-0.029446996289910817
-0.7379999999999998	0.003058080231849816	0.04640584009415112	-0.023156200615765538	0.0013239222372045739	-0.005523647486704645	-0.03200944449996152	-0.04306142565181444	-0.009707700970929087	0.010515546609105322	-0.007875533106437283	0.05188752450709521	0.00420756819201717	0.024905610470983556	0.030434675533519497	0.20017779311207254	0.013000925672627941	-0.03007446208484927
-0.7369999999999998	0.0033045120341299384	0.04783920802309138	-0.02480422368341053	0.0020288343492182734	-0.004157893590154158	-0.030916804748955334	-0.03787516419144081	-0.0054004768911952925	0.009679350871237266	-0.008835810838116388	0.04839215862673563	0.004988778349647516	0.024031674075118217	0.03650224147668909	0.21099374285644268	0.012463496726244031	-0.030672919544211433
-0.7359999999999998	0.003903761998940116	0.04785737746939298	-0.025719510186036295	0.002522810378072783	-0.0023167213357226627	-0.031232388857154698	-0.0299133415973395	-0.0031638411764392115	0.010362717669233738	-0.009809760205267172	0.04503210485418031	0.00597135540643219	0.022437020948983512	0.04772123204433147	0.21540188177670408	0.012017807157898713	-0.031062720793716896
-0.7349999999999998	0.004306310422807957	0.04730820167665723	-0.026281204924666353	0.0029407944100104714	-0.00011947660749345689	-0.031776413598812614	-0.021876030340016738	-0.0015607731667777306	0.011804928849376199	-0.010956867840618705	0.04093022391686927	0.007101748262767571	0.021291596209894674	0.0636491754328372	0.21241927363874294	0.011448924051607592	-0.03185447673518365
-0.7339999999999998	0.004381985035926095	0.04654546365596535	-0.026132245858415355	0.0031974019407972148	0.001174302841311086	-0.03242373271883003	-0.01529056791608149	-0.0001454984582893424	0.012158098528261786	-0.012182653811164844	0.035821779956624514	0.008489598658569412	0.019856741221626027	0.07825905988907465	0.2003605204028875	0.010540825594470681	-0.032336993042763065
-0.7329999999999998	0.003950376870313078	0.04450311714440249	-0.02475395575695744	0.0034394832852600627	0.0004756951847401074	-0.03337439958653741	-0.010281767530927072	0.00033477285571896395	0.011495967813186672	-0.013136779975215994	0.030398186456500307	0.009860040549622353	0.01815330795508155	0.08942027204398578	0.18206216282150375	0.009363554852521628	-0.03297003610959414
-0.7319999999999998	0.0036589997806037453	0.04133161423160508	-0.02272945963965294	0.0035201350664285083	-0.0004596082930184406	-0.034351173816630595	-0.005676054050635425	-0.0010274068963221554	0.010889031745608674	-0.013928882622124264	0.02376763311083928	0.011227741746495679	0.016388706175845376	0.1014718731098097	0.1627060677276686	0.008207906334890889	-0.03346293014849149
-0.7309999999999998	0.0034525186561143876	0.03858963541962535	-0.02089944805970867	0.0035457573637301606	-0.0007494782691690013	-0.03556765304420595	-0.0022038537240593524	-0.002377008258248201	0.00980205361727101	-0.014953288625047783	0.01561390286130044	0.01250375852860754	0.014811501231114377	0.11425693037658331	0.13856258326562967	0.006851560143974699	-0.03386913149168919
-0.7299999999999998	0.003189756698639915	0.03581263000473735	-0.019407387353484816	0.0034723993937314022	-0.0014197113740600426	-0.03659256749593528	-0.0011032268771753641	-0.0034746879402548147	0.006401132230769535	-0.016057833985115698	0.006547108201101755	0.013713254975513888	0.013562247707152907	0.12126640154026505	0.11024489444333836	0.005519462294543449	-0.034590869040779994
-0.7289999999999998	0.0033220224709203734	0.032723756742095926	-0.01815895978459184	0.0031875792297484692	-0.003485110754310564	-0.03725884639224033	-0.001697872146142551	-0.005479525762219456	0.002581078730643978	-0.017452236813915677	-0.0020052203566108652	0.014976674743007255	0.012146798930820466	0.12350407085882228	0.08415480273313986	0.004124994768672757	-0.035542382945684806
-0.7279999999999998	0.004244210004808183	0.02902019373590492	-0.01711611176662921	0.002775519717856306	-0.00528948135019493	-0.038605235028293425	-0.0017572006742072781	-0.008446014719249509	-0.0008064135033823677	-0.01898169627347539	-0.009304350176391507	0.016175667219120584	0.011007333423939704	0.12359495882905433	0.06513299912882357	0.002778452931854038	-0.036461228307568094
-0.7269999999999998	0.0059931383543715445	0.02540823776030342	-0.0160523444987983	0.002362327744946452	-0.007327800274278491	-0.03959358353658868	-0.0025322234952329247	-0.01193884557633683	-0.004505432476447973	-0.020247897825293106	-0.01631846654429027	0.01715587572019316	0.010768418544030404	0.12145297080061865	0.05267409051840943	0.0013586830994969602	-0.037164866904317605
-0.7259999999999998	0.007599899249097996	0.02237356770962732	-0.01448792012070708	0.002191455902199493	-0.009654304019780926	-0.03904880688315742	-0.004787021190155406	-0.014420436570027896	-0.009491776123581007	-0.021107124925877872	-0.02444833806842924	0.018152975114761112	0.011489660275120469	0.11484387523795808	0.04841873933824235	-0.0001884379786918934	-0.03788482767028571
-0.7249999999999998	0.009374067046282557	0.01854667543366575	-0.011973151740031145	0.0019151814087988506	-0.012705655913662621	-0.03823411244759771	-0.007943799679639145	-0.01732859595931036	-0.015338236876699433	-0.021471833602998758	-0.032511426741398855	0.01908583874918367	0.01217965803973558	0.10305776404119839	0.05286082580153565	-0.0017575344939228655	-0.03842518687550839
-0.7239999999999998	0.011350037211146908	0.014592563807441	-0.009253107318033062	0.0017699266853656078	-0.01645609794960823	-0.037443890709656834	-0.011215464957669594	-0.020298157418074492	-0.020550317182451136	-0.02189378447733149	-0.03926370624194099	0.019826628952809226	0.013131325659952973	0.09219860039468619	0.06676769290122955	-0.003116851753906558	-0.03881158341998237
-0.7229999999999998	0.013245905228797435	0.011772488047989669	-0.0067004897940754265	0.0017972881248003044	-0.019772762177838035	-0.035569378942788145	-0.013515803856380026	-0.022147815631681885	-0.02552360520876149	-0.022494474851508628	-0.04475035572250722	0.0207054068793277	0.014312747482238476	0.08328579901791212	0.08705117282255985	-0.0041321782529303375	-0.038769686383476595
-0.7219999999999998	0.014787277420837634	0.009837822649432011	-0.004100066093548482	0.0021556366028655407	-0.023907124276000825	-0.03281447464709528	-0.016477540809673178	-0.021321289825414994	-0.03095982001841218	-0.023321171408237563	-0.049186274542800404	0.021720158220048507	0.015262070618092064	0.07087250311265846	0.10731292994061448	-0.0052234094516053165	-0.03890277350641931
-0.7209999999999998	0.015479629638816578	0.008044156498666534	-0.0014851589745155022	0.00243435946841904	-0.028401859825158113	-0.030062746768493222	-0.01912972101914474	-0.020052446333066753	-0.03599880965698126	-0.024204312806459388	-0.05122074741554081	0.0228033757922404	0.016132141992725762	0.05533148232921643	0.1298506518080108	-0.006389201047871635	-0.03897573041845736
-0.7199999999999998	0.01580900695018378	0.007398176880523579	0.0009627248417573059	0.0026772818200452683	-0.032017077806067704	-0.027740142006442293	-0.019299371172930353	-0.017980020770203203	-0.03882878877830948	-0.02527455344853894	-0.04934268102779812	0.02408050861261048	0.01647438924573571	0.04479256405063813	0.15469533254666717	-0.007827337310961906	-0.03864872249676975
-0.7189999999999998	0.01575433693349125	0.007712129679493497	0.0032832933872341996	0.0031553036287334775	-0.03382827156635295	-0.025877073989836193	-0.017271519102813278	-0.01449611525639062	-0.04114743985189384	-0.02668319790273149	-0.04437042532629929	0.02565512766744758	0.016281229255564494	0.03926962337526367	0.17566167032651772	-0.009416993574183095	-0.037956778342814586
-0.7179999999999997	0.014627770144138038	0.008871304308935925	0.005575160219415877	0.0035890302455604166	-0.03548968020010792	-0.024299262842026412	-0.015247088658514967	-0.00998803792964079	-0.04311824973410048	-0.02826539401802126	-0.037483860177574393	0.027803073380485384	0.015914832776497457	0.03665542903059983	0.18894235091039555	-0.010774088034419333	-0.03725299081522575
-0.7169999999999997	0.01280313534140411	0.010129062720399888	0.007852978041065524	0.0037603495811526664	-0.03667881110323647	-0.022995301668749808	-0.012518553403439282	-0.005561296213396203	-0.044036362284686735	-0.029641688521142604	-0.030062586538570035	0.030301059216615772	0.01521691990670141	0.03876311024128223	0.19631586324202052	-0.011795305699234242	-0.03641009904165138
-0.7159999999999997	0.010920776513810376	0.010640131190008117	0.009848665425994515	0.0037030842598914605	-0.03722088441269163	-0.02301247137793631	-0.00660325402689186	-0.0028738782661654467	-0.043425652850252086	-0.03093074504105436	-0.022709019806034448	0.03251356964084499	0.013728967389623816	0.04724028313417431	0.19789386144123494	-0.012583826659636237	-0.03540248335752525
-0.7149999999999997	0.008438797133477408	0.011424563691773604	0.011158046427706788	0.003905903133169767	-0.03712950950904431	-0.02313985324466265	2.5527997381041094e-05	-0.0006298809085822556	-0.041858016591560715	-0.03242800925546405	-0.016521740444415373	0.03451817700152448	0.012366184418271373	0.0615244445588804	0.19286199560070702	-0.013079333079195853	-0.03409323700881564
-0.7139999999999997	0.005285774186599983	0.012268569032061286	0.01209204540867422	0.004255001842825747	-0.037348170106777046	-0.023067110855142226	0.005758043689490528	0.001217476420215872	-0.04101218205991819	-0.034087395542469354	-0.010946630966997953	0.03642102218653503	0.011122297242759397	0.07452891564790592	0.17935184699476767	-0.013502639561639896	-0.03243809823895997
-0.7129999999999997	0.0015605795791201512	0.012455281294504805	0.012465023226767619	0.004283742550925864	-0.03899075902559573	-0.023345855490497662	0.009316647246317028	0.0018069344798029637	-0.04088907671050702	-0.035761406584866484	-0.004781727565650782	0.03820131697754825	0.009714582774728574	0.08424778199015849	0.15979995596967966	-0.01413296043371185	-0.030910696571137302
-0.7119999999999997	-0.0015187375624403341	0.012225602981193198	0.012473071123500382	0.003752776274122961	-0.041064308010392604	-0.023350946856032485	0.012328470492195216	-0.00011404282864552941	-0.04033324858055535	-0.037739631190802085	0.0009494964594970704	0.03968592296070679	0.007910715370780492	0.09574616623200305	0.1388866774184401	-0.014450601166058404	-0.02946786505716839
-0.7109999999999997	-0.004094748308217486	0.012815799495096756	0.012363802738994607	0.003227707828812277	-0.043293880108901936	-0.023424913207737784	0.014426469824794418	-0.0018725902962099658	-0.03972930430315245	-0.04022345009158153	0.004801655521629029	0.04078285215286659	0.0062553537800099585	0.10753451407527849	0.11432382223317424	-0.014606475153560752	-0.027995202469440903
-0.7099999999999997	-0.006328935036092487	0.013318569218730836	0.011973810340951154	0.002793747724540096	-0.04585939926783239	-0.022905085978432112	0.013608597848309421	-0.0037234164686715987	-0.04096434854938261	-0.042687328580711024	0.006313542247968324	0.0413202746171019	0.005319023645451972	0.11379519085166	0.0879591000640756	-0.01491055669334003	-0.026630795459567102
-0.7089999999999997	-0.008040832699983964	0.013670983247903777	0.01138619004011588	0.002012384225473688	-0.04942872893032921	-0.021915857412786885	0.010990142570574495	-0.005732697960752905	-0.04273071399038334	-0.0448945915241849	0.0066021774845236424	0.04165265896626816	0.004056661570704014	0.11575383130270547	0.0648531757185639	-0.015288520268060005	-0.025544717128992596
-0.7079999999999997	-0.00902116640707035	0.013340665179539144	0.010217318380942022	0.0010474895427440996	-0.05245885017439819	-0.021382461551676783	0.008464389016379085	-0.00835169404617012	-0.04457006468645078	-0.046646627488399484	0.005828285100454408	0.04162003685784222	0.0026906290930079142	0.11659049712404333	0.04857027500073226	-0.015609667541538166	-0.024282894225016116
-0.7069999999999997	-0.009407112025707196	0.013236777485132745	0.008554246024113862	6.289012395180917e-05	-0.05564490183307925	-0.020908744135337328	0.00515783172632472	-0.011547725805712545	-0.046821728864669065	-0.04805069942149975	0.00495053978509721	0.041104114238703846	0.0016112287761223382	0.11659435233491078	0.03765184823551036	-0.01580675873273782	-0.022933098184125426
-0.7059999999999997	-0.009865713663782959	0.013564232147332666	0.00669627148637373	-0.0008078107903701754	-0.058730918211500414	-0.019077556230000372	0.00029178090447580345	-0.013776300082349159	-0.05000105634437783	-0.049308167058164286	0.005851494854105575	0.0407708233361168	0.0015776574066087826	0.1146957832811716	0.034133875626857595	-0.016370964243007106	-0.021662692268131816
-0.7049999999999997	-0.010075144831456816	0.013102791050665292	0.004738376939779807	-0.0019275993558265073	-0.06251701657665892	-0.016113736108838827	-0.005173092123140242	-0.01633928056580058	-0.053725918028467406	-0.050264256452955625	0.00932875320526492	0.0402715561070553	0.0016598766539486786	0.10862535745669862	0.03964079788481945	-0.017017898472163128	-0.020242698975263342
-0.7039999999999997	-0.009547351086777426	0.012738780449993612	0.002097688099802794	-0.002957453759307761	-0.06661174330526602	-0.012383190750777819	-0.010926252074574955	-0.01882134197875892	-0.05672497176384806	-0.051100933970830105	0.01614465652910084	0.03955333640735567	0.0020596815453535625	0.1027087246494031	0.055048975683754525	-0.017457467621926476	-0.018669022188668137
-0.7029999999999997	-0.00881150519810515	0.01345273452044973	-0.0008295372263548979	-0.0038386576698654475	-0.06919749173605523	-0.00784873267181694	-0.016006061601400334	-0.019737618600199246	-0.05950973675065322	-0.05194702751488252	0.024164941850097564	0.038824703292215976	0.0030445974249837327	0.09783000462467273	0.0766414421873808	-0.017945985130055447	-0.01722254377096311
-0.7019999999999997	-0.008494488025270716	0.014963306778598296	-0.003937259972572095	-0.004542126557823464	-0.07191991099306476	-0.0025595856729585965	-0.021479832512551724	-0.018279097138807883	-0.06261035643631604	-0.05255106132182457	0.03302502237997267	0.0381773353080109	0.004783064638532287	0.08896529829063535	0.09785291688593824	-0.018827527809500515	-0.016082860643566135
-0.7009999999999997	-0.008845414789667888	0.016470980447343474	-0.007568666642832529	-0.005197311574259548	-0.07465794039448856	0.002373439499083067	-0.026985631586496698	-0.01653512449469276	-0.06517589417735593	-0.05264739019146346	0.044386756712026826	0.03756245647070922	0.006719711312261739	0.07937080937661425	0.12236028056572035	-0.019990306631177245	-0.014930433739965235
-0.6999999999999997	-0.009221118511916097	0.018660223563112994	-0.011520362020426668	-0.005712508734856286	-0.07629638261832154	0.006656595911217423	-0.029642530497792453	-0.014243095523052259	-0.06499758416363385	-0.05249348769926841	0.057061361666650726	0.03691888543801966	0.007965081237152852	0.07558901887097128	0.14868252151687122	-0.021117833285821976	-0.013660003806850287
-0.6989999999999997	-0.009447372190458332	0.021025967036961777	-0.015354039731188655	-0.005731542925800234	-0.07595676351421057	0.009862722090817892	-0.02966211143733158	-0.010573559300967646	-0.06404811091549097	-0.051968053648040434	0.06978534341000393	0.036318102212004356	0.009396835867166674	0.0765196831724527	0.17125635767209035	-0.02192164792638951	-0.012527365738310174
-0.6979999999999997	-0.010095757762310307	0.023499147085033523	-0.018832073866523583	-0.005653879884687275	-0.0753859626571682	0.013122668970535647	-0.030140984021296925	-0.006716621104652035	-0.063241438510574	-0.051095418244821285	0.08133101209739058	0.03563499528050391	0.010987352378448275	0.08117599792649376	0.18683089301996714	-0.022478153500136985	-0.011523773530939538
-0.6969999999999997	-0.011236828317377889	0.025429737439772872	-0.021813064502290692	-0.005692895373418894	-0.0749198586196359	0.01596993364663587	-0.02909251200945788	-0.003438502645844936	-0.061871541120231514	-0.04994864312318602	0.09125605916373583	0.035001911727457743	0.012256813565667693	0.08997408379011286	0.19739757517119624	-0.02275068348934966	-0.010571124766164534
-0.6959999999999997	-0.011671688259564637	0.025903699587818685	-0.024425657897025842	-0.005961308203705888	-0.07345355273710936	0.017357647936569003	-0.025533473375743174	-0.002101999320558144	-0.059297803322802795	-0.04900835413378386	0.09969881425732678	0.03394158987704045	0.013001489246403233	0.10351854097198109	0.20173336015455298	-0.022922042073351512	-0.009582289790048742
-0.6949999999999997	-0.011974995103251607	0.026165620181167634	-0.026753337988303507	-0.006236834496400405	-0.07105121994432519	0.018501065385865288	-0.021895213917341463	-0.001331356565070948	-0.05597595333082704	-0.04848853445889731	0.1062503079775637	0.032671210843695626	0.014112748106453573	0.12175145937775991	0.1997391209925994	-0.022830343065239452	-0.009006363939166939
-0.6939999999999997	-0.012491722332256261	0.02670206328441575	-0.02865758812833709	-0.006468506835924322	-0.06886221068595287	0.01957376362391376	-0.01948723227013838	-0.0007861016189494774	-0.05331362099818655	-0.048488421179966726	0.11058924990791262	0.03140024633911855	0.015162806884007899	0.13820045772950673	0.19008111950109588	-0.02267593421561144	-0.00914119382419273
-0.6929999999999997	-0.013177687159189187	0.026177873760214243	-0.030362452201610084	-0.006756190406161733	-0.06815990517508136	0.019878311611403302	-0.01910992727324703	-0.0015742123315230178	-0.05133037998681957	-0.04879385087534449	0.11404525566873457	0.030067545775291003	0.016158569813646283	0.15161360533370014	0.17459291733182633	-0.022540377538356176	-0.009875235924617655
-0.6919999999999997	-0.013681144368237417	0.025146321888470206	-0.03215191627255277	-0.007224838626459177	-0.0676197529903078	0.019585782829385365	-0.018453233764674535	-0.004800717471991167	-0.049334085652535026	-0.049394512037171566	0.11605772263423395	0.028531599763464473	0.016730434641364225	0.16535849269337585	0.156826645943769	-0.022314281251265087	-0.010868082217865347
-0.6909999999999997	-0.014003761586298995	0.024598470503039052	-0.03431358177877226	-0.007507684423708084	-0.06724359390395054	0.01869004619685216	-0.01776639886281103	-0.007624771599359641	-0.04783412410586803	-0.050206285864787425	0.11602896932607562	0.026800534307271143	0.01680513444636979	0.17798118942565927	0.13416757400954474	-0.02183517617264448	-0.012297771459035942
-0.6899999999999997	-0.014609392848799358	0.024320228508275952	-0.03705052428224467	-0.007671080137867026	-0.06735009534238555	0.017559847642760106	-0.018681506665030843	-0.010897430427648116	-0.04907270671484114	-0.051001004414951256	0.11549564860212505	0.025415828660216962	0.017307899342285413	0.1855734152581211	0.10733015217406618	-0.021081753914763912	-0.014050272195838515
-0.6889999999999997	-0.014970556759460841	0.02378437309842951	-0.03957616464706366	-0.007830667619866387	-0.06892111310373823	0.016052543639866985	-0.021124061131045	-0.01472642604703852	-0.051051704254211676	-0.052105755631510695	0.11508562238736018	0.024438358873726595	0.01678405709807793	0.18867443523282545	0.08331163540076782	-0.020401584674494454	-0.015736157927591882
-0.6879999999999997	-0.014383064807969253	0.02280866221598397	-0.04236153267640107	-0.008095083414815954	-0.07019212416793817	0.013625708279665128	-0.022805717093349803	-0.019197409545009748	-0.05297289765171493	-0.05327311109187257	0.11486084985361558	0.023465893099235923	0.015549265232043526	0.1889334855792671	0.06602122350694431	-0.01953143476772736	-0.01704144753932432
-0.6869999999999997	-0.01301157580658057	0.022292324282827222	-0.04538355184649991	-0.008451327812352036	-0.07155046641689614	0.011221151446936752	-0.02462284716903523	-0.02352765898263244	-0.05546883425944524	-0.054812421581965844	0.11447248778877736	0.02224940323841361	0.014622918279209179	0.1854577212190238	0.05342435028599986	-0.01870833505611034	-0.0177584976617744
-0.6859999999999997	-0.011428768515492143	0.02224244375248736	-0.048258142609876244	-0.008821456553555195	-0.07269638754281378	0.010474006055556147	-0.02788172370492241	-0.02647817167354277	-0.05901538356734596	-0.05664716528841083	0.11361244220957761	0.021100124569701974	0.014613658733343441	0.17628544982147737	0.04818392268371349	-0.017875658872212374	-0.018059457464470775
-0.6849999999999997	-0.009564652511848412	0.021793266449812287	-0.050487974192490646	-0.009472140130707771	-0.07446837898728255	0.010019722667891941	-0.03131108249579572	-0.029537413139913968	-0.06328604903818322	-0.05879973446267528	0.11241865655522433	0.01991292788902196	0.014293532305769551	0.16168072055570062	0.051643431186408295	-0.017206601783249172	-0.017584196397029635
-0.6839999999999997	-0.00712412190627868	0.021779926282355352	-0.05234701557321778	-0.009989226057130972	-0.07603311996220605	0.008801636144312201	-0.03404380844208737	-0.032063119847067716	-0.06702815443841689	-0.06149782378455346	0.11106765284267764	0.01867026841272532	0.014264381260884888	0.1479441083679801	0.06489801526106002	-0.016426623324199766	-0.016475789154025033
-0.6829999999999997	-0.004603266258089538	0.022792126654035575	-0.053834249603531094	-0.010057076617237377	-0.07612899606355644	0.008184224407041137	-0.03470670197593441	-0.03273956363053005	-0.06990302949400366	-0.0643971152836581	0.10989353325722016	0.01723495785391022	0.01535457268019616	0.13536153056636516	0.08514733320563628	-0.015580731838742805	-0.015145737985123938
-0.6819999999999997	-0.0028714852623225678	0.024134544910884122	-0.054888114567165386	-0.009772224970560761	-0.07552102598579476	0.00805451393690758	-0.03530617385347869	-0.0304320216486131	-0.07290175103428377	-0.06715630973325361	0.10945042651007432	0.01589080252182056	0.017142778656842217	0.11922882047371898	0.10687808833871099	-0.014983025861871118	-0.013810301246475103
-0.6809999999999997	-0.002022756859838445	0.02551829691109272	-0.05579411919447014	-0.009520993817715788	-0.07411277759439255	0.00798640410070055	-0.03627625781589875	-0.02838853870720595	-0.07527097737845495	-0.06906271521515173	0.10932765316747013	0.015005347872493824	0.018419504750162588	0.10090246721134569	0.13139005601823037	-0.014839024916831327	-0.012209853554460064
-0.6799999999999997	-0.0016088804846864176	0.02739644512634781	-0.0566647108938297	-0.009176619117460205	-0.07182046941382678	0.00706200155924952	-0.03478318245048575	-0.026353591685784328	-0.07500414741141427	-0.07017121836972429	0.10900235282819105	0.014532990359870546	0.01887142111524171	0.08694836747454172	0.15797305722600133	-0.014993103718603545	-0.010262205414574233
-0.6789999999999997	-0.001324901873193442	0.029645936389785372	-0.057402357335787545	-0.008699546393100352	-0.06795073257438895	0.005338169078062319	-0.031256061611194236	-0.023254022200434935	-0.07391428790216009	-0.07070049569805219	0.10846525357725628	0.01424086757660058	0.019551675767018262	0.07814757526288332	0.1803055742999798	-0.015022420584620607	-0.008238591861586821
-0.6779999999999997	-0.0016468013717286113	0.03211354526792499	-0.0576613454956953	-0.008231799709632304	-0.06477951385528949	0.003989902369222464	-0.02822196873453121	-0.019238615880556677	-0.07235227081937624	-0.07043632837887663	0.10750357404829092	0.013932578675609167	0.02044362072018868	0.07242526413885418	0.1956216816100423	-0.015154301055129927	-0.006177488364460961
-0.6769999999999997	-0.0025082178564655067	0.033887962393838955	-0.05764119338432765	-0.007713273700149903	-0.06147277520260441	0.0029309785327690453	-0.024710911124776413	-0.015379973048334912	-0.07003844321336208	-0.06946487112230505	0.10533400346845805	0.014256944799162891	0.021785263326035306	0.07204159393894087	0.205750356606212	-0.015050102604754971	-0.004042878812093652
-0.6759999999999997	-0.0027210152100433493	0.03442473320309623	-0.05739216472774699	-0.007307427495254065	-0.05695966183070732	0.0007608169021509887	-0.019048511978584294	-0.013239642475625358	-0.0672235405309342	-0.06837846210259318	0.10193902293772186	0.014836865104290175	0.023234365274133008	0.0771131096133515	0.20937146026446912	-0.014871792827701276	-0.0020850285982627692
-0.6749999999999997	-0.0026622886519048587	0.0350526111525418	-0.057316387403200296	-0.00693595128325853	-0.05224635956548844	-0.0013401804411426047	-0.013647436070152537	-0.011441688366931858	-0.06410708453819004	-0.06762254995459206	0.09690725949640869	0.015575993515584696	0.02508157446090871	0.08724122924459231	0.20573712972370187	-0.0143768136043816	-0.00037795107877487845
-0.6739999999999997	-0.002812386307799826	0.03576045125571311	-0.05721893859188132	-0.006472637381332459	-0.048232035923263444	-0.0025300404056283208	-0.009897154160350172	-0.009866262897934477	-0.061846496526647095	-0.06691781422568628	0.09020660708543367	0.01651192328522137	0.027020241883834804	0.09711038346662118	0.1938115001376986	-0.01411492037917923	0.0010322682276623942
-0.6729999999999997	-0.0031849023426307865	0.035712989475354805	-0.057247012403248185	-0.006177671731290599	-0.04596602403701271	-0.0043118288732127185	-0.008504437069996523	-0.009502010584846777	-0.06046756205660372	-0.06610186047625548	0.08324939697326467	0.01744320093087329	0.028900129580596092	0.10667802166643522	0.1763890208009875	-0.01397376481010116	0.00229754253471136
-0.6719999999999997	-0.003322918197879154	0.03498126725862372	-0.056903534692434754	-0.006228178455180265	-0.043429061357232325	-0.006521862589625036	-0.007656506448108674	-0.01158050466222657	-0.058629671227381344	-0.0654401263289851	0.07674994717581823	0.018310102787423604	0.03034506741851695	0.11926233324624676	0.15790570292619385	-0.013722844389956362	0.0033628629897826533
-0.6709999999999997	-0.0032727330786593294	0.03448492387739209	-0.05622589387271143	-0.006159800106146469	-0.041151713140316994	-0.00858470399485901	-0.007663340286588247	-0.013392626231733736	-0.05664080979600312	-0.06489330262259176	0.07130493403337228	0.018870095963895057	0.031552991769571694	0.13306449022519512	0.1356894767200585	-0.01365683782732929	0.004284961777923019
-0.6699999999999997	-0.0034192018637328385	0.03405650588069137	-0.055338496466532015	-0.006034511607442351	-0.039661865323107705	-0.010494572681088832	-0.010183673144513909	-0.015418677210096333	-0.05675104695299075	-0.0641530055273685	0.06691403768256066	0.01922195190604516	0.03284523756990907	0.14109861612289049	0.11044771446077213	-0.01359859558946582	0.005022604489369592
-0.6689999999999997	-0.0031605463481889865	0.03382894379328777	-0.054120676877501925	-0.006021773910992283	-0.039846729849847315	-0.012375713498405518	-0.014444779746793951	-0.018126776629898263	-0.05761100823348205	-0.06366891459180553	0.062399881690991955	0.01965781091422616	0.033683114370399905	0.1428746744555013	0.08894607964918448	-0.013801415034359965	0.005674518046041027
-0.6679999999999997	-0.0017578971640762314	0.033178063792772064	-0.05313237425595261	-0.0060774558642438525	-0.039993463203815784	-0.014797804609730505	-0.018253146490826638	-0.021500197800603974	-0.058523553528866096	-0.06383323025896083	0.0577983567584032	0.020053728001925394	0.03444656317409048	0.14131811561090435	0.07447715098417224	-0.014345694553050218	0.006689289612309292
-0.6669999999999997	0.000862494885614776	0.03250088210173553	-0.05200017876582478	-0.006212611168395205	-0.04038645482665029	-0.016703876465932545	-0.022177156662672427	-0.02511615257065351	-0.059850577845783993	-0.0642317210943023	0.05259516250392798	0.019876025684666947	0.0358331777279367	0.13652672951062483	0.0652590017481106	-0.014996263243232322	0.008221438983703026
-0.6659999999999997	0.0036722962991041657	0.032450448795890076	-0.05099083758926318	-0.006042567292963355	-0.041072047126647235	-0.016741517535045856	-0.026763534120932683	-0.027236860614260037	-0.06219850274164663	-0.06439025415114538	0.04792827850060487	0.01960887839366095	0.03828094226436216	0.1277428666874933	0.06338850177778525	-0.015449596499711473	0.009945136501022602
-0.6649999999999997	0.007092906493337823	0.0316597916379391	-0.05035214432864507	-0.005949982228420698	-0.04291073078193189	-0.016267087252776313	-0.03162606059897246	-0.029662316651572092	-0.06525697469790426	-0.06460860337408106	0.04393047727935015	0.019241897572809193	0.04079229719810121	0.11418804420905355	0.07051394214064119	-0.015973965270293624	0.011460708274106722
-0.6639999999999997	0.0115345911334126	0.030528487419839212	-0.050226942993649874	-0.005904497024819815	-0.04543573023053766	-0.015987004153183382	-0.03623889035840198	-0.03242599384712598	-0.068001642232973	-0.06478357152679064	0.040886882018578895	0.018794021286122172	0.043355073964435845	0.10063784903143727	0.08736033174017882	-0.01652153126403009	0.012522480690933096
-0.6629999999999997	0.016390998997139927	0.030505570718028677	-0.05002825675849122	-0.005480448576494221	-0.04761150904598193	-0.014490806257731003	-0.0399794058747794	-0.0339274787189558	-0.07070879414104327	-0.06468131082113819	0.03803797789773829	0.018276316565344036	0.04635381330438848	0.08655417791061051	0.10967746141145601	-0.017128658085789398	0.013570029875198302
-0.6619999999999997	0.02064823989371854	0.031605061051001235	-0.04975053907149415	-0.004729959504476523	-0.05085506199857523	-0.012008136080407055	-0.04397436014545914	-0.03238934256141009	-0.07369404516541347	-0.06430573431852374	0.03468627758096068	0.017525270839784918	0.049778720957774976	0.06890231709498425	0.13123221029693344	-0.017855616642158918	0.014348527675527802
-0.6609999999999997	0.02401573116093277	0.032629519441622824	-0.04973449851796772	-0.004051141551637516	-0.05441399950336332	-0.009577216113300485	-0.04765410184599437	-0.030344770608710207	-0.07590106930072626	-0.06331164662250849	0.030654215612610308	0.016858445278354867	0.053293245949688844	0.04922059548131946	0.15575187018144238	-0.018752196629327797	0.014825094499711852
-0.6599999999999997	0.026978583912317805	0.03409198339733823	-0.050137639932681444	-0.0033863747472968535	-0.05759518228503956	-0.0076700961006017825	-0.048304149136060716	-0.027917666911286457	-0.07582646548453147	-0.06147011017237057	0.02645477992353417	0.016610378400132346	0.05624836753297959	0.034835529960960246	0.18399815501612438	-0.020048158538844618	0.015130636156951342
-0.6589999999999997	0.02973351228298654	0.036432235604480945	-0.050849377142457394	-0.0027040183699069283	-0.0595982247513167	-0.006811780258325392	-0.04599223342733565	-0.023943823767641308	-0.07500310305416084	-0.05864854350983682	0.023537455789561904	0.016573051543699997	0.059384127862651605	0.02552920454581225	0.2082881827508911	-0.021561678299307854	0.015455737565987917
-0.6579999999999997	0.03165972651614841	0.03896077848739313	-0.05175709298366301	-0.002015881549412435	-0.06245212753739952	-0.006086259357451088	-0.043758909605919834	-0.019171503875263056	-0.07392168846069608	-0.05482015392529381	0.020949101265018588	0.01649692470703013	0.062485982777289485	0.019103307258001242	0.2246748694747601	-0.023002900789833844	0.015360164262140952
-0.6569999999999997	0.03267765943012052	0.04075653398462125	-0.05296291109597188	-0.0014133113744492494	-0.06484188644124711	-0.005105123781909288	-0.040423727897123174	-0.014745193489083298	-0.07197831916844472	-0.050351376080352686	0.017060527461299237	0.01661802567977454	0.06510499132994359	0.017557644200971598	0.23554823223797516	-0.024429341423977388	0.014615177717944926
-0.6559999999999997	0.033725734217650356	0.0413425097524618	-0.05454217291949902	-0.0011255702367207708	-0.0660248083976614	-0.004939302264907394	-0.03500125235399174	-0.012176835978127137	-0.06864360349242274	-0.045485945892711835	0.012406772590953885	0.0164193890501947	0.06715794215789761	0.023162771065582306	0.2398090938833907	-0.025586432834712413	0.013910364398372739
-0.6549999999999997	0.03476344257427131	0.04217457776368879	-0.056713358439288555	-0.0010408306216021974	-0.06646630814325788	-0.004941601858300128	-0.02979953100289942	-0.01032131050434089	-0.06455255287466238	-0.0406890550285017	0.0064317182485892025	0.01626254413194358	0.06914784918391471	0.03452500209711011	0.2366236158573357	-0.026253523062664708	0.012902299853874163
-0.6539999999999997	0.03569257246541991	0.04338095617197383	-0.05873237430919732	-0.0013079412592599334	-0.06708504529177967	-0.0049807241158312705	-0.026594707024549153	-0.00858291053455358	-0.06124526168650811	-0.03630066638610218	-0.0011777330330635188	0.016422217683505953	0.07064526192342784	0.04438829581774061	0.2244231309841395	-0.026658851420285835	0.011931618548622127
-0.6529999999999997	0.036202717589093956	0.04345785245995148	-0.06031443973402238	-0.001744890977836155	-0.06868876849040104	-0.005222291579009282	-0.025241674256674486	-0.007659508816251188	-0.059056381067145204	-0.03188252212107939	-0.009034227142981912	0.01662307968995487	0.07163990249507314	0.051184184735755846	0.20528666829836215	-0.02716085116599271	0.010826910826185181
-0.6519999999999997	0.036542021780889736	0.043201556530344534	-0.061832882004854775	-0.002421554182040323	-0.0697973259481339	-0.005608956495470298	-0.023826531875529706	-0.008962934359365553	-0.05645178771687402	-0.027164864242385955	-0.018524898913062013	0.016915562952712113	0.07230365456897694	0.05950689405630741	0.1840882122227262	-0.02727211245901941	0.009611658154887527
-0.6509999999999997	0.036757174679946325	0.04315012102369731	-0.06301675215227162	-0.002873405651907103	-0.06975391625864505	-0.0063622743712302724	-0.022882467768156094	-0.01018882588930764	-0.05392447399426725	-0.022486910040303728	-0.030016700802744056	0.017119383231441052	0.07277027562420867	0.0675867632452666	0.15837891383958333	-0.027284813261950692	0.008296062384761615
-0.6499999999999997	0.0363381611049993	0.0433893671126709	-0.06404022450794183	-0.003226622496455344	-0.06987371299662012	-0.006816970276631714	-0.02401766073830036	-0.011270581552485484	-0.05372673108239344	-0.01775593686343758	-0.04246620500637438	0.01708824411767541	0.07300107948406097	0.06957884367475446	0.12905933829014027	-0.026916248517367018	0.00716329855210009
-0.6489999999999997	0.03599600488282352	0.04285238586876633	-0.06460158241610116	-0.0036029755622788294	-0.07079874863792587	-0.007289046603350471	-0.025914134618091948	-0.01272176770676316	-0.05424373405621376	-0.012872065971280818	-0.05493374817756489	0.017043442894360977	0.07245489936013545	0.0674706655904133	0.10297350028734531	-0.026433728684972038	0.005944859343718832
-0.6479999999999997	0.036239418547097266	0.04158249293466997	-0.06498736758630017	-0.003999503865216607	-0.07038342075734504	-0.00854190660838515	-0.027725532485122658	-0.015235243423422114	-0.0550465735756575	-0.007904544870777849	-0.0657773169301	0.016638587774893118	0.0719070913351727	0.06432739800483765	0.08197295825684273	-0.025804867223829134	0.004795490460070179
-0.6469999999999997	0.0367171703555108	0.04051248268915408	-0.06523484334174767	-0.004542479405538188	-0.06982413810139722	-0.010035988835691935	-0.03008536809560213	-0.018465060498205448	-0.056405385888496834	-0.0030148714174635864	-0.07462432459293789	0.01572521380746559	0.07182646066047767	0.05794064518870056	0.06543757589322947	-0.025209238472404017	0.0038146835021415576
-0.6459999999999997	0.03696637274944896	0.040017590799881084	-0.06542342360982292	-0.005020551965400935	-0.06930530956788776	-0.01024024908572995	-0.034007077261003014	-0.020602057462652094	-0.058790977580610096	0.0018970312318666185	-0.08183060760387391	0.014783104530583867	0.07206015255609485	0.046735599237194815	0.05608654104833778	-0.02451025020799043	0.002970477772178824
-0.6449999999999997	0.037103357006757154	0.038709425033411654	-0.06545720997836028	-0.0055287850279429505	-0.06856854219915257	-0.009708119660518972	-0.03875343848945777	-0.02308495754137828	-0.061868020713385756	0.0069222772798909794	-0.0859336444726015	0.013636922405026525	0.07203750028936465	0.030486271035960355	0.05646711982790728	-0.02371158067788697	0.0024267286170202656
-0.6439999999999997	0.03716125678340545	0.03717172411622947	-0.06549237179878444	-0.0060410916135440005	-0.06747413001643755	-0.008805575127209768	-0.04311145751895713	-0.025710872071856513	-0.06441669113567726	0.01220244064181661	-0.08615475870038257	0.012504397799196364	0.07231943286492878	0.014355151494050424	0.06878173979620533	-0.02295767381956309	0.0018732559917915984
-0.6429999999999997	0.03722297273021746	0.03706207575629092	-0.06542947881047043	-0.00658487473839293	-0.0646120802409247	-0.007060237075543006	-0.04663277430983324	-0.027310137673491212	-0.06712272122974355	0.01744859668634978	-0.08491335507515768	0.011591181005084125	0.07278598221067811	-9.13334199828348e-05	0.08985768975995546	-0.022253559742577096	0.0016085819850822076
-0.6419999999999997	0.03661715244377471	0.03814189364313235	-0.06488450917211988	-0.006699628637618415	-0.061236190490295134	-0.004688542384951899	-0.04990176291829945	-0.02598662378756633	-0.07054321954246262	0.022460228720529007	-0.08396672216866385	0.010674322447819679	0.07327017545173622	-0.017311610986934577	0.11208687905270097	-0.021891158922560282	0.001403000557232093
-0.6409999999999997	0.03487001600548653	0.039146013194981476	-0.0638788971538658	-0.00676586648956965	-0.05793993363578396	-0.002009387357562751	-0.05239762907876116	-0.024425770722335892	-0.07391056237480748	0.026859684503420606	-0.08259273186841071	0.00995528314864162	0.07355438904781286	-0.03400553337065528	0.1374002560685985	-0.0216730132698315	0.0014370487918638213
-0.6399999999999997	0.03283357440165236	0.040415456204161246	-0.06281609064978703	-0.0067515705187684745	-0.05397754037905907	0.00010468655598899411	-0.051867940305400845	-0.022996801539334973	-0.07505298518110119	0.03049176833769293	-0.07941692183848993	0.009433601946156075	0.0733715632394655	-0.04276771834058301	0.16408889180905342	-0.021538689550354526	0.0013509727427586224
-0.6389999999999997	0.030454934509019878	0.04216939704654464	-0.06201321039974872	-0.006415582925662903	-0.048387105876308865	0.0014925405864159164	-0.04906077154576248	-0.020244752693343252	-0.0756114859396625	0.03364495825489218	-0.07445041536273755	0.009037981798365988	0.07324771995159424	-0.04597235636838339	0.18673624739329922	-0.021061236536664814	0.0012675556448061864
-0.6379999999999997	0.027482595517623862	0.044183200064702874	-0.06129222524953889	-0.005829765827701801	-0.043026046564129214	0.0032026850879016125	-0.04591649229143908	-0.017001879313938595	-0.0758460730002865	0.03662797764238838	-0.06877842594293736	0.009062274377641814	0.07297731843284305	-0.045741884272002375	0.20193782502147348	-0.020382305621861503	0.0010188613683835505
-0.6369999999999997	0.023983601307711246	0.045457715257096284	-0.060792714799185965	-0.0052560472552454045	-0.03765565787611512	0.005148082956347682	-0.04155772658474008	-0.0139756340447972	-0.07508751222395335	0.03959623038468198	-0.06263806814509285	0.009492293490334957	0.07203687735708346	-0.040765063534857045	0.21209602277155978	-0.019732654193188252	0.0006880972151498033
-0.6359999999999997	0.02094218790883284	0.045009694271381774	-0.06077595985788218	-0.004944104749682745	-0.03213097393452579	0.00639428049152905	-0.03476343855385245	-0.01278059970779957	-0.07311330909299567	0.04237720043331893	-0.055032921924426825	0.010010727208346358	0.07085199981779627	-0.029431327273136014	0.21542392231295912	-0.019007553850694473	0.0005627832388720739
-0.6349999999999997	0.017692996803258965	0.0443977144410482	-0.06167645701590159	-0.004600233680514972	-0.02642042564781965	0.007600491452125477	-0.027657948730266394	-0.0121698866155451	-0.07079917717276098	0.04479050782726696	-0.04681653886323911	0.010516721358189055	0.07032304967553656	-0.012483972910961313	0.2114395233471481	-0.018172702446720444	0.00048450826628417454
-0.6339999999999997	0.014660880003192298	0.044014706292314645	-0.06281853586536952	-0.004088801760479796	-0.022119662896022987	0.008929718965132713	-0.021551350685862197	-0.011647568792124583	-0.06937505479495253	0.046960535518640927	-0.039230091683648216	0.011067270757360123	0.0702331226402648	0.0018225375539399264	0.198418926375327	-0.017564220888305733	0.0003841351610736778
-0.6329999999999997	0.011390279431108579	0.04274339926388388	-0.0638800817494199	-0.003646178813406637	-0.020099087384105412	0.010357583654734156	-0.0166645671459188	-0.0121087671706547	-0.06876899595544414	0.04901027160656482	-0.030922918740390076	0.011559014690193872	0.06993329452965938	0.012710902812345437	0.17882825180770168	-0.016985221193534024	0.00021597957981009982
-0.6319999999999997	0.00792440949707174	0.040555237171968225	-0.0648353079855563	-0.0033481358255112565	-0.018682517755855183	0.011558977537036622	-0.011305455847736371	-0.014571216192483624	-0.06765627039403893	0.05069093715193166	-0.022499918493007642	0.01211448254030269	0.06942679295195262	0.025407121171863074	0.1573334933082849	-0.016334191633559644	4.8684746485955505e-05
-0.6309999999999997	0.00434495902832177	0.03849490911497341	-0.06609167658445055	-0.002987317860297572	-0.01731238960732753	0.012823100348045586	-0.00673337905746552	-0.016528247562908806	-0.06633634542417371	0.05150785376426568	-0.01514689828981372	0.012570337491508304	0.06885560161206628	0.038030607915345765	0.1308804169795059	-0.015584595123783636	-1.8391687460177252e-05
-0.6299999999999997	0.0006330019908157459	0.03654380828564654	-0.06734967821032044	-0.00265577464962206	-0.016808431962284036	0.01457754406594495	-0.004774953546401096	-0.018187189537480334	-0.06699863710747636	0.051544891188924156	-0.009353197715978218	0.012936300643337022	0.06862369926369265	0.043957661751571855	0.1005158984353952	-0.014870953528068612	-3.8344699782465384e-05
-0.6289999999999997	-0.002662889435047802	0.03478487579570681	-0.06833380178195632	-0.002532837580440028	-0.017583479983443114	0.016639903732197526	-0.0052723401558590075	-0.02079213290795052	-0.06828340835077537	0.05112135194521531	-0.00477714475084751	0.013264192039778407	0.06785619204112436	0.04441202072614493	0.07331055527012695	-0.014228172135127282	-0.0001539512525851512
-0.6279999999999997	-0.00500541801462128	0.03292309904121581	-0.06897200331050041	-0.0024607780037818176	-0.01833571596009873	0.017908053480900743	-0.005075700728346652	-0.024274908016056945	-0.0692356098743754	0.05054466343187132	-0.0014183643539572401	0.013877494234592124	0.06697042927102456	0.041792277366203924	0.052848868869621035	-0.013335809680655276	-0.0002477624709680404
-0.6269999999999997	-0.006349950991265702	0.0315047037155986	-0.06932995126102928	-0.0022950084912829825	-0.018649831385512395	0.01925335649251795	-0.0054517880441824935	-0.02814213016589685	-0.06999453926080582	0.04995690088688533	0.0007167617379984118	0.014364640288665435	0.06657268933198504	0.035966998097739684	0.039015333157942575	-0.012499261224384915	-0.00022948257024606292
-0.6259999999999997	-0.007819743179830703	0.030575599897191275	-0.06970789293874537	-0.0019286436939664814	-0.018745835122139284	0.021713090312456725	-0.00736589617647105	-0.03073329148690305	-0.07136768800773863	0.04939628401443953	0.0015802278949969444	0.01501533840995835	0.06696579621050541	0.02665679125651245	0.03384716502789907	-0.011813186552430292	-0.00033654519064592136
-0.6249999999999997	-0.008840467468231139	0.02889232359086291	-0.06983520509056444	-0.0015980029046617768	-0.019301478987315577	0.024242786362706523	-0.00972928379725508	-0.032955801421816026	-0.07285287860103738	0.04878630774858169	0.0009531836246342144	0.015922371495955687	0.06720568995890831	0.012474110006033734	0.037021111610495545	-0.011211413493541227	-0.00042741593206769814
-0.6239999999999997	-0.009218749820236858	0.027729724511052718	-0.0698786139058706	-0.0014965645209026063	-0.019870402520242383	0.0265746884254313	-0.011709296554850687	-0.03493623578222175	-0.0732535243345395	0.0478415720952872	-0.0005622243205786498	0.016938795942394495	0.06774870300664478	-0.0018112546157565811	0.049687152191178516	-0.010559279704821433	-0.0004753835146045721
-0.6229999999999997	-0.009300598979923034	0.028560571440649263	-0.06971780934219192	-0.0014970480579263744	-0.019587536256910742	0.029463212902703883	-0.012089113434685782	-0.035763891790007565	-0.0727646366192104	0.04648532544295126	-0.003932914152591575	0.017911657466776514	0.06873968422260908	-0.014303929140907772	0.06843070865980795	-0.01012103628632944	-0.0005087685962245002
-0.6219999999999997	-0.009770566936749402	0.03035288066900974	-0.0693537872448481	-0.001269227590061812	-0.02007902227653211	0.03298491542687882	-0.01307333520758048	-0.03409341389629777	-0.07216068671621284	0.04490366066758043	-0.008071622942259516	0.018952227240162368	0.06953091111489543	-0.031361038767760974	0.0868332227968066	-0.009954839102003865	-0.0009767354070834649
-0.6209999999999997	-0.011076756410477957	0.032344569767567215	-0.06853202440805693	-0.000979550453389335	-0.020374365218657604	0.03642930662774926	-0.013255027256657356	-0.03227745932435683	-0.0708661398932228	0.04357498202379033	-0.012115541010602936	0.020221713097705266	0.07000224094637665	-0.050615525587097594	0.10665921291315486	-0.009683393591679364	-0.0015514672092499858
-0.6199999999999997	-0.012577171236899987	0.03511225135261432	-0.06742562055913695	-0.00022888418963972325	-0.01963838187177477	0.039031744132596816	-0.011215384452045582	-0.03024446129844706	-0.0672366165974001	0.042471113537525494	-0.015461138010584978	0.021431498866931537	0.06970273658265198	-0.06446233610940495	0.12848873589607868	-0.009478305425420037	-0.0018441419822760228
-0.6189999999999997	-0.014356555351404933	0.03895981016409824	-0.06646390879620442	0.0007951050600834296	-0.01717318591752303	0.041012210295711574	-0.007576596862758243	-0.026910261174482725	-0.06269957013872564	0.04157953225398704	-0.017219718458296368	0.022667462012700878	0.06913443330537104	-0.07320512477342599	0.14582337441967558	-0.008948177334538898	-0.0022770001212136406
-0.6179999999999997	-0.016910637982484863	0.04302603821206734	-0.06541248622931238	0.00175865975778298	-0.0149397945885026	0.042951499385303286	-0.0040326952789717764	-0.023178441526212987	-0.057911175126391205	0.0407384683537349	-0.017161277778658997	0.023994620688000772	0.06838998302387672	-0.08030960124997191	0.15545296182969004	-0.008478080507514611	-0.0029857900829140262
-0.6169999999999997	-0.01977477367995588	0.04669103738228499	-0.06446051293525022	0.002590618527724576	-0.012184730214094296	0.04459793057041879	0.0005467641147436848	-0.01942927792670984	-0.052328721830815675	0.03967895855973254	-0.015196931857649537	0.02563434410616662	0.06697734395353491	-0.08302371711470337	0.15972856119659876	-0.007707755801496575	-0.0038350663379366186
-0.6159999999999997	-0.022455073111917336	0.04923494439175033	-0.06321810382933246	0.0031795574717534136	-0.008420995281581203	0.04530141939114296	0.007627612056218991	-0.017051250038516697	-0.045673737690315463	0.03816800481755145	-0.012303821495073586	0.027071796397742043	0.06460361045244421	-0.07809441248788859	0.1576826324359923	-0.006876461493042859	-0.0045034537541557285
-0.6149999999999997	-0.025294538792903925	0.05142857971195761	-0.06219534137027658	0.0037562535018794197	-0.0037798715485670696	0.04571258557128204	0.014290498879038216	-0.015500440836670525	-0.038673435146594985	0.03605234900420622	-0.008990798637609897	0.028326294561008054	0.0626816154069713	-0.06780434377780174	0.14857571205993472	-0.005854080312216946	-0.005174258784542757
-0.6139999999999997	-0.028054205775700947	0.05309433802285285	-0.06124757496367724	0.004277561148975045	0.00040987702970001925	0.04614028566429386	0.019510253060584275	-0.014453469364061127	-0.03245244050030507	0.03339344336436215	-0.004668628066844963	0.029499955624615486	0.06096057453293279	-0.059554201707467926	0.13062143616823088	-0.004672572413671253	-0.005740951875527406
-0.6129999999999997	-0.030584764383189102	0.053412426555483235	-0.060506350849866726	0.0045424718363702285	0.0026502071283658717	0.04565941593145792	0.02285844711389619	-0.014571398928722706	-0.02693807760688635	0.030513657852706853	0.0029413323460393396	0.030456174239876687	0.0592226263359345	-0.05345253768211127	0.10571716982149872	-0.003613698495457672	-0.00624345597580506
-0.6119999999999997	-0.032742420415716456	0.05308182298231918	-0.059886114480029215	0.004487982134759238	0.004189705871123842	0.045089159705234284	0.025882856477357028	-0.017105295559511798	-0.021089736150148034	0.02770134418402846	0.012670892826645274	0.031199862648220448	0.05799791652911977	-0.04437364113838132	0.07905343762090394	-0.0026884658413101974	-0.00661038735604532
-0.6109999999999997	-0.03480985911435178	0.05309823005130008	-0.058784988500122815	0.004554872032973694	0.0052165451547845154	0.044177392555810005	0.02809774545997876	-0.019210784850521512	-0.014933640967868889	0.024797207481146718	0.022645666265888376	0.03148639690501293	0.05725253399853935	-0.034511617592333496	0.048927765950784324	-0.001741134346549254	-0.007172841787543296
-0.6099999999999997	-0.03688723245977043	0.05339554393134944	-0.05709959116742195	0.0043516012584579565	0.005672095161089791	0.043047380170925215	0.028042143971830635	-0.02081194763111972	-0.010889427141853977	0.022163377305422064	0.032434528139063015	0.03147569740976522	0.05724693715887571	-0.02981036380635111	0.017390839813711628	-0.0009555145777057554	-0.00792343184696149
-0.6089999999999997	-0.03893192182643848	0.05342424450455376	-0.05499290282894947	0.004035836710315609	0.004808712793405611	0.042232235320937526	0.026297640960150182	-0.023327000715883544	-0.0077712921477653485	0.01988389630640458	0.04139275079705489	0.031255511088798316	0.05709978974520381	-0.02895079337922587	-0.009726009760810957	-0.0002697083057734722	-0.008854047271651684
-0.6079999999999997	-0.03991369402042379	0.05317484530572022	-0.052854374212502844	0.0036425766747217496	0.0038614774514254724	0.0410650789711063	0.024615528748397328	-0.026516929085583466	-0.004464581444704153	0.017837300588993788	0.04864782659835435	0.031273728132452105	0.05686914299890082	-0.030804513283500673	-0.029551129344536676	0.0006256726808037734	-0.009418655569754155
-0.6069999999999997	-0.03974121222770955	0.05347343695444167	-0.05027296817339055	0.0033332759335503027	0.002604449015016789	0.04059239375919937	0.021581939650558574	-0.029940377760270694	-0.0015479393882870704	0.015957905072710953	0.0538871324792559	0.030910342410531602	0.05708765830554945	-0.034018304649935875	-0.04344370469368154	0.0016000242093418746	-0.009419317799660678
-0.6059999999999997	-0.0392105010160264	0.05389400069042402	-0.047204013134147724	0.0030783018243120703	0.000912234061341429	0.04170667797939913	0.01668048016878396	-0.032145774437290615	0.00027971296772304736	0.014226758671837725	0.05796926361380843	0.030610447285664134	0.05778327081614017	-0.039971740421872015	-0.048862042672658486	0.002506031548082767	-0.00926084867704677
-0.6049999999999996	-0.037857898233472374	0.053199668833978	-0.04368075652025396	0.0027303268064181076	-0.0019075354110640922	0.043355715235271694	0.011431304440452681	-0.0344697925572204	0.0010308433276485117	0.012932592212036591	0.06183087817130391	0.030251349956685915	0.05862331057957387	-0.05086025271698908	-0.04396930123326451	0.0032728042926284456	-0.0089163505243957
-0.6039999999999996	-0.03538673159181969	0.052423910152907593	-0.040249752631479715	0.0024362326035639007	-0.0056702721028127675	0.04494895181781275	0.006326690560398225	-0.03665369655200618	0.0015224504257002516	0.011965474152404834	0.06550525297208694	0.029800052431110165	0.05992194761514262	-0.06186344491160933	-0.02873155468574589	0.003948456365831136	-0.008267721413442241
-0.6029999999999996	-0.03224647590697998	0.05264169139508021	-0.03732234786579511	0.0025043030991605876	-0.008997384652810527	0.047364379319351745	0.0025087377582407263	-0.03741978949229079	0.001912753873030224	0.011384703514290927	0.06729230346566895	0.029248509345449668	0.062246645143178174	-0.07241476418562981	-0.006598080545128624	0.004533238775483069	-0.007516051824684514
-0.6019999999999996	-0.029693476177673234	0.0534538236933227	-0.03497029147848592	0.002889389080663457	-0.012974779297582024	0.05041962410182656	-0.0018765363709448565	-0.035453230996115935	0.001447727527837497	0.01125053002454334	0.06714777268051667	0.028491597696443667	0.06508514636510958	-0.08551994429267844	0.016183110336106254	0.005061437871511115	-0.0069074917092919
-0.6009999999999996	-0.027797167672224746	0.05410126395672462	-0.0329446508029882	0.003255222235870045	-0.016612737394241354	0.053063351284053165	-0.005827098843854469	-0.03319477785821444	0.0006827188141394111	0.011842757463609304	0.06547196360453496	0.02772688461924087	0.06754287402594158	-0.10092747685949195	0.04158751715276972	0.005591792788865451	-0.006254353757781027
-0.5999999999999996	-0.025832831979764378	0.05583388721412738	-0.031063653050395407	0.0036003994785340546	-0.01894003371525909	0.055003924020566586	-0.006494907663495268	-0.03082685405047769	0.0019491576366392938	0.012859512002384946	0.06199694865831198	0.026854726347998636	0.06918728033206631	-0.11034868667409196	0.06881616201616256	0.005923000679739028	-0.0056321591303766065
-0.5989999999999996	-0.023540585814810385	0.05830283469621386	-0.02970659496817307	0.004144903886748208	-0.01912848495292719	0.05609217666349879	-0.00465029954560167	-0.026796484118256136	0.003880742577687182	0.01454487143026865	0.05756213073714188	0.025656287044656438	0.070603598778936	-0.11419209343699482	0.09179854583627131	0.006436339418822676	-0.005062080440866124
-0.5979999999999996	-0.021458816223316867	0.060932291709977396	-0.028539950151039273	0.004791578352560164	-0.018920138258689042	0.057106397569322946	-0.0037549868393881446	-0.02243425958825591	0.005970333071238366	0.016991222623829533	0.05181987941192298	0.024430190791968866	0.07192967997266783	-0.1146400453242615	0.10746120099461372	0.00693724953967337	-0.005094999042919873
-0.5969999999999996	-0.019915267577156566	0.06311031712265408	-0.027303961544801192	0.005286227177513165	-0.018108738295465214	0.05812670147030603	-0.0012867145589612159	-0.018320329787166453	0.009042813646372928	0.02002935239961994	0.045310764326027334	0.023558389623959137	0.07265101544061399	-0.11140103232904905	0.11776143290021573	0.00748707861830637	-0.005593679034262918
-0.5959999999999996	-0.017594598804810294	0.063721119086014	-0.02641187685901123	0.005556817265394006	-0.01585662234922554	0.05807056062556279	0.0036642500011418787	-0.016149099706503717	0.013181358603405979	0.023561249125564693	0.03890944981623146	0.022670422308451003	0.07246783575948154	-0.10257059782070682	0.12168533825441424	0.008233054434408261	-0.006409708000755131
-0.5949999999999996	-0.015227233745133618	0.06418522518793154	-0.025931255164641332	0.005881638625125794	-0.012870957539773943	0.05779658912322164	0.00933769006512104	-0.014847536393237305	0.01787178634431209	0.027156812892861145	0.0323948817677133	0.021643058343138812	0.07253803340121934	-0.0878400068799345	0.11844039283747623	0.009376762166052167	-0.007276815874264577
-0.5939999999999996	-0.013102737272168189	0.06471926280858548	-0.025499023493451935	0.005967741977318494	-0.010277787007549541	0.057811530274466526	0.014662905046578021	-0.013508453136778618	0.02214697441269944	0.03061216952091429	0.024337431374452108	0.02073398473979022	0.07244277972951843	-0.07452927483733579	0.1074614258592886	0.010512054513331233	-0.008076434150525579
-0.5929999999999996	-0.011396388803896642	0.06433552065915654	-0.02580946736603771	0.005957639649179189	-0.008958637573855063	0.057341039552579263	0.01830562469644872	-0.012964897617929115	0.025169968294419403	0.034129387610452276	0.01585652432817496	0.01983868582224732	0.07239337802259758	-0.06345319799576156	0.09118455710157963	0.01106134979097824	-0.00877494580101514
-0.5919999999999996	-0.009505562972528704	0.06329139607402516	-0.026785159704892068	0.005677694048604999	-0.007775587100894328	0.056399791670559495	0.022011151835952567	-0.015118565248076827	0.028040727989900073	0.03752388963635671	0.007532803742809471	0.018850275507171912	0.07200053112721308	-0.04966110466668587	0.07280210766182693	0.011701163667225139	-0.009387446759057937
-0.5909999999999996	-0.0073217420914751434	0.0622457360382403	-0.028164341332663947	0.005453511439512543	-0.006517612399196971	0.05527420433897505	0.024961343288021017	-0.017752897146906872	0.030272200962127675	0.04017860771995537	-0.00027155216142221223	0.017853281623530413	0.0715668421579174	-0.033877257144063255	0.04956930613634389	0.01242051062815257	-0.009934172097893688
-0.5899999999999996	-0.004972938484192244	0.061024357425559506	-0.029778672914934332	0.00532986833477284	-0.00553587433934028	0.05418933204009383	0.024955754567973134	-0.020951497196845678	0.03003977349339804	0.04256695283184774	-0.007638916041126652	0.01673590809434506	0.07150332543445183	-0.021964516389108388	0.02266378423466503	0.01294334248793721	-0.010627881669616755
-0.5889999999999996	-0.0023357801775325923	0.0594063786509286	-0.031102630566464288	0.005084352831232018	-0.006477225781801876	0.05334880420189586	0.023480120921195988	-0.025325632714074474	0.02917986544778725	0.044732027938022945	-0.014923391218399529	0.015720579116072317	0.07072227026007813	-0.01398426964776262	-0.0006282026204174442	0.013056939771792196	-0.011391620636435543
-0.5879999999999996	0.0010022645608486023	0.05730006490169713	-0.0323272241602158	0.004564247533792824	-0.007475696890636209	0.052143918367946	0.022701672175353533	-0.0306699253197154	0.028712456416207295	0.04681310359491714	-0.021706856507844343	0.014626415637736636	0.06990305649603676	-0.007558095366047651	-0.016695353313959826	0.012958333560396489	-0.011887667401275726
-0.5869999999999996	0.005068170858002383	0.05531235599656613	-0.033624489497877406	0.003928298060915479	-0.009000514488051108	0.05094548773855589	0.021472242292442836	-0.03669761868226966	0.028325809761973565	0.048942942322476604	-0.028693545484393745	0.013117966956003372	0.06957819917467976	-0.0034016828610617727	-0.027138001926359488	0.012998294680164378	-0.012009150715197566
-0.5859999999999996	0.008841565131044839	0.05359893604146172	-0.035031764755761516	0.0033865401929250943	-0.011049560884759935	0.05133786113755188	0.01847304788868737	-0.041939156290645596	0.027289529976508648	0.05085592639873557	-0.03543625877586317	0.011464478515042325	0.07003777426152377	-0.004722776109056605	-0.02956866566770169	0.012924957655405177	-0.011918038623306213
-0.5849999999999996	0.01263050434822138	0.05138757093662439	-0.035874588027346443	0.0027280686009405718	-0.014098587786048134	0.05216300411066499	0.014959384201831377	-0.0470184785744757	0.025380409086427254	0.05252317051714415	-0.04051633175213107	0.009893736161638349	0.07060302989415379	-0.011716800476384482	-0.023408190261197597	0.012286642433991515	-0.01142556124406846
-0.5839999999999996	0.016721637722298337	0.04982999839621652	-0.036196493269930574	0.002096932645173999	-0.01762556985700783	0.052692558513386015	0.011668012381907693	-0.05183771803858135	0.02355282459972306	0.053658465910453326	-0.042412479337201964	0.00845992313802978	0.07120681382327941	-0.019423438599957467	-0.006737583929191787	0.011460989295071186	-0.01065668907541746
-0.5829999999999996	0.02062216331392322	0.04997063567283822	-0.03637768106496682	0.0017472681864632925	-0.020341823562231756	0.05396734883821586	0.010022214779619206	-0.05497713535631127	0.021830758272021085	0.05450962119609752	-0.041215116155764564	0.007129369873847633	0.07211591268171987	-0.027765932840857935	0.01640094925231054	0.010600491782152145	-0.009902765424601315
-0.5819999999999996	0.023540362881366513	0.05102346523043495	-0.036101875590360766	0.0015383270676919386	-0.023076761497405163	0.056178450649062295	0.008223335719364877	-0.05486733495434274	0.01957221439606354	0.05526841407764227	-0.03791501303539398	0.006004362948751033	0.07299854222033177	-0.038768079128858206	0.03974109796092035	0.009619655023609997	-0.009511323645170666
-0.5809999999999996	0.02564370030347304	0.05216691020049878	-0.035513014239623025	0.001273199911544356	-0.02530703202278645	0.05843207521975508	0.006492517589965578	-0.05452647139798449	0.01769547706896869	0.056182103966913775	-0.03318103065633144	0.0049058461516691835	0.07324646253790572	-0.05061875825458064	0.0659544881174092	0.008813173230453174	-0.009127546965642053
-0.5799999999999996	0.02770055939666036	0.054282368083736966	-0.034754611997446574	0.0011648183498174116	-0.026811547044203868	0.0599972305747199	0.007044015722800987	-0.05410962778083662	0.01821693050793761	0.05678014529039568	-0.028897300760413615	0.003955093517850325	0.07276470754056116	-0.05752130042345447	0.09486193523777456	0.007917049918060571	-0.008528709446606464
-0.5789999999999996	0.02950020866891172	0.057236942356717176	-0.034164515703666576	0.0012836860901046048	-0.026567711182736063	0.06084548249885146	0.009364594298085881	-0.05191640631391113	0.01972338057332153	0.05734934326708499	-0.02599119057865713	0.0031241931647669426	0.07237409341494244	-0.05952951335179685	0.12009683147196663	0.007214452513882591	-0.007668728148826496
-0.5779999999999996	0.030137970675730236	0.060236115019766195	-0.03356280102338351	0.0014247648669409084	-0.02642142687112114	0.061908261024818806	0.01151326535911505	-0.04845008836649218	0.021553618875574783	0.05822863479646574	-0.025168881230180486	0.002256610173950025	0.07189701361031332	-0.05807614356540198	0.13819154086446064	0.006119239606884435	-0.007108122184104038
-0.5769999999999996	0.029660757274078037	0.062518345925666	-0.033217214518977974	0.0014293034335066163	-0.02581154211566329	0.06250888567647639	0.014686992013258467	-0.04512047217598613	0.02433109725542011	0.05936605434682299	-0.02631722681043875	0.001688728778948859	0.07080647951288324	-0.05104915346323343	0.15190949265976264	0.004792418099958433	-0.006642620403235651
-0.5759999999999996	0.029320745165482272	0.0635503924854311	-0.03257565745636506	0.0013175364114748013	-0.02417246831330891	0.06202252126891889	0.019989119635996817	-0.04340250733437557	0.02781258794509765	0.06049251702147012	-0.028246986574599384	0.0011445751350025646	0.06907912658928957	-0.03736520585654547	0.15913212626079384	0.0034562393148586277	-0.0061055770995585654
-0.5749999999999996	0.028578090788786214	0.06440055089716291	-0.031855599905801404	0.0013029943676161125	-0.021346096232656764	0.06140484276509675	0.025932543050506303	-0.042557266088977884	0.03130452921465262	0.061524697968975785	-0.030693861534839516	0.0009003016970175719	0.06776708287155027	-0.018146160375881883	0.15860584377692497	0.0025111728857359827	-0.005467364671685209
-0.5739999999999996	0.02739800413849678	0.06494723587169374	-0.03042532560944708	0.0011877034605839035	-0.018577136438615704	0.0609043618848986	0.031023931242344413	-0.0420101258897759	0.03330018036395224	0.06283562359003043	-0.03442619941422707	0.001029741087787257	0.06640428155821074	0.0009260550672424054	0.1485280905052819	0.0018042483067242068	-0.004815350270382269
-0.5729999999999996	0.02605495173958321	0.06421647140827998	-0.028146238597172916	0.0008096687916199068	-0.016956177452291367	0.060052871923719935	0.03437727458261783	-0.04199906381398764	0.03389093998920243	0.06442151434830864	-0.037969677925308004	0.001300001307414932	0.06462705192279443	0.020265999020016964	0.1306292836373157	0.0010604701669083055	-0.00410120514200975
-0.5719999999999996	0.025158876012041757	0.06277495625249113	-0.025762357197885485	0.0001291967161631965	-0.015576560743299054	0.05891067864685462	0.037063466165254175	-0.044396118058134405	0.033902765866820665	0.066007533291612	-0.04024067101000174	0.001562109856754322	0.06226660242252397	0.04224017487422827	0.1098092401935218	0.0005852210694634238	-0.00328286734969962
-0.5709999999999996	0.02471309406269008	0.061195371134783745	-0.023509624878379178	-0.0004821273174118991	-0.01417901278800797	0.05697561567928028	0.038740759051502587	-0.04706511494237673	0.03357237760468341	0.06733258542224055	-0.041306408466396244	0.0017905779875629342	0.059576601459022833	0.06451849711859194	0.08409162723378522	0.00022561816256597844	-0.002627774879092615
-0.5699999999999996	0.024061190961674483	0.05937907086821974	-0.0217920468562611	-0.0010260150160744835	-0.013366329993180307	0.05506856365315948	0.03811357591185844	-0.04934466138327336	0.03108152260348937	0.06850805508564474	-0.041822643257816434	0.001967654826864642	0.057113582610248285	0.08116130466684189	0.05502657856457584	-0.00025472655359730476	-0.0022085381473980078
-0.5689999999999996	0.0234336811648484	0.057066834859814425	-0.02063022403945236	-0.0017469650877933744	-0.014118301553693742	0.05395963841265896	0.035700176556949244	-0.051858033708076894	0.028072921554107812	0.06946033958145607	-0.042480225628173725	0.0021309035417476654	0.05423964293841759	0.09535648641195618	0.02969782614285946	-0.0008227240411387786	-0.0020439944926300712
-0.5679999999999996	0.02367125525076175	0.05371035205811425	-0.01967747331159244	-0.0024515130226590953	-0.014506681189518042	0.052062716554933566	0.03429615224613954	-0.054670567075726095	0.02575224377506605	0.0700687984674537	-0.04224290759106108	0.0021223577488674017	0.05162847361257715	0.1089599791837036	0.011487564308536619	-0.0013231186960186874	-0.001721021167239275
-0.5669999999999996	0.02476969808547118	0.050297104247697295	-0.018798177070020124	-0.002861135675356814	-0.014547956536661206	0.05028866786932742	0.03252842052754412	-0.05774375716970898	0.02371205165569538	0.07072704824123698	-0.04021068000471639	0.00135738171772198	0.049653422545329104	0.12138302793205193	-0.001497093101709357	-0.002037571422282746	-0.0012907430501982002
-0.5659999999999996	0.026205914517078963	0.04703854997195541	-0.017159095632084204	-0.002988988008203868	-0.01441394489138416	0.050135987331134044	0.029616707172551056	-0.05940723308818103	0.020852560162436095	0.07162109536081776	-0.035953284642086004	0.000360260971467109	0.048511735110210855	0.12923091664363257	-0.007032716516175987	-0.0026705565146802556	-0.001146614986713585
-0.5649999999999996	0.028374072337590688	0.042899647712116344	-0.014453522805307947	-0.00318117444868412	-0.014314102173950224	0.050103856142411564	0.026174611824867182	-0.06078426814243283	0.017404155189839936	0.07278492033132038	-0.030144071246213298	-0.0008924973340366384	0.04733077786205311	0.13241596673868183	-0.0039289414065680275	-0.003453770214223174	-0.0006774300326243925
-0.5639999999999996	0.03147409374978826	0.03898129856887215	-0.011684229215783892	-0.0034671581417108654	-0.014002274168178489	0.04964989646327835	0.02309021627479493	-0.06246860854984188	0.014332162580287054	0.07390819162235159	-0.024037092032382662	-0.0024646533034240995	0.04624658345345409	0.13560068569856082	0.008837730113702504	-0.0042338797052802425	0.0001893118376883563
-0.5629999999999996	0.03534110004056681	0.03655347386766496	-0.009125162299843868	-0.0035685531661304956	-0.01303976822950077	0.05014655433671656	0.021191362583686542	-0.06305014845766843	0.011408479142993333	0.07476380140858688	-0.01898119023049174	-0.004117011599074614	0.04551517524914081	0.13914019858155996	0.027826107539181133	-0.004961569976209786	0.0010559645270263654
-0.5619999999999996	0.038885416986352984	0.03534668919514363	-0.006497990788443354	-0.0035124407941809627	-0.012536478910770733	0.05144675879426083	0.019357173787420783	-0.060820363404366695	0.007973628450674921	0.0757343806514449	-0.014948118092546307	-0.00591090533883072	0.04491250750298247	0.13742644162252657	0.046883068753966875	-0.005972508419884021	0.0015107316553903706
-0.5609999999999996	0.04151378476320016	0.03405650817071951	-0.0038500420743794355	-0.0034202442895031626	-0.011915194436495915	0.05240144918405684	0.017883749119124895	-0.05803441808200984	0.005358395468075364	0.07687087275145148	-0.010401234558759149	-0.007450471222488984	0.044234909651465884	0.1329452856183872	0.06979293857983249	-0.006806094789382103	0.0018756536830395053
-0.5599999999999996	0.0440034918320796	0.03343156530321471	-0.0011908926664347828	-0.003062922455229721	-0.010616790218660604	0.05283158163371296	0.018988696848526512	-0.05482221885807314	0.0052445047288711254	0.07781216902929912	-0.004568374656555037	-0.008614241999909572	0.04304044690084198	0.13160602085661102	0.09691053203959195	-0.007596601194532915	0.0025955155165426486
-0.5589999999999996	0.046250445355272604	0.03366203958447042	0.0012543867515882746	-0.002458460786293442	-0.007941903237394146	0.05244687767964592	0.022391368393527664	-0.04982549990314318	0.005866033327254436	0.07847694206437064	0.0019123280537767116	-0.009540714028473202	0.042032251683352895	0.13355181277071404	0.12021165377568739	-0.008183686944145835	0.003581055613798469
-0.5579999999999996	0.04798880356665519	0.03407711572221285	0.003951926947299722	-0.0019395914481752823	-0.00542335208600895	0.05246162792082187	0.025632576970082924	-0.04393295021726297	0.006189381964327107	0.07890694573911192	0.008992142586163472	-0.01015658372987056	0.04100850582263513	0.13812227134594773	0.1360950426181238	-0.008607332405230332	0.004459138523527665
-0.5569999999999996	0.048948727271891736	0.03432878891480189	0.006628602628049785	-0.0015237053425373296	-0.0018901761263827722	0.05263299612058567	0.029729618952461696	-0.03836830745310507	0.00657383624571257	0.07928259654995606	0.015840086763535363	-0.010263752213732456	0.03900689390832703	0.14785196727092043	0.14714583380784063	-0.008892492019721164	0.004918862625820748
-0.5559999999999996	0.049834869281526334	0.03354790846337468	0.00947398371426415	-0.001331132594427096	0.0030278317014739505	0.05164302093417323	0.035535073679084685	-0.034269469730022956	0.007972867487781922	0.07965452110757167	0.022291264323852877	-0.01044286515962228	0.036370550724240565	0.16430518276422165	0.15233472232320777	-0.00897407703193281	0.005411314528371639
-0.5549999999999996	0.05039889002939588	0.03299858767498805	0.01229068773884237	-0.0010437696465900276	0.008937793544091356	0.0504656444262447	0.04116039560335967	-0.030992605162068185	0.009458798261929168	0.0801193541494563	0.02803921850949803	-0.010462507891525462	0.034103146925145114	0.18228708832162888	0.1507491798582359	-0.00859794985017582	0.0059271651973809595
-0.5539999999999996	0.05075265550540001	0.032311647052408785	0.01527900880420094	-0.0006253911211998322	0.01503769986901663	0.049697054011571436	0.04562681491395349	-0.027706262703700583	0.010084850143008401	0.08046287575492121	0.03214285816166079	-0.010020335741609552	0.03166400429361254	0.1977123319703026	0.1402388998589328	-0.00787691599040111	0.006266734097807256
-0.5529999999999996	0.05053036493654261	0.030516248028857485	0.018064085667782614	-0.0003772163708728699	0.019550733060419694	0.04840021831045688	0.04797275735517334	-0.02512314467969556	0.009657838048843913	0.08107862047988247	0.03502747134635168	-0.00928045514441298	0.029371058152552684	0.21114088008888618	0.12288829592699742	-0.006938045972193499	0.006546273206395686
-0.5519999999999996	0.05033163587724246	0.028180322488006067	0.020246991347989778	-0.00033529614394986473	0.022809226770414304	0.0468419598485279	0.04992829000728589	-0.025195860891934783	0.009589571927797625	0.08143363714746066	0.036614072736150936	-0.008306197080172995	0.026698240488286493	0.22560288227926822	0.10408642025484444	-0.0058025650703539084	0.0069457861177681934
-0.5509999999999996	0.05029554458224664	0.02643287202445292	0.021997167608467334	-2.4476430921944386e-05	0.025703317674911647	0.04444908244678066	0.05125094840694716	-0.02565972190553155	0.00985623710237688	0.08089239918528959	0.03651440670489285	-0.007722974381082044	0.023958921872938795	0.2390722092330323	0.08091522341238443	-0.004645060185821489	0.0076052547022432025
-0.5499999999999996	0.04995716530768205	0.024594599447200317	0.023578846847767246	0.0001433515038250652	0.02808770932221116	0.04225064587973517	0.050627066479963935	-0.025796845947570157	0.008170760466700547	0.08009140628361104	0.037251693680457804	-0.007326780524571347	0.021898985289508163	0.24502806067166874	0.05384872347393162	-0.003581938067705844	0.008597589830610845
-0.5489999999999996	0.04954885759929019	0.022403527970473472	0.02527967030099686	0.0002249309777550184	0.029199131563507112	0.04027515501793685	0.04856367711660785	-0.02602122234501705	0.005636010150821568	0.07911651138034173	0.0406672333359278	-0.006935375505367194	0.019398022908947214	0.2463635354584552	0.030360381127572653	-0.0028371138242114244	0.009631281912537348
-0.5479999999999996	0.049753775619501076	0.019731234129677578	0.026919795454830246	0.00021763589155467374	0.030903377554463138	0.03719959858292356	0.04667440789129179	-0.026917819836513607	0.003551655864487079	0.07755667376849086	0.046514506741807585	-0.0067776616030680095	0.016682114517930578	0.2462476845676629	0.013435708825056073	-0.002049776494068954	0.010992785596106315
-0.5469999999999996	0.05088749396523462	0.017127594027699748	0.028196664393753124	-1.6790127075290967e-05	0.03201992596602064	0.03398214685532887	0.044076838361044667	-0.028415466020904386	0.0016729417287277139	0.07570940801275722	0.05302083386488154	-0.007277492452656032	0.01452787225136417	0.242947715930862	0.0012619621310391205	-0.001246025985192029	0.01267611256694614
-0.5459999999999996	0.05249998117074393	0.014999710077547078	0.0287204868452768	-0.00025223023872351355	0.03282242195692484	0.03185135333990394	0.04016700445366118	-0.02881131354524991	-0.0010656352687112489	0.07377590598273408	0.060234841348105674	-0.007815157547263432	0.013284648620792877	0.23427887943371195	-0.004126989601865506	-0.00035238126666128504	0.014226091619687358
-0.5449999999999996	0.054808260187911795	0.012273934232265785	0.02930555480812243	-0.0006498610589348541	0.0328618302952916	0.030430866801050425	0.0359887541131137	-0.02887352202937979	-0.004838020515781538	0.07212607380746094	0.06786989815467287	-0.008559047607266206	0.012340380020511186	0.22044242601405506	-0.0008961417659323055	0.0005429739706828231	0.015793903657536846
-0.5439999999999996	0.05731880352079697	0.00964092990169192	0.02964134953348254	-0.0010893454862560225	0.032748879578417836	0.029183282576184032	0.03263550993332553	-0.029057402703286463	-0.007792581570094926	0.07053122706782423	0.07620505080441493	-0.00923951839548501	0.011794012765347835	0.20742965683473316	0.012708901220667502	0.0009669607235886531	0.01726284168487194
-0.5429999999999996	0.05971851893121182	0.00839165116422365	0.0299729413343884	-0.0013996798013986996	0.033294507497014	0.02881491189680564	0.030704850444422793	-0.02834027878452251	-0.010800236470533558	0.06870170112191931	0.083756582427252	-0.01004603097571257	0.011803000139002604	0.19515653269206817	0.03333647521158799	0.001383422418520484	0.01861179467611289
-0.5419999999999996	0.061634551871094144	0.00815951062853991	0.03064946085369435	-0.0014518212784764518	0.03258707815865551	0.02916797712238286	0.02851302613100326	-0.024463049840239896	-0.014450935211181034	0.06661894441615179	0.09121647867683559	-0.010991679736195869	0.01256772907003947	0.17958139864504705	0.05331917893818363	0.001385840675860492	0.019591680814539957
-0.5409999999999996	0.0629281326489472	0.007876008579682249	0.031668954119325875	-0.0013730066025695832	0.03161341635839243	0.030023300003593937	0.026196521041754864	-0.0204090409412249	-0.017996711041176706	0.06461641030707663	0.098856652821053	-0.011724754830344101	0.01311257207041324	0.16321826295943154	0.07543019126668692	0.0012113087077604198	0.020385132195452134
-0.5399999999999996	0.06400650197672966	0.008241148109937866	0.032955791725586686	-0.0010752588832834377	0.031182709387056317	0.030414623821216822	0.02631552607767782	-0.016604105869353653	-0.01919687727314954	0.062486152107426134	0.1054000508274613	-0.012465100250345652	0.012907771678259194	0.15351166127656432	0.09855929421123891	0.0010471818318625822	0.021292759788182986
-0.5389999999999996	0.06481704578784014	0.009407883461234402	0.03438150190548869	-0.0005741653054148724	0.03200592020481894	0.03019885346163129	0.02859017678908591	-0.011895943494350919	-0.019061275555513676	0.06018240315858071	0.11024169358514987	-0.013160002449048264	0.012697164287896977	0.14703507457958134	0.11563564770605025	0.0011441418661769483	0.022171828059810536
-0.5379999999999996	0.06472184169661147	0.01081025327421464	0.03636106738954804	0.00010313121055159287	0.03281124065188019	0.030255768236655836	0.030707406758967905	-0.006585409280967915	-0.01846121792565676	0.05805350076235803	0.11317173537543562	-0.013634770566688121	0.012429420423519818	0.14019241808032057	0.12511925070172963	0.0012148212389726696	0.02273005003516921
-0.5369999999999996	0.06367957348530277	0.01160101470996398	0.03843921657575837	0.0007471386694190556	0.03362990835225502	0.029990171596167976	0.0340447160885634	-0.0014527757081994434	-0.016703512502672296	0.05582040147137358	0.11502337495956061	-0.013666778052706118	0.011945510075234948	0.1358864763091807	0.12962165972504125	0.001467057520779167	0.023338828887693057
-0.5359999999999996	0.06265097417576546	0.011697288225690338	0.0407777708031055	0.0013533070299707548	0.03520254305439027	0.02879350217478259	0.039450232514902324	0.002104791950066127	-0.01310150948602403	0.05351252477676473	0.1159159523683656	-0.013575047966990024	0.011104155369354394	0.13730244420360574	0.12774077483329657	0.0019278317307947798	0.024045858882321153
-0.5349999999999996	0.06130645305475443	0.012404010436260864	0.04289598441438637	0.0019229408262574964	0.037145800660305074	0.027077352216590925	0.04526567022064215	0.004525580219143271	-0.008180530252830427	0.05075988552773729	0.11540870312489594	-0.013375395184296094	0.010622004994074001	0.14426078273519186	0.11856903051834385	0.0024445422265551545	0.024631306777103155
-0.5339999999999996	0.05960254778191694	0.013289040975577444	0.04533229205354464	0.0024388842928074043	0.03836850188587502	0.025392355621005808	0.050204184141870875	0.007279367147768551	-0.003139137927902702	0.047872464151106825	0.1133542528991496	-0.012668848264126563	0.010307347102339878	0.1477199406996493	0.10040709997836787	0.002549965980221784	0.025040012123759375
-0.5329999999999996	0.05682930028632969	0.013113162481734901	0.047776302042521125	0.0027662264979529524	0.03800767742740812	0.023416052583151107	0.054108743770054125	0.00972524555592894	0.001164785150422669	0.04538098572056967	0.11124706970307789	-0.011588095984041617	0.0101711821394229	0.1475550645394428	0.07527167307443436	0.002303582363567357	0.025261306604095708
-0.5319999999999996	0.05359159510538075	0.01245748053132455	0.05011999075480126	0.0027716119310748594	0.037562687936685976	0.02084243571467843	0.05825840070712405	0.009456730526240109	0.0057682785251439075	0.0430346909140437	0.10963980854823135	-0.010631083766012297	0.010214202657159046	0.14917393027933232	0.048072477079734506	0.0021801741997869196	0.02540054392662457
-0.5309999999999996	0.050200827072474453	0.011973924206614833	0.05198483375697111	0.0026538682635330983	0.037057374007364204	0.01820802190005023	0.06195493715313352	0.008594526292600607	0.010271699764437007	0.04034538729683691	0.10825677841914456	-0.009911080092999677	0.0107494041507366	0.15056993478681002	0.016753505290189603	0.002204459047591012	0.025392254494939218
-0.5299999999999996	0.04637139009690838	0.011015635025815764	0.05331354438311818	0.0026931064415979754	0.03619224805609654	0.01588815443064704	0.06331053370844589	0.00786352018790718	0.012876178072872727	0.0379859897897374	0.1069306703261629	-0.009230940136099847	0.011394239182310797	0.14534767057176537	-0.017561171695377156	0.002423539845976507	0.024973109338827053
-0.5289999999999996	0.04262425969370599	0.00959244869393216	0.05481515000594361	0.0026136668702928015	0.0338258163241054	0.014240873639015994	0.0627873289313405	0.006469934099371331	0.014594407350560373	0.0361445232062748	0.10605170988671617	-0.008615147572015532	0.01116804124673864	0.13577707463373345	-0.0478640411179801	0.0029368360921424204	0.024136585001221254
-0.5279999999999996	0.039298977769143754	0.007713762931348609	0.0563041233783257	0.0022526708757940844	0.03177066308271654	0.012626673030237052	0.06272240490029973	0.0045450769074086225	0.016638968764785413	0.034938719313729855	0.10517831545267621	-0.008147451583138055	0.011095274542889189	0.12359762051393601	-0.07053649023477135	0.003406852868263052	0.023317668275291355
-0.5269999999999996	0.03625232168204902	0.006103300629494063	0.057666133020419764	0.0016981322427701566	0.02950079252697353	0.011608897606278878	0.06174298967252208	0.002307762621673199	0.01836453523323727	0.033872387643226566	0.10454348848383073	-0.00794244561440811	0.011354828786881306	0.10856629804027901	-0.08641695459368788	0.0037561389093193082	0.02262765134130085
-0.5259999999999996	0.032745452475857556	0.004618205596824631	0.05915888662807798	0.001394185935033963	0.026504318207763854	0.011866516844123017	0.058735630163853615	0.0010466250134274452	0.018998086435150306	0.03258860030131681	0.10369689305917189	-0.007595437097802228	0.01189686897913903	0.08884058015085017	-0.09366950540365866	0.004041271324093771	0.021985155996812247
-0.5249999999999996	0.029472830465814948	0.002044364186910504	0.060687087848969486	0.0009720606381667808	0.022931908401482227	0.012461240717384406	0.05495254058289504	0.00024251486449590064	0.018688624668829094	0.03126557176116886	0.10301525716880769	-0.007129102774021744	0.011715134432247481	0.0643127665383904	-0.09248612139268146	0.003900397101017316	0.021504108572157246
-0.5239999999999996	0.026618566089146367	-0.0009371067854811642	0.06169491806252414	0.0005093238839264242	0.01908431235226053	0.012745781661569392	0.05093110369980565	-0.0011192280480185925	0.01822262520924511	0.030187231971945803	0.10291752660926787	-0.006868670510839604	0.011486383300124905	0.04032290797692107	-0.08199189634386649	0.003505800124024456	0.021327764075899883
-0.5229999999999996	0.02398279133060708	-0.0029074816358001716	0.06241380174314716	0.00032643516900121724	0.015534407336020493	0.013698914444059015	0.0475269834189217	-0.0020935695767774353	0.017797899407646995	0.0292661568988528	0.10297319444122623	-0.007030136845483502	0.011163921597323111	0.01757655444813132	-0.06567052729538414	0.0030641895160077237	0.021307122664627517
-0.5219999999999996	0.02112594280994766	-0.004183378823105101	0.06297166840909856	0.00042171253279779436	0.010420832043244182	0.0158616971202122	0.04388680415983168	-0.0004747834252766368	0.017272002148243426	0.028352338443327546	0.10234815550090885	-0.007422429777991849	0.010692214976260479	-0.008405144072981414	-0.049760165334139836	0.0023755331093233134	0.021155851720115186
-0.5209999999999996	0.018062357810982026	-0.005609776754740112	0.06341259868389088	0.000362521249581199	0.005215315401372831	0.01816116340523628	0.040824680226632985	0.001474130186925965	0.01683918234079045	0.02773683798302895	0.10067537066359201	-0.00777350481728411	0.009844282183073249	-0.03389659130483673	-0.03081387321614131	0.0017520105870151331	0.021094533154517776
-0.5199999999999996	0.014877415112979324	-0.0061914751815961115	0.06368751648514871	0.0003454911823550872	0.0004063249501540725	0.020136030700096706	0.040138679073645246	0.003424836982692013	0.01831404190824101	0.02714894144839444	0.09838427540609196	-0.008096840195403564	0.007851992491071158	-0.05123004870952578	-0.009215295828057747	0.0012402468890708354	0.021323680894862067
-0.5189999999999996	0.011637179899139162	-0.005780060598236495	0.06345249360410178	0.0005941680396470765	-0.0029511311154416108	0.021607195916215058	0.04119849414153975	0.006803791476914535	0.020977608108062762	0.02631497184163514	0.09509868181989635	-0.008497082052900975	0.005258862251460966	-0.06348886960345103	0.008396766368718757	0.0008142604629942282	0.021613240083462482
-0.5179999999999996	0.007801242099159007	-0.004988272939901933	0.06299634293076299	0.0010912439990604392	-0.0065378243807283016	0.023674859671215413	0.04222324888446442	0.010933953646609002	0.023621569233397047	0.02557632794146449	0.0905526695084845	-0.00871355283570542	0.002466712370543557	-0.07218844679170727	0.01860836023548844	0.00020460334173374122	0.021877520996502923
-0.5169999999999996	0.003809982859586563	-0.004483746540899869	0.06268642587580263	0.001599287222440731	-0.009846979355796814	0.025811935964026138	0.04523848770150257	0.014928592050803319	0.026415942048468977	0.02508238268608204	0.0851835037494292	-0.008577481495316019	-0.00066699989436332	-0.07552369679889111	0.023902787131332443	-0.00032087788700313745	0.022012951493363655
-0.5159999999999996	0.0005737277630690671	-0.004855666188718531	0.06213299350198283	0.001813967885839044	-0.012399298482657937	0.02679492593150176	0.051174855168025134	0.01801107798036444	0.02998950390306939	0.024925015423854096	0.07974265634216847	-0.00857775924613152	-0.00398584756217959	-0.07164756305804533	0.023214090743754332	-0.0007035108717747785	0.02242245080320911
-0.5149999999999996	-0.002579377792916699	-0.004817357474327638	0.061013538819788826	0.002172814477986674	-0.014264182051354801	0.02751381021205818	0.05670240082192687	0.020016136825839456	0.033536929439691165	0.024483520529871128	0.07380082594067487	-0.008488689653256859	-0.0063185030873108144	-0.060991203280111164	0.015084785858528207	-0.0008706512609178904	0.02252115038144363
-0.5139999999999996	-0.005837590269368504	-0.00483543947688423	0.06001119510430481	0.0025012973377687487	-0.016590126110735112	0.028315801305990373	0.06066350505184963	0.021953697910606435	0.036273496952481964	0.023708443173220364	0.06647613599321875	-0.008141418854690169	-0.00841609341752097	-0.05083156121731171	-0.0026735720517170576	-0.000928679242058651	0.022396037016192933
-0.5129999999999996	-0.009311086598667088	-0.006247867844238597	0.05845391859147172	0.0024992130505874337	-0.020574555655404347	0.028797954337536028	0.06235017800920631	0.023050245633509023	0.03788858524404866	0.022718068299576472	0.05794444529982197	-0.0075732033306416605	-0.01019261274217774	-0.043548891901497015	-0.027715812799281633	-0.0009738178180071935	0.022181584492622298
-0.5119999999999996	-0.012814878826892513	-0.008652823666563371	0.05654079266520997	0.0022492381500556543	-0.024603165650562347	0.02870741492508362	0.0629915589516453	0.02136327695221221	0.03972613707538691	0.021771438584211048	0.04812324686339181	-0.006887591842935883	-0.011765170142102868	-0.03581940836179895	-0.05519287448803792	-0.001085011104990594	0.022024195181010866
-0.5109999999999996	-0.016123301635203632	-0.010932812702607	0.05455794994471948	0.0018994014058313692	-0.027793968938851193	0.027954478444672425	0.06282463253812501	0.019303929795767536	0.04179259323029512	0.020911687749318394	0.037445328349436195	-0.006137420288712488	-0.012842947196176508	-0.02809716731236418	-0.08756081294376118	-0.0012002531261711472	0.021757988618604
-0.5099999999999996	-0.019312003609905093	-0.013371518521524833	0.05236983758484864	0.001423150246202767	-0.03081905328802863	0.026803930752428276	0.06073277239718769	0.017514761689754438	0.04222858481944109	0.020313297431831044	0.027653647793096564	-0.005304506491185427	-0.013024109920246413	-0.026093017034221455	-0.1224373078602665	-0.001403164956035121	0.021193611257835834
-0.5089999999999996	-0.0222628234533369	-0.01640745608692288	0.05000077924822559	0.0006500748278840298	-0.034632410958365736	0.025869811259747903	0.05729526349951105	0.015341495516113695	0.041311362989094075	0.019669965578440116	0.019040499274543442	-0.004305806349557219	-0.013420191237280688	-0.027610531050189503	-0.15354285853637253	-0.0018485446687606113	0.0201074454958654
-0.5079999999999996	-0.024337698263141097	-0.019924955999804896	0.046998405005021164	-0.00042489720657549676	-0.03837338858787909	0.024061022022665687	0.054908493057216616	0.01267700216280912	0.04054114769923815	0.018778532098310256	0.011964093940545473	-0.0034110644083009184	-0.013981802934181248	-0.029856443056600058	-0.17734354039154598	-0.0021950373286217933	0.018991482808765815
-0.5069999999999996	-0.025727704608121266	-0.023407150509659063	0.0440161645898095	-0.0015274127149892522	-0.04242253960570323	0.02233681995889122	0.05248020021645868	0.009118007592817674	0.03985994773792706	0.017929867555559934	0.006474530784656525	-0.0026019534560610515	-0.013836897403544428	-0.03235059937131143	-0.1957969428684889	-0.0024553802666268127	0.01791376329290574
-0.5059999999999996	-0.02721142957651374	-0.026624553149403297	0.04135925486392233	-0.0023588812731887556	-0.04664223292181746	0.021762504910659265	0.04879766615493944	0.006340524631847813	0.038344610090493815	0.017392078386753856	0.0019376693976489508	-0.0016276514863120934	-0.012646714373631145	-0.03741109827144273	-0.2062454600944742	-0.0025761022305577823	0.016416628535947986
-0.5049999999999996	-0.027855117705915748	-0.030218668069628033	0.039691013989800746	-0.0031404844059816093	-0.051721893479988755	0.022087587186103177	0.044452199640153116	0.004020323096211249	0.036375433100410526	0.017315343676891592	-0.0015763118216297826	-0.000750518643746955	-0.010889522146192394	-0.04653744949280826	-0.20764990296672928	-0.0028229079522083017	0.014824198585567602
-0.5039999999999996	-0.02766961157391831	-0.03338515639785281	0.03855226759202688	-0.0037617672992131825	-0.056727200798447945	0.022606017899913677	0.04024523463231059	0.0014377187574815917	0.035080693543014	0.017427355325363148	-0.0029822012290939242	1.1430216469059207e-05	-0.008491736364633667	-0.05382111199364358	-0.19885263514515425	-0.0031540578212345314	0.013420410812885126
-0.5029999999999996	-0.02716656030573235	-0.03487517530265202	0.03788375346302592	-0.004139993046974541	-0.06053785793935584	0.024090256140368433	0.036844384345216655	-0.0009087161627931667	0.033995351865813456	0.017753527200069497	-0.0035719813982485185	0.000502850583676997	-0.005383938692808173	-0.05998943101538792	-0.18337775844727025	-0.003365744363906227	0.01228767282056727
-0.5019999999999996	-0.02735505811128891	-0.03542863892684145	0.03760970813399845	-0.0042388092548858655	-0.06452519369721468	0.026677210009665456	0.032962500318587926	-0.0009523294186713083	0.032406738195552565	0.018500344767699472	-0.002915879050950902	0.0005222804394746255	-0.0023107125130875125	-0.06903856107499366	-0.16768571123533446	-0.00368452189916542	0.011199354028196277
-0.5009999999999996	-0.02811830969195911	-0.03577870250383021	0.037332525998883925	-0.004426555692045053	-0.06812850201434326	0.029006650866826904	0.029549283921402412	-0.00017709827778420874	0.030606850545043793	0.019711354996119743	-0.0013968698713383478	3.0050223526390765e-05	8.394936287925421e-05	-0.07990797108661116	-0.14923999511635022	-0.00417037844982404	0.01013051038335905
-0.49999999999999956	-0.02900841570061731	-0.03500548520792562	0.03687097731175871	-0.004474474447735401	-0.07018501962660634	0.030739552573856518	0.029433035757707303	0.0007603808225520145	0.030528793428321568	0.021024162392646303	-1.968190814899266e-05	-0.000718999777818367	0.0016197099231313125	-0.08565878788013086	-0.12839936846767727	-0.004605438294856393	0.009254998013439868
-0.49899999999999956	-0.02990239150338956	-0.03342401822193046	0.03616492830874856	-0.004082706269126363	-0.07014886521521148	0.031295118883698014	0.032104056315776903	0.003330594304374189	0.03165019358189917	0.022547964700217357	0.0008368169087037377	-0.0014558459696069625	0.0029062551704622914	-0.08716555548141795	-0.11139830096951825	-0.005036136630709108	0.008748294886434641
-0.49799999999999955	-0.031183574197383667	-0.031440175969141296	0.03560342628800966	-0.003642609659796762	-0.06984138490188735	0.03193337135398854	0.034217099488284226	0.006728760636492205	0.03269294773344797	0.024586204695004537	0.0007352813375432368	-0.00254050185696624	0.00384268496824085	-0.0863884173019982	-0.10094470637407685	-0.005541188905020877	0.008353950494997925
-0.49699999999999955	-0.033341966467118234	-0.029960471859676152	0.03552650085822678	-0.0034079968056471475	-0.06880797622186369	0.03211807346226425	0.03727555505779725	0.010610462242217858	0.03443327192163592	0.026811577961144962	0.00019892269949113583	-0.0034399232143443315	0.003951845019404042	-0.0815996722885608	-0.09440635115741428	-0.00592385522432619	0.007880989531657483
-0.49599999999999955	-0.03493991247736218	-0.02905553440194892	0.035792350739340555	-0.003404489014200078	-0.06614085154367126	0.03103025699126694	0.04226277789765792	0.013190262614762218	0.03697952813379238	0.029030611908080383	-0.0007529184171230845	-0.004518721926016292	0.002853394728747689	-0.07043679664492829	-0.09358726878400789	-0.0060474828617118805	0.007461102625830091
-0.49499999999999955	-0.036891097185764735	-0.027909755599953536	0.03574493788999796	-0.0031477499473940994	-0.0626208408030772	0.028977470537495494	0.04728433101851994	0.01459632442907289	0.04017376850488384	0.030948108149180115	-0.0020536258555386906	-0.0057700531342276635	0.0014744185453023197	-0.05452696950124237	-0.09928740497997998	-0.006140305146055755	0.006896301598796842
-0.49399999999999955	-0.03952448846457616	-0.027095884043509537	0.03562488566316493	-0.0026650095224322132	-0.05906682431934693	0.027002987963120655	0.051566873282100814	0.01613885017876171	0.04306626205471731	0.032784038756040024	-0.003857380115644232	-0.00694544238234191	6.445830499726799e-05	-0.04093212326795507	-0.11246924015708304	-0.006254219148571395	0.00622783253167802
-0.49299999999999955	-0.042176665375585	-0.027339789385529473	0.03522190345694912	-0.0023414312455989606	-0.05602060661585386	0.02467031244937158	0.05418077569945525	0.017456909045753484	0.04456010484516707	0.034445382020390866	-0.005309571633249461	-0.008355983103673354	-0.0018180768201189962	-0.03067312288240134	-0.13048791258748596	-0.006654704468882561	0.005281910366609689
-0.49199999999999955	-0.044081296144833186	-0.028446716972424374	0.034522021754492115	-0.002233035305194792	-0.05313533706807058	0.021784460790581463	0.05682344795212726	0.016292746005951934	0.04594414578113542	0.03590321351187145	-0.006255622853708345	-0.009647559487296191	-0.004392694603248842	-0.018909769670625014	-0.15004277869760552	-0.0067709451970323605	0.004731967677670244
-0.49099999999999955	-0.04577634018073104	-0.02925320055672151	0.03381539864186047	-0.0020624262555231756	-0.05069724689749459	0.018641771203787266	0.05954864801525818	0.014673005303299225	0.04724167690996661	0.03678179475842752	-0.006390511879006917	-0.010977774482981234	-0.007002437484596247	-0.0066891364489459456	-0.17473428539422914	-0.0068533911095233985	0.004146940926192422
-0.48999999999999955	-0.047444363034128224	-0.02989403313584811	0.033246597991541546	-0.0019181338826474836	-0.048121931872112264	0.01547124196226486	0.0603752714165606	0.013066328901019324	0.04646242894576204	0.03708511108903458	-0.004712159606122928	-0.01223843606108544	-0.009199962486348955	0.000551373930437609	-0.20336148316812697	-0.0068015223822922195	0.003629520470244433
-0.48899999999999955	-0.04866304703942726	-0.031040511052904975	0.03298453303606326	-0.002009463690386013	-0.04677334223300596	0.012485888816380634	0.05957287941131337	0.010728098512664883	0.04419991338000663	0.03700870159276532	-0.0011862534653334176	-0.013539800855150354	-0.01223125861515909	0.0032104410434367365	-0.22844831180893438	-0.006865383473182126	0.003067032029084026
-0.48799999999999955	-0.04886668526581639	-0.0328627605991354	0.032453922764368315	-0.0021853150754635176	-0.04484712369665447	0.008743561278088174	0.05956157346695351	0.007793945391642243	0.04216236984864863	0.036242152312050635	0.003216177913156315	-0.014980414457995028	-0.015830562047154828	0.0032834163962451868	-0.24596417665759773	-0.006693947736041483	0.0027587715869801244
-0.48699999999999954	-0.04838845299059993	-0.03503011605545838	0.0317829586203426	-0.002310971033639082	-0.042679008221515886	0.005364753845956903	0.05924582299248984	0.004533072365260407	0.03993139366724801	0.03503638288068217	0.008425070462727776	-0.016806812768438314	-0.018949915296931262	0.00023676785427957363	-0.25808240523579123	-0.0065604093595939	0.002820557155737536
-0.48599999999999954	-0.047823317713751035	-0.03646727399420165	0.03171054251079351	-0.0024385382855591103	-0.04006534572908766	0.0038052946826051003	0.056865338725523185	0.002255567267116263	0.03687252659845288	0.033702541286357565	0.013015832533005312	-0.018473783248526242	-0.021237957652276467	-0.007850211121831142	-0.26238477268130717	-0.0064367231388549094	0.002889971540256674
-0.48499999999999954	-0.0468760568149776	-0.038425591315376074	0.03209846697106324	-0.0027867343274190996	-0.03750887856046218	0.0030537001759821485	0.05417622200342839	8.624329645725047e-05	0.03295399627911682	0.03229782343859016	0.016967141034475004	-0.01998193598882143	-0.02382732973649456	-0.020833618908226856	-0.2572610133206728	-0.006713436893159844	0.0029946288492661522
-0.48399999999999954	-0.045589946611155965	-0.040264847088950825	0.0321568527618228	-0.003155703639103294	-0.03512621743573901	0.002401733809620242	0.05167765170032409	-0.0024208537587823245	0.029064153860652257	0.03091278397788451	0.021887479656998204	-0.02143723064257313	-0.026118740106961063	-0.033108167808544184	-0.24206540398920687	-0.007123558769545346	0.003152820396515658
-0.48299999999999954	-0.04420300006046221	-0.0407809656416798	0.03196922650999233	-0.0032427774196689607	-0.032160268141838456	0.002549203249290423	0.050599851292106965	-0.003640122419489596	0.025214668733251504	0.029380184468696523	0.027034973697579304	-0.02271560582282664	-0.027282954904625723	-0.046032869988828905	-0.22091484293473196	-0.007570937895545995	0.003381064575440298
-0.48199999999999954	-0.043405180325326205	-0.04090300258762708	0.031604216238937846	-0.0030093751799968524	-0.030070486554494937	0.0034376186299796057	0.04921544227607058	-0.0013068313641369244	0.020544191629341076	0.027838178955942847	0.03142258968806206	-0.023985031487635897	-0.02754491342650961	-0.06294212026376601	-0.1996947447031459	-0.008268740279650875	0.0036326739797427295
-0.48099999999999954	-0.04301227085049249	-0.041027638600384525	0.031212724684508704	-0.0029798158336089378	-0.027660480668558324	0.004470510961586981	0.04778228020843909	0.0010986813742022807	0.015892206327756474	0.02677412351394886	0.03472940749622772	-0.025097912873097948	-0.02766452352284739	-0.08083269886214475	-0.1754346502333784	-0.009357058535986954	0.0037067935784168247
-0.47999999999999954	-0.04228657240981228	-0.040443228059603376	0.030508446617028433	-0.002961765554804697	-0.02441681214928546	0.005018007970143474	0.04949351477946551	0.003395600996530477	0.012868587526694656	0.02581607431142072	0.03836832732712512	-0.025676656148290834	-0.027846897627932268	-0.09429606962417796	-0.14831222987390597	-0.010370723822388765	0.003847511929141948
-0.47899999999999954	-0.04104885455778503	-0.03936518584367761	0.029349540305446	-0.002653512401950699	-0.019180060982058936	0.005353738115297766	0.05330543738402829	0.0069355103904084475	0.010824806238332499	0.024843670140077708	0.04373090499864019	-0.026222418158300672	-0.027163519104436228	-0.10280365429645424	-0.12482464849400031	-0.01134369586903761	0.0039575259216641815
-0.47799999999999954	-0.04048950042064953	-0.03831582937166019	0.028463230986450073	-0.0022452357691027927	-0.014273674760008986	0.00612735085474992	0.05660908463209089	0.011269746683484369	0.008624951590402821	0.02404716518131195	0.04985628037422909	-0.026584845176418806	-0.026300875913944897	-0.10860620920118225	-0.10706515104193386	-0.012400274401702572	0.004089204236301277
-0.47699999999999954	-0.040535986024554986	-0.03813276658241193	0.027649634606056517	-0.0019435990021654443	-0.009561650303101181	0.0070172035203519435	0.06033702403967333	0.01552854166410911	0.006828842968810212	0.023341729486510875	0.055150615580499544	-0.026326097778361254	-0.026217372238465264	-0.11027674342753122	-0.09222463409797894	-0.013091003409349752	0.004048647324574709
-0.47599999999999953	-0.040225100695448976	-0.03939435092707666	0.026898735449427124	-0.00189707992580194	-0.00401547723048686	0.0069317104238543325	0.06641982842347584	0.01810864909629264	0.005463282182967176	0.02256502851991583	0.058726863285822065	-0.02580120584085439	-0.026604020326410453	-0.1060415048451371	-0.08225238694400233	-0.013321342369132416	0.0038319772892762157
-0.47499999999999953	-0.04013607934641171	-0.04086274329660127	0.026022364679011846	-0.0018071069179081637	0.0020029733292313977	0.00652392341485392	0.07295972526874674	0.019222648164842187	0.0038274827531342	0.021660479355372055	0.06051169980064096	-0.02498296782946976	-0.026616608383571105	-0.09668775329942479	-0.07903808970980748	-0.013274849942030945	0.003435457716930068
-0.47399999999999953	-0.040311600766921966	-0.04220174982546248	0.02528595582005059	-0.0017887686077106024	0.007687025310159583	0.006070266501835615	0.07822715529276202	0.0198160985349957	0.0010489393672680114	0.020661770571774863	0.060270078763962676	-0.023843019160742728	-0.026667695240446078	-0.08897400609012349	-0.08618745307991495	-0.012998338783311138	0.0029751551522200163
-0.47299999999999953	-0.04089773078107105	-0.04477064298923356	0.024772680971126882	-0.002041829196488263	0.011525096127641975	0.00539907365829835	0.08151450307736098	0.019665057228789758	-0.003517307313759145	0.019775485889049663	0.05876555452532687	-0.022440224824432576	-0.02676701066225257	-0.08247912357319515	-0.10153640111043032	-0.01261882824895032	0.0022280470564957923
-0.47199999999999953	-0.04135540977709783	-0.048107973630557604	0.024569947136056498	-0.002629070712306907	0.014753991190141506	0.004910864578168044	0.08462500621320351	0.01694945557265906	-0.008765849176645609	0.018731659466680994	0.056972201302269654	-0.021086509889409327	-0.02695187871155666	-0.07319259534525357	-0.1191364137436475	-0.012205308504383472	0.0013067564824558447
-0.47099999999999953	-0.04153686374338982	-0.05097784791071262	0.02471542346289816	-0.003151151449352331	0.017933436142612055	0.005078934694138986	0.08775582788953584	0.013822869399958845	-0.014624795080602625	0.01742450586261495	0.05465678337294383	-0.020192379908188042	-0.027057193379453445	-0.0627594468613369	-0.14138703933522892	-0.011811660713804465	0.00021481900309879197
-0.46999999999999953	-0.04191258218422469	-0.053680143048540865	0.025592356954156646	-0.003546372327191872	0.02035109932075877	0.006048737104175541	0.0887561094800201	0.011105936571276877	-0.022802473642465713	0.01614530216925026	0.05168974847272714	-0.01967833553528818	-0.027058383495799837	-0.05786754628835285	-0.16795736943440032	-0.011235626776932168	-0.0008684546983748193
-0.46899999999999953	-0.04222849836004371	-0.056334453883581465	0.0273296308240203	-0.0040737876334517534	0.02095342816977471	0.00792724501567083	0.08779918846222402	0.007765774143432072	-0.03186512764197519	0.015207843361132815	0.04922129810474822	-0.019198008042156368	-0.027628391517583405	-0.0571452478587992	-0.19106875764700812	-0.010615166929893392	-0.001981935457358336
-0.4679999999999995	-0.042127359665898374	-0.0590321248758327	0.02939423425535677	-0.004870184968492257	0.021183540797670524	0.009001132296871465	0.08744349924367936	0.003839494211917565	-0.04100829653844092	0.014496304385404684	0.04720070472399865	-0.01884105169755181	-0.027734968086796145	-0.05740436451624892	-0.20693449677321218	-0.009995267335160882	-0.0028201795321050973
-0.4669999999999995	-0.04176872370961677	-0.06134851450811124	0.03198190564032181	-0.005670889118427885	0.020663147678390642	0.010009114712419215	0.08625398520706774	-0.0004925346529825051	-0.050291770226148516	0.014049002455678524	0.043669209241742384	-0.01907302102752305	-0.027216804486765944	-0.05985467259933434	-0.216987206342138	-0.009572888646210854	-0.0033051818850436975
-0.4659999999999995	-0.04190911778516615	-0.06322617268477909	0.034741059995393196	-0.006297614462810734	0.019818884001815917	0.012374132661389077	0.08373034890271047	-0.003392751588647735	-0.06009808248481709	0.013950799963641524	0.038203978300311275	-0.019306468753844196	-0.02613340382635861	-0.06649582728251772	-0.2184233011597912	-0.009251068704121216	-0.003607212230016594
-0.4649999999999995	-0.04209711179855119	-0.06581067724426244	0.0378815170890893	-0.006979530022756092	0.01915751528606508	0.015543773642123851	0.080213504562422	-0.005561524839621832	-0.07016521612193886	0.014136402663930302	0.031806524872703176	-0.019296426106046018	-0.02487931555081611	-0.07734064391648056	-0.21059694851367083	-0.009235179925213633	-0.0036156557602362105
-0.4639999999999995	-0.04188568659064711	-0.06798854350680576	0.04104638219207383	-0.00752839684814043	0.018513514851604004	0.01890431988937228	0.07635594922258943	-0.008260297417888371	-0.07986413620064838	0.01427399577627492	0.02540551388071919	-0.019214523871203287	-0.02328684274376589	-0.08711772640899179	-0.19308679133718465	-0.00923372556294932	-0.0035040938931888382
-0.4629999999999995	-0.041239177503874354	-0.06856234247921222	0.04452265498389778	-0.00782731747074262	0.018577516364979643	0.0226962476086414	0.07345503454882438	-0.00991878278906706	-0.08925010029418505	0.014374235227331241	0.018121376105943016	-0.019126473469582263	-0.02111667706194115	-0.09797283343561435	-0.16976610335311476	-0.009098049179205769	-0.003442507507329953
-0.4619999999999995	-0.041078525035485	-0.06844308050659173	0.04833504077716344	-0.007849192514964541	0.01807623733348699	0.027298317820428065	0.0699096885395018	-0.008608908249072077	-0.09881926172490393	0.014687129273754672	0.009651800924056392	-0.019155408529113037	-0.018402862610537887	-0.11219119681747827	-0.1467539250863982	-0.009030425300208653	-0.0034129930093266788
-0.4609999999999995	-0.041503218286225586	-0.06864649407940403	0.05204439452311764	-0.007750955549756673	0.017131948050441954	0.031330378312657045	0.06660235380417194	-0.00650530726062157	-0.10748733968639974	0.01533945693349028	-7.121820408248524e-05	-0.018999859556178063	-0.015518841518070743	-0.1268644550938073	-0.12116040274619584	-0.009001916226990685	-0.0032246430117173993
-0.4599999999999995	-0.04210866842571993	-0.06807530452482793	0.05542012780073905	-0.007502928041161141	0.016845973610932846	0.034838103653965447	0.06595259087929427	-0.004518089578265076	-0.11354547994904508	0.01623805569970534	-0.01180008155807344	-0.018699034125291	-0.013235732890820607	-0.13510637919950982	-0.09258633629877562	-0.009212028663178074	-0.002797198107485294
-0.4589999999999995	-0.04244878003728356	-0.06641576295283258	0.05832088544761169	-0.007041347281515106	0.01845322861109068	0.037328661920334544	0.06753055633075061	-0.0012002450473168154	-0.11834295936061055	0.0172016362585337	-0.026548801416780555	-0.01859587222345209	-0.01166017798307183	-0.13764926701078845	-0.06812165228670027	-0.00928915617851398	-0.002043226839344539
-0.4579999999999995	-0.042935536263909356	-0.0644808691144053	0.06114444287396596	-0.006713698922830636	0.020273944706519467	0.04005431594384544	0.0688128467390965	0.0032088610113698178	-0.12303927025179041	0.018458037160284584	-0.04443032220751454	-0.018486055220640788	-0.010860196141039166	-0.13609292078035393	-0.050100828782424174	-0.009229795732722595	-0.0014095453083223992
-0.4569999999999995	-0.04365483308494217	-0.06288293439336398	0.06331851574485511	-0.006556418067387954	0.02306387556105187	0.04259714535532491	0.07109194551501524	0.007573898813722302	-0.12702423648584582	0.02016571240322003	-0.06414659389116238	-0.018070276955996632	-0.010864083835663197	-0.12853974799108392	-0.036125797818910274	-0.009045487776295326	-0.0011046637438939637
-0.4559999999999995	-0.043713508193163345	-0.06217087249464765	0.06454648476480253	-0.006619858648671436	0.027042093771954778	0.04392223571896457	0.076018803924775	0.010242489009354835	-0.1296030202436179	0.02228345346673904	-0.08355710438146959	-0.01759618306157125	-0.011301974985973896	-0.11328980048961086	-0.027265925377763112	-0.008604635587447713	-0.0009310457318661819
-0.4549999999999995	-0.043663465437612056	-0.06100452961308398	0.0644899620461702	-0.006732997133383714	0.031123596667139975	0.044668582014242605	0.08124672663250261	0.011283753276864707	-0.13137589096083388	0.02463422144150117	-0.10204282150422606	-0.01696291262140899	-0.011770684300128908	-0.09347131375985539	-0.02541028995055238	-0.008078811928172744	-0.0007356768426557362
-0.4539999999999995	-0.043517039204116266	-0.05959313745081777	0.06383681909897439	-0.006900471724320497	0.03460940794878835	0.0453177540399048	0.08555638275493965	0.012332947436211033	-0.13294152496863743	0.0268961150973818	-0.11969284103728754	-0.016227843497451624	-0.012844565722807623	-0.07730895153398164	-0.03226881209623236	-0.0075669009304581225	-0.00039164161913571446
-0.4529999999999995	-0.04371058513821577	-0.0591470075116602	0.06271545296467332	-0.007264771888738342	0.03667574516455457	0.0456170475232381	0.08776942923899286	0.012675833351730831	-0.1346007154423219	0.02907864626251139	-0.13375765454927424	-0.01564097054421325	-0.014140816156991375	-0.06254395134680872	-0.04564133725327388	-0.007629156321474373	3.5977271445605696e-05
-0.4519999999999995	-0.043766830114716194	-0.05965863114962599	0.0612055885826277	-0.007849269107422204	0.038202172680307844	0.045703153867749764	0.08938235518133018	0.010198433103220538	-0.13486245002523653	0.031321440523874346	-0.14558701249360928	-0.015305381667334694	-0.016057111617625863	-0.04533844294410846	-0.061650707905083604	-0.007899112546994507	0.0007370596999646163
-0.4509999999999995	-0.043716098582534085	-0.05983134522533513	0.05936467634136907	-0.008352924680662711	0.039411473960625124	0.04499086481995961	0.09043114752223762	0.007083627289141678	-0.1342271192808742	0.03291057300046173	-0.15662361973361938	-0.015150074718546621	-0.01851435503606201	-0.028163153471871958	-0.08385387264429296	-0.008036129489009801	0.0015538659906668701
-0.4499999999999995	-0.04370080384622724	-0.059810112258466344	0.05726377371619578	-0.008768108248300927	0.03953334617765787	0.04394885470096652	0.08912355287702882	0.0043622047429928345	-0.13480192538143573	0.03376551160938538	-0.1660878256703865	-0.015172860080597367	-0.02042456188662117	-0.017527442255037582	-0.11022973027822194	-0.008427939614755766	0.0023070223659606708
-0.4489999999999995	-0.0437128373914979	-0.06030529609249098	0.055385546404116796	-0.009140451372472198	0.03783432687800566	0.043046515077117646	0.08634011598004547	0.0012978043138881707	-0.135825834485146	0.034305783645176544	-0.17436880034262608	-0.015203818878292549	-0.022425512319697173	-0.011603266511390539	-0.13275627507004942	-0.009385505857599794	0.003012572690300293
-0.4479999999999995	-0.04316230099501148	-0.06171598279063543	0.05356907633681233	-0.0095821065244804	0.03636219260328433	0.041993119672677263	0.08356961335948382	-0.0023373526333750156	-0.13624658248568244	0.034272302517715195	-0.18106468985854002	-0.015197383883615356	-0.024509438866398538	-0.006858576208860088	-0.14834827472174847	-0.010039481940286329	0.0038497064099499156
-0.4469999999999995	-0.04214937279051596	-0.06291272319389683	0.0517893746319925	-0.010003953561086328	0.03474775267521957	0.04085638466615326	0.0800336166995641	-0.006738189160511663	-0.13616946492640275	0.03376749177507412	-0.18585502520256528	-0.015425184853960288	-0.026055865079952063	-0.0046925248601299525	-0.15871536181823115	-0.011036850949011065	0.005055546303884856
-0.4459999999999995	-0.041154047005224584	-0.0637412537156591	0.0502142448792059	-0.010190899199388391	0.03293275750764669	0.041051414592116746	0.0749768631716196	-0.010222558436515166	-0.13648468056018925	0.03273645342233608	-0.18892465483744977	-0.015411773344242222	-0.027006608677924065	-0.007576756309415774	-0.16073378108100292	-0.011942996940278653	0.006210841601618115
-0.4449999999999995	-0.0399713614704577	-0.06509720440296517	0.048822484709653315	-0.010448322210711373	0.030333674662429692	0.042212161926904204	0.06911446138330993	-0.013099722471131154	-0.13716413511751913	0.031599923807006824	-0.19054097398082445	-0.015451226734332808	-0.02780334131584966	-0.015791642903587463	-0.15353231048708268	-0.01278407576327194	0.007311119296746232
-0.4439999999999995	-0.03860758287775678	-0.0661512763450906	0.04742225513512793	-0.010781840878091871	0.02739890797902397	0.04352658120650668	0.06320089546173008	-0.01629130413286378	-0.13715316730724533	0.03043331323217084	-0.19047454219029133	-0.015620780790852782	-0.028830624296049538	-0.023320489298949844	-0.13567466117783622	-0.013530125944239836	0.008465354844112897
-0.4429999999999995	-0.03755803147046961	-0.0662818025106018	0.04629585213233362	-0.010837901684122887	0.02498041898424705	0.04571072189555052	0.05847332474961959	-0.01891824699628105	-0.13663252726779623	0.0291080995853101	-0.18812565858686683	-0.015791454137701777	-0.02955046233595584	-0.02997925246403453	-0.11102112228760265	-0.014442742248212499	0.009696732692130488
-0.4419999999999995	-0.03687656350285189	-0.06570375848053321	0.045577283248510486	-0.010584022471115484	0.02218996757005262	0.049203603085038294	0.053472016522862334	-0.018774740949689426	-0.13661721436358484	0.027839233856098333	-0.18390790156798398	-0.015780206857365968	-0.0295172040331381	-0.04025973405510457	-0.08724875656156038	-0.015477245629891086	0.010765499651957831
-0.4409999999999995	-0.03661005041128453	-0.06537582060255039	0.04462887331985566	-0.010324462855088125	0.019363213905698468	0.0529684951862038	0.048988428434515036	-0.017712811262006984	-0.13673569029986918	0.026852105018130026	-0.1779532692191145	-0.01560125987311197	-0.02956633409883455	-0.05206425002858861	-0.06105546599404731	-0.016475758087584034	0.011467961391766587
-0.4399999999999995	-0.036155984137208205	-0.0645271775830226	0.043880735104893626	-0.010034278448123234	0.017492667152129965	0.05628883180125771	0.0474041010643724	-0.016900629770230498	-0.13510251838055798	0.025933459536200947	-0.17072048758220446	-0.015198558497291383	-0.030508010092164906	-0.05710785259953333	-0.033392225924045074	-0.01776094116746643	0.012236078208103369
-0.4389999999999995	-0.035696761342241534	-0.06308926926432619	0.04306681143069408	-0.009461262335348173	0.017111536062083335	0.05882937518847723	0.04809874580405882	-0.014772633944645895	-0.13223536566702954	0.025215604007095736	-0.16315476945140645	-0.014597352505935392	-0.031218197656698147	-0.055923382269401724	-0.01073499330604822	-0.01895144720602945	0.01310493438006194
-0.4379999999999995	-0.03630613136442777	-0.06120718302899203	0.042369887151792456	-0.008754450079353115	0.016289292353045534	0.06184370374086333	0.04828330788086755	-0.011529320368550353	-0.12953258805093396	0.024658098156374354	-0.15720612104455045	-0.013945453891817176	-0.031787574141261085	-0.05064005852737618	0.00454532290777943	-0.020000262564228818	0.013544983231965228
-0.4369999999999995	-0.037711955149734216	-0.060035923545436576	0.04157933862930013	-0.008148573448786191	0.01580816085569372	0.06501916455601336	0.04902556998134697	-0.007932044090239489	-0.12667965152661673	0.02426632192196234	-0.15299797826825579	-0.013112100525890074	-0.03257476179336605	-0.04028589760979208	0.014414900200931564	-0.02084995433025539	0.013808343972026203
-0.4359999999999995	-0.038815002328181504	-0.059832709612869836	0.040305237933395056	-0.007779897742864869	0.016411212541075467	0.06739956040580837	0.05143099757329587	-0.005413315913764654	-0.12333171622820921	0.024022108630983675	-0.15073580390706567	-0.012208270634057392	-0.03372336864064653	-0.022630134966677044	0.017829435970516942	-0.02164770746690254	0.014217908218681304
-0.4349999999999995	-0.03982645268933096	-0.05958257015337046	0.038186864601711404	-0.00725955304110949	0.017633129216259823	0.06941847482510606	0.05492952507597204	-0.003933219160423947	-0.11962754272301977	0.02363310948064878	-0.1503665481896319	-0.011216407282054334	-0.03462661586362262	0.000958351526807145	0.014090571560420484	-0.02209118050401768	0.014626232430416164
-0.4339999999999995	-0.04046043608415535	-0.059265112818427085	0.03578449753826379	-0.006705675637676534	0.018704456391845266	0.07165821655736569	0.058596944109624564	-0.0021100090053761352	-0.11653815166301325	0.022786287645909172	-0.1514363125613453	-0.010090940236729412	-0.035848063194468684	0.022642535302678003	0.0017601002071974776	-0.022265438394240028	0.014819749329446462
-0.4329999999999995	-0.04103418866159889	-0.05972887982771216	0.03318042915504842	-0.006544062327154371	0.018587061316090607	0.07348261733682633	0.06125285963275561	-0.00044994904145652875	-0.11483238841249481	0.021631949741866278	-0.1519851523690884	-0.008706265491862989	-0.03760483646624794	0.043119900356135506	-0.01711320407955442	-0.022442143267078073	0.014785485196981906
-0.4319999999999995	-0.041302138358169246	-0.060872383392110006	0.03079076264315573	-0.0065350980853256125	0.018708077176453942	0.07458541185075342	0.06411431345462522	-0.0009887060013502049	-0.11290408932948835	0.020264904861344857	-0.15176901015319158	-0.00715059053297197	-0.03965751306538644	0.0662471585860422	-0.03794948336173332	-0.02259392485809546	0.014551618089462256
-0.4309999999999995	-0.04140074318351799	-0.06144248458536488	0.028437117492077918	-0.006549718820675689	0.019295884163943275	0.07511740226003634	0.06657272517033429	-0.0027121215349848226	-0.11161793433554147	0.018220005239153753	-0.15051384129279918	-0.005945849035266242	-0.04087716666042526	0.08921079507961044	-0.06440733933323789	-0.02283473069098432	0.013982431078910784
-0.4299999999999995	-0.04135366178747693	-0.06193837265773138	0.02596417686484709	-0.0065940921339052066	0.01974850766560599	0.07560584391018228	0.06675952524616285	-0.00427269359537371	-0.11235262041192166	0.01595143006301516	-0.14741981970760376	-0.004886762559047168	-0.041211682184226224	0.10505876286706456	-0.09385393448619954	-0.022964973037028533	0.01316347747282336
-0.4289999999999995	-0.04098464638907062	-0.06250404158494242	0.0236006556273298	-0.00671751045878065	0.01927633086169321	0.07659954673854792	0.06508741261022033	-0.006467500272226806	-0.11417543754914482	0.013505365427170688	-0.14212533959645227	-0.003704030487495257	-0.04168100670554864	0.11697214142020805	-0.1187659254359013	-0.023172030289183063	0.01221253415226477
-0.4279999999999995	-0.04003509039646041	-0.0637169986714021	0.021888071455557895	-0.006940891445578321	0.019390105694467936	0.07648050923254573	0.06395295307234707	-0.008967706576282071	-0.11574424357701363	0.011093491158097763	-0.13489307167755313	-0.0025766960047090403	-0.04206552887945838	0.1275359708192288	-0.13655011752561724	-0.023095284399186313	0.011274346153161703
-0.4269999999999995	-0.038397909532976233	-0.0646918451412714	0.021085066291233922	-0.007000799457731374	0.020290416728651416	0.07617438431925085	0.06166831781334802	-0.01193083739912048	-0.11715777780061869	0.008900205332748488	-0.12610612576164673	-0.001630328398872256	-0.0417352571423908	0.13444063249335803	-0.1476731099118953	-0.02310736509684871	0.010455263831223765
-0.4259999999999995	-0.03660713203606393	-0.06494359832834176	0.021082806377642108	-0.006838233420604201	0.02174908839116404	0.0771223783038305	0.05717503188247749	-0.014341235352089763	-0.11936417425744346	0.007016401244944125	-0.11776733607571203	-0.0007875088254718259	-0.04029867907350428	0.13532429202998336	-0.1500968538176149	-0.02308085716317577	0.009590329076299267
-0.4249999999999995	-0.034132723278162684	-0.06558641055438338	0.021748905137466606	-0.007008044226790577	0.023376565485659296	0.07866799699249549	0.05245591468828166	-0.016188655025850707	-0.12231406384241668	0.0053185846169016854	-0.11008375225754932	-0.00011498250529627348	-0.038616032488688515	0.12980987755830645	-0.14373607565731392	-0.023331374485936814	0.008805224501409184
-0.4239999999999995	-0.030904365883969432	-0.06565312200655046	0.02226872637397399	-0.007212103944235555	0.024937533434357825	0.07997519829074484	0.047570484243921324	-0.01862375567895278	-0.12529919667090011	0.004013148425908497	-0.10139089993862259	0.0004210615141286844	-0.03647539995688156	0.12263373224031733	-0.1281976775023273	-0.02369057174290296	0.008237455384726644
-0.4229999999999995	-0.027311747498366352	-0.06498432734479881	0.022727548684917834	-0.007122959681359205	0.02726062268998444	0.08138772456173828	0.04367040992068099	-0.020171124980644987	-0.12779226223478776	0.003293400609059172	-0.09357695113798445	0.0008960859068014321	-0.034002163316416964	0.11601623766460444	-0.10644313819780199	-0.02389759273295906	0.007983804798702268
-0.4219999999999995	-0.024401997052064677	-0.06347265206832636	0.02368502052812786	-0.006735103458273783	0.02901875426601513	0.08333236333739873	0.03958682164422119	-0.01844939335747248	-0.13073760817247607	0.003218342124369516	-0.08743245926663178	0.0014093726630062338	-0.03144954706294109	0.10551458678304176	-0.08420706730828935	-0.024034072845097555	0.007663807932919786
-0.4209999999999995	-0.022415524670194392	-0.061773651172284526	0.024984730364101725	-0.006440337410010205	0.030699554320399502	0.08495629594980075	0.03578549628336796	-0.01578677809043655	-0.133630465334476	0.003750589820674132	-0.08279093568480261	0.002088443276378509	-0.029535765377091162	0.09376195341716005	-0.05960759025236894	-0.02418990360663155	0.007222584919290443
-0.4199999999999995	-0.020528624337888532	-0.059437817231122826	0.026450490918066935	-0.006069859944973791	0.03286497831564294	0.08589658631808199	0.03463494602800682	-0.01331728578323996	-0.1346395064688917	0.004555457084290519	-0.07879988063577263	0.0027640627543315437	-0.028410308921539118	0.08833498848882106	-0.03358507429554948	-0.024163234594779755	0.0066908646287340045
-0.4189999999999995	-0.01869242739073326	-0.05664772990542142	0.027845961825028687	-0.005438198852971485	0.03631313554092877	0.0857173588831305	0.03628748624505374	-0.00946742683460626	-0.13429745578512528	0.005524847819141499	-0.07451778630150929	0.0034148826670583866	-0.027238348782997825	0.08621472482279045	-0.012615018008046961	-0.023696920763877742	0.005861845044741955
-0.4179999999999995	-0.017647724951746036	-0.05373259297027173	0.029258402167818297	-0.004768762854207412	0.03929590560352069	0.08527489942759729	0.03824049166806383	-0.004416424184265375	-0.13400509369983227	0.006616574823458982	-0.06966706396121816	0.0038483438824056413	-0.026398292941822686	0.08527268253840216	0.0005797643675051287	-0.02327517685931334	0.004823500177216371
-0.4169999999999995	-0.017011481787964505	-0.051126590984810864	0.030488035830037438	-0.004121526456290205	0.04227096649954302	0.08474515126138356	0.04175850045554467	0.001007254216871923	-0.13346343203930514	0.0076839422940887985	-0.06364737005311034	0.004446497309703365	-0.02599704818578113	0.08822495107207373	0.008464199986290732	-0.022833484689729584	0.003530403015744577
-0.4159999999999995	-0.016247666254405074	-0.04976364773456037	0.03137724804235738	-0.0035774864538994596	0.04576560852857643	0.08308664076200181	0.048376832079971205	0.005302266281971952	-0.13194709870086735	0.008836046768724955	-0.0553177969544273	0.005320579928516836	-0.02559808632885135	0.09630790192271363	0.01023275190320187	-0.02240807169331833	0.0021577829939934345
-0.4149999999999995	-0.015541092387459255	-0.048334752698402136	0.031848915611558386	-0.003071907785582462	0.049836739490349016	0.08096225524805704	0.05516505811630816	0.007978163698712348	-0.12966988035510793	0.009725098215847189	-0.044639662641713256	0.006283846411134434	-0.024648085352928232	0.1083722528127627	0.004813461136921029	-0.02175146305980478	0.000832671299484783
-0.4139999999999995	-0.01512156478324822	-0.04721678266577926	0.03245470744466773	-0.002639141754785533	0.05369670322729297	0.07941598436521709	0.06118496324327042	0.010158730050349517	-0.1277283971214904	0.010293915913339963	-0.03304355010011772	0.007459557476758823	-0.023801088540876602	0.11689844253412836	-0.009307430115100363	-0.021167066442340232	-0.00038744741562518804
-0.4129999999999995	-0.014925154442622364	-0.0474524624928429	0.03301320046497893	-0.002533240719209216	0.05605601540183496	0.07768291981006978	0.06526632187083284	0.01150862614765443	-0.12678808534985803	0.010860428232255945	-0.021290538896963772	0.008637471626847592	-0.0227786189210354	0.12226981947163618	-0.029611390359978708	-0.02086613831220608	-0.0015435451757528033
-0.4119999999999995	-0.014716021283637219	-0.048274697204386985	0.033143434222376374	-0.002604191724142188	0.05822887921345569	0.0756458522483904	0.06932632271000165	0.01042426919166064	-0.12575009143659938	0.011564271147004984	-0.009554902864148644	0.009713873036747193	-0.021872151784753897	0.12902201564933916	-0.05176206161719715	-0.0205666263209846	-0.0025794840519011487
-0.4109999999999995	-0.014514403350149833	-0.049216352528297605	0.03263980194396921	-0.002412433994018587	0.059962094093318034	0.07331845667734038	0.07345309168687837	0.008784172140299123	-0.12412548955237183	0.011861879088570833	0.0021552008279039584	0.010389730261763118	-0.021186250927840697	0.13476832076191203	-0.07812897632536996	-0.02018644332382661	-0.0034004273583768227
-0.4099999999999995	-0.014538022170505168	-0.05047255631218476	0.03189476279075771	-0.0022696355674174822	0.06097949172998896	0.07107515061393414	0.07504097331252128	0.007899044163163359	-0.1242535271007326	0.012151444683030066	0.012959810698393026	0.010791581789761832	-0.02029851200644491	0.13186833950349058	-0.10632932002129603	-0.02011016935481456	-0.004021623011091494
-0.4089999999999995	-0.014592222477639938	-0.052114635889113414	0.03136267553742634	-0.0021581931489795484	0.06054944558749934	0.06898413874157873	0.07457417788241796	0.006608037905632594	-0.12551244856968957	0.0125714266331866	0.02281281846527415	0.011373826907549766	-0.01955013846221991	0.12435412995373703	-0.13024076218484965	-0.020408949360434213	-0.00488292448251972
-0.4079999999999995	-0.013779894416109198	-0.054144196837124084	0.030883889629810053	-0.0021263588137214223	0.060733499301465474	0.06642296721029642	0.07447804202226892	0.005250573588858558	-0.1263686376545096	0.013128172341966032	0.032163268870560216	0.011886883595040674	-0.01900827748094148	0.11484063159065151	-0.14839469491476773	-0.020769733219189294	-0.0056903640919992015
-0.4069999999999995	-0.012194642486885537	-0.05579210921783847	0.030607724322176004	-0.002128617053586805	0.06093137100943036	0.06364559821583876	0.07372996089039043	0.0031494014854541296	-0.12681661495397692	0.013815955921116122	0.04050906849133654	0.011991705612741994	-0.018045039497917626	0.10398224640177077	-0.1610321191360457	-0.021442356518156545	-0.006335429632593786
-0.4059999999999995	-0.010770013058146961	-0.05696841859802576	0.030837950542731397	-0.0020899636976839477	0.06095396219054296	0.061800928922537496	0.07123481673090126	0.0018204152934074762	-0.12763527583118964	0.014115493575379851	0.047755287814020005	0.01210504537402475	-0.016671179556999736	0.08941504549809161	-0.16608137676253698	-0.022143156959156224	-0.006577993325806476
-0.40499999999999947	-0.008784683084204818	-0.058664200927608275	0.03171184293803837	-0.002165021248800801	0.060287641202024456	0.060832308996533656	0.0672825250484215	0.0009555099639300967	-0.1288936013876829	0.014486569877892992	0.05414680841165048	0.01210872161406809	-0.015205931427273174	0.06994790608365269	-0.16172747276855118	-0.023102463302876217	-0.006658775118622108
-0.40399999999999947	-0.0066043848820413805	-0.059869804394227386	0.03274986399219069	-0.00195810437340079	0.05939740257940639	0.06004705983318207	0.06383116264544922	-0.0005798345070137505	-0.12992077504863253	0.014888915523319234	0.059368041963864054	0.01184839827806636	-0.013358012795112987	0.052023999952377366	-0.1470212917291482	-0.0241137781084558	-0.006830717288156267
-0.40299999999999947	-0.004432131190655902	-0.05945496481386573	0.03403070621960425	-0.0014924556394872942	0.05926467207911867	0.06009650527865089	0.0618085710845642	-0.0015788302571025303	-0.13040647056322335	0.015006332217813714	0.06317993719818286	0.011223662282613418	-0.011406883130703566	0.03351434083193871	-0.1259926811521088	-0.024978575110594474	-0.0067346373245050686
-0.40199999999999947	-0.003339454563141821	-0.05803523140185907	0.03553539147603818	-0.0008217352020788667	0.05816883244409316	0.061358837022843615	0.05924274098717521	-0.0002929444363726349	-0.13181014563705523	0.01492739235994528	0.06591313006615801	0.010228350966450826	-0.009391798259466276	0.011042107003066664	-0.10466877126109228	-0.025840327419823193	-0.006608146171496659
-0.40099999999999947	-0.003396275829127509	-0.05625001127092712	0.03694323222424044	-0.00023657778563037168	0.05610188517347026	0.06287258478571557	0.05690126511530925	0.0017856552714117346	-0.13362356147650215	0.014643529987779956	0.06903590526784556	0.00912683202521755	-0.007669362671686047	-0.01245427193126051	-0.08022525663152187	-0.026770178402871287	-0.006377643258213069
-0.39999999999999947	-0.0035660155303008025	-0.05279777094963569	0.03772045518918603	0.0003783530809972794	0.05424547265928237	0.0642969024485983	0.057423599935616805	0.0036328453165343473	-0.13388463098409314	0.014229171219204728	0.07294406453999411	0.007843782004295596	-0.0065366812121945474	-0.02924997445319944	-0.0534515731734925	-0.02786846128637338	-0.006089048111821689
-0.39899999999999947	-0.004047797692417448	-0.04843393013503564	0.03778042570833891	0.0012412835566139686	0.053876388803320206	0.06532636442372639	0.060807259609622674	0.007068872577816755	-0.13272036046417993	0.013822468144687884	0.07730565669643406	0.006406567416022835	-0.005402141610819384	-0.0407827564914431	-0.03117084616582443	-0.028587354035725775	-0.005576071854996462
-0.39799999999999947	-0.005476221640149136	-0.04350167244596567	0.037196591704406666	0.002118717909826466	0.05337567304235836	0.06674970396159696	0.06349493861987066	0.011094924593103702	-0.13160516526525945	0.013405644585858911	0.08115610947874315	0.005108089314760904	-0.004266674535234914	-0.048029907181022236	-0.016341776144333766	-0.029191815035928676	-0.005173695895735635
-0.39699999999999946	-0.007273965952616967	-0.03876577763253595	0.036221723135874004	0.002878656016246991	0.052954940881544725	0.06814397141821611	0.06707340384481096	0.015123600769364486	-0.1299612578430275	0.012802233330241792	0.08450438217313923	0.0042875222601731575	-0.0035869713655372116	-0.0497026848193053	-0.006733405365778326	-0.029767704835356273	-0.004909545892856043
-0.39599999999999946	-0.008522076079416003	-0.035480684341847125	0.035438410216600616	0.0036737989651006945	0.053339868790485245	0.06824206054084098	0.07269322963892957	0.017927086078587864	-0.12703072270801813	0.011796107403121505	0.08678019578353674	0.0036304253933879724	-0.0034566753185880207	-0.04376034447593226	-0.003005469070180238	-0.029986818886181293	-0.004562644399512892
-0.39499999999999946	-0.009764698748865437	-0.032277999796203	0.034864062446141285	0.004504082631361033	0.05413576168623615	0.06767099961817358	0.07801971269885412	0.019274023502124777	-0.12357570178435996	0.010233814439428139	0.08711565816394437	0.002910012831610698	-0.003252071889426147	-0.03250371802050176	-0.006035787234442537	-0.029662067489864826	-0.004295733608065431
-0.39399999999999946	-0.011070514114799306	-0.02915879407344171	0.034552436703626926	0.005105416648327135	0.05422640888857293	0.06737938806161098	0.08197491656085082	0.02070632079867734	-0.12002986425605029	0.008395993338757535	0.08512554525385241	0.0023832297757753708	-0.002754013717099488	-0.02395644733052704	-0.01703174859675299	-0.029284269091025997	-0.004218659662459443
-0.39299999999999946	-0.012428630018352425	-0.027149259255079487	0.034098060681731	0.005482674244056893	0.052533113195670646	0.06666435485147369	0.08386473952997808	0.021541245191324065	-0.11818830868109377	0.0064808467220037365	0.08254459925611354	0.0022070093200214046	-0.0018732032888231626	-0.017128414502208263	-0.03334419830052781	-0.029015298919259896	-0.004403893903425167
-0.39199999999999946	-0.013333444715135687	-0.025750917015697924	0.0334822728113044	0.005503450889630018	0.050498156599703775	0.0651585055017459	0.0854839892663602	0.01997593690006315	-0.11663811544002585	0.004566022889726595	0.07931550200206283	0.002476642444856913	-0.0015532280535507255	-0.007143735850223812	-0.05209703204680932	-0.02841859233215114	-0.0042593202225642965
-0.39099999999999946	-0.013797329189191535	-0.02438346086023103	0.03289150945238781	0.005341648326825382	0.04807527096148284	0.06311009426886438	0.08639026093954177	0.017713016562724043	-0.11501970184497252	0.0027080376424604502	0.0752063458467413	0.0027777248468009888	-0.0012000937072163364	0.0031031492532011796	-0.07601879980988799	-0.02733407725200525	-0.0036163630465013263
-0.38999999999999946	-0.0140797652905666	-0.02332111517199181	0.0326536808410738	0.0050415462558179944	0.04475322882108441	0.06074251306543444	0.0851737360967844	0.01638430748921717	-0.1153370608325658	0.0009277639290219929	0.07091048389646566	0.0032048108982594596	-0.00044313799415301286	0.008189090102476771	-0.10431441458179491	-0.02626144076900177	-0.00263499277090466
-0.38899999999999946	-0.014130604603868632	-0.022293361654113452	0.03233454405740336	0.004693678538021921	0.039620801559452155	0.05843053169039347	0.08234996341130595	0.01468531879241483	-0.11710219813948163	-0.0006196022948687709	0.06639001455342797	0.003555675315933537	-5.351082346850213e-05	0.009722333520618458	-0.12942479481263636	-0.02502827326762969	-0.0015863954124281897
-0.38799999999999946	-0.012975935745427086	-0.021682843368546673	0.031447690621507415	0.004236637350249387	0.03480014824380452	0.05530886155621985	0.08034257555625571	0.012303430752102567	-0.1186657799379964	-0.0014472135042647774	0.062133678819339844	0.0036514461937125734	0.0004938498546702322	0.00951552340516994	-0.14787938342923362	-0.02375404282539735	-0.00027509599662267495
-0.38699999999999946	-0.011223139445343033	-0.02085352698711806	0.03024746883073042	0.003709549955824059	0.030213762729391646	0.05218502890340321	0.07795303021782728	0.009550931900418511	-0.12023087945461071	-0.0019593860638224274	0.05898666403152278	0.0031655452429917436	0.0021017741634057428	0.00601078828832979	-0.16173740832159553	-0.022736027079944456	0.0012621118090706605
-0.38599999999999945	-0.009625281131936473	-0.01945008580746623	0.029160036464142315	0.0034815946775392107	0.02597914239124407	0.0503853382410226	0.07417334405535517	0.007148364295362532	-0.1229392014306144	-0.0020866500756943677	0.05561456467255304	0.0028272206710990735	0.004426944633937883	-0.00340746379959502	-0.1679469452576029	-0.021531655442008885	0.0025630757304318506
-0.38499999999999945	-0.007958811636097782	-0.018836152298751276	0.028365719481962703	0.003133328667578751	0.02209802045531874	0.04969972522232219	0.07016663769117992	0.005191885953128411	-0.12681910813625452	-0.0016344009593903285	0.05169958690303429	0.002508870387266002	0.006745646194310543	-0.018357313093741483	-0.16471168055323718	-0.020715541137691293	0.003537975219547187
-0.38399999999999945	-0.0059178300508899865	-0.018419080588389827	0.027577750592930893	0.0029077290421574784	0.018885191376496416	0.04853029105074646	0.06624007552810972	0.0025839538703905465	-0.13090587716133828	-0.0008058757357992173	0.049120140722257795	0.0021089729121478683	0.010019586663212187	-0.0323355450735853	-0.15152261457348845	-0.02023502846262089	0.0042684453296447395
-0.38299999999999945	-0.0036739622083782715	-0.016604664240284603	0.02735958327573251	0.0031548485456816674	0.017252346009261427	0.047771565226259166	0.06384452916002219	0.0008538556433576327	-0.13455459279099985	0.000144503912166789	0.04828585826077014	0.001766703608835021	0.013829759503400244	-0.046747407171126354	-0.132362939512589	-0.01977446927607872	0.005031266149320473
-0.38199999999999945	-0.0021658033148591674	-0.014505928480893564	0.027614084006714022	0.003861806941109304	0.015964996361974494	0.04834557748877908	0.060851607586621184	0.0018540261856762326	-0.1387956197237731	0.00097078579364619	0.05008386190550371	0.0015203558865204403	0.018029684393438678	-0.0649109687947883	-0.11285451850459853	-0.01965402057422726	0.005529739128048833
-0.38099999999999945	-0.0010206456692139392	-0.012669292370920359	0.027893239015510045	0.0044788933089313894	0.0148878183528809	0.04936148538737333	0.05745720898908747	0.0034681375178322303	-0.14255650206617487	0.0020326006297404393	0.05497533442083278	0.0011602563935413021	0.0218207450967467	-0.0840766771827313	-0.09059958035998168	-0.019743525537383448	0.005943848239870923
-0.37999999999999945	0.0004611076054531974	-0.010292881524720993	0.027743369200826904	0.005015022627104937	0.014008949611162023	0.049736234901761045	0.0566936767518431	0.005278135512289219	-0.14370144779445979	0.00304500928896774	0.06215622109238526	0.0007910531535553039	0.024777906791727988	-0.09799773940723441	-0.06628237583488406	-0.020082292314627978	0.006229729438635574
-0.37899999999999945	0.0021598086556514624	-0.007343711770782365	0.02696321790478102	0.005805772442805897	0.014923229620914124	0.04906633048387014	0.05832029243411679	0.008433497583259095	-0.14296576032514757	0.00420331091354045	0.069563532639098	0.00014277925538441131	0.02772072256566911	-0.107921692678185	-0.04687885210784394	-0.020323235426234636	0.0065370370492909315
-0.37799999999999945	0.0034771839957112183	-0.004113667346903815	0.0257200572234027	0.006449787919064777	0.016016219288114555	0.04880522217261346	0.059680247824910305	0.012660428167787823	-0.14145212383811326	0.005328260882543407	0.07626504937462031	-0.00042649700325837514	0.03031687797619978	-0.11460476204063065	-0.03438380895927987	-0.020314177410943175	0.00686571655746642
-0.37699999999999945	0.0048990992044214594	-0.0013452068338353407	0.02364475365481653	0.006854321225948129	0.017660894852609615	0.04878556600144395	0.06221210102811835	0.01696053016589679	-0.13867429328257025	0.006659082587244433	0.08149037766932701	-0.0005488713676071671	0.03182292594345928	-0.1163169073904083	-0.02535260122649232	-0.019816178085910487	0.007244309835198857
-0.37599999999999945	0.0070320538857135744	0.0005551602722890114	0.020966186468309642	0.007056699731152868	0.020485355273160373	0.048087207178815136	0.06726252125713938	0.020184462658425748	-0.13478373599234447	0.008644906916847326	0.08503872344052271	-0.0004452475691119046	0.03244814985017827	-0.11220667674443163	-0.021592928200464875	-0.01903078920532111	0.007724936832069561
-0.37499999999999944	0.008608152948760352	0.0026355456607207845	0.01818241578719125	0.007340594342149663	0.023705755951319265	0.04663120524100557	0.07249556187227454	0.021943311240921186	-0.1303015009892558	0.011034066725254789	0.08676449085927408	4.840675324250571e-06	0.032831279902273795	-0.10396035468527537	-0.02544456374964955	-0.018227828365251643	0.007992658643612519
-0.37399999999999944	0.009815585872173585	0.004487346558208381	0.01595316738508904	0.007722780939594452	0.026109610779800937	0.04551520553887409	0.07621590778244385	0.023639766128344255	-0.12625486845648948	0.013776739232470478	0.08646595069916374	0.0007373130983311459	0.032807313968864896	-0.09895282740215702	-0.038409565751740156	-0.017921300920306207	0.008310155175301811
-0.37299999999999944	0.01051242489262782	0.0052150997332373016	0.014235482120381076	0.007879391445090396	0.026774252267619952	0.044143508276901194	0.0775850645212442	0.02468212963939384	-0.1235628641050658	0.01709828569590877	0.08571899408284203	0.0016014578645116222	0.03216174169973017	-0.09356593425996915	-0.05779787813699861	-0.0177259399308923	0.008817863545101444
-0.37199999999999944	0.011204366246224819	0.005316916301081213	0.01331167140148028	0.007824748056047874	0.02730833845867559	0.042094672962305665	0.07847058820399738	0.02296940924920199	-0.12092881991860377	0.021231213805684688	0.08577396099414356	0.0027056937818427363	0.031248590304496737	-0.0847837015488375	-0.07923265793413309	-0.017441291198917134	0.009613621538972562
-0.37099999999999944	0.01213077431970529	0.005217369097437846	0.012813657454855482	0.007858181943330792	0.027618755454585232	0.03979885382666271	0.07879725530791794	0.02058336507412701	-0.1184821057438754	0.02579783670695901	0.08686539661841244	0.003945379230262098	0.030243206580439014	-0.07587693277545013	-0.10547956484953822	-0.01689095971640614	0.010610182314106055
-0.36999999999999944	0.013048075361905158	0.004903675621825027	0.012389161697969945	0.0077482305324577975	0.027894771263604533	0.03773376214216064	0.07668764009145995	0.01851529629281153	-0.11805915359698788	0.030447281767956927	0.08795505790233545	0.005259576137031682	0.029141396465062648	-0.07391790966443014	-0.135287275190541	-0.016177046009259153	0.011679912303147178
-0.36899999999999944	0.013777463240846523	0.0042975893151076545	0.012100165290221279	0.007155350201517323	0.027060835581939682	0.03700277973384606	0.07237430070570999	0.015608387856934164	-0.11910827530366741	0.034778914971708035	0.08910879132026454	0.006763033324245676	0.027497196041591843	-0.07585088162477857	-0.16036211919803764	-0.01567495721942542	0.01273953157502693
-0.36799999999999944	0.014860399720684538	0.0031439660624401652	0.011332222276412467	0.006267086812012935	0.026578346465922324	0.03583697643856378	0.06880150772035663	0.01269295086037654	-0.11968232275677877	0.0389605292874279	0.091429476385979	0.008057827533543397	0.026294043042447736	-0.0791999173150696	-0.17808532269497226	-0.015095929707578082	0.014144224131685146
-0.36699999999999944	0.01672103840835864	0.002224325090853725	0.010320224342189186	0.005544703824994438	0.025814946614881682	0.03495492356491108	0.06544402246198605	0.009351102844561377	-0.12024011800350352	0.04301579302197254	0.09349365018801938	0.00890426753758728	0.025597430348284895	-0.08422428402778687	-0.18947975834087896	-0.014482869055919634	0.015509989595102637
-0.36599999999999944	0.018829620970817317	0.001642148738202401	0.009609279970803342	0.005202930152476885	0.02468475105653089	0.03526515033793873	0.06202485811169578	0.007497219559442876	-0.12174222130281763	0.04715992404860275	0.0944413784199119	0.009540314457162042	0.025153769015964843	-0.09316175379707411	-0.19301274122160994	-0.013865022485373876	0.016419477065749723
-0.36499999999999944	0.02150939160323332	0.0003091469621296497	0.009660194881099125	0.004810987057174138	0.023346224804706096	0.03670061987013167	0.058151175250192436	0.006088142465362068	-0.12442204568463656	0.051413232712384946	0.09455362600898817	0.009742022366828026	0.025046065697199575	-0.10601868006373819	-0.18692316841912604	-0.013486204053442483	0.017283443665425474
-0.36399999999999944	0.02497451855731684	-0.0010179604344981148	0.009961578237328907	0.00430322204080807	0.021451647104849602	0.03863825822361522	0.05379161757784555	0.00370995815562991	-0.12764678962279602	0.05581361344129558	0.09462582419181473	0.009768305723603155	0.02558537857447178	-0.11613714768408114	-0.1712116780849358	-0.013149101312814082	0.018216339656429558
-0.36299999999999943	0.02900358375547233	-0.0010709693364877734	0.0106025550135841	0.004063675402405342	0.020029211453095733	0.04114410408168393	0.050081917189072594	0.001976352059281661	-0.1306425208761487	0.06030182564165239	0.0942012534400191	0.009705902295255225	0.026323869669393134	-0.12632704987751842	-0.15073132401756115	-0.012756497591815678	0.01898690577868319
-0.36199999999999943	0.03269188267100304	-0.00047699036459535504	0.01158842601717222	0.004257384124169891	0.018296089335384486	0.04432356337226461	0.046376740731485726	0.0028408680980267272	-0.1338145460401499	0.06492834011545644	0.09387492214488513	0.00925990552243351	0.0268393995995072	-0.1395761046517096	-0.13003262494628967	-0.012224923748520555	0.019397116574598302
-0.36099999999999943	0.035414579347593456	3.175310563593991e-05	0.012647059737830585	0.00448021366093882	0.016351701210109888	0.04722264076938401	0.043673340308722094	0.004669748453097705	-0.13614379460289308	0.069243330835584	0.09377640433977981	0.008475682395699477	0.027051541471833265	-0.15282993487798896	-0.10509509631830959	-0.01174601106914303	0.01972966465053254
-0.35999999999999943	0.03825448027514456	0.0012718864374345125	0.013820745881578202	0.004827230169385875	0.015339247729260819	0.049610473936066324	0.043438144965094426	0.006155571351515007	-0.13634138775005114	0.07295085651473876	0.09306196279277339	0.00752235574059501	0.02695409441598192	-0.15914658695545705	-0.07556631842970549	-0.011503599829340929	0.020232179259105365
-0.35899999999999943	0.04094146043162346	0.0035758098474191883	0.014842414829850001	0.005542870950918981	0.016330454565836334	0.05110901477664401	0.04571889741890759	0.008417585109422575	-0.1349314821986459	0.07609857770300346	0.09215900171804177	0.006423364286898645	0.02708438769680542	-0.16019305856657629	-0.04983917395807958	-0.01122126957604762	0.020908072972383916
-0.35799999999999943	0.04254198671722424	0.006480399714257829	0.016196933996868845	0.006251742136964696	0.01694892806474935	0.05293005872452964	0.04782019779040569	0.010935547836307824	-0.1336048651294422	0.07920146135477917	0.0916092859014263	0.005282333854631072	0.026829249912450327	-0.15748563548094688	-0.031109493546665853	-0.01115065191654321	0.021677779769659775
-0.35699999999999943	0.0432571040625475	0.008709435350641255	0.01822905884513053	0.006736704845662019	0.01798312889160728	0.05468778110264079	0.05070157459189713	0.013736577301136074	-0.13172079290022343	0.08197311849719896	0.0920763896711988	0.004144749394585115	0.025481175299231978	-0.14909875219348775	-0.017812610032573208	-0.011001989748029158	0.022572738751373105
-0.35599999999999943	0.04387492667368461	0.009405900762760142	0.02112369827384802	0.0070200478973929704	0.020043941558914428	0.05547145504218214	0.05565305804219103	0.01585170999841927	-0.12852516821325224	0.08401048723979626	0.09315695897154658	0.0027419883150311803	0.02298279767902765	-0.13490523784270256	-0.010838942066757338	-0.010725932293030293	0.023765985142143935
-0.3549999999999994	0.044203539154341165	0.010346681601573001	0.023921496913581194	0.00736268405546335	0.022428196365466273	0.0556564461753912	0.06100388159885935	0.016662183532861526	-0.12461181268609428	0.08533384551263487	0.09390446940806892	0.0013611666801811259	0.020450673496966425	-0.11695940468792232	-0.011538390225960498	-0.0102856066333216	0.024786064061703455
-0.3539999999999994	0.0444777513048026	0.01148112493800419	0.026164944480240048	0.007618475698968482	0.024466348457222547	0.05583721088256486	0.0657867243916526	0.017591509882075147	-0.12096703902930987	0.08640170901146485	0.09467441244493438	0.0003157595325355548	0.01793922820580471	-0.1017607177902686	-0.021786945375425342	-0.00979342039337391	0.025646847674174324
-0.3529999999999994	0.044090553404467304	0.011714483377374475	0.02798082679425491	0.007712323889817546	0.025046755303542178	0.05570350333910127	0.06852288883902204	0.018554301692214427	-0.1186049223660138	0.08698228998235796	0.09558786681605691	-0.00040850043168186106	0.01552846225499741	-0.08956396250796049	-0.0392289117451777	-0.009611193175861024	0.026051916085233516
-0.3519999999999994	0.043685835254623794	0.01137309433879946	0.029282477397197984	0.007579474600083775	0.025764636298179835	0.05517648840758239	0.07068452119609352	0.017304666392464776	-0.11641062700737131	0.08719482687884142	0.09518213490415425	-0.0010583501974569757	0.012927286464215653	-0.07520798057540436	-0.059690678868612436	-0.009337036719604262	0.026101555870281377
-0.3509999999999994	0.04337023864660964	0.011274204812343345	0.03022328256394649	0.0076567169966742545	0.026845657926621264	0.05440554896079584	0.07213801812633813	0.015317606567699744	-0.11437433090695158	0.08678786158075649	0.09312220404954367	-0.001769207038553271	0.010269860561746284	-0.06125387216383535	-0.08572083219422434	-0.008935053608739557	0.025865174235202817
-0.3499999999999994	0.043115943577752815	0.011054208300689974	0.030848896997505464	0.0077371606652345565	0.027792319382960423	0.05370709996044183	0.07104897979194233	0.013900622787905572	-0.1141284334223293	0.08599552453403964	0.08913304711332577	-0.002623771212591985	0.008121356517383237	-0.054776951531043686	-0.11570838818198556	-0.008437233293680258	0.025761939358027827
-0.3489999999999994	0.042926731768526905	0.010225203020073875	0.031186753158480175	0.007707929417539417	0.02797764745797404	0.05343558012212441	0.06811471840650876	0.01188160640790911	-0.1153617987901174	0.08486340350602367	0.08307487763112713	-0.0033243113264758797	0.006172582961878659	-0.052749595252193006	-0.14138408195984567	-0.008036218459915387	0.02553379708740481
-0.3479999999999994	0.04356114943776764	0.008611881878259635	0.03142439098690977	0.007521879815386144	0.028753319641674595	0.052450675599658964	0.06538653562945818	0.009096696821422884	-0.11625398290650212	0.08329463847131081	0.07536760386114384	-0.0039489111082634835	0.00456398578466019	-0.05290015368238325	-0.15964052259250866	-0.0074751866475174025	0.025323711173837443
-0.3469999999999994	0.04436773082348696	0.0071208049606079045	0.03195138517890481	0.007422097510916911	0.028734731221974286	0.051223316164680975	0.06175369796255313	0.005343811962457306	-0.11687540400083175	0.08118341169277085	0.06559605899274966	-0.004945865831354265	0.003925258510197791	-0.05532477765614575	-0.1732719017876953	-0.007100088951650724	0.025288727732462296
-0.3459999999999994	0.045444905897005845	0.0058508031228507625	0.03317025632370424	0.007442649570275841	0.02847959882671307	0.05105041569601832	0.056062661734236255	0.002085465659027153	-0.11835643298892114	0.07903244119948784	0.05408907618852158	-0.006002855611254122	0.0039022009273261327	-0.06229672135721948	-0.1785458914677837	-0.0064275991102906	0.025149436735297022
-0.3449999999999994	0.047111355833618467	0.0037476251961135157	0.03525018276664027	0.007321218608209356	0.027807489624666306	0.051594979430173396	0.04972513386208752	-0.0006690732441732365	-0.12009200888756603	0.07743332709528766	0.042844958729242884	-0.007129263934635676	0.003855186153927248	-0.07363295581427085	-0.17436382192730066	-0.005682885444409042	0.025055146765343133
-0.3439999999999994	0.04900203170980092	0.0011367782220574234	0.03756321205544846	0.0070499077733224185	0.026706025630896205	0.05200174519009575	0.042824570337269045	-0.003833310448031714	-0.12108932199282693	0.07632891537874877	0.033362300700397904	-0.00833680190032235	0.004094277850362938	-0.08307184756616219	-0.15917576142901926	-0.00486822282367895	0.02511021308675919
-0.3429999999999994	0.05075533293485058	-0.0005403989337641875	0.04001596038936801	0.006951063341054184	0.026504102859780467	0.053031244804695114	0.03576901598978891	-0.006873609252663957	-0.12129030518114198	0.0751999014863422	0.025144440801349508	-0.009510713813037351	0.004635044612399575	-0.09259379796642987	-0.1365121674542465	-0.0036154214124716763	0.02545545205416034
-0.3419999999999994	0.05172082337530606	-0.0014492687353529676	0.0423807458906356	0.007038378312062495	0.02585503150677052	0.05469346456774296	0.02876535285616801	-0.007213263505219473	-0.12199392318214515	0.07427138687063689	0.018100494144903147	-0.01095255432490967	0.005328758984487158	-0.10594053222520713	-0.1140504749648659	-0.0021778650207547627	0.025914228122234744
-0.3409999999999994	0.05199970652651573	-0.0028206152915466274	0.04446386031765923	0.007084905825342326	0.024820627314497887	0.056399247565127326	0.022104231822927166	-0.0058141014076828635	-0.1226705921916742	0.07382345452094245	0.011690409801096861	-0.012442924162233896	0.0057108695015705676	-0.12072885522595792	-0.089318405213721	-0.000661328255296647	0.026640372743563272
-0.3399999999999994	0.05187210749058012	-0.0033230056803251955	0.04615103020191643	0.007219568399018831	0.02460554812057423	0.05784589830422856	0.01786716045556604	-0.004582507023479866	-0.12157266700345094	0.07366291777931921	0.005444704465743697	-0.013946662687627481	0.005835840848128453	-0.12804467472015932	-0.0629827837844893	0.0005025421274359772	0.027471422000006043
-0.3389999999999994	0.051459919307899685	-0.00310220015953671	0.0473938959361949	0.007483744025327206	0.026721111593876242	0.058118010411279473	0.015877971648116104	-0.002382653228443922	-0.11874895804142743	0.07351473073594952	-0.0011192441718306497	-0.015502613008650235	0.006396375689452008	-0.13068794994967461	-0.042135942790116614	0.0016174280367554348	0.028520766844034814
-0.3379999999999994	0.049900679390313216	-0.002611077518168105	0.0487609041023376	0.007872498065150635	0.02977174993734423	0.05801055217036936	0.013740604425961155	0.0008859967721068916	-0.11586975907059756	0.0735691887571035	-0.007975377278135068	-0.01685011291308259	0.007290392428521064	-0.1315925950875038	-0.02883978500980246	0.002463428992474088	0.029789022537844632
-0.3369999999999994	0.04768332978850061	-0.002801250943223894	0.04970881120840627	0.008206669412739263	0.03355523044099138	0.057519767124299154	0.012906314313929594	0.004472330100156585	-0.11313210132051536	0.07395270124054211	-0.015473857378763457	-0.01780226535447221	0.007741111008641104	-0.1272552177862639	-0.021063032548298128	0.003441614979418852	0.03089352853076747
-0.3359999999999994	0.045955407566028214	-0.0038330698866773354	0.0505341123855134	0.008268226057205903	0.037668475685183785	0.056093990842965305	0.014799042854650031	0.007143514203308246	-0.10935487481194195	0.07464675302950617	-0.022523566521336774	-0.018683837883483757	0.007368490988059734	-0.11601424837502812	-0.019424125467003346	0.004603503856354173	0.03168394809288817
-0.3349999999999994	0.04392970460517585	-0.004652141883831113	0.05126394454348504	0.008621527764198722	0.041903063598490935	0.05363940225568573	0.016825821997206687	0.008227045077731865	-0.10534389268483957	0.07510065646439007	-0.02894621569597718	-0.019528343835418124	0.0071248958553336746	-0.09927713591088869	-0.024418468878651595	0.0060372766449729096	0.03238286535681227
-0.3339999999999994	0.0412807188927273	-0.0055106950322207976	0.05183013245712181	0.009015746002872534	0.0453897315287478	0.05128342784540831	0.01819665303834256	0.010036137953577447	-0.1017774710496939	0.07551563759840785	-0.03610063617039839	-0.02004067077549188	0.006876409478864582	-0.08502841830952804	-0.038098531892921804	0.007608842598993126	0.03284821970188628
-0.3329999999999994	0.03833147136269608	-0.007542315302966453	0.052553412145294257	0.009248699892934188	0.04671121073679614	0.048673622803204086	0.01838585396882075	0.011999942529563415	-0.09952041955186525	0.0762940587492419	-0.04299630994649995	-0.020387434933780802	0.00632514877336302	-0.07235874214033937	-0.057606897017893975	0.009086230247993616	0.03301381564949844
-0.3319999999999994	0.03574602153869815	-0.010259316560883178	0.05351810504415916	0.00914627844437196	0.04840378105707316	0.04566333178296027	0.0186947058234535	0.011999858831760949	-0.09733982501949363	0.07711994317670731	-0.04860168876491155	-0.020657599572897558	0.005183828604352747	-0.05706561390940595	-0.07885917593040778	0.010771277853136894	0.03335049690760499
-0.3309999999999994	0.03321455154900138	-0.012746987673112898	0.0542171234263958	0.009046257835571801	0.050603164842464084	0.04246145036354322	0.01844252062231224	0.010704478681311793	-0.09509422875013152	0.07789601827370057	-0.0529177151092318	-0.02079628231571334	0.0038659018991718634	-0.0423520709480951	-0.10507220110819157	0.012500548562218104	0.03366707296454232
-0.3299999999999994	0.030906909481017805	-0.01571961317734428	0.054717167795938354	0.008882016384770737	0.05228495699805345	0.039241019344971796	0.01611833769982691	0.010018634077890198	-0.09471529330486435	0.07864610621707421	-0.055628733696376914	-0.020896375626192967	0.0028769663922129456	-0.034808270159727484	-0.1349560532305573	0.014173319404000132	0.03379657387078751
-0.3289999999999994	0.028866045030527802	-0.01940854024183724	0.05516997366061518	0.008641727117615534	0.05288189350970875	0.03636753006179197	0.011528651539577712	0.008862933471578292	-0.09578837663109625	0.07935234994572661	-0.05645499072431763	-0.02098654425646857	0.001473770863712592	-0.031913424970154924	-0.16059476889472662	0.015494524327833364	0.034085123951342285
-0.3279999999999994	0.027627165165658052	-0.023736901982445272	0.05482823165239877	0.008289105140086255	0.053802342922415765	0.03282825447392091	0.0076834826574373296	0.0070021074364053125	-0.09606697444297393	0.07985381493729578	-0.05552660362310144	-0.021376031044263236	0.0001437099734905264	-0.03191132012288716	-0.17906571447065844	0.016506107355296028	0.03457381493795543
-0.3269999999999994	0.027066353592269797	-0.027744669990047034	0.054140642804292996	0.007789105665214458	0.05452166649931734	0.029475184320706865	0.003363427859002503	0.004057784475984581	-0.09626062507841904	0.079987926744167	-0.05352271413248316	-0.022023177196079803	-0.0002628943339451216	-0.035600027006709056	-0.19082924327763387	0.017311818972862332	0.0354008517711896
-0.3259999999999994	0.02696050843773698	-0.031012867799679978	0.053171446910442025	0.00727907122697345	0.05484727853631903	0.027755041283971126	-0.002243581184946678	0.0016377059488768175	-0.0978266782207134	0.07948725991785902	-0.050883083055672074	-0.022434562718218948	0.0001037286347715967	-0.04491274534366361	-0.1938857114674077	0.018032082390225697	0.036129515101381925
-0.3249999999999994	0.027840138095480856	-0.034556993126800585	0.05224679893296224	0.006503744201309986	0.05459932379774482	0.027010841312220514	-0.007887022565375653	-0.00013716528210856656	-0.10040777137215541	0.0784538374471913	-0.04790067456145307	-0.022763092481498617	0.0006047228055770834	-0.060026748823007486	-0.18776120293316845	0.01845603734181843	0.03698264780477214
-0.3239999999999994	0.029539855071834407	-0.037874860587872476	0.05156082228821921	0.005804028500759022	0.05391125779030423	0.026366932347694928	-0.01344946522565522	-0.0022360581358176535	-0.10340236489475658	0.07682556566782944	-0.04445306922962426	-0.023054184785300736	0.0018560536299593762	-0.07283567365773387	-0.17198508993612083	0.018574564950968347	0.03759447574778472
-0.3229999999999994	0.03151376349192346	-0.03960406047109577	0.051256975208072444	0.005388440301151562	0.05335360923373899	0.02628079025915955	-0.01813393834103529	-0.004091477411422512	-0.10574081268964065	0.0743860369624612	-0.04092495235599802	-0.023178499644787708	0.003753489937197663	-0.0835104803649001	-0.15064158487438595	0.01860129683757399	0.03804117421590946
-0.3219999999999994	0.033041771543521045	-0.04031822099571852	0.05140098179959446	0.005151856271055964	0.05187573155618869	0.02774237660496099	-0.022766365323688684	-0.0033461651487716516	-0.1084151027924145	0.0713824742425592	-0.03678791318338097	-0.023195840366495996	0.005862223107877663	-0.09641211073307408	-0.12943620467197817	0.01819318576272284	0.03833171360274396
-0.3209999999999994	0.03411842291329687	-0.04136684804460997	0.05159672192811355	0.005003897843263168	0.049935379869873044	0.029730282918488574	-0.02638847236110061	-0.0013572029398447004	-0.11062158980780622	0.067804645773439	-0.03152204843332189	-0.02319065274828729	0.007801417109978441	-0.1097665624326139	-0.10549032238652811	0.01730710191111089	0.03864214821408044
-0.3199999999999994	0.035342460609174314	-0.04165743647639071	0.051822982931085594	0.004923772295080243	0.04825852745358512	0.03131602944847173	-0.027177169621073912	0.0005543975874049552	-0.1105588974451362	0.06378506106556235	-0.024612700347280476	-0.023089410319457247	0.008886447023252463	-0.11777490088341987	-0.07952420560138641	0.016432199993904516	0.039455825730721227
-0.3189999999999994	0.036946158827515535	-0.04062637639182493	0.052001891935463285	0.00501063170046391	0.04784980177961094	0.031877544871345	-0.025639778606944864	0.0035902460091905004	-0.10859943084223532	0.05942444702497177	-0.017107244237158436	-0.02327895620735126	0.010081441027289485	-0.121900464385239	-0.058181173727235067	0.015618704033461283	0.04046322413765719
-0.3179999999999994	0.03808236359838346	-0.03930271028877208	0.05200032686429772	0.005060539183446027	0.04701024318717097	0.03227544564414261	-0.02439137407087114	0.007798494028685489	-0.10657250148391836	0.05515517315892581	-0.009566422681033684	-0.023536512099293642	0.011539743964672613	-0.12353159428281255	-0.04563844212261694	0.014750500482616958	0.041216578957437945
-0.3169999999999994	0.038792412077680326	-0.038312950840832596	0.05185105580798823	0.004931020104081369	0.04629760897580723	0.03237373822017117	-0.02140334868074839	0.012138780209986905	-0.10395717256887232	0.0509381666311646	-0.0010706115358605631	-0.023641124863870447	0.012905084811769349	-0.1204398525887803	-0.038750700653358984	0.013855358897110625	0.04136289519388116
-0.3159999999999994	0.039495542372139	-0.038749456099608004	0.05159279778823548	0.004613459867812092	0.04631845501378078	0.03186279126214542	-0.01519923317130842	0.015686202522618556	-0.09974574496535467	0.04665907147777357	0.007728227627328609	-0.02384617212683245	0.01384487048530395	-0.11124248531110618	-0.0382667463426404	0.012973284937483552	0.04127096547914765
-0.3149999999999994	0.039933746463335154	-0.03937936443586353	0.05123347243897358	0.004251754903407673	0.047463758770333174	0.03087941574028885	-0.009154157542411558	0.01765441153042636	-0.09458248436840963	0.042065253938949644	0.016615384194185588	-0.023936701477890787	0.015130349597878937	-0.09665368452293302	-0.04476713361764413	0.012170169820379806	0.04101194716502237
-0.3139999999999994	0.04002322095320896	-0.03967452741762189	0.05105689129633361	0.0038466077254118245	0.04819727110310255	0.030387136738644994	-0.004551695953515995	0.01929826875642802	-0.08935680272948676	0.03745656297917201	0.024823528863029003	-0.023818322085336244	0.016533437524328124	-0.08390777578103034	-0.05888266689492432	0.011466795560774139	0.0407839946842061
-0.3129999999999994	0.03956266279688136	-0.040616031950986384	0.05110706581184271	0.003443625111433391	0.04690574474468664	0.02997743070999299	-0.0018538116408016111	0.02035809267936186	-0.08527923422209623	0.033102959701606254	0.03446620829898817	-0.023703760012259597	0.017475203702213987	-0.07301806947219591	-0.07878897541112527	0.01057427214738519	0.040425769710174496
-0.3119999999999994	0.03909375806821554	-0.04226831695178632	0.05124492369935969	0.003086439789384779	0.04536484557523776	0.029848274051893987	0.0008226438630553982	0.019440999170066614	-0.0812887237919205	0.02913308951722157	0.045173424222638286	-0.023495577199695833	0.017933287748089794	-0.060423162756228464	-0.1024875223198991	0.009802791784760538	0.040263985091398335
-0.3109999999999994	0.038281543573050504	-0.04383295028122121	0.05142369061971292	0.00290613062335124	0.043847581675859455	0.029921728781000516	0.0026178893081286784	0.017806272801515467	-0.07732236666038442	0.025312857128076106	0.054967903223787584	-0.023521485890678807	0.01813699362937616	-0.04820967478550495	-0.13053972760890778	0.009130027379381829	0.04020450543034831
-0.3099999999999994	0.03722240514058599	-0.04586134724542468	0.051632275833163724	0.002654969390323663	0.04149155237974399	0.030070642692337793	0.0023650652444706976	0.016655172778531086	-0.07567755381670971	0.02152119289392125	0.06330313786269404	-0.023880207660053287	0.018358953645685988	-0.042341813044662654	-0.15960687579586172	0.008654650223113382	0.04002457593366084
-0.3089999999999994	0.03619646811213827	-0.04794532720891204	0.05237654428181398	0.0022180141641683997	0.03783254185084554	0.030309079699853785	0.0002576607042532299	0.014607394350390044	-0.07631048109038924	0.018022451986266376	0.07036561745693815	-0.024458527928548336	0.01814427275001369	-0.041013695502566956	-0.18388549504615662	0.008042684679061251	0.03967352579498829
-0.3079999999999994	0.035882886377163206	-0.050146481628305185	0.05320381774412547	0.0014446289856599574	0.03474678200059303	0.03005599468646592	-0.0016984878085375007	0.012518358920139123	-0.07661696182682394	0.014820449578789132	0.07589939722154165	-0.02507180389518903	0.018129305428987084	-0.042638336939838685	-0.2025333042874558	0.007433836594541798	0.039261663545297455
-0.3069999999999994	0.03586034751430727	-0.051970058538833734	0.05403311005017215	0.0006373963387976926	0.03185645976539121	0.029759440797754066	-0.004375288320489329	0.009630672135252942	-0.07690620477365254	0.011862059026101076	0.07933154238448076	-0.02588975965251013	0.01887029599704373	-0.046851289715473594	-0.21626134937482777	0.0066919400770084295	0.03888734177152223
-0.3059999999999994	0.03573324457236158	-0.0531648631899252	0.05485879304833487	0.0001204346513510961	0.02912682951462199	0.03077043150898803	-0.008566011627532382	0.007055354496395742	-0.0774689795990414	0.008975450037134807	0.08108717656968974	-0.0267782206069927	0.02057233013805731	-0.05509453204521573	-0.22221620477661466	0.00604597489750822	0.038253433083239884
-0.3049999999999994	0.03641234627252354	-0.0544328767815549	0.05617790374734051	-0.0005177612709165615	0.026175547805468435	0.03283145685859223	-0.012990992814283366	0.0053092770626173005	-0.0783786767330232	0.00627663617607954	0.08144315078395584	-0.02774989264113289	0.022423504238040997	-0.068906195392214	-0.21848810312967465	0.005321207655447854	0.03787476306735361
-0.3039999999999994	0.038203825638177334	-0.05559402083855241	0.057389391314886205	-0.00105506862082135	0.023301052561809175	0.03428723474910446	-0.017270177881896914	0.003248745381946051	-0.07914273646370444	0.00359283598539233	0.08081694714304535	-0.028753255698122825	0.02465414759069504	-0.0816851766847022	-0.2044945365487659	0.004775832303986527	0.037809928777005265
-0.3029999999999994	0.04054720572273672	-0.055108478872364024	0.05888900574077131	-0.0013364394617732846	0.021244610109358058	0.036286098134307575	-0.020453844945389276	0.0020837033468931766	-0.07932902128694252	0.0008854513028943222	0.07898250674706847	-0.02979357222286843	0.02692192588628283	-0.09505371579188249	-0.18436230749113874	0.004620166806528042	0.03808110223172735
-0.3019999999999994	0.04252160776632591	-0.053614817694406826	0.06111701749158524	-0.0014939501805456656	0.018562947932930215	0.03952891147535078	-0.023664840213306823	0.003690949298161666	-0.08018766068831186	-0.0018140896197943424	0.0768221002256189	-0.030936854358850914	0.029041695689720176	-0.1124276594786984	-0.1640055522620628	0.004312259362934124	0.0381067696088113
-0.3009999999999994	0.043916976718756905	-0.05195225551300733	0.06363805748333083	-0.0016925827213337455	0.015567391468056378	0.04240624576132547	-0.026350131070382577	0.006755246490340438	-0.08156645208347964	-0.003918181744858271	0.07520352597621582	-0.03217870655306114	0.031002331601673424	-0.13027322395759394	-0.1407076810226778	0.00394038578778475	0.03808377065390052
-0.2999999999999994	0.044740262219381904	-0.04922287347847085	0.06568776233240302	-0.001845893262351318	0.013068556265512104	0.044648050213846574	-0.025637474288404374	0.00958336808893321	-0.08122429560201876	-0.00501074268272308	0.07332906584751893	-0.03356688170831109	0.03226571353779063	-0.14127092442312775	-0.11514757969458633	0.0034723977287210582	0.038228484226516535
-0.2989999999999994	0.04540742543005417	-0.04578726647395399	0.06693751099873427	-0.0017312371682683457	0.012398537346208684	0.045247345675053736	-0.021627603695273463	0.013851551455151231	-0.07908646091173056	-0.005429885576319333	0.07061848363108277	-0.03484936304892229	0.03339750239921659	-0.14729027832358416	-0.09362599352122951	0.003108003611443601	0.03841635358056727
-0.2979999999999994	0.04532130504442772	-0.042156779130466115	0.06789111408768632	-0.0013500288627434423	0.01176809768384389	0.0457324866080536	-0.018576393048426825	0.018452607382137737	-0.07694712917170704	-0.005722814169039286	0.06626951211592132	-0.03596576943008292	0.03434262342118995	-0.15045704112063146	-0.07854353380046547	0.0027164804382709723	0.038379742407451574
-0.2969999999999994	0.04454728386805777	-0.03950078802381406	0.06864067782144666	-0.0009308518356467564	0.011292822304201547	0.046455779838623895	-0.014356931633627864	0.023168207301759104	-0.07426796805548813	-0.006086405492458052	0.06088130464482567	-0.036753972422565145	0.03496461178725323	-0.14922404082571095	-0.0692237219559866	0.0023295596323661136	0.0381669423450606
-0.2959999999999994	0.04382421229449112	-0.0374692680642759	0.06940979845576434	-0.0007112336471942621	0.011657551283992706	0.04601574814845577	-0.008072648643599323	0.026432404939133534	-0.07047398076265637	-0.00656044380087728	0.05544191158073708	-0.037268843951574926	0.035220155811227456	-0.14080807801946127	-0.06698120049513598	0.0020835618353629943	0.03800400853624808
-0.2949999999999994	0.042897877428120734	-0.03536425978328815	0.07033561199589441	-0.0004022373392274254	0.012422431804503394	0.04434876371412973	-0.0014024015317501122	0.02758921257269867	-0.0658646715239918	-0.0073412345465110555	0.05078357027943909	-0.03759101238719632	0.03570650763144555	-0.12636797607352726	-0.07241858304322635	0.0020433254706252084	0.037634229863256555
-0.2939999999999994	0.041405447341230216	-0.03330522804883691	0.07143450059752156	-2.5758080821419056e-05	0.012992913246444313	0.042702000483839285	0.004411933861518768	0.028629498328170803	-0.06093525901258381	-0.008298048244258028	0.04600006118638595	-0.03795232932796254	0.0359957484503484	-0.11371605916405601	-0.08577879484209404	0.002069164591127335	0.03678920355048482
-0.29299999999999937	0.03950935205281356	-0.03239548061335858	0.07224324772934206	9.930103223297473e-05	0.012668534614935683	0.04106266642307844	0.008185699173142635	0.0291261872021284	-0.05753305673349286	-0.008958385053386243	0.04209167307911649	-0.038114207312057065	0.036019111031681254	-0.1022800670071686	-0.10374777028378575	0.0019284213332261089	0.035669071357241504
-0.29199999999999937	0.03809898919435046	-0.032007187958830556	0.07263874087721882	7.535791772494664e-05	0.012667592687531131	0.03921719012619046	0.011449339951973597	0.027661999074081147	-0.054059403655588874	-0.009469240487804856	0.038641940165565165	-0.03808174653354901	0.03571417113825518	-0.08802396662201431	-0.12363068612642765	0.001759641269129598	0.03480771192026823
-0.29099999999999937	0.036636917885075004	-0.03172969438814573	0.07215706519179413	5.222654516792786e-05	0.012854151080455373	0.03768799215000464	0.013747019818108329	0.025213582293457812	-0.0503838887019997	-0.010266191108193434	0.03585012139486474	-0.03793859377602909	0.035183121787498224	-0.07426995812727047	-0.14889794284706132	0.0019652429009663227	0.033809693680842585
-0.28999999999999937	0.035295078401203835	-0.03176391816544541	0.07105796802700264	-0.00011040851865695545	0.012920163972332277	0.036645666906223125	0.013212207225336128	0.023257339475410786	-0.04812995598960111	-0.010897518613733113	0.033284931213898396	-0.03773939912480298	0.035030434981682776	-0.06629499508654882	-0.17794674745687086	0.0021676018988511596	0.032665650586501976
-0.28899999999999937	0.034072340238459	-0.032232264184426915	0.06986883833295934	-0.0004585795419041254	0.011301085593250503	0.03598880017725217	0.010003100429634952	0.02075362239174627	-0.047098593021494155	-0.010986539263568924	0.02990026138302661	-0.03755845185885943	0.03448440134555456	-0.061044848536830294	-0.20313100597830427	0.002162902196264343	0.03144680413636946
-0.28799999999999937	0.03361627059772311	-0.033319271282519845	0.06844196256877821	-0.0010226829558290002	0.009789631860561667	0.03487211176319588	0.006979384854810617	0.01731494939561675	-0.04537509856641002	-0.010376096427596399	0.025604146276022047	-0.03748496040337949	0.034076751494318575	-0.05753718856499748	-0.221191093068745	0.0020942759983058083	0.030594425917677835
-0.28699999999999937	0.03376537735329492	-0.03448883791841525	0.06663418460591547	-0.0015758716720355	0.008126244075078209	0.03360463576133703	0.0031399230320392005	0.01290045652715918	-0.04361004663617515	-0.009157633534654604	0.019643273619208007	-0.03773288032583975	0.03437597686834229	-0.05676711521364246	-0.23310336629456324	0.002000384426508769	0.030072612260232553
-0.28599999999999937	0.03370796613937793	-0.0356106695588991	0.06485606731867043	-0.0018119178472064497	0.0060594242198326815	0.03337744133814607	-0.001942842264923976	0.009152884854938743	-0.042496514946969884	-0.0076214071448326495	0.012541180368511427	-0.03820752728916588	0.035332443205913305	-0.060550263299376385	-0.23667373178278822	0.001835088122503019	0.029622922033397874
-0.28499999999999936	0.03392830306278986	-0.037184239492948454	0.06313983726379813	-0.0020027382049762035	0.0031318317707278243	0.034118095253307945	-0.007532815435801916	0.006873944723698759	-0.04168798362184367	-0.006193985339697727	0.005786644304673581	-0.038763396653259036	0.03626775347001631	-0.06808652889381911	-0.23102119262081117	0.0013304164098445928	0.02929299715411978
-0.28399999999999936	0.03457877138608873	-0.038568413683669665	0.06106878925661527	-0.0021015414390419796	0.00013120627626483764	0.03452388355748039	-0.012814664079789517	0.0044778509898990675	-0.04083129388798054	-0.0049261887031205025	0.00020359553622428664	-0.039336388886159444	0.03741307522800148	-0.07362083315415846	-0.21575887105671732	0.0010557847888247203	0.029250096486911018
-0.28299999999999936	0.03518346338692601	-0.03864003767948065	0.05863970008475283	-0.0020105058877666637	-0.002037006895560388	0.035618253573548087	-0.016250800750820128	0.002911003468532928	-0.03920705444731542	-0.003699689379152503	-0.004965660376011671	-0.040092656626665585	0.03893521997978244	-0.07918412800873452	-0.19438912613668743	0.000789966522353595	0.02958230636136412
-0.28199999999999936	0.03508158366386208	-0.03790399445114795	0.05611331160310847	-0.0014660314025117336	-0.0042330936973491735	0.03773885523240614	-0.019514034679913854	0.00388793930914892	-0.038017536369178644	-0.0017038101032438961	-0.010121900050330458	-0.041202788006532515	0.040620063415418795	-0.08778770383596972	-0.17251614174022298	0.0002670061068659956	0.029955739787549954
-0.28099999999999936	0.03412806737437172	-0.036875532783392014	0.05394655295970483	-0.0009356882099467583	-0.0062627325154686435	0.04003339953560201	-0.022844346036500117	0.0060644422056275885	-0.03685298126113054	0.0012117204995564347	-0.015098491319346704	-0.04211170093567308	0.04174044628180275	-0.0960714818467672	-0.1478340271989962	-0.0004320494384688657	0.03057945992059668
-0.27999999999999936	0.032806052633093566	-0.0352117409941307	0.052334978088513326	-0.00026266669378613384	-0.008160576271139667	0.04192143253696025	-0.023534813597581656	0.008236047346411103	-0.03412801562456614	0.00469851168735994	-0.02025204814772778	-0.042701050431059796	0.042219669682668	-0.09797548218852066	-0.12083225898311811	-0.0014780008822149644	0.031233287591562884
-0.27899999999999936	0.031686341986152604	-0.032673860991780344	0.05040557529780127	0.0008731075173841808	-0.008626250531198266	0.043059659881347113	-0.021517082135247063	0.011544673344746167	-0.029595199228773888	0.00868647815658717	-0.026155832932480194	-0.04306528707217808	0.042940455679043345	-0.09701429087396507	-0.09841676655729449	-0.002407499698130766	0.03214584228111054
-0.27799999999999936	0.029874373651172046	-0.029578162606660626	0.047971321590466263	0.002091377790413621	-0.00909640459452588	0.04399138608097297	-0.01917757108230493	0.015526831895930727	-0.02494330965195417	0.01279340633472527	-0.032832209972685475	-0.04322375988019509	0.04381942430690656	-0.09516019917545676	-0.08339422986386699	-0.0031324914228871062	0.0330090846008563
-0.27699999999999936	0.027576984574272184	-0.02694906980363632	0.0454082042990968	0.003207631858432745	-0.009719766262702989	0.04479309360789821	-0.01539549841930323	0.02028903629542288	-0.019940890483693966	0.016580920833582088	-0.037869894821722164	-0.04290315487303126	0.04424918475323706	-0.08955208125576751	-0.07406031646345743	-0.003979137241149584	0.03379134172951799
-0.27599999999999936	0.025566188893534222	-0.02569706156605298	0.042915008170934146	0.004075425014026312	-0.00923713683858015	0.04449622869259358	-0.008843720049418592	0.024122089941903273	-0.014230929877747399	0.020286104160217255	-0.039799149448758904	-0.04246441527499676	0.04420690533138397	-0.07774979030048708	-0.07107116364174115	-0.004579821794702668	0.03449825802888101
-0.27499999999999936	0.0236650533971322	-0.02465284297397627	0.04032153057992401	0.005026120432273132	-0.007841988494087274	0.043371706708085454	-0.0024858346537405033	0.026247093702733367	-0.007793792683926843	0.023672842645902088	-0.039156663643271174	-0.041904513321538495	0.04402379876038346	-0.06212159781332182	-0.07541510932683178	-0.0044510933395066465	0.035305855014787176
-0.27399999999999936	0.021646237907226168	-0.023678253714241513	0.03822054468721974	0.005853747948515383	-0.00702455097529662	0.04249252529476863	0.00236857537871922	0.02814503612029338	-0.001418355522484727	0.026517381066373694	-0.03667783977415124	-0.04099408250149433	0.04334970998416331	-0.049303842055018726	-0.0887543919280197	-0.004217703498257638	0.03639697692053617
-0.27299999999999935	0.019175778327517264	-0.02405877181725351	0.03684362652781476	0.006346454294048036	-0.007918849922825868	0.041744181334282045	0.004849299061546492	0.029621013012529226	0.003415461407545555	0.02895451295847761	-0.032163939907468415	-0.03983707351408862	0.042179184663763664	-0.03686802979479833	-0.10789939870156708	-0.0038901707887463036	0.03741647476453369
-0.27199999999999935	0.016882684755475493	-0.02522487812682066	0.035974019803972974	0.006620908546161336	-0.009286983866005979	0.040446835587603515	0.006508312686383895	0.028744262854431324	0.008496493462564874	0.030999995927203594	-0.027283787009834963	-0.038701208518569355	0.04035991744125897	-0.02177296451051646	-0.12854360872525727	-0.003553518250232691	0.03852553902779823
-0.27099999999999935	0.01467064969646383	-0.025833030028004127	0.035432371216569385	0.006779584847518017	-0.010964982552270195	0.03918398552126665	0.007300462584068091	0.02642610117366827	0.01362173598403681	0.03224831978098591	-0.02417743260792009	-0.03768326182303753	0.038377577387175565	-0.006574912092402325	-0.1530731854447895	-0.003125899439773648	0.03972267694818386
-0.26999999999999935	0.012403771363696931	-0.02605166965917824	0.03492265345657995	0.006764781676957506	-0.01295862532613587	0.037761950868061105	0.005699222855718511	0.024447993450216372	0.01712820763347303	0.032781763803177676	-0.022789189521291463	-0.036639186341193855	0.03648743392832058	0.001564070432188319	-0.17999767721593068	-0.002609588356245163	0.0409631507753222
-0.26899999999999935	0.01067947113423229	-0.026320758101066342	0.03474937954674789	0.0065253699654898	-0.015582663105016072	0.03703679011641666	0.0019856044741038414	0.021550952572104033	0.018531513594541596	0.03279565271586919	-0.022649343806485724	-0.035581570885673555	0.033867907811732836	0.0051525940355311	-0.20253969910252967	-0.002007863248187876	0.04223076191456538
-0.26799999999999935	0.010376435191456816	-0.027165269714262186	0.03445518411228418	0.006020624571038413	-0.016920901330579628	0.035523120868929545	-0.0006967428797935455	0.018284374933941444	0.020017041925450382	0.032437533206003	-0.02277446710528652	-0.03452843013750855	0.031405402383056905	0.006365449135611703	-0.21806279365683687	-0.0015359777377731967	0.04389162042498799
-0.26699999999999935	0.01075324708165472	-0.027662897459543524	0.03392109302787678	0.005557060205118708	-0.01785065361792073	0.034013141027051	-0.003567842796771392	0.01442135772872325	0.02109915264917657	0.031799412683792716	-0.02348349117109919	-0.033716475131455335	0.029711686827229872	0.0039276922108300305	-0.22818936963341813	-0.0012062115897320581	0.04587872494092171
-0.26599999999999935	0.01078692124099624	-0.02790764627208329	0.033333658554610554	0.005350651117052412	-0.018282805697112985	0.03380331172687244	-0.007720758035473154	0.011522300945252069	0.021210915669605625	0.03074118714078159	-0.02422404438419021	-0.032860421864549086	0.028859052619522152	-0.0044486375421698395	-0.2300991528275389	-0.000828995808081393	0.047881195996838065
-0.26499999999999935	0.011034824405085209	-0.028943330718339478	0.032714831111678326	0.004978422712825687	-0.01868589720843936	0.034700788388650566	-0.012284294150446877	0.009236853490252694	0.020622502503407778	0.02912934286405595	-0.024084071620004206	-0.032011431569855836	0.02781483165937003	-0.017856567169832315	-0.2224830147855918	-0.00045561402246971323	0.05015723148443584
-0.26399999999999935	0.011544794025368616	-0.03007943000647599	0.03194563896691053	0.004518907777324976	-0.01966983093954867	0.03561160529398445	-0.016881983044828186	0.0062363888944597275	0.01984981345857886	0.02721492592299021	-0.022671577302171165	-0.03148698712556357	0.026967229149308054	-0.030553927903640435	-0.20461976240903137	-0.00012099806034471875	0.05268100705470579
-0.26299999999999935	0.012101741160330323	-0.030175795768792056	0.03132338914811044	0.004561208568933152	-0.020346613123363742	0.03694403310049065	-0.020752299875761434	0.003581805738154229	0.01956275243760326	0.024942336583701902	-0.020374119945131747	-0.031465437168720294	0.026624204117505643	-0.04393024856761379	-0.18047592184694763	0.00013529728381418262	0.05524828003564589
-0.26199999999999934	0.012199829192426348	-0.02958112715583511	0.030597565581213137	0.0048206281558205435	-0.021395754409987335	0.03935757410276013	-0.024644844111482624	0.003599628757610581	0.018333579529426363	0.022401070680658913	-0.016657325540878853	-0.031891439772226034	0.026371810388023085	-0.06061085737535579	-0.15571802220882902	7.43237682178417e-05	0.05713871348562996
-0.26099999999999934	0.011905336451607624	-0.0292761758147935	0.02979568411729073	0.004882111154478354	-0.02272741903118374	0.04144868673597802	-0.027993266876626094	0.00500003636057814	0.016968242859102693	0.020154960417224806	-0.012302472351466408	-0.0323573007555314	0.02579560354539212	-0.07762658199523942	-0.12666527715400583	0.00013845663134548226	0.05870632823651795
-0.25999999999999934	0.011543406004918674	-0.028587347037777766	0.028932377069844348	0.004933709962051058	-0.02317562470215059	0.04273797654421893	-0.028337848784733746	0.00614042675917571	0.016632483786088045	0.01791519104244218	-0.007683232013830422	-0.032881111816499116	0.02477599016668944	-0.0884486438996417	-0.09384007078302206	0.00013216215518272348	0.05999918257632659
-0.25899999999999934	0.011144361121276864	-0.027311079248370528	0.02780938842924424	0.005226120659966887	-0.02136923954767379	0.04254429253060943	-0.025425021919214166	0.007954677972820625	0.01728714775794013	0.015434025683467724	-0.0024102399245869103	-0.03353860139226298	0.024440553693880467	-0.09563479563003724	-0.06574079940242875	7.477675803976634e-05	0.06079977332383335
-0.25799999999999934	0.009996728782472961	-0.026005081146965144	0.026933867325246007	0.005470886295450917	-0.019483349511826883	0.04237606910036146	-0.022569817556396466	0.01070982432439874	0.017766931943118545	0.012685061674614478	0.003343857781622815	-0.034172195252601796	0.024264156795230123	-0.10086114676723312	-0.04528645018618202	-6.584688091638726e-05	0.061326095023319135
-0.25699999999999934	0.008131990420862498	-0.025257344489443608	0.026394247973209793	0.0054587568564222625	-0.01719319051242963	0.04201798430089674	-0.018620513835826143	0.01393452473529764	0.01869633431955544	0.009842449594707658	0.008776769083418113	-0.034505050662197695	0.0237744284885607	-0.10189468128518764	-0.030387616851473398	-3.4311802120882936e-05	0.06190261912303794
-0.25599999999999934	0.00630252503261462	-0.026009365482037257	0.02603351115418554	0.0051475783094837675	-0.013542610892124425	0.04078662328419744	-0.01234777209472139	0.01577482768445115	0.020691973468765203	0.007102033181222285	0.013001869009129871	-0.03474682146400745	0.022997017875955796	-0.09571379577499296	-0.022650764078884104	9.12912799290986e-05	0.06247181597448263
-0.25499999999999934	0.0041611023581426335	-0.0265744462001729	0.026069579944101612	0.005003132606375274	-0.008616788189328553	0.03896645341781635	-0.005995230864805857	0.01616502937729497	0.023137599971158336	0.004244403871154077	0.015183075793298249	-0.03500132010483912	0.022438411709786766	-0.08460114256638086	-0.022579482515085264	0.0001444752289362691	0.06299153976893705
-0.25399999999999934	0.002041472387381543	-0.027084368963235125	0.026664959500546242	0.004832731781284255	-0.003719082398735324	0.0375044640293245	-0.0006575693943234676	0.01712567117544105	0.025191907953137766	0.0010401086626730689	0.014884684612082696	-0.035016204255337496	0.0216325871178172	-0.07526705040980675	-0.0314989362964085	8.738599665618586e-05	0.06360372498382051
-0.25299999999999934	0.00016256246677003895	-0.028624143832653683	0.027655275570104096	0.004301594776809913	-0.0002833618443779339	0.036365963863304165	0.0027399484856536743	0.017970319193777725	0.025853848532657254	-0.0022715028895677527	0.012556396761316369	-0.03513043379229438	0.02060775431288744	-0.06698545739831697	-0.04611257649495327	-0.00029205489263976254	0.06374484551977833
-0.25199999999999934	-0.0007308580262732066	-0.030602026358082166	0.028620728169529902	0.0034640903629212126	0.002542866661588454	0.035347646214987684	0.005896447584977009	0.016953960376385396	0.026403889053876466	-0.00583381789061931	0.009421041986359898	-0.035500583247267944	0.019142001523470308	-0.05669675606762599	-0.0625543081420018	-0.0005346149439654603	0.06353203223822822
-0.25099999999999933	-0.001324456368509615	-0.032005365529564914	0.0293260101713501	0.0025343658425811574	0.00523075810503677	0.033732373997691786	0.00856419956563901	0.014901100869168266	0.026939302646297885	-0.00976632722031937	0.006087690283411025	-0.03606423015748807	0.017986751463757205	-0.04565532590502691	-0.08368938960792544	-0.0010176917861178315	0.06317103445035582
-0.24999999999999933	-0.0018861007757165421	-0.0329208701838453	0.029548927069866407	0.0016005897477390188	0.0071449494333456235	0.031738982400270524	0.008913441074450563	0.013231329366754953	0.025535707876455736	-0.014083710208306956	0.0026026804045795786	-0.03679657274647075	0.01691043832395058	-0.04066291700979214	-0.10820216041213207	-0.0011977500633456371	0.06283220475513823
-0.24899999999999933	-0.002060369309204767	-0.033826613792798124	0.02956005715592928	0.0008849257835678004	0.007625524664586088	0.030286114718039048	0.007345979412584045	0.011477766418530577	0.02199886738364372	-0.018769306323156838	-0.0010841576706240182	-0.03737697459886293	0.015062247741171313	-0.03925795009989166	-0.12837746978295791	-0.001510880792621256	0.062435236729399296
-0.24799999999999933	-0.0008946656620314894	-0.03519224178306911	0.02917783088773355	0.0001144182905541778	0.008527138411927307	0.028690998064948476	0.006144099897552608	0.008728797940481736	0.018689659713934315	-0.02408080473288336	-0.0044246843967916	-0.03792066422613632	0.01276332932810312	-0.039352159345505	-0.1427833712096505	-0.0017598569173912235	0.06215555652398336
-0.24699999999999933	0.0010065183026917747	-0.03659556982382884	0.028923586708708003	-0.0005379938738321081	0.008833799879424906	0.02715930493650973	0.004300795894275164	0.005103462273232211	0.015271826301768675	-0.029994296183284305	-0.008447057632446927	-0.038538335243863	0.011117934269621484	-0.04418458274905685	-0.1524337827299998	-0.002025337705455013	0.06220835793282032
-0.24599999999999933	0.00319353165137061	-0.03743714553675121	0.028652276521052712	-0.0010140999530122421	0.008287961070437614	0.02696590266110699	0.001077786493569088	0.00172388088799257	0.011836301974914554	-0.03602939456175053	-0.014755166303143864	-0.039004795960024506	0.010060394838272764	-0.055184238211658306	-0.1537531158668942	-0.002182973069329063	0.06227457144873366
-0.24499999999999933	0.005924270471392931	-0.038312126259411876	0.028844928435238136	-0.0016047878946506397	0.006969511270873151	0.02748734355301529	-0.0022623813599033198	-0.0008070994638896426	0.008231044560029755	-0.0415838224797537	-0.023539068975747302	-0.03911316680863607	0.008574362683405853	-0.07048869830553522	-0.14562650282302264	-0.002700725408109929	0.06252273195045918
-0.24399999999999933	0.00924857699557028	-0.03878035689043537	0.029069279911586147	-0.0021908560987892478	0.00523597997509199	0.027789340635564	-0.00535487171204226	-0.0037675383951695047	0.004759468615817503	-0.04656896957069491	-0.03333138723311646	-0.03896514775053697	0.007183670172460935	-0.08451575730076634	-0.12586835572243127	-0.003383651446472761	0.06292082127695428
-0.24299999999999933	0.012853809422700145	-0.037796513640264054	0.029595036106728853	-0.0023779898466269357	0.0035086006219814158	0.028452268406353055	-0.007222364737372084	-0.005552757412561069	0.0019485312076169931	-0.0511393603778572	-0.04430835282731604	-0.03867430899360532	0.005968298684928925	-0.09905983116707102	-0.09833389082327747	-0.004112129548652326	0.06328233055356769
-0.24199999999999933	0.016043917286688792	-0.0359291963692448	0.03073664278671486	-0.00224388793626712	0.001461183604695069	0.030381127563866593	-0.009458541572762196	-0.00510912748449747	-0.0015663616239011068	-0.05478299936026982	-0.05540606566177768	-0.03826463715054595	0.004757981558982759	-0.11690754185528103	-0.07065521023459626	-0.004956912654343674	0.06352993339592357
-0.24099999999999933	0.018497913135656883	-0.033614086482255445	0.032125673286582244	-0.002034204179743398	-2.203772111097156e-05	0.032497767765058846	-0.01213992292008248	-0.0034606107994519415	-0.0051408268325093395	-0.05692181999860895	-0.06571119149355927	-0.038044749736779	0.0034752768710780537	-0.13483946938448507	-0.04018335270976782	-0.0057830575924737535	0.06378236022800912
-0.23999999999999932	0.02110618162638036	-0.030196885322589302	0.0332633834247942	-0.0015808239263194943	4.598556339806861e-05	0.03419455854421563	-0.012786655357537615	-0.0019673394032934887	-0.007090426118600253	-0.05762434532839768	-0.07517278858828616	-0.0377694824465569	0.0019285286373415078	-0.14424809197807523	-0.008249795093169993	-0.006572517416156863	0.06422518458121494
-0.23899999999999932	0.02399183743861501	-0.026364827351412462	0.033554576094657125	-0.0010469631703381654	0.0025617435119672785	0.035218670554402996	-0.011195449416060651	0.0006111062441917996	-0.007149875241838417	-0.05721203062077498	-0.08464830902573589	-0.03731898907749017	0.0007025216315351703	-0.14807619102366182	0.018318729324745868	-0.007190724734788948	0.06482436065021234
-0.23799999999999932	0.026081741470731803	-0.02274581211822038	0.033804054671398145	-0.0004455310976750751	0.004779655141468814	0.03661872871387472	-0.009923880493955671	0.004072139332826291	-0.0072586494837771276	-0.05614803454125164	-0.09547711757914959	-0.0366618162830241	-0.0005684910984621409	-0.14991546900801644	0.03784495956972143	-0.007820972841406405	0.06535597748333109
-0.23699999999999932	0.027641707137320132	-0.020034226239861338	0.03448264623816813	7.936024133287923e-05	0.00748304551326187	0.038211651300531634	-0.008210675091847938	0.008209887749064764	-0.0068385172355385415	-0.05450874006288801	-0.10640746243154688	-0.03534897404921162	-0.0022631519261144028	-0.14834841005542007	0.052145555411479055	-0.008423109227530758	0.06583733877742919
-0.23599999999999932	0.029197328583620206	-0.018779021996666357	0.0349100856633591	0.0005567785609437088	0.011147312525102072	0.03909042821857004	-0.003998001877267065	0.01161610950381339	-0.004840922557112295	-0.052656862408219006	-0.11579093522218607	-0.03398789199321787	-0.004305895544340248	-0.14045222854530978	0.05977192540813644	-0.00885874702330101	0.06644258695047849
-0.23499999999999932	0.03026776082367861	-0.017461095671071604	0.03481599500792177	0.00123071343844202	0.015362837550286335	0.03929152253643344	0.0010575239329159802	0.013010931905154793	-0.0019217387190564518	-0.05111041607614538	-0.12280321345684936	-0.032603954444536516	-0.006046211974908576	-0.1273295713623663	0.05957753772752655	-0.008915154919841004	0.06698829192226004
-0.23399999999999932	0.030991674179178853	-0.016007776571164332	0.0345877233156026	0.0020266031898827706	0.01970507899028724	0.03953747439008718	0.005566026893595026	0.014269932133025433	0.0008437390230494284	-0.05008481999127139	-0.12703880744475599	-0.03097291913808784	-0.00791155449640273	-0.11586138015344295	0.049771816072366706	-0.00897098481910229	0.06741050145909465
-0.23299999999999932	0.03134318092485533	-0.01555896952681685	0.03422127796759068	0.002633623410807807	0.023057656121885723	0.03967638439464293	0.008022595973039512	0.01539484475352713	0.0025726341597894016	-0.049652555095463145	-0.12765615912119035	-0.02936782566751341	-0.01007720069331168	-0.10565155797119125	0.03391423196626003	-0.009275298102547538	0.06749910741416774
-0.23199999999999932	0.03218030040398778	-0.0162610882180374	0.033937905264943474	0.0030694046579334833	0.02599287005853923	0.03940346159851771	0.009845012079385207	0.014724168155259239	0.004104528845695174	-0.04990337977999815	-0.1246947451339615	-0.027997615388222652	-0.012471959346326158	-0.09249903562048978	0.016961445418817143	-0.00926099144124372	0.0675984802745404
-0.23099999999999932	0.03354122088896716	-0.01675422648262999	0.03373219157471554	0.003535125471464669	0.028685314513105766	0.03920704284089449	0.010671045907771607	0.012282732957753574	0.005897453516009957	-0.0511045530128865	-0.12053715977585941	-0.0269177516547721	-0.014447808849649208	-0.07867708743536994	-0.004401629896689655	-0.009197404375536877	0.0674259832904081
-0.22999999999999932	0.03493410943253159	-0.017672706871461594	0.033640965664732035	0.004009598362155022	0.030204698062487764	0.0388138183401024	0.00891931611010795	0.009974738466823672	0.0063617323392213525	-0.0531483703755684	-0.11612595375127331	-0.02600771236478607	-0.01588865905133115	-0.07208502146642545	-0.028989645860276653	-0.009159410955591326	0.06695278265436941
-0.22899999999999932	0.03620445003705963	-0.019051283098542877	0.03349829098321459	0.0041975734828958635	0.030411150655898035	0.03901165399252046	0.004781516525058436	0.0074487363042059765	0.005068015783001337	-0.05579830047296643	-0.11150787785907876	-0.02535553930473982	-0.01750444915107885	-0.07032396877390341	-0.04976242857679573	-0.00915303632343239	0.06660578479223747
-0.22799999999999931	0.03808767433947662	-0.020965488864931592	0.03326598869821837	0.0041166222276806785	0.031021161027984967	0.03873565831030186	0.0012059787069525435	0.004841177963405253	0.004462587710306138	-0.058827530189030926	-0.10593581279074586	-0.02502922939130419	-0.019273381153756756	-0.07054607462273838	-0.06422819333823884	-0.00924816250989913	0.06640729378398885
-0.2269999999999993	0.04041749621574913	-0.0226082216591521	0.03319089709700293	0.003922533586906371	0.031341984811876084	0.03810323766044427	-0.002392627901217766	0.0015034004973993366	0.004519282055579284	-0.06182664108899644	-0.09833515156566415	-0.02530098656659214	-0.020621795835540687	-0.07354046530825747	-0.07142104613592168	-0.00953588638440917	0.06645111299120561
-0.2259999999999993	0.04251208662519353	-0.023466067603162787	0.033655212687056665	0.0036826098732900756	0.03156863634418203	0.03831826993830954	-0.007277705988639445	-0.001860189639629993	0.0038751827580050134	-0.06452991256883088	-0.08997459397434143	-0.02578373875855122	-0.021190859966396466	-0.08156308061501552	-0.06942188565667834	-0.009923941053221592	0.06623958073104769
-0.2249999999999993	0.04491716382207083	-0.024520370916737574	0.03480579271455542	0.0032166236870247293	0.03196296648297489	0.039499142138480804	-0.012874128368403815	-0.00443033174625675	0.0024693268113967675	-0.06678378486073269	-0.08323671674502475	-0.026369454047746408	-0.02149155809755587	-0.09391886225874488	-0.058176674711587044	-0.01040029082103033	0.06597603292445155
-0.2239999999999993	0.04745267976687577	-0.025488185962158454	0.035532479994382984	0.002732880550357119	0.03187463334634167	0.04041088604350592	-0.0189076105113076	-0.0076642290666644195	0.0006504689956801354	-0.06871228702082488	-0.07824619614154674	-0.027215019084961326	-0.021699013040699242	-0.10424595332801306	-0.03719480398936097	-0.01100345825053847	0.06563787198958813
-0.2229999999999993	0.049698245667488955	-0.025284862949536108	0.03600662012078604	0.0025602962600470187	0.03174908811221318	0.04170872481288267	-0.024441727425029394	-0.01020614068238003	-0.00019233233534075164	-0.07032540712625268	-0.0758537653309073	-0.02818196888135637	-0.021650720633782653	-0.11318509635976365	-0.01082508964699886	-0.011534543269354014	0.06568484522645156
-0.2219999999999993	0.05098578444282382	-0.02463361216087777	0.03664666904749356	0.002650517783320445	0.031439790342833944	0.044212167855564734	-0.030492843746472938	-0.01022911128088378	-0.0012351974374684694	-0.07143040250751635	-0.07497861193977896	-0.029322430622748807	-0.021044327237480225	-0.12479449142584104	0.015342262507255839	-0.012147955708957292	0.065433290863699
-0.2209999999999993	0.05142137481868197	-0.023762807083027804	0.03734901533979879	0.0028309264956415826	0.03157602167477361	0.04653003175336265	-0.03631476528769195	-0.008777963878877392	-0.002126754619091248	-0.07220291551887939	-0.07350571853305161	-0.030451430120398658	-0.020400570552376037	-0.1371912597255625	0.04451211263117555	-0.012696033641430982	0.06497721480201499
-0.2199999999999993	0.05139924923741885	-0.022149777222991635	0.03802424491938414	0.0031280791235229802	0.03276761646635318	0.048084140518092205	-0.039495914194582184	-0.0072741047592823965	-0.001309784512180983	-0.07278359287103135	-0.07139990419472146	-0.03170471705015548	-0.02050355108124367	-0.1439224915280571	0.076317327606705	-0.01319094747156427	0.06480212389737453
-0.2189999999999993	0.05103048544198327	-0.019768472003265442	0.03869414479304801	0.003695358058296352	0.035418735594481436	0.04868229877156278	-0.04007470098036416	-0.004684245286712176	0.0014239739969257943	-0.07342889713582959	-0.06881008655091796	-0.03309431732155125	-0.020949657924036868	-0.14706823585071627	0.10302741796343848	-0.013178845408068414	0.06461123907575506
-0.2179999999999993	0.048905540513252174	-0.017040668747028143	0.03949134062144967	0.00444880849424319	0.03789532592647745	0.049228905888586784	-0.04012736202467691	-0.001142965282665838	0.004000185437683765	-0.07364135904403707	-0.0667897004627688	-0.03410315405450724	-0.021632706854900617	-0.1479928998710348	0.12256216584172643	-0.013012699746986314	0.06388025509036922
-0.2169999999999993	0.045982395396381624	-0.014434706726393482	0.040264271365512264	0.005262912630648733	0.04022010546855056	0.049514568238259414	-0.03826364676492883	0.003176443342159843	0.006850970012042106	-0.073411951162264	-0.06543030116355114	-0.03479840780395558	-0.023101805900958904	-0.1449813802186465	0.1364262392829016	-0.01257873512781721	0.06260727198059778
-0.2159999999999993	0.0433269306697987	-0.012575192785502651	0.040647004937693985	0.005755979382408796	0.04318183509960746	0.04863920359869543	-0.033339987065365013	0.007019743144131411	0.01082760540992404	-0.07274493137336653	-0.06345288475157482	-0.03522535779684531	-0.025662483942843654	-0.13625583009441372	0.14333588223405339	-0.011891201923189914	0.06122166859673604
-0.2149999999999993	0.0404529438998809	-0.010240436097883684	0.04067163305280317	0.00621835416762382	0.04637528730992098	0.046626166862825225	-0.028094529749788648	0.008897569325923357	0.015303987929586442	-0.07227312240983913	-0.06165563192844153	-0.03545792021887486	-0.02813659323747894	-0.12306749488034346	0.14273455307946284	-0.011071612595187188	0.059762923170094906
-0.2139999999999993	0.037412714773333224	-0.007246071308372125	0.04052197494424482	0.006680381530824249	0.04868840251339712	0.04490990742768251	-0.02388800355406625	0.010756692093854549	0.019107764580427632	-0.07246458666693341	-0.06174906578916445	-0.035264704961647506	-0.03100811624816982	-0.11308119346991811	0.13207215263351846	-0.010428710657097126	0.058258479906659895
-0.2129999999999993	0.03392601537409959	-0.005126366329215676	0.039901128019374024	0.006935222889038911	0.048365148614023204	0.043177749250439594	-0.021881960054176808	0.012436182474742985	0.02116826270149152	-0.07318998988000101	-0.06290971978834098	-0.03474277867453272	-0.03400110011749983	-0.10494978647425242	0.1145441720809317	-0.01002073717181041	0.056614130833771904
-0.2119999999999993	0.030631420259543605	-0.0037747617184753124	0.03914166524167375	0.006921749228913499	0.04665191535171211	0.04124899690703488	-0.020241215650152827	0.011923088281125148	0.023046860308809137	-0.07412203800476702	-0.06418318254933282	-0.03428203542917334	-0.037241591679123415	-0.09527264263717958	0.09437458586602779	-0.0097039964263544	0.05499860855123423
-0.2109999999999993	0.027348710703572185	-0.002717769475003439	0.03798926634529008	0.007043042538732524	0.04391453660809235	0.039361783182400675	-0.018673218348896098	0.009212919915291436	0.025128236185371043	-0.075068943417283	-0.06568155616074972	-0.033910543768814486	-0.04010435677693714	-0.08610278899757577	0.06987302024986092	-0.00925959674917457	0.053333847465002845
-0.2099999999999993	0.024068986464374924	-0.0018070968770653101	0.03624934609066154	0.007031750384447628	0.03976963995150501	0.03772895845661306	-0.019110265507939303	0.006558778655940192	0.025838697549289594	-0.0759168202214025	-0.06691260342726153	-0.03374588898900982	-0.042358291799337804	-0.08335640488950748	0.0429593625003007	-0.008970214810104796	0.05192317324499979
-0.2089999999999993	0.021020223680811693	-0.001278003272317452	0.03459282158409368	0.006853224158092236	0.0329053019050023	0.03647899717338608	-0.021104763811922788	0.0033670236373966747	0.02508003253357657	-0.07664583225454301	-0.06683833594514865	-0.033555956711805515	-0.04484842074998146	-0.08377129844905545	0.021077244132273777	-0.008815497433402146	0.050605737427020084
-0.2079999999999993	0.01890312533774395	-0.0018634930948327763	0.03293876381241419	0.006490224711389286	0.025348259111989003	0.034954376759691284	-0.02182982326281551	0.00023486920971682595	0.02469957638061327	-0.07751117121887943	-0.06493509435986983	-0.03343172266565941	-0.04711506861808901	-0.08545632328451379	0.005502159131154435	-0.008479214625167219	0.04962549406573818
-0.2069999999999993	0.017420470447288994	-0.002518578534525591	0.0312742079118738	0.006185196444464469	0.018870261517271957	0.03356298675531378	-0.021636962623739823	-0.003559962943448344	0.024262978689919765	-0.07863082868107128	-0.06210562205305964	-0.03384443501981993	-0.048555422968006585	-0.08892788077638879	-0.004871755067232737	-0.008734557770645569	0.048898380768805726
-0.2059999999999993	0.015952140956000286	-0.0023491827172549226	0.029760295821736126	0.005997454943969989	0.01289752648375333	0.03319503557077375	-0.022383176150302598	-0.006934207834289151	0.02305560973680979	-0.0805347915982523	-0.05838042587891083	-0.03433184781845007	-0.04942253586973448	-0.09616767276591205	-0.007391828355812172	-0.009461533180436762	0.04800123756778904
-0.2049999999999993	0.015203844168073952	-0.0027126519317478928	0.029279014698353385	0.005572004481475669	0.006406703688163463	0.03396456807596138	-0.023437115190289116	-0.008749765720018943	0.021170747984039107	-0.0831490506673917	-0.05333882863037877	-0.03467112383954841	-0.04980966663034271	-0.1074048432330235	-0.0007949175678041283	-0.01056636908982053	0.04716624779785932
-0.2039999999999993	0.015029687436321122	-0.003159298756514982	0.02947308784757312	0.005205638290726082	0.0003720589302154369	0.03469498559744623	-0.024179028415329255	-0.010831901471390543	0.019447254383110815	-0.08612065627883053	-0.046803384549795816	-0.03511353622749289	-0.04966562452628574	-0.1173393926053126	0.01561403959311703	-0.011831430394316448	0.04650506691239131
-0.2029999999999993	0.01494150576480667	-0.002540838251643091	0.030140167183980875	0.0052216018240326	-0.004333426049239715	0.03586127162407907	-0.02414189364067539	-0.012163114092074021	0.018559798057566468	-0.08954705805708287	-0.04014234458969756	-0.03556735067989375	-0.048703530957938966	-0.1277731580301122	0.037733042684601495	-0.01284721556110917	0.046311353780606815
-0.2019999999999993	0.014631906618631538	-0.000863906767377692	0.03099390627589843	0.005361182476113023	-0.009242409764041726	0.03874025448804671	-0.024582701075127937	-0.0108616834673034	0.0172312594117855	-0.09316095156028908	-0.03346730142808997	-0.03606703747542744	-0.047722365342089255	-0.14172590866617021	0.06059525466255966	-0.013817056903245022	0.046300474906148574
-0.2009999999999993	0.013838972770075035	0.0009374544255129036	0.03176113646079403	0.005529217081535889	-0.013568544638903402	0.04125937757788249	-0.025640652089711165	-0.007609803967462816	0.015734072956728264	-0.09630300195444422	-0.025867614684717582	-0.03622733978274983	-0.04707203228111406	-0.15593833748310162	0.08702732671503473	-0.01480267270669258	0.04661326554607819
-0.1999999999999993	0.01280000651586324	0.003488872613297657	0.03239381973396386	0.0058402624782366965	-0.01646658303672606	0.043139874509911566	-0.023569468833178956	-0.004617815271898243	0.01585052036365947	-0.09898064997379817	-0.01796599079092094	-0.036166755532679715	-0.046770564358846745	-0.16422008794808024	0.1159124233326839	-0.015620461829762915	0.047382859732516866
-0.1989999999999993	0.011960312336831726	0.0063320800509320445	0.03236609084111311	0.006505180747104317	-0.016857400996799186	0.0440038324850427	-0.018311241456922703	-0.0005249024535467321	0.018023999918580173	-0.1013210370483123	-0.011064194138338266	-0.03608451464021497	-0.04652897693670993	-0.16826079393020518	0.1402837737990672	-0.016412428670780126	0.04818816626608942
-0.1979999999999993	0.010279235186519837	0.008684606015715357	0.03225087023111715	0.007357957143400731	-0.016403508434673704	0.04520100258582771	-0.013818410178936352	0.004001328532213075	0.0200063187076663	-0.10350360109466056	-0.006284547546543274	-0.03609170499427232	-0.04623592071797019	-0.16861680474274587	0.1581405407611328	-0.01742565434720879	0.04883152507547932
-0.1969999999999993	0.008428891782092126	0.010116999942682618	0.03259184370293332	0.008009707713263477	-0.015092192844175482	0.04649135289720767	-0.008776385330595743	0.008662201914867126	0.022294179565124382	-0.10522027795924961	-0.0032560853170825457	-0.03566936548032113	-0.04621227084207958	-0.16438989734437096	0.17157449008484418	-0.018282056242749815	0.04894257320027941
-0.19599999999999929	0.00688846338787252	0.010394617112227144	0.03310767068710115	0.008533214151747948	-0.01265358991802314	0.0471502658949263	-0.001479885473068926	0.012176701470067471	0.025766480791866306	-0.10678659358011064	-0.00158806003623869	-0.035328428068422395	-0.04642807967559375	-0.15427579990748475	0.17881903664938711	-0.01925629394172542	0.04870183988102702
-0.19499999999999929	0.004834056481387926	0.01070966743461899	0.0336226431058593	0.00903760104030648	-0.009997524561492723	0.047350425216439264	0.005890855495320409	0.0134084119321555	0.029779539786444466	-0.10845670995358427	-0.0009623486883770727	-0.03509916303369181	-0.0461270045943759	-0.14022484739971394	0.1785669540163393	-0.02009083882083507	0.04802967191365341
-0.19399999999999928	0.0019156303418117722	0.010843895414429497	0.034191102719845184	0.009435412982206912	-0.007299560094621299	0.047922273914482574	0.012339486865968844	0.014854579641576812	0.03378504423604669	-0.1103600588533214	-0.0009847329656019414	-0.03457822544362732	-0.04581330137003983	-0.1283972829753862	0.17005394049419975	-0.020957719269317818	0.04711579641846736
-0.19299999999999928	-0.001326985736243728	0.009844943289563398	0.03412251008231706	0.009613208376411992	-0.006055572377138879	0.04860733885784529	0.017011155060963522	0.015886060746386384	0.0359021530072369	-0.11211539335984651	-0.0005346166880183928	-0.033792595109072565	-0.04502169187394368	-0.11715211471509021	0.15689416639125542	-0.021865406838903916	0.04586087431360327
-0.19199999999999928	-0.004117796055890869	0.00838176806266492	0.03345687093151079	0.009498738523799783	-0.005413529977817671	0.0492909236553689	0.021600464835515403	0.014884806689097183	0.037735753427439886	-0.11359078120023139	0.000515055080513286	-0.033404115709114494	-0.04461740685828633	-0.10433489592463104	0.14182324428474571	-0.02263081602689195	0.04445951606419159
-0.19099999999999928	-0.00708971427665164	0.007377089694047634	0.032496732046139606	0.009361215809245049	-0.005804209580267892	0.049814724503636686	0.025955133978002965	0.01207973521162868	0.039480897285328824	-0.11494241950205455	0.0021757449588643393	-0.033267199891045034	-0.04439364645838702	-0.09137687904197082	0.12156634443190084	-0.023091090764250935	0.04282371918963224
-0.18999999999999928	-0.00988237052828557	0.00585035052049173	0.031356718995037905	0.009166212956388446	-0.007426730602804076	0.05002677614885485	0.028377380134188928	0.009924230998115728	0.039477890142530433	-0.11618414117716833	0.0034409404867538794	-0.03328658153514463	-0.04344094081844385	-0.08329879858351442	0.0973017964846743	-0.023495318684542167	0.04108791409446771
-0.18899999999999928	-0.012686911157811497	0.0038376383541227086	0.030822526256700986	0.00891952746808876	-0.010905784164168871	0.05024444101454607	0.028714319409153227	0.007425575256115036	0.03773147130491776	-0.11709702231888265	0.002474929055281861	-0.03316891581325221	-0.04219279513199666	-0.07782212164264879	0.07692062402538824	-0.024086475963900063	0.03918147248660852
-0.18799999999999928	-0.014393507161785018	0.0012988648757334084	0.03046361417698078	0.008481165377263577	-0.014132399548922047	0.05002833883594991	0.03044788977554325	0.004977647955102534	0.03639117148659881	-0.11778363155215235	-0.0012850311073657951	-0.03338259072239569	-0.04091928776612237	-0.07375269998022779	0.06271724410459005	-0.02442617896366845	0.03736287574482732
-0.18699999999999928	-0.015422271653828324	-0.000892898946139785	0.029830714803124127	0.007944167268971559	-0.017305534621921213	0.04965851349707731	0.03266686755331126	0.001489533734953692	0.03470229187669537	-0.1183907041776857	-0.007796466777846699	-0.03431247218344998	-0.03928015968341708	-0.07225408980835529	0.053025481754895694	-0.024744701847836142	0.03568082290439133
-0.18599999999999928	-0.01650233652627317	-0.002475728016372141	0.029273732594372662	0.007698392164555392	-0.020546245139400496	0.05016393566753056	0.03390447660286634	-0.0021061435251048637	0.031892952698062096	-0.11892377488352547	-0.015743043768435185	-0.03521533745411665	-0.036934511242797896	-0.07635558562833458	0.049654439782822066	-0.025263079995667365	0.03386732131517143
-0.18499999999999928	-0.01686246776377406	-0.004701132129852167	0.029611747860690884	0.007218078199368202	-0.02382846652895756	0.05134866253812653	0.03497471255957465	-0.004683781897498808	0.028057382934027514	-0.11959627510059775	-0.023549221046780117	-0.03614396631093638	-0.034283901470573294	-0.08507721572670335	0.05308121806283929	-0.026470486272511765	0.032314729046924444
-0.18399999999999928	-0.01694091352149152	-0.0070580578126818285	0.03090289721156714	0.0067724074834744985	-0.02728301919262775	0.051938395966764306	0.03587378737904868	-0.007843291910618118	0.023916853266462885	-0.11989414145961055	-0.02904553694635744	-0.03696086459468833	-0.03166855671191358	-0.09249007435834966	0.06475221414661074	-0.02764139440630332	0.030950341239770748
-0.18299999999999927	-0.016874629728178072	-0.008124860076184837	0.03258509320902234	0.006461679641387043	-0.029657806482664292	0.052886363785942865	0.03784754880372882	-0.010226078651773527	0.020841046700943975	-0.11952987633855876	-0.03504487099066091	-0.037870477852273446	-0.029159756528386212	-0.1006499846138967	0.08201431074470497	-0.028486772059177858	0.02988655466439066
-0.18199999999999927	-0.017013170247520193	-0.008866282897924231	0.03444283007439049	0.006405049598812883	-0.03193205147150139	0.05499751548914413	0.039602048481678635	-0.010473914059136925	0.016783189658086804	-0.11896978482510129	-0.04332663150644255	-0.03876452848915002	-0.026179816537989918	-0.11210478765015622	0.10011584518211211	-0.02934679707006985	0.028948603737650888
-0.18099999999999927	-0.017451679340416092	-0.00978058545009622	0.036269292586420615	0.00621180217018021	-0.034507534234927036	0.056630299673743396	0.04134409780223449	-0.009464583992705047	0.012344195410586681	-0.11736147137518553	-0.053872240016280444	-0.03933973994744133	-0.023429414977772182	-0.12363271346146222	0.12114741995262514	-0.030310467366311752	0.0281122433773154
-0.17999999999999927	-0.01725351423427054	-0.009967588264655857	0.03804915457542997	0.006356060654647535	-0.03695268027653724	0.05754905874389683	0.0455784525889793	-0.008813453174830576	0.00919475789100568	-0.11478914766368087	-0.06676894286085955	-0.03977022039836543	-0.021458038538899653	-0.1291093512905394	0.14470620509638712	-0.03119782711303915	0.02738709801623222
-0.17899999999999927	-0.016319852337594906	-0.009236029574554562	0.03965421209065339	0.006737182709791634	-0.03777152426052057	0.05763725178395451	0.051843212309157394	-0.007330610955497349	0.0075649395646194065	-0.11138228406577028	-0.08086142855739828	-0.04040087890795322	-0.019268510109318182	-0.13177719474317784	0.16348815152259547	-0.03184379148081949	0.026964193468459286
-0.17799999999999927	-0.01622969501863254	-0.008168534326654335	0.04139652906927615	0.0071902548403407285	-0.03789760116788815	0.05792023882117549	0.057357945858527604	-0.004870664909033425	0.005726915306403866	-0.1071603487458131	-0.09445138304304392	-0.04092146079449049	-0.016923445851209206	-0.13280103759630899	0.17570775854808215	-0.03235238168752955	0.02664216405353514
-0.17699999999999927	-0.01649430885614013	-0.007975483652642732	0.043022509598233546	0.007696663979314782	-0.03719229827838641	0.05791268114808014	0.06311549847111504	-0.0016832287953948521	0.0042996790220479865	-0.10262742966915916	-0.1041294386443583	-0.04070972893754228	-0.015419413579155957	-0.1295543382573983	0.18460602487987599	-0.032513813933387654	0.025839445601146278
-0.17599999999999927	-0.01643701059558793	-0.009064081950354746	0.044261641893995465	0.008046397993672997	-0.035651819997105115	0.05654138851715211	0.07094435909451687	0.0005773046746022347	0.00389151153147536	-0.09784474770131187	-0.10822037239851472	-0.040348019275460965	-0.014657802883724704	-0.11989846510074034	0.18829162096221577	-0.03238142896933134	0.02472665017771006
-0.17499999999999927	-0.016593963924457236	-0.010233558228988747	0.045279524592006126	0.008561767398658444	-0.03353057878453183	0.05403735942484545	0.0783100876651382	0.001244602997263871	0.00394071888732353	-0.0931089591699732	-0.10861342684903824	-0.03967533342385251	-0.01427926324797897	-0.10541503499794774	0.18476522693901792	-0.032042668174125204	0.02328449333815743
-0.17399999999999927	-0.017179096750743014	-0.011705898526617438	0.04622482950213327	0.008983130296894334	-0.03126005845724932	0.051565427115947894	0.08355345310470241	0.002112205484266479	0.004031456904309771	-0.08898892282464128	-0.10661053762839914	-0.03863183134281552	-0.014235217119776263	-0.09289168150483654	0.17227186181855642	-0.03170991415316104	0.02170319134983293
-0.17299999999999927	-0.01813273746195538	-0.014465880321626715	0.04666993088382506	0.009121107729678368	-0.03055627853615771	0.04906955331898577	0.08623467757650476	0.002435317831138574	0.0028426396232213136	-0.08552425107774178	-0.10050413885590245	-0.037248909688807515	-0.014545890440816975	-0.08020942614864483	0.15371496797605178	-0.0312756227270111	0.01987964916333226
-0.17199999999999926	-0.01916220034578684	-0.0174581725007966	0.04681039679832198	0.008972478219190089	-0.029708470057285084	0.046521568572658135	0.08791703025749256	0.0004471179602525058	0.00199857300995112	-0.08201917209386603	-0.0900281940597142	-0.035749586795881014	-0.015052581120269054	-0.0659348476431024	0.1331933615947349	-0.030760602267659226	0.017986594240701488
-0.17099999999999926	-0.020457727864775246	-0.01999876648859838	0.046954610641824636	0.0088659762746765	-0.02877303960902284	0.044015590488233725	0.08884149822954326	-0.003413108731421307	0.0015792443066456384	-0.07834108351422447	-0.07746054901891467	-0.03425098835360801	-0.015288035101926303	-0.05224550912168554	0.10773830745817847	-0.030012192305347466	0.015976752147563767
-0.16999999999999926	-0.021756684386650394	-0.02236319740702455	0.04735275696644477	0.008719296558792246	-0.028555648987314632	0.04166260038083049	0.08723669790664566	-0.0068011392710847305	-0.000509000406122989	-0.07503998057327235	-0.06455588646010926	-0.03262167876312319	-0.015541455270851977	-0.04566442292621115	0.0790404417523433	-0.029114451972517285	0.01394597251492216
-0.16899999999999926	-0.022983716835070188	-0.024855982947316398	0.048317650306534704	0.008491749040604459	-0.02965818475980373	0.040437464499106436	0.08344354389513677	-0.010419581825179646	-0.004678435866301382	-0.07224331750120665	-0.05218682838110026	-0.03065921984644366	-0.016357784507160366	-0.044221042942887694	0.05444609248633014	-0.028434276975851876	0.012034878780239983
-0.16799999999999926	-0.023210887977060817	-0.0275861631347901	0.049032103811163685	0.00820492098759764	-0.030192274705679034	0.03880256378331537	0.07962958305827104	-0.014354636498023508	-0.008280207136839164	-0.07010419556917213	-0.0396333984965394	-0.028596791867119276	-0.017472296400264577	-0.045237191168945166	0.037001581362879926	-0.02765184096227127	0.010494362855897776
-0.16699999999999926	-0.022764861365765433	-0.02961510347485617	0.049491112750826766	0.007970112497410708	-0.03095041262281365	0.037174645871638136	0.07509764177367725	-0.01881191215441488	-0.011644854918115384	-0.06856745811808965	-0.02668518333174385	-0.026949402972800077	-0.01832217012562264	-0.0497214887136797	0.02544746457871286	-0.027052456845093973	0.009197215743318292
-0.16599999999999926	-0.02234066885844107	-0.03136592159292836	0.04994043140611597	0.007717549446159458	-0.03150115271447004	0.036987756710495506	0.06918363361022174	-0.022884284647061496	-0.015351142508728027	-0.06734855560520474	-0.012675696502479895	-0.025456474904665915	-0.01883097996536876	-0.05974231146023806	0.02244304590173312	-0.02666911220161894	0.00790194468896469
-0.16499999999999926	-0.02082287002806643	-0.03385055894271308	0.050402174949175246	0.007361424785837952	-0.03229129530217598	0.03814495885933175	0.062169076793241435	-0.025487624127774985	-0.01926981889285658	-0.06613029299585285	0.0017980728650420134	-0.024007528084407818	-0.019464755385068807	-0.07401331843722406	0.028802930053508348	-0.026382427494370978	0.006445108657898211
-0.16399999999999926	-0.0186472372268279	-0.03606039228043799	0.05077142322360198	0.006998104081089113	-0.03348562813911341	0.03942815474808313	0.0548551091457674	-0.028723810205166646	-0.023398142126507992	-0.0647822482426404	0.01583892944900443	-0.022668766440672533	-0.019694945981689575	-0.0865380639115934	0.04425256728179542	-0.026177651815508733	0.005044588361736823
-0.16299999999999926	-0.01619277872465082	-0.03679419167716755	0.05134445478234666	0.006836151358559878	-0.0343605815909982	0.04067105783311657	0.048082072624682025	-0.03153981152289456	-0.02653166349728406	-0.0633143050594398	0.028134904314083435	-0.021341867449548097	-0.019454860620727835	-0.09882988089938857	0.0630762226922297	-0.02579822758852707	0.0037707573468047715
-0.16199999999999926	-0.013855280268574745	-0.03715402461976557	0.05210791708955342	0.007009320105011329	-0.035783128796097005	0.043066928707848735	0.0411050410077745	-0.03244574639577712	-0.029714641317499634	-0.061361280011775834	0.03823197289091295	-0.019992390856602708	-0.018635605234594472	-0.11354448114192116	0.07987172327948078	-0.025380902018565236	0.0025004838982572285
-0.16099999999999925	-0.011830466995719545	-0.03733487591069905	0.053050971007729986	0.00738441227375502	-0.03730237334226395	0.04568663606341203	0.03421752534154534	-0.03153095695228598	-0.03236025968094151	-0.058825142165346234	0.046086625894463794	-0.018682440643235536	-0.017915556205282287	-0.12744143660156562	0.09935337121823139	-0.024994183181645972	0.0014098356711602837
-0.15999999999999925	-0.009701232508982773	-0.03656613898379674	0.05395721405053775	0.007948575933076107	-0.03824323991623746	0.04793595809895351	0.029806222793053432	-0.030675884552341277	-0.03351652008454548	-0.056166695410384083	0.05156857053804755	-0.017431835294890164	-0.017711786547284242	-0.13487161876065284	0.12130615601537727	-0.02455860939159737	0.0004548185710807057
-0.15899999999999925	-0.007540563603146006	-0.03506188739339465	0.054541431598583004	0.008575175523633597	-0.03737816841197015	0.04948675544330627	0.02845916680720241	-0.028992392622572846	-0.03322511665000303	-0.05363654025609941	0.054740244396075326	-0.016344304609990867	-0.01735048485282044	-0.13888483626396633	0.13748583705542286	-0.02402343335448931	-0.00030294558268259374
-0.15799999999999925	-0.005932081648988914	-0.03333432319406723	0.05492153905797501	0.009071172296029233	-0.03668921234781874	0.05138109746721879	0.02699943533524828	-0.02614710449367469	-0.03302606868884935	-0.050944509729234054	0.05652228541889444	-0.015213498922785744	-0.017198271990803378	-0.14106435182196753	0.145972754909761	-0.023318547801852187	-0.0009658188776719049
-0.15699999999999925	-0.004267156905197953	-0.03211197696373063	0.055200119796209056	0.00944917499005046	-0.03560410102347145	0.053294756199734866	0.026986973386927293	-0.022831615718368784	-0.03225622971983701	-0.04816873384652747	0.05856064837578282	-0.013890346643848198	-0.01782210888312189	-0.1384112053220661	0.14858961466343132	-0.022451143703022806	-0.0017519709436864402
-0.15599999999999925	-0.0023869689056694714	-0.032031544412965206	0.055142361843041374	0.009625589148334135	-0.03352555041848612	0.0538431445391724	0.029860070731773027	-0.02010257648993182	-0.030005955688057247	-0.045563487705423455	0.06237516727462271	-0.01264637161442036	-0.019302341298238858	-0.1285206896163045	0.14435033314880988	-0.021447888352260143	-0.002493581124594659
-0.15499999999999925	-0.0006613201008856429	-0.03175904427563594	0.054526091288231125	0.00986795846855874	-0.030681287572883215	0.05350885887023371	0.033104549679236185	-0.01987232524785874	-0.026823802140665383	-0.043261712653517824	0.06815307335188824	-0.011485931662436897	-0.020857847111402317	-0.11467164729268521	0.13281850013350738	-0.0203519602466193	-0.0031681200605540357
-0.15399999999999925	0.0013125013392451684	-0.03181759351251812	0.0540583798290188	0.010171654494543271	-0.028264958565001424	0.054112940585216776	0.035673263584268526	-0.01969221731083223	-0.023478937078273813	-0.04172032371515765	0.07467654521442108	-0.010103298247416561	-0.022247767256020654	-0.1038941926553315	0.11229386435173346	-0.01928006564258879	-0.003712126089712844
-0.15299999999999925	0.003132939742459674	-0.03285585626395306	0.053480296763690066	0.01034422643083618	-0.027229304186217183	0.05531406773435632	0.036509979412244035	-0.020162551074245662	-0.021267270789492813	-0.04059364353328173	0.08224641872008212	-0.00864963585344173	-0.023644532166863467	-0.09363063886164154	0.08555839538447363	-0.018581695661760367	-0.004316506690789689
-0.15199999999999925	0.004997740136217053	-0.03421471881901833	0.05268895724491211	0.010256825055192908	-0.025997632851485108	0.05626162119502443	0.03768871684717641	-0.02264976995532988	-0.01937673400710174	-0.040050592818857936	0.0901502988702072	-0.007236487858163033	-0.02499382639163321	-0.08095849691058644	0.05600562066536873	-0.017664798087971334	-0.0047164020027560885
-0.15099999999999925	0.006789122127974439	-0.034995369237858856	0.05128556314958149	0.010423345783229152	-0.023997671507120698	0.05639901612075005	0.03966557464658252	-0.02681111282595807	-0.01782384611513834	-0.040528381495742484	0.09704882925354241	-0.006175497769630578	-0.02601208250319702	-0.06850097253658101	0.02276382133618907	-0.016486423456708556	-0.004871580550121647
-0.14999999999999925	0.008615603765458927	-0.03588532010294696	0.04954708888439167	0.010490317723010472	-0.022139653893955086	0.0560761673387244	0.04065244754553067	-0.030181109076519455	-0.01776421474077615	-0.04159401622012488	0.10325575770793623	-0.005512202662176978	-0.02666460502099257	-0.0625338305468964	-0.013095620303662004	-0.015043195599073508	-0.005172955550188056
-0.14899999999999924	0.010481769205028657	-0.03731884362537592	0.04788134513353715	0.010549033244797137	-0.021608559330515704	0.055664750292928465	0.04108083727900216	-0.032905765814412735	-0.01989622800145989	-0.04285208123169431	0.10844494503460583	-0.004847259024975708	-0.027429078607138356	-0.05964201388086861	-0.04274857963382523	-0.013882418408741872	-0.005682420507973201
-0.14799999999999924	0.013216727045411334	-0.03944561113157055	0.04608280727955417	0.010400161727684492	-0.020665416924439593	0.0541200326808141	0.04178860170921728	-0.03624280302037908	-0.022058409416714914	-0.04488980066970477	0.11237881369676864	-0.004472050950401425	-0.02813028024769098	-0.058828435033765676	-0.0643679845980731	-0.012620287150860443	-0.005994235662136772
-0.14699999999999924	0.01635116305418233	-0.041431497833460805	0.04407122352893621	0.010169417036321952	-0.02039844494437418	0.05238004472314761	0.04192255651362679	-0.04085476563939877	-0.024154855391678772	-0.04741526575994797	0.11451774019776807	-0.004793517681980293	-0.027957255683594858	-0.06168839706363537	-0.07922081742178817	-0.011441732007411911	-0.00596408487264987
-0.14599999999999924	0.019260958936971887	-0.04296993887715539	0.04226746959266233	0.009916266064603631	-0.020791195934215592	0.051195469172150405	0.040623445576941274	-0.045469449662059985	-0.026695180500039654	-0.05007266479659563	0.11479359965561706	-0.005430852616939672	-0.02726263604675312	-0.06999620152652472	-0.08571238437244262	-0.01038710202876346	-0.0060821799082744306
-0.14499999999999924	0.0225577775591793	-0.04538281150004609	0.040962099057563386	0.009481214562165727	-0.021664278566221332	0.0508576506812507	0.03879643260847111	-0.049264826558127174	-0.02965268597093714	-0.052853493413925555	0.11387810161565515	-0.0061630652651958745	-0.027038798727138092	-0.08304372381955007	-0.0830289605403536	-0.00997548362952015	-0.006067721575877178
-0.14399999999999924	0.02650045770774044	-0.04769228928171896	0.039461174760096036	0.009183621537806426	-0.022636153399237878	0.05018243636244182	0.03663511383260648	-0.053419466778100194	-0.03221457426794213	-0.05550897955775674	0.1123329628920696	-0.007131662504406839	-0.02662711432055249	-0.09613160968666078	-0.0696117679378823	-0.00995094886360109	-0.005999647782120608
-0.14299999999999924	0.030938154656841726	-0.04881369496328279	0.03818495483278636	0.00921485225537719	-0.0228408775506638	0.049689703476876575	0.03467704354227158	-0.05736244723951858	-0.034142425038346476	-0.05814568758681748	0.10953817219640052	-0.008320428692325825	-0.025280853134378275	-0.11068738074418875	-0.049217267895169545	-0.010300036226601427	-0.00582792493684788
-0.14199999999999924	0.034938229567771734	-0.049229553754971206	0.03823735878106885	0.009464688247089304	-0.02371643309893653	0.05000338636329333	0.03179352268425451	-0.059177280974074147	-0.036710916012332284	-0.060537457361329504	0.10604914084734861	-0.00962682072879233	-0.023674139725882733	-0.12831424784054532	-0.028688823483823955	-0.011052921956508468	-0.005861346635473567
-0.14099999999999924	0.0383989568122947	-0.049742287634120766	0.039232087626610915	0.009721622311644406	-0.0247346902304506	0.05012766392773761	0.02882503015153941	-0.05862339091486521	-0.039432581047040005	-0.06213623443211752	0.1021880451016274	-0.010804634774186049	-0.02223245225847475	-0.14574611048924807	-0.005258132720312486	-0.011882052992891438	-0.005906634683318753
-0.13999999999999924	0.041649546820587954	-0.04910001189357789	0.0403123847475324	0.010196207734827245	-0.02482932928272683	0.04951211126309223	0.028580785406205504	-0.05828213346007605	-0.04063900540531757	-0.06350826697253015	0.09821317627744704	-0.012086210750898834	-0.021178652737226824	-0.1552552536644861	0.020216566587666237	-0.012657775960740754	-0.005936851933052293
-0.13899999999999924	0.0447188951102846	-0.047763653447933714	0.04116546276698583	0.010845285889410338	-0.022812642610874956	0.047523647632771886	0.031058031825252436	-0.057333343313301116	-0.03950461633638061	-0.06481419382858787	0.0943978880866511	-0.013456006830990644	-0.020344420524813254	-0.16065865120016393	0.04062769942964972	-0.013137676793439648	-0.005902543042550635
-0.13799999999999923	0.0467505437960115	-0.046192694682888495	0.04203630724302831	0.011468770127251693	-0.020912700277350173	0.045346902293276425	0.033507259265697115	-0.05515326657760974	-0.038020458390078525	-0.06574952117592879	0.09018948110336902	-0.014697664944148366	-0.020037385298517903	-0.16306622710814	0.05433389154698143	-0.013742822032083131	-0.006094202771778433
-0.13699999999999923	0.04841525255705767	-0.04553846564133001	0.04307656455578739	0.012054153524724444	-0.018709691688894706	0.04278561104091055	0.03683977175314586	-0.051984832156991706	-0.035906815010920155	-0.06582315896119241	0.08650641991829429	-0.015559197248043614	-0.020988111088026357	-0.16099614883773358	0.06313303269023827	-0.014219114747115652	-0.0067534742651140164
-0.13599999999999923	0.050070437286100555	-0.04631337229348113	0.04380693205378	0.012365717576165369	-0.015690929737380416	0.039753319613365076	0.04233402667773186	-0.04952484957991227	-0.03224663598757267	-0.0655175203061181	0.0846775715018609	-0.01623593468091854	-0.022708051162556593	-0.1533519079772827	0.06510665263846495	-0.014649290910608605	-0.007602186552761514
-0.13499999999999923	0.051342142628563535	-0.047653665439922395	0.043978924079081355	0.012633425319358568	-0.012157074446458803	0.035778549564622834	0.04809542520481881	-0.04901827168059997	-0.028183068805504027	-0.06497033408348576	0.083870931478743	-0.016849534566615754	-0.02463468448130438	-0.14106170123814216	0.0589570097448029	-0.014998649246922248	-0.008336187110607901
-0.13399999999999923	0.05200225488881006	-0.04940927259945814	0.04406771754040125	0.012777458296524507	-0.009133066545644131	0.03196297005570588	0.05283912012094867	-0.04811692809645391	-0.02433131092706995	-0.064678262815887	0.08199612001355787	-0.017353765742552554	-0.026620896068120656	-0.1318657029823715	0.043146740793511676	-0.015185419459076428	-0.008727625055262624
-0.13299999999999923	0.052329940934861874	-0.05237553790040359	0.04357265438730259	0.012596813130026864	-0.0076342563792856895	0.028079708039997417	0.055884637016777705	-0.046987162482319864	-0.022446873613305194	-0.06460229345022125	0.07902797727748223	-0.0180139652524194	-0.028750812626084345	-0.1239019390047716	0.02116414493691885	-0.015339352584075844	-0.009069126788824758
-0.13199999999999923	0.05320344271385743	-0.056284739167029925	0.04236105651499044	0.012190808516264438	-0.005979990357934144	0.023806912121536565	0.05843178934005531	-0.04729856579248626	-0.020406159809845795	-0.06466385870336536	0.07482548497285164	-0.018658897180466903	-0.03101848723054301	-0.11374467070970987	-0.0026422973436611287	-0.015569012022296111	-0.00906482022333787
-0.13099999999999923	0.05426497901236188	-0.05986600788460896	0.041102539153628805	0.011783483021716926	-0.003924869350410864	0.0191892235186316	0.059959009500893855	-0.04981665309675077	-0.01739928409872338	-0.06483260824321524	0.06929576663867551	-0.019075966725638695	-0.0332489230209782	-0.10330549745931553	-0.03159508462342126	-0.015770370289948148	-0.008915715460414484
-0.12999999999999923	0.05567674847454496	-0.0634705024618436	0.040210693154039426	0.011252402401254856	-0.0025119650106085007	0.014348528261870282	0.05899154245102143	-0.05183330801831405	-0.015016070317278559	-0.06504211553905102	0.06187089908397129	-0.019333976852433394	-0.03556541002336478	-0.09929833927488392	-0.06361595537865317	-0.015994759723582934	-0.00905167818952967
-0.12899999999999923	0.057154137379768426	-0.06704519719947011	0.040264760341254896	0.010561059192353678	-0.0023135277058317417	0.009920486735453957	0.0554070456822561	-0.05413926416300148	-0.013944944964694945	-0.06523419498672361	0.05211179097703955	-0.019307244232732917	-0.03797087251860391	-0.09866566988822323	-0.09027592164795607	-0.01646200209545062	-0.009562097925628494
-0.12799999999999923	0.05920801563758096	-0.07076564556838695	0.04107148517092821	0.009761364879602082	-0.001216996150283389	0.005001880540407056	0.05279780928860287	-0.05644012454884241	-0.012002201573949356	-0.06531451943630988	0.04105663217030595	-0.019149661341371697	-0.04048096217752761	-0.09960554146976568	-0.10955600234651858	-0.017004017920864593	-0.009888149843258837
-0.12699999999999922	0.061156407696616726	-0.07395768282028965	0.04210656635548443	0.008848830838531541	0.0008229304809024219	0.00027722797927359045	0.050185283058455335	-0.05908329177420517	-0.009433054040414654	-0.06540875615973088	0.030030857702905818	-0.01926006005382759	-0.04253063259892937	-0.1027265869071526	-0.12135419792539823	-0.017589574476654983	-0.0096244176253667
-0.12599999999999922	0.06271412764918927	-0.07657705447442434	0.043472571602222315	0.008234199264303755	0.0032123504273821224	-0.0031102683695025495	0.04616454764005806	-0.06121647510109115	-0.0075354731070664	-0.06562532679198592	0.019612453970243904	-0.01937344439085873	-0.04388028601582598	-0.11138130263388542	-0.12398293827755506	-0.018029181574176215	-0.009263417910905517
-0.12499999999999922	0.06433954747868395	-0.07944333558760626	0.04533416562999671	0.007567837363451617	0.00567166517561499	-0.004947466427608381	0.04252626288149392	-0.061684160535716355	-0.006504539063746705	-0.0655045907435398	0.009889653068839138	-0.019529318391626603	-0.04454698965685408	-0.12547636222763064	-0.11897195029319325	-0.01882450170138013	-0.008616967674107431
-0.12399999999999922	0.0658413055768578	-0.08203153248771816	0.04669643431700359	0.007057020916204489	0.007911656172413652	-0.0062084598443927315	0.03908340093634268	-0.06292368357054516	-0.005737584179473928	-0.06511644370946419	0.001203629626307879	-0.019603928701516758	-0.04472862760854187	-0.1383200565849009	-0.10557223519088486	-0.019771228905495288	-0.007974869695797183
-0.12299999999999922	0.06711003195908924	-0.08293597180688797	0.04803483108541337	0.006767798399527846	0.011208024508048342	-0.0068854603068033895	0.035178214419148146	-0.06404706085861649	-0.0038748079781127935	-0.06481193136216361	-0.006684851785933958	-0.019652515258555138	-0.04435888529022805	-0.15200028364621834	-0.08695797152221803	-0.02043483631743693	-0.00711094243262676
-0.12199999999999922	0.06764692511889614	-0.08288282046000817	0.0497288095131233	0.006714601321419659	0.01410567511777214	-0.0059949883125319245	0.030914222181288847	-0.06363662890459838	-0.002410225135134229	-0.06449308790981663	-0.013331015865783771	-0.01981389344768247	-0.04359014194212912	-0.16961639965555309	-0.06810808281163018	-0.020948860007873698	-0.0061331656122577795
-0.12099999999999922	0.06759478364156582	-0.08241748526863939	0.05129008025327346	0.006319187612621227	0.01715537515070203	-0.004302277715475355	0.02750027810904798	-0.06102259926682045	-0.0011179922549666627	-0.06411270897695015	-0.019138065388070846	-0.019740679040576383	-0.043108075698074	-0.18758571032841975	-0.04617139401372863	-0.021279607326447982	-0.005446712755956227
-0.11999999999999922	0.06745317990497203	-0.08066337247515691	0.05222773044230385	0.005795544251031518	0.02107008158405352	-0.002353390836396777	0.026439368662898817	-0.058040615542483166	0.001206742144002111	-0.06357855475816727	-0.02461758348000891	-0.01954929365864897	-0.043156475821720774	-0.19835929242452938	-0.022557136431188052	-0.0213090272390446	-0.004615416234664596
-0.11899999999999922	0.06756623498668973	-0.07772876390309393	0.05204857794464797	0.00555226650779722	0.026301941343759988	-0.0010834727439398301	0.02806102001997145	-0.05456882520029655	0.005435972672745275	-0.06273372880416285	-0.030122467584216765	-0.01947721761700503	-0.04279959664097598	-0.20444323709563234	-0.0038501380995618374	-0.0205603310023336	-0.003385949938640573
-0.11799999999999922	0.0668232366150405	-0.07442017860159879	0.05140391063939513	0.005465441389199675	0.030087431481306232	0.0002382325506563031	0.02946008099821736	-0.04958009329880905	0.009125459712864792	-0.06168087083389637	-0.03628590112997371	-0.01947794240158425	-0.04230271798156009	-0.20754735787727735	0.008535658152359616	-0.019403850476555528	-0.002314978795914866
-0.11699999999999922	0.06596992884724241	-0.07167467164687553	0.05065746693785154	0.00535281282173592	0.03325200701081188	0.001975012356775503	0.032160687340304306	-0.04368503252046445	0.013039759819238208	-0.060364460635759606	-0.04270100921187	-0.01938077466208329	-0.042325367514926916	-0.2056275693560891	0.016273733780101267	-0.017618411530294385	-0.0013944788670840565
-0.11599999999999921	0.06554268399223649	-0.07024687445069494	0.05005770573478007	0.005103439958876675	0.036543343032992705	0.0032946504346684667	0.03826915476963411	-0.03818262959130472	0.017738037433492622	-0.058773171522967925	-0.049521503645663704	-0.01926373170746968	-0.043070272092744874	-0.19764140599506033	0.017916477708719503	-0.015540347286959737	-0.000549903709338454
-0.11499999999999921	0.06465798982547152	-0.06932964029374042	0.04933457249079967	0.005150285017076669	0.040157554418487985	0.004034457557628862	0.04441805628553817	-0.034883188832717314	0.02296803560467887	-0.05730204725923808	-0.05718438668462848	-0.019040259520972328	-0.04390491483406207	-0.18560897428615122	0.012693381022097234	-0.013383989267911449	0.0002442311566252003
-0.11399999999999921	0.06331859743387973	-0.06895386650411886	0.04873613919625592	0.005147468919144884	0.04338716446297866	0.005509321348936281	0.049521755892138836	-0.03172005767497677	0.02809703324472113	-0.05589487612419875	-0.066540706414995	-0.018486712478000586	-0.045140858965373745	-0.17646091465879307	-0.0008107365626856161	-0.011443770881306601	0.0006946582950975246
-0.11299999999999921	0.06142864590428121	-0.07025928122719527	0.04823923573820975	0.004774412558176488	0.04489735480726797	0.007432406036900025	0.05214324897534303	-0.02912341422449804	0.03198543305020483	-0.054178986147223995	-0.0766264983386938	-0.01763424422043973	-0.04669058424133495	-0.1681669578385106	-0.019797179615717735	-0.009642006815425352	0.0006363461580604215
-0.11199999999999921	0.0596604033804127	-0.07205274063228669	0.047485110847061036	0.004192649884257256	0.046175669117721516	0.008925882038180923	0.0537015042005355	-0.028380056038425607	0.03580640846694119	-0.05219561052885373	-0.08631047165324565	-0.016879544431914743	-0.0488206500600069	-0.15764340343118458	-0.04079128796150108	-0.007884056900127825	0.00035816288573649617
-0.11099999999999921	0.057438631270559676	-0.07369820470108386	0.046673279080631284	0.00367987720472192	0.04752559526018297	0.010307393967529896	0.05476738114749921	-0.029973292868703292	0.039991868910051374	-0.05036573527439903	-0.0941850544286229	-0.016197919414362685	-0.05085100017342415	-0.14742173734559164	-0.06561210014770019	-0.006205454148529954	2.4390722509905584e-06
-0.10999999999999921	0.05461704938155478	-0.07539696836768613	0.046230504534900387	0.0031794735567647835	0.048501726342913436	0.011330615883656818	0.052956165280206635	-0.03116508391145047	0.04277057544628305	-0.04847997640722167	-0.10121056336221179	-0.015514829664538274	-0.05241332834917852	-0.14347625671257264	-0.09156539946296208	-0.004868670440286491	-0.00026170504862401507
-0.10899999999999921	0.05128457409398546	-0.07701435240932139	0.04673867087077451	0.002568406198594395	0.04846238976271458	0.012455763751416774	0.04819870598854181	-0.032206101257540656	0.04330873535220344	-0.04638214843520846	-0.10848927457483745	-0.014776834571256807	-0.05423465471205283	-0.1426829320160517	-0.11267969248396272	-0.003960659580118105	-0.0007055907381459595
-0.10799999999999921	0.04874393633227507	-0.0788866868463383	0.04769971992707092	0.0019951081210985416	0.0487947362258305	0.012864943455900646	0.04366185438031909	-0.03389612020062382	0.043856228595413244	-0.04415508303733127	-0.11608756360106821	-0.013986598262187653	-0.05611839157100416	-0.14340814177985428	-0.1272132438161322	-0.0031513727977454512	-0.0012504127655244203
-0.1069999999999992	0.04624961312551094	-0.08028389936609864	0.048945955518149606	0.0014723923646591387	0.049311951754387455	0.01362541525218721	0.03886960775758121	-0.036842731333273114	0.043891619274070856	-0.04199236892159396	-0.12494615395649791	-0.013305207073851452	-0.057273801753052446	-0.14561368012186054	-0.13702550781347922	-0.002644951460947062	-0.0014242226858529642
-0.1059999999999992	0.043927935414322196	-0.08078984201439243	0.050312119190192434	0.0011029586927543535	0.04959011457081543	0.015453522577255775	0.03290335430127679	-0.04034569997823563	0.04307939303029979	-0.03995339098785648	-0.13426526029760666	-0.012554710825285963	-0.0578810992981681	-0.15207239625041832	-0.14006745994960398	-0.002304476148548236	-0.0013104159239415176
-0.1049999999999992	0.04253105502053953	-0.0817403235169719	0.052253587389281944	0.0006238127890113743	0.04926446512718213	0.018527668976909058	0.026494859287632608	-0.04277526529940879	0.04143415295043602	-0.038050842802905466	-0.14305170588030738	-0.011900063162699356	-0.058424609894628464	-0.16413424817555172	-0.13373803009578972	-0.002155122777311467	-0.00039545191073139146
-0.1039999999999992	0.04177472856008198	-0.08216671134918346	0.05445098296405091	0.00016423771454937564	0.048957444049869916	0.021630732469047675	0.02047194728942418	-0.04626017570352962	0.03958411758541068	-0.036591668761213114	-0.15008400929666132	-0.011231102833938689	-0.05839978346208653	-0.1745498281459614	-0.11684291971678953	-0.0023360745890594233	0.0010074165436053661
-0.1029999999999992	0.04127957766290056	-0.08118525937541828	0.05691735819185908	-0.00011760285572896646	0.04933307714035523	0.024996242804823633	0.015568273670109605	-0.04971289748714907	0.03891242456658197	-0.0353642095342019	-0.15491709339695328	-0.010520930062337406	-0.057477008113300566	-0.1865175530212393	-0.09394875767144481	-0.002570445960057231	0.002506393605067611
-0.1019999999999992	0.04010325945739982	-0.07952234591066018	0.05931340323627701	-4.366219926148694e-05	0.048665551627278605	0.029297169349917624	0.010618510109144453	-0.051182956362037124	0.03806391372434049	-0.034302380776810755	-0.15721637285682777	-0.009720524653605752	-0.05552326297583131	-0.20227514256600498	-0.07046025518278913	-0.0032345530250876132	0.0037590778964921327
-0.1009999999999992	0.03895023920113214	-0.07776005580854958	0.061711964504611784	9.322253654512578e-05	0.04772086009207632	0.03292980361273842	0.006067611162749762	-0.05067585036865757	0.037246811738138014	-0.03260776685095857	-0.15721289902653274	-0.008787325240835803	-0.05327526947403285	-0.21816625486289382	-0.04334922500712646	-0.004322959852757302	0.005110977621665408
-0.0999999999999992	0.03828098211554504	-0.07520501634212379	0.06378427011813376	0.00033628567704307495	0.04724694563647394	0.03567750326503565	0.0044184523235022725	-0.050327955381622685	0.03765793997415705	-0.030614662831385295	-0.1556438528418574	-0.00784992488534399	-0.05055773862056775	-0.22789051799298346	-0.013756731189998716	-0.005394572288501111	0.006514558703286416
-0.0989999999999992	0.0378499900029821	-0.07203889736865378	0.06480381557220295	0.0007211215135269172	0.04813524229678016	0.03695180974144905	0.0061283321261328535	-0.049181806345331446	0.04001491768814567	-0.028468003188762227	-0.1514040253682223	-0.006775248905164711	-0.04687337160063275	-0.23421514830432286	0.010785118645128641	-0.006316726699908861	0.00793166410714184
-0.0979999999999992	0.03686139088004998	-0.06841479363144183	0.06519685966514827	0.0009357847831412768	0.049108590289445316	0.03804907343718453	0.007112898444184124	-0.047346915563820036	0.042057830052296796	-0.025440983599426405	-0.14519497826170738	-0.00556811464768279	-0.04243444725231092	-0.23817353522265805	0.027916914757604088	-0.007120158623373776	0.009401426763223072
-0.0969999999999992	0.03557036556528394	-0.06528673999847276	0.06546505634950152	0.0010479582507875126	0.0505089458304679	0.03893861975670475	0.008416428007700264	-0.04514274565153815	0.04414831979615434	-0.021558589348558678	-0.13863458887835833	-0.003961674058962393	-0.03854780808025509	-0.23812240053697864	0.039109241878135	-0.007684508171736088	0.010742886451699393
-0.0959999999999992	0.03442770608106417	-0.06353620325566972	0.06550356925983188	0.0008480994607077564	0.05262189579433414	0.03879419324326743	0.011610108530618541	-0.04348812881473152	0.04707844187318309	-0.01763012513302777	-0.13320261659342014	-0.0023454978968653526	-0.03527351058554064	-0.23195692393756837	0.04316960413931049	-0.008104436754410634	0.012070864515677635
-0.0949999999999992	0.03278751985089434	-0.06169566320904757	0.06487290104116086	0.0007167676054050293	0.05535742041869954	0.037597528101598034	0.014694527073099584	-0.04388310597880808	0.050693376362834185	-0.013784258847393864	-0.12932593313932136	-0.0007447295288570151	-0.03172988694963238	-0.2217422336460025	0.03950616069830965	-0.008378616649491402	0.013216812578907658
-0.0939999999999992	0.030811252957052327	-0.05984896719552129	0.06434931813934053	0.000581182983382901	0.05803097434134511	0.03665684418853047	0.016934926192855693	-0.04416267920050676	0.05493927844147997	-0.010300153486608	-0.12652256359635675	0.0008874917388868817	-0.028348441643516388	-0.2149876246481262	0.02737164237184845	-0.008769152901541045	0.014348879272415677
-0.0929999999999992	0.028434391390035712	-0.0595141875981866	0.06350222114124879	0.00036533160160230307	0.059164987798941596	0.03518338750844982	0.016482242760022112	-0.04453387884740477	0.057524974880495176	-0.007237219156318562	-0.12466491651192962	0.0026366356646721754	-0.025510538975382302	-0.20833695784968845	0.010120263550471468	-0.00935235521825876	0.015127350648905429
-0.0919999999999992	0.026047923653015562	-0.059639011541474156	0.06204886532629761	-0.0001522581015402168	0.05978556379220117	0.03304746927981575	0.014636343086506494	-0.046194230177735	0.059743894495975634	-0.004682592290287941	-0.12405455957319499	0.004500073238018958	-0.02343816515731994	-0.19820017597251174	-0.010871198212012404	-0.009661385109653003	0.01596044243405765
-0.09099999999999919	0.023388021523196217	-0.06007103266283623	0.06017421904900437	-0.0006828176181980196	0.06008818249620203	0.03070380669577324	0.01280441117821597	-0.04961958091628215	0.062054658697981775	-0.0026806586441191515	-0.12610324626829675	0.006275590886760028	-0.021673847064695686	-0.1887675177225505	-0.03679691999033464	-0.009786478858454942	0.016667485674633033
-0.08999999999999919	0.020853204947190767	-0.06054289472102837	0.05819559670069794	-0.001354423684952367	0.059708799852082155	0.028240631447877786	0.009609990698905954	-0.05259325528617881	0.06334751170572862	-0.0012083262489900497	-0.13090354694015802	0.007897820094489449	-0.020078308525148567	-0.18385409516225362	-0.06573569079079017	-0.010106937559336742	0.017222277069136985
-0.08899999999999919	0.01852140651892321	-0.06123550620476722	0.05643749527013052	-0.002115574126904799	0.05733404607927544	0.02648201071434332	0.005370835960945618	-0.05567367545930617	0.06273157197238194	-3.300659432752674e-05	-0.13760819799923454	0.009549701698403848	-0.019529919654085834	-0.1802213221654832	-0.08963800178446077	-0.01065530519379013	0.017516236041047493
-0.08799999999999919	0.01767319057899399	-0.06259387754224492	0.054916101475505776	-0.003001286492600769	0.05566707645911054	0.024293630700139866	0.0028744528916007425	-0.05830180268377816	0.0625692946257135	0.0006437076962100823	-0.14443854469603795	0.011222583977938698	-0.01922729756890418	-0.17725822583681816	-0.10675753304441561	-0.011553320370659094	0.0179824083482394
-0.08699999999999919	0.01780103861230041	-0.06389850960887901	0.0536212618968807	-0.003919742578722615	0.05446388589415372	0.02228423632611035	0.0005730295690778432	-0.06106132478859993	0.06219116877727492	0.0011690043824918747	-0.15041570429591752	0.012381788328277521	-0.018365723776391223	-0.17635427611765905	-0.11800164716418603	-0.012751026433411902	0.019036881893559406
-0.08599999999999919	0.018315893361839513	-0.06451712094119597	0.05237175246591076	-0.004516966625359932	0.053680158422289986	0.022032359634464704	-0.00323850150543818	-0.06386370324771523	0.06093104563498623	0.0015824834072295246	-0.15627621057072835	0.013147828739896067	-0.01697728880700131	-0.1817157093752407	-0.12110253233830522	-0.013912894816705183	0.019959247337148402
-0.08499999999999919	0.019708951934394547	-0.06575216703704426	0.05155118842667962	-0.0052958030442658835	0.05270569941132493	0.02293651947892261	-0.006931271316591778	-0.06546041729844666	0.058824718328119543	0.0020041217158500526	-0.1610668958984934	0.013665914767965722	-0.015425421761331912	-0.19261423475618242	-0.11478968860567983	-0.015202510620580914	0.021094735210213315
-0.08399999999999919	0.022020665641954245	-0.06661490323217589	0.05076137848349304	-0.005953474659522076	0.051640541095756665	0.023353229518108604	-0.0093687417276578	-0.06770896599727526	0.056205020303525366	0.002423805110641302	-0.16353536404975863	0.014020024018376978	-0.01333832517311038	-0.20136824318742944	-0.09898659004590972	-0.01660681159838803	0.022103014503486427
-0.08299999999999919	0.02478944673707302	-0.0655795697348754	0.049680169117600065	-0.006273134244008961	0.05127786469220942	0.023554833569734892	-0.01006079251124732	-0.06974491589801803	0.0546041937164808	0.0028756377915786896	-0.16382252989216253	0.014320771884902394	-0.010943115152319983	-0.2114910090067759	-0.07773175388966094	-0.01789995898311342	0.022907404519465335
-0.08199999999999918	0.02661745007859769	-0.06405021137701564	0.04856135606314479	-0.006369878111902557	0.05021760440722773	0.024934879477767926	-0.011118191941182578	-0.06973826050170455	0.052873698684378065	0.003454713305303755	-0.16142588212542963	0.01444725314842527	-0.008117199509863159	-0.22510620136335935	-0.05546023758462747	-0.019345838041005915	0.023675592305448506
-0.08099999999999918	0.02783494960771737	-0.06252493563248752	0.04753016446048616	-0.006434984033751425	0.04931476242494947	0.026383973597481077	-0.012474359358039996	-0.06778583434013197	0.05071657835073888	0.004520732475399241	-0.1561573976124738	0.014258378345190368	-0.005362875047832094	-0.23763395261700393	-0.02941165891134213	-0.02093006048026808	0.02454536780803112
-0.07999999999999918	0.028851318274974967	-0.06030359932483992	0.046564916566276475	-0.006222484427778995	0.049573291781671934	0.0276399549115418	-0.0113515620453642	-0.06625136221395787	0.04955031935559461	0.0061537596914453	-0.1474305274723076	0.013893060720792957	-0.0033547948843541914	-0.24309152084005697	-0.0007740809119403257	-0.022445283099963832	0.025318969914579634
-0.07899999999999918	0.030205681737413254	-0.05728895979163085	0.045379206838898345	-0.005753364114867589	0.051743221639652046	0.028273993543336567	-0.0076845022893876	-0.06439802618852063	0.0504340673205786	0.008377753447675333	-0.13638978754440953	0.01329707879338979	-0.001565493228125727	-0.2442822324088074	0.02269714485091208	-0.02350585346110392	0.025812625149282186
-0.07799999999999918	0.03071300953616738	-0.054147051986002344	0.04378649888914119	-0.0052187312319020044	0.05382826757643017	0.02921332622672606	-0.004509645685993677	-0.06146542015420898	0.0513362478257736	0.011043286588689688	-0.12511012106930677	0.012871831148068107	-0.00024115362966996268	-0.24286252504414158	0.039505178877988295	-0.024419151859143482	0.0259816779429268
-0.07699999999999918	0.030835208074036682	-0.051741988562406686	0.04209829801203733	-0.004805437756427805	0.0565403994370855	0.03034723226298113	-0.0009409210040097787	-0.05797053493674577	0.05273205368351341	0.01405796249187259	-0.11468294573391402	0.013127000601149194	-3.8367943413902555e-05	-0.2371002689684361	0.0518045199168048	-0.024885958196361514	0.025975104701568955
-0.07599999999999918	0.03109799885238754	-0.05046089149241299	0.04007169520899354	-0.004706874142806955	0.06038299970639341	0.030932485825726396	0.005082422801157169	-0.05486193906178851	0.055334463333227155	0.01752209623563202	-0.10449826986388981	0.013429581225995121	-0.00035387038866386417	-0.22505722851096413	0.05686736531837467	-0.024786421284429896	0.02596171463457941
-0.07499999999999918	0.0315695292331523	-0.049081693209471464	0.03753045699114399	-0.004725920151594301	0.06442616702615298	0.030703251119024787	0.012074357992387326	-0.05385494667430542	0.058503112519962173	0.021179741508164096	-0.09535931900167831	0.013355832626543005	-0.0004057342971603009	-0.20950600720215323	0.05395319833743546	-0.024397218498796173	0.025674789061715685
-0.07399999999999918	0.032035744952260956	-0.0479628200460806	0.034801569592590904	-0.004858033335307626	0.06812756506751926	0.031122674275249878	0.017985204115376293	-0.052508660508846075	0.06136136777693922	0.024760893801637433	-0.088225449011899	0.013152916265924373	-0.0002818741932461629	-0.19776711163517663	0.04137042220420745	-0.02402930230815481	0.025115083775680235
-0.07299999999999918	0.03246331427279426	-0.04820099093394064	0.03187010977202095	-0.005119084878464954	0.0705766527885965	0.03217872005853733	0.021688378548756364	-0.05117065779782	0.06292521106517078	0.028084148416903668	-0.0820820591355255	0.012725239853777534	-0.0003685469743458345	-0.1859570219188842	0.022652093022261427	-0.024041472159974778	0.024140726529385797
-0.07199999999999918	0.03329689569852849	-0.04919156005796769	0.029203350055668473	-0.0054650269858281435	0.07293841074543629	0.03287104684399037	0.024759965789828677	-0.05185084737801682	0.06473942273907378	0.030914670469407164	-0.07724076573949377	0.01209288392317149	-0.0007225290025375999	-0.17165178851643317	0.0019453812054571137	-0.02395777156055634	0.023385054520274094
-0.07099999999999917	0.033952214062034414	-0.04959082071053933	0.02664091282621245	-0.005584071333303556	0.07521793828663266	0.03391680828640413	0.02732920658361604	-0.054844346045299024	0.0669360105102767	0.03323786808528794	-0.07467771096001209	0.011391979510833622	-0.0004502728430220051	-0.15860465067542662	-0.02360122997245976	-0.023908738507963236	0.022602402860002507
-0.06999999999999917	0.03469707057656264	-0.04982812553391898	0.024734960537910612	-0.0056560465623078865	0.07687298667401318	0.034605602260481386	0.027469239276627817	-0.05713535040383633	0.06829793835317689	0.035335272705394855	-0.07410058060434256	0.010672138049210855	0.0001783217130014642	-0.15255973702372685	-0.05237510481476765	-0.023800278489380048	0.021677290219308396
-0.06899999999999917	0.03581645346267217	-0.050057450069106245	0.0237983314314655	-0.0060033360409180335	0.07732911698009409	0.03595867015914499	0.024994340881708817	-0.05949638964317032	0.06721387780582233	0.0376278215695112	-0.07395128900806507	0.009951439824508622	0.0007156718979034499	-0.14963336412539147	-0.07607537790814631	-0.02365191529296575	0.020587807922525177
-0.06799999999999917	0.03766673050871573	-0.05082126330366412	0.023065452894936646	-0.006615764563938356	0.0782013451111889	0.03623704885368654	0.022990860285943382	-0.061746672788821406	0.06596526181373023	0.04042182872755931	-0.07355815839657574	0.00899705348059507	0.0013181157825406734	-0.14826796697919334	-0.09341670570835273	-0.023691965604225016	0.01969535848598091
-0.06699999999999917	0.03947057298919411	-0.05122536407509036	0.021998044337465772	-0.007193717562270261	0.0788239523540618	0.03602639928945061	0.02057712127002616	-0.06467544418006933	0.06443255005559832	0.0436518102984367	-0.07339032709906998	0.0076383012495160225	0.0025770201635613	-0.1495873734803759	-0.10585338454192683	-0.02383722093358561	0.019092156901857758
-0.06599999999999917	0.041143732405470534	-0.051230022597499474	0.020590074029291847	-0.007438711907690176	0.07908889775649774	0.03631920511070953	0.017120335035882617	-0.0672622665121498	0.06184041527189513	0.04689815067817008	-0.0741495204091853	0.006344562806118244	0.0045050470463407705	-0.1567539756840196	-0.11043304942732765	-0.024299513691759516	0.01873882003243591
-0.06499999999999917	0.043252607491351784	-0.05179987275704366	0.018874620951584962	-0.007617854186207017	0.07876885141561175	0.037871793478360415	0.012832699398340417	-0.06843059939718232	0.058764720051020146	0.0497573852719538	-0.07500348849615704	0.005481001351480851	0.0063786046263762585	-0.16871980900654582	-0.1059327730580071	-0.025364417487839658	0.018628850843853944
-0.06399999999999917	0.04589297704908091	-0.05251695371839859	0.016478468630889743	-0.007771881243364077	0.07742393906429504	0.03946972856931506	0.008345406162005874	-0.07077189605830385	0.055551017042372065	0.05246457142486041	-0.07416869390366039	0.00486077066285455	0.008053385363841035	-0.18045265414540856	-0.09175677693009911	-0.0266423585272931	0.018533900279456856
-0.06299999999999917	0.04858755303414675	-0.051962296132749795	0.014324161571250719	-0.007861036790858863	0.07646459936707839	0.04078078778730935	0.004806852857418058	-0.07337091811157712	0.053352301609240066	0.05471196585580823	-0.07131482807879756	0.0043539652601038625	0.009480362883425115	-0.19441484493029684	-0.07266504050678582	-0.027762813630389266	0.01846939174002284
-0.06199999999999917	0.0505816101983649	-0.05063106945477701	0.012995757816403145	-0.007785295800914467	0.07458222117018504	0.04326289618507985	0.0008277261160310452	-0.0740195852609864	0.05036780135291979	0.05667026240259126	-0.06762216219038386	0.003930080152604761	0.010834597331501859	-0.21275956643174232	-0.053784624315572675	-0.028713195334406694	0.018110817910891985
-0.060999999999999166	0.05189987527426968	-0.04925508474330502	0.012358773437067967	-0.007683858112908824	0.07236353219771731	0.04573084677837387	-0.003259569060336373	-0.07280044865363529	0.046978134537819904	0.058650477018596915	-0.06314515577160404	0.0037853845293245275	0.01167399571809766	-0.23135914917902595	-0.03184387587234727	-0.029411328440990894	0.01741009165311837
-0.059999999999999165	0.053463370801896996	-0.04761861504213554	0.011577804400719436	-0.007297129477316418	0.07087152348542439	0.04763440316806162	-0.005521471681848585	-0.07132741929039188	0.04506886813670513	0.06047027439688589	-0.05868873993371131	0.0038453158774254515	0.011773169774243735	-0.24288338163908949	-0.006946013506769714	-0.030193911715898917	0.01693325617947337
-0.058999999999999164	0.055096126945945664	-0.045307159805135354	0.01024248404096948	-0.006644944649113623	0.0707275802707709	0.04816468507591029	-0.005324743694503241	-0.06904122581599317	0.04511798575249714	0.06219473714607621	-0.05442706762005392	0.0038506701610897948	0.011987042025735509	-0.24950132532717914	0.011175549129031528	-0.030602255384299563	0.016595640274567076
-0.05799999999999916	0.05551633244957875	-0.042843174971740935	0.009095076987757649	-0.005977920916566975	0.06971103316084518	0.048700122315971615	-0.005571935247900061	-0.06555875096908159	0.04471380022551738	0.06388096991476222	-0.05094223220001057	0.003665761199503768	0.011823687709024353	-0.2527920965512257	0.02182044310375598	-0.030887231240201065	0.016222734452191256
-0.05699999999999916	0.05533894563070058	-0.04103518361878493	0.008396659594300228	-0.005544638703526879	0.0686757382117975	0.04882626558084246	-0.005252450970191465	-0.06124480254742147	0.04430205244584801	0.06544708040316685	-0.04962749126643709	0.00361804668678656	0.011055902213361214	-0.2501130579910145	0.02774792091766083	-0.031227104466397187	0.015773938525556367
-0.05599999999999916	0.05483407538716724	-0.04068414233032324	0.0077645093927864155	-0.005401402891159243	0.06864159430213945	0.047718238273034855	-0.0026774696819672423	-0.05698775003143933	0.045060148151163146	0.06715341700091527	-0.049009540590941564	0.0037073111923642864	0.009859700964724513	-0.23892586051219697	0.02786247770894298	-0.031417443040665946	0.015382108260585541
-0.05499999999999916	0.05382986070786443	-0.040172281072499295	0.007387332909314913	-0.0053577775910403505	0.06862343836571262	0.045707320294927134	0.000604653220435477	-0.05472413433149901	0.046766558651095226	0.06884558731262917	-0.048015583324316075	0.0036961586829291444	0.008992355882008427	-0.22319190427650878	0.02138877490047052	-0.03126377011278039	0.015409455432224505
-0.05399999999999916	0.05243093739689514	-0.03917435217895484	0.0070165098066290645	-0.0054379111366031135	0.06864579454649779	0.04397214339421851	0.0034706851120180006	-0.05236571995649641	0.048622982723773245	0.07024307010788547	-0.04752404870990105	0.003881379454913489	0.008078355989159595	-0.21068161171369854	0.006622813948021063	-0.03100053884523104	0.015455007278500951
-0.05299999999999916	0.05072992360253292	-0.0390236933365097	0.006954001721311198	-0.005740454441016133	0.0670550226932053	0.04213091520097289	0.004626850591497887	-0.05009211563738833	0.04868599490999996	0.07159139057515682	-0.046227557910089125	0.004472869014045113	0.006352072254102598	-0.19907428313948913	-0.013489759735894115	-0.03064820232746387	0.0152921732486731
-0.05199999999999916	0.049280680204745804	-0.039597049495423586	0.00745612985618737	-0.0062073702555535	0.06478877216927867	0.039730885432425665	0.00505210903527042	-0.04924433608925596	0.04831887832857094	0.07300360666928601	-0.04492570806284503	0.005213697546801283	0.003953906931508952	-0.18527897497322807	-0.03489458223436802	-0.02998644247634159	0.015242951017060333
-0.05099999999999916	0.04742672945098411	-0.03979644115886839	0.0086163138927962	-0.006462246109799384	0.06197221070818444	0.03701933155523103	0.005126293195448488	-0.05032147446019292	0.04816308767591833	0.07431506439718781	-0.0439561533131757	0.005925454248289348	0.0016954348701207988	-0.17225301914188934	-0.061697873537456725	-0.029037336044869126	0.014956896774718205
-0.049999999999999156	0.04588488138372684	-0.03982434657269627	0.009962968606836787	-0.006830964157786429	0.05804474697183447	0.03421988931132899	0.0038757139033000904	-0.05078381595403673	0.046761666486481696	0.07548914261618764	-0.04228989394227067	0.006227795368079301	-0.0005075985363193629	-0.16539636564804486	-0.0920606316154582	-0.028225537255061293	0.014387264632788754
-0.048999999999999155	0.044395804930459914	-0.04059253137776407	0.011370971030453146	-0.007292647147081791	0.0525122743827572	0.031729826145644395	0.0012150248191348729	-0.050876059760212804	0.04328491671522587	0.07661969951055377	-0.04044893429761711	0.006554836293826415	-0.003062324515728019	-0.16115496411632693	-0.11691959661777603	-0.027442522524700794	0.013816577409888063
-0.047999999999999154	0.04392326822745949	-0.04207242873505376	0.01238695550348623	-0.008091662280767725	0.047612960640634534	0.028992998762318423	-0.0012446041295393869	-0.05186912808877041	0.040055805904495256	0.07731010708301257	-0.03985393086960556	0.006764805481012345	-0.00516068491657675	-0.15772897708557912	-0.1338499289184803	-0.02663980073424734	0.013575415162221072
-0.046999999999999154	0.043805971372303895	-0.04327026155338415	0.01315223827558042	-0.009017398946642977	0.042568067162684686	0.02645619609387156	-0.0038101459774193803	-0.05363242060254626	0.03659183941000609	0.07758113342637238	-0.04116314908876961	0.006758557460659396	-0.006139502088900517	-0.15654525346815648	-0.14464095772038876	-0.02581807279067032	0.013582644417841135
-0.04599999999999915	0.04367460777573508	-0.04412222938085394	0.013898328030587086	-0.009788743477410024	0.037331647785740836	0.02516408056407275	-0.007618479262944574	-0.05552598576731149	0.03251996965654697	0.07756872688147884	-0.044593388079214605	0.0065823746849468946	-0.006595333169529608	-0.1607997541268322	-0.14708286007032384	-0.024826726257842362	0.013730675705160077
-0.04499999999999915	0.04420953300824298	-0.04596502647217977	0.015078165191670623	-0.010592378050815235	0.0313512143824924	0.0257865049436361	-0.011771555915924953	-0.05655004066229859	0.027834529002785473	0.07744793229972313	-0.05049652470809491	0.006391379467365144	-0.007187943483313129	-0.17209530206678203	-0.13983099192410653	-0.024101992743120106	0.01413413212818156
-0.04399999999999915	0.04512877970153494	-0.04773009668964878	0.016251164791172862	-0.011362881602725939	0.02516544565021636	0.02668671235042328	-0.015163719590252728	-0.05794939303394108	0.02295898657407891	0.07747341099740782	-0.05758343261379581	0.006234599648873996	-0.007298474264702129	-0.18335361899389074	-0.12226873663296466	-0.02352487483695513	0.015074156329725459
-0.04299999999999915	0.046170597382414975	-0.04826339496014184	0.01778280043744835	-0.011879951045723258	0.01990276219548025	0.028044288296379834	-0.01758726745769851	-0.059500919926448195	0.018920346219038316	0.07736620855264317	-0.06596273416622184	0.006174167727466929	-0.006730697968636952	-0.1965763122741783	-0.09812822786826451	-0.02296793838139361	0.01614193840286326
-0.04199999999999915	0.0464169028748646	-0.047972048509560966	0.01975091795721164	-0.012141848516773418	0.014128401360691349	0.03021182235840245	-0.020170319518398337	-0.059349262318284586	0.014598074364292559	0.07686480466651709	-0.07511826359998959	0.0061779923097961655	-0.0059192440232443706	-0.21350098923192765	-0.07431414163451967	-0.02276226148568368	0.016909878035767476
-0.04099999999999915	0.04617487056298623	-0.04733648797284869	0.022377776296935582	-0.012331661446036658	0.008043047726465523	0.03251518393957712	-0.022319799786763378	-0.05682738315086232	0.009989955123550217	0.07608644185269689	-0.08275582816768297	0.006279449545042426	-0.005314774464614906	-0.2302795470048848	-0.048179303852681356	-0.02250943009640648	0.017369308228752278
-0.03999999999999915	0.045612968934008125	-0.04553560062580662	0.02530630433407394	-0.012415802034404004	0.0027572737964156185	0.034372687072908414	-0.02224607743205147	-0.05450167327313823	0.00628761657446195	0.075031538546936	-0.08855636189178816	0.006533299683106009	-0.0055528717112806915	-0.2395250758183137	-0.019915591511108555	-0.022412553721763703	0.017877408870376144
-0.038999999999999146	0.04474723150788794	-0.04283954458524488	0.028339723733708386	-0.012327428982145203	-0.00040517579352487105	0.03530325492007694	-0.01972278087106785	-0.05143751964473542	0.004541491382415707	0.07337538032276275	-0.09334968683022224	0.006750774657356889	-0.00609698508427459	-0.24448626718582203	0.0036611182984488486	-0.02219111720410676	0.01870128761980354
-0.037999999999999146	0.04275719300791629	-0.03971466355553268	0.03173039669893394	-0.01211877126531652	-0.003549013671071872	0.03635442913418472	-0.017686166529458095	-0.04668873120025448	0.0026958943150826326	0.07107803034395048	-0.09720092477961723	0.007107936511259514	-0.006842830270296729	-0.24708602169927815	0.021050405025953005	-0.021963272312803428	0.01943456479932062
-0.036999999999999145	0.04066358727399107	-0.037323327409808975	0.03585368707588716	-0.012166091507184205	-0.00638906856936115	0.03784998908853401	-0.014931082245530374	-0.04132776515506152	0.0008242819124343402	0.06806768938692045	-0.10013955925898213	0.007630091918126404	-0.00832249520578072	-0.24538367416686865	0.034079209025173356	-0.021472097858526155	0.0201834112861058
-0.035999999999999144	0.03859352018853646	-0.03646097371464141	0.03999897761987896	-0.012380359138127097	-0.0086456107218696	0.03935863973140268	-0.008930507999353162	-0.03641859040710297	0.00033295433966614016	0.06481271907885641	-0.10139441432024686	0.008108378204709176	-0.00999151544411078	-0.2382497851695244	0.040650707135475604	-0.020986726311689238	0.021211707741408112
-0.03499999999999914	0.03587702375943279	-0.03506255817096878	0.04382351265274531	-0.01250488362702984	-0.010366928346393878	0.039916388107408905	-0.002037835780208377	-0.033532985975645094	0.0006360100010114523	0.06138971208567623	-0.10086835597406041	0.008737333131138803	-0.011512948802249998	-0.22675994522065349	0.0391973088390379	-0.02041654749926669	0.022070830099678532
-0.03399999999999914	0.03290095618627173	-0.033219609966660485	0.04743456731589758	-0.012453333100252444	-0.011885034453774413	0.040702206636549686	0.0042145325837029055	-0.030666496286108826	0.0012984079961967966	0.057890591016420995	-0.09969483094170149	0.009432840235488906	-0.012567793503469388	-0.2179794633543746	0.02826810268410111	-0.01970963305702426	0.022975791543385984
-0.03299999999999914	0.02956118822596436	-0.032447463229453265	0.050812962426473464	-0.012694050144147295	-0.014718576283974587	0.041636286135277145	0.009046574644441115	-0.027926656305656723	0.0005076453084505414	0.05489878651348664	-0.09831462725675517	0.010140452238273498	-0.013322515859952389	-0.20845753225455566	0.011061651268897452	-0.018781702218835118	0.02357850945737498
-0.03199999999999914	0.026470820645088138	-0.03280322224083005	0.054213172828450396	-0.013097724461866854	-0.01695256633828908	0.042289614126116884	0.013691931226970926	-0.02704582304756712	-0.0004588420361631358	0.0524192888533677	-0.09641515302124945	0.010919834111916096	-0.014624802942661637	-0.1953119632788295	-0.009228615793094027	-0.017468852993278973	0.02423712746408136
-0.03099999999999914	0.02323230890757163	-0.033493612256015846	0.057562073887176664	-0.013654019860157829	-0.01861527405011764	0.04302935524277001	0.018229251881840422	-0.029214006725497028	-0.0011489859050542238	0.05004329575244783	-0.09347063605681522	0.011534581966548725	-0.016208258234098747	-0.18153517983342374	-0.03369066038266071	-0.01621992415369448	0.02477763068507676
-0.02999999999999914	0.019866867785449875	-0.0340155482488029	0.06062323459818828	-0.014372921554793062	-0.020836546883879967	0.043587618514896606	0.02027134334589501	-0.03175855362454736	-0.0029368807557680235	0.04786717845007995	-0.08966441002112455	0.01179793226317261	-0.01751531077524302	-0.17359331666347635	-0.0605771464054278	-0.015264631144808843	0.02495988902196762
-0.028999999999999138	0.016693594095100153	-0.034710724258676065	0.06337825892489453	-0.015024991920718442	-0.02471657686537696	0.04464392733773667	0.02057786257978936	-0.03463869753261264	-0.006715080481502402	0.04642527010638812	-0.08533739270969526	0.012001622662726068	-0.019028418293244764	-0.16796183736641607	-0.08164937204131743	-0.014862024436723206	0.025179834535919342
-0.027999999999999137	0.014356434606278504	-0.036220924650790465	0.06565854675517517	-0.01573368643659984	-0.028340208152549812	0.04487205679443923	0.021895491084350623	-0.037757657189598046	-0.010338617291422464	0.045282342385642334	-0.08006867824384759	0.012109550046580882	-0.0202837566568209	-0.16307042158990182	-0.09549616535840423	-0.014851368885189497	0.02511939750607
-0.026999999999999136	0.012342794639784811	-0.037615394421483796	0.06814609408998343	-0.016205652568468686	-0.031493770199967026	0.04454505291894879	0.022967120042793006	-0.041247024845696575	-0.013703973379873205	0.044546346494365	-0.0741753873788983	0.011962719529431861	-0.02078540204847034	-0.15983718246834624	-0.10256167993597319	-0.015138384703968891	0.0251175358252249
-0.025999999999999135	0.009800993539933692	-0.038353152692004115	0.07090061005604985	-0.0164644408055064	-0.0339700768261105	0.04480033974288416	0.022377520774700854	-0.04480678096830647	-0.018116872882677593	0.04427589015944408	-0.06869082137990597	0.011690528788375064	-0.020580835041389224	-0.16157646713690255	-0.10011040409536971	-0.015550184920066478	0.025177967753877758
-0.024999999999999134	0.008167912111680185	-0.03939986103783415	0.07340878514134583	-0.016881672843560763	-0.036841856984739164	0.04587125102067865	0.021440374775794652	-0.046649036190287575	-0.022823216984030878	0.04454919242515991	-0.06517738002187248	0.011437541633689045	-0.020524844253220615	-0.16702990986240437	-0.08781598758103736	-0.01628914348982023	0.02534071021412203
-0.023999999999999133	0.007377981011223245	-0.04018331507382412	0.07496815728110445	-0.017307031981148198	-0.04012852205621085	0.04697631919768944	0.020108963181383728	-0.0493851250538216	-0.027626463308053184	0.04511130392537691	-0.0633312792000271	0.011223879734345079	-0.020526741408788518	-0.16978846158380478	-0.0655965109733417	-0.016960492062497	0.02585540646910944
-0.022999999999999132	0.006996916651658428	-0.03965816130987524	0.0760456412520632	-0.017484336148097353	-0.04233832663188912	0.04823197098498779	0.01920240425359862	-0.05218472681004023	-0.03145200984312958	0.045529891318787145	-0.0636371115958465	0.010964416292126897	-0.020357480899093332	-0.17308123925513513	-0.03735796528095941	-0.017945544089467157	0.026406073380059784
-0.02199999999999913	0.00609086168147174	-0.038453950680744316	0.07682527127451556	-0.017450120626013768	-0.045031611135322135	0.050537858801822245	0.017834702087305705	-0.05360215029495675	-0.035113951010925085	0.045709103734534205	-0.06405280213973871	0.010630282929855331	-0.020136694002531735	-0.17987586417974807	-0.008096665344811108	-0.019426774951415274	0.026520378411524048
-0.02099999999999913	0.004891566642283243	-0.037285945180302135	0.0771786067334119	-0.017348388541733876	-0.04778408397332843	0.05274876333489891	0.016331413595610404	-0.05275229982865078	-0.03846567569346345	0.045969886590671374	-0.06251509782469547	0.010435999949838067	-0.02026061611749385	-0.18593364635267343	0.024906608814050477	-0.02088317579946939	0.026353109371981816
-0.01999999999999913	0.0040984444218528536	-0.03569670460018671	0.07711038959600111	-0.017030715294752266	-0.04926603253681399	0.05433708408081692	0.01659474627460787	-0.051607632451166806	-0.0407126985613075	0.0465629806342466	-0.05913515796628794	0.010372640663018202	-0.020581952727616492	-0.18487282357797793	0.06044735153563175	-0.022260622574709593	0.02626040270746069
-0.01899999999999913	0.0037741520910913253	-0.033697204795157594	0.07666590864721197	-0.01644243269308409	-0.04849995061267748	0.05506041426598195	0.019305266334871413	-0.05000609480609481	-0.04069828276175201	0.04731818376569595	-0.0541213864376649	0.009840879955757212	-0.020932732247369464	-0.18045152144548507	0.0924859191504058	-0.02326649361900395	0.026195464017615883
-0.017999999999999128	0.002952854783508168	-0.0315112087093114	0.0758216319731483	-0.015790342246588172	-0.04736339342431137	0.055411697832360926	0.02154923561062894	-0.0473115709358882	-0.04070131574434842	0.048276966324630285	-0.04995438228892962	0.009133804053608871	-0.02137101924926925	-0.17251946930963294	0.11976221582948787	-0.024084772562332962	0.02602755932659339
-0.016999999999999127	0.0019470653079297936	-0.030144795401681263	0.07497107357789211	-0.015493992333042635	-0.045025825626317496	0.055459009865592594	0.024353711783285787	-0.04412190247701153	-0.04038331372932862	0.04889707893436431	-0.04806947893156256	0.008472969306266375	-0.022725806492421115	-0.15927347726847835	0.14379298961140494	-0.02451880179618616	0.02565616055724296
-0.015999999999999126	0.0010259238446492353	-0.03031605905575627	0.07420615553320711	-0.015255237244394723	-0.040665995170717374	0.05449290535185344	0.030280697990775388	-0.04095280993422136	-0.038845413592901085	0.0490380295116158	-0.04796311850197808	0.007703919373706648	-0.024222281890812457	-0.1386313666593134	0.16258265513326325	-0.02477066211314695	0.025581931245888378
-0.014999999999999125	-0.00033620040668215143	-0.03049380175788817	0.07294277229492184	-0.014896894436339089	-0.03483104875076141	0.0524662928684927	0.03601285535885777	-0.03941418427009549	-0.03647483101354908	0.04870646524340119	-0.049362714640518175	0.006700157325043395	-0.02534200652035919	-0.11266493423000035	0.17516743427982626	-0.025155650744386263	0.025273536086550065
-0.013999999999999124	-0.001991234025233375	-0.030477672157718634	0.07185417785560394	-0.014726052602901175	-0.029061477887800165	0.05138924939015042	0.04004630266158037	-0.038372859235627464	-0.03432297938960735	0.047945406514015826	-0.053096903120259505	0.005510923503908409	-0.02659684638971893	-0.08879217686875862	0.18045556439262392	-0.02569296503834615	0.02478107482795714
-0.012999999999999123	-0.004041118316281032	-0.03115327140143329	0.07068323684758336	-0.014994134321207218	-0.025334484800491955	0.05026195265070004	0.04192017040514627	-0.03805971563319939	-0.03362440300231129	0.04673241450359604	-0.05920117993634899	0.0043210524972204355	-0.0284440372295042	-0.06450940276682646	0.18108461065793677	-0.026388573281354095	0.02390213313283704
-0.011999999999999122	-0.005877300367372733	-0.03201499892778943	0.06901543413916518	-0.015331677055741438	-0.022495458794264206	0.04833639659806039	0.04315038553118007	-0.039259501231796036	-0.0331881486892734	0.04488175967630289	-0.06679541113899405	0.003020604731524336	-0.03056560412889255	-0.03809626995673744	0.18138788218464616	-0.027155667482830218	0.023023418703590835
-0.010999999999999122	-0.008427231618859315	-0.032446097102568024	0.06724497963076359	-0.015567608885053846	-0.020613311349574254	0.04582536965080324	0.04407568619641358	-0.04256816963991215	-0.03250290727209318	0.04209943123774476	-0.07555333292786409	0.0013926917892912592	-0.03287267290563473	-0.013124622130287667	0.1794796810681701	-0.028047138139203998	0.021996935730592058
-0.00999999999999912	-0.01141296126958806	-0.032537223278219944	0.06534539016975281	-0.015993750011813985	-0.020368261498354162	0.04314896563677574	0.042696653199891334	-0.04568604738763921	-0.03309577097624836	0.03834941404801485	-0.08586181227944245	-0.0008004879770362667	-0.035365496519738304	0.006253268046185568	0.17801484840081438	-0.028902676778102005	0.020635721168943424
-0.00899999999999912	-0.015021963561465228	-0.03257120331998637	0.06341563484743307	-0.016698650117349063	-0.022592828266280795	0.04034003639186471	0.039058978711586055	-0.04914789786827	-0.03619295830947495	0.03359729796815238	-0.09798053202104613	-0.0033073744582283464	-0.03855631158341614	0.02366231143115367	0.18332235437394373	-0.030026316407107678	0.018892990148263584
-0.007999999999999119	-0.018452024067687697	-0.03294126682464147	0.06109523328983112	-0.017616533465396	-0.025551586125100324	0.03654097960411219	0.03623720257973006	-0.05326539249139569	-0.03922324196215814	0.028044674821370148	-0.10934573143696645	-0.006363460135765093	-0.041532415757296486	0.041032745699087034	0.1966515061176101	-0.031202641803206487	0.017039831398986547
-0.006999999999999118	-0.021907096359658124	-0.03275059245163548	0.05886284893208673	-0.01848449235407759	-0.028997365279205305	0.03229967004888615	0.03342682422303808	-0.05862617666750987	-0.04242314305247379	0.02184375148045778	-0.11830712493869992	-0.010150529828664955	-0.04363804902015682	0.05812786467967363	0.21710388001563594	-0.0331498719273791	0.01524146773653857
-0.005999999999999117	-0.02583374843169812	-0.03191161116555682	0.05712909853280609	-0.019252779157742553	-0.03303919334409844	0.028549671377707312	0.028914261039382865	-0.0638565110758213	-0.04667495777630781	0.015302997175655792	-0.12440854337160606	-0.014257124954098883	-0.045111857151483345	0.07233004832847882	0.2473732800889821	-0.03563499462219876	0.01320169582882132
-0.004999999999999116	-0.02970494088035311	-0.031465485924708436	0.056095609896951795	-0.020015335834828906	-0.03831339611477346	0.02600411090375743	0.02424835732920346	-0.06794422184747315	-0.05186246201588741	0.008657348931459087	-0.1277481167540028	-0.018746887082640457	-0.046262062669868154	0.08361439930114951	0.28951335153378616	-0.038295933653361446	0.011290433189224834
-0.003999999999999115	-0.03367861472138845	-0.030869185364326413	0.05516620845164328	-0.020736478541251584	-0.044146502849815465	0.023146753523827352	0.020086610191613823	-0.07267384164390052	-0.057621108410608766	0.0016486824553706306	-0.1281698910155549	-0.02357053896639004	-0.04640810470168876	0.09815016768818835	0.3440825212744454	-0.04138050180022727	0.009216640441819086
-0.0029999999999991145	-0.037990734010229336	-0.02905775723904045	0.0545278095138648	-0.021272986891937146	-0.04945455549156174	0.020759248979740484	0.016770065980681082	-0.07749202105266703	-0.06268078058518878	-0.005812718675145482	-0.12786202264785182	-0.028686001906646462	-0.04592394372303996	0.11273513916023739	0.4066140560521084	-0.044831809740525336	0.006792838746482915
-0.0019999999999991136	-0.04324291710658425	-0.026588539918021396	0.054164137929624094	-0.02186075084596268	-0.05557510866054512	0.01994993904978384	0.01265223210515868	-0.08083063518670898	-0.06801958647444234	-0.013678993033057306	-0.12704415145473863	-0.03382550966252058	-0.0449532389906355	0.12521375254776085	0.4733153342228122	-0.048648460069330955	0.003934052453909371
-0.0009999999999991127	-0.04927200790328021	-0.0240733843717383	0.053667687791240246	-0.022405079158982995	-0.06185539949115992	0.01896016829562733	0.008087133486975212	-0.08200481850746834	-0.07376709030545743	-0.02170966537021817	-0.12567859009491708	-0.03904139892790841	-0.04409937174776098	0.1398800526456381	0.548110931020749	-0.052606703982927105	0.000775681360320211
8.881784197001252e-16	-0.05558070988915184	-0.020838830717487503	0.05237203697065264	-0.022912347769601896	-0.06770733114374117	0.017843517169580353	0.0053788751765970685	-0.08257326877989811	-0.07841833973383434	-0.02972003452411122	-0.12434136156853191	-0.04474846164448964	-0.04360636690023556	0.1637044395439974	0.6292218370515589	-0.05691423581019528	-0.0023849377451432593
0.001000000000000778	-0.06278369076791321	-0.018020074010396264	0.0504544844504502	-0.02350825956548719	-0.07323973586970663	0.014878337616896074	0.003451058728062534	-0.08349474449904244	-0.08238628813945661	-0.03844090325680484	-0.12465926674678396	-0.05109503492587306	-0.0432373478888638	0.19237544089616487	0.7078655313947948	-0.06143463747678909	-0.005638580425565108
0.00200000000000089	-0.07175034159514483	-0.015428976296872201	0.04882994691023283	-0.023928503726658647	-0.07969356308081836	0.011573103537168433	-0.002363611620932545	-0.08355509118651683	-0.08690712569133756	-0.047379081481899496	-0.12731110549866534	-0.05769504685284019	-0.042299584776784575	0.22215709897162814	0.777970642905081	-0.06600118061753825	-0.009119679211524203
0.003000000000001002	-0.08362403010435353	-0.015618091738990545	0.04663192895448839	-0.02494769281868682	-0.0889472145897377	0.005242333977678784	-0.015037316313570198	-0.08729444497892852	-0.09566734066435233	-0.057015082112531985	-0.13316309965876397	-0.06487341723009538	-0.04237092014109832	0.2444042094015556	0.8300809582849608	-0.07140773882669081	-0.013808320564914888
0.004000000000000892	-0.09590545887569606	-0.017153546911472098	0.043954681062874916	-0.026054189181274865	-0.0981946383111661	-0.002835934057876093	-0.02874427963063048	-0.09340402371956245	-0.10846752412898204	-0.06764650289897166	-0.14030151428441134	-0.07288080114871522	-0.04344456803859664	0.2558271312116696	0.8567886219219547	-0.07722026393030286	-0.01860208096580167
0.005000000000000782	-0.1093311551126442	-0.01800253513104914	0.04090855610086343	-0.026884075964766527	-0.10623920576295227	-0.012130623516901995	-0.04230691075596319	-0.10148892090145493	-0.12116749568514901	-0.07908039422635707	-0.14708218668329742	-0.08159892900934147	-0.04417100109776998	0.26349407615699866	0.8651153835697993	-0.08330237419471365	-0.0235832561552325
0.0060000000000008935	-0.12433343238526227	-0.018592288334176355	0.03735186663757226	-0.02787670422667425	-0.11446233891751033	-0.021129401468577984	-0.05644115648993214	-0.11048161871532788	-0.13379621748477716	-0.0915055969985991	-0.15350113887421493	-0.09090912512466928	-0.0430603019535365	0.26059100965457915	0.855184819874465	-0.09028211592329337	-0.029092692529576827
0.007000000000001005	-0.14063154450564183	-0.019778539793913544	0.03322545865255365	-0.029371021290467297	-0.12509511906153267	-0.03132052449967246	-0.07326113479799437	-0.11960479812351262	-0.14764878296999556	-0.1047093491660925	-0.15697835309034297	-0.10097070358914886	-0.04023186502571068	0.24746941605004877	0.8342249903693817	-0.09822929296787697	-0.03557833493328713
0.008000000000000895	-0.15753455924829637	-0.02231817259564573	0.02862893391349762	-0.031258909729415287	-0.13991200265415246	-0.0438558894595552	-0.09253967152298087	-0.13146714277035018	-0.16208073415967778	-0.11934028048217674	-0.16169598637307514	-0.11191001912669071	-0.0407098116170392	0.22016187320114006	0.8004702767820145	-0.10660973871229815	-0.04237946503451356
0.009000000000000785	-0.1757729642663565	-0.026433963751116216	0.023528688152595036	-0.033430137974838764	-0.15961984452538036	-0.05738569263609459	-0.1136151436812703	-0.1476871407546386	-0.17696282456143222	-0.1356734564120258	-0.17037157851898782	-0.12392750127545797	-0.04525565917946273	0.18990815546629541	0.7570428321865822	-0.11547096821871361	-0.049902739667448556
0.010000000000000897	-0.19547410312611757	-0.031045426891394654	0.018032524207988253	-0.03598495113624687	-0.18126127480898233	-0.0713861468891162	-0.13710223323945267	-0.1650432542830342	-0.19354841774038795	-0.15307864523263068	-0.1789824244520561	-0.13676583265062775	-0.048159016572803026	0.16247044178987902	0.707525366691581	-0.12553744170424155	-0.058402774624264346
0.011000000000001009	-0.21663424877862184	-0.03411046995510386	0.012744412395358177	-0.03885471123793417	-0.20263614788991438	-0.08586274227443033	-0.1640504361877502	-0.18231461139299196	-0.21277269553149644	-0.17065071928852346	-0.18410312722010289	-0.15003770069983208	-0.0478411625238286	0.13595773642024642	0.6625080175787024	-0.13643105698048583	-0.06784572284663383
0.012000000000000899	-0.23839925212017624	-0.03737178917096709	0.007242319726484365	-0.04222732682321411	-0.2254197699731875	-0.10183691618252749	-0.19174109435662923	-0.20135013069131252	-0.2331631380175916	-0.19010010746452388	-0.19182680862193405	-0.16418322813182168	-0.05097292556869217	0.09789862372345619	0.6208982933501304	-0.14780599290799845	-0.07789525453643899
0.013000000000000789	-0.26182425919915775	-0.041487557927136307	0.0017454103004838062	-0.045900907188853146	-0.2530765413938142	-0.1196588268691132	-0.22073744773567988	-0.2233093271704946	-0.25531692162625086	-0.21101269832339375	-0.2046046255138422	-0.17907570847618035	-0.056213361694134524	0.05581314182086541	0.5828374835009124	-0.16019888201913024	-0.0884037562367246
0.0140000000000009	-0.2879378189317899	-0.0449249292050525	-0.0035278764963489655	-0.049831453616481135	-0.28470614657365345	-0.1388723725373078	-0.25394910250282665	-0.2463699188676383	-0.27948869646069163	-0.23220683744632595	-0.21763260958137645	-0.19404250484963997	-0.05680373284092398	0.014524882956507982	0.5490580902650647	-0.1733479259572677	-0.1000485765536009
0.015000000000001013	-0.31586264044791446	-0.04728964811898021	-0.00838230300606033	-0.05413392991776603	-0.31898581848765867	-0.1584081569901924	-0.28977021818151566	-0.2670945329518865	-0.3042949733414059	-0.2536448060154469	-0.22640562609978404	-0.20906317025648666	-0.05309628904148638	-0.033370850471714154	0.5216210413787841	-0.18757412135337778	-0.11206807997063106
0.016000000000000902	-0.34555840327889115	-0.049208639159779806	-0.013375537516401859	-0.05875725268198511	-0.3559184240310562	-0.17880984200625238	-0.32613028891011986	-0.2895596350166237	-0.33048524687447606	-0.27723358450633645	-0.23652281606700487	-0.22512074978196786	-0.053999467422896	-0.09523872002150335	0.5014795059058887	-0.20287189388832683	-0.12467348672508198
0.017000000000000792	-0.377619187654628	-0.051591655356425604	-0.01887292315353811	-0.0632910603392889	-0.39386342052087103	-0.19938268697231898	-0.36073866256886505	-0.31400232739648115	-0.3571448939664186	-0.30305043102988083	-0.2516705543256337	-0.24177662663007243	-0.0599448915825867	-0.16339796290870878	0.4893087900857112	-0.21863708792814185	-0.13748151285537769
0.018000000000000904	-0.4122237876234043	-0.05474937327659625	-0.02448510779090116	-0.06780026521189488	-0.43330161088492164	-0.21998549883312854	-0.39637227979012823	-0.33898404239938673	-0.3853689247297746	-0.33009828184468654	-0.26731975841697014	-0.25814517066451104	-0.06353012217161565	-0.225560805795651	0.4793381382048114	-0.23498809550476177	-0.1507788948134742
0.019000000000001016	-0.4489142969200457	-0.057209966216441754	-0.029549784184619902	-0.0726685486475851	-0.47375430751752085	-0.24190528750118673	-0.4335264439487461	-0.36185294332882856	-0.41432117417896275	-0.3576376827090689	-0.27953548489626323	-0.27398398516118394	-0.06332603902957434	-0.28350647044742916	0.4734517570580693	-0.2519031660731608	-0.16420300707204977
0.020000000000000906	-0.48676466150754494	-0.05820797674216791	-0.034458677999302266	-0.07766360618616848	-0.5157902299542234	-0.26490451030227263	-0.4693711184286584	-0.3860396834535529	-0.4431875560270284	-0.38682174795497964	-0.2923710089350011	-0.29025015066572574	-0.06648931822054892	-0.3444707998547932	0.46917818326974153	-0.2690167890853199	-0.17743918584176555
0.021000000000000796	-0.5258999720602723	-0.058583005491145285	-0.03992341820174254	-0.08271377178537101	-0.5575281038454702	-0.28978191231755446	-0.5024363057119859	-0.41233542593367206	-0.47196224049888963	-0.41753771367515746	-0.30760563590062334	-0.30686836324376854	-0.07223020836028422	-0.40339397817000433	0.46037047482867344	-0.28660971592631396	-0.1907068006124275
0.022000000000000908	-0.5675236477290623	-0.05927819071063455	-0.04580467767920895	-0.08779409453319346	-0.6006086566413373	-0.31537574049482076	-0.5355656240143607	-0.43900409662579293	-0.5026587700801702	-0.44879593502512316	-0.32258952293264403	-0.32340792760322457	-0.0761201825161754	-0.4512124637228331	0.44798501331733087	-0.3046498933139723	-0.20402307361202426
0.02300000000000102	-0.6102393320824704	-0.060667293779871484	-0.05168082804456349	-0.09318977379800693	-0.6440252176367586	-0.34133935721444103	-0.5672934894164399	-0.4641645505935118	-0.5337563443661368	-0.4804844459168453	-0.33564311243048117	-0.33911481940037413	-0.07865142228936414	-0.49293099409292046	0.4351952583989758	-0.32255175243979534	-0.2169780567087061
0.02400000000000091	-0.6530997823636153	-0.0623391362105421	-0.057392092428857566	-0.09892215191230189	-0.6856093321738822	-0.3686404775458687	-0.5960257172303008	-0.49022747676874334	-0.5656491651301343	-0.5133932073420233	-0.34802308364612955	-0.35463073732077843	-0.08381601699840058	-0.5371615000151433	0.4178881605412954	-0.3401825716006428	-0.2302936177985604
0.0250000000000008	-0.69626936723871	-0.06347914852458801	-0.06356078637167772	-0.10467613659287936	-0.7253079159570431	-0.39795439361900115	-0.625033128134247	-0.5208146485268536	-0.5995536200348489	-0.546917418876681	-0.3611815224871641	-0.3698834462590004	-0.09092986289156321	-0.5790780500840002	0.3918804107951999	-0.3573613262796039	-0.24353230442649412
0.02600000000000091	-0.7401854083038755	-0.06549218646046844	-0.06975341249150617	-0.11030272800733683	-0.7646503375242063	-0.42750403909288764	-0.6552435629585625	-0.553024459701109	-0.6360716314798102	-0.5802045606276512	-0.37465229560093194	-0.38446034019835035	-0.0979090353034619	-0.6179278320300641	0.3574711271680844	-0.3743097835967453	-0.25652530354638414
0.027000000000001023	-0.784633043153409	-0.07003033469597301	-0.07584493406207642	-0.11596846233024048	-0.8061300713318797	-0.45677603603749617	-0.6866869911969287	-0.5844743139903796	-0.674632335673641	-0.6136814900641632	-0.38819670513427434	-0.3983781835890934	-0.10478736519689233	-0.6533025852290605	0.31842919215429943	-0.3907607701556131	-0.26975938912061004
0.028000000000000913	-0.8280675093384403	-0.07494259935709723	-0.08108875827781058	-0.12185061606560314	-0.8484347663898278	-0.4865340630575775	-0.7180726161455517	-0.6175055561261158	-0.7133265598368951	-0.6475144981465621	-0.40159592559951884	-0.41182543996902055	-0.11305388687869804	-0.6884500480384341	0.27990883197694805	-0.4069914672686854	-0.28289559542346765
0.029000000000000803	-0.8705876649515962	-0.07853216824852423	-0.08527222184379774	-0.12772241504511403	-0.8906851258295801	-0.5168360626761812	-0.7499195739352724	-0.655297482916137	-0.7526102555225203	-0.681213351681975	-0.41535635179954783	-0.4251515937790346	-0.12175603423932273	-0.7227668692839735	0.2373553247978668	-0.4234504377028089	-0.2957908683815522
0.030000000000000915	-0.9121564670717464	-0.08193089056583695	-0.08927629199078727	-0.13353055099646496	-0.9333117074451718	-0.5473929934806835	-0.7836780031180781	-0.6929427984074414	-0.7943933089727345	-0.714360722980718	-0.42864067920036375	-0.4381608045168533	-0.12934921084478757	-0.7605158801335302	0.19167832714954358	-0.439825508301218	-0.30838018872025585
0.031000000000001027	-0.9527017134350952	-0.08622921070674802	-0.09337464664828128	-0.1394758920399568	-0.9769485614656703	-0.5774130704382425	-0.8192333698593868	-0.7292128091244002	-0.8392061469070649	-0.7468569326635145	-0.44153282304648633	-0.4506370634775596	-0.1360281837416625	-0.804596156112358	0.1493245344950696	-0.45587924153967957	-0.3212875945531841
0.03200000000000092	-0.9916858356282194	-0.09075276064765468	-0.09795772769290403	-0.14540539080551101	-1.0196863015688742	-0.6079194943563356	-0.8537948491678784	-0.7644829886342699	-0.8831215503123208	-0.7784865408660738	-0.4530760753896637	-0.4625718824280357	-0.14168818126151664	-0.8555277051591835	0.11247170747252312	-0.4720100998672056	-0.33399111399924
0.033000000000000806	-1.029505745753542	-0.0944384428246992	-0.10303296485848928	-0.15105625076728396	-1.0609738357339693	-0.6381224335585293	-0.8872662843003432	-0.8011682714389122	-0.9268547206834775	-0.8091516208798459	-0.46496383183930706	-0.4745879413815252	-0.14721168896309877	-0.9086012068798193	0.0813543162148213	-0.48832355387107856	-0.34577769357767285
0.03400000000000092	-1.0663229222684762	-0.09745575385157325	-0.1084724596323257	-0.1564481172429308	-1.101124340808525	-0.6665808343810317	-0.9202380539526942	-0.838080323782599	-0.9715990768019985	-0.839592934077962	-0.4786979879727726	-0.4864624498709328	-0.15374475770058363	-0.9644158816319958	0.060805884890045445	-0.5040721458783464	-0.3572979833393012
0.03500000000000103	-1.1014326070774403	-0.10190573728031216	-0.11362471224924943	-0.16198462210337217	-1.140841257623102	-0.6933432658197131	-0.9532403402901781	-0.8731855728965333	-1.0170137820279888	-0.8698072348981439	-0.49316696867629256	-0.49814583548201363	-0.16084920447981954	-1.021915081151804	0.05128162042035865	-0.519392880444999	-0.3688756493250849
0.03600000000000092	-1.1357045907887289	-0.10625019704664085	-0.11843080176862991	-0.16745807296811868	-1.1808310767585448	-0.719833466770691	-0.9859522103887214	-0.9075210191805325	-1.0613262238365073	-0.8986258712273398	-0.5058427372499265	-0.5095698919710329	-0.1667860241731812	-1.0740386798131347	0.052722780389985895	-0.5346339638095713	-0.3795555433633594
0.03700000000000081	-1.1688879546962578	-0.10799910394313857	-0.12299174820264298	-0.1723362431834969	-1.219890518904043	-0.7452488366487685	-1.0172636527007057	-0.9415843137417753	-1.1030632966054614	-0.9271669923441367	-0.5176534661597252	-0.520652708307707	-0.17225849721422742	-1.1233669177920484	0.05950549049665449	-0.5491253021594377	-0.38978957786198054
0.03800000000000092	-1.2012474732651106	-0.10856772184736857	-0.12681590237531107	-0.17700534511491817	-1.2571830769495784	-0.7683732673876138	-1.0479730727546193	-0.9731263608353083	-1.1441388075224552	-0.9557370748467525	-0.529600631910568	-0.5316662528895033	-0.17793365945290376	-1.1749235797708402	0.06745252638361854	-0.5634011474498326	-0.400701800664942
0.039000000000001034	-1.232893184694567	-0.10961876483770192	-0.1303145130394756	-0.18160811309561273	-1.292160729879001	-0.790616595634857	-1.0772709626611392	-1.0005058577484207	-1.1839212303955664	-0.982776042897334	-0.5407175317284127	-0.5423100548982348	-0.18365541165590363	-1.2259364678275009	0.08136042729446606	-0.577659889773979	-0.411797023924304
0.040000000000000924	-1.2632976050835731	-0.10989375452779192	-0.1343086083643342	-0.18584631462427267	-1.3249565471166806	-0.812375457226057	-1.1033287863607144	-1.026437366325456	-1.2202357648077284	-1.0079796960164464	-0.5505615164737413	-0.5526609311907179	-0.18888662394048297	-1.2682301822052588	0.10177739702013716	-0.5916456990848609	-0.42217642301827923
0.041000000000000814	-1.2922982487697257	-0.10902351912026048	-0.1385798496859906	-0.18971771483368777	-1.3552895906091027	-0.8344692997774716	-1.1260684453567282	-1.0516835021563495	-1.2529579259414474	-1.0326183599907037	-0.5604908083766418	-0.5629328840449849	-0.19451531957193577	-1.303392741363234	0.11903880426937682	-0.6050511000582388	-0.43255078585317014
0.042000000000000925	-1.320550827033797	-0.10784906692553319	-0.14269884976697086	-0.19345761533213837	-1.3847360572965852	-0.8562413965063594	-1.1492208517045757	-1.0755906319986435	-1.2847801982163853	-1.05616658334488	-0.5723390147915794	-0.5730012938074062	-0.20133795113430186	-1.3372307684466713	0.13065756530010952	-0.6183337914812821	-0.443140628215752
0.04300000000000104	-1.3481668717648132	-0.10764881349020117	-0.14640029497104576	-0.19707472418276262	-1.412681863132053	-0.8772772796878807	-1.1715309112513261	-1.0978695852559326	-1.315657712630691	-1.0782880772209444	-0.585840736032237	-0.5823071705262871	-0.20856748320238644	-1.367191933661492	0.13798286429566903	-0.630312766462179	-0.4532150542155187
0.04400000000000093	-1.3750485872105462	-0.10949090712973208	-0.14991927129050425	-0.20073568552105173	-1.4385538920275842	-0.8983209270744106	-1.1909604267964025	-1.1193640386509067	-1.3436664242494525	-1.099615311171958	-0.5994980498223693	-0.5911830237967196	-0.21542610828131556	-1.386438724675177	0.13984592526452347	-0.642091126926772	-0.4627253707707301
0.04500000000000082	-1.4012475545894238	-0.11114645074577145	-0.15363585663191925	-0.2042242053660656	-1.4627281035152304	-0.91989247553946	-1.2090835975127379	-1.1421014488763042	-1.3695568620441503	-1.119736554622705	-0.6143092571358064	-0.5999724818388462	-0.2225245010325384	-1.3985348078384443	0.13494818087583402	-0.6535435418405698	-0.4723634646386588
0.04600000000000093	-1.4265069044012733	-0.11299429761334542	-0.1572046099372528	-0.20762924139907402	-1.4860027010008108	-0.9406286466044992	-1.2274306849372563	-1.1653462654230442	-1.3944025364795085	-1.1393160076850373	-0.6315961833057542	-0.6083522772224639	-0.2299514814864199	-1.4159913010473002	0.1208568956407931	-0.6642482047650234	-0.48217354707420323
0.04700000000000104	-1.4509150106736808	-0.11631943277816634	-0.160150203133257	-0.21121946649495352	-1.509425456846028	-0.9608293880845644	-1.247139208861204	-1.1883060625307702	-1.4201006629871378	-1.1582463119035717	-0.6492323629352753	-0.6161184260791699	-0.23662598591947964	-1.4361745451590195	0.098655771239162	-0.6749370554136327	-0.4916593756422609
0.04800000000000093	-1.4740820759987279	-0.12010376547460357	-0.16256797875728768	-0.21468540145957618	-1.5322807641055756	-0.9810569587793757	-1.2668798452140255	-1.210759035502612	-1.4440418744753933	-1.175750879489278	-0.6670081501694743	-0.6234058082472833	-0.24260117560735966	-1.4549111576646434	0.07081116250338143	-0.685708408843942	-0.5008591769807971
0.04900000000000082	-1.4963192005929533	-0.12317788114776368	-0.16454824100575016	-0.21802933410047548	-1.555458017327923	-1.0010498214078118	-1.2863347346560456	-1.2343163593921274	-1.465672505775044	-1.1923329118414887	-0.6852356772897545	-0.6306406623923904	-0.24819622211530812	-1.4765601777441895	0.03602021292183453	-0.6962584123641878	-0.510227490230383
0.05000000000000093	-1.5174880618489042	-0.12674247737911692	-0.16676972320757794	-0.2212980961148905	-1.5787749319339603	-1.0205420273366443	-1.3067317198391146	-1.256905138137829	-1.486876368768732	-1.2087277325316506	-0.7034094357657422	-0.6379641867076717	-0.2539265566295016	-1.508789228220128	-0.0038349164458026178	-0.7056943516379892	-0.5193524440253269
0.051000000000001044	-1.5377593635115083	-0.13158872384499767	-0.169204872971373	-0.22466707405134645	-1.6024571488087653	-1.0387673470855967	-1.3279207775859503	-1.2791149296327682	-1.5097454729794664	-1.2241159651886457	-0.7202486771543387	-0.644899156714297	-0.2599457363304615	-1.543622801786912	-0.03798764858109654	-0.7155431556663636	-0.5282981405325533
[truncated: 3,948 more rows]
